# Supplementary material for: Genomic and Proteomic Studies on the Mode of Action of Oxaboroles against the African Trypanosome
Source: PLoS Negl Trop Dis. 2015 Dec 18;9(12):e0004299. doi: 10.1371/journal.pntd.0004299 (PMC4689576; doi:10.1371/journal.pntd.0004299)
Supplement: S1 Table — (XLSX) [file pntd.0004299.s005.xlsx]

## Sheet: Table S1
Majority protein GeneDB ID	Number of proteins in group	Product	Log2 H/L Competition	Log2 H/L inactive	Log10 Intensity Competition	Log10 Intensity inactive	PEP	Unique peptides Competition	Unique peptides inactive	H/L variability [%] Competition	H/L variability [%] inactive	Protein GeneDB IDs
Tb927.8.4810	1	prohibitin 1 (PHB1)	-3.64027	-3.57474	7.99156	8.00941	8.3926e-96	16	16	16.039	37.402	Tb927.8.4810
Tb10.v4.0045;Tb927.10.4310	2	prohibitin, putative,chrX additional, unordered contigs	-3.47223	-3.48638	8.01974	7.99036	4.3299e-103	17	15	27.399	38.827	Tb10.v4.0045;Tb927.10.4310
Tb927.9.8720	1	fructose-1,6-bisphosphatase (FBPase)	-3.5246	-3.22594	7.64344	7.55735	1.2853e-135	10	9	33.524	84.491	Tb927.9.8720
Tb927.9.6870	1	RNA-binding protein, putative (RBSR1)	-5.68572	-2.98908	7.64055	7.39672	2.1268e-37	6	6	28.731	78.3	Tb927.9.6870
Tb927.10.12590	1	hypothetical protein, conserved		-2.95836	NaN	6.13475	2.7969e-26	1	4	NaN	23.818	Tb927.10.12590
Tb927.6.1570	1	2-hydroxy-3-oxopropionate reductase, putative	-3.14216	-2.77982	6.43794	6.15137	8.9772e-21	2	2	26.928	26.657	Tb927.6.1570
Tb927.8.3060	1	cytosolic leucyl aminopeptidase, putative,metallo-peptidase, Clan MF, Family M17	-4.68687	-2.70097	7.48429	7.40245	1.1925e-150	10	11	82.377	92.689	Tb927.8.3060
Tb927.11.3360	1	hypothetical protein, conserved		-2.69124	NaN	5.88941	0.00032543	0	2	NaN	22.088	Tb927.11.3360
Tb11.v5.0516;Tb927.10.6880	2	glyceraldehyde 3-phosphate dehydrogenase, cytosolic, putative		-2.63846	7.06621	6.64608	1.9252e-89	5	3	132.44	59.689	Tb11.v5.0516;Tb927.10.6880
Tb927.6.4280;Tb927.6.4300	2	glyceraldehyde 3-phosphate dehydrogenase, glycosomal (GAPDH)	-2.90823	-2.59841	9.6266	9.35156	0	31	30	32.98	39.82	Tb927.6.4280;Tb927.6.4300
Tb11.v5.0650;Tb927.10.2890	2	enolase, putative	-3.54736	-2.57484	8.52341	8.19474	0	24	27	48.538	48.162	Tb11.v5.0650;Tb927.10.2890
Tb927.10.3200	1	U2 splicing auxiliary factor, putative (U2AF35)	-5.06361	-2.53282	8.57163	8.16116	2.2707e-190	12	14	41.755	18.001	Tb927.10.3200
Tb927.11.11680	1	2-oxoglutarate dehydrogenase E2 component, putative	-2.79516	-2.51812	8.47063	8.13255	8.9424e-97	13	12	41.133	23.601	Tb927.11.11680
Tb927.1.4310	1	hypothetical protein, conserved		-2.34762	7.61358	7.2417	1.8481e-146	13	9	117.71	50.901	Tb927.1.4310
Tb927.4.2080	1	C2 domain containing protein (CC2D)	-2.96612	-2.29896	7.88682	7.63366	0	16	17	34.292	39.898	Tb927.4.2080
Tb927.11.760	1	protein phosphatase 2C, putative		-2.28919	NaN	6.07788	1.5919e-67	0	3	NaN	24.48	Tb927.11.760
Tb927.11.11250	1	cytosolic malate dehydrogenase (cMDH)	-2.98439	-2.26528	7.28914	6.89181	2.6732e-103	6	8	36.695	16.372	Tb927.11.11250
Tb927.4.3840	1	nucleolar protein, putative		-2.2192	NaN	6.37596	1.0307e-28	0	4	NaN	47.409	Tb927.4.3840
Tb927.7.1310	1	hypothetical protein, conserved	-2.42546	-2.2107	6.41116	6.02251	1.0207e-17	2	3	21.321	1.0904	Tb927.7.1310
Tb927.4.1890	1	hypothetical protein, conserved	-2.5586	-2.02803	6.98129	6.69052	6.2817e-18	3	4	29.58	32.033	Tb927.4.1890
Tb927.7.4420	1	proteasome alpha 3 subunit, putative		-1.96736	6.36498	5.983	1.4175e-27	1	2	NaN	15.891	Tb927.7.4420
Tb927.11.7020	1	proteasome alpha 7 subunit, putative (PSA4)	-1.57798	-1.92161	6.63537	6.30356	4.1101e-34	4	3	15.81	11.612	Tb927.11.7020
Tb927.7.6680	1	protein kinase, putative	-4.0917	-1.91001	7.14681	6.57978	2.1299e-14	3	2	18.042	6.1853	Tb927.7.6680
Tb927.2.4590;Tb927.2.4610;Tb11.v5.0820	3	branched-chain amino acid aminotransferase, putative	-1.74178	-1.90536	6.89193	6.66164	1.4027e-57	5	7	14.757	47	Tb927.2.4590;Tb927.2.4610;Tb11.v5.0820
Tb11.v5.0265;Tb927.7.4520	2	hypothetical protein, conserved	-2.34124	-1.86981	6.6659	6.27182	3.0503e-65	3	2	42.178	71.488	Tb11.v5.0265;Tb927.7.4520
Tb927.11.7170	1	seryl-tRNA synthetase	-2.40042	-1.85757	6.40603	6.13849	1.1015e-68	2	3	15.711	24.927	Tb927.11.7170
Tb927.5.520	1	stomatin-like protein, putative	-1.31613	-1.83316	6.86354	6.64804	2.8279e-30	4	7	12.302	12.447	Tb927.5.520
Tb927.7.4460	1	hypothetical protein, conserved	-1.51837	-1.82368	6.19662	5.82269	1.5794e-39	2	2	55.048	2.1222	Tb927.7.4460
Tb927.3.1670	1	hypothetical protein, conserved		-1.80571	NaN	5.80131	4.7643e-06	0	2	NaN	23.22	Tb927.3.1670
Tb927.10.14680	1	ribosome biogenesis protein, putative	-1.5267	-1.79496	6.67445	6.51024	1.2591e-24	3	4	29.465	22.227	Tb927.10.14680
Tb11.v5.0162;Tb927.7.4790	2	proteasome beta 6 subunit	-0.693271	-1.77542	6.51789	5.99085	2.5224e-22	2	2	5.7472	27.283	Tb11.v5.0162;Tb927.7.4790
Tb927.11.5520	1	triosephosphate isomerase (TIM)	-1.91637	-1.72829	8.15119	7.68476	6.6165e-160	10	10	16.222	20.906	Tb927.11.5520
Tb927.11.3570	1	aminopeptidase, putative,metallo-peptidase, Clan MA(E) Family M1		-1.68562	NaN	6.38128	6.3497e-114	0	5	NaN	34.233	Tb927.11.3570
Tb927.10.8780	1	hypothetical protein, conserved	-2.2119	-1.67964	6.40766	6.18645	1.997e-24	2	3	4.4911	37.125	Tb927.10.8780
Tb927.10.450	1	hypothetical protein, conserved	-3.14127	-1.67853	6.50288	6.31848	6.745e-63	3	4	4.3568	45.081	Tb927.10.450
Tb927.3.2890	1	radial spoke protein RSP10, putative		-1.67498	5.95317	6.14189	8.0552e-13	1	2	NaN	4.7956	Tb927.3.2890
Tb927.9.10770	1	Polyadenylate-binding protein 2 (Poly(A)-binding protein 2) (Poly(A)-binding protein II) (PABII) (Polyadenylate-binding nuclear protein 1) (Nuclear poly(A)-binding protein 1) (PABP2), putative	-1.33043	-1.67365	8.19756	7.93354	4.1319e-239	18	20	25.712	24.936	Tb927.9.10770
Tb927.7.270	1	ribosome biogenesis protein, putative		-1.65977	6.07324	6.31746	5.6213e-17	1	2	NaN	86.373	Tb927.7.270
Tb927.10.200	1	vacuolar ATP synthase, putative		-1.62375	6.97069	6.9247	2.446e-05	1	1	NaN	9.0907	Tb927.10.200
Tb927.11.6370	1	leucine-rich repeat protein (LRRP), putative	-1.09016	-1.59201	7.56298	6.78226	9.5742e-80	10	6	51.654	25.008	Tb927.11.6370
Tb927.3.780	1	proteasome alpha 7 subunit (TbPSA7)	-1.24575	-1.57768	6.52856	6.01812	5.2767e-75	3	2	19.391	37.869	Tb927.3.780
Tb927.8.3530	1	glycerol-3-phosphate dehydrogenase [NAD ], glycosomal	-1.99131	-1.57021	9.22686	9.05713	0	21	20	25.749	29.635	Tb927.8.3530
Tb927.8.5600	1	transaldolase, putative		-1.49038	6.00724	5.99078	1.3702e-14	1	2	NaN	4.9845	Tb927.8.5600
Tb11.v5.0196;Tb927.10.6030	2	hypothetical protein, conserved	-1.39418	-1.42233	6.84227	6.21498	3.8959e-19	2	3	8.1849	19.29	Tb11.v5.0196;Tb927.10.6030
Tb927.10.14600;Tb927.10.14710	2	40S ribosomal protein S2, putative (RPS2)	-1.43522	-1.35001	7.98784	7.20085	1.372e-70	8	8	14.9	66.01	Tb927.10.14600;Tb927.10.14710
Tb927.4.2070;Tb11.v5.0410;Tb11.v5.0881	3	antigenic protein, putative	-1.14519	-1.34578	7.53881	7.04696	2.1383e-122	6	6	58.277	10.77	Tb927.4.2070;Tb11.v5.0410;Tb11.v5.0881
Tb927.10.1080;Tb927.10.1090	2	40S ribosomal protein S23, putative (RPS23)	-1.6074	-1.32709	7.28791	6.61868	7.6996e-14	3	3	11.637	18.396	Tb927.10.1080;Tb927.10.1090
Tb927.11.880	1	cyclophilin a,cyclophilin type peptidyl-prolyl cis-trans isomerase (CYPA)	-1.79781	-1.30038	7.98529	7.33604	1.539e-152	10	8	88.004	24.197	Tb927.11.880
Tb927.5.1300	1	vacuolar proton translocating ATPase subunit A, putative	-1.65177	-1.29032	6.67715	6.33052	1.5775e-24	3	4	44.713	61.331	Tb927.5.1300
Tb11.v5.0668;Tb927.10.8230	2	protein disulfide isomerase	-2.07072	-1.2768	8.04922	7.74285	1.1935e-135	18	16	95.018	57.047	Tb11.v5.0668;Tb927.10.8230
Tb927.9.10230	1	hypothetical protein, conserved	-1.99931	-1.27073	6.86495	6.45248	9.8017e-24	3	3	29.639	52.197	Tb927.9.10230
Tb927.7.3180	1	Mu-adaptin 1, putative,adaptor complex AP-1 medium subunit, putative	-1.30283	-1.24866	7.57024	7.35725	1.7163e-86	9	7	63.015	13.101	Tb927.7.3180
Tb11.0845;Tb927.11.18680	2	dynein light chain LC8, putative (DYNLL2)	-1.93981	-1.19595	6.49837	6.28296	6.4572e-26	2	2	43.307	12.029	Tb11.0845;Tb927.11.18680
Tb927.5.3250	1	hypothetical protein, conserved	-3.72387	-1.19136	7.72293	7.57253	1.8076e-97	5	6	35.401	11.934	Tb927.5.3250
Tb927.11.15100	1	Tb5.20	-0.224705	-1.16971	6.62989	6.22102	2.1661e-08	2	2	3.8114	42.169	Tb927.11.15100
Tb11.v5.0531;Tb927.10.5620	2	fructose-bisphosphate aldolase, glycosomal, putative	-1.44902	-1.16725	9.32019	8.90594	0	33	31	30.488	29.529	Tb11.v5.0531;Tb927.10.5620
Tb927.11.1380	1	hypothetical protein, conserved	-1.14449	-1.16514	6.26354	6.70735	3.7828e-87	2	5	19.898	94.499	Tb927.11.1380
Tb927.4.2030;Tb927.4.2040	2	ALBA-Domain Protein (ALBA4)	-0.638928	-1.15489	6.79443	5.99607	9.1348e-38	3	2	31.003	25.736	Tb927.4.2030;Tb927.4.2040
Tb927.5.2080	1	guanosine monophosphate reductase, putative	-1.23627	-1.1291	7.73038	7.52082	9.0863e-134	12	13	24.226	26.807	Tb927.5.2080
Tb927.10.3260	2	Long-chain-fatty-acid--CoA ligase 5 (EC 6.2.1.3) (Long-chain acyl-CoA synthetase 5) (LACS 5), putative	-1.34655	-1.11707	8.33329	7.87081	7.046e-202	24	21	33.84	20.084	Tb927.10.3260;Tb11.v5.0825
Tb927.4.430	1	proteasome beta 7 subunit		-1.09971	NaN	6.0545	1.4765e-07	0	2	NaN	54.599	Tb927.4.430
Tb927.11.740	1	eukaryotic translation initiation factor 5a, putative (eIF-5A)	-1.35524	-1.08675	7.48032	6.79245	1.7988e-46	6	3	39.448	11.819	Tb927.11.740
Tb11.v5.0501;Tb927.10.3940;Tb927.10.3930	3	40S ribosomal protein S3A, putative		-1.08504	8.13938	7.32029	1.2546e-70	8	9	110.51	28.771	Tb11.v5.0501;Tb927.10.3940;Tb927.10.3930
Tb927.10.7700	1	ABC transporter, putative	-3.12923	-1.07203	6.97212	6.63429	2.9359e-11	4	3	4.9677	9.2577	Tb927.10.7700
Tb927.3.3410;Tb11.v5.0768	2	aspartyl aminopeptidase, putative,metallo-peptidase, Clan MH, Family M20		-1.02844	6.2492	5.9762	2.5542e-27	1	2	NaN	57.884	Tb927.3.3410;Tb11.v5.0768
Tb927.6.3150	1	Hydin		-1.01537	6.70593	5.84686	4.2834e-99	3	2	115.7	68.509	Tb927.6.3150
Tb927.11.16130	1	nucleoside diphosphate kinase (NDPK)	-1.04112	-0.987818	7.86883	7.29015	4.278e-85	7	8	8.9781	15.913	Tb927.11.16130
Tb927.3.1350	1	hypothetical protein, conserved	-2.52816	-0.971148	6.81614	6.31817	3.2245e-35	2	4	68.48	16.633	Tb927.3.1350
Tb11.v5.0538;Tb927.8.4970;Tb927.8.4980;Tb927.8.4990;Tb927.8.5000;Tb927.8.5010	6	69 kDa paraflagellar rod protein, putative	-1.70482	-0.967871	8.18935	7.53126	1.1748e-224	23	18	37.485	13.226	Tb11.v5.0538;Tb927.8.4970;Tb927.8.4980;Tb927.8.4990;Tb927.8.5000;Tb927.8.5010
Tb927.10.9920	1	hypothetical protein, conserved		-0.951122	6.38598	6.11628	1.5353e-11	1	2	NaN	33.909	Tb927.10.9920
Tb927.9.5730	1	nucleosome assembly protein-like protein	-2.41773	-0.949951	7.63885	7.35108	2.0109e-125	12	11	35.625	30.016	Tb927.9.5730
Tb11.v5.1055;Tb927.3.4290;Tb927.3.4300;Tb927.3.4310;Tb927.3.4320;Tb927.3.4330	6	73 kDa paraflagellar rod protein, putative	-0.814336	-0.949589	8.50625	7.96097	0	30	32	48.167	19.221	Tb11.v5.1055;Tb927.3.4290;Tb927.3.4300;Tb927.3.4310;Tb927.3.4320;Tb927.3.4330
Tb927.9.7770	1	spermidine synthase (SpSyn)	-1.07838	-0.947334	7.64524	6.95095	6.7962e-67	8	7	32.394	10.383	Tb927.9.7770
Tb927.11.8090	1	protein phosphatase 1, putative	-1.0041	-0.934262	7.38437	6.86205	7.3579e-109	8	7	61.126	23.488	Tb927.11.8090
Tb927.8.6390	1	lysophospholipase, putative,alpha/beta hydrolase, putative (TbLysoPLA)	-1.36119	-0.924262	6.76798	6.20863	4.6332e-57	2	2	44.943	46.702	Tb927.8.6390
Tb927.7.470	1	hypothetical protein	-0.14073	-0.88622	6.61073	5.87541	5.5365e-78	3	2	14.217	16.811	Tb927.7.470
Tb927.4.3740	1	flagellar attachment zone protein (FAZ1)	-0.381085	-0.882651	7.2611	6.43906	6.5498e-90	6	3	51.186	14.131	Tb927.4.3740
Tb927.10.5360;Tb927.10.5370	2	40S ribosomal protein S10, putative	-0.39051	-0.866568	7.17266	6.33674	5.1671e-61	6	3	40.256	26.692	Tb927.10.5360;Tb927.10.5370
Tb927.7.1300	1	protein disulfide isomerase, putative		-0.863546	7.32083	6.14758	9.184e-41	6	2	102.54	2.215	Tb927.7.1300
Tb927.10.15180	1	nucleosome assembly protein, putative	-2.0908	-0.857913	8.35124	7.95737	7.1825e-99	17	16	47.034	10.796	Tb927.10.15180
Tb927.11.16770	1	glucosamine-6-phosphate isomerase, putative	-0.622599	-0.8435	7.36929	6.56258	8.1869e-57	5	4	34.141	17.21	Tb927.11.16770
Tb927.10.6220	1	5-3 exoribonuclease 2, putative (XRND)	-0.973384	-0.832848	6.83134	5.82522	2.3302e-37	2	2	57.543	5.2849	Tb927.10.6220
Tb927.5.1810;Tb927.5.1830	2	lysosomal/endosomal membrane protein p67 (p67)	-0.848661	-0.826412	7.97172	7.14814	1.8577e-157	13	9	21.122	12.496	Tb927.5.1810;Tb927.5.1830
Tb11.v5.0243;Tb11.v5.1060;Tb927.10.5330;Tb927.10.5340	4	40S ribosomal protein S18, putative	-0.722087	-0.805257	7.10595	6.4879	6.5191e-145	3	3	24.985	27.207	Tb11.v5.0243;Tb11.v5.1060;Tb927.10.5330;Tb927.10.5340
Tb927.6.3720	1	hypothetical protein, conserved	-3.27383	-0.804753	7.0807	6.8635	1.4469e-29	3	3	31.666	9.1537	Tb927.6.3720
Tb927.11.13500	1	par1	-0.109374	-0.781355	7.21661	5.97228	1.9414e-72	12	3	33.829	2.0125	Tb927.11.13500
Tb927.10.10390	1	trypanothione reductase	-0.605047	-0.774429	8.0664	7.11046	5.6692e-95	10	10	25.609	11.514	Tb927.10.10390
Tb927.11.10370	1	glycosyl hydrolase-like protein	-0.906088	-0.757843	7.26586	6.7567	9.0634e-54	7	5	17.259	6.9933	Tb927.11.10370
Tb927.10.14140;Tb11.v5.0605	2	pyruvate kinase 1 (PYK1)	-0.884248	-0.753458	8.90235	8.4463	0	28	25	36.113	18.367	Tb927.10.14140;Tb11.v5.0605
Tb927.5.3820	1	aspartate carbamoyltransferase, putative	-0.984131	-0.750106	6.82565	5.96926	1.2397e-59	5	2	43.544	26.553	Tb927.5.3820
Tb927.8.8330	2	calpain, putative,cysteine peptidase, putative	-0.658333	-0.741614	8.1978	7.67238	4.5639e-200	18	19	17.039	13.45	Tb927.8.8330;Tb927.4.3950
Tb927.10.7110	1	inositol-3-phosphate synthase, putative		-0.735836	NaN	6.0057	1.0463e-16	0	2	NaN	36.214	Tb927.10.7110
Tb927.7.3550	1	hypothetical protein, conserved	-0.421245	-0.721706	7.84699	7.31549	2.5186e-118	14	12	33.558	12.228	Tb927.7.3550
Tb927.11.2470	1	aminopeptidase, putative,metallo-peptidase, Clan MF, Family M17	-1.25377	-0.698764	7.02898	6.94462	1.5291e-68	5	7	17.835	16.521	Tb927.11.2470
Tb927.11.2230	1	carnitine O-acetyltransferase, putative (CAT)	-1.22526	-0.697804	7.42912	7.11574	1.8221e-61	9	11	34.757	14.643	Tb927.11.2230
Tb927.8.1410;Tb11.v5.0588	2	hypothetical protein, conserved	-2.2059	-0.695349	7.50896	7.30673	9.0023e-110	8	11	18.458	13.55	Tb927.8.1410;Tb11.v5.0588
Tb927.10.10140	1	paraflagellar rod component, putative (PFC19)	-0.434773	-0.688148	7.62741	6.00492	1.8888e-40	3	2	73.457	23.116	Tb927.10.10140
Tb927.9.2470;Tb927.9.2490	2	nucleolar protein (NOP86)	-0.636549	-0.675374	8.35021	7.65125	4.8497e-269	26	20	89.568	28.136	Tb927.9.2470;Tb927.9.2490
Tb927.1.700	1	phosphoglycerate kinase (PGKC)	-0.381705	-0.675235	8.72748	8.15103	0	12	10	51.146	11.209	Tb927.1.700
Tb927.7.5490	1	arginine N-methyltransferase, type III (PRMT7)		-0.674706	8.67374	6.30142	1.4073e-43	3	3	371.88	13.45	Tb927.7.5490
Tb927.7.3120	1	small nuclear ribonucleoprotein SmD1,SmD-1 like small nuclear ribonucleoprotein (Sm-D1)	-0.653673	-0.671968	6.70726	6.15906	2.3834e-30	2	1	2.6319	23.344	Tb927.7.3120
Tb927.11.7120	1	hypothetical protein, conserved	-3.02985	-0.671485	6.83433	6.63331	5.0941e-13	1	1	20.512	2.7876	Tb927.11.7120
Tb927.2.3370	1	UDP-Gal or UDP-GlcNAc-dependent glycosyltransferase, putative	-1.12721	-0.669924	7.63148	7.35894	6.0924e-80	8	11	32.99	9.8767	Tb927.2.3370
Tb927.11.1020	1	ribokinase, putative	-1.22594	-0.663694	6.74266	6.41825	1.4446e-47	3	2	34.717	8.646	Tb927.11.1020
Tb927.10.14240;Tb11.v5.0859	2	N-myristoyltransferase (NMT)	-0.639962	-0.661433	6.84943	6.7274	3.1145e-19	3	5	18.037	17.576	Tb927.10.14240;Tb11.v5.0859
Tb10.v4.0216	1	variant surface glycoprotein (VSG, pseudogene), putative,chrX additional, unordered contig		-0.651994	NaN	6.87525	0.0013104	0	2	NaN	74.472	Tb10.v4.0216
Tb927.6.620	1	hypothetical protein, conserved	-1.05149	-0.643608	6.67623	6.40005	1.1931e-72	4	5	30.371	13.829	Tb927.6.620
Tb927.10.7230	2	hypothetical protein, conserved	-0.295996	-0.641311	6.34735	5.93703	1.7394e-20	3	2	10.272	22.529	Tb927.10.7230;Tb11.v5.0615
Tb927.11.6590	2	aminopeptidase, putative,metallo-peptidase, Clan MF, Family M17	-1.37138	-0.638771	8.10961	7.80804	9.2594e-214	20	20	18.29	17.723	Tb927.11.6590;Tb11.v5.0360
Tb11.v5.0231;Tb927.5.360	9	75 kDa invariant surface glycoprotein, putative	-0.944777	-0.626046	7.01448	6.69416	7.617e-112	4	5	46.562	11.073	Tb11.v5.0231;Tb927.5.360;Tb11.v5.0230;Tb927.5.370;Tb11.v5.0227;Tb11.v5.0421;Tb11.v5.0552;Tb927.5.350;Tb927.5.400
Tb927.7.5790	1	protein disulfide isomerase, putative	-0.745648	-0.611866	7.53177	6.81566	8.6434e-30	3	3	15.306	10.879	Tb927.7.5790
Tb927.9.8070;Tb927.9.8420	2	60S ribosomal protein L10, putative,QM-like protein (QM)	-0.711724	-0.609971	7.57012	6.81753	5.0673e-29	7	4	83.703	11.651	Tb927.9.8070;Tb927.9.8420
Tb927.5.590	1	protein phosphatase 1, regulatory subunit, putative	-2.00486	-0.595925	7.38678	7.1891	1.52e-132	8	9	28.979	9.4539	Tb927.5.590
Tb927.8.4430	1	uridine phosphorylase	-0.882837	-0.584328	8.35873	7.76317	3.8612e-151	17	16	47.188	18.698	Tb927.8.4430
Tb927.11.10820	1	protein kinase ck2 regulatory subunit, putative,casein kinase II beta chain, putative	-0.420743	-0.572115	6.72819	6.27471	5.7025e-15	1	2	11.306	32.853	Tb927.11.10820
Tb927.11.15430	1	U5 small nuclear ribonucleoprotein component, putative,U5 snrnp-specific protein, putative	-0.962772	-0.57175	7.0389	6.46139	8.9423e-36	6	5	40.886	15.135	Tb927.11.15430
Tb927.11.3220	1	metacaspase,cysteine peptidase, Clan CD, family C13 (mca1)	-1.72213	-0.564883	7.40511	6.96464	7.2181e-49	8	6	16.794	7.9054	Tb927.11.3220
Tb927.11.8440	1	haloacid dehalogenase-like hydrolase, putative	-0.920434	-0.560558	7.35133	6.52742	7.9812e-122	4	5	16.57	36.343	Tb927.11.8440
Tb927.9.5750;Tb927.9.5840	2	unspecified product (TRYP1)	-0.257942	-0.559324	8.87133	8.25159	1.311e-189	15	15	23.287	6.9357	Tb927.9.5750;Tb927.9.5840
Tb927.11.13280	1	mitochondrial RNA binding protein 2 (GBP25)	-0.442379	-0.558899	7.93407	7.14879	2.3239e-63	8	6	26.421	18.986	Tb927.11.13280
Tb927.8.1990	1	peroxidoxin (TRYP2)	-0.221119	-0.556499	8.51824	7.8657	3.3066e-103	14	14	45.87	19.474	Tb927.8.1990
Tb927.10.9250	1	G-actin binding protein, putative,CAP/Srv2p, putative	-0.136252	-0.550106	6.62028	5.71676	1.6105e-39	3	2	37.715	14.161	Tb927.10.9250
Tb05.5K5.200;Tb11.v5.0409;Tb927.5.4560	3	guanine deaminase, putative,guanase, putative,guanine aminase, putative,guanine aminohydrolase, putative,BAC from homologous region on chr5	-0.73238	-0.541849	6.14205	6.88	5.9257e-23	2	2	13.077	68.656	Tb05.5K5.200;Tb11.v5.0409;Tb927.5.4560
Tb927.8.3100	1	coronin, putative (CRN12)	-0.726735	-0.540338	6.90612	6.49697	2.1336e-39	3	3	32.453	12.258	Tb927.8.3100
Tb927.10.16100;Tb11.v5.0411	2	FK506-binding protein (FKBP)-type peptidyl-prolyl isomerase, putative	-0.74773	-0.535436	7.60884	7.01666	1.2976e-122	8	7	22.415	15.31	Tb927.10.16100;Tb11.v5.0411
Tb927.11.6790	1	predicted WD40 repeat protein	-1.07069	-0.533159	7.52105	6.32166	2.6085e-49	7	2	95.707	6.2133	Tb927.11.6790
Tb927.7.3330	1	hypothetical protein, conserved	-0.560196	-0.519631	7.57813	7.1547	2.5655e-24	5	5	34.62	28.222	Tb927.7.3330
Tb11.v5.0270;Tb927.7.4570	2	nucleoside hydrolase, putative	-2.82011	-0.507952	7.35503	7.39585	1.0343e-67	9	11	19.007	47.532	Tb11.v5.0270;Tb927.7.4570
Tb927.10.9190	1	isoleucyl-tRNA synthetase, putative (IleRS)	-0.917461	-0.499626	9.1358	8.70548	0	54	52	47.996	27.112	Tb927.10.9190
Tb927.9.3280	1	acidocalcisomal exopolyphosphatase		-0.497669	NaN	5.94567	2.5523e-14	0	2	NaN	4.8316	Tb927.9.3280
Tb927.1.3830	1	glucose-6-phosphate isomerase, glycosomal (PGI)	-0.722134	-0.495166	8.8071	8.22714	0	27	26	34.053	13.724	Tb927.1.3830
Tb927.6.2740	1	pyridoxal kinase (pdxK)	0.0666747	-0.488512	8.16607	7.16673	1.0378e-123	14	7	45.549	37.36	Tb927.6.2740
Tb927.11.900	1	isocitrate dehydrogenase, putative (IDH)	-0.181182	-0.484388	7.34914	6.42496	3.3596e-110	8	3	9.2292	17.6	Tb927.11.900
Tb927.6.2360;Tb927.6.2300	2	adenosine kinase, putative	-0.900099	-0.479975	7.91109	7.28364	1.3211e-64	12	11	59.694	23.192	Tb927.6.2360;Tb927.6.2300
Tb927.10.13790	1	hypothetical protein, conserved	-1.0277	-0.46961	7.10934	6.92581	5.4954e-137	7	8	47.088	15.875	Tb927.10.13790
Tb927.11.9590	1	S-adenosylhomocysteine hydrolase, putative	0.489235	-0.467095	8.71831	7.9768	1.4467e-173	29	26	32.168	16.935	Tb927.11.9590
Tb927.11.14730	1	metalloprotease, putative,cell division protein FtsH homologue, putative	-0.85212	-0.460449	7.36532	6.31366	5.4048e-85	10	3	34.278	42.193	Tb927.11.14730
Tb927.7.2700	1	NADH-cytochrome b5 reductase, putative (B5R)	-0.397239	-0.45694	6.69005	6.42891	9.6648e-25	3	3	48.985	8.0142	Tb927.7.2700
Tb927.11.13180	1	hypothetical protein conserved	-0.932692	-0.451859	6.93774	6.04501	3.9408e-39	4	2	22.478	27.35	Tb927.11.13180
Tb927.11.13190;Tb927.11.13090	2	elongation factor 1 gamma, putative	-1.00604	-0.449769	8.08711	7.62396	5.5077e-222	19	16	67.227	60.495	Tb927.11.13190;Tb927.11.13090
Tb927.9.5210	1	glutaminyl-tRNA synthetase, putative	0.128953	-0.439715	6.72959	6.15042	1.4236e-25	3	2	27.508	33.358	Tb927.9.5210
Tb927.6.3640	1	hypothetical protein, conserved	0.0533895	-0.436315	7.40444	6.46007	3.8957e-42	9	4	48.996	29.006	Tb927.6.3640
Tb927.9.1750	1	hypothetical protein, conserved	-0.377313	-0.421554	7.89951	6.99532	0	22	13	99.224	48.448	Tb927.9.1750
Tb927.9.12980	1	hypothetical protein, conserved	-0.231396	-0.41999	6.80592	6.54906	1.9316e-12	2	3	14.104	23.247	Tb927.9.12980
Tb927.11.16730	1	dihydrolipoyl dehydrogenase (GCVL-2)	-0.0841502	-0.405719	7.87406	6.9846	4.6765e-120	13	6	76.509	18.492	Tb927.11.16730
Tb927.10.170	1	pseudouridine synthase, Cbf5p	-0.623287	-0.403599	7.80309	7.15497	5.0128e-84	14	11	22.584	12.152	Tb927.10.170
Tb11.v5.0181;Tb11.v5.0182;Tb927.7.5000;Tb927.7.5020	4	60S ribosomal protein L19, putative	-1.69231	-0.399178	7.87724	7.78097	1.9623e-33	9	7	63.854	48.339	Tb11.v5.0181;Tb11.v5.0182;Tb927.7.5000;Tb927.7.5020
Tb927.2.5850	1	small nuclear ribonucleoprotein SmD2 (Sm-D2)		-0.396213	NaN	6.05614	9.2355e-10	0	2	NaN	2.399	Tb927.2.5850
Tb927.9.14000;Tb927.8.6030	2	60S ribosomal protein L12, putative	-0.404802	-0.395644	8.16791	7.12077	6.4085e-38	4	3	69.781	5.4193	Tb927.9.14000;Tb927.8.6030
Tb927.11.11710	1	hypothetical protein, conserved	0.197236	-0.385959	7.14223	6.62021	4.7761e-37	6	6	36.551	8.0728	Tb927.11.11710
Tb927.4.1110	1	hypothetical protein, conserved	-0.0306339	-0.379113	6.27811	5.97819	7.3368e-21	3	2	11.488	17.079	Tb927.4.1110
Tb927.8.5460;Tb11.v5.0797;Tb927.8.5440;Tb11.v5.0798;Tb927.8.5465	6	flagellar calcium-binding protein,44 kDa calflagin,44 kDa calcimedin (Tb-44)	-0.639198	-0.375441	8.29077	7.89194	4.3482e-183	8	10	39.617	34.455	Tb927.8.5460;Tb11.v5.0797;Tb927.8.5440;Tb11.v5.0798;Tb927.8.5465;Tb927.8.5470
Tb927.10.15760	1	hypothetical protein, conserved	-0.234788	-0.364738	8.24125	7.43732	6.0294e-132	13	10	70.641	31.841	Tb927.10.15760
Tb927.4.5310	2	serine/threonine-protein kinase a, putative,protein kinase, putative	-1.38462	-0.359324	7.3562	7.01912	5.9123e-51	6	8	16.053	32.513	Tb927.4.5310;Tb927.8.7110
Tb927.10.9570;Tb11.v5.0579	2	paraflagellar rod component, putative (PFC14)	-0.267305	-0.349621	8.03993	7.13402	3.899e-271	22	14	74.13	36.196	Tb927.10.9570;Tb11.v5.0579
Tb927.10.2440	1	metacaspase MCA4,cysteine peptidase, Clan CD, family C13, putative (MCA4)	-0.166098	-0.349346	8.24583	7.43526	1.1171e-68	5	5	35.871	19.27	Tb927.10.2440
Tb927.8.1330;Tb927.8.1340	2	60S ribosomal protein L7a, putative	-0.677956	-0.34918	8.55817	8.11066	5.1746e-175	13	9	58.147	12.016	Tb927.8.1330;Tb927.8.1340
Tb927.7.3980	1	immunodominant antigen, putative,tc40 antigen-like	-0.0395179	-0.345033	7.22873	6.38482	3.1663e-28	7	3	14.935	27.598	Tb927.7.3980
Tb927.3.1590	1	mitochondrial RNA binding complex 1 subunit (MRB1590)	-0.565332	-0.339564	7.0013	5.92656	3.2209e-47	6	2	41.314	12.085	Tb927.3.1590
Tb927.10.16120	1	inosine-5-monophosphate dehydrogenase,IMP dehydrogenase	-0.491734	-0.336592	8.72478	8.22089	0	27	25	60.18	9.3615	Tb927.10.16120
Tb927.10.14550	2	ATP-dependent DEAD/H RNA helicase, putative	-1.02835	-0.333789	8.54951	8.11684	2.1886e-226	19	22	21.671	25.443	Tb927.10.14550;REV__Tb927.6.1430
Tb927.10.5610;Tb927.8.1110	2	40S ribosomal protein S9, putative	-0.651246	-0.332553	7.6153	6.94708	2.4316e-52	6	4	44.509	5.0907	Tb927.10.5610;Tb927.8.1110
Tb927.4.750	1	50S ribosomal protein L7Ae, putative	0.0543624	-0.33101	6.96934	6.29164	4.786e-09	2	2	46.921	6.6716	Tb927.4.750
Tb927.3.5180	1	cofilin/actin depolymerizing factor, putative	-0.395549	-0.314015	6.84448	6.23444	7.5659e-26	3	2	24.359	37.834	Tb927.3.5180
Tb927.11.8970	1	ribose 5-phosphate isomerase, putative	-0.572801	-0.302529	7.15622	6.61186	4.6207e-59	3	3	7.5603	12.817	Tb927.11.8970
Tb11.v5.0330;Tb927.10.8440;Tb11.v5.0307;Tb11.v5.0308;Tb11.v5.0309;Tb927.10.8460;Tb927.10.8470;Tb927.10.8480;Tb11.v5.0310;Tb927.10.8450	10	THT1 - hexose transporter, putative	-0.247029	-0.297041	7.51697	7.09816	9.7971e-59	4	5	18.083	12.127	Tb11.v5.0330;Tb927.10.8440;Tb11.v5.0307;Tb11.v5.0308;Tb11.v5.0309;Tb927.10.8460;Tb927.10.8470;Tb927.10.8480;Tb11.v5.0310;Tb927.10.8450
Tb927.7.3440	1	I/6 autoantigen	-0.401806	-0.293111	7.28235	6.56065	3.1617e-111	4	2	20.435	2.475	Tb927.7.3440
Tb927.10.14750;Tb927.10.14630	2	fibrillarin, putative	-0.467294	-0.292387	7.25547	6.49801	6.3383e-75	5	3	16.442	3.7957	Tb927.10.14750;Tb927.10.14630
Tb927.10.6050;Tb11.v5.0198	3	clathrin heavy chain (CHC)	-0.526764	-0.290356	8.19609	7.65586	0	40	23	86.16	34.665	Tb927.10.6050;Tb11.v5.0198;Tb11.v5.0197
Tb927.11.7560	1	predicted WD40 repeat protein	-0.165612	-0.288664	8.19676	7.5982	4.9868e-295	25	23	29.439	15.387	Tb927.11.7560
Tb927.8.1870	1	Golgi/lysosome glycoprotein 1 (tGLP1)	0.0681893	-0.284563	8.61414	7.99981	5.4129e-276	21	18	37.533	46.174	Tb927.8.1870
Tb927.9.15070	1	hypothetical protein, conserved	-0.385507	-0.275891	7.41079	6.64859	1.1058e-69	8	5	58.215	34.584	Tb927.9.15070
Tb927.1.3950	1	alanine aminotransferase (ALAT)	-0.0656873	-0.267948	8.60719	8.10965	9.7853e-303	23	25	55.035	15.499	Tb927.1.3950
Tb927.5.2190;Tb927.5.2220;Tb927.5.2250	3	hypothetical protein, conserved		-0.264062	7.22948	6.15996	2.5157e-56	6	3	152.25	9.1961	Tb927.5.2190;Tb927.5.2220;Tb927.5.2250
Tb11.v5.0626;Tb927.10.14800	2	protein kinase, putative	-0.119589	-0.25123	7.36624	6.22461	3.1224e-37	8	2	20.561	17.668	Tb11.v5.0626;Tb927.10.14800
Tb927.5.3800	1	glutamine hydrolysing (not ammonia-dependent) carbomoyl phosphate synthase, putative	-0.662049	-0.250526	7.24301	6.22961	1.0545e-57	9	2	74.865	31.248	Tb927.5.3800
Tb11.v5.0611;Tb927.7.2570	2	hypothetical protein, conserved	-0.089252	-0.248879	7.75597	7.1422	3.2402e-98	11	8	49.827	22.607	Tb11.v5.0611;Tb927.7.2570
Tb927.7.5210	1	hypothetical protein, conserved	0.381948	-0.246772	7.50011	6.77741	1.6532e-41	8	4	40.663	12.585	Tb927.7.5210
Tb927.9.9000	1	isopentenyl-diphosphate delta-isomerase (type II), putative	-2.14223	-0.246361	8.17728	8.04669	5.8869e-246	17	18	27.161	16.8	Tb927.9.9000
Tb927.10.4560;Tb927.10.4570	2	elongation factor 2	0.0454429	-0.23528	9.29541	8.6298	0	46	43	53.144	16.599	Tb927.10.4560;Tb927.10.4570
Tb927.11.11550;Tb927.11.11540	2	DNA topoisomerase II, putative	-0.0978107	-0.235008	7.80238	6.99026	1.4508e-95	16	9	67.297	27.597	Tb927.11.11550;Tb927.11.11540
Tb927.4.1330	1	DNA topoisomerase IB, large subunit	-0.448686	-0.234245	7.63928	6.54347	2.0871e-61	7	4	71.663	21.941	Tb927.4.1330
Tb927.11.5450	1	malic enzyme	-0.374542	-0.233447	7.76693	6.99691	1.8691e-167	13	10	35.475	19.015	Tb927.11.5450
Tb927.11.2520	1	UDP-N-acetylglucosamine pyrophosphorylase, putative	-0.12792	-0.232328	7.43946	6.67912	1.4104e-106	15	6	40.782	20.725	Tb927.11.2520
Tb927.10.6800	1	developmentally regulated GTP-binding protein, putative	-0.0177675	-0.229264	8.12094	7.43447	2.3186e-83	13	10	15.514	12.816	Tb927.10.6800
Tb927.10.13630	1	glucosidase, putative	-0.268434	-0.223728	8.10288	7.39643	1.7943e-207	21	14	30.234	8.3103	Tb927.10.13630
Tb927.1.1050	1	hypothetical protein, conserved		-0.222633	NaN	7.02131	0.00028178	0	1	NaN	5.2004	Tb927.1.1050
Tb927.6.3050	1	aldehyde dehydrogenase family, putative	0.014641	-0.218044	7.30231	6.65517	6.9577e-71	6	6	23.373	8.133	Tb927.6.3050
Tb927.10.1450	1	hypothetical protein, conserved	0.0436244	-0.216937	7.24665	6.76062	1.0602e-17	4	4	23.499	40.152	Tb927.10.1450
Tb927.4.3850	1	hypothetical protein, conserved	-0.836578	-0.216703	7.21654	6.9572	2.2356e-51	5	7	26.504	23.002	Tb927.4.3850
Tb927.9.4190	1	fatty acyl CoA syntetase 1 (ACS1)	-0.311614	-0.216317	7.88702	7.05312	1.0224e-91	16	11	75.032	11.661	Tb927.9.4190
Tb11.v5.0154;Tb927.7.4700	2	hypothetical protein, conserved	-0.609178	-0.215798	6.81301	6.59929	1.6068e-99	5	6	5.9955	15.356	Tb11.v5.0154;Tb927.7.4700
Tb927.7.3620	1	tyrosyl-tRNA synthetase, putative	-0.0253826	-0.21093	7.42211	6.69067	1.2458e-77	9	4	22.511	15.979	Tb927.7.3620
Tb927.10.7930	1	2,3-bisphosphoglycerate-independent phosphoglycerate mutase (PGAM)	-0.626224	-0.206312	8.00381	7.44365	8.794e-176	12	14	63.245	23.38	Tb927.10.7930
Tb927.10.9360	1	hypothetical protein, conserved	-0.0518478	-0.202306	8.21384	7.69095	1.4227e-185	14	16	25.368	9.3162	Tb927.10.9360
Tb927.10.8060	1	hypothetical protein, conserved	0.464355	-0.198908	7.08991	6.28753	1.4168e-30	7	2	54.469	2.3533	Tb927.10.8060
Tb11.v5.0469;Tb927.1.2330;Tb927.1.2350;Tb927.1.2370;Tb927.1.2390;Tb927.1.2410	6	beta tubulin, putative	-0.319244	-0.192431	9.19457	8.46424	0	23	21	35.201	21.557	Tb11.v5.0469;Tb927.1.2330;Tb927.1.2350;Tb927.1.2370;Tb927.1.2390;Tb927.1.2410
Tb927.8.7940;Tb927.8.7890;Tb927.8.7930;Tb927.8.7920;Tb11.v5.0429;Tb927.8.7860;Tb927.8.7900;Tb927.8.7870	41	receptor-type adenylate cyclase GRESAG 4, putative	-0.995793	-0.192249	6.42718	5.98754	5.0371e-22	2	2	37.799	51.353	Tb927.8.7940;Tb927.8.7890;Tb927.8.7930;Tb927.8.7920;Tb11.v5.0429;Tb927.8.7860;Tb927.8.7900;Tb927.8.7870;Tb927.8.7910;Tb927.6.300;Tb927.6.310;Tb927.7.6060;Tb927.6.170;Tb927.7.6050;Tb11.v5.0456;Tb927.6.180;Tb927.6.280;Tb927.6.330;Tb927.7.6040;Tb927.7.6070;Tb927.8.7590;Tb927.6.200;Tb927.5.650;Tb927.6.800;Tb927.6.430;Tb927.6.760;Tb927.6.770;Tb927.6.780;Tb927.6.790;Tb927.10.2430;Tb927.11.13740;Tb927.6…
Tb11.v5.0972;Tb927.4.2940	2	hypothetical protein, conserved		-0.183392	7.6391	7.06859	0.00042598	1	1	NaN	7.1739	Tb11.v5.0972;Tb927.4.2940
Tb927.10.14530	1	proteasome regulatory non-ATPase subunit 8,26S proteasome regulatory subunit (Rpn8)	-0.0989999	-0.182131	7.76294	6.81489	3.3945e-28	4	4	90.629	6.1689	Tb927.10.14530
Tb927.11.1090	1	calpain-like protein, putative,cytoskeleton assocociated protein, putative	0.0405417	-0.18182	6.98894	6.15752	6.8775e-158	3	2	14.964	18.444	Tb927.11.1090
Tb927.2.2430	1	casein kinase II, alpha chain (CK2A2)		-0.18164	6.03141	6.00087	8.9759e-08	1	2	NaN	12.649	Tb927.2.2430
Tb927.7.7460	1	hypothetical protein, conserved	0.193078	-0.172896	7.82874	6.39552	5.4487e-66	12	3	49.219	14.99	Tb927.7.7460
Tb927.9.9120	1	tRNA (guanine-N(7)-)-methyltransferase, putative,methyltransferase, putative	-0.317481	-0.172018	7.05392	6.77104	4.676e-34	5	5	17.901	4.6901	Tb927.9.9120
Tb927.11.14140	1	ethanolamine-phosphate cytidylyltransferase (TbECT)	0.0721745	-0.170232	7.62169	6.5417	6.7413e-53	9	4	28.828	10.477	Tb927.11.14140
Tb927.8.4780	1	hypothetical protein, conserved	0.0472592	-0.168334	7.52961	6.43623	2.6055e-89	14	4	89.778	8.3711	Tb927.8.4780
Tb927.9.4500	1	heat shock protein, putative,HSP70-like protein	0.205893	-0.163753	7.16185	6.26778	1.0636e-46	7	2	89.889	19.24	Tb927.9.4500
Tb927.11.1980	1	zinc finger protein family member, putative (ZC3H41)	0.179384	-0.15967	8.05216	6.9057	1.9862e-125	12	6	23.533	9.7506	Tb927.11.1980
Tb927.10.11210	1	hypothetical protein, conserved	-0.58435	-0.154972	6.55973	7.01957	1.4687e-27	2	6	12.113	37.614	Tb927.10.11210
Tb927.8.2740	1	mitochondrial RNA binding protein (TbRBP38)	-0.930078	-0.154506	7.32133	6.66883	5.6012e-33	6	4	22.023	12.731	Tb927.8.2740
Tb927.4.1950	1	NADPH--cytochrome p450 reductase, putative (CPR)	0.0862402	-0.14765	7.32377	6.30563	2.3099e-33	8	3	53.849	6.4408	Tb927.4.1950
Tb927.11.1110	4	calpain, putative	-0.267357	-0.14733	7.13049	6.69117	7.8203e-65	4	4	30.689	59.312	Tb927.11.1110;Tb11.v5.1011;Tb11.v5.1038;Tb927.11.1100
Tb927.8.6660	1	paraflagellar rod component, putative (PFC1)	0.0561673	-0.142274	7.6274	6.90597	4.9397e-183	13	9	18.063	13.81	Tb927.8.6660
Tb927.6.3940	1	hypothetical protein, conserved		-0.142162	7.14016	6.05816	1.0471e-55	4	2	106.09	4.2814	Tb927.6.3940
Tb927.11.17000;Tb11.v5.0404	2	leucine-rich repeat protein (LRRP), putative	0.0511633	-0.139665	8.84997	8.31444	0	34	26	55.101	54.002	Tb927.11.17000;Tb11.v5.0404
Tb927.3.3580	1	lipophosphoglycan biosynthetic protein, putative (LPG3)	0.000721115	-0.128566	8.25188	7.51452	2.398e-170	18	11	89.312	11.304	Tb927.3.3580
Tb927.11.14090	1	hypothetical protein, conserved	-0.0801031	-0.128456	6.9785	6.80476	1.6031e-17	4	4	33.577	16.119	Tb927.11.14090
Tb927.8.8230	1	amino acid transporter, putative		-0.125982	NaN	6.83246	0.000779	0	1	NaN	14.361	Tb927.8.8230
Tb927.9.4210;Tb927.9.4230;Tb11.v5.0561	3	fatty acyl CoA synthetase 3 (ACS3)	0.108223	-0.125242	8.76558	8.21793	0	25	22	35.14	13.064	Tb927.9.4210;Tb927.9.4230;Tb11.v5.0561
Tb927.2.3800	1	guide RNA associated protein, GAP1,MRB1-associated protein	0.0124972	-0.12433	8.09747	7.32623	5.0196e-89	13	7	72.419	35.398	Tb927.2.3800
Tb927.9.5680	1	inositol/phosphatidylinositol phosphatase, putative	-0.0453719	-0.123402	6.69573	6.18124	3.4215e-15	3	2	42.582	7.3219	Tb927.9.5680
Tb927.3.3610	1	peroxisomal targeting signal type 2 receptor, putative,peroxin 7 (PEX7)	-0.197137	-0.122209	7.94241	7.31572	2.7045e-59	12	9	88.034	15.224	Tb927.3.3610
Tb927.8.1510	1	ATP-dependent DEAD/H RNA helicase, putative	0.304861	-0.120137	6.96156	5.97646	1.2812e-39	3	2	23.401	32.751	Tb927.8.1510
Tb927.5.3450	1	hypothetical protein, conserved	0.107956	-0.118351	7.98822	7.19855	1.3504e-172	19	12	44.43	23.288	Tb927.5.3450
Tb927.10.3990	1	DHH1 (DHH1)	-1.06658	-0.115222	8.53881	8.29603	0	15	15	29.018	15.664	Tb927.10.3990
Tb927.11.8290	1	exosome complex exonuclease RRP44, putative	-0.149713	-0.113739	7.00975	6.43761	1.1667e-31	5	3	29.988	21.267	Tb927.11.8290
Tb927.8.2050	1	GDP-mannose pyrophosphorylase	0.179129	-0.111165	7.50911	6.55663	1.7982e-62	10	5	16.313	18.508	Tb927.8.2050
Tb927.11.1900	1	T-complex protein 1, beta subunit, putative	0.10044	-0.110682	7.89974	6.64505	2.6785e-224	16	3	62.962	10.236	Tb927.11.1900
Tb927.6.1500	1	alkyl-dihydroxyacetone phosphate synthase (DHAP)	-1.74294	-0.105489	7.22105	7.30636	5.077e-123	6	11	28.989	39.558	Tb927.6.1500
Tb927.2.6000	1	glycosylphosphatidylinositol-specific phospholipase C (GPI-PLC)	0.0756011	-0.096792	8.14544	7.36357	4.8758e-98	15	7	24.245	6.8804	Tb927.2.6000
Tb927.10.2240	1	hypothetical protein, conserved	-0.67344	-0.0955429	6.63308	5.97407	4.6217e-52	2	2	43.038	2.4141	Tb927.10.2240
Tb927.11.8950	1	leucine rich repeat (TbLRRP1)	-0.251092	-0.0934941	7.37295	6.20464	9.6188e-96	12	2	34.27	4.0032	Tb927.11.8950
Tb927.10.8020	1	prolyl oligopeptidase, putative,serine peptidase clan SC, family S9A, putative (POP)	-0.494007	-0.093094	8.21189	7.61347	3.3042e-262	32	23	54.949	31.946	Tb927.10.8020
Tb927.9.15110;Tb927.9.15150	2	unspecified product	-0.0180158	-0.0900196	8.52454	7.72634	2.6437e-98	14	10	36.663	10.763	Tb927.9.15110;Tb927.9.15150
Tb927.11.7380	1	glycerol-3-phosphate dehydrogenase (FAD-dependent), mitochondrial	-0.122711	-0.089559	8.77209	7.98977	0	34	24	45.012	13.19	Tb927.11.7380
Tb927.10.2230	1	adrenodoxin reductase, putative,ferredoxin NADP reductase-like protein		-0.0851141	NaN	6.43669	0.020622	0	1	NaN	0.92537	Tb927.10.2230
Tb927.10.13500;Tb927.11.9710	2	60S ribosomal protein L10a	0.0489336	-0.0837221	8.71692	7.91906	2.0019e-152	18	14	51.999	10.383	Tb927.10.13500;Tb927.11.9710
Tb427.VSG221	2	Variant surface glycoprotein MITAT 1.2, VSG221	0.145221	-0.0828356	10.5397	9.85263	0	51	46	58.588	58.87	Tb427.VSG221;Tb10.v4.0168
Tb927.4.5010	1	calreticulin, putative	1.50167	-0.0801947	7.29261	6.797	4.0604e-275	2	2	45.699	21.541	Tb927.4.5010
Tb927.4.660	1	hypothetical protein, conserved	0.068602	-0.0746842	6.7114	5.97521	3.7617e-11	3	3	40.777	18.421	Tb927.4.660
Tb927.10.8540	1	chaperone protein DNAj, putative	0.162081	-0.0715576	7.53524	6.52143	3.2836e-24	5	3	34.755	11.079	Tb927.10.8540
Tb927.9.8990	1	hypothetical protein, conserved	0.157561	-0.0712848	7.17707	6.41461	3.8007e-46	4	3	16.177	12.348	Tb927.9.8990
Tb927.3.5090	1	tryparedoxin, putative	0.131063	-0.0616013	7.37288	6.45261	1.7542e-14	5	2	9.1188	3.1372	Tb927.3.5090
Tb927.9.3990;Tb927.9.3920	2	ribosomal protein S7, putative	0.113167	-0.0612249	7.73708	7.06036	3.1712e-35	8	6	26.979	32.086	Tb927.9.3990;Tb927.9.3920
Tb927.11.14560	1	cleavage and polyadenylation specificity factor-like protein, putative	-0.167345	-0.0599461	7.01431	6.95824	4.9091e-68	7	12	26.578	18.362	Tb927.11.14560
Tb927.6.1560	1	hypothetical protein, conserved	0.0190613	-0.0435716	6.93274	6.32369	8.5637e-18	3	3	50.695	23.806	Tb927.6.1560
Tb927.1.2260	1	calpain-like protein fragment, putative	-0.590267	-0.0383323	7.19877	6.57216	1.0283e-26	3	2	34.233	0.59179	Tb927.1.2260
Tb927.3.5620	1	hypothetical protein, conserved	-0.837403	-0.0358306	7.36209	6.96086	1.4728e-109	8	7	17.364	31.155	Tb927.3.5620
Tb927.4.2530	1	hypothetical protein, conserved	-0.575959	-0.0320789	7.20246	6.78837	2.6737e-27	2	3	24.114	11.315	Tb927.4.2530
Tb927.3.3270	1	ATP-dependent phosphofructokinase (TbPFK)	-0.327892	-0.0319903	10.2856	9.92685	0	56	52	37.499	12.245	Tb927.3.3270
Tb927.11.7460;Tb927.11.7510	2	glucose-regulated protein 78, putative,luminal binding protein 1 (BiP), putative	0.167872	-0.0307224	9.51697	8.82308	0	54	46	39.2	23.421	Tb927.11.7460;Tb927.11.7510
Tb927.7.2100	1	GMP synthase, putative,glutamine amidotransferase, putative	-0.344044	-0.0274691	6.91866	6.28923	1.3893e-30	7	4	20.837	10.176	Tb927.7.2100
Tb927.11.13520	1	hypothetical protein, conserved	0.0160683	-0.0199308	7.98125	7.1865	4.7108e-153	24	12	25.602	10.368	Tb927.11.13520
Tb927.11.11900	1	coatomer gamma subunit, putative,cytosolic coat protein, putative (TbCoatomerGamma)	-0.107741	-0.0175777	7.31612	6.44934	1.3486e-75	7	4	40.743	26.199	Tb927.11.11900
Tb927.11.15880;Tb927.11.15900	2	60S ribosomal protein L27, putative	-1.23324	-0.0164682	7.87426	7.59189	6.8638e-34	8	9	28.05	28.946	Tb927.11.15880;Tb927.11.15900
Tb927.7.1040;Tb927.7.1050	2	40S ribosomal protein S16, putative	-0.163494	-0.0141644	7.03671	6.36674	4.8618e-85	4	2	15.8	2.8392	Tb927.7.1040;Tb927.7.1050
Tb927.6.2790	2	L-threonine 3-dehydrogenase, putative	-0.0859713	-0.0138148	8.79006	8.12156	3.3413e-293	19	18	21.115	13.971	Tb927.6.2790;REV__Tb927.6.2790
Tb927.4.2240	1	hypothetical protein, conserved	0.235605	-0.0121989	8.09812	7.30309	1.6596e-87	14	10	34.481	11.49	Tb927.4.2240
Tb927.10.14390	1	hypothetical protein, conserved	0.262313	-0.00497146	7.7027	7.07405	4.5078e-62	8	7	18.645	26.081	Tb927.10.14390
Tb927.10.10850	1	argonaute-like protein (AGO1)	-0.337831	-0.00111126	7.10531	6.30931	2.7529e-85	8	3	63.615	35.352	Tb927.10.10850
Tb927.11.7840	1	ribonucleoside-diphosphate reductase large chain (RNR1)	0.247806	-0.00111126	8.05365	7.15128	1.2292e-168	26	14	45.865	18.963	Tb927.11.7840
Tb927.11.1560	1	1,2-Dihydroxy-3-keto-5-methylthiopentene dioxygenase, putative	-0.14725	-0.000100957	7.97372	7.49276	4.9172e-124	11	12	55.11	13.405	Tb927.11.1560
Tb927.4.2450	1	thioredoxin, putative	-0.0867678	0.00245056	7.91949	7.17618	9.0064e-128	11	8	25.623	28.008	Tb927.4.2450
Tb927.6.4970	1	serine/arginine-rich protein specific kinase SRPK, putative,protein kinase, putative	-2.0648	0.00460933	7.16414	6.93216	4.5925e-32	5	7	16.042	21.599	Tb927.6.4970
Tb927.5.3030	1	intraflagellar transport protein IFT122, putative (IFT122B)	0.0434844	0.00633396	7.4791	6.52599	2.8409e-72	13	4	49.707	19.278	Tb927.5.3030
Tb927.10.1430	1	hypothetical protein, conserved	-0.669924	0.00733906	7.04957	6.45659	3.972e-36	5	3	25.256	2.9693	Tb927.10.1430
Tb927.6.560	1	cysteine peptidase C (CPC),CPC cysteine peptidase, Clan CA, family C1, Cathepsin B-like (TbcatB)	-0.0528051	0.00776951	7.30554	6.44717	2.7445e-23	4	2	10.8	2.724	Tb927.6.560
Tb927.5.1710	1	ribonucleoprotein p18, mitochondrial precursor, putative	0.676448	0.00863037	7.68196	6.99621	1.8896e-48	5	5	42.288	25.809	Tb927.5.1710
Tb11.v5.0171;Tb927.7.4900	2	5-3 exonuclease XRNA, putative	0.0806577	0.0137839	8.22981	7.49518	1.3471e-222	39	25	73.218	26.435	Tb11.v5.0171;Tb927.7.4900
Tb11.v5.0527;Tb927.10.16110	2	hypothetical protein, conserved	0.0867838	0.0142124	7.85511	6.95924	7.6898e-64	12	6	36.759	17.139	Tb11.v5.0527;Tb927.10.16110
Tb927.8.6810	1	protein kinase, putative	-0.324943	0.0167816	6.55688	6.28598	2.6437e-20	3	5	68.517	22.373	Tb927.8.6810
Tb927.11.2050;Tb927.11.2060	2	60S acidic ribosomal subunit protein, putative	-0.196277	0.0207689	8.47782	7.83112	3.9232e-279	17	14	62.565	12.125	Tb927.11.2050;Tb927.11.2060
Tb927.11.9670	1	glycine synthase, putative (GCVT1)	0.03492	0.0213375	7.00996	6.08863	8.7982e-28	4	2	29.619	2.1485	Tb927.11.9670
Tb927.10.11300	1	paraflagellar rod component, putative (PFC16)	0.0571383	0.0216219	7.62006	6.79039	8.9904e-71	5	6	27.566	18.46	Tb927.10.11300
Tb927.6.4260	1	hypothetical protein, conserved	0.44297	0.0255958	6.44245	5.71613	1.1621e-23	3	2	15.332	10.905	Tb927.6.4260
Tb927.11.8270	1	hypothetical protein, conserved	0.206768	0.0387171	6.49967	6.05941	1.6991e-45	3	3	29.644	10.601	Tb927.11.8270
Tb927.11.2670	1	Nucleoporin (TbNup59)	-0.0380359	0.0398403	7.48323	6.72342	2.0876e-77	10	4	46.122	19.219	Tb927.11.2670
Tb927.11.6390	1	hypothetical protein, conserved	0.0255958	0.0409626	7.31349	6.13344	6.6058e-37	7	2	47.889	14.866	Tb927.11.6390
Tb927.8.5880	1	eukaryotic translation initiation factor 1A, putative		0.0426443	6.28628	6.1786	1.9265e-74	1	2	NaN	19.212	Tb927.8.5880
Tb927.6.4670	1	MORN repeat-containing protein (TbMORN1)	0.545474	0.0531114	8.01733	7.45271	2.0549e-99	12	12	47.891	52.023	Tb927.6.4670
Tb927.9.7590;Tb927.9.7620	2	60S ribosomal protein L11, putative	-0.184293	0.0539454	8.53729	8.0577	5.8186e-92	11	10	23.659	9.0468	Tb927.9.7590;Tb927.9.7620
Tb927.2.5980	1	ATP-dependent Clp protease subunit, heat shock protein 104 (HSP104), putative,atp-dependent chaperone (HSP104)	-0.157367	0.0661237	7.35322	6.15195	1.0397e-114	6	3	37.971	20.316	Tb927.2.5980
Tb927.11.6630	1	3-methylcrotonoyl-CoA carboxylase beta subunit, putative	-0.783464	0.0705267	7.3137	6.89404	1.5203e-22	5	6	22.383	26.43	Tb927.11.6630
Tb927.9.8950	1	CAAX prenyl protease 1, putative,metallo- peptidase, Clan M- Family M48	-0.0804082	0.0705267	7.7948	7.06796	1.3885e-61	12	6	40.244	9.2219	Tb927.9.8950
Tb927.11.16480	1	enoyl-CoA hydratase/isomerase family protein, putative	-0.51645	0.0727232	7.51326	6.75912	1.3013e-76	8	5	28.656	18.285	Tb927.11.16480
Tb11.v5.0275;Tb927.10.6310	2	major vault protein, putative	0.328951	0.0768327	8.26231	7.55298	3.0866e-200	21	21	26.527	12.321	Tb11.v5.0275;Tb927.10.6310
Tb927.10.2490	1	glucose-6-phosphate 1-dehydrogenase (G6PD)	0.24306	0.0809305	7.47443	6.85752	6.7714e-131	12	7	46.791	71.044	Tb927.10.2490
Tb05.5K5.110;Tb927.5.4460;Tb11.v5.0866	3	major vault protein, putative,BAC from homologous region on chr5	0.228111	0.0847447	8.78896	8.11311	0	44	36	49.694	12.419	Tb05.5K5.110;Tb927.5.4460;Tb11.v5.0866
Tb927.4.2180	1	60S ribosomal protein L35a, putative	-0.331028	0.0850168	8.22544	7.70794	1.4488e-30	8	9	69.129	42.061	Tb927.4.2180
Tb927.11.16160	1	ATP binding protein-like protein	0.596363	0.0922074	7.39712	6.71801	1.7672e-45	6	4	17.626	91.844	Tb927.11.16160
Tb927.4.3350	1	hypothetical protein, conserved	0.552967	0.0962619	7.3836	6.29006	7.4965e-27	6	2	60.364	14.369	Tb927.4.3350
Tb11.v5.1035;Tb927.11.11330	4	heat shock protein 70 (hsp70), putative	-0.103147	0.0992279	9.71028	9.1186	0	50	44	37.318	10.583	Tb11.v5.1035;Tb927.11.11330;Tb11.v5.1034;Tb927.11.11290
Tb927.4.5020;Tb927.8.7400;Tb11.v5.0504	3	RNA polymerase IIA largest subunit (RPB1)	-0.746253	0.105678	7.51398	7.10466	2.0414e-58	8	10	24.562	11.312	Tb927.4.5020;Tb927.8.7400;Tb11.v5.0504
Tb927.10.14790	1	aminopeptidase, putative,metallo-peptidase, Clan MG, Family M24	0.315798	0.115566	8.27818	7.56709	3.2093e-76	18	16	19.934	12.18	Tb927.10.14790
Tb927.6.1800	1	protein phosphatase 2C, putative	0.171207	0.116232	7.45375	6.34594	5.1984e-66	9	3	17.11	25.199	Tb927.6.1800
Tb927.10.9880;Tb927.11.4300	2	60S ribosomal protein L18, putative (TbL18LP)	-0.526743	0.116631	8.03306	7.20093	1.6142e-75	7	5	43.942	17.041	Tb927.10.9880;Tb927.11.4300
Tb927.6.3840	1	reticulon domain protein	-0.312294	0.117695	7.24025	6.81243	2.9279e-74	4	3	54.232	23.127	Tb927.6.3840
Tb927.9.12320	1	cystathione gamma lyase, putative	0.271665	0.118227	7.9333	7.43135	4.7861e-138	9	8	20.669	14.622	Tb927.9.12320
Tb05.5K5.70;Tb927.5.4420	2	nucleolar RNA helicase II, putative,nucleolar RNA helicase Gu, putative,BAC from homologous region on chr5	0.40806	0.123269	7.54544	6.65777	8.8563e-52	7	4	36.098	8.0893	Tb05.5K5.70;Tb927.5.4420
Tb927.11.13250	1	eukaryotic translation initiation factor 2 gamma, putative (eIF-2-gamma)	0.38637	0.127369	7.31858	6.47563	4.0816e-39	7	3	23.269	14.339	Tb927.11.13250
Tb927.10.2010	1	hexokinase (HK1)	-0.291521	0.134747	8.22422	7.84204	0	2	2	25.408	5.3507	Tb927.10.2010
Tb927.1.2230	1	calpain-like protein fragment, putative		0.135798	6.66061	6.4574	6.3631e-17	1	2	NaN	20.083	Tb927.1.2230
Tb927.3.1120	1	GTP-binding nuclear protein rtb2, putative (rtb2)	0.111031	0.136323	8.33425	7.73698	2.0016e-93	12	10	15.782	12.601	Tb927.3.1120
Tb927.1.2340;Tb927.1.2360;Tb927.1.2380;Tb927.1.2400;Tb11.v5.0468	5	alpha tubulin	-0.0320789	0.142087	9.71989	8.73857	0	20	19	61.541	18.871	Tb927.1.2340;Tb927.1.2360;Tb927.1.2380;Tb927.1.2400;Tb11.v5.0468
Tb927.11.14190	1	hypothetical protein, conserved	0.206268	0.144438	8.47277	7.75631	1.4778e-217	25	13	80.598	70.316	Tb927.11.14190
Tb927.10.5460;Tb927.10.5480	2	60S ribosomal protein L24, putative		0.146003	6.8016	6.26736	2.4592e-16	1	2	NaN	4.2999	Tb927.10.5460;Tb927.10.5480
Tb927.11.6870	1	14-3-3 protein	0.0575542	0.147307	7.61144	6.5866	2.5969e-122	8	2	54.509	10.79	Tb927.11.6870
Tb927.6.950	1	cysteinyl-tRNA synthetase, putative	0.496104	0.152378	8.19449	7.23623	1.8148e-155	26	17	52.141	16.061	Tb927.6.950
Tb927.6.3740;Tb927.6.3750;Tb927.6.3800	3	heat shock 70 kDa protein, mitochondrial precursor, putative	0.279887	0.154842	9.08955	8.32605	0	32	29	30.943	10.05	Tb927.6.3740;Tb927.6.3750;Tb927.6.3800
Tb927.10.1100;Tb927.6.4690	2	60S ribosomal protein L9, putative	0.281075	0.156138	8.15165	7.36588	4.5772e-121	9	6	50.841	44.021	Tb927.10.1100;Tb927.6.4690
Tb927.1.3300	1	myotubularin, putative,zinc-binding phosphatase, putative	0.128821	0.156655	6.81811	6.16161	3.7251e-41	3	2	15.664	18	Tb927.1.3300
Tb927.8.3250	1	dynein heavy chain, putative	0.331361	0.16092	7.2656	5.93252	2.0712e-59	12	2	74.632	9.4763	Tb927.8.3250
Tb927.11.1890	1	hypothetical protein, conserved	0.166715	0.161565	7.39102	6.45659	2.2351e-65	10	3	50.312	0.04328	Tb927.11.1890
Tb927.10.1990	2	major vault protein, putative (MVP)	0.177854	0.163628	8.32	7.61205	1.2777e-231	35	20	68.595	20.882	Tb927.10.1990;Tb11.v5.0641
Tb927.7.710	1	heat shock 70 kDa protein, putative (HSP70)	0.34551	0.164014	8.60041	7.85387	0	31	22	45.577	11.143	Tb927.7.710
Tb927.9.5690	1	60S acidic ribosomal protein, putative	0.0705267	0.170438	7.38241	6.48872	2.465e-31	3	3	23.643	8.0558	Tb927.9.5690
Tb927.5.1090	1	threonyl-tRNA synthetase, putative	0.31545	0.171207	7.66773	6.77422	2.9754e-83	9	6	17.11	17.775	Tb927.5.1090
Tb927.5.2570	1	translation initiation factor, putative (EIF3B)	-0.119275	0.171719	8.48751	8.12097	1.6242e-230	34	33	35.072	25.353	Tb927.5.2570
Tb927.10.2570;Tb11.v5.0498	2	lysosomal alpha-mannosidase precursor, putative	0.176833	0.171975	7.18797	5.9542	2.4373e-25	7	2	72.858	6.3265	Tb927.10.2570;Tb11.v5.0498
Tb927.11.11460	1	hypothetical protein, conserved		0.172744	8.03667	7.0916	4.9517e-156	19	9	104.48	8.5923	Tb927.11.11460
Tb927.10.3210	1	delta-1-pyrroline-5-carboxylate dehydrogenase, putative	0.288418	0.174023	9.03189	8.16313	0	35	27	67.302	19.145	Tb927.10.3210
Tb11.v5.0713	1	retrotransposon hot spot (RHS) protein, putative	-0.0896818	0.174534	7.37843	6.74535	4.8314e-97	4	3	33.945	60.822	Tb11.v5.0713
Tb927.1.120	1	retrotransposon hot spot protein 4 (RHS4), putative	-0.0668504	0.177471	7.7631	7.23857	4.7382e-286	7	7	22.595	40.832	Tb927.1.120
Tb927.6.1400;Tb927.6.1320;Tb927.6.1340;Tb927.6.1360;Tb927.6.1380	5	cyclophilin-type peptidyl-prolyl cis-trans isomerase, putative (PPIase)	0.420509	0.178109	6.70797	6.01187	1.3558e-38	2	2	25.667	0.41713	Tb927.6.1400;Tb927.6.1320;Tb927.6.1340;Tb927.6.1360;Tb927.6.1380
Tb927.2.5060	1	GTP binding protein, putative	0.42374	0.181421	8.01229	6.78091	1.4464e-122	14	6	34.963	8.772	Tb927.2.5060
Tb927.3.1380	1	ATP synthase beta chain, mitochondrial precursor,ATP synthase F1, beta subunit	0.323312	0.184217	8.96468	8.21165	0	24	21	32.117	21.772	Tb927.3.1380
Tb927.11.10760	1	kinesin-like protein, putative	0.253868	0.186881	7.70072	6.49079	1.7895e-78	15	4	82.22	21.42	Tb927.11.10760
Tb927.9.11380;Tb927.9.11410	2	unspecified product	-0.256666	0.188021	7.59326	6.86326	6.1877e-57	7	3	46.835	1.9735	Tb927.9.11380;Tb927.9.11410
Tb927.7.1740;Tb927.7.1750;Tb927.7.1730	4	60S ribosomal protein L7, putative	-0.0853131	0.193709	8.68414	8.09114	1.8033e-71	12	10	56.408	27.93	Tb927.7.1740;Tb927.7.1750;Tb927.7.1730;REV__Tb927.3.3460
Tb927.8.1200;Tb927.8.1180;Tb927.8.1160	3	vacuolar-type Ca2 -ATPase 2 (TbA2)	-0.133226	0.193835	7.00514	6.35303	4.2914e-56	6	3	49.518	79.33	Tb927.8.1200;Tb927.8.1180;Tb927.8.1160
Tb927.11.4700	1	prostaglandin f synthase	-0.496977	0.194591	8.58265	8.0187	5.8132e-254	19	19	29.12	25.236	Tb927.11.4700
Tb927.11.1710	1	mitochondrial RNA binding protein 1,gBP21, MRP1 (GBP21)	0.0970713	0.195222	8.40386	7.76416	1.0581e-60	12	9	65.527	14.175	Tb927.11.1710
Tb927.9.14100	1	hypothetical protein, conserved		0.196103	NaN	6.30086	1.1614e-05	0	2	NaN	1.4018	Tb927.9.14100
Tb11.v5.1057;Tb927.10.12040	2	protein kinase, putative	0.332966	0.196733	7.28292	6.54964	1.3047e-22	7	5	55.906	14.38	Tb11.v5.1057;Tb927.10.12040
Tb927.2.4370;Tb11.v5.0653	2	trypanothione synthetase (TRYS)	0.117695	0.198997	8.38645	7.6542	1.6087e-205	23	17	43.234	26.211	Tb927.2.4370;Tb11.v5.0653
Tb927.11.9610	1	eukaryotic translation initiation factor 3 subunit 2, putative (eIF-3 beta)	0.108625	0.200002	8.08973	7.44144	9.8088e-164	12	9	27.979	9.1235	Tb927.11.9610
Tb927.11.4910	1	predicted ankyrin repeat family protein		0.202136	7.80695	6.88754	3.3924e-54	7	6	102.17	58.029	Tb927.11.4910
Tb927.9.1700	1	hypothetical protein, conserved	0.909811	0.206518	6.37284	5.80004	6.6703e-21	1	1	7.722	13.443	Tb927.9.1700
Tb927.9.13680;Tb927.9.13710;Tb927.9.13740;Tb927.9.13650	4	ADP-ribosylation factor, putative	0.0816123	0.213378	8.02555	7.32127	4.2242e-129	10	9	45.997	14.753	Tb927.9.13680;Tb927.9.13710;Tb927.9.13740;Tb927.9.13650
Tb927.4.4070	1	mevalonate kinase, putative	0.210015	0.222557	7.47883	6.8655	1.8878e-74	11	4	34.857	12.263	Tb927.4.4070
Tb927.3.5550	1	small GTP-binding protein, putative (TbRX1)	0.299831	0.223052	6.64145	5.98219	1.974e-32	1	1	5.5104	1.7305	Tb927.3.5550
Tb927.5.3170	1	ribose-phosphate pyrophosphokinase, putative (PRPS5)	0.349705	0.22367	7.14891	6.35618	7.4944e-32	7	3	27.49	39.623	Tb927.5.3170
Tb927.8.6180;Tb927.9.14370	2	60S ribosomal protein L26, putative	-0.463151	0.227495	7.46465	7.37035	3.4548e-46	3	5	10.484	13.517	Tb927.8.6180;Tb927.9.14370
Tb11.0290;Tb11.0390;Tb927.6.4980	3	40S ribosomal protein S14, putative,chrXI additional, unordered contigs (RPS14)	0.378179	0.227987	7.24199	7.01595	4.8831e-24	3	2	37.719	63.27	Tb11.0290;Tb11.0390;Tb927.6.4980
Tb927.10.9430	1	phosphoribosylpyrophosphate synthetase, putative (PRS)	0.360533	0.23131	7.42065	6.91084	1.3246e-17	4	3	26.45	13.581	Tb927.10.9430
Tb927.6.1090	1	proteasome regulatory ATPase subunit 3 (RPT3)	-0.0229913	0.232661	7.26169	6.46666	4.7e-64	6	3	86.915	12.554	Tb927.6.1090
Tb927.7.6860;Tb11.v5.0826	2	expression site-associated gene (ESAG) protein, putative,expression site-associated gene 5 (ESAG5) protein, putative	0.244035	0.235359	7.38716	6.80259	3.9765e-12	2	2	31.689	14.232	Tb927.7.6860;Tb11.v5.0826
Tb927.10.9050	1	hypothetical protein, conserved		0.238175	6.10486	6.31479	1.114e-24	1	2	NaN	0.56017	Tb927.10.9050
Tb927.11.14780	1	phosphomannose isomerase, putative	0.033793	0.239887	7.36551	6.41437	3.092e-41	9	4	96.031	24.679	Tb927.11.14780
Tb927.11.9560	1	oxidoreductase, putative	0.00690831	0.242206	7.6557	6.60208	3.7921e-152	15	7	41.712	10.686	Tb927.11.9560
Tb927.3.5520	2	26S proteasome regulatory non-ATPase subunit (RPN1)	-0.120859	0.242572	8.07813	7.39257	4.9004e-189	25	18	28.268	38.17	Tb927.3.5520;REV__Tb927.11.5400
Tb927.10.7410	1	succinyl-CoA ligase [GDP-forming] beta-chain, putative		0.24306	7.37245	6.23759	2.4718e-96	5	2	113.79	3.2286	Tb927.10.7410
Tb927.11.2300	1	eukaryotic peptide chain release factor subunit 1, putative (ERF1)	0.624054	0.25084	7.56839	6.85095	1.0589e-81	8	6	22.272	14.948	Tb927.11.2300
Tb927.11.230	1	cleavage and polyadenylation specificity factor, putative	0.259182	0.252537	7.06322	6.38054	2.2339e-19	4	3	17.115	16.133	Tb927.11.230
Tb927.7.2500	1	proteasome regulatory ATPase subunit 1	-0.416577	0.256286	6.77412	6.01791	2.2075e-24	3	2	11.31	0.55389	Tb927.7.2500
Tb927.3.5500	1	DNA-directed RNA polymerase II subunit 3, putative,RNA polymerase subunit, putative (RPB3)	-0.274268	0.2587	7.31831	6.73949	1.6145e-27	8	5	42.372	13.915	Tb927.3.5500
Tb927.10.8040	1	adaptin complex 1 subunit, putative,beta-adaptin, fragment (BAD1)	0.275245	0.271904	7.43125	6.64569	6.9696e-100	7	5	63.364	19.272	Tb927.10.8040
Tb11.v5.1046;Tb927.10.2100;Tb927.10.2110;Tb927.10.2090	4	elongation factor 1-alpha, putative	0.250477	0.28558	8.99734	8.33108	0	23	22	39.022	25.537	Tb11.v5.1046;Tb927.10.2100;Tb927.10.2110;Tb927.10.2090
Tb927.9.5520	1	ubiquitin carboxyl-terminal hydrolase, putative,cysteine peptidase, Clan CA, family C19, putative	-0.734707	0.28629	6.75605	6.23053	2.7641e-20	1	2	78.474	1.8743	Tb927.9.5520
Tb927.8.3770	1	mitogen-activated protein kinase, putative (MPK10)	0.00561564	0.290896	7.89926	7.20129	5.5508e-108	13	11	25.599	14.871	Tb927.8.3770
Tb927.4.1300	1	amidinotransferase, putative	0.236829	0.29125	7.90326	7.39329	1.0861e-184	9	8	21.992	14.858	Tb927.4.1300
Tb927.8.6080	1	hypothetical protein, conserved	0.139862	0.295841	7.72335	7.15803	1.7291e-98	11	9	20.575	20.568	Tb927.8.6080
Tb927.11.7890	1	zinc finger protein family member, putative (ZC3H44)	0.276556	0.296898	7.33333	6.41042	3.2405e-53	9	4	31.705	35.114	Tb927.11.7890
Tb927.10.3520	1	protease regulatory ATPase subunit 4 (RPT4)	-0.419835	0.297954	7.68648	6.43284	1.6935e-07	4	2	94.084	19.33	Tb927.10.3520
Tb927.5.1210	1	short-chain dehydrogenase, putative	-0.012519	0.301354	8.81322	8.37894	5.3864e-227	20	16	21.31	12.982	Tb927.5.1210
Tb927.7.7420;Tb927.7.7430	2	ATP synthase alpha chain, mitochondrial precursor,ATP synthase F1, alpha subunit	0.164529	0.302641	8.9411	8.3286	4.3388e-155	26	22	48.903	28.116	Tb927.7.7420;Tb927.7.7430
Tb927.10.11540;Tb927.9.6070	2	40S ribosomal protein S3, putative (RPS3)	-0.046772	0.304861	8.17342	7.45723	2.8174e-111	12	10	69.453	19.476	Tb927.10.11540;Tb927.9.6070
Tb927.3.3450	1	ADP-ribosylation factor-like protein 3A, putative	0.460481	0.305095	7.33383	6.45361	1.028e-140	3	2	29.052	5.2352	Tb927.3.3450
Tb927.11.11360;Tb927.11.11370	2	receptor for activated C kinase 1 (RACK1)	0.390227	0.306729	9.00204	8.28744	7.1807e-278	24	21	38.964	27.236	Tb927.11.11360;Tb927.11.11370
Tb927.9.14220	1	metacaspase 5, putative (MCA5)	-0.148897	0.308011	7.25032	6.52141	2.9201e-33	4	3	35.45	35.189	Tb927.9.14220
Tb927.11.9530	1	14-3-3-I protein	0.238053	0.309642	7.41476	6.51268	3.5355e-33	4	2	10.918	3.1309	Tb927.11.9530
Tb927.7.6670;Tb11.v5.0444	2	hypothetical protein, conserved	0.371615	0.311271	6.57858	5.85562	2.986e-19	5	2	39.846	23.83	Tb927.7.6670;Tb11.v5.0444
Tb927.11.14250	1	T-complex protein 1, epsilon subunit, putative (TCP-1-epsilon)	0.318693	0.316146	8.0214	7.02694	7.6875e-161	22	10	51.872	31.019	Tb927.11.14250
Tb927.8.3690	1	isocitrate dehydrogenase [NADP], mitochondrial precursor, putative (IDH)	0.51924	0.317304	8.09226	6.86344	7.111e-109	19	7	50.779	5.2119	Tb927.8.3690
Tb927.7.1110	1	asparagine synthetase a, putative	0.497025	0.31742	7.85417	7.02706	3.8994e-80	9	6	48.992	19.003	Tb927.7.1110
Tb927.10.9740	1	proteasome regulatory ATPase subunit 6,19S proteasome regulatory subunit (RPT6)	-0.0960979	0.328722	7.11297	6.44025	3.3022e-20	4	2	22.05	11.251	Tb927.10.9740
Tb927.10.1490	2	hypothetical protein, conserved	0.13829	0.32964	7.91709	6.99058	5.4359e-156	16	8	66.419	16.411	Tb927.10.1490;Tb11.v5.0875
Tb927.11.810	1	hypothetical protein, conserved	-0.691196	0.343351	6.83333	6.44094	2.7852e-139	4	5	39.718	25.761	Tb927.11.810
Tb927.8.7380;Tb927.4.5050	2	dihydrolipoamide dehydrogenase, point mutation,acetoin dehydrogenase e3 component, putative	-0.49283	0.345964	7.26179	6.08493	1.1819e-35	9	3	39.586	17.609	Tb927.8.7380;Tb927.4.5050
Tb927.6.1520	1	aquaporin 3, putative (AQP1)	-0.010861	0.348006	7.44114	6.65373	5.4051e-33	4	3	70.096	11.631	Tb927.6.1520
Tb927.2.4210	1	glycosomal phosphoenolpyruvate carboxykinase (PEPCK)	0.175557	0.351402	9.19557	8.52942	0	37	37	39.521	26.72	Tb927.2.4210
Tb927.11.3660	1	dynein light chain, putative,dynein Tctex1 family, putative	-0.142417	0.355918	7.30976	6.19879	2.3813e-32	3	2	55.987	53.359	Tb927.11.3660
Tb927.2.2510;Tb927.2.2520	2	voltage-dependent anion-selective channel	0.154842	0.36087	7.26998	6.83483	4.2617e-173	5	6	66.66	31.245	Tb927.2.2510;Tb927.2.2520
Tb927.2.5240	1	PRP19-like protein, putative (TbPRP19)	0.653335	0.361095	7.44588	6.56207	1.5765e-84	12	4	27.912	11.343	Tb927.2.5240
Tb927.8.890	1	small GTP-binding protein Rab1, putative	0.0764222	0.362554	7.38401	6.87851	2.2964e-86	4	3	12.044	23.354	Tb927.8.890
Tb927.3.3000	1	flagellar transport protein, putative (PIFTC3)	0.227864	0.364348	7.09103	6.53944	5.8113e-30	7	7	76.787	34.209	Tb927.3.3000
Tb927.11.3000;Tb927.9.9210	2	60S ribosomal protein L37, putative	-1.29378	0.372841	7.77045	7.5153	7.1112e-11	3	4	10.835	10.747	Tb927.11.3000;Tb927.9.9210
Tb927.1.2100	1	calpain-like cysteine peptidase, putative,cysteine peptidase, Clan CA, family C2, putative	0.481712	0.37529	8.46836	7.62599	4.0878e-168	25	17	79.009	23.851	Tb927.1.2100
Tb927.10.1170;Tb11.0560	3	intraflagellar transport protein IFT172, putative (IFT172)	-0.219035	0.379288	7.11059	6.51444	3.9072e-90	10	6	31.998	19.951	Tb927.10.1170;Tb11.0560;Tb11.v5.0858
Tb927.3.4840	1	ubiquitin hydrolase, putative,cysteine peptidase, Clan CA, family C19, putative	0.247198	0.382723	7.0421	6.53665	1.7361e-29	5	3	21.195	21.596	Tb927.3.4840
Tb927.6.720;Tb927.11.11230	2	40S ribosomal protein L14, putative	0.0688772	0.383055	8.4633	7.96391	4.5989e-39	10	8	34.763	22.391	Tb927.6.720;Tb927.11.11230
Tb927.10.5770	1	valosin-containing protein homolog,Transitional endoplasmic reticulum ATPase, putative (VCP)	0.50457	0.390998	9.1086	8.25402	0	43	39	63.003	29.519	Tb927.10.5770
Tb927.10.1500	1	methionyl-tRNA synthetase, putative (MetRS)	0.457227	0.398241	8.52477	7.56282	1.0711e-251	27	19	23.848	11.814	Tb927.10.1500
Tb927.7.6320	1	hypothetical protein, conserved		0.399663	NaN	6.5105	1.3057e-13	0	5	NaN	14.05	Tb927.7.6320
Tb927.10.13320	1	DNA-directed RNA polymerase II/III subunit, putative (RPB5)	-0.50789	0.400756	7.73113	7.33985	2.4333e-114	8	9	20.82	14.112	Tb927.10.13320
Tb927.8.8020	1	monoglyceride lipase, putative	-0.208811	0.406319	6.74069	6.46818	4.9664e-27	3	4	47.135	27.56	Tb927.8.8020
Tb927.10.14990	1	intraflagellar transport protein IFT80/CHE2, putative (IFT80)	-0.428896	0.410558	7.48349	6.3801	1.9449e-150	10	4	66.917	34.553	Tb927.10.14990
Tb927.4.450	1	coatomer alpha subunit, putative (TbCoatomerAlpha)	0.024887	0.410558	8.25713	7.74207	8.4793e-244	23	23	41.296	17.561	Tb927.4.450
Tb11.v5.0636;Tb927.10.14890	3	C-terminal motor kinesin, putative	-0.0489494	0.412402	7.46883	6.66625	0	10	4	49.059	11.771	Tb11.v5.0636;Tb927.10.14890;REV__CON__Q497I4
Tb927.9.6100;Tb927.9.6090;Tb11.v5.0854	3	TFIIF-stimulated CTD phosphatase, putative	0.268913	0.414027	7.91025	6.40247	3.0747e-54	8	2	81.089	8.8667	Tb927.9.6100;Tb927.9.6090;Tb11.v5.0854
Tb927.6.4770	1	protein mkt1, putative	0.402395	0.41997	8.30692	7.55307	5.7597e-138	17	17	23.272	10.584	Tb927.6.4770
Tb927.2.3780	1	translation initiation factor IF-2, putative	0.398788	0.422664	7.22691	6.30486	1.4535e-14	3	2	29.202	6.4652	Tb927.2.3780
Tb11.v5.0587;Tb927.11.4610	2	protein kinase A regulatory subunit, putative	0.0206267	0.422986	7.84371	7.02829	3.1099e-126	14	4	74.968	12.504	Tb11.v5.0587;Tb927.11.4610
Tb927.9.8410	1	chaperone protein DNAj, putative	-0.0930633	0.4246	6.8845	6.32336	1.7765e-29	5	2	16.147	4.8483	Tb927.9.8410
Tb927.11.3030	1	phosphoribosylpyrophosphate synthetase, putative (PRS)	-0.0865227	0.430178	7.61503	7.46574	6.2322e-87	6	8	29.246	18.397	Tb927.11.3030
Tb927.7.280	1	cyclophilin-type peptidyl-prolyl cis-trans isomerase, putative (PPIase)	0.575603	0.4336	6.71876	5.99104	7.5538e-09	2	2	17.905	15.208	Tb927.7.280
Tb927.8.5080	1	hypothetical protein, conserved	-0.105473	0.448901	7.0391	6.90462	2.9292e-84	6	5	21.729	47.229	Tb927.8.5080
Tb927.10.7500	1	fibrillarin (NOP1)	0.223299	0.459117	8.03794	7.24072	3.6928e-89	16	11	55.955	24.438	Tb927.10.7500
Tb927.10.1060	1	T-complex protein 1, delta subunit, putative (TCP-1-delta)	0.653427	0.464877	7.76963	6.80546	2.4157e-164	15	7	47.325	31.458	Tb927.10.1060
Tb927.8.560	1	hypothetical protein, conserved	0.0408223	0.469261	7.21867	6.05365	4.7544e-22	4	2	26.911	28.069	Tb927.8.560
Tb927.3.4390	1	dihydrolipoamide dehydrogenase, putative (GCVL-1)	-0.253343	0.47228	7.32787	6.75806	1.7624e-85	10	7	56.061	12.005	Tb927.3.4390
Tb927.6.4500	1	hypothetical protein, conserved	0.455439	0.482745	8.22984	7.10646	7.2324e-68	5	5	62.937	21.082	Tb927.6.4500
Tb927.10.11390	1	60S ribosomal protein L6, putative	0.175557	0.482952	8.5634	8.09847	5.9774e-140	14	15	47.906	18.509	Tb927.10.11390
Tb927.11.16280;Tb927.5.1110	2	60S ribosomal protein L2, putative,60S ribosomal protein L8, putative	0.243182	0.483158	8.39436	7.73575	1.4454e-125	9	8	36.601	8.1085	Tb927.11.16280;Tb927.5.1110
Tb927.3.4030	1	hypothetical protein, conserved		0.483571	6.93517	6.40541	7.9866e-79	4	2	170.42	22.379	Tb927.3.4030
Tb11.v5.0543;Tb927.10.10890;Tb927.10.10900;Tb927.10.10920;Tb927.10.10940;Tb927.10.10950;Tb927.10.10960;Tb927.10.10980;Tb927.10.10910;Tb927.10.10970;Tb927.10.10930	11	Heat shock protein 83, putative	0.390117	0.490159	8.75001	8.09663	0	28	26	97.839	31.364	Tb11.v5.0543;Tb927.10.10890;Tb927.10.10900;Tb927.10.10920;Tb927.10.10940;Tb927.10.10950;Tb927.10.10960;Tb927.10.10980;Tb927.10.10910;Tb927.10.10970;Tb927.10.10930
Tb927.8.4210	1	hypothetical protein, conserved		0.491904	7.5244	6.71547	6.6009e-29	4	4	148.72	63.998	Tb927.8.4210
Tb927.8.1540	1	hypothetical protein, conserved	-0.269756	0.49252	7.12067	6.89088	1.2809e-97	5	8	14.385	50.157	Tb927.8.1540
Tb927.3.3370	1	hypothetical protein, conserved	0.357383	0.494057	7.08969	6.10401	2.0084e-18	4	2	72.476	0.93666	Tb927.3.3370
Tb927.9.10310	1	mitochondrial carrier protein (MCP11)	0.703455	0.496207	6.8415	6.15403	1.5716e-75	4	3	26.226	21.805	Tb927.9.10310
Tb927.11.8200	1	ribosomal protein S26, putative		0.501108	NaN	6.06558	7.3231e-48	0	2	NaN	17.118	Tb927.11.8200
Tb927.7.970	1	hypothetical protein, conserved		0.507414	6.0619	5.95339	4.169e-06	1	2	NaN	38.052	Tb927.7.970
Tb927.3.4990	1	oxidoreductase, putative	0.47633	0.511367	6.74624	5.90702	3.329e-06	2	2	18.575	7.338	Tb927.3.4990
Tb927.10.4110;Tb927.10.4120	2	60S ribosomal protein L30 (RPL30)	0.328032	0.51248	7.19871	6.76863	3.1798e-49	4	4	27.708	3.9436	Tb927.10.4110;Tb927.10.4120
Tb927.7.5680	1	deoxyribose-phosphate aldolase, putative	0.0127833	0.512783	7.24097	6.47561	8.7726e-30	8	4	20.091	13.826	Tb927.7.5680
Tb927.4.1790;Tb927.4.1800	2	ribosomal protein L3, putative	0.0578315	0.515712	8.46238	7.87013	3.294e-232	19	17	35.779	11.906	Tb927.4.1790;Tb927.4.1800
Tb927.11.6230	1	pretranslocation protein, alpha subunit, putative,SEC61-like (pretranslocation process) protein, putative	0.588613	0.521855	7.43615	6.61673	3.4153e-73	7	4	83.668	54.128	Tb927.11.6230
Tb927.10.6400;Tb927.10.6510	2	chaperonin HSP60, mitochondrial precursor (HSP60)	0.539432	0.525367	7.82577	6.56914	2.7555e-179	9	3	35.822	18.687	Tb927.10.6400;Tb927.10.6510
Tb927.8.3630;Tb927.8.3620;Tb927.8.3650;Tb11.v5.0766	4	folate transporter, putative,expression site-associated gene 10 (ESAG10) protein, putative		0.525969	6.81935	6.31961	1.9981e-12	3	2	102.17	6.3318	Tb927.8.3630;Tb927.8.3620;Tb927.8.3650;Tb11.v5.0766
Tb927.11.15240	1	small GTPase, putative,ras-related protein rab-2a, putative (RAB2)		0.530171	6.34143	5.97376	6.6323e-15	1	1	NaN	1.586	Tb927.11.15240
Tb927.8.1600	1	lysyl-tRNA synthetase, putative	0.632547	0.537644	8.74723	7.12756	7.9701e-95	16	10	45.976	17.838	Tb927.8.1600
Tb927.8.2520	2	acetyl-CoA synthetase, putative	0.515914	0.551098	7.57973	6.73019	3.7058e-52	9	3	93.688	18.421	Tb927.8.2520;Tb927.8.2790
Tb927.9.12650	2	ubiquitin-activating enzyme E1, putative (UBA2)	0.300417	0.564622	7.04618	6.17023	2.6117e-158	5	2	57.474	9.0164	Tb927.9.12650;Tb11.v5.0675
Tb927.10.220;Tb927.10.6370	2	60S ribosomal protein L37a, putative	0.527571	0.57056	7.57983	6.84061	2.2367e-38	3	2	27.273	1.5973	Tb927.10.220;Tb927.10.6370
Tb927.10.6940;Tb927.10.6970	2	Dipeptidyl-peptidase 8-like, putative	0.300768	0.580435	7.69493	6.80171	1.131e-95	14	9	55.919	13.299	Tb927.10.6940;Tb927.10.6970
Tb927.5.1930	1	hypothetical protein, conserved		0.581399	NaN	6.16516	3.9416e-14	0	1	NaN	3.7465	Tb927.5.1930
Tb927.9.15460	1	calcium motive p-type ATPase, putative	0.512783	0.582652	7.53037	6.66217	1.7269e-60	13	6	75.96	29.556	Tb927.9.15460
Tb927.3.4630	1	UDP-glucose:glycoprotein glucosyltransferase, putative	0.31313	0.590722	8.1719	7.42893	8.8137e-188	26	17	48.307	13.807	Tb927.3.4630
Tb927.11.1450	1	2-oxoglutarate dehydrogenase E1 component, putative	0.558268	0.594931	9.11153	8.33939	0	51	48	76.713	11.205	Tb927.11.1450
Tb927.8.6150;Tb927.8.6160	2	40S ribosomal protein S8, putative	0.0928839	0.597126	8.79607	8.21672	4.8299e-204	7	7	73.452	7.1246	Tb927.8.6150;Tb927.8.6160
Tb927.9.11600;Tb927.9.11580	2	unspecified product (gim5B)	0.414136	0.599984	7.8952	7.32174	0	8	8	27.591	18.302	Tb927.9.11600;Tb927.9.11580
Tb927.8.6170	1	transketolase, putative (TK)		0.613626	7.54315	6.66954	6.7186e-51	8	4	109.12	11.735	Tb927.8.6170
Tb927.3.3560	1	hypothetical protein, conserved	0.614474	0.617204	7.67657	6.93482	1.9637e-100	8	6	16.239	11.524	Tb927.3.3560
Tb927.10.12700	1	pyruvate dehydrogenase E1 alpha subunit, putative	0.435415	0.618709	7.95775	7.18384	4.9724e-67	13	6	26.295	8.0811	Tb927.10.12700
Tb927.11.3250	1	dynein heavy chain, putative	0.412294	0.619366	7.64658	6.30743	3.8017e-127	27	3	86.603	33.895	Tb927.11.3250
Tb927.9.12200;Tb927.9.12240	2	unspecified product	-0.610213	0.632827	7.56645	6.92472	1.1237e-20	5	3	15.768	48.205	Tb927.9.12200;Tb927.9.12240
Tb927.6.4480	1	valyl-tRNA synthetase, putative (ValRS)	0.650489	0.633106	7.69285	6.75725	2.404e-99	19	9	37.366	20.908	Tb927.6.4480
Tb927.10.1390	1	hypoxanthine-guanine phosphoribosyltransferase, putative	0.224658	0.637657	8.04438	7.47372	9.5013e-103	11	11	22.464	7.4615	Tb927.10.1390
Tb927.3.930	2	dynein heavy chain, putative	0.603881	0.641823	8.4111	7.55028	0	65	36	72.793	39.052	Tb927.3.930;Tb927.7.920
Tb927.11.11520	1	glycosomal membrane protein (PEX11)	0.363227	0.644595	7.64849	6.99495	1.3512e-173	5	4	20.96	8.656	Tb927.11.11520
Tb927.11.4860	1	hypothetical protein, conserved	0.774081	0.645794	7.25825	6.4757	4.4092e-19	5	2	35.104	0.33983	Tb927.11.4860
Tb927.6.3500	1	endosomal trafficking protein RME-8, putative	0.389236	0.654344	7.08504	6.08472	2.9891e-49	7	2	38.866	12.972	Tb927.6.3500
Tb927.9.12570;Tb927.9.12590;Tb927.9.12630;Tb927.9.12550;Tb927.9.12610	5	glycerol kinase, glycosomal (glk1)	0.390778	0.660929	9.07631	8.46075	0	26	29	22.02	20.922	Tb927.9.12570;Tb927.9.12590;Tb927.9.12630;Tb927.9.12550;Tb927.9.12610
Tb927.11.9980	1	2-oxoglutarate dehydrogenase E1 component, putative	0.775008	0.666575	9.06524	8.21698	0	47	34	38.563	16.043	Tb927.11.9980
Tb927.8.2640	1	ubiquitin-activating enzyme E1, putative (UBA1)		0.66712	7.94738	6.99887	4.2662e-216	19	10	120.22	19.57	Tb927.8.2640
Tb927.7.210	1	proline dehydrogenase	0.389787	0.67735	7.79311	7.02189	1.1788e-87	13	8	34.574	22.779	Tb927.7.210
Tb927.11.2430	1	Cytoplasmic dynein 2 heavy chain (DYNC2H1), putative,Cytoplasmic dynein 2 heavy chain (DYNC2H2), putative (DHC1b)	0.214498	0.689836	7.4187	6.34398	1.0658e-90	10	5	21.216	14.994	Tb927.11.2430
Tb927.11.8060	1	hypothetical protein, conserved	0.258217	0.693855	6.89213	6.03354	7.2684e-94	3	1	51.179	16.062	Tb927.11.8060
Tb927.10.7090	1	alternative oxidase (AOX)	-0.113864	0.693944	9.06863	8.58447	7.5524e-239	18	18	17.269	15.544	Tb927.10.7090
Tb927.5.1460	1	hypothetical protein, conserved	0.332966	0.697329	7.41704	6.69055	9.5543e-31	5	4	16.344	13.185	Tb927.5.1460
Tb927.8.2460	1	hypothetical protein, conserved	0.586212	0.709026	6.97057	6.59755	2.3592e-68	1	1	22.72	16.257	Tb927.8.2460
Tb927.9.11100	1	protein kinase A catalytic subunit isoform 1,protein kinase A catalytic subunit (PKAC1)	0.753776	0.710261	6.87297	6.12827	2.5503e-96	3	2	42.308	29.647	Tb927.9.11100
Tb927.1.2570	1	coatomer beta subunit (beta-coP)	0.636636	0.710437	7.09715	6.02694	3.1473e-65	7	3	69.12	9.5059	Tb927.1.2570
Tb927.4.4380;Tb927.8.7980	2	vacuolar-type proton translocating pyrophosphatase 1, putative (PPase1)	0.386811	0.719753	8.15881	7.53491	4.4996e-88	6	7	42.359	13.344	Tb927.4.4380;Tb927.8.7980
Tb927.8.4890	1	endoplasmic reticulum oxidoreductin, putative,pol-associated gene 1	-0.0847774	0.724126	6.60531	6.00531	4.8095e-11	2	2	30.747	74.962	Tb927.8.4890
Tb927.11.2690	1	succinyl-coA:3-ketoacid-coenzyme A transferase, mitochondrial precursor, putative	0.339023	0.727964	9.11388	8.48666	5.027e-241	19	19	31.971	7.9332	Tb927.11.2690
Tb927.10.13430	1	citrate synthase, putative	-0.0114425	0.733094	6.95239	5.75592	1.0331e-20	5	2	85.974	92.966	Tb927.10.13430
Tb927.10.11970	1	glutamine aminotransferase (GlnAT) (GlnAT)	-0.502526	0.739848	6.75461	6.1707	1.3151e-07	2	2	84.009	23.304	Tb927.10.11970
Tb927.11.14020;Tb927.11.14000	2	RNA-binding protein (NRBD2)	0.387804	0.741402	8.45399	7.87228	4.7143e-76	15	10	34.757	19.79	Tb927.11.14020;Tb927.11.14000
Tb11.0880;Tb927.11.680;Tb927.4.1100	3	60S ribosomal protein L21e, putative,chrXI additional, unordered contigs	0.464041	0.746485	7.82248	7.07972	4.4794e-41	6	3	15.586	11.795	Tb11.0880;Tb927.11.680;Tb927.4.1100
Tb927.10.12890	1	bifunctional aminoacyl-tRNA synthetase, putative		0.747258	7.53481	6.88334	4.7332e-202	11	5	101.03	16.323	Tb927.10.12890
Tb927.4.1270	1	ruvB-like DNA helicase, putative	-0.0341307	0.770871	7.30044	5.90098	5.6236e-83	6	2	63.134	6.8288	Tb927.4.1270
Tb927.3.4070;Tb927.3.4080	3	hypothetical protein, conserved	0.546364	0.77804	7.86633	7.36282	2.6977e-109	6	6	50.063	24.407	Tb927.3.4070;Tb927.3.4080;Tb927.3.4110
Tb927.4.1540	1	hypothetical protein, conserved	-0.163882	0.779302	7.14214	6.08565	3.9999e-65	5	2	58.823	10.542	Tb927.4.1540
Tb927.3.1840	1	3-oxo-5-alpha-steroid 4-dehydrogenase, putative	0.623305	0.799004	7.32356	6.95307	1.0929e-82	7	4	33.374	11.779	Tb927.3.1840
Tb927.8.7610;Tb927.8.7640;Tb927.8.7620;Tb927.8.7630	13	amino acid transporter 1, putative (AATP1)	0.557386	0.800165	7.56452	6.72306	5.1722e-79	5	3	17.715	3.6118	Tb927.8.7610;Tb927.8.7640;Tb927.8.7620;Tb927.8.7630;Tb927.8.7600;Tb927.8.7650;Tb927.8.7670;Tb927.8.7680;Tb927.8.7700;Tb927.4.3990;Tb927.4.4000;Tb927.4.4010;Tb927.4.4020
Tb927.7.5940	1	Protein Associated with Differentiation (TbPAD2)	0.859254	0.802483	7.23583	6.69286	9.1324e-48	3	4	7.9004	22.361	Tb927.7.5940
Tb927.10.5140	1	protein kinase, putative,mitogen-activated protein kinase 2, putative	0.592254	0.8118	6.51627	5.95152	2.0261e-46	2	2	5.3606	3.8769	Tb927.10.5140
Tb927.3.1790	1	pyruvate dehydrogenase E1 beta subunit, putative	0.234379	0.834954	8.96595	8.26975	0	17	18	75.081	18.934	Tb927.3.1790
Tb927.10.1630	1	unspecified product (RLI)	0.313826	0.836005	7.1249	6.43982	1.2386e-63	6	3	52.74	13.466	Tb927.10.1630
Tb927.11.13780	1	profilin	0.559247	0.852878	7.19485	6.67875	3.7063e-59	4	5	29.32	16.562	Tb927.11.13780
Tb927.11.3730	1	leucyl-tRNA synthetase, putative (LeuRS)	0.390888	0.866948	6.98274	5.76348	1.6842e-50	5	2	90.483	24.449	Tb927.11.3730
Tb927.3.4750;Tb927.3.4790	2	aminopeptidase, putative,metallo-peptidase, Clan MA(E) Family M1	0.487898	0.877587	7.74098	6.779	2.198e-86	12	5	38.477	9.6722	Tb927.3.4750;Tb927.3.4790
Tb927.4.760	1	gamma-adaptin 1, putative,AP-1 adapter complex gamma subunit, putative	0.443288	0.900336	7.91438	6.98947	1.0541e-103	12	6	45.423	15.754	Tb927.4.760
Tb927.8.3150	1	T-complex protein 1, gamma subunit, putative (TCP-1-gamma)	0.822608	0.920446	8.13046	7.19229	8.9541e-148	18	12	74.53	22.226	Tb927.8.3150
Tb927.2.5160	1	chaperone protein DNAj, putative	0.776441	0.923492	8.25227	7.52809	6.4691e-154	16	11	60.591	10.463	Tb927.2.5160
Tb927.4.3550;Tb927.5.1610	2	60S ribosomal protein L13a, putative	0.428142	0.93017	8.08743	7.53624	3.9461e-50	10	7	43.155	20.134	Tb927.4.3550;Tb927.5.1610
Tb927.10.180	1	ATP synthase F1 subunit gamma protein, putative	0.236707	0.938173	7.41379	6.80604	8.5515e-82	7	6	96.163	11.978	Tb927.10.180
Tb927.9.15090	1	cytosolic coat protein, putative	0.131721	0.968791	6.56548	6.13953	1.0194e-64	3	1	21.029	53.606	Tb927.9.15090
Tb927.3.5050	1	60S ribosomal protein L4	0.749062	0.984261	8.30963	7.12613	8.1194e-124	15	6	91.271	10.382	Tb927.3.5050
Tb927.9.5900	1	glutamate dehydrogenase (GDH)	0.674641	0.986447	7.75765	7.01144	8.5866e-188	11	7	19.394	16.38	Tb927.9.5900
Tb927.7.5230	1	lanosterol synthase	0.106616	0.997401	6.94963	5.94203	5.1685e-30	6	2	35.42	15.823	Tb927.7.5230
Tb927.11.3240	1	T-complex protein 1, zeta subunit, putative (TCP-1-zeta)	0.830418	1.01493	8.3982	7.424	3.6821e-145	18	12	63.067	12.616	Tb927.11.3240
Tb927.11.1540	1	isovaleryl-coA dehydrogenase, putative		1.0155	7.63155	6.32693	1.1863e-28	5	3	198.96	35.942	Tb927.11.1540
Tb927.10.4640	1	eukaryotic translation initiation factor 3 subunit L, putative		1.02652	7.5359	6.56533	9.7969e-113	11	5	125.29	28.745	Tb927.10.4640
Tb927.11.16760	1	T-complex protein 1, alpha subunit, putative (TCP-1-alpha)	0.46069	1.02793	7.96112	7.14386	1.2918e-141	13	4	57.097	37.82	Tb927.11.16760
Tb927.11.5050	1	fumarate hydratase, class I (FHm)		1.03471	7.60502	6.47667	6.4993e-106	15	4	110.27	53.865	Tb927.11.5050
Tb927.10.12820	1	hypothetical protein, conserved	0.710525	1.06433	7.77812	6.74798	2.4089e-160	12	7	62.323	16.835	Tb927.10.12820
Tb927.5.3400	1	calcium-translocating P-type ATPase,calcium pump		1.09491	7.48813	6.19044	5.3593e-96	9	3	153.38	32.627	Tb927.5.3400
Tb927.9.11270	1	T-complex protein 1, eta subunit, putative,t- complex protein 1 (eta subunit), putative (TCP-1-eta)	0.728138	1.10729	8.29272	7.01824	2.1145e-127	22	9	75.254	22.355	Tb927.9.11270
Tb927.10.7570;Tb11.v5.0774	2	dihydrolipoamide acetyltransferase E2 subunit, putative	0.461214	1.11163	9.07577	8.30423	1.0335e-243	25	21	45.094	20.325	Tb927.10.7570;Tb11.v5.0774
Tb927.11.9720	1	40S ribosomal protein S27, putative	0.694925	1.13626	7.13802	6.32071	7.7485e-26	4	3	74.275	35.543	Tb927.11.9720
Tb927.2.560	1	retrotransposon hot spot protein 4 (RHS4), putative		1.15244	6.94585	6.56034	4.3644e-90	3	3	100.62	35.578	Tb927.2.560
Tb927.7.5930	7	Protein Associated with Differentiation (TbPAD1)	1.11623	1.16337	7.24306	6.70962	1.0116e-45	3	3	47.897	30.647	Tb927.7.5930;Tb927.7.5960;Tb927.7.5950;Tb927.7.5970;Tb927.7.5990;Tb927.7.5980;Tb927.7.6000
Tb927.4.4360	1	monoglyceride lipase, putative	-0.31793	1.16408	6.81181	6.01778	2.4692e-16	4	2	35.393	23.071	Tb927.4.4360
Tb927.10.270;Tb927.9.15420	2	60S ribosomal protein L32, putative	0.534659	1.31516	7.2821	6.25242	1.8907e-73	4	2	32.226	44.801	Tb927.10.270;Tb927.9.15420
Tb927.10.3840;Tb927.11.14130	2	60S ribosomal protein L18a, putative	0.890019	1.32152	8.40691	7.64949	1.4744e-135	11	8	27.498	23.189	Tb927.10.3840;Tb927.11.14130
Tb927.10.1510	1	NOT1 (NOT1)	0.78442	1.36076	6.70795	5.98478	2.1214e-131	5	2	71.575	66.2	Tb927.10.1510
Tb11.v5.1059;Tb927.11.3590;Tb927.11.3600	3	40S ribosomal protein S4, putative	0.74528	1.47876	8.82199	8.39726	2.1887e-190	17	20	40.528	16.362	Tb11.v5.1059;Tb927.11.3590;Tb927.11.3600
Tb927.11.6140	2	40S ribosomal protein S15A, putative	0.86378	1.55846	7.71188	7.20145	5.2818e-66	4	5	34.366	16.506	Tb927.11.6140;Tb927.3.4360
Tb927.7.2370;Tb927.7.2340	2	40S ribosomal protein S15, putative	0.258097	1.55856	7.14361	6.62076	7.6866e-122	3	3	34.738	23.991	Tb927.7.2370;Tb927.7.2340
Tb927.8.2000	1	cyclophilin, putative (NCP1)	-0.384188	1.68217	7.41976	7.36868	2.051e-84	6	7	17.601	8.2265	Tb927.8.2000
Tb927.6.4840;Tb927.6.4850;Tb927.6.4860;Tb927.6.4870;Tb927.6.4880;Tb927.6.4890;Tb927.6.4900;Tb927.6.4910;Tb927.6.4920	9	S-adenosylmethionine synthetase, putative (METK1)	0.416732	1.68993	6.80973	5.81761	2.6613e-12	4	2	29.226	9.9649	Tb927.6.4840;Tb927.6.4850;Tb927.6.4860;Tb927.6.4870;Tb927.6.4880;Tb927.6.4890;Tb927.6.4900;Tb927.6.4910;Tb927.6.4920
Tb927.10.520	1	hypothetical protein, conserved	1.13001	1.74588	7.46087	6.36938	2.3312e-36	7	2	40.487	22.128	Tb927.10.520
Tb927.5.4020	1	hypothetical protein		1.7539	6.19554	6.26468	1.3986e-34	1	2	NaN	0.49862	Tb927.5.4020
Tb11.v5.0435;Tb927.11.3650	2	adenylosuccinate synthetase, putative	1.08045	1.82684	8.1819	7.47387	3.423e-238	23	14	92.347	47.087	Tb11.v5.0435;Tb927.11.3650
Tb927.3.3310;Tb927.3.3320	2	60S ribosomal protein L13, putative	1.09099	1.9584	7.50306	6.85126	4.8342e-91	7	4	89.335	42.593	Tb927.3.3310;Tb927.3.3320
Tb927.1.870	1	deoxyhypusine synthase, putative		2.29075	6.31387	6.39639	0.0005025	1	1	NaN	34.24	Tb927.1.870
Tb927.11.10790;Tb927.11.10910	2	40S ribosomal protein SA, putative	1.41321	2.3469	8.69829	8.26048	1.7065e-172	11	9	83.901	33.285	Tb927.11.10790;Tb927.11.10910
Tb927.10.15120;Tb927.2.5910	2	40S ribosomal protein S13, putative	0.864572	2.37673	8.21864	7.78287	3.0935e-59	4	2	61.663	13.198	Tb927.10.15120;Tb927.2.5910
Tb927.3.3760;Tb927.3.3780	2	tryparedoxin (TRYP1)	-5.71043		7.46168	7.32436	1.2688e-38	5	4	97.785	162.82	Tb927.3.3760;Tb927.3.3780
Tb927.11.7350	1	histone H2B variant, putative (H2BVAR)	-4.02959		7.03403	6.58377	1.4078e-41	2	1	20.341	NaN	Tb927.11.7350
Tb08.27P2.240	1	variant surface glycoprotein (VSG), putative,BAC from homologous region on chr8	-3.40935		7.54797	NaN	2.9947e-05	1	0	7.6865	NaN	Tb08.27P2.240
Tb927.11.15910	2	iron superoxide dismutase	-3.15431		6.34108	NaN	1.4671e-15	2	0	17.45	NaN	Tb927.11.15910;Tb927.11.15020
Tb927.10.9420	1	ATP-dependent chaperone, putative,mitochondrial chaperone BCS1, putative	-2.96398		6.57907	5.5268	1.4542e-11	2	1	13.043	NaN	Tb927.10.9420
Tb927.11.2540	1	hypothetical protein, conserved	-2.58944		6.45685	6.43246	3.8248e-36	2	3	13.812	122.81	Tb927.11.2540
Tb927.10.10460;Tb927.10.10470;Tb927.10.10480;Tb927.10.10490;Tb927.10.10500;Tb927.10.10510;Tb927.10.10520;Tb927.10.10530;Tb927.10.10540;Tb927.10.10550;Tb927.10.10560;Tb927.10.10570;Tb927.10.10580;Tb927.10.10590	14	histone H2B, putative	-2.57648		6.86497	5.7587	9.9437e-57	3	1	56.874	NaN	Tb927.10.10460;Tb927.10.10470;Tb927.10.10480;Tb927.10.10490;Tb927.10.10500;Tb927.10.10510;Tb927.10.10520;Tb927.10.10530;Tb927.10.10540;Tb927.10.10550;Tb927.10.10560;Tb927.10.10570;Tb927.10.10580;Tb927.10.10590
Tb927.3.1500;Tb927.3.1510	2	variant surface glycoprotein (VSG)-related, putative	-2.39517		6.21131	NaN	2.937e-10	2	0	19.352	NaN	Tb927.3.1500;Tb927.3.1510
Tb927.10.8430	1	40S ribosomal protein S12, putative	-2.13498		7.06528	5.59012	1.8121e-26	3	1	75.836	NaN	Tb927.10.8430
Tb927.5.3510	1	structural maintenance of chromosome 3 , putative (SMC3)	-2.0499		6.50914	NaN	3.5013e-05	2	0	78.084	NaN	Tb927.5.3510
Tb927.11.12490	1	hypothetical protein, conserved	-1.85747		6.656	6.04685	1.4842e-15	2	1	4.974	NaN	Tb927.11.12490
Tb927.10.230	1	proteasome alpha 5 subunit, putative,20S proteasome subunit alpha 5	-1.63406		6.57069	6.18642	1.3905e-24	2	1	67.76	NaN	Tb927.10.230
Tb927.5.4330	1	dihydrolipoamide branched chain transacylase, putative	-1.51887		6.81335	5.80835	9.0265e-12	2	2	23.317	NaN	Tb927.5.4330
Tb927.11.5440	1	malic enzyme	-1.44737		6.51868	5.40178	3.122e-82	2	1	33.177	NaN	Tb927.11.5440
Tb927.10.7330;Tb927.10.7340	2	40S ribosomal protein S24E, putative	-1.34461		7.1313	5.89195	7.5232e-29	3	1	3.0854	NaN	Tb927.10.7330;Tb927.10.7340
Tb927.10.2190	1	hypothetical protein, conserved	-1.3128		6.93969	6.13653	5.9994e-76	3	2	32.649	NaN	Tb927.10.2190
Tb927.9.10890	1	hypothetical protein, conserved	-1.29032		6.67953	NaN	3.2215e-48	4	0	51.786	NaN	Tb927.9.10890
Tb927.7.2650	2	hypothetical protein, conserved	-1.2364		6.69419	6.06081	1.7611e-96	3	1	58.258	NaN	Tb927.7.2650;Tb927.7.2640
Tb927.5.630	1	acidic phosphatase, putative	-1.05236		6.463	NaN	7.7446e-30	2	0	33.251	NaN	Tb927.5.630
Tb927.5.1470	1	NADH-cytochrome b5 reductase, putative (B5R)	-0.980341		6.74833	NaN	1.7972e-15	3	0	59.218	NaN	Tb927.5.1470
Tb927.9.8100;Tb927.9.8130	2	nascent polypeptide associated complex subunit, putative	-0.972535		7.19524	6.62119	6.5125e-49	2	1	36.339	NaN	Tb927.9.8100;Tb927.9.8130
Tb927.11.1670	1	cysteine desulfurase	-0.959683		6.8126	5.75404	1.3016e-57	2	1	5.1149	NaN	Tb927.11.1670
Tb927.9.9660	1	hypothetical protein, conserved	-0.917652		6.77157	5.94004	1.4688e-30	2	1	15.388	NaN	Tb927.9.9660
Tb927.11.10240	1	hslVU complex proteolytic subunit, putative,hslVU complex proteolytic subunit, threonine peptidase, Clan T(1), family T1B	-0.917052		6.90172	6.0477	1.7884e-10	2	1	32.252	NaN	Tb927.11.10240
Tb927.11.11590	1	eukaryotic translation initiation factor, putative	-0.912374		7.47822	6.20879	2.4544e-37	4	1	82.383	NaN	Tb927.11.11590
Tb927.10.10170	1	predicted WD40 repeat protein	-0.902012		6.39398	NaN	3.3403e-11	2	0	50.363	NaN	Tb927.10.10170
Tb927.2.5660	1	adenylate kinase, putative (ADKA)	-0.856789		6.80466	NaN	1.7088e-10	3	0	99.462	NaN	Tb927.2.5660
Tb927.11.10070	1	hypothetical protein, conserved	-0.852693		6.69544	NaN	6.5472e-07	3	0	49.307	NaN	Tb927.11.10070
Tb927.10.9700	2	predicted C2 domain protein	-0.830357		6.18324	5.44977	1.5785e-85	2	1	17.298	NaN	Tb927.10.9700;Tb11.v5.0773
Tb927.11.16970	1	protein phosphatase 4, putative	-0.800274		6.66502	NaN	2.3964e-13	4	0	35.569	NaN	Tb927.11.16970
Tb927.7.4000	1	glutathione synthetase, putative	-0.779002		6.36996	5.75206	3.6386e-08	2	1	1.5287	NaN	Tb927.7.4000
Tb927.4.1860	1	ribosomal protein S19, putative	-0.774232		6.84797	NaN	5.7581e-21	2	0	29.982	NaN	Tb927.4.1860
Tb927.8.2540	1	3-ketoacyl-CoA thiolase, putative	-0.766529		6.56445	NaN	0.00078397	2	0	54.464	NaN	Tb927.8.2540
Tb05.5K5.100;Tb927.5.4450	2	hypothetical protein, conserved,BAC from homologous region on chr5	-0.746979		6.48576	6.10493	0.0011095	2	1	69.29	NaN	Tb05.5K5.100;Tb927.5.4450
Tb927.3.2830	1	hypothetical protein, conserved	-0.736076		6.80745	6.79624	1.031e-12	2	3	53.907	184.03	Tb927.3.2830
Tb11.02.5400;Tb11.02.5400b	2	cystathionine beta-synthase, putative	-0.717667		6.90717	NaN	8.108e-12	3	0	77.552	NaN	Tb11.02.5400;Tb11.02.5400b
Tb927.11.11690	1	vacuolar ATP synthase subunit b, putative,v- ATPase B subunit,vacuolar proton pump B subunit	-0.714089		6.90866	NaN	1.0292e-36	3	0	85.152	NaN	Tb927.11.11690
Tb927.11.13130	1	membrane-bound acid phosphatase 1 precursor (MBAP1)	-0.684387		6.47223	5.54898	1.5452e-07	3	1	14.523	NaN	Tb927.11.13130
Tb927.11.15230	1	cytosolic coat protein, putative	-0.671118		6.71755	NaN	1.2909e-72	2	0	49.649	NaN	Tb927.11.15230
Tb11.v5.0397;Tb927.10.16150	2	ATP-dependent zinc metallopeptidase, putative	-0.668455		6.83979	5.5945	2.2846e-49	5	1	64.613	NaN	Tb11.v5.0397;Tb927.10.16150
Tb927.11.16110	1	integrin alpha chain protein, putative	-0.661365		6.64141	NaN	3.1342e-06	2	0	1.9469	NaN	Tb927.11.16110
Tb927.9.2520;Tb11.v5.0868	2	microtubule- associated protein (GB4)	-0.646586		6.92057	5.7132	4.877e-16	2	1	7.5396	NaN	Tb927.9.2520;Tb11.v5.0868
Tb927.7.1190	1	regulator of chromosome condensation, putative	-0.644713		6.36012	5.86055	1.8625e-17	2	1	38.543	NaN	Tb927.7.1190
Tb927.5.950	1	monothiol glutaredoxin, putative	-0.640929		6.45779	NaN	2.8208e-07	2	0	27.571	NaN	Tb927.5.950
Tb927.3.3900	1	carnitine O-palmitoyltransferase II, putative (CPT II)	-0.599287		6.49399	NaN	1.0673e-12	2	0	4.0146	NaN	Tb927.3.3900
Tb927.11.11150	1	U5 snRNP-specific 40 kDa protein	-0.598675		6.51896	5.91134	1.9813e-06	2	1	67.178	NaN	Tb927.11.11150
Tb927.9.7000	1	hypothetical protein, conserved	-0.592332		6.84775	NaN	5.6696e-09	3	0	59.622	NaN	Tb927.9.7000
Tb927.7.700	1	hypothetical protein, conserved	-0.577401		6.48695	NaN	9.1518e-18	3	0	57.895	NaN	Tb927.7.700
Tb927.6.4080	1	hypothetical protein, conserved	-0.556648		6.70647	5.64421	2.3933e-07	2	1	44.962	NaN	Tb927.6.4080
Tb927.8.5830	1	hypothetical protein, conserved	-0.541492		6.67174	NaN	2.4253e-53	3	0	32.742	NaN	Tb927.8.5830
Tb927.10.15530;Tb11.v5.0748	2	ABC transport system ATP-binding protein, putative	-0.536336		7.41296	6.00303	2.1592e-16	3	1	30.507	NaN	Tb927.10.15530;Tb11.v5.0748
Tb927.3.4190	1	endosomal integral membrane protein, putative	-0.530989		6.59192	NaN	1.3219e-09	3	0	42.52	NaN	Tb927.3.4190
Tb927.11.4680	1	hypothetical protein, conserved	-0.52504		6.60106	NaN	2.7858e-13	2	0	79.851	NaN	Tb927.11.4680
Tb927.6.2010	1	hypothetical protein, conserved	-0.516285		6.78309	5.70743	2.4935e-49	4	2	90.694	NaN	Tb927.6.2010
Tb927.9.7520	1	hypothetical protein, conserved	-0.486833		6.98741	6.8164	4.059e-66	5	3	48.328	135.36	Tb927.9.7520
Tb11.02.5380;Tb11.02.5380b	2	exosome complex exonuclease RRP44p homologue (RRP44)	-0.47909		6.91254	NaN	6.827e-10	4	0	51.268	NaN	Tb11.02.5380;Tb11.02.5380b
Tb927.11.11660	1	hypothetical protein, conserved	-0.47309		6.66959	NaN	1.7209e-06	2	0	39.673	NaN	Tb927.11.11660
Tb11.v5.0414;Tb927.10.540	2	ATP-dependent DEAD/H RNA helicase, putative	-0.472529		7.46916	NaN	8.0758e-69	5	0	40.761	NaN	Tb11.v5.0414;Tb927.10.540
Tb927.10.10010	1	60S acidic ribosomal protein, putative	-0.465659		6.50791	NaN	3.9549e-57	2	0	42.092	NaN	Tb927.10.10010
Tb927.10.3560	1	arginine N-methyltransferase, putative	-0.460151		6.78156	NaN	3.7964e-16	4	0	78.026	NaN	Tb927.10.3560
Tb11.v5.0564;Tb927.10.350	2	protein kinase, putative	-0.451228		6.62721	NaN	3.0051e-13	3	0	21.744	NaN	Tb11.v5.0564;Tb927.10.350
Tb927.9.12700	1	phospholipase A1, putative	-0.447741		6.55411	5.85537	2.4203e-10	2	1	56.381	NaN	Tb927.9.12700
Tb927.7.2980;Tb927.7.3020	2	hypothetical protein, conserved	-0.446659		6.28289	NaN	2.6645e-23	2	0	46.989	NaN	Tb927.7.2980;Tb927.7.3020
Tb927.10.7140	1	membrane-bound acid phosphatase 2 (MBAP2)	-0.440009		6.50772	5.72706	4.443e-51	2	1	22.436	NaN	Tb927.10.7140
Tb927.11.5680	1	dynein light chain, putative	-0.43862		6.28601	5.34957	1.0216e-07	2	1	2.7856	NaN	Tb927.11.5680
Tb927.11.2440	1	hypothetical protein, conserved	-0.437291		6.46386	5.93813	3.0483e-11	2	1	17.254	NaN	Tb927.11.2440
Tb927.8.2910	2	mannosyl-oligosaccharide 1,2-alpha-mannosidase IB, putative	-0.432786		7.02555	5.53737	5.7422e-58	2	1	12.405	NaN	Tb927.8.2910;Tb927.8.2900
Tb927.8.3750	1	nucleolar protein, putative	-0.405394		6.49422	NaN	2.3939e-35	2	0	6.1109	NaN	Tb927.8.3750
Tb927.10.13860	1	GPI-anchor transamidase subunit 8 (GPI8)	-0.403981		6.28531	NaN	1.9072e-05	2	1	14.394	NaN	Tb927.10.13860
Tb927.8.1940	1	endosomal integral membrane protein, putative	-0.394866		6.72251	NaN	3.6427e-17	3	0	16.361	NaN	Tb927.8.1940
Tb927.9.5040	1	cAMP-specific phosphodiesterase (PDEB1)	-0.392876		6.6845	NaN	8.1081e-170	2	0	29.221	NaN	Tb927.9.5040
Tb927.9.5100	1	cAMP-specific phosphodiesterase (PDEB2)	-0.390566		6.88895	5.6115	5.9173e-109	4	1	31.097	NaN	Tb927.9.5100
Tb927.5.2940	1	stress-induced protein sti1, putative	-0.387883		6.49545	NaN	5.1822e-34	2	0	69.209	NaN	Tb927.5.2940
Tb927.2.340	3	retrotransposon hot spot protein 4 (RHS4), putative	-0.338798		7.19524	6.38553	1.8956e-189	5	1	48.329	NaN	Tb927.2.340;Tb11.v5.1020;Tb11.0050
Tb927.11.5360	1	aldo/keto reductase, putative	-0.31802		6.92983	NaN	1.3559e-13	4	0	82.16	NaN	Tb927.11.5360
Tb927.1.3260	1	hypothetical protein, conserved	-0.316923		6.74949	NaN	1.8601e-20	4	0	46.372	NaN	Tb927.1.3260
Tb927.4.3620;Tb927.4.3630;Tb927.4.3640	3	protein phosphatase 1, putative	-0.316528		6.74415	5.93845	1.0807e-28	3	1	13.242	NaN	Tb927.4.3620;Tb927.4.3630;Tb927.4.3640
Tb927.2.2120	1	protein kinase, putative,NIMA/Nek Serine/threonine-protein kinase family, putative	-0.316079		6.38934	NaN	2.8241e-17	2	0	34.06	NaN	Tb927.2.2120
Tb927.6.3670	1	paraflagellar rod component, putative (PFC8)	-0.313854		6.20211	5.45957	2.5049e-08	2	1	12.362	NaN	Tb927.6.3670
Tb927.10.10700	1	splicing factor Prp31	-0.309288		6.29944	NaN	1.3569e-05	2	0	71.36	NaN	Tb927.10.10700
Tb927.8.1860	1	pitrilysin-like metalloprotease,metallo-peptidase, Clan ME, Family M16C	-0.308073		7.17505	6.28587	5.7479e-33	6	2	65.957	228.42	Tb927.8.1860
Tb927.10.6680	1	member of the NOL1/NOP2/sun family of proteins	-0.307055		6.33708	NaN	5.5416e-05	2	0	53.754	NaN	Tb927.10.6680
Tb927.11.2130	1	proteasome regulatory non-ATP-ase subunit 3 (RPN3)	-0.296385		7.11902	5.70587	4.0421e-18	3	1	39.31	NaN	Tb927.11.2130
Tb927.5.3520	1	queuine tRNA-ribosyltransferase, putative	-0.294951		6.50516	NaN	1.2562e-05	2	0	29.72	NaN	Tb927.5.3520
Tb927.10.12510	1	P-type H -ATPase, putative	-0.290356		6.63888	5.96467	3.4345e-98	2	1	79.477	NaN	Tb927.10.12510
Tb927.6.4320	1	hypothetical protein, conserved	-0.288628		6.30062	NaN	1.4087e-15	2	0	77.106	NaN	Tb927.6.4320
Tb927.10.2320	1	hypothetical protein, conserved	-0.280002		6.41835	NaN	2.1498e-08	3	0	15.107	NaN	Tb927.10.2320
Tb927.6.2940	1	hypothetical protein, conserved	-0.273866		6.76845	5.89721	2.8919e-35	2	1	8.7553	NaN	Tb927.6.2940
Tb927.11.9130	1	replication factor A, 51kDa subunit, putative	-0.265293		6.54005	NaN	3.2408e-09	3	0	8.0335	NaN	Tb927.11.9130
Tb927.10.5670	1	N-acetyltransferase subunit Nat1, putative (NAT1)	-0.242209		7.052	7.04575	2.5866e-28	7	1	91.162	NaN	Tb927.10.5670
Tb927.2.5810	1	hypothetical protein, conserved	-0.235229		6.58469	5.57498	2.8561e-19	2	1	35.524	NaN	Tb927.2.5810
Tb927.10.5520	1	hypothetical protein, conserved	-0.234109		7.26832	7.36948	2.4114e-34	7	6	21.789	153.65	Tb927.10.5520
Tb927.11.3700	1	hypothetical protein, conserved	-0.231278		6.41014	5.87267	2.6856e-77	2	1	35.36	NaN	Tb927.11.3700
Tb927.10.5450	1	nucleoplasmin-like protein (NLP)	-0.229941		6.65798	NaN	2.0888e-07	2	0	76.531	NaN	Tb927.10.5450
Tb927.9.6360;Tb927.9.6380;Tb927.9.6370	3	hypothetical protein, conserved	-0.226341		6.14792	NaN	2.7225e-09	3	0	95.15	NaN	Tb927.9.6360;Tb927.9.6380;Tb927.9.6370
Tb927.2.6050	1	beta prime COP protein	-0.222448		6.93182	5.70001	2.2616e-22	6	1	60.187	NaN	Tb927.2.6050
Tb927.10.5380;Tb11.v5.0337	2	intraflagellar transport protein IFT122, putative	-0.22053		7.10796	5.86188	1.2884e-44	9	1	63.924	NaN	Tb927.10.5380;Tb11.v5.0337
Tb927.3.2900	1	eukaryotic initiation factor 2a, putative	-0.218548		6.35472	5.95339	1.8624e-53	2	1	35.71	NaN	Tb927.3.2900
Tb927.8.7100	1	acetyl-CoA carboxylase	-0.213136		7.00988	5.74381	1.876e-24	8	1	37.68	NaN	Tb927.8.7100
Tb927.10.7350	1	hypothetical protein, conserved	-0.207461		6.18924	5.50763	8.4385e-06	2	1	13.726	NaN	Tb927.10.7350
Tb927.11.3070	1	hypothetical protein, conserved	-0.203934		6.69746	NaN	1.3036e-17	4	0	32.984	NaN	Tb927.11.3070
Tb927.11.3580	1	hypothetical protein, conserved	-0.203352		6.70691	NaN	3.9232e-19	3	0	35.592	NaN	Tb927.11.3580
Tb927.10.13510	1	zinc metallopeptidase, putative	-0.20214		7.06341	5.51878	5.6896e-77	8	1	28.611	NaN	Tb927.10.13510
Tb927.8.4270	1	hypothetical protein, conserved	-0.200482		6.84351	5.75664	6.592e-37	3	1	22.382	NaN	Tb927.8.4270
Tb927.11.10690	1	hypothetical protein, conserved	-0.198808		7.03735	6.1087	2.5593e-63	2	1	2.0371	NaN	Tb927.11.10690
Tb927.9.5190	1	proliferative cell nuclear antigen (PCNA), putative	-0.197683		7.01565	NaN	7.0009e-56	5	0	28.01	NaN	Tb927.9.5190
Tb927.10.2560	1	mitochondrial malate dehydrogenase (mMDH)	-0.195946		7.53365	5.82637	2.0883e-100	8	1	23.239	NaN	Tb927.10.2560
Tb927.5.2960	1	phosphoribosylpyrophosphate synthetase, putative (PRS)	-0.167231		6.97572	5.71331	5.986e-20	4	1	11.484	NaN	Tb927.5.2960
Tb927.3.3130	1	hypothetical protein, conserved	-0.153992		6.23621	NaN	1.282e-05	2	0	1.705	NaN	Tb927.3.3130
Tb11.v5.0399;Tb927.10.9650	2	hypothetical protein, conserved	-0.149745		6.87106	5.52874	1.0862e-08	2	1	38.734	NaN	Tb11.v5.0399;Tb927.10.9650
Tb927.9.13610	1	helicase, putative	-0.142974		6.54152	NaN	4.8517e-15	2	0	41.71	NaN	Tb927.9.13610
Tb927.11.7570	1	hypothetical protein, conserved	-0.140062		7.92278	7.5239	4.3238e-19	6	1	62.446	NaN	Tb927.11.7570
Tb11.v5.0637;Tb927.10.380	2	hypothetical protein, conserved	-0.139538		6.59995	NaN	4.6219e-12	2	0	30.077	NaN	Tb11.v5.0637;Tb927.10.380
Tb927.1.4050	1	protein phosphatase with EF-Hand domains (PPEF),ser/thr protein phosphatase, putative	-0.1331		6.54686	7.70292	4.8822e-53	3	2	31.219	154.71	Tb927.1.4050
Tb927.3.4380	1	Tob55, putative	-0.118461		6.95215	5.85106	3.0381e-16	5	1	23.784	NaN	Tb927.3.4380
Tb927.1.4830	1	phospholipase A1 (PLA1)	-0.116801		6.5283	NaN	7.5787e-10	3	0	30.038	NaN	Tb927.1.4830
Tb927.10.3660	1	aspartate aminotransferase	-0.114957		7.23024	5.80525	3.8525e-103	5	1	94.338	NaN	Tb927.10.3660
Tb927.11.5950;Tb927.11.5960	2	hypothetical protein, conserved	-0.113926		6.45712	5.70789	7.9215e-48	1	1	37.902	NaN	Tb927.11.5950;Tb927.11.5960
Tb927.8.3660	1	protein transport protein SEC23 (SEC23.1)	-0.0983511		6.61167	NaN	7.3282e-06	3	0	23.585	NaN	Tb927.8.3660
Tb927.3.2600	1	ATP-dependent DEAD/H RNA helicase, putative	-0.0982893		7.17863	5.68761	2.8171e-67	7	1	39.997	NaN	Tb927.3.2600
Tb927.8.6760;Tb927.8.6750	2	IgE-dependent histamine-releasing factor, putative	-0.0829273		6.8378	5.77783	2.4711e-18	3	1	14.113	NaN	Tb927.8.6760;Tb927.8.6750
Tb927.9.7540	1	calpain-like cysteine peptidase, putative,cysteine peptidase, Clan CA, family C2, putative	-0.0806675		6.58624	NaN	5.4471e-13	4	0	51.459	NaN	Tb927.9.7540
Tb927.7.2300	1	Nucleoporin (TbNup132)	-0.074836		7.10829	NaN	1.7609e-33	3	0	16.938	NaN	Tb927.7.2300
Tb927.9.4080	1	hypothetical protein, conserved	-0.0741676		6.84799	5.92358	9.793e-40	3	1	44.807	NaN	Tb927.9.4080
Tb927.10.2990;Tb11.v5.1039	2	hypothetical protein, conserved	-0.0700121		6.40297	NaN	3.2672e-23	3	0	43.959	NaN	Tb927.10.2990;Tb11.v5.1039
Tb927.3.2420	1	hypothetical protein, conserved	-0.0664878		6.33045	NaN	1.0446e-09	2	0	37.471	NaN	Tb927.3.2420
Tb927.9.12830	1	hypothetical protein, conserved	-0.0648571		6.58083	5.71389	7.7135e-21	2	1	46.929	NaN	Tb927.9.12830
Tb927.9.3760	1	poly(A) export protein, putative (TbGLE2)	-0.0639369		6.59648	NaN	1.2616e-12	3	0	16.897	NaN	Tb927.9.3760
Tb927.7.7520;Tb927.7.7530;Tb927.4.4410;Tb927.4.4430;Tb927.4.4450	5	receptor-type adenylate cyclase GRESAG 4, putative	-0.0485465		6.63977	NaN	9.3726e-24	3	0	23.442	NaN	Tb927.7.7520;Tb927.7.7530;Tb927.4.4410;Tb927.4.4430;Tb927.4.4450
Tb927.10.1250	1	hypothetical protein, conserved	-0.0187611		6.78307	NaN	4.6217e-10	3	0	30.498	NaN	Tb927.10.1250
Tb927.5.1220	1	hypothetical protein, conserved	-0.0178113		8.74839	8.18013	0.018907	1	1	7.4741	NaN	Tb927.5.1220
Tb927.3.1680	1	hypothetical protein, conserved	-0.0105267		6.56773	NaN	2.1449e-05	2	0	16.223	NaN	Tb927.3.1680
Tb927.7.2660	2	zinc finger protein family member, putative (ZC3H20)	-0.0100181		6.43545	NaN	5.6368e-22	2	0	28.478	NaN	Tb927.7.2660;Tb927.7.2670
Tb927.9.7170	1	hypothetical protein, conserved	-0.00727503		6.2701	NaN	1.5142e-09	2	0	74.976	NaN	Tb927.9.7170
Tb927.11.4900	1	guanine nucleotide-binding beta subunit-like protein,G-protein (beta)-like protein,beta transducin-like protein	-0.000865848		6.41571	NaN	2.5269e-11	2	0	31.898	NaN	Tb927.11.4900
Tb927.11.2650	1	heat shock protein 84, putative	0.00115371		6.74209	NaN	1.5665e-99	5	0	25.796	NaN	Tb927.11.2650
Tb927.11.870	1	hypothetical protein, conserved	0.00446549		6.7328	NaN	7.6708e-19	3	0	20.138	NaN	Tb927.11.870
Tb927.10.12960	1	ras-related protein rab-5,small GTPase, putative (RAB5A)	0.00633396		6.8305	5.45741	7.7709e-23	4	1	30.799	NaN	Tb927.10.12960
Tb927.8.610	1	hypothetical protein, conserved	0.0122111		6.44529	NaN	1.5854e-19	2	0	17.205	NaN	Tb927.8.610
Tb927.10.14180	1	protein transport protein SEC13, putative,cytosolic coat protein, putative	0.0170667		6.59828	NaN	2.3459e-26	2	1	11.002	NaN	Tb927.10.14180
Tb927.10.4770	1	phosphatidylinositol-4-phosphate 5-kinase, putative	0.021764		6.37051	NaN	4.6573e-16	2	0	7.6588	NaN	Tb927.10.4770
Tb927.10.8190	1	T-complex protein 1, theta subunit, putative,CCT-theta, putative (TCP-1-theta)	0.0332292		7.52825	NaN	2.1845e-166	13	0	44.834	NaN	Tb927.10.8190
Tb927.6.1950	1	hypothetical protein, conserved	0.0347792		6.85619	5.95368	2.5819e-16	4	1	9.9931	NaN	Tb927.6.1950
Tb927.10.5010	1	Mitochondrial elongation factor G, putative	0.0388575		6.52806	NaN	3.8061e-09	3	0	31.057	NaN	Tb927.10.5010
Tb927.6.2060	1	histidyl-tRNA synthetase	0.0392789		6.81684	NaN	1.8167e-15	5	0	17.31	NaN	Tb927.6.2060
Tb927.11.6000	1	hypothetical protein, conserved	0.0462816		6.95348	5.58257	6.9479e-19	4	1	16.675	NaN	Tb927.11.6000
Tb927.11.4460	1	ALBA-Domain Protein (ALBA1)	0.0469799		6.6476	5.95387	0.001033	2	1	10.89	NaN	Tb927.11.4460
Tb05.5K5.30;Tb927.5.4380	2	serine/threonine protein phosphatase, putative,BAC from homologous region on chr5	0.0494913		6.56242	5.68763	1.7685e-34	2	1	2.9959	NaN	Tb05.5K5.30;Tb927.5.4380
Tb927.8.5090	1	DNA-directed RNA polymerase I largest subunit (RPA190)	0.0521377		6.86986	NaN	4.0539e-16	6	0	87.616	NaN	Tb927.8.5090
Tb927.3.3030	1	hypothetical protein, conserved	0.0535284		7.06096	5.83949	2.2532e-12	4	1	81.626	NaN	Tb927.3.3030
Tb927.7.5480	1	dihydrofolate reductase-thymidylate synthase (DHFR-TS)	0.0588013		7.1805	6.92229	1.876e-39	8	2	30.818	143.49	Tb927.7.5480
Tb927.11.10570	1	hypothetical protein, conserved	0.067914		6.81659	NaN	1.9894e-13	4	0	45.651	NaN	Tb927.11.10570
Tb927.9.3820	1	syntaxin, putative	0.0728604		6.23106	NaN	0.00016965	2	0	47.487	NaN	Tb927.9.3820
Tb927.11.1990	1	arginyl-tRNA synthetase, putative	0.0762854		7.32214	NaN	1.55e-41	11	0	50.441	NaN	Tb927.11.1990
Tb927.9.13510;Tb11.v5.0807	2	Poly(A)-specific ribonuclease PARN-3	0.0775164		6.37825	6.43792	1.5378e-15	3	2	8.6767	103.58	Tb927.9.13510;Tb11.v5.0807
Tb927.4.1610	1	hypothetical protein, conserved	0.0798389		6.57935	5.77305	3.403e-10	3	1	30.225	NaN	Tb927.4.1610
Tb927.4.4490	1	multidrug resistance protein E,p-glycoprotein (MRPE)	0.0824301		6.58289	NaN	8.3319e-73	2	1	5.5066	NaN	Tb927.4.4490
Tb927.10.14770	1	protein kinase, putative	0.0843364		6.95081	5.76212	2.2502e-18	5	1	49.177	NaN	Tb927.10.14770
Tb927.11.14300	1	dynein intermediate chain IC70, putative	0.0847447		6.58256	NaN	2.259e-11	3	0	79.075	NaN	Tb927.11.14300
Tb927.9.8850;Tb927.9.8880	2	actin A	0.0869197		6.44753	5.57051	4.7171e-133	2	1	27.488	NaN	Tb927.9.8850;Tb927.9.8880
Tb927.10.14470	1	intraflagellar transport protein IFT140, putative (IFT140)	0.0909888		7.13204	5.92635	1.6317e-20	4	1	31.398	NaN	Tb927.10.14470
Tb927.7.3940	1	mitochondrial carrier protein,adenine nucleotide mitochondrial translocator, putative (MCP16)	0.104873		6.911	6.07936	2.263e-35	4	1	22.182	NaN	Tb927.7.3940
Tb927.11.2490	1	Unc104-like kinesin, putative	0.1129		6.50954	NaN	2.8437e-09	3	0	34.308	NaN	Tb927.11.2490
Tb927.1.720	1	phosphoglycerate kinase (PGKA)	0.118626		6.41481	NaN	1.4594e-102	2	0	37.951	NaN	Tb927.1.720
Tb927.7.5700	1	hypothetical protein, conserved	0.120086		6.29369	NaN	1.0498e-118	2	0	40.508	NaN	Tb927.7.5700
Tb927.11.13970	1	Pab1p-dependent poly(A) ribonuclease subunit, putative	0.130404		7.16788	NaN	9.2912e-51	7	1	25.759	NaN	Tb927.11.13970
Tb927.10.2270	1	vacuolar protein sorting-associated protein 35, putative	0.133958		6.2693	NaN	7.9946e-08	2	0	50.263	NaN	Tb927.10.2270
Tb927.8.5130	1	hypothetical protein, conserved	0.13829		6.14697	NaN	1.9798e-05	2	0	0.84842	NaN	Tb927.8.5130
Tb927.10.6630	1	ATP-dependent DEAD/H RNA helicase HEL64, putative (HEL64)	0.140124		6.62583	NaN	1.0627e-22	3	0	16.517	NaN	Tb927.10.6630
Tb927.4.2310	1	asparaginyl-tRNA synthetase, putative	0.140124		6.91866	5.79191	2.4253e-19	5	1	31.274	NaN	Tb927.4.2310
Tb927.6.4370	1	eukaryotic translation initiation factor 3 subunit 7-like protein	0.141433		6.50458	5.756	1.9612e-07	2	1	9.7976	NaN	Tb927.6.4370
Tb927.5.800	2	casein kinase I, isoform 2 (CK1.2)	0.143785		6.70332	5.6451	5.4523e-28	3	1	62.286	NaN	Tb927.5.800;Tb927.5.790
Tb11.v5.0263;Tb927.7.4500	2	hypothetical protein, conserved	0.143916		6.60372	NaN	1.1511e-149	3	0	60.907	NaN	Tb11.v5.0263;Tb927.7.4500
Tb927.3.5490	1	flagellar transport protein, putative (PIFTB2)	0.146264		6.76504	5.61555	4.6159e-50	5	1	22.888	NaN	Tb927.3.5490
Tb927.7.2190	1	hypothetical protein, conserved	0.156267		6.63815	5.71091	1.9068e-14	2	1	14.705	NaN	Tb927.7.2190
Tb927.7.1330	1	hypothetical protein, conserved	0.157044		6.49944	NaN	0.002771	1	0	9.1452	NaN	Tb927.7.1330
Tb927.11.8380	1	NADPH--cytochrome p450 reductase, putative (CPR)	0.163885		6.88507	NaN	1.0996e-57	2	0	11.322	NaN	Tb927.11.8380
Tb927.8.2630	1	kinesin, putative	0.170438		6.52563	NaN	2.1101e-11	3	0	71.68	NaN	Tb927.8.2630
Tb927.4.2060	1	hypothetical protein, conserved	0.171463		6.43465	NaN	6.3976e-11	2	0	57.747	NaN	Tb927.4.2060
Tb927.9.12360	1	RNA-binding protein, putative (RBP35)	0.173		6.441	NaN	3.606e-12	3	0	74.167	NaN	Tb927.9.12360
Tb927.11.14870	1	NAD synthase, putative	0.182311		6.46758	NaN	3.8953e-21	2	0	4.4989	NaN	Tb927.11.14870
Tb927.4.3810	1	DNA-directed RNA polymerase II subunit 2, putative,RNA polymerase subunit, putative (RPB2)	0.186374		6.61917	NaN	1.2149e-20	4	0	55.461	NaN	Tb927.4.3810
Tb927.10.13740	1	calcium-dependent lipid binding protein, putative,synaptotagmin, putative (CaLB)	0.18954		6.63813	5.50395	4.8357e-39	2	1	43.794	NaN	Tb927.10.13740
Tb927.11.6250	1	hypothetical protein, conserved	0.199248		6.38605	NaN	7.3143e-06	2	0	16.295	NaN	Tb927.11.6250
Tb927.4.3590;Tb927.4.3570	2	translation elongation factor 1-beta, putative	0.199751		7.40819	6.5362	1.2053e-83	2	2	10.848	NaN	Tb927.4.3590;Tb927.4.3570
Tb927.3.1200	1	hypothetical protein, conserved	0.202637		6.32506	NaN	1.4996e-08	2	0	15.17	NaN	Tb927.3.1200
Tb927.11.10330	1	hypothetical protein, conserved	0.209391		6.92166	5.68224	2.4241e-45	4	1	41.158	NaN	Tb927.11.10330
Tb927.2.450	2	retrotransposon hot spot protein 4 (RHS4), putative	0.212507		6.60826	5.99538	3.1235e-207	2	1	26.358	NaN	Tb927.2.450;Tb927.6.5180
Tb927.9.1970	1	syntaxin binding protein 1, putative	0.237441		6.30743	NaN	1.427e-09	2	0	1.3843	NaN	Tb927.9.1970
Tb927.10.10610	1	protein tyrosine phosphatase, putative	0.239642		6.59742	5.8107	9.404e-17	2	1	58.393	NaN	Tb927.10.10610
Tb927.10.9040;Tb11.v5.0509	2	hypothetical protein, conserved	0.241108		6.41512	NaN	1.2511e-07	2	0	34.107	NaN	Tb927.10.9040;Tb11.v5.0509
Tb927.11.9220	1	proteasome regulatory non-ATP-ase subunit 2 (RPN2)	0.248413		6.8912	5.74124	8.3571e-21	3	1	14.51	NaN	Tb927.11.9220
Tb927.11.2860	1	hypothetical protein, conserved	0.249263		6.52213	5.69815	4.7905e-17	3	1	39.43	NaN	Tb927.11.2860
Tb927.9.10100	1	hypothetical protein, conserved	0.251083		8.17386	7.14426	4.8506e-100	26	12	70.931	100.82	Tb927.9.10100
Tb927.10.12710	1	heat shock protein 110, putative	0.252779		7.25892	6.85821	8.5602e-113	8	3	57.429	179.59	Tb927.10.12710
Tb927.10.7550	1	hypothetical protein, conserved	0.263275		6.41379	NaN	9.6948e-09	3	0	39.1	NaN	Tb927.10.7550
Tb927.9.11030	3	protein kinase A catalytic subunit isoform 2,protein kinase A catalytic subunit (PKAC2)	0.266397		6.29787	NaN	2.2618e-92	2	0	65.574	NaN	Tb927.9.11030;Tb11.v5.0671;Tb927.10.13010
Tb927.4.2000	1	ruvB-like DNA helicase, putative,ATP-dependent DNA helicase, putative	0.267116		6.77637	5.50094	1.5787e-24	3	1	32.759	NaN	Tb927.4.2000
Tb11.v5.0223;Tb927.5.440	2	hypothetical protein, conserved	0.277271		6.71795	5.51134	5.7451e-07	3	1	14.254	NaN	Tb11.v5.0223;Tb927.5.440
Tb927.9.12780	1	hypothetical protein, conserved	0.29678		6.44521	NaN	2.8444e-11	3	0	43.301	NaN	Tb927.9.12780
Tb927.9.12500	1	hypothetical protein, conserved	0.303693		6.29909	NaN	4.3959e-06	2	0	3.4804	NaN	Tb927.9.12500
Tb927.1.4690	1	arginine N-methyltransferase (PRMT1)	0.305329		6.82653	NaN	1.7261e-09	3	0	11.244	NaN	Tb927.1.4690
Tb927.5.1630	1	hypothetical protein, conserved	0.307428		7.02979	5.87908	1.5942e-26	4	2	11.449	NaN	Tb927.5.1630
Tb927.8.1840	1	hypothetical protein, conserved	0.321813		6.47914	NaN	1.9517e-09	2	0	23.427	NaN	Tb927.8.1840
Tb927.2.4930	1	esterase, putative	0.327112		7.16155	5.9628	8.8669e-19	5	1	31.387	NaN	Tb927.2.4930
Tb927.10.1890	1	calpain, putative,cysteine peptidase, Clan CA, family C2, putative	0.338225		6.5069	NaN	2.9902e-11	4	0	23.183	NaN	Tb927.10.1890
Tb927.8.7410	1	calreticulin, putative	0.339594		7.62881	6.89864	4.4194e-289	4	1	46.146	NaN	Tb927.8.7410
Tb927.4.1630	1	ribosomal RNA processing protein 6 (RRP6)	0.339707		6.19413	NaN	2.1979e-21	2	0	45.316	NaN	Tb927.4.1630
Tb927.1.1670	2	hypothetical protein, conserved	0.341644		6.83632	NaN	1.153e-39	6	0	31.36	NaN	Tb927.1.1670;Tb11.v5.0887
Tb927.3.4500;Tb11.v5.0629	2	fumarate hydratase, class I (FHc)	0.344715		7.16212	5.86891	7.0357e-40	7	1	53.081	NaN	Tb927.3.4500;Tb11.v5.0629
Tb927.6.4590;Tb11.v5.0810	2	glutamyl-tRNA synthetase, putative	0.348346		6.54137	5.46431	8.8796e-10	2	1	75.835	NaN	Tb927.6.4590;Tb11.v5.0810
Tb927.10.15290;Tb11.v5.0628	2	hypothetical protein, conserved	0.354001		6.74547	NaN	8.1025e-24	6	0	28.437	NaN	Tb927.10.15290;Tb11.v5.0628
Tb927.10.12500	1	P-type H -ATPase, putative	0.354903		6.71989	NaN	6.5761e-82	1	0	18.593	NaN	Tb927.10.12500
Tb927.11.9640	1	glycyl-tRNA synthetase, putative	0.355129		6.83189	5.81014	6.5613e-38	2	1	16.77	NaN	Tb927.11.9640
Tb927.10.7060	1	nucleoporin interacting component (NUP93), putative	0.361544		6.5118	NaN	9.9094e-17	3	0	15.23	NaN	Tb927.10.7060
Tb927.4.560	1	Cytoplasmic dynein 2 heavy chain (DYNC2H1), putative	0.362778		7.30341	5.61248	4.415e-81	11	1	61.567	NaN	Tb927.4.560
Tb927.10.15720	1	proteasome regulatory non-ATP-ase subunit 9,19S proteasome regulatory subunit (RPN9)	0.368377		6.98615	5.50959	6.9954e-50	6	1	23.83	NaN	Tb927.10.15720
Tb927.6.4140	1	paraflagellar rod component, putative (PFC4)	0.374845		6.59122	5.49471	9.3093e-51	2	1	33.91	NaN	Tb927.6.4140
Tb927.8.2820	1	hypothetical protein, conserved	0.389347		6.89112	NaN	9.2854e-36	3	1	40.413	NaN	Tb927.8.2820
Tb927.6.5080	1	hypothetical protein, conserved	0.39594		6.66515	5.77794	3.6174e-35	2	1	59.106	NaN	Tb927.6.5080
Tb927.9.6560	1	protein kinase, putative	0.403049		6.96611	5.7106	9.7601e-49	3	1	34.258	NaN	Tb927.9.6560
Tb927.11.14900	1	coatomer epsilon subunit, putative,cytosolic coat protein, putative	0.407842		6.74421	NaN	4.7824e-21	4	0	18.468	NaN	Tb927.11.14900
Tb927.4.1920	1	GPI transamidase, putative (TbGPI16)	0.411209		6.73373	5.84314	9.7e-58	3	1	25.792	NaN	Tb927.4.1920
Tb927.10.3150	1	N-acetyltransferase, putative	0.412727		6.27455	NaN	4.5621e-05	2	0	46.889	NaN	Tb927.10.3150
Tb11.v5.0396;Tb927.10.16170	2	potassium voltage-gated channel, putative	0.414027		6.26661	NaN	0.00055071	2	0	18.609	NaN	Tb11.v5.0396;Tb927.10.16170
Tb927.11.5140	1	ubiquitin carboxyl-terminal hydrolase, putative,cysteine peptidase, Clan CA, family C12, putative	0.425674		6.53867	5.38959	5.3732e-65	2	1	15.622	NaN	Tb927.11.5140
Tb11.v5.0178;Tb927.7.4970	2	glutamine synthetase, putative	0.433494		6.47805	NaN	2.5855e-13	3	0	40.798	NaN	Tb11.v5.0178;Tb927.7.4970
Tb927.8.6110	1	hypothetical protein, conserved	0.438399		6.66141	5.88185	4.5198e-109	4	1	54.712	NaN	Tb927.8.6110
Tb927.11.7060	1	acidocalcisomal pyrophosphatase	0.441802		6.30812	NaN	1.7681e-36	2	0	61.07	NaN	Tb927.11.7060
Tb927.3.2490	1	hypothetical protein, conserved	0.455439		7.16749	5.42501	1.9809e-78	9	1	37.631	NaN	Tb927.3.2490
Tb927.10.3590	1	hypothetical protein, conserved	0.457121		6.76765	NaN	3.6269e-11	4	0	33.119	NaN	Tb927.10.3590
Tb927.6.600	1	CCR4 associated factor, putative (CAF1)	0.471864		6.66114	5.73834	6.2389e-20	4	1	97.895	NaN	Tb927.6.600
Tb927.11.14750	1	hypothetical protein, conserved	0.474254		6.78297	5.55471	0.0027575	1	1	12.79	NaN	Tb927.11.14750
Tb927.8.3550	1	mitogen-activated protein kinase 3, putative	0.489954		6.64451	NaN	9.8353e-11	5	0	39.604	NaN	Tb927.8.3550
Tb927.11.2380	1	phosphoglycerate kinase, putative	0.514198		6.82723	5.89898	5.8222e-11	3	1	5.3888	NaN	Tb927.11.2380
Tb927.10.5840	1	translation elongation factor 1-beta, putative	0.527771		7.40417	6.67837	2.7103e-49	2	1	42.481	NaN	Tb927.10.5840
Tb927.10.3370;Tb927.10.3380	2	60S acidic ribosomal protein P2, putative	0.529571		6.71503	5.82325	2.1651e-05	2	1	24.369	NaN	Tb927.10.3370;Tb927.10.3380
Tb927.10.1420;Tb11.v5.0783	2	methionine aminopeptidase 2, putative,metallo- peptidase, Clan MG, Family M24 (MetAP2)	0.533962		5.82908	NaN	0.0014947	2	0	12.668	NaN	Tb927.10.1420;Tb11.v5.0783
Tb927.10.730;Tb11.v5.0822	2	ATP synthase, putative	0.537644		6.71065	5.3816	1.0029e-24	3	1	43.407	NaN	Tb927.10.730;Tb11.v5.0822
Tb927.4.1080	1	V-type ATPase, A subunit, putative	0.549916		7.04591	NaN	2.3979e-142	3	0	88.495	NaN	Tb927.4.1080
Tb927.6.2640	1	importin alpha subunit, putative (TbKap60)	0.558757		6.76556	NaN	3.8135e-72	3	0	47.354	NaN	Tb927.6.2640
Tb927.7.6890	1	hypothetical protein, conserved	0.578794		6.63741	NaN	4.0706e-06	2	0	23.386	NaN	Tb927.7.6890
Tb927.10.2470	1	hypothetical protein, conserved	0.591201		5.5699	5.25044	4.0337e-08	2	1	14.274	NaN	Tb927.10.2470
Tb927.8.7270	1	hypothetical protein, conserved	0.596267		6.93523	6.14433	8.1358e-09	3	1	20.098	NaN	Tb927.8.7270
Tb927.7.930	1	zinc finger protein family member, putative (ZC3H17)	0.600936		6.82719	6.04454	7.3473e-90	3	1	35.906	NaN	Tb927.7.930
Tb927.10.14090	1	transporter, putative	0.61438		6.77286	NaN	1.7294e-09	2	0	14.17	NaN	Tb927.10.14090
Tb11.02.5420;Tb11.02.5420b	2	NADPH-cytochrome p450 reductase, putative (CPR)	0.629846		7.06104	5.38394	1.1182e-30	3	1	18.807	NaN	Tb11.02.5420;Tb11.02.5420b
Tb927.5.3810	1	orotidine-5-phosphate decarboxylase/orotate phosphoribosyltransferase, putative,OMPDCase-OPRTase, putative	0.66029		6.46124	NaN	2.4103e-36	2	0	53.867	NaN	Tb927.5.3810
Tb927.10.12840	1	mitochondrial carrier protein (MCP12)	0.66948		6.79301	6.09381	6.26e-23	1	1	9.0421	NaN	Tb927.10.12840
Tb927.11.5860	1	protein kinase, putative	0.700795		6.98712	5.75052	4.4637e-15	4	1	23.191	NaN	Tb927.11.5860
Tb927.3.4000	1	clathrin coat assembly protein ap19, putative	0.703721		7.00147	6.11962	1.1002e-06	2	1	4.3162	NaN	Tb927.3.4000
Tb927.10.3700	1	predicted CBS domain protein	0.70726		6.48213	NaN	1.1408e-10	4	0	21.292	NaN	Tb927.10.3700
Tb927.3.1210	1	protein transport protein Sec24 (SEC24.1)	0.719753		6.70597	NaN	0.00046083	2	0	19.578	NaN	Tb927.3.1210
Tb927.9.1720	1	peroxisomal membrane protein 4, putative	0.723428		6.90913	NaN	3.298e-11	2	1	57.975	NaN	Tb927.9.1720
Tb927.10.2290	1	chaperone protein DNAj, putative	0.727006		7.06341	5.98164	2.6624e-08	3	1	52.613	NaN	Tb927.10.2290
Tb927.3.3330	1	heat shock protein 20, putative	0.728835		6.94058	6.00173	4.9504e-18	2	1	11.929	NaN	Tb927.3.3330
Tb927.4.1340	1	cleavage and polyadenylation specificity factor subunit, putative (CPSF3)	0.736648		6.13363	NaN	7.6931e-05	2	0	2.9054	NaN	Tb927.4.1340
Tb927.5.3980	1	hypothetical protein, conserved	0.743213		6.57313	NaN	9.2901e-11	3	0	20.702	NaN	Tb927.5.3980
Tb11.v5.0356;Tb927.1.1240	2	cytidine triphosphate synthase, putative	0.769518		6.72752	5.82023	3.8246e-08	3	1	33.865	NaN	Tb11.v5.0356;Tb927.1.1240
Tb927.11.370	1	repressor activator protein 1 (RAP1)	0.780814		6.57246	5.24082	2.7185e-09	2	1	22.512	NaN	Tb927.11.370
Tb927.9.12070	1	hypothetical protein, conserved	0.783331		6.80961	5.69806	3.6314e-20	3	1	48.968	NaN	Tb927.9.12070
Tb927.11.4210	1	hypothetical protein, conserved	0.812868		6.9822	5.74701	4.6427e-22	3	1	26.583	NaN	Tb927.11.4210
Tb927.10.14000	1	aconitase (ACO)	0.815575		6.93727	NaN	5.9009e-58	3	0	44.337	NaN	Tb927.10.14000
Tb927.8.7040	1	hypothetical protein, conserved	0.839073		6.81327	5.66713	5.1113e-46	1	1	34.935	NaN	Tb927.8.7040
Tb927.11.6180;Tb927.11.6200	2	60S ribosomal protein L28, putative	0.906352		6.79373	5.85284	4.4532e-31	2	1	1.6124	NaN	Tb927.11.6180;Tb927.11.6200
Tb927.11.6500;Tb927.11.6510	2	40S ribosomal protein S21, putative	0.9241		6.99783	6.36873	1.8962e-43	1	1	30.358	NaN	Tb927.11.6500;Tb927.11.6510
Tb927.11.2740	1	hypothetical protein, conserved	0.945383		6.87336	NaN	6.6453e-22	5	1	24.555	NaN	Tb927.11.2740
Tb927.3.2230	1	succinyl-CoA synthetase alpha subunit, putative	1.16395		7.10748	7.17725	2.9917e-89	4	4	15.139	216.28	Tb927.3.2230
Tb11.v5.0761;Tb927.10.3710	2	proteasome activator protein pa26, putative			NaN	NaN	3.1907e-26	0	0	NaN	NaN	Tb11.v5.0761;Tb927.10.3710
Tb927.3.2960	1	inosine-adenosine-guanosine-nucleosidehydrolase,IAG-nucleoside hydrolase (IAGNH)			6.66522	7.16988	4.1331e-64	3	9	115.95	170.65	Tb927.3.2960
Tb927.9.13070	1	predicted heat shock factor binding protein			NaN	NaN	7.8506e-33	0	0	NaN	NaN	Tb927.9.13070
Tb927.11.2610	1	hypothetical protein, conserved			6.01271	5.62398	1.0641e-128	1	1	NaN	NaN	Tb927.11.2610
Tb927.11.13670	1	hypothetical protein, conserved			NaN	NaN	1.2223e-05	0	0	NaN	NaN	Tb927.11.13670
Tb927.11.330	1	Nucleoporin (TbMlp-1)			NaN	NaN	1.2571e-20	0	0	NaN	NaN	Tb927.11.330
Tb927.9.12170	1	leucine-rich repeat protein (LRRP), putative			NaN	6.08404	5.4747e-74	0	1	NaN	NaN	Tb927.9.12170
Tb927.7.2450	1	hypothetical protein, conserved			NaN	NaN	2.4631e-21	0	0	NaN	NaN	Tb927.7.2450
Tb927.5.1160	1	hypothetical protein, conserved			NaN	NaN	5.7726e-11	0	0	NaN	NaN	Tb927.5.1160
Tb927.2.4230;Tb11.v5.0827	2	NUP-1 protein, putative			NaN	NaN	7.767e-117	0	0	NaN	NaN	Tb927.2.4230;Tb11.v5.0827
Tb927.2.4710	1	RNA-binding protein, putative (TRRM1)			6.40245	NaN	1.9701e-24	1	0	NaN	NaN	Tb927.2.4710
Tb927.8.6060	1	2-amino-3-ketobutyrate coenzyme A ligase, putative,glycine acetyltransferase, putative			5.63196	NaN	2.2556e-36	1	0	NaN	NaN	Tb927.8.6060
Tb927.9.12890	1	hypothetical protein, conserved			NaN	NaN	2.603e-32	0	0	NaN	NaN	Tb927.9.12890
Tb927.5.3900	1	hypothetical protein, conserved			NaN	NaN	6.551e-29	0	0	NaN	NaN	Tb927.5.3900
Tb927.3.4970	1	hypothetical protein, conserved			NaN	NaN	1.526e-34	0	0	NaN	NaN	Tb927.3.4970
Tb927.11.16410	1	enolase, putative			NaN	NaN	1.4854e-37	0	0	NaN	NaN	Tb927.11.16410
Tb927.11.11820;Tb927.11.11830	2	40S ribosomal protein S17, putative			5.99254	NaN	1.2631e-15	1	0	NaN	NaN	Tb927.11.11820;Tb927.11.11830
Tb927.9.13820;Tb927.9.13880;Tb927.9.13920	3	kinetoplastid membrane protein KMP-11			6.13316	NaN	2.2993e-07	1	0	NaN	NaN	Tb927.9.13820;Tb927.9.13880;Tb927.9.13920
Tb927.7.5750	1	hypothetical protein, conserved			NaN	NaN	2.9915e-07	0	0	NaN	NaN	Tb927.7.5750
Tb927.1.3250	1	hypothetical protein, conserved			NaN	NaN	4.041e-58	0	0	NaN	NaN	Tb927.1.3250
Tb927.3.1340	1	ZFP family member, putative (ZC3H7)			NaN	NaN	9.0594e-11	0	0	NaN	NaN	Tb927.3.1340
Tb927.1.3910	1	hypothetical protein, conserved			NaN	NaN	2.5293e-19	0	0	NaN	NaN	Tb927.1.3910
Tb927.11.6070	1	hypothetical protein, conserved			NaN	NaN	7.8954e-15	0	0	NaN	NaN	Tb927.11.6070
Tb927.2.4780	1	hypothetical protein, conserved			NaN	NaN	9.8909e-22	0	0	NaN	NaN	Tb927.2.4780
Tb927.11.5590	1	hypothetical protein, conserved			NaN	NaN	3.1408e-90	0	0	NaN	NaN	Tb927.11.5590
Tb927.6.2150	1	cell division cycle protein 16, putative,cell division cycle protein 16 homolog, putative			NaN	NaN	3.8942e-29	0	0	NaN	NaN	Tb927.6.2150
Tb927.10.7810	1	hypothetical protein, conserved			NaN	NaN	4.7022e-06	0	0	NaN	NaN	Tb927.10.7810
Tb927.8.7260	1	kinetoplast-associated protein, putative			NaN	NaN	1.0421e-16	0	0	NaN	NaN	Tb927.8.7260
Tb927.11.5190	1	leucine-rich repeat protein (LRRP), putative			NaN	NaN	0.00011538	0	0	NaN	NaN	Tb927.11.5190
Tb927.5.4170;Tb927.5.4180;Tb927.5.4190;Tb927.5.4200;Tb927.5.4210;Tb927.5.4220;Tb927.5.4230;Tb927.5.4240;Tb927.5.4250;Tb927.5.4260	11	histone H4, putative			6.12028	5.67938	2.6356e-33	1	1	NaN	NaN	Tb927.5.4170;Tb927.5.4180;Tb927.5.4190;Tb927.5.4200;Tb927.5.4210;Tb927.5.4220;Tb927.5.4230;Tb927.5.4240;Tb927.5.4250;Tb927.5.4260;Tb927.2.2670
Tb927.11.3830	1	hypothetical protein, conserved			NaN	NaN	1.0075e-08	0	0	NaN	NaN	Tb927.11.3830
Tb927.8.1960	1	hypothetical protein, conserved			6.6814	5.75906	1.6177e-23	1	1	NaN	NaN	Tb927.8.1960
Tb927.8.5050	1	hypothetical protein, conserved			NaN	NaN	7.8837e-52	0	0	NaN	NaN	Tb927.8.5050
Tb927.10.650	1	TAX-2			NaN	NaN	1.6836e-30	0	0	NaN	NaN	Tb927.10.650
Tb927.8.920	1	ubiquitin-conjugating enzyme E2, putative,ubiquitin-protein ligase, putative,ubiquitin carrier protein, putative			NaN	NaN	0.00046509	0	0	NaN	NaN	Tb927.8.920
Tb927.7.5110	1	hypothetical protein, conserved			NaN	NaN	3.2792e-19	0	0	NaN	NaN	Tb927.7.5110
Tb927.10.8080	1	hypothetical protein, conserved			NaN	NaN	4.7022e-20	0	0	NaN	NaN	Tb927.10.8080
Tb927.3.1190	1	hypothetical protein, conserved			NaN	NaN	1.6969e-27	0	0	NaN	NaN	Tb927.3.1190
Tb927.8.4870	1	DIGIT			5.899	5.61594	3.0496e-33	1	1	NaN	NaN	Tb927.8.4870
Tb927.11.550	1	hypothetical protein SCD6.10			NaN	NaN	1.0442e-26	0	0	NaN	NaN	Tb927.11.550
Tb927.9.10530	1	hypothetical protein, conserved			NaN	NaN	2.4845e-79	0	0	NaN	NaN	Tb927.9.10530
Tb11.v5.0391;Tb927.1.1370	2	rRNA biogenesis protein, putative			NaN	NaN	2.3266e-27	0	0	NaN	NaN	Tb11.v5.0391;Tb927.1.1370
Tb927.4.410	1	CAF 40 (CAF40)			5.82255	NaN	1.0146e-27	1	0	NaN	NaN	Tb927.4.410
Tb927.11.5370	1	hypothetical protein, conserved			NaN	NaN	2.7486e-11	0	0	NaN	NaN	Tb927.11.5370
Tb927.6.5070	2	hypothetical protein, conserved			NaN	NaN	1.1781e-68	0	0	NaN	NaN	Tb927.6.5070;REV__Tb927.11.2160
Tb927.5.2770	1	hypothetical protein, conserved			6.10496	NaN	1.1142e-39	1	0	NaN	NaN	Tb927.5.2770
Tb927.11.670;Tb11.0890	2	epsinR			NaN	NaN	1.8389e-08	0	0	NaN	NaN	Tb927.11.670;Tb11.0890
Tb927.10.2380	1	hypothetical protein, conserved			NaN	NaN	1.0382e-56	0	0	NaN	NaN	Tb927.10.2380
Tb927.10.7670	1	hypothetical protein, conserved			NaN	NaN	2.2327e-17	0	0	NaN	NaN	Tb927.10.7670
Tb11.1380;Tb927.11.1840	2	hypothetical protein, conserved			NaN	NaN	2.17e-54	0	0	NaN	NaN	Tb11.1380;Tb927.11.1840
Tb927.10.9970	1	hypothetical protein, conserved			6.3571	NaN	8.5052e-48	1	0	NaN	NaN	Tb927.10.9970
Tb927.11.9620.2;Tb927.11.9620.1	2	unspecified product			NaN	NaN	9.0552e-31	0	0	NaN	NaN	Tb927.11.9620.2;Tb927.11.9620.1
Tb927.9.9290	1	Polyadenylate-binding protein 1 (Poly(A)-binding protein 1) (PABP 1) (PABP1)			NaN	NaN	2.8164e-19	0	0	NaN	NaN	Tb927.9.9290
Tb927.8.7720	1	hypothetical protein, conserved			NaN	NaN	7.7391e-51	0	0	NaN	NaN	Tb927.8.7720
Tb927.11.4550	1	hypothetical protein, conserved			NaN	NaN	4.0953e-26	0	0	NaN	NaN	Tb927.11.4550
Tb927.4.3400	1	hypothetical protein, conserved			6.32203	NaN	5.5913e-68	1	0	NaN	NaN	Tb927.4.3400
Tb927.10.12430	1	hypothetical protein, conserved			NaN	NaN	4.6962e-47	0	0	NaN	NaN	Tb927.10.12430
Tb927.11.10180	1	hypothetical protein, conserved			NaN	NaN	1.113e-07	0	0	NaN	NaN	Tb927.11.10180
Tb927.11.3770	1	hypothetical protein, conserved			NaN	NaN	3.2491e-41	0	0	NaN	NaN	Tb927.11.3770
Tb927.11.2620	1	hypothetical protein, conserved			NaN	NaN	8.5854e-15	0	0	NaN	NaN	Tb927.11.2620
Tb927.10.560	1	40S ribosomal proteins S11, putative			NaN	NaN	2.3243e-43	0	0	NaN	NaN	Tb927.10.560
Tb927.9.9940	1	PACRGB			NaN	NaN	1.9556e-19	0	0	NaN	NaN	Tb927.9.9940
Tb927.8.3080	1	hypothetical protein, conserved			NaN	NaN	7.0966e-18	0	0	NaN	NaN	Tb927.8.3080
Tb927.7.5170;Tb927.7.5180	2	60S ribosomal protein L23a,60S ribosomal protein L25			6.73838	6.24775	3.1793e-19	1	1	NaN	NaN	Tb927.7.5170;Tb927.7.5180
Tb927.9.5380	1	hypothetical protein, conserved			NaN	NaN	4.3153e-23	0	0	NaN	NaN	Tb927.9.5380
Tb927.11.10200	1	hypothetical protein, conserved			NaN	NaN	6.6999e-18	0	0	NaN	NaN	Tb927.11.10200
Tb927.10.3280	2	60S ribosomal proteins L38, putative			7.04805	NaN	9.7759e-17	1	0	NaN	NaN	Tb927.10.3280;Tb927.9.2020
Tb927.5.1900	1	hypothetical protein, conserved			NaN	NaN	6.6836e-278	0	0	NaN	NaN	Tb927.5.1900
Tb927.9.13470	1	hypothetical protein, conserved			NaN	NaN	1.5468e-13	0	0	NaN	NaN	Tb927.9.13470
Tb927.4.4950;Tb927.8.7470	2	hypothetical protein, conserved			NaN	NaN	1.0074e-16	0	0	NaN	NaN	Tb927.4.4950;Tb927.8.7470
Tb927.8.8000	1	hypothetical protein, conserved			NaN	NaN	2.0807e-57	0	0	NaN	NaN	Tb927.8.8000
Tb927.8.1170;Tb927.8.1190	3	hypothetical protein, conserved			NaN	5.84979	1.5014e-12	0	1	NaN	NaN	Tb927.8.1170;Tb927.8.1190;Tb11.v5.0871
Tb927.3.1900	1	hypothetical protein, conserved			NaN	NaN	1.0631e-08	0	0	NaN	NaN	Tb927.3.1900
Tb927.11.15190	1	hypothetical protein, conserved			NaN	NaN	5.1388e-29	0	0	NaN	NaN	Tb927.11.15190
Tb927.10.2840;Tb927.3.1370	2	ribosomal protein S25, putative			NaN	5.74709	2.2e-13	0	1	NaN	NaN	Tb927.10.2840;Tb927.3.1370
Tb927.9.14240	2	Nucleoporin (Nup82)			NaN	NaN	1.2502e-09	0	0	NaN	NaN	Tb927.9.14240;Tb11.v5.0621
Tb927.9.9550	1	hypothetical protein, conserved			NaN	NaN	3.8545e-39	0	0	NaN	NaN	Tb927.9.9550
Tb927.8.1770	1	hypothetical protein, conserved			NaN	NaN	2.4835e-33	0	0	NaN	NaN	Tb927.8.1770
Tb927.9.15360	1	40S ribosomal protein S6, putative			NaN	NaN	1.5626e-70	0	0	NaN	NaN	Tb927.9.15360
Tb927.7.6650	1	hypothetical protein, conserved			NaN	NaN	1.1522e-29	0	0	NaN	NaN	Tb927.7.6650
Tb927.8.5230	1	cyclophilin-type peptidyl-prolyl cis-trans isomerase, putative,PPIase, putative,rotamase, putative,cyclophilin, putative (PPIase)			NaN	NaN	1.9546e-10	0	0	NaN	NaN	Tb927.8.5230
Tb927.11.9290	1	hypothetical protein, conserved			NaN	NaN	3.0087e-11	0	0	NaN	NaN	Tb927.11.9290
Tb927.9.8200;Tb11.v5.0687	2	hypothetical protein, conserved			NaN	NaN	1.8474e-39	0	0	NaN	NaN	Tb927.9.8200;Tb11.v5.0687
Tb927.11.9270	1	protein kinase,zinc finger protein kinase (ZFK)			NaN	NaN	1.8823e-48	0	0	NaN	NaN	Tb927.11.9270
Tb927.5.1120	1	hypothetical protein, conserved			NaN	NaN	5.3873e-57	0	0	NaN	NaN	Tb927.5.1120
Tb927.4.3060	1	hypothetical protein, conserved			NaN	NaN	4.0576e-81	0	0	NaN	NaN	Tb927.4.3060
Tb927.10.2690	1	hypothetical protein, conserved			NaN	NaN	6.8096e-26	0	0	NaN	NaN	Tb927.10.2690
Tb927.11.5270	1	ubiquitin carboxyl-terminal hydrolase, putative,cysteine peptidase, Clan CA, family C19, putative			NaN	NaN	8.7601e-53	0	0	NaN	NaN	Tb927.11.5270
Tb927.10.14870	1	hypothetical protein, conserved			NaN	NaN	1.3852e-23	0	0	NaN	NaN	Tb927.10.14870
Tb927.10.6260;Tb11.v5.0279	2	ATP-dependent DEAD/H RNA helicase, putative			NaN	NaN	4.1849e-38	0	0	NaN	NaN	Tb927.10.6260;Tb11.v5.0279
Tb927.8.4330	1	small GTP-binding protein Rab11 (RAB11)			6.36775	NaN	1.4737e-24	1	0	NaN	NaN	Tb927.8.4330
Tb927.7.6360	1	histone H2A variant (h2aZ)			6.80318	NaN	6.4462e-37	1	0	NaN	NaN	Tb927.7.6360
Tb927.9.6320;Tb11.v5.0828	2	unspecified product			NaN	NaN	6.3184e-15	0	0	NaN	NaN	Tb927.9.6320;Tb11.v5.0828
Tb927.8.2120	1	hypothetical protein, conserved			NaN	NaN	1.6123e-13	0	0	NaN	NaN	Tb927.8.2120
Tb927.7.3410	1	centrin, putative			NaN	NaN	1.0219e-07	0	0	NaN	NaN	Tb927.7.3410
Tb927.9.13970	1	hypothetical protein, conserved			NaN	NaN	2.7455e-43	0	0	NaN	NaN	Tb927.9.13970
Tb927.11.16090	1	outer dynein arm docking complex, putative (DC2)			NaN	NaN	1.0526e-245	0	0	NaN	NaN	Tb927.11.16090
Tb927.4.590	1	hypothetical protein, conserved			NaN	5.96191	7.2834e-11	0	1	NaN	NaN	Tb927.4.590
Tb927.2.3180;Tb11.v5.0782	2	kinetoplast polyadenylation/uridylation factor 1 (PPR1)			NaN	NaN	4.5502e-34	0	0	NaN	NaN	Tb927.2.3180;Tb11.v5.0782
Tb927.4.2600	2	hypothetical protein, conserved			NaN	NaN	1.8436e-67	0	0	NaN	NaN	Tb927.4.2600;Tb11.v5.0630
Tb927.9.13380	1	phosphoinositide-binding protein, putative			6.05108	NaN	2.0125e-50	1	0	NaN	NaN	Tb927.9.13380
Tb11.v5.0434;Tb927.10.15390	5	kinesin, putative			NaN	NaN	1.8929e-28	0	0	NaN	NaN	Tb11.v5.0434;Tb927.10.15390;Tb927.10.15400;Tb11.v5.0849;Tb927.7.5650
Tb927.8.2290	1	hypothetical protein, conserved			NaN	NaN	2.5668e-74	0	0	NaN	NaN	Tb927.8.2290
Tb927.11.3850	1	AMP deaminase, putative			NaN	NaN	2.1427e-07	0	0	NaN	NaN	Tb927.11.3850
Tb927.3.4210	1	hypothetical protein, conserved			NaN	NaN	8.0858e-67	0	0	NaN	NaN	Tb927.3.4210
Tb927.7.6280	1	hypothetical protein, conserved			NaN	NaN	2.878e-17	0	0	NaN	NaN	Tb927.7.6280
Tb927.2.4550	1	FtsJ cell division protein, putative			NaN	NaN	9.4355e-39	0	0	NaN	NaN	Tb927.2.4550
Tb927.9.8740	1	RNA-binding protein (DRBD3)			5.88032	NaN	2.2545e-53	1	0	NaN	NaN	Tb927.9.8740
Tb927.5.3240	1	hypothetical protein, conserved			NaN	NaN	5.6989e-11	0	0	NaN	NaN	Tb927.5.3240
Tb927.6.850;Tb11.v5.0689	2	ccr4-not transcription complex subunit 2			NaN	NaN	3.6322e-08	0	0	NaN	NaN	Tb927.6.850;Tb11.v5.0689
Tb927.10.13180	1	hypothetical protein, conserved			NaN	NaN	1.5338e-29	0	0	NaN	NaN	Tb927.10.13180
Tb927.10.5400	1	hypothetical protein, conserved			5.85097	NaN	6.1489e-40	1	0	NaN	NaN	Tb927.10.5400
Tb927.11.2140	1	hypothetical protein, conserved			NaN	NaN	5.1737e-54	0	0	NaN	NaN	Tb927.11.2140
Tb927.10.2640	2	intraflagellar transport protein IFT81, putative			NaN	5.71098	3.7234e-47	0	1	NaN	NaN	Tb927.10.2640;Tb11.v5.0525
Tb927.8.4400	1	hypothetical protein, conserved			NaN	NaN	1.6945e-303	0	0	NaN	NaN	Tb927.8.4400
Tb927.11.1150	1	radial spoke protein RSP3, putative			NaN	NaN	4.4728e-12	0	0	NaN	NaN	Tb927.11.1150
Tb927.2.4810	1	hypothetical protein, conserved			5.93765	5.68288	1.1474e-77	1	1	NaN	NaN	Tb927.2.4810
Tb927.5.4270	1	ATP-dependent DEAD/H RNA helicase, putative			NaN	NaN	4.0272e-15	0	0	NaN	NaN	Tb927.5.4270
Tb927.10.10000	1	hypothetical protein, conserved			NaN	NaN	3.959e-100	0	0	NaN	NaN	Tb927.10.10000
Tb927.3.1610	1	protein kinase, putative			NaN	NaN	1.9791e-15	0	0	NaN	NaN	Tb927.3.1610
Tb927.11.3280	2	kinesin, putative,MCAK-like kinesin, putative (Kif13-5)			NaN	NaN	1.9086e-21	0	0	NaN	NaN	Tb927.11.3280;Tb927.9.3650
Tb927.11.13230	1	hypothetical protein, conserved			NaN	NaN	0.00012809	0	0	NaN	NaN	Tb927.11.13230
Tb927.10.190	2	40S ribosomal protein S6, putative			NaN	NaN	3.1663e-68	0	0	NaN	NaN	Tb927.10.190;REV__Tb927.3.5050
Tb927.10.11660	1	hypothetical protein, conserved			NaN	NaN	3.6503e-73	0	0	NaN	NaN	Tb927.10.11660
Tb11.01.1680.v5;Tb927.11.9920;Tb11.v5.0537	3	polyubiquitin, putative			5.67561	6.10575	1.2383e-07	1	1	NaN	NaN	Tb11.01.1680.v5;Tb927.11.9920;Tb11.v5.0537
Tb927.6.1660	1	hypothetical protein, conserved			NaN	NaN	4.7497e-141	0	0	NaN	NaN	Tb927.6.1660
Tb927.4.1600	1	hypothetical protein, conserved			NaN	NaN	9.2688e-12	0	0	NaN	NaN	Tb927.4.1600
Tb927.7.2170	1	hypothetical protein, conserved			NaN	NaN	1.2898e-97	0	0	NaN	NaN	Tb927.7.2170
Tb927.6.2140	1	hypothetical protein, conserved			5.59678	NaN	4.1136e-65	1	0	NaN	NaN	Tb927.6.2140
Tb927.11.10990	1	translation initiation factor 2 subunit, putative			NaN	NaN	8.3772e-05	0	0	NaN	NaN	Tb927.11.10990
Tb927.11.8700	1	hypothetical protein, conserved			NaN	NaN	9.7484e-37	0	0	NaN	NaN	Tb927.11.8700
Tb927.5.2850	1	radial spoke protein RSP2, putative			NaN	NaN	5.1314e-10	0	0	NaN	NaN	Tb927.5.2850
Tb927.8.5140	1	diacylglycerol kinase, putative			NaN	NaN	1.404e-80	0	0	NaN	NaN	Tb927.8.5140
Tb927.10.15010	1	lipoic acid synthetase, mitochondrial precursor, putative			NaN	NaN	3.3679e-16	0	0	NaN	NaN	Tb927.10.15010
Tb927.10.460	1	NIMA-related protein kinase (NRKC)			NaN	NaN	2.5111e-11	0	0	NaN	NaN	Tb927.10.460
Tb927.10.13730	1	60S ribosomal protein L7, putative			NaN	NaN	4.3016e-22	0	0	NaN	NaN	Tb927.10.13730
Tb927.5.640	2	trans-sialidase, putative,neuraminidase, putative			NaN	NaN	3.6756e-09	0	0	NaN	NaN	Tb927.5.640;Tb927.7.7480
Tb927.11.15370	1	hypothetical protein, conserved (TbKap123)			NaN	NaN	3.2713e-32	0	0	NaN	NaN	Tb927.11.15370
Tb927.10.11930	1	beta-D-hydroxybutyrate dehydrogenase			NaN	NaN	3.0286e-16	0	0	NaN	NaN	Tb927.10.11930
Tb927.2.4130	1	enoyl-CoA hydratase/Enoyl-CoA isomerase/3-hydroxyacyl-CoA dehydrogenase, putative			NaN	NaN	1.4681e-124	0	0	NaN	NaN	Tb927.2.4130
Tb927.5.1880	1	inhibitor of serine peptidase (ISP), putative,ecotin family (I11), putative			NaN	NaN	1.4171e-59	0	0	NaN	NaN	Tb927.5.1880
Tb927.10.5250;Tb11.v5.0232	2	zinc finger protein family member, putative (ZC3H32)			NaN	NaN	7.2301e-39	0	0	NaN	NaN	Tb927.10.5250;Tb11.v5.0232
Tb927.10.11760	1	pumilio/PUF RNA binding protein 6 (PUF6)			NaN	NaN	3.521e-39	0	0	NaN	NaN	Tb927.10.11760
Tb927.8.6640	1	hypothetical protein, conserved			NaN	NaN	2.5329e-93	0	0	NaN	NaN	Tb927.8.6640
Tb927.11.10030	1	60S ribosomal protein L29, putative			6.49757	NaN	4.2335e-22	1	0	NaN	NaN	Tb927.11.10030
Tb927.9.5150	1	ribosomal protein S6, putative,NHP2/RS6-like protein (NHP2)			6.78959	NaN	2.0689e-35	1	0	NaN	NaN	Tb927.9.5150
Tb927.6.3020	1	hypothetical protein, conserved			NaN	NaN	1.5245e-13	0	0	NaN	NaN	Tb927.6.3020
Tb927.7.4180	1	fatty acid elongase, putative			6.30003	5.79811	9.4083e-36	1	1	NaN	NaN	Tb927.7.4180
Tb927.9.2630	1	hypothetical protein, conserved			NaN	NaN	2.7808e-23	0	0	NaN	NaN	Tb927.9.2630
Tb927.10.5810	1	hypothetical protein, conserved			5.80225	NaN	2.8452e-108	1	0	NaN	NaN	Tb927.10.5810
Tb927.8.3840	1	hypothetical protein, conserved			NaN	NaN	2.3526e-72	0	0	NaN	NaN	Tb927.8.3840
Tb927.10.3640	1	hypothetical protein, conserved			NaN	NaN	2.1069e-13	0	0	NaN	NaN	Tb927.10.3640
Tb927.7.5660	1	hypothetical protein, conserved			NaN	NaN	8.6765e-208	0	0	NaN	NaN	Tb927.7.5660
Tb927.11.630	1	RNA polymerase I second largest subunit (RPA135)			5.94953	NaN	6.513e-62	1	0	NaN	NaN	Tb927.11.630
Tb927.2.3580	1	transcription elongation factor s-II, putative (TFIIS2-1)			NaN	NaN	1.2323e-79	0	0	NaN	NaN	Tb927.2.3580
Tb927.9.11510	1	hypothetical protein, conserved			NaN	NaN	9.8433e-17	0	0	NaN	NaN	Tb927.9.11510
Tb927.11.2910	1	phosphoglycerate mutase, putative (iPGAM)			6.03659	NaN	2.6894e-47	1	0	NaN	NaN	Tb927.11.2910
Tb927.10.14580;Tb927.11.4820	2	60S ribosomal protein L17, putative			NaN	NaN	4.2606e-92	0	0	NaN	NaN	Tb927.10.14580;Tb927.11.4820
Tb927.9.9860	1	hypothetical protein, conserved			5.72519	NaN	1.2897e-39	1	0	NaN	NaN	Tb927.9.9860
Tb927.8.5040	1	hypothetical protein, conserved			NaN	NaN	2.4625e-32	0	0	NaN	NaN	Tb927.8.5040
Tb927.1.4250	1	hypothetical protein, conserved			NaN	NaN	1.3087e-47	0	0	NaN	NaN	Tb927.1.4250
Tb927.11.2340	1	hypothetical protein, conserved			NaN	NaN	3.4263e-14	0	0	NaN	NaN	Tb927.11.2340
Tb927.10.2900;Tb11.v5.0837	2	importin beta-1 subunit, putative			NaN	NaN	2.0829e-18	0	0	NaN	NaN	Tb927.10.2900;Tb11.v5.0837
Tb927.8.5650	1	hypothetical protein, conserved			NaN	NaN	1.623e-72	0	0	NaN	NaN	Tb927.8.5650
Tb927.4.3890	1	ATP-dependent RNA helicase, putative			NaN	NaN	5.1828e-20	0	0	NaN	NaN	Tb927.4.3890
Tb927.6.2840	1	hypothetical protein, conserved			NaN	NaN	4.9214e-42	0	0	NaN	NaN	Tb927.6.2840
Tb927.3.810	1	hypothetical protein, conserved			NaN	NaN	5.4104e-46	0	0	NaN	NaN	Tb927.3.810
Tb927.5.890	3	oligosaccharyl transferase subunit, putative			NaN	5.59392	6.345e-133	0	1	NaN	NaN	Tb927.5.890;Tb11.v5.0558;Tb927.5.880
Tb927.10.8890	1	kinetoplast DNA-associated protein, putative			NaN	NaN	0.00010944	0	0	NaN	NaN	Tb927.10.8890
Tb927.11.9870	1	hypothetical protein, conserved			NaN	NaN	4.7107e-32	0	0	NaN	NaN	Tb927.11.9870
Tb927.9.14230	1	hypothetical protein, conserved			NaN	NaN	2.1062e-24	0	0	NaN	NaN	Tb927.9.14230
Tb927.11.6300	1	40S ribosomal protein S5, putative			NaN	NaN	1.785e-164	0	0	NaN	NaN	Tb927.11.6300
Tb927.11.6710	1	predicted tetratricopeptide repeat (TPR) protein			NaN	NaN	1.3465e-53	0	0	NaN	NaN	Tb927.11.6710
Tb927.10.15170	1	hypothetical protein, conserved			NaN	NaN	3.4626e-30	0	0	NaN	NaN	Tb927.10.15170
Tb927.1.3180	1	40S ribosomal protein S11, putative			NaN	NaN	6.5409e-45	0	0	NaN	NaN	Tb927.1.3180
Tb05.5K5.150;Tb927.5.4500	2	small GTP-binding protein, putative,BAC from homologous region on chr5			NaN	NaN	1.2988e-21	0	0	NaN	NaN	Tb05.5K5.150;Tb927.5.4500
Tb927.11.8310	1	class I transcription factor A, subunit 4 (CITFA-4)			NaN	NaN	3.2824e-49	0	0	NaN	NaN	Tb927.11.8310
Tb927.11.9700	1	nascent polypeptide associated complex alpha subunit, putative			6.35467	5.82968	7.6969e-29	1	1	NaN	NaN	Tb927.11.9700
Tb927.7.6550	1	hypothetical protein, conserved			NaN	NaN	2.499e-12	0	0	NaN	NaN	Tb927.7.6550
Tb927.9.1810;Tb927.9.1850	2	60S ribosomal protein L35, putative			6.61092	6.14761	1.1017e-45	1	1	NaN	NaN	Tb927.9.1810;Tb927.9.1850
Tb927.2.2860	1	hypothetical protein, conserved			NaN	NaN	3.5765e-10	0	0	NaN	NaN	Tb927.2.2860
Tb11.v5.0325	1	retrotransposon hot spot (RHS) protein, putative			NaN	NaN	2.7229e-16	0	0	NaN	NaN	Tb11.v5.0325
Tb927.6.3650	1	ADP-ribosylation factor, putative			NaN	NaN	5.6965e-17	0	0	NaN	NaN	Tb927.6.3650
Tb927.5.3970	1	adenylate kinase, putative (ADKE)			NaN	NaN	2.0133e-11	0	0	NaN	NaN	Tb927.5.3970
Tb927.11.16400	1	kinetoplast DNA-associated protein, putative			NaN	NaN	1.2511e-06	0	0	NaN	NaN	Tb927.11.16400
Tb927.10.7540	1	hypothetical protein, conserved			NaN	NaN	5.38e-06	0	0	NaN	NaN	Tb927.10.7540
Tb927.9.11470;Tb927.9.11490	2	60S ribosomal protein L27a,60S ribosomal protein L28,60S ribosomal protein L29			NaN	NaN	1.598e-37	0	0	NaN	NaN	Tb927.9.11470;Tb927.9.11490
Tb11.v5.0507;Tb927.10.15470	2	hypothetical protein, conserved			NaN	NaN	1.0255e-73	0	0	NaN	NaN	Tb11.v5.0507;Tb927.10.15470
Tb927.7.5340	1	hypothetical protein, conserved			6.09868	NaN	1.4052e-62	1	0	NaN	NaN	Tb927.7.5340
Tb927.11.8870	1	mitochondrial DEAD box protein,KREH1 (KREH1)			NaN	NaN	6.8471e-29	0	0	NaN	NaN	Tb927.11.8870
Tb927.10.3170;Tb11.v5.0791	2	ABC transporter, putative			6.59235	NaN	2.0768e-14	1	0	NaN	NaN	Tb927.10.3170;Tb11.v5.0791
Tb927.9.9580	1	tubulin tyrosine ligase protein, putative			NaN	NaN	8.229e-10	0	0	NaN	NaN	Tb927.9.9580
Tb927.11.11850	2	splicing factor 3B subunit 1, putative			NaN	NaN	8.0352e-07	0	0	NaN	NaN	Tb927.11.11850;REV__Tb927.3.1310
Tb927.11.1720	1	hypothetical protein, conserved			NaN	NaN	1.9154e-07	0	0	NaN	NaN	Tb927.11.1720
Tb927.6.1580	1	polynucleotide kinase 3-phosphatase, putative			NaN	NaN	1.4293e-10	0	0	NaN	NaN	Tb927.6.1580
Tb927.11.15870	1	hypothetical protein, conserved			NaN	NaN	1.4442e-280	0	0	NaN	NaN	Tb927.11.15870
Tb11.v5.0655;Tb927.2.830	2	hypothetical protein, conserved			NaN	NaN	3.5993e-68	0	0	NaN	NaN	Tb11.v5.0655;Tb927.2.830
Tb927.4.1850	1	hypothetical protein, conserved			NaN	NaN	2.5932e-86	0	0	NaN	NaN	Tb927.4.1850
Tb927.4.2260	1	centrin, putative (centrin1)			NaN	NaN	2.0351e-17	0	0	NaN	NaN	Tb927.4.2260
Tb927.11.10020	1	short-chain dehydrogenase, putative			7.03687	5.84476	4.0262e-33	2	1	133.86	NaN	Tb927.11.10020
Tb927.6.700	1	alanyl-tRNA synthetase, putative			NaN	NaN	8.9369e-09	0	0	NaN	NaN	Tb927.6.700
Tb927.11.5550	1	DNA polymerase theta, putative			NaN	NaN	0.0016142	0	0	NaN	NaN	Tb927.11.5550
Tb927.6.4740	1	importin-alpha re-exporter protein, putative,cellular apoptosis susceptibility protein, putative			5.69324	NaN	3.3899e-10	1	0	NaN	NaN	Tb927.6.4740
Tb927.7.640	1	hypothetical protein, conserved			5.92961	NaN	3.0441e-54	1	0	NaN	NaN	Tb927.7.640
Tb927.1.190	1	retrotransposon hot spot protein (RHS, pseudogene), putative			NaN	NaN	2.5144e-84	0	0	NaN	NaN	Tb927.1.190
Tb927.4.5040	1	dihydrolipoamide dehydrogenase, putative			NaN	NaN	0.00085511	0	0	NaN	NaN	Tb927.4.5040
Tb927.6.1880	1	aspartyl-tRNA synthetase, putative			NaN	NaN	2.9266e-49	0	0	NaN	NaN	Tb927.6.1880
Tb927.2.280	2	retrotransposon hot spot protein 2 (RHS2), putative			6.90126	6.30462	1.0684e-166	1	1	NaN	NaN	Tb927.2.280;Tb927.4.210
Tb927.2.470	13	retrotransposon hot spot protein 4 (RHS4), putative			6.86086	6.17751	1.3708e-178	1	1	NaN	NaN	Tb927.2.470;Tb927.4.220;Tb11.v5.0495;Tb927.2.480;Tb927.6.5170;Tb927.4.240;Tb927.7.2000;Tb927.4.300;Tb927.4.260;Tb927.4.270;Tb927.4.280;Tb927.4.290;Tb11.v5.0294
Tb927.10.9450	1	hypothetical protein			NaN	NaN	1.3668e-08	0	0	NaN	NaN	Tb927.10.9450
Tb927.7.2790	1	hypothetical protein, conserved			NaN	NaN	3.1478e-44	0	0	NaN	NaN	Tb927.7.2790
Tb927.11.5300	1	kinesin, putative,mitotic centromere-associated kinesin, putative (Kif13-3)			NaN	NaN	6.7876e-28	0	0	NaN	NaN	Tb927.11.5300
Tb927.3.4920	1	LETM1 and EF-hand domain-containing protein 1, putative			6.29855	NaN	1.5198e-95	1	0	NaN	NaN	Tb927.3.4920
Tb927.10.14690	1	syntaxin, putative			NaN	NaN	1.979e-06	0	0	NaN	NaN	Tb927.10.14690
Tb927.11.9420	1	ATP synthase, putative			6.2385	NaN	1.7526e-37	2	1	NaN	NaN	Tb927.11.9420
Tb927.7.1240	1	sphingosine kinase A, B, putative			NaN	NaN	5.6605e-63	0	0	NaN	NaN	Tb927.7.1240
Tb11.v5.0366;Tb927.11.12880;Tb11.v5.0365	3	hypothetical protein, conserved			NaN	NaN	9.0899e-49	0	0	NaN	NaN	Tb11.v5.0366;Tb927.11.12880;Tb11.v5.0365
Tb927.9.11640	1	hypothetical protein, conserved			NaN	NaN	4.7403e-19	0	0	NaN	NaN	Tb927.9.11640
Tb927.9.7720	1	predicted tetratricopeptide repeat protein			6.76533	5.63761	1.2622e-54	1	1	NaN	NaN	Tb927.9.7720
Tb927.6.3010	1	hypothetical protein, conserved			NaN	NaN	7.0729e-09	0	0	NaN	NaN	Tb927.6.3010
Tb927.8.3800	1	nucleoside phosphatase, putative,guanosine diphosphatase, putative			NaN	NaN	3.5252e-117	0	0	NaN	NaN	Tb927.8.3800
Tb927.2.3030	1	ATP-dependent Clp protease subunit, heat shock protein 78 (HSP78), putative			6.35545	NaN	1.8393e-24	2	0	172.92	NaN	Tb927.2.3030
Tb927.7.990	1	chaperone protein DNAj, putative			5.94526	NaN	1.4613e-151	1	0	NaN	NaN	Tb927.7.990
Tb927.5.1730	1	inhibitor of serine peptidase (ISP), putative,ecotin family (I11), putative			NaN	NaN	4.945e-16	0	0	NaN	NaN	Tb927.5.1730
Tb927.2.380	5	retrotransposon hot spot protein 2 (RHS2), putative			6.29106	NaN	9.2866e-175	1	0	NaN	NaN	Tb927.2.380;Tb927.2.1160;Tb10.v4.0220;Tb927.5.280;Tb10.v4.0219
Tb927.11.4800	1	clathrin coat assembly protein, putative			5.95338	NaN	0	1	0	NaN	NaN	Tb927.11.4800
Tb927.10.11450	1	TFIIF-stimulated CTD phosphatase, putative			NaN	NaN	7.622e-46	0	0	NaN	NaN	Tb927.10.11450
Tb927.10.8170	1	nuclear pore complex protein (NUP155), putative,nucleoporin, putative			6.43982	NaN	2.0376e-09	1	0	NaN	NaN	Tb927.10.8170
Tb927.9.4680	1	ATP-dependent DEAD box helicase, putative			6.69626	5.86951	4.1598e-147	2	2	118.76	NaN	Tb927.9.4680
Tb927.11.12530	1	hypothetical protein, conserved			NaN	NaN	1.3126e-50	0	0	NaN	NaN	Tb927.11.12530
Tb927.9.12510	1	ATP-dependent DEAD/H RNA helicase, putative (DED1)			6.78625	NaN	4.2248e-52	2	0	178.42	NaN	Tb927.9.12510
Tb927.10.15520;Tb11.v5.0812	2	signal recognition particle protein, putative			NaN	NaN	1.0224e-69	0	0	NaN	NaN	Tb927.10.15520;Tb11.v5.0812
Tb927.10.14820;Tb927.10.14830;Tb927.10.14840	3	mitochondrial carrier protein,ADP/ATP translocase 1, putative (MCP5c)			NaN	6.21018	3.1719e-162	0	1	NaN	NaN	Tb927.10.14820;Tb927.10.14830;Tb927.10.14840
Tb927.2.5800	1	sedoheptulose-1,7-bisphosphatase (SBPase)			6.04704	NaN	8.6447e-59	1	0	NaN	NaN	Tb927.2.5800
Tb927.11.15150	1	1-acyl-sn-glycerol-3-phosphate acyltransferase, putative			NaN	NaN	2.5892e-39	0	0	NaN	NaN	Tb927.11.15150
Tb927.5.2780	1	mitochondrial DNA polymerase beta			NaN	NaN	6.7897e-09	0	0	NaN	NaN	Tb927.5.2780
Tb927.10.12680;Tb927.11.9730	2	60S ribosomal protein L34, putative			7.78552	6.09896	1.5537e-13	2	1	327.52	NaN	Tb927.10.12680;Tb927.11.9730
Tb11.1780	1	retrotransposon hot spot protein 1 (RHS1, pseudogene), putative			5.87807	NaN	2.0854e-76	1	0	NaN	NaN	Tb11.1780
Tb927.7.900	1	hypothetical protein, conserved			NaN	NaN	3.2374e-09	0	0	NaN	NaN	Tb927.7.900
Tb927.8.6460	1	hypothetical protein, conserved			6.1261	NaN	9.4304e-18	1	0	NaN	NaN	Tb927.8.6460
Tb927.11.8770	1	ATP-dependent RNA helicase FAL1, putative			6.18147	NaN	8.2952e-33	1	0	NaN	NaN	Tb927.11.8770
Tb927.2.5750	1	tyrosyl-DNA Phosphodiesterase (Tdp1), putative			NaN	NaN	3.4787e-24	0	0	NaN	NaN	Tb927.2.5750
Tb927.11.16690	1	chloride channel protein, putative			NaN	NaN	9.9108e-08	0	0	NaN	NaN	Tb927.11.16690
Tb927.9.11840	1	hypothetical protein, conserved			NaN	NaN	2.7359e-34	0	0	NaN	NaN	Tb927.9.11840
Tb927.3.4670	1	cdc2-related kinase, putative,cell division control protein, putative (CRK10)			NaN	NaN	1.8528e-09	0	0	NaN	NaN	Tb927.3.4670
Tb927.10.4180	1	TFIIF-stimulated CTD phosphatase, putative			7.26295	5.8568	7.7661e-49	5	1	116.62	NaN	Tb927.10.4180
Tb11.v5.0624	2	retrotransposon hot spot protein (PHS), putative			6.26766	NaN	2.299e-112	1	0	NaN	NaN	Tb11.v5.0624;Tb927.6.160
Tb927.7.2420	1	glycogen synthase kinase-3 alpha, putative			NaN	NaN	5.753e-59	0	0	NaN	NaN	Tb927.7.2420
Tb927.11.260	1	predicted WD40 repeat protein (PIFTF6)			6.28217	NaN	1.1186e-10	1	0	NaN	NaN	Tb927.11.260
Tb927.11.4980	1	ATP-dependent DEAD/H RNA helicase, putative,ATP- dependent RNA helicase, putative			NaN	NaN	2.8709e-54	0	0	NaN	NaN	Tb927.11.4980
Tb927.10.13290	1	ethanolamine phosphotransferase (EPT)			6.06655	5.67979	2.0635e-34	1	1	NaN	NaN	Tb927.10.13290
Tb927.7.6090	1	hypothetical protein, conserved			7.36211	NaN	1.1297e-28	4	0	282.73	NaN	Tb927.7.6090
Tb927.4.1530	1	hypothetical protein, conserved			NaN	NaN	4.0414e-10	0	0	NaN	NaN	Tb927.4.1530
Tb927.11.6830	1	hypothetical protein, conserved			NaN	NaN	7.933e-07	0	0	NaN	NaN	Tb927.11.6830
Tb927.10.6640	1	COP-coated vesicle membrane protein erv25 precursor, putative,ER--golgi transport protein erv25 precursor, putative			NaN	NaN	4.1263e-78	0	0	NaN	NaN	Tb927.10.6640
Tb927.8.650	1	cation-transporting ATPase, putative			NaN	NaN	9.9383e-11	0	0	NaN	NaN	Tb927.8.650
Tb927.2.820	1	retrotransposon hot spot protein (RHS, pseudogene), putative,retrotransposon hot spot protein 1 (RHS1), interrupted			6.12568	NaN	9.051e-90	1	0	NaN	NaN	Tb927.2.820
Tb927.3.1080	1	hypothetical protein, conserved			NaN	NaN	3.7387e-09	0	0	NaN	NaN	Tb927.3.1080
Tb927.8.8180;Tb927.4.4150	2	mitochondrial RNA binding complex 1 subunit (MRB8180)			NaN	NaN	1.3174e-49	0	0	NaN	NaN	Tb927.8.8180;Tb927.4.4150
Tb927.1.4490	1	acetyltransferase, putative			NaN	NaN	7.9685e-12	0	0	NaN	NaN	Tb927.1.4490
Tb927.3.2310	1	PACRGA			NaN	NaN	6.3739e-14	0	0	NaN	NaN	Tb927.3.2310
Tb11.v5.0718;Tb927.10.13780	2	protein kinase, putative			6.1422	NaN	1.6967e-72	1	0	NaN	NaN	Tb11.v5.0718;Tb927.10.13780
Tb927.11.2250	1	hypothetical protein, conserved			NaN	NaN	1.794e-18	0	0	NaN	NaN	Tb927.11.2250
Tb927.7.5530	1	hypothetical protein, conserved			NaN	NaN	4.5085e-14	0	0	NaN	NaN	Tb927.7.5530
Tb927.3.3190	1	serine/threonine-protein kinase, putative,protein kinase, putative			NaN	NaN	1.6799e-52	0	0	NaN	NaN	Tb927.3.3190
Tb927.10.12290	1	UDP-Gal or UDP-GlcNAc-dependent glycosyltransferase, putative			NaN	NaN	4.8036e-24	0	0	NaN	NaN	Tb927.10.12290
Tb927.5.1140	1	choline/ethanolamine kinase (C/EK1)			6.96717	NaN	3.9718e-63	4	0	155	NaN	Tb927.5.1140
Tb11.1220;Tb11.v5.0996;Tb927.10.15250	3	hypothetical protein,chrXI additional, unordered contigs			5.7501	NaN	3.6404e-19	1	0	NaN	NaN	Tb11.1220;Tb11.v5.0996;Tb927.10.15250
Tb927.6.2230	1	RGG protein			NaN	NaN	1.0766e-12	0	0	NaN	NaN	Tb927.6.2230
Tb927.11.540	1	ABC transporter, putative (ABCB10)			NaN	NaN	2.7802e-15	0	0	NaN	NaN	Tb927.11.540
Tb927.1.1720	1	hypothetical protein, conserved			NaN	NaN	9.0165e-72	0	0	NaN	NaN	Tb927.1.1720
Tb927.10.14160	2	aquaporin 3, putative			7.84885	6.34836	3.287e-25	4	1	128.49	NaN	Tb927.10.14160;Tb927.10.14170
Tb927.7.4470	1	hypothetical protein, conserved			NaN	5.82105	8.9863e-08	0	1	NaN	NaN	Tb927.7.4470
Tb927.10.14150	2	hypothetical protein, conserved			NaN	NaN	1.0917e-181	0	0	NaN	NaN	Tb927.10.14150;Tb11.v5.0606
Tb927.6.1470	1	hypothetical protein, conserved			NaN	NaN	6.0307e-10	0	0	NaN	NaN	Tb927.6.1470
Tb927.11.850	1	protein kinase, putative			6.50482	5.97088	2.6516e-37	1	1	NaN	NaN	Tb927.11.850
Tb927.10.1550	1	proteasome regulatory non-ATP-ase subunit 5,19S proteasome regulatory subunit (RPN5)			6.08408	NaN	1.4025e-16	2	0	NaN	NaN	Tb927.10.1550
Tb927.11.7160	1	protein kinase, putative,cdc2-related kinase, putative (CRK8)			NaN	6.18682	6.5786e-07	0	2	NaN	108.26	Tb927.11.7160
Tb927.10.14330	1	hypothetical protein, conserved			NaN	NaN	0.001172	0	0	NaN	NaN	Tb927.10.14330
Tb05.5K5.130;Tb927.5.4480	2	paraflagellar rod component par4, putative,BAC from homologous region on chr5			NaN	NaN	9.1057e-59	0	0	NaN	NaN	Tb05.5K5.130;Tb927.5.4480
Tb927.10.11610	1	hypothetical protein, conserved			NaN	NaN	5.1513e-81	0	0	NaN	NaN	Tb927.10.11610
Tb927.11.10010	1	vacuolar sorting-associated protein-like, putative			6.67753	NaN	4.4393e-07	1	0	NaN	NaN	Tb927.11.10010
Tb927.10.8380	1	hypothetical protein, conserved			NaN	NaN	1.9932e-10	0	0	NaN	NaN	Tb927.10.8380
Tb927.10.3620	1	Laminin-like protein, putative			5.70109	5.28033	2.1124e-11	1	1	NaN	NaN	Tb927.10.3620
Tb927.9.14470	1	ubiquitin carboxyl-terminal hydrolase, putative,cysteine peptidase, Clan CA, family C19, putative			5.8594	NaN	6.1146e-182	1	0	NaN	NaN	Tb927.9.14470
Tb927.11.11780	1	acyl-CoA dehydrogenase, putative			NaN	NaN	7.0045e-41	0	0	NaN	NaN	Tb927.11.11780
Tb927.7.7230	1	nitroreductase (NTR)			NaN	NaN	2.452e-25	0	0	NaN	NaN	Tb927.7.7230
Tb927.10.12600	1	hypothetical protein			NaN	NaN	1.1475e-19	0	0	NaN	NaN	Tb927.10.12600
Tb927.9.12910	1	unspecified product			NaN	NaN	1.6906e-19	0	0	NaN	NaN	Tb927.9.12910
Tb927.4.3380	1	myosin IB heavy chain, putative			5.85661	NaN	1.5395e-11	1	0	NaN	NaN	Tb927.4.3380
Tb927.10.2810	1	hypothetical protein, conserved			NaN	NaN	8.9005e-14	0	0	NaN	NaN	Tb927.10.2810
Tb927.10.4610	1	dolicholphosphate-mannose synthase, putative (DPMS)			6.35978	5.48584	3.8596e-13	3	1	159.15	NaN	Tb927.10.4610
Tb927.9.3870	1	hypothetical protein, conserved			NaN	NaN	0.0011058	0	0	NaN	NaN	Tb927.9.3870
Tb927.10.7200	1	hypothetical protein, conserved			NaN	NaN	1.6939e-08	0	0	NaN	NaN	Tb927.10.7200
Tb927.10.820	1	hypothetical protein, conserved			NaN	NaN	7.0173e-15	0	0	NaN	NaN	Tb927.10.820
Tb11.v5.0160;Tb927.7.4770	2	cyclophilin-type peptidyl-prolyl cis-trans isomerase, putative			NaN	5.70698	4.5725e-07	0	1	NaN	NaN	Tb11.v5.0160;Tb927.7.4770
Tb10.v4.0035;Tb11.v5.0757;Tb927.10.4450	3	stress-inducible protein STI1-like, putative,chrX additional, unordered contigs			5.87579	NaN	9.8119e-11	1	0	NaN	NaN	Tb10.v4.0035;Tb11.v5.0757;Tb927.10.4450
Tb927.7.1320;Tb927.7.1340	2	10 kDa heat shock protein, putative (HSP10)			NaN	NaN	1.2146e-38	0	0	NaN	NaN	Tb927.7.1320;Tb927.7.1340
Tb927.11.3310	1	ubiquitin-conjugating enzyme, putative,ubiquitin-conjugating enzyme-like protein, putative			NaN	NaN	8.8847e-09	0	0	NaN	NaN	Tb927.11.3310
Tb927.10.4710	1	proteasome beta 2 subunit, putative,20S proteasome subunit			NaN	NaN	7.2447e-08	0	0	NaN	NaN	Tb927.10.4710
Tb927.11.2500	1	carboxypeptidase, putative,metallo-peptidase, Clan MA(E) Family M32			6.26665	5.68116	1.4285e-16	1	1	NaN	NaN	Tb927.11.2500
Tb927.4.2740	1	hypothetical protein, conserved			NaN	NaN	1.2207e-05	0	0	NaN	NaN	Tb927.4.2740
Tb927.7.7040	1	methylthioadenosine phosphorylase, putative (MTAP)			6.24768	5.73827	1.6936e-95	1	1	NaN	NaN	Tb927.7.7040
Tb927.10.13710	1	hypothetical protein, conserved			NaN	5.69817	2.0008e-31	0	1	NaN	NaN	Tb927.10.13710
Tb927.2.1560;Tb927.2.1680	2	cyclophilin-type peptidyl-prolyl cis-trans isomerase, putative			6.06296	NaN	4.0289e-108	1	0	NaN	NaN	Tb927.2.1560;Tb927.2.1680
Tb927.10.14040	1	vacuolar ATP synthase subunit c, putative			NaN	NaN	3.7192e-05	0	0	NaN	NaN	Tb927.10.14040
Tb927.8.1210	1	hypothetical protein, conserved			NaN	NaN	3.3662e-22	0	0	NaN	NaN	Tb927.8.1210
Tb927.11.3510	1	hypothetical protein, conserved			NaN	NaN	5.6239e-11	0	0	NaN	NaN	Tb927.11.3510
Tb927.8.810	1	radial spoke protein RSP9, putative			NaN	NaN	1.739e-07	0	0	NaN	NaN	Tb927.8.810
Tb927.3.5340	1	Hsc70-interacting protein (Hip), putative			6.20537	5.83177	2.4579e-26	2	1	NaN	NaN	Tb927.3.5340
Tb927.4.3790	1	ubiquitin carboxyl-terminal hydrolase, putative,cysteine peptidase, Clan CA, family C19, putative			NaN	NaN	4.1957e-06	0	0	NaN	NaN	Tb927.4.3790
Tb927.10.2530	1	adenylate kinase, putative			NaN	NaN	7.9749e-08	0	0	NaN	NaN	Tb927.10.2530
Tb11.v5.0200;Tb927.10.6080	2	proteasome beta 5 subunit, putative			6.11264	5.73674	5.7692e-21	1	1	NaN	NaN	Tb11.v5.0200;Tb927.10.6080
Tb927.6.2200	1	hypothetical protein, conserved			5.74141	5.51235	1.2397e-56	1	1	NaN	NaN	Tb927.6.2200
Tb927.3.4680	1	RAB GDP dissociation inhibitor alpha, putative			6.69951	NaN	1.1925e-26	3	0	136.46	NaN	Tb927.3.4680
Tb927.9.11540	1	hypothetical protein, conserved			NaN	NaN	8.0252e-10	0	0	NaN	NaN	Tb927.9.11540
Tb927.3.4720	1	dynamin, putative,vacuolar sortin protein 1, putative			NaN	NaN	3.806e-56	0	0	NaN	NaN	Tb927.3.4720
Tb927.7.1130;Tb927.7.1120;Tb927.7.1140	3	trypanothione/tryparedoxin dependent peroxidase 2,glutathione peroxidase-like 2 (TDPX2)			NaN	NaN	4.1705e-21	0	0	NaN	NaN	Tb927.7.1130;Tb927.7.1120;Tb927.7.1140
Tb927.9.6290	1	arginine kinase (AK)			NaN	NaN	2.7461e-152	0	0	NaN	NaN	Tb927.9.6290
Tb927.11.12850	1	oligopeptidase b,serine peptidase, clan SC, family S9A-like protein (OPB)			NaN	NaN	1.8019e-09	0	0	NaN	NaN	Tb927.11.12850
Tb927.11.13920	1	kinesin-II 85 Kd subunit, putative			NaN	NaN	3.837e-37	0	0	NaN	NaN	Tb927.11.13920
Tb927.4.110	2	retrotransposon hot spot protein (RHS, pseudogene), putative,retrotransposon hot spot protein 1 (RHS1), interrupted			6.02321	NaN	4.9982e-36	1	0	NaN	NaN	Tb927.4.110;Tb09.v4.0013
Tb927.6.400	2	peptidase M20/M25/M40, putative			NaN	5.64368	4.5935e-19	0	1	NaN	NaN	Tb927.6.400;Tb927.10.12260
Tb927.8.8150	1	hypothetical protein, conserved			8.27467	NaN	0.0011423	1	0	NaN	NaN	Tb927.8.8150
Tb927.7.3370	1	hypothetical protein, conserved			NaN	NaN	4.0479e-09	0	0	NaN	NaN	Tb927.7.3370
Tb927.9.9780	1	peptidyl-prolyl cis-trans isomerase (cyclophilin- 40), putative,cyclophilin-40, putative			6.10016	5.42218	6.541e-17	1	1	NaN	NaN	Tb927.9.9780
Tb927.9.12110	1	6-phosphogluconate dehydrogenase, decarboxylating (gnD)			NaN	NaN	5.6348e-14	0	0	NaN	NaN	Tb927.9.12110
Tb927.7.2240	1	hypothetical protein, conserved			NaN	NaN	7.7964e-26	0	0	NaN	NaN	Tb927.7.2240
Tb927.5.2320	1	hypothetical protein, conserved			NaN	NaN	0.00094485	0	0	NaN	NaN	Tb927.5.2320
Tb927.7.6910	1	hypothetical protein, conserved			NaN	NaN	8.0025e-12	0	0	NaN	NaN	Tb927.7.6910
Tb927.11.14100	1	DRBD4 (DRBD4)			NaN	NaN	2.8776e-05	0	0	NaN	NaN	Tb927.11.14100
Tb927.11.2360	1	phenylalanyl-tRNA synthetase (beta subunit), putative			6.1502	NaN	1.7556e-10	1	0	NaN	NaN	Tb927.11.2360
Tb927.4.3320	1	uracil phosphoribosyltransferase, putative			NaN	NaN	5.2691e-28	0	0	NaN	NaN	Tb927.4.3320
Tb927.10.15750;Tb11.v5.0394	2	hypothetical protein, conserved			6.85533	NaN	1.9917e-09	1	0	NaN	NaN	Tb927.10.15750;Tb11.v5.0394
Tb927.9.9630	1	hypothetical protein, conserved			NaN	NaN	6.489e-10	0	0	NaN	NaN	Tb927.9.9630
Tb927.10.1030	1	serine carboxypeptidase III precursor, putative,serine peptidase, Clan SC, Family S10 (CBP1)			NaN	NaN	9.6101e-31	0	0	NaN	NaN	Tb927.10.1030
Tb927.11.6160	1	eukaryotic release factor 3, putative (ERF3)			6.12782	NaN	1.3812e-30	1	0	NaN	NaN	Tb927.11.6160
Tb927.11.10510	1	ubiquinone biosynthesis methyltransferase, putative			6.98632	5.90196	2.6902e-16	4	1	138.96	NaN	Tb927.11.10510
Tb927.10.830	1	adenylate kinase, putative			NaN	NaN	0.0001118	0	0	NaN	NaN	Tb927.10.830
Tb927.8.1570	1	hypothetical protein, conserved			NaN	NaN	7.1143e-10	0	0	NaN	NaN	Tb927.8.1570
Tb927.2.2440	1	proteasome regulatory non-ATPase subunit 6 (RPN6)			6.32995	NaN	2.8542e-31	1	0	NaN	NaN	Tb927.2.2440
Tb927.10.290	1	proteasome alpha 2 subunit, putative			6.21466	5.1336	5.8578e-13	1	1	NaN	NaN	Tb927.10.290
Tb927.10.11310	1	intraflagellar transport protein IFT55/IFT57, putative (IFT57/55)			NaN	NaN	0.0003153	0	0	NaN	NaN	Tb927.10.11310
Tb927.10.15360	1	hypothetical protein, conserved			5.92481	NaN	2.7852e-10	1	0	NaN	NaN	Tb927.10.15360
Tb927.9.7550	1	adenylosuccinate lyase, putative (ASL)			NaN	NaN	5.2693e-10	0	0	NaN	NaN	Tb927.9.7550
Tb11.v5.0464;Tb927.1.1560	2	vesicular-fusion protein nsf, putative			5.648	NaN	6.0461e-17	1	0	NaN	NaN	Tb11.v5.0464;Tb927.1.1560
Tb927.10.14030	1	hypothetical protein, conserved			NaN	NaN	5.39e-20	0	0	NaN	NaN	Tb927.10.14030
Tb927.11.15140	1	hypothetical protein, conserved			NaN	NaN	7.7283e-12	0	0	NaN	NaN	Tb927.11.15140
Tb927.11.3490	1	hypothetical protein, conserved			6.44045	5.7988	8.5679e-65	1	1	NaN	NaN	Tb927.11.3490
Tb927.6.4020	1	hypothetical protein, conserved			NaN	NaN	1.002e-08	0	0	NaN	NaN	Tb927.6.4020
Tb927.11.1430	1	hypothetical protein, conserved			NaN	NaN	2.3396e-26	0	0	NaN	NaN	Tb927.11.1430
Tb927.10.2370	1	RNA-binding protein, putative (LA)			NaN	NaN	1.8041e-15	0	0	NaN	NaN	Tb927.10.2370
Tb927.3.2100	1	hypothetical protein, conserved			NaN	NaN	4.7681e-15	0	0	NaN	NaN	Tb927.3.2100
Tb927.5.3560	1	vesicle-associated membrane protein, putative,synaptobrevin, putative (VAMP)			NaN	NaN	4.3799e-14	0	0	NaN	NaN	Tb927.5.3560
Tb927.8.4500;Tb11.v5.0763	2	eukaryotic translation initation factor 4 gamma, putative			NaN	NaN	1.0998e-10	0	0	NaN	NaN	Tb927.8.4500;Tb11.v5.0763
Tb927.11.6130	1	S-phase kinase-associated protein, putative,Skp1 family protein, putative,Cyclin A/CDK2-associated protein,Cyclin A/CDK2- associated protein			NaN	NaN	3.0053e-11	0	0	NaN	NaN	Tb927.11.6130
Tb927.3.4270	1	hypothetical protein, conserved			5.93338	NaN	3.2718e-09	1	0	NaN	NaN	Tb927.3.4270
Tb927.10.390	1	hypothetical protein, conserved			NaN	NaN	1.4921e-10	0	0	NaN	NaN	Tb927.10.390
Tb927.10.8270;Tb927.10.8290;Tb11.v5.0877	3	eukaryotic translation initiation factor 3 subunit 8, putative			NaN	NaN	3.7677e-07	0	0	NaN	NaN	Tb927.10.8270;Tb927.10.8290;Tb11.v5.0877
Tb927.11.6460	1	hypothetical protein, conserved			NaN	NaN	8.6799e-12	0	0	NaN	NaN	Tb927.11.6460
Tb11.v5.0256;Tb927.11.7270	2	proteasome beta 3 subunit, putative			NaN	5.41481	1.498e-10	0	1	NaN	NaN	Tb11.v5.0256;Tb927.11.7270
Tb927.11.2400	1	hypothetical protein, conserved			NaN	NaN	2.6848e-25	0	0	NaN	NaN	Tb927.11.2400
Tb927.10.14740;Tb11.v5.1063;Tb927.10.14620	3	hypothetical protein, conserved			5.75015	NaN	1.1753e-24	1	0	NaN	NaN	Tb927.10.14740;Tb11.v5.1063;Tb927.10.14620
Tb927.9.6460	1	hypothetical protein, conserved			NaN	NaN	7.0065e-26	0	0	NaN	NaN	Tb927.9.6460
Tb927.11.1740	1	intraflagellar transport protein IFT88 (IFT88)			6.8843	NaN	2.6027e-14	1	1	NaN	NaN	Tb927.11.1740
Tb927.10.14780	1	protein kinase, putative,mitogen-activated protein kinase kinase kinase, putative			NaN	NaN	1.21e-11	0	0	NaN	NaN	Tb927.10.14780
Tb927.9.5320	1	nucleolar RNA binding protein, putative			7.1586	NaN	2.5394e-13	3	0	177.31	NaN	Tb927.9.5320
Tb927.11.10220	1	hypothetical protein, conserved			NaN	NaN	2.1078e-06	0	0	NaN	NaN	Tb927.11.10220
Tb927.7.1430	1	leucine-rich repeat protein (LRRP), putative			NaN	NaN	3.1104e-05	0	0	NaN	NaN	Tb927.7.1430
Tb927.11.14330	1	hypothetical protein, conserved			NaN	NaN	2.1073e-15	0	0	NaN	NaN	Tb927.11.14330
Tb927.7.3630	1	TPR-repeat-containing chaperone protein DNAJ, putative			NaN	NaN	8.5141e-17	0	0	NaN	NaN	Tb927.7.3630
Tb927.6.1080	1	glyoxalase II (glxII)			6.06882	NaN	5.7594e-08	1	0	NaN	NaN	Tb927.6.1080
Tb927.3.3120	1	hypothetical protein, conserved			NaN	NaN	4.8363e-06	0	0	NaN	NaN	Tb927.3.3120
Tb927.5.2890	1	hypothetical protein, conserved			NaN	NaN	2.0017e-05	0	0	NaN	NaN	Tb927.5.2890
Tb927.8.4760	1	hypothetical protein, conserved			NaN	NaN	0.0013509	0	0	NaN	NaN	Tb927.8.4760
Tb927.8.6580	1	succinate dehydrogenase flavoprotein, putative			6.2348	5.71964	1.6166e-10	1	1	NaN	NaN	Tb927.8.6580
Tb927.1.4180	1	leucine-rich repeat protein (LRRP), putative			NaN	NaN	2.5968e-12	0	0	NaN	NaN	Tb927.1.4180
Tb11.v5.0480;Tb927.10.15370	2	DNA-directed RNA polymerase, alpha subunit, putative			5.9242	NaN	2.2382e-12	1	0	NaN	NaN	Tb11.v5.0480;Tb927.10.15370
Tb927.5.1680	1	hypothetical protein, conserved			NaN	NaN	5.2844e-08	0	0	NaN	NaN	Tb927.5.1680
Tb927.10.10400	1	hypothetical protein, conserved			NaN	NaN	4.9526e-07	0	0	NaN	NaN	Tb927.10.10400
Tb927.7.2390	1	hypothetical protein, conserved			NaN	NaN	4.8564e-25	0	0	NaN	NaN	Tb927.7.2390
Tb927.11.2330	1	molybdopterin synthase sulphurylase protein, putative			NaN	NaN	1.026e-08	0	0	NaN	NaN	Tb927.11.2330
Tb927.7.7450	1	GTP-binding protein, putative			NaN	NaN	1.5812e-06	0	0	NaN	NaN	Tb927.7.7450
Tb927.6.3520;Tb11.v5.0634	2	hypothetical protein, conserved			NaN	NaN	1.0577e-16	0	0	NaN	NaN	Tb927.6.3520;Tb11.v5.0634
Tb927.9.2010	1	kynureninase, putative			6.16566	5.72822	5.2749e-11	1	1	NaN	NaN	Tb927.9.2010
Tb927.11.14120	1	phenylalanyl-tRNA synthetase alpha chain, putative			6.48244	NaN	2.1579e-15	1	0	NaN	NaN	Tb927.11.14120
Tb927.3.640	1	hypothetical protein, conserved			NaN	NaN	8.0056e-25	0	0	NaN	NaN	Tb927.3.640
Tb927.11.10430	1	hypothetical protein, conserved			NaN	NaN	3.6244e-27	0	0	NaN	NaN	Tb927.11.10430
Tb927.10.15440	1	hypothetical protein, conserved			NaN	NaN	7.9996e-10	0	0	NaN	NaN	Tb927.10.15440
Tb927.9.14430	1	casein kinase II, putative			6.58002	NaN	9.6877e-22	2	0	112.42	NaN	Tb927.9.14430
Tb927.10.12940	1	predicted zinc finger protein			5.79772	NaN	2.1958e-11	2	0	NaN	NaN	Tb927.10.12940
Tb927.10.3010	1	hypothetical protein, conserved			6.0149	NaN	5.0423e-09	1	0	NaN	NaN	Tb927.10.3010
Tb927.7.580	1	GTP-binding protein, putative			NaN	NaN	3.2873e-68	0	0	NaN	NaN	Tb927.7.580
Tb927.11.16890	1	hypothetical protein, conserved			NaN	NaN	8.2344e-06	0	0	NaN	NaN	Tb927.11.16890
Tb927.8.900	1	splicing factor TSR1 (TSR1)			NaN	NaN	2.4743e-39	0	0	NaN	NaN	Tb927.8.900
Tb927.5.2820	1	protein kinase, putative			NaN	NaN	8.954e-11	0	0	NaN	NaN	Tb927.5.2820
Tb927.9.10010	1	chaperone protein DNAj, putative			NaN	5.55753	2.2918e-07	0	1	NaN	NaN	Tb927.9.10010
Tb927.10.9800;Tb927.11.10160	2	60S ribosomal protein L22			6.6186	NaN	3.169e-10	1	0	NaN	NaN	Tb927.10.9800;Tb927.11.10160
Tb927.11.13810	1	ATP-dependent DEAD/H RNA helicase, putative,ATP- dependent RNA helicase, putative			NaN	5.21317	1.1364e-11	0	1	NaN	NaN	Tb927.11.13810
Tb927.10.9640	1	hypothetical protein, conserved			NaN	NaN	1.8658e-32	0	0	NaN	NaN	Tb927.10.9640
Tb927.3.2190	1	RNA triphosphatase (TbCET1)			NaN	NaN	7.5484e-07	0	0	NaN	NaN	Tb927.3.2190
Tb927.10.7420	1	bromodomain factor 2 protein, putative			NaN	NaN	5.9661e-10	0	0	NaN	NaN	Tb927.10.7420
Tb927.7.2820;Tb927.7.2830;Tb927.7.2840;Tb927.7.2850;Tb927.7.2860;Tb927.7.2870;Tb927.7.2880;Tb927.7.2890;Tb927.7.2900;Tb927.7.2910;Tb927.7.2920;Tb927.7.2930;Tb927.7.2940	13	histone H2A, putative			6.24075	5.74981	4.6841e-06	1	1	NaN	NaN	Tb927.7.2820;Tb927.7.2830;Tb927.7.2840;Tb927.7.2850;Tb927.7.2860;Tb927.7.2870;Tb927.7.2880;Tb927.7.2890;Tb927.7.2900;Tb927.7.2910;Tb927.7.2920;Tb927.7.2930;Tb927.7.2940
Tb927.11.11280;Tb11.v5.1041	2	hypothetical protein, conserved			NaN	NaN	3.5783e-08	0	0	NaN	NaN	Tb927.11.11280;Tb11.v5.1041
Tb927.9.6450	1	hypothetical protein, conserved			5.65824	NaN	7.3048e-11	1	0	NaN	NaN	Tb927.9.6450
Tb927.10.14400	1	hypothetical protein, conserved			NaN	NaN	0.00010315	0	0	NaN	NaN	Tb927.10.14400
Tb927.10.6610	1	chaperone protein DNAj, putative			NaN	NaN	1.2732e-39	0	0	NaN	NaN	Tb927.10.6610
Tb927.10.240	1	peroxin 14, putative (PEX14)			NaN	NaN	8.767e-05	0	0	NaN	NaN	Tb927.10.240
Tb927.3.1390	1	hypothetical protein, conserved			NaN	NaN	6.9574e-12	0	0	NaN	NaN	Tb927.3.1390
Tb927.11.4200	1	lectin, putative,mannose-specific lectin, putative			NaN	NaN	9.6579e-21	0	0	NaN	NaN	Tb927.11.4200
Tb927.11.15750	1	AMP deaminase, putative			6.0904	NaN	2.8146e-27	1	0	NaN	NaN	Tb927.11.15750
Tb11.v5.0304;Tb927.10.15940	2	cation transporter, putative			NaN	NaN	9.7033e-16	0	0	NaN	NaN	Tb11.v5.0304;Tb927.10.15940
Tb05.5K5.420	1	variant surface glycoprotein (VSG, pseudogene), putative,BAC from homologous region on chr5			NaN	NaN	7.9491e-09	0	0	NaN	NaN	Tb05.5K5.420
Tb05.5K5.50;Tb927.5.4400	2	hypothetical protein, conserved,BAC from homologous region on chr5			NaN	5.29813	0.0013014	0	1	NaN	NaN	Tb05.5K5.50;Tb927.5.4400
Tb09.v4.0067	1	retrotransposon hot spot protein, pseudogene,chrIX additional, unordered contigs			NaN	NaN	2.5118e-54	0	0	NaN	NaN	Tb09.v4.0067
Tb09.v4.0154;Tb05.5K5.350;Tb927.5.4860;Tb09.v4.0132;Tb08.27P2.400;Tb927.9.16880	6	expression site-associated gene (ESAG, pseudogene), putative,expression site-associated gene 3 (ESAG3, pseudogene), putative,chrIX additional, unordered contigs			7.24868	6.56274	1.385e-20	1	1	NaN	NaN	Tb09.v4.0154;Tb05.5K5.350;Tb927.5.4860;Tb09.v4.0132;Tb08.27P2.400;Tb927.9.16880
Tb10.v4.0040;Tb927.10.4500	2	mRNA capping methyltransferase, putative,chrX additional, unordered contigs			5.91556	NaN	0.00033785	1	0	NaN	NaN	Tb10.v4.0040;Tb927.10.4500
Tb10.v4.0052;Tb10.v4.0053;Tb927.10.10360;Tb927.10.10280	4	microtubule-associated protein 2,chrX additional, unordered contigs			6.3413	5.95092	3.8258e-12	1	1	NaN	NaN	Tb10.v4.0052;Tb10.v4.0053;Tb927.10.10360;Tb927.10.10280
Tb10.v4.0101;Tb08.27P2.250	4	expression site-associated gene (ESAG, pseudogene), putative,expression site-associated gene (ESAG, pseudogene), fragment,chrX additional, unordered contig			NaN	6.17915	2.2781e-09	0	1	NaN	NaN	Tb10.v4.0101;Tb08.27P2.250;Tb927.3.460;Tb05.5K5.500
Tb10.v4.0109	1	variant surface glycoprotein (VSG, pseudogene), putative,chrX additional, unordered contig			NaN	NaN	0.00088703	0	0	NaN	NaN	Tb10.v4.0109
Tb11.02.5080b;Tb927.11.7213	2	hypothetical protein, conserved			6.26555	NaN	4.3954e-22	1	0	NaN	NaN	Tb11.02.5080b;Tb927.11.7213
Tb11.0380;Tb11.v5.0710;Tb927.11.7710	3	MSP-A, putative,chrXI additional, unordered contigs			6.3467	5.55518	2.7091e-06	1	1	NaN	NaN	Tb11.0380;Tb11.v5.0710;Tb927.11.7710
Tb927.10.15240;Tb11.1210;Tb11.v5.0995	3	hypothetical protein, conserved			NaN	5.79367	0.04772	0	1	NaN	NaN	Tb927.10.15240;Tb11.1210;Tb11.v5.0995
Tb927.11.1820;Tb11.1400	2	translation initiation factor eIF2B delta subunit, putative,eIF-2B GDP-GTP exchange factor,guanine nucleotide exchange factor subunit GCD2			5.95813	6.12375	4.4796e-05	1	1	NaN	NaN	Tb927.11.1820;Tb11.1400
Tb11.1790	1	retrotransposon hot spot protein (RHS, pseudogene), putative			NaN	NaN	1.0667e-40	0	0	NaN	NaN	Tb11.1790
Tb11.v5.0190;Tb927.10.5940;Tb927.10.5950;Tb927.10.5930	4	protein kinase, putative			6.37136	NaN	0.0040951	1	0	NaN	NaN	Tb11.v5.0190;Tb927.10.5940;Tb927.10.5950;Tb927.10.5930
Tb11.v5.0193;Tb927.10.5990	2	hypothetical protein, conserved			NaN	NaN	4.9723e-12	0	0	NaN	NaN	Tb11.v5.0193;Tb927.10.5990
Tb11.v5.0214;Tb927.5.295b	2	retrotransposon hot spot (RHS) protein, putative			NaN	NaN	7.123e-17	0	0	NaN	NaN	Tb11.v5.0214;Tb927.5.295b
Tb11.v5.0216;Tb927.5.309b	2	hypothetical protein, conserved			NaN	5.3716	2.8428e-05	0	1	NaN	NaN	Tb11.v5.0216;Tb927.5.309b
Tb11.v5.0228;Tb927.5.390	2	75 kDa invariant surface glycoprotein, putative			NaN	5.79964	1.9814e-63	0	1	NaN	NaN	Tb11.v5.0228;Tb927.5.390
Tb11.v5.0267;Tb927.7.4540	2	hypothetical protein, conserved			NaN	NaN	5.743e-05	0	0	NaN	NaN	Tb11.v5.0267;Tb927.7.4540
Tb11.v5.0271;Tb927.10.6350	2	trypanin, putative			NaN	NaN	2.7288e-07	0	0	NaN	NaN	Tb11.v5.0271;Tb927.10.6350
Tb927.10.15330;Tb11.v5.0348	2	hypothetical protein, conserved			NaN	NaN	1.1472e-05	0	0	NaN	NaN	Tb927.10.15330;Tb11.v5.0348
Tb11.v5.0374;Tb927.10.510	2	hypothetical protein, conserved			5.81092	NaN	4.3624e-05	1	0	NaN	NaN	Tb11.v5.0374;Tb927.10.510
Tb927.11.10660;Tb11.v5.0378;Tb11.v5.0762;Tb11.v5.0377	4	hypothetical protein, conserved			NaN	NaN	0.0017853	0	0	NaN	NaN	Tb927.11.10660;Tb11.v5.0378;Tb11.v5.0762;Tb11.v5.0377
Tb11.v5.0387;Tb927.11.1180	2	cell-division control protein 2 homolog 6, putative			NaN	NaN	0.00073383	0	0	NaN	NaN	Tb11.v5.0387;Tb927.11.1180
Tb927.1.1380;Tb11.v5.0390	2	serine/threonine protein phosphatase 2A regulatory subunit, putative			NaN	NaN	0.0012431	0	0	NaN	NaN	Tb927.1.1380;Tb11.v5.0390
Tb11.v5.0489	1	retrotransposon hot spot (RHS) protein, putative			NaN	NaN	4.6692e-91	0	0	NaN	NaN	Tb11.v5.0489
Tb11.v5.0511;Tb11.v5.0510	2	Gp63-3 surface protease homolog, putative			NaN	NaN	8.504e-06	0	0	NaN	NaN	Tb11.v5.0511;Tb11.v5.0510
Tb927.10.15300;Tb11.v5.0515	2	protein kinase, putative			NaN	NaN	0.00037226	0	0	NaN	NaN	Tb927.10.15300;Tb11.v5.0515
Tb11.v5.0540;Tb927.4.4820;Tb927.4.4840;Tb927.4.4860	4	amino acid transporter 8, putative			6.28046	5.57267	5.6058e-15	1	1	NaN	NaN	Tb11.v5.0540;Tb927.4.4820;Tb927.4.4840;Tb927.4.4860
Tb927.10.9820;Tb11.v5.0565	2	mitochondrial intermediate peptidase, putative,metallo-peptidase, Clan MA(E) Family M3			6.04964	NaN	0.0048536	1	0	NaN	NaN	Tb927.10.9820;Tb11.v5.0565
Tb927.3.1110;Tb11.v5.0589	2	flagellar transport protein, putative (PIFTA1)			NaN	NaN	2.5516e-06	0	0	NaN	NaN	Tb927.3.1110;Tb11.v5.0589
Tb11.v5.0612;Tb927.7.7070	2	hypothetical protein, conserved			5.65832	NaN	7.0842e-09	1	0	NaN	NaN	Tb11.v5.0612;Tb927.7.7070
Tb11.v5.0670	1	retrotransposon hot spot (RHS) protein, putative			NaN	NaN	5.4325e-112	0	0	NaN	NaN	Tb11.v5.0670
Tb927.11.460;Tb11.v5.0726	2	predicted WD40 repeat protein			5.52227	NaN	1.3513e-06	1	0	NaN	NaN	Tb927.11.460;Tb11.v5.0726
Tb11.v5.0731	1	65 kDa invariant surface glycoprotein, putative			NaN	NaN	0.0030239	0	1	NaN	NaN	Tb11.v5.0731
Tb927.5.1690;Tb11.v5.0740	2	hypothetical protein, conserved			NaN	NaN	2.1544e-20	0	0	NaN	NaN	Tb927.5.1690;Tb11.v5.0740
Tb11.v5.0742;Tb927.6.1260	2	proteasome beta-1 subunit, putative			6.32125	5.78517	2.8268e-16	1	1	NaN	NaN	Tb11.v5.0742;Tb927.6.1260
Tb11.v5.0861;Tb927.8.4030;Tb927.8.4080;Tb927.8.4130	4	hypothetical protein, conserved			5.87613	NaN	1.8509e-05	1	0	NaN	NaN	Tb11.v5.0861;Tb927.8.4030;Tb927.8.4080;Tb927.8.4130
Tb927.6.4410;Tb927.6.4460;Tb11.v5.0903	3	S-adenosylmethionine decarboxylase (AdoMetDC)			6.10006	NaN	3.0144e-06	1	0	NaN	NaN	Tb927.6.4410;Tb927.6.4460;Tb11.v5.0903
Tb927.10.3350;Tb11.v5.1021	2	hypothetical protein, conserved			5.60203	4.90037	2.6802e-70	1	1	NaN	NaN	Tb927.10.3350;Tb11.v5.1021
Tb11.v5.1026;Tb927.11.14600	2	procyclin-associated gene 2-like protein, putative			NaN	NaN	2.9725e-05	0	0	NaN	NaN	Tb11.v5.1026;Tb927.11.14600
Tb927.11.14610;Tb11.v5.1027	2	procyclin-associated gene 4 (PAG4) protein, putative			NaN	NaN	0.00024568	0	0	NaN	NaN	Tb927.11.14610;Tb11.v5.1027
Tb927.1.1960	1	chaperone protein DNAj, putative			NaN	NaN	4.0076e-15	0	0	NaN	NaN	Tb927.1.1960
Tb927.1.2120	1	calpain, putative,cysteine peptidase, Clan CA, family C2, putative			6.08657	NaN	0.00047909	1	0	NaN	NaN	Tb927.1.2120
Tb927.1.2210	1	hypothetical protein, conserved			NaN	NaN	0.00022618	0	0	NaN	NaN	Tb927.1.2210
Tb927.1.2670	1	flagellar protein PF16			6.65962	NaN	2.8305e-17	1	0	NaN	NaN	Tb927.1.2670
Tb927.1.3000	1	aminoacylase, putative,N-acyl-L-amino acid amidohydrolase, putative			NaN	NaN	1.4151e-07	0	0	NaN	NaN	Tb927.1.3000
Tb927.1.3200	1	SGT1-like protein, putative			NaN	NaN	6.398e-07	0	0	NaN	NaN	Tb927.1.3200
Tb927.1.450	1	retrotransposon hot spot protein (RHS, pseudogene), putative			NaN	NaN	3.1862e-88	0	0	NaN	NaN	Tb927.1.450
Tb927.1.4760	1	hypothetical protein, conserved			5.77483	NaN	1.1371e-07	1	0	NaN	NaN	Tb927.1.4760
Tb927.1.710	1	phosphoglycerate kinase (PGKB)			NaN	NaN	4.6137e-238	0	0	NaN	NaN	Tb927.1.710
Tb927.1.90	1	retrotransposon hot spot protein (RHS, pseudogene), putative			6.6362	NaN	2.0985e-45	1	0	NaN	NaN	Tb927.1.90
Tb927.10.1070	1	cell division protein kinase 2 homolog 1,cdc2- like protein kinase (CRK1)			6.05434	NaN	4.3544e-06	2	0	NaN	NaN	Tb927.10.1070
Tb927.10.10730	1	hypothetical protein			NaN	NaN	0.0016215	0	0	NaN	NaN	Tb927.10.10730
Tb927.10.11680	1	chloride channel protein, putative			NaN	NaN	7.8844e-07	0	0	NaN	NaN	Tb927.10.11680
Tb927.10.11810	1	hypothetical protein, conserved			6.00834	5.65739	0.00016943	1	1	NaN	NaN	Tb927.10.11810
Tb927.10.11870	1	mitochondrial RNA binding protein (MRB11870)			6.20946	NaN	1.2337e-06	1	0	NaN	NaN	Tb927.10.11870
Tb927.10.12010	1	hypothetical protein, conserved			6.79634	6.00587	3.6089e-10	1	1	NaN	NaN	Tb927.10.12010
Tb927.10.12030	1	hypothetical protein, conserved			NaN	NaN	9.0558e-06	0	0	NaN	NaN	Tb927.10.12030
Tb927.10.12050	1	hypothetical protein, conserved			6.05192	NaN	3.9167e-09	1	0	NaN	NaN	Tb927.10.12050
Tb927.10.12240	1	short-chain dehydrogenase, putative			6.01837	NaN	1.7287e-06	1	0	NaN	NaN	Tb927.10.12240
Tb927.10.12360	1	hypothetical protein, conserved			NaN	NaN	4.3043e-05	0	0	NaN	NaN	Tb927.10.12360
Tb927.10.12410	1	hypothetical protein, conserved			NaN	NaN	4.8732e-10	0	0	NaN	NaN	Tb927.10.12410
Tb927.10.12420	1	predicted S. cerevisiae Got1 homologue			6.02003	NaN	7.7971e-08	1	0	NaN	NaN	Tb927.10.12420
Tb927.10.12630	1	hypothetical protein, conserved			5.96284	NaN	8.1935e-12	1	0	NaN	NaN	Tb927.10.12630
Tb927.10.13230	1	hypothetical protein, conserved			NaN	NaN	3.4695e-06	0	0	NaN	NaN	Tb927.10.13230
Tb927.10.13280	1	hypothetical protein, conserved			5.48505	NaN	1.3995e-06	1	0	NaN	NaN	Tb927.10.13280
Tb927.10.13960	1	flagellar protein PF20			NaN	NaN	0.0048465	0	0	NaN	NaN	Tb927.10.13960
Tb927.10.1400;Tb927.10.1470	2	hypoxanthine-guanine phosphoribosyltransferase (HGPRT)			6.09318	NaN	4.9934e-11	1	0	NaN	NaN	Tb927.10.1400;Tb927.10.1470
Tb927.10.14980	1	intraflagellar transport protein IFT52, putative (IFT52)			5.94401	NaN	1.1419e-16	1	0	NaN	NaN	Tb927.10.14980
Tb927.10.15280;Tb11.v5.0999	2	hypothetical protein, conserved			NaN	NaN	3.1842e-10	1	0	NaN	NaN	Tb927.10.15280;Tb11.v5.0999
Tb927.10.15410	1	glycosomal malate dehydrogenase (gMDH)			NaN	NaN	0.00022615	0	0	NaN	NaN	Tb927.10.15410
Tb927.10.15490	1	GDP-mannose 4,6 dehydratase, putative			5.96226	NaN	0.0010453	1	0	NaN	NaN	Tb927.10.15490
Tb927.10.15660	1	hypothetical protein, conserved			5.97263	5.42925	5.6259e-08	1	1	NaN	NaN	Tb927.10.15660
Tb927.10.15740	1	hypothetical protein, conserved			7.82005	NaN	4.1535e-07	1	0	NaN	NaN	Tb927.10.15740
Tb927.10.1590;Tb927.9.15210	2	ribosomal protein L36, putative			6.86517	6.39019	1.1369e-08	1	2	NaN	NaN	Tb927.10.1590;Tb927.9.15210
Tb927.10.2020	1	hexokinase (HK2)			6.50266	5.74341	0	1	1	NaN	NaN	Tb927.10.2020
Tb927.10.2040	1	protein kinase, putative			6.16785	NaN	0.00023197	2	0	NaN	NaN	Tb927.10.2040
Tb927.10.2310	1	hypothetical protein, conserved			NaN	NaN	0.00019878	0	0	NaN	NaN	Tb927.10.2310
Tb927.10.2620	1	hypothetical protein, conserved			5.75481	NaN	6.7502e-05	1	1	NaN	NaN	Tb927.10.2620
Tb927.10.2730	1	hypothetical protein, conserved			6.19181	5.68209	2.6137e-05	1	1	NaN	NaN	Tb927.10.2730
Tb927.10.2780;Tb11.v5.0608	2	DNA-directed RNA polymerase iii largest subunit,RNA polymerase III largest subunit (RPC160)			6.05057	5.47641	5.3228e-06	1	1	NaN	NaN	Tb927.10.2780;Tb11.v5.0608
Tb927.10.3570;Tb11.v5.1042	2	KREX2 (KREX2)			5.68486	5.51224	3.1714e-11	2	1	NaN	NaN	Tb927.10.3570;Tb11.v5.1042
Tb927.10.3820	1	hypothetical protein, conserved			NaN	NaN	0.00025861	0	0	NaN	NaN	Tb927.10.3820
Tb927.10.4000	1	methylglutaconyl-CoA hydratase, mitochondrial precursor, putative			NaN	NaN	0.0046778	0	0	NaN	NaN	Tb927.10.4000
Tb927.10.4780	1	GPI inositol deacylase precursor (GPIdeAc)			NaN	NaN	0.0013337	0	0	NaN	NaN	Tb927.10.4780
Tb927.10.4890	1	hypothetical protein, conserved			NaN	NaN	1.624e-05	0	0	NaN	NaN	Tb927.10.4890
Tb927.10.4930	1	protein phosphatase 2C, putative			6.40248	5.59982	0.001183	1	1	NaN	NaN	Tb927.10.4930
Tb927.10.5050	1	hypothetical protein, conserved			NaN	NaN	0.0030715	0	0	NaN	NaN	Tb927.10.5050
Tb927.10.6070	1	universal minicircle sequence binding protein (UMSBP), putative,predicted zinc finger protein			NaN	NaN	1.2568e-11	0	0	NaN	NaN	Tb927.10.6070
Tb927.10.6780	1	vacuolar protein sorting-associated protein 45, putative (VPS45)			6.47625	NaN	3.7438e-07	2	0	NaN	NaN	Tb927.10.6780
Tb927.10.6810	1	guanylate kinase, putative			NaN	NaN	2.2974e-05	0	0	NaN	NaN	Tb927.10.6810
Tb927.10.7020	1	acid phosphatase, putative			6.02792	NaN	0.0010226	1	0	NaN	NaN	Tb927.10.7020
Tb927.10.7510	1	chromatin binding protein, putative			NaN	NaN	4.8641e-05	0	0	NaN	NaN	Tb927.10.7510
Tb927.10.7630	1	transportin2- like protein			6.13322	NaN	1.8151e-05	1	0	NaN	NaN	Tb927.10.7630
Tb927.10.8000	1	hypothetical protein, conserved			6.1714	NaN	6.0506e-24	1	0	NaN	NaN	Tb927.10.8000
Tb927.10.8150	1	predicted bromodomain protein			NaN	NaN	0.00045389	0	0	NaN	NaN	Tb927.10.8150
Tb927.10.8200	1	hypothetical protein, conserved			NaN	NaN	0.00058439	0	0	NaN	NaN	Tb927.10.8200
Tb927.10.8720	1	CCR4-NOT transcription complex subunit 10, putative			NaN	NaN	1.3073e-08	0	0	NaN	NaN	Tb927.10.8720
Tb927.10.8850	1	hypothetical protein, conserved			5.95258	NaN	0.0011499	1	0	NaN	NaN	Tb927.10.8850
Tb927.10.8920	1	ras-like small GTPase, putative (TbGRP)			5.45459	NaN	0.0047677	1	0	NaN	NaN	Tb927.10.8920
Tb927.10.8930	1	paraflagellar rod component, putative (PFC18)			NaN	NaN	3.7022e-10	0	0	NaN	NaN	Tb927.10.8930
Tb927.10.8940	1	hypothetical protein, conserved			NaN	NaN	0.0019666	0	0	NaN	NaN	Tb927.10.8940
Tb927.10.9370	1	hypothetical protein, conserved			NaN	NaN	3.7895e-15	0	0	NaN	NaN	Tb927.10.9370
Tb927.10.9830	1	hypothetical protein, conserved			5.84277	NaN	0.0011451	1	0	NaN	NaN	Tb927.10.9830
Tb927.10.9890	1	hypothetical protein, conserved			6.02354	NaN	0.0030223	1	0	NaN	NaN	Tb927.10.9890
Tb927.10.990	1	hypothetical protein, conserved			7.26014	NaN	5.8671e-05	1	0	NaN	NaN	Tb927.10.990
Tb927.11.10060	1	Biotin--acetyl-CoA-carboxylase ligase, putative,biotin--protein ligase, putative			NaN	NaN	0.00021787	0	0	NaN	NaN	Tb927.11.10060
Tb927.11.10120	1	hypothetical protein, conserved			NaN	NaN	1.0816e-51	0	0	NaN	NaN	Tb927.11.10120
Tb927.11.10170	1	hypothetical protein, conserved			NaN	5.69937	7.5495e-05	0	1	NaN	NaN	Tb927.11.10170
Tb927.11.10670	1	glycosyl hydrolase, putative			NaN	5.89613	4.2194e-07	0	1	NaN	NaN	Tb927.11.10670
Tb927.11.11000	1	hypothetical protein, conserved			NaN	NaN	3.877e-06	0	0	NaN	NaN	Tb927.11.11000
Tb927.11.11050	1	hypothetical protein, conserved			NaN	NaN	4.5718e-05	0	0	NaN	NaN	Tb927.11.11050
Tb927.11.11090	1	Nucleoporin (TbNup140)			NaN	NaN	0.0029327	0	0	NaN	NaN	Tb927.11.11090
Tb927.11.11140	1	hypothetical protein			5.90199	NaN	1.6339e-05	1	0	NaN	NaN	Tb927.11.11140
Tb927.11.11220	1	dynein heavy chain, putative			5.71258	NaN	5.1584e-06	1	0	NaN	NaN	Tb927.11.11220
Tb927.11.1130	2	calpain-like cysteine peptidase, putative			6.55578	NaN	5.0899e-151	1	0	NaN	NaN	Tb927.11.1130;Tb11.v5.0432
Tb927.11.11300	1	hypothetical protein, conserved			NaN	NaN	0.037897	0	0	NaN	NaN	Tb927.11.11300
Tb927.11.11480	1	Trichohyalin, putative			NaN	NaN	2.4322e-06	0	0	NaN	NaN	Tb927.11.11480
Tb927.11.11570	1	guanine-nucleotide-exchange-factor,translation initiation factor eIF-2B subunit			NaN	NaN	2.3012e-09	0	0	NaN	NaN	Tb927.11.11570
Tb927.11.11770	1	eukaryotic translation initiation factor 4e, putative			6.37387	5.71695	5.2948e-06	1	1	NaN	NaN	Tb927.11.11770
Tb927.11.11980	1	microtubule-associated protein,corset-associated protein 15 (CAP15)			NaN	NaN	0.00059917	0	0	NaN	NaN	Tb927.11.11980
Tb927.11.12420;Tb927.11.12410	2	protein kinase, putative			NaN	NaN	7.7821e-07	0	0	NaN	NaN	Tb927.11.12420;Tb927.11.12410
Tb927.11.1270	1	hypothetical protein, conserved			6.29097	NaN	0.002773	1	0	NaN	NaN	Tb927.11.1270
Tb927.11.12920	1	hypothetical protein, conserved			NaN	6.0182	8.4351e-06	0	1	NaN	NaN	Tb927.11.12920
Tb927.11.13020;Tb927.11.13030;Tb927.11.13040;Tb927.11.13050	4	calmodulin			NaN	NaN	4.3067e-05	0	0	NaN	NaN	Tb927.11.13020;Tb927.11.13030;Tb927.11.13040;Tb927.11.13050
Tb927.11.13300	1	hypothetical protein, conserved			5.94445	NaN	0.0037855	1	0	NaN	NaN	Tb927.11.13300
Tb927.11.13470	1	hypothetical protein, conserved			5.83013	NaN	5.1471e-08	2	0	NaN	NaN	Tb927.11.13470
Tb927.11.13750;Tb927.8.4610	2	small GTPase, putative,ras-related rab-4 (RAB4)			6.1432	5.58602	2.9787e-12	1	1	NaN	NaN	Tb927.11.13750;Tb927.8.4610
Tb927.11.14080	1	cyclin 2,G1 cyclin (CYC2)			6.02362	NaN	0.00010828	1	0	NaN	NaN	Tb927.11.14080
Tb927.11.14290	1	vacuolar sorting protein, putative			6.05015	NaN	1.7962e-05	1	0	NaN	NaN	Tb927.11.14290
Tb927.11.14340	1	exportin 1 (XPO1)			NaN	NaN	0.00083019	0	0	NaN	NaN	Tb927.11.14340
Tb927.11.14490	1	RNA polymerase subunit, putative (RPB7)			NaN	NaN	0.00047417	1	0	NaN	NaN	Tb927.11.14490
Tb927.11.14590	1	hypothetical protein, conserved			NaN	NaN	4.4914e-07	0	0	NaN	NaN	Tb927.11.14590
Tb927.11.15030	1	small GTPase (X3)			6.59171	NaN	1.8598e-07	1	0	NaN	NaN	Tb927.11.15030
Tb927.11.15120	1	hypothetical protein, conserved			NaN	NaN	0.00018582	0	0	NaN	NaN	Tb927.11.15120
Tb927.11.15630	1	hypothetical protein, conserved			6.07365	NaN	8.4241e-05	1	0	NaN	NaN	Tb927.11.15630
Tb927.11.15760	1	GPI transamidase subunit Tta1 (TTA1)			NaN	NaN	0.002833	0	0	NaN	NaN	Tb927.11.15760
Tb927.11.15820	1	superoxide dismutase, putative			5.81913	NaN	1.8739e-32	1	0	NaN	NaN	Tb927.11.15820
Tb927.11.15970	1	hypothetical protein, conserved			NaN	NaN	8.2992e-07	0	0	NaN	NaN	Tb927.11.15970
Tb927.11.15990	1	nucleoporin Nup109 (TbNup109)			5.64082	6.30023	7.1018e-24	1	1	NaN	NaN	Tb927.11.15990
Tb927.11.1640	1	hypothetical protein, conserved			NaN	NaN	0.0006951	0	0	NaN	NaN	Tb927.11.1640
Tb927.11.16740	1	chaperone protein DNAj, putative			6.06666	NaN	5.1871e-09	1	0	NaN	NaN	Tb927.11.16740
Tb927.11.1680	1	vesicular-fusion protein SEC18, putative			6.02164	NaN	4.4144e-08	1	0	NaN	NaN	Tb927.11.1680
Tb927.11.16900	1	hypothetical protein			NaN	NaN	6.1341e-07	0	0	NaN	NaN	Tb927.11.16900
Tb927.11.1700	1	hypothetical protein, conserved			NaN	NaN	0.0019565	0	0	NaN	NaN	Tb927.11.1700
Tb927.11.17020	1	hypothetical protein, conserved			6.23649	NaN	0.0025344	1	0	NaN	NaN	Tb927.11.17020
Tb927.11.190	1	elongation factor, putative			5.94136	NaN	0.002099	1	0	NaN	NaN	Tb927.11.190
Tb927.11.20120	1	variant surface glycoprotein (VSG), frameshifted and degenerate			NaN	5.51335	0.0046534	0	1	NaN	NaN	Tb927.11.20120
Tb927.11.2090	1	choline kinase (EK1)			6.2577	5.67168	1.151e-26	1	1	NaN	NaN	Tb927.11.2090
Tb927.11.2270	1	dynein intermediate chain IC140 (IDA7), putative			6.08106	NaN	6.8041e-08	1	0	NaN	NaN	Tb927.11.2270
Tb927.11.2320	1	hypothetical protein, conserved			5.90027	NaN	9.2271e-19	1	0	NaN	NaN	Tb927.11.2320
Tb927.11.2370	1	hypothetical protein, conserved			6.05385	NaN	5.1155e-06	1	0	NaN	NaN	Tb927.11.2370
Tb927.11.2630	1	hypothetical protein, conserved			5.41908	NaN	0.00037959	1	0	NaN	NaN	Tb927.11.2630
Tb927.11.290	1	phosphatase and tensin homologue, putative			NaN	NaN	0.0043868	1	0	NaN	NaN	Tb927.11.290
Tb927.11.2950	1	Nucleoporin (TbNup89)			5.94817	NaN	0.00045548	1	0	NaN	NaN	Tb927.11.2950
Tb927.11.3120	1	nucleolar GTP-binding protein 1 (NOG1)			NaN	NaN	0.0025484	0	0	NaN	NaN	Tb927.11.3120
Tb927.11.3300	1	hypothetical protein, conserved			5.84687	NaN	0.0024361	1	0	NaN	NaN	Tb927.11.3300
Tb927.11.3340	1	RNA-binding protein, putative (RBP34)			NaN	NaN	1.6738e-06	0	0	NaN	NaN	Tb927.11.3340
Tb927.11.3350	1	phospholipid-transporting ATPase 1-like protein, putative			5.44353	NaN	0.0049156	1	0	NaN	NaN	Tb927.11.3350
Tb927.11.3380	1	Ran-binding protein 1, putative			6.03886	NaN	0.0012584	1	0	NaN	NaN	Tb927.11.3380
Tb927.11.3430	1	hypothetical protein, conserved			NaN	NaN	1.1511e-15	0	0	NaN	NaN	Tb927.11.3430
Tb927.11.3500	1	hypothetical protein, conserved			6.27577	NaN	6.7136e-05	1	0	NaN	NaN	Tb927.11.3500
Tb927.11.4120	1	leucine-rich repeat protein (LRRP), putative			5.88306	NaN	0.025644	1	0	NaN	NaN	Tb927.11.4120
Tb927.11.4130	1	ubiquitin-like protein, putative			NaN	NaN	5.8839e-05	0	0	NaN	NaN	Tb927.11.4130
Tb927.11.4380	1	ATP-dependent RNA helicase, putative,DEAD/DEAH box RNA helicase, putative			NaN	NaN	0.00037626	0	0	NaN	NaN	Tb927.11.4380
Tb927.11.4450	1	ALBA-Domain Protein (ALBA2)			6.42144	NaN	3.3453e-06	1	0	NaN	NaN	Tb927.11.4450
Tb927.11.4480	1	radial spoke protein RSP4/6, putative			NaN	NaN	3.0412e-22	0	0	NaN	NaN	Tb927.11.4480
Tb927.11.4650	1	hypothetical protein, conserved			6.38046	5.76813	0.00037982	1	1	NaN	NaN	Tb927.11.4650
Tb927.11.5000	1	dynein intermediate chain IC78, putative			6.07107	NaN	3.6637e-05	1	0	NaN	NaN	Tb927.11.5000
Tb927.11.5120	1	hypothetical protein, conserved			5.35524	NaN	3.1401e-05	1	0	NaN	NaN	Tb927.11.5120
Tb927.11.530	1	RNA-binding protein, putative (RBP3)			6.60109	5.89752	1.2216e-18	1	1	NaN	NaN	Tb927.11.530
Tb927.11.5710	1	chaperone protein DNAj, putative			6.31643	NaN	0.00010817	1	0	NaN	NaN	Tb927.11.5710
Tb927.11.5910	1	hypothetical protein, conserved			NaN	NaN	1.9855e-05	0	0	NaN	NaN	Tb927.11.5910
Tb927.11.6430	1	hypothetical protein, conserved			NaN	NaN	0.00024921	0	0	NaN	NaN	Tb927.11.6430
Tb927.11.6610	1	hypothetical protein, conserved			NaN	NaN	0.00035627	0	0	NaN	NaN	Tb927.11.6610
Tb927.11.6890;Tb927.11.6900	2	DNA repair and recombination helicase protein PIF1 (PIF1)			6.6634	NaN	0.0015684	1	0	NaN	NaN	Tb927.11.6890;Tb927.11.6900
Tb927.11.7150	1	NGG1 interacting factor 3-like			NaN	NaN	0.00059917	0	0	NaN	NaN	Tb927.11.7150
Tb927.11.7740	1	dynein light chain, putative			6.21958	NaN	6.0767e-07	1	0	NaN	NaN	Tb927.11.7740
Tb927.11.7750	1	MSP-A, putative			NaN	NaN	4.6793e-08	0	0	NaN	NaN	Tb927.11.7750
Tb927.11.7780	1	hypothetical protein, conserved			NaN	6.22717	5.9124e-08	0	1	NaN	NaN	Tb927.11.7780
Tb927.11.7940	1	calmodulin, putative			NaN	NaN	0.00108	0	0	NaN	NaN	Tb927.11.7940
Tb927.11.8120	1	protein transport protein SEC13, putative			6.28847	NaN	0.00013934	1	0	NaN	NaN	Tb927.11.8120
Tb927.11.8140	1	ER lumen retaining receptor protein, putative			6.63527	NaN	8.2981e-06	2	0	NaN	NaN	Tb927.11.8140
Tb927.11.8230	1	hypothetical protein, conserved			NaN	NaN	0.0036574	0	0	NaN	NaN	Tb927.11.8230
Tb927.11.8300	1	hypothetical protein, conserved			6.14261	NaN	5.5363e-06	1	0	NaN	NaN	Tb927.11.8300
Tb927.11.8820	1	glutathionylspermidine synthetase, putative			6.13701	5.77681	0.0035095	1	1	NaN	NaN	Tb927.11.8820
Tb927.11.9050	1	hypothetical protein, conserved			NaN	NaN	0.0034604	0	0	NaN	NaN	Tb927.11.9050
Tb927.11.9520	1	DNA topoisomerase III, putative			NaN	8.07218	0.0014929	0	1	NaN	NaN	Tb927.11.9520
Tb927.11.980	1	Nucleoporin (TbNup158)			5.7547	NaN	2.8295e-07	1	0	NaN	NaN	Tb927.11.980
Tb927.11.9860	1	hypothetical protein, conserved			NaN	NaN	3.2708e-08	0	0	NaN	NaN	Tb927.11.9860
Tb927.2.1100;Tb11.v5.0800	2	retrotransposon hot spot protein (RHS, pseudogene), putative,retrotransposon hot spot protein 3 (RHS3), degenerate			NaN	NaN	9.8485e-28	0	0	NaN	NaN	Tb927.2.1100;Tb11.v5.0800
Tb927.2.1120;Tb11.0820;Tb11.v5.0295	3	retrotransposon hot spot protein (RHS, pseudogene), putative,retrotransposon hot spot protein 4 (RHS4), point mutation			6.44951	5.78996	3.4926e-120	1	1	NaN	NaN	Tb927.2.1120;Tb11.0820;Tb11.v5.0295
Tb927.2.1140	1	retrotransposon hot spot protein (RHS, pseudogene), putative,retrotransposon hot spot protein 3 (RHS3), interrupted			NaN	NaN	5.0345e-20	0	0	NaN	NaN	Tb927.2.1140
Tb927.2.1180	1	retrotransposon hot spot protein 3 (RHS3), putative			NaN	5.7337	4.0788e-29	0	1	NaN	NaN	Tb927.2.1180
Tb927.2.1210	1	retrotransposon hot spot protein 4 (RHS4), putative			6.34749	NaN	2.5731e-104	1	0	NaN	NaN	Tb927.2.1210
Tb927.2.1330	1	retrotransposon hot spot protein (RHS, pseudogene), putative,retrotransposon hot spot protein 6 (RHS6), degenerate			6.47819	NaN	1.1389e-18	1	0	NaN	NaN	Tb927.2.1330
Tb927.2.2160	1	paraflagellar rod component, putative (PFC11)			NaN	NaN	6.8005e-06	0	0	NaN	NaN	Tb927.2.2160
Tb927.2.2180	1	ribosomal RNA processing protein 41B,RNase PH-like protein, putative,exosome complex exonuclease 1, putative (RRP41B)			5.84096	NaN	9.9029e-05	1	0	NaN	NaN	Tb927.2.2180
Tb927.2.2770	1	hypothetical protein, conserved			6.00677	NaN	2.8319e-17	1	0	NaN	NaN	Tb927.2.2770
Tb927.2.2970	1	mitochondrial carrier protein (MCP13)			NaN	NaN	0.00012272	0	0	NaN	NaN	Tb927.2.2970
Tb927.2.2990	1	hypothetical protein, conserved			NaN	NaN	3.5201e-07	0	0	NaN	NaN	Tb927.2.2990
Tb927.2.4060	1	dynein intermediate chain IC 138, putative			6.15333	NaN	0.0044418	1	0	NaN	NaN	Tb927.2.4060
Tb927.2.4090	1	hypothetical protein, conserved			NaN	NaN	1.0917e-06	0	0	NaN	NaN	Tb927.2.4090
Tb927.2.4410	1	hypothetical protein, conserved			5.60943	NaN	5.2217e-11	1	0	NaN	NaN	Tb927.2.4410
Tb927.2.4540	1	Small nuclear ribonucleoprotein-associated protein B (snRNP-B) (Sm protein B) (Sm-B) (SmB), putative (TbSmB)			NaN	NaN	0.00022637	0	0	NaN	NaN	Tb927.2.4540
Tb927.2.4580	1	UNC119			NaN	NaN	9.6959e-05	0	0	NaN	NaN	Tb927.2.4580
Tb927.2.4650	1	hypothetical protein, conserved			NaN	NaN	0.00064419	0	0	NaN	NaN	Tb927.2.4650
Tb927.2.4870	1	kinetoplastid-specific dual specificity phosphatase, putative			NaN	NaN	0.00010413	0	0	NaN	NaN	Tb927.2.4870
Tb927.2.4980	1	hypothetical protein, conserved			NaN	NaN	1.1463e-19	0	0	NaN	NaN	Tb927.2.4980
Tb927.2.5050	1	protein phosphatase 2C, putative			NaN	NaN	0.0012927	0	0	NaN	NaN	Tb927.2.5050
Tb927.2.510	1	retrotransposon hot spot protein 4 (RHS4), putative			NaN	NaN	1.3446e-40	0	0	NaN	NaN	Tb927.2.510
Tb927.2.5200	1	hypothetical protein, conserved			NaN	6.27298	0.025494	0	1	NaN	NaN	Tb927.2.5200
Tb927.2.5820	1	hypothetical protein, conserved			6.0251	NaN	8.5463e-09	1	0	NaN	NaN	Tb927.2.5820
Tb927.2.6220	1	adenosine transporter 2, putative (TbNT4)			6.42266	5.8863	9.0839e-06	1	1	NaN	NaN	Tb927.2.6220
Tb927.3.1250	1	DNA-directed RNA polymerase I subunit, putative,RNA-binding protein RBP10, putative (RPB10)			6.14201	NaN	2.0367e-05	1	0	NaN	NaN	Tb927.3.1250
Tb927.3.1430	1	chaperone protein DNAj, putative			5.91862	NaN	0.00023205	1	0	NaN	NaN	Tb927.3.1430
Tb927.3.1630	1	casein kinase 1, putative (CK1)			NaN	5.41501	0.0025947	0	1	NaN	NaN	Tb927.3.1630
Tb927.3.1800	1	hypothetical protein, conserved			NaN	NaN	0.0020321	0	0	NaN	NaN	Tb927.3.1800
Tb927.3.1920	1	NOT5 protein (NOT5)			NaN	NaN	0.00055901	0	0	NaN	NaN	Tb927.3.1920
Tb927.3.2110	1	TFIIF-stimulated CTD phosphatase, putative			6.29066	NaN	2.1132e-15	1	0	NaN	NaN	Tb927.3.2110
Tb927.3.2440	1	serine/threonine-protein kinase, putative,protein kinase, putative			NaN	NaN	1.1112e-18	0	0	NaN	NaN	Tb927.3.2440
Tb927.3.2870	1	hypothetical protein, conserved			NaN	5.83118	0.0006149	0	1	NaN	NaN	Tb927.3.2870
Tb927.3.2880	1	hypothetical protein, conserved			5.63235	NaN	0.0002128	1	0	NaN	NaN	Tb927.3.2880
Tb927.3.2950	1	ribonuclease inhibitor- like protein			NaN	NaN	0.0047937	0	0	NaN	NaN	Tb927.3.2950
Tb927.3.3220	1	RNA polymerase-associated protein CTR9, putative			NaN	NaN	0.0012794	0	0	NaN	NaN	Tb927.3.3220
Tb927.3.3230	1	hypothetical protein, conserved			NaN	NaN	4.5195e-07	0	0	NaN	NaN	Tb927.3.3230
Tb927.3.3300	1	hypothetical protein, conserved			NaN	NaN	0.0044763	0	0	NaN	NaN	Tb927.3.3300
Tb927.3.3490	1	high mobility group protein, putative (TDP1)			NaN	NaN	0.000433	0	0	NaN	NaN	Tb927.3.3490
Tb927.3.3510	1	hypothetical protein, conserved			NaN	5.79232	0.00017805	0	1	NaN	NaN	Tb927.3.3510
Tb927.3.3670	1	RNA-binding protein, putative (TRRM3)			NaN	NaN	3.8968e-07	0	0	NaN	NaN	Tb927.3.3670
Tb927.3.3830	1	hypothetical protein, conserved			NaN	NaN	0.00098783	0	0	NaN	NaN	Tb927.3.3830
Tb927.3.4100	1	hypothetical protein, conserved			6.02111	5.72102	6.1277e-73	1	1	NaN	NaN	Tb927.3.4100
Tb927.3.4120	1	hypothetical protein, conserved			NaN	NaN	0.00026042	0	0	NaN	NaN	Tb927.3.4120
Tb927.3.4230	1	subtilisin-like serine peptidase,serine peptidase, clan SB, family S8-like protein			NaN	NaN	2.9373e-05	0	0	NaN	NaN	Tb927.3.4230
Tb927.3.4260	1	hypothetical protein, conserved			6.69292	NaN	2.3937e-06	1	0	NaN	NaN	Tb927.3.4260
Tb927.3.4340	1	diphthamide synthesis protein, putative			5.51322	NaN	0.0015503	1	0	NaN	NaN	Tb927.3.4340
Tb927.3.4600	1	hypothetical protein, conserved			6.69758	NaN	0.00092025	1	0	NaN	NaN	Tb927.3.4600
Tb927.3.4660	1	hypothetical protein, conserved			5.89724	NaN	0.0032948	1	0	NaN	NaN	Tb927.3.4660
Tb927.3.4820	1	acyltransferase, putative			5.97659	NaN	1.9538e-06	1	0	NaN	NaN	Tb927.3.4820
Tb927.3.4880	1	hypothetical protein, conserved			6.87575	NaN	2.6274e-07	1	0	NaN	NaN	Tb927.3.4880
Tb927.3.4910	1	signal peptide peptidase, putative,aspartic peptidase, clan AD, family A22B, putative			5.96375	NaN	0.0023446	1	0	NaN	NaN	Tb927.3.4910
Tb927.3.4940	1	5-histidylcysteine sulfoxide synthase, putative			6.11932	5.6136	8.1028e-15	1	1	NaN	NaN	Tb927.3.4940
Tb927.3.4980	1	hypothetical protein, conserved (pseudogene),hypothetical protein, conserved, frameshift			5.81537	NaN	2.2941e-68	1	0	NaN	NaN	Tb927.3.4980
Tb927.3.5150	1	exonuclease, putative			5.93174	NaN	0.00062839	1	0	NaN	NaN	Tb927.3.5150
Tb927.3.5310	1	paraflagellar rod protein			NaN	NaN	0.0044	0	0	NaN	NaN	Tb927.3.5310
Tb927.3.5350	1	hypothetical protein, conserved			NaN	NaN	1.7497e-07	0	0	NaN	NaN	Tb927.3.5350
Tb927.3.5420	1	protein transport protein Sec24 (SEC24.2)			5.95411	NaN	0.0039825	1	0	NaN	NaN	Tb927.3.5420
Tb927.3.5540	1	dynein intermediate chain WDRD34, putative			NaN	NaN	3.5051e-10	0	0	NaN	NaN	Tb927.3.5540
Tb927.3.5580	1	tryptophanyl-tRNA synthetase			NaN	NaN	0.00045626	0	0	NaN	NaN	Tb927.3.5580
Tb927.3.5610	1	ribosomal protein L3 mitochondrial, putative			6.0951	NaN	9.2064e-05	1	0	NaN	NaN	Tb927.3.5610
Tb927.3.760	1	hypothetical protein, conserved			6.09861	NaN	9.3174e-06	1	0	NaN	NaN	Tb927.3.760
Tb927.3.820	1	hypothetical protein, conserved			6.00255	NaN	1.2667e-07	1	0	NaN	NaN	Tb927.3.820
Tb927.3.860	1	acyl carrier protein,acyl carrier protein, mitochondrial precursor, putative (ACP)			NaN	NaN	0.0012096	0	0	NaN	NaN	Tb927.3.860
Tb927.3.960	1	protein transport protein Sec61 gamma subunit, putative			NaN	NaN	2.8475e-27	0	0	NaN	NaN	Tb927.3.960
Tb927.4.1070	1	50S ribosomal protein L13, putative			6.1067	NaN	0.0034961	1	0	NaN	NaN	Tb927.4.1070
Tb927.4.1220	1	leucine-rich repeat protein (LRRP), putative			6.053	NaN	0.0029487	1	0	NaN	NaN	Tb927.4.1220
Tb927.4.1580	1	hypothetical protein, conserved			NaN	NaN	0.00081802	0	0	NaN	NaN	Tb927.4.1580
Tb927.4.2880	1	Nucleoporin (TbNup225)			5.82798	NaN	8.6164e-07	1	0	NaN	NaN	Tb927.4.2880
Tb927.4.3450	1	hypothetical protein, conserved			6.45935	NaN	2.7014e-09	1	0	NaN	NaN	Tb927.4.3450
Tb927.4.3480	1	hypothetical protein			6.4463	5.95463	0.0044891	1	1	NaN	NaN	Tb927.4.3480
Tb927.4.3540	1	hypothetical protein, conserved			5.81698	NaN	0.00017538	1	0	NaN	NaN	Tb927.4.3540
Tb927.4.360	1	1,2-Dihydroxy-3-keto-5-methylthiopentene dioxygenase, putative			NaN	6.04575	1.2562e-25	1	1	NaN	NaN	Tb927.4.360
Tb927.4.380	1	hypothetical protein, conserved			NaN	NaN	0.00020811	0	0	NaN	NaN	Tb927.4.380
Tb927.4.4350	1	hypothetical protein, conserved			NaN	NaN	2.7463e-13	0	0	NaN	NaN	Tb927.4.4350
Tb927.4.4370	1	hypothetical protein, conserved			NaN	NaN	1.002e-26	0	0	NaN	NaN	Tb927.4.4370
Tb927.4.4460;Tb927.4.4470;Tb927.4.4440	5	adenylyl cyclase (GRESAG 4.4)			6.3236	NaN	3.8742e-23	1	0	NaN	NaN	Tb927.4.4460;Tb927.4.4470;Tb927.4.4440;Tb927.4.4420;Tb11.v5.0865
Tb927.4.4600	1	hypothetical protein, conserved			5.89068	NaN	2.5531e-24	1	0	NaN	NaN	Tb927.4.4600
Tb927.4.470	1	snoRNP protein GAR1, putative			NaN	5.70846	5.7424e-07	0	1	NaN	NaN	Tb927.4.470
Tb927.4.4740	1	Hypothetical protein, putative			6.07394	5.59456	7.027e-09	2	1	NaN	NaN	Tb927.4.4740
Tb927.4.4970;Tb927.8.7450	2	myosin heavy chain kinase A, putative			6.34749	5.79217	4.4375e-13	1	1	NaN	NaN	Tb927.4.4970;Tb927.8.7450
Tb927.4.5080	1	hypothetical protein, conserved			6.27212	NaN	0.0021244	1	0	NaN	NaN	Tb927.4.5080
Tb927.4.540	1	hypothetical protein, conserved			6.08458	NaN	0.0031957	1	0	NaN	NaN	Tb927.4.540
Tb927.4.840	1	hypothetical protein, conserved			NaN	5.43826	0.00063659	0	1	NaN	NaN	Tb927.4.840
Tb927.5.1000	1	ubiquitin-conjugating enzyme E2, putative,ubiquitin carrier protein, putative,ubiquitin-protein ligase, putative			NaN	5.88892	0.0042426	0	1	NaN	NaN	Tb927.5.1000
Tb927.5.1100	1	peroxisome targeting signal 1 receptor (TbPEX5)			NaN	NaN	4.5441e-06	0	0	NaN	NaN	Tb927.5.1100
Tb927.5.1250	1	hypothetical protein, conserved			5.76791	5.38364	0.00023675	1	1	NaN	NaN	Tb927.5.1250
Tb927.5.1280	1	alanine racemase, putative			NaN	5.55138	0.00079844	0	1	NaN	NaN	Tb927.5.1280
Tb927.5.1410;Tb927.5.1390;Tb927.5.1430	3	64 kDa invariant surface glycoprotein (ISG64)			NaN	5.93312	0.00014788	0	1	NaN	NaN	Tb927.5.1410;Tb927.5.1390;Tb927.5.1430
Tb927.5.1490	1	eukaryotic initiation factor 4a, putative			NaN	5.50858	0.0031246	0	1	NaN	NaN	Tb927.5.1490
Tb927.5.1520	1	heat shock protein HslVU, ATPase subunit HslU, putative			NaN	NaN	0.0048014	0	0	NaN	NaN	Tb927.5.1520
Tb927.5.1590	1	hypothetical protein, conserved			6.20919	5.60283	9.2925e-05	1	1	NaN	NaN	Tb927.5.1590
Tb927.5.1600	1	hypothetical protein, conserved			5.62933	NaN	0.011731	1	0	NaN	NaN	Tb927.5.1600
Tb927.5.1700	1	replication Factor A 28 kDa subunit, putative			6.85296	5.68066	5.2592e-09	1	1	NaN	NaN	Tb927.5.1700
Tb927.5.1720	1	hypothetical protein, conserved			NaN	NaN	2.5992e-06	0	0	NaN	NaN	Tb927.5.1720
Tb927.5.1820	1	60S acidic ribosomal protein, putative			6.46403	5.66883	1.0931e-06	1	1	NaN	NaN	Tb927.5.1820
Tb927.5.2090	1	kinesin, putative			NaN	NaN	2.3971e-07	0	0	NaN	NaN	Tb927.5.2090
Tb927.5.2380	1	hydrolase, alpha/beta fold family, putative			6.00741	5.75211	0.0023417	1	1	NaN	NaN	Tb927.5.2380
Tb927.5.2530	1	hypothetical protein, conserved			NaN	NaN	5.9691e-05	0	0	NaN	NaN	Tb927.5.2530
Tb927.5.2640	1	hypothetical protein, conserved			6.00719	NaN	5.5195e-09	2	0	NaN	NaN	Tb927.5.2640
Tb927.5.2700	1	otubain, putative,otubain cysteine peptidase, Clan CA, family C65, putative			6.25559	5.83565	0.0028067	1	1	NaN	NaN	Tb927.5.2700
Tb927.5.3110	1	hypothetical protein, conserved			5.78303	NaN	5.7368e-05	1	0	NaN	NaN	Tb927.5.3110
Tb927.5.3220	1	signal peptidase type I, putative			6.13691	NaN	6.3545e-07	1	0	NaN	NaN	Tb927.5.3220
Tb927.5.3360	1	50S ribosomal protein L2, putative			6.03431	NaN	0.00092646	1	0	NaN	NaN	Tb927.5.3360
Tb927.5.3600	1	ATP-dependent DEAD/H RNA helicase, putative			5.93457	NaN	0.0048269	1	0	NaN	NaN	Tb927.5.3600
Tb927.5.3710	1	essential neutral sphingomyelinase (TbnSMase)			5.98336	NaN	0.0048613	1	0	NaN	NaN	Tb927.5.3710
Tb927.5.3830	1	dihydroorotate oxidase			NaN	NaN	3.0131e-06	0	0	NaN	NaN	Tb927.5.3830
Tb927.5.3860	1	tubulin tyrosine ligase, putative			NaN	NaN	3.04e-09	0	0	NaN	NaN	Tb927.5.3860
Tb927.5.780	1	hypothetical protein, conserved			NaN	NaN	0.0012856	0	0	NaN	NaN	Tb927.5.780
Tb927.5.900;Tb927.5.910;Tb11.v5.0559	3	oligosaccharyl transferase subunit, putative			5.9628	NaN	1.1503e-103	1	0	NaN	NaN	Tb927.5.900;Tb927.5.910;Tb11.v5.0559
Tb927.5.940	1	NADH-dependent fumarate reductase, putative			NaN	NaN	5.6788e-31	0	0	NaN	NaN	Tb927.5.940
Tb927.6.1000;Tb927.6.1050;Tb927.6.1060;Tb927.6.990;Tb927.6.1010;Tb927.6.1020;Tb927.6.960;Tb927.6.970;Tb927.6.980	9	cysteine peptidase precursor,cysteine peptidase, Clan CA, family C1, Cathepsin L-like (CP)			7.69166	7.43162	1.7379e-65	1	1	NaN	NaN	Tb927.6.1000;Tb927.6.1050;Tb927.6.1060;Tb927.6.990;Tb927.6.1010;Tb927.6.1020;Tb927.6.960;Tb927.6.970;Tb927.6.980
Tb927.6.1030;Tb927.6.1040	2	cysteine peptidase precursor,cysteine peptidase, Clan CA, family C1, Cathepsin L-like (CP)			6.95489	6.66775	1.9032e-62	1	1	NaN	NaN	Tb927.6.1030;Tb927.6.1040
Tb927.6.1160	1	leucine-rich repeat protein (LRRP), putative			NaN	5.62472	8.499e-05	0	1	NaN	NaN	Tb927.6.1160
Tb927.6.1200	1	hypothetical protein, conserved			5.5744	NaN	6.2737e-06	1	0	NaN	NaN	Tb927.6.1200
Tb927.6.1550	1	leucine-rich repeat protein (LRRP), putative			NaN	NaN	8.013e-10	0	0	NaN	NaN	Tb927.6.1550
Tb927.6.1770	1	kinesin, putative			NaN	NaN	7.2613e-07	0	0	NaN	NaN	Tb927.6.1770
Tb927.6.1830	1	hypothetical protein, conserved			5.70367	NaN	1.8871e-23	1	0	NaN	NaN	Tb927.6.1830
Tb927.6.1970	1	nuclear cap binding protein, putative (CBC20)			6.10113	NaN	0.00044221	1	0	NaN	NaN	Tb927.6.1970
Tb927.6.1980	1	hypothetical protein, conserved			NaN	NaN	0.00011602	0	0	NaN	NaN	Tb927.6.1980
Tb927.6.1990	1	hypothetical protein, conserved			NaN	NaN	6.4039e-14	0	0	NaN	NaN	Tb927.6.1990
Tb927.6.2020	1	intergrin alpha chain protein, putative			5.85979	NaN	1.256e-06	1	0	NaN	NaN	Tb927.6.2020
Tb927.6.2420	1	p22 protein precursor			5.88247	5.62654	9.6221e-08	1	1	NaN	NaN	Tb927.6.2420
Tb927.6.2550	1	RNA-binding protein, putative (TRRM2)			NaN	NaN	2.0065e-05	0	0	NaN	NaN	Tb927.6.2550
Tb927.6.2670	1	NUDIX hydrolase, conserved			NaN	NaN	0.00201	0	0	NaN	NaN	Tb927.6.2670
Tb927.6.2880	1	kinesin, putative			5.76785	NaN	1.0045e-06	1	0	NaN	NaN	Tb927.6.2880
Tb927.6.2930	1	hypothetical protein, conserved			NaN	NaN	0.0012251	0	0	NaN	NaN	Tb927.6.2930
Tb927.6.3280	1	cyclosome subunit 1, putative			NaN	NaN	3.1578e-11	0	0	NaN	NaN	Tb927.6.3280
Tb927.6.3310	1	calpain-like cysteine peptidase, putative,cysteine peptidase, Clan CA, family C2, putative			5.61504	NaN	1.7257e-11	1	0	NaN	NaN	Tb927.6.3310
Tb927.6.3550	1	phospholipid-translocating P-type ATPase (flippase), putative			5.93335	NaN	0.00060976	1	0	NaN	NaN	Tb927.6.3550
Tb927.6.3810	1	hypothetical protein, conserved			6.26531	NaN	0.001161	1	0	NaN	NaN	Tb927.6.3810
Tb927.6.3820	1	hypothetical protein, conserved			5.88009	NaN	0.00033602	1	0	NaN	NaN	Tb927.6.3820
Tb927.6.3930	1	hypothetical protein, conserved			6.31549	5.97882	8.6569e-05	1	1	NaN	NaN	Tb927.6.3930
Tb927.6.4000	1	small glutamine-rich tetratricopeptide repeat protein, putative (SGT)			NaN	NaN	7.6005e-05	0	0	NaN	NaN	Tb927.6.4000
Tb927.6.4090	1	chaperonin HSP60, mitochondrial precursor, putative (HSP60)			NaN	NaN	6.4913e-05	0	0	NaN	NaN	Tb927.6.4090
Tb927.6.4180	1	hypothetical protein, conserved			6.22037	NaN	2.2761e-05	1	0	NaN	NaN	Tb927.6.4180
Tb927.6.4200	1	hypothetical protein, conserved			5.87858	NaN	0.00033266	1	0	NaN	NaN	Tb927.6.4200
Tb927.6.4340	1	U6 snRNA-associated Sm-like protein LSm5p (TbLSm5)			NaN	NaN	7.0879e-39	0	0	NaN	NaN	Tb927.6.4340
Tb927.6.4390	1	kinesin, putative			NaN	NaN	2.7196e-10	0	0	NaN	NaN	Tb927.6.4390
Tb927.6.4440	1	hypothetical protein, conserved			6.51288	NaN	5.4484e-12	1	0	NaN	NaN	Tb927.6.4440
Tb927.6.4760	1	hypothetical protein, conserved			NaN	NaN	2.3685e-06	0	0	NaN	NaN	Tb927.6.4760
Tb927.6.4990	1	ATP synthase, epsilon chain, putative			5.61772	NaN	8.9552e-06	1	0	NaN	NaN	Tb927.6.4990
Tb927.6.5000	1	hypothetical protein, conserved			NaN	NaN	0.0038645	0	0	NaN	NaN	Tb927.6.5000
Tb927.6.5030	1	leucine-rich repeat protein (LRRP), putative			NaN	NaN	0.0011023	0	0	NaN	NaN	Tb927.6.5030
Tb927.6.5040	1	ribosomal protein L15, putative			6.99166	6.32572	1.6797e-30	1	1	NaN	NaN	Tb927.6.5040
Tb927.6.5050	1	V-type ATPase, C subunit, putative			NaN	5.72168	0.000472	0	1	NaN	NaN	Tb927.6.5050
Tb927.6.5110	1	damage-specific DNA binding protein, putative			NaN	NaN	3.0371e-06	0	0	NaN	NaN	Tb927.6.5110
Tb927.6.5120;Tb927.6.5130	2	60S acidic ribosomal protein P2, putative			6.38846	NaN	0.00032415	1	0	NaN	NaN	Tb927.6.5120;Tb927.6.5130
Tb927.9.190;Tb927.6.5480	2	variant surface glycoprotein (VSG), putative			7.03379	NaN	0.033736	1	0	NaN	NaN	Tb927.9.190;Tb927.6.5480
Tb927.7.1390	1	RNA-binding protein, putative (RBSR2)			NaN	5.63325	2.5596e-08	0	1	NaN	NaN	Tb927.7.1390
Tb927.7.1500	1	nucleotide binding protein, putative (NBP 2)			NaN	NaN	1.2886e-07	0	0	NaN	NaN	Tb927.7.1500
Tb927.7.1650	1	hypothetical protein, conserved			NaN	NaN	0.0014296	0	0	NaN	NaN	Tb927.7.1650
Tb927.7.1660	1	hypothetical protein, conserved			6.69468	5.69507	0.00095404	1	1	NaN	NaN	Tb927.7.1660
Tb927.7.1780	1	Adenine phosphoribosyltransferase, putative			NaN	NaN	2.0286e-07	0	0	NaN	NaN	Tb927.7.1780
Tb927.7.1830;Tb927.7.1870	2	hypothetical protein, conserved			NaN	NaN	0.00011833	0	0	NaN	NaN	Tb927.7.1830;Tb927.7.1870
Tb927.7.2250	1	carnitine O-palmitoyltransferase II, putative			5.77631	5.79802	6.0462e-08	1	1	NaN	NaN	Tb927.7.2250
Tb927.7.2260	1	hypothetical protein, conserved			NaN	NaN	0.0020716	0	0	NaN	NaN	Tb927.7.2260
Tb927.7.2360	1	N-acetyltransferase, putative			6.5499	5.67697	0.00057904	1	1	NaN	NaN	Tb927.7.2360
Tb927.7.2950	1	hypothetical protein, conserved			5.88389	NaN	2.6894e-05	1	0	NaN	NaN	Tb927.7.2950
Tb927.7.3000	1	kinesin, putative			6.62491	5.95722	0.0010939	1	1	NaN	NaN	Tb927.7.3000
Tb927.7.3080	1	hypothetical protein, conserved			NaN	NaN	2.8991e-05	0	0	NaN	NaN	Tb927.7.3080
Tb927.7.3270	1	hypothetical protein, conserved			6.11304	NaN	2.4019e-05	1	0	NaN	NaN	Tb927.7.3270
Tb927.7.3450	1	I/6 autoantigen			5.93987	NaN	6.4729e-46	1	0	NaN	NaN	Tb927.7.3450
Tb927.7.3570	1	hypothetical protein, conserved			NaN	5.61516	0.039506	0	1	NaN	NaN	Tb927.7.3570
Tb927.7.3700	1	hypothetical protein, conserved			NaN	NaN	5.5785e-08	0	0	NaN	NaN	Tb927.7.3700
Tb927.7.3770	1	hypothetical protein, conserved			6.00113	5.46572	0.00012623	1	1	NaN	NaN	Tb927.7.3770
Tb927.7.3880	1	protein kinase, putative			6.07838	NaN	9.8209e-06	1	0	NaN	NaN	Tb927.7.3880
Tb927.7.3970	1	hypothetical protein, conserved			NaN	NaN	0.00066827	0	0	NaN	NaN	Tb927.7.3970
Tb927.7.4020	1	protein phosphatase 2C, putative			NaN	NaN	1.9344e-09	0	0	NaN	NaN	Tb927.7.4020
Tb927.7.4140	1	hypothetical protein, conserved			6.34058	NaN	0.0016088	1	0	NaN	NaN	Tb927.7.4140
Tb927.7.4320	1	hypothetical protein, conserved			NaN	NaN	1.1926e-15	0	0	NaN	NaN	Tb927.7.4320
Tb927.7.550	1	hypothetical protein, conserved			6.42978	5.86398	1.3383e-21	1	1	NaN	NaN	Tb927.7.550
Tb927.7.5580;Tb927.7.5570	2	cell cycle associated protein MOB1-B (MOB1B)			5.9586	NaN	1.8137e-07	1	0	NaN	NaN	Tb927.7.5580;Tb927.7.5570
Tb927.7.5840	1	hypothetical protein, conserved			6.11671	NaN	1.3572e-12	2	0	NaN	NaN	Tb927.7.5840
Tb927.7.6180	1	hypothetical protein, conserved			6.23882	NaN	2.6941e-12	1	0	NaN	NaN	Tb927.7.6180
Tb927.7.6220	1	protein kinase, putative			5.93919	NaN	2.1326e-06	1	0	NaN	NaN	Tb927.7.6220
Tb927.7.6230	1	ADP-ribosylation factor, putative (ARF3)			6.23371	NaN	0.0019858	1	0	NaN	NaN	Tb927.7.6230
Tb927.7.6450	1	tRNA-dihydrouridine synthase 3, putative			5.52878	5.31618	2.3685e-06	1	1	NaN	NaN	Tb927.7.6450
Tb927.7.6470	1	O-sialoglycoprotein endopeptidase, putative,metallo-peptidase, Clan MK, Family M67			5.89917	NaN	1.9932e-06	1	0	NaN	NaN	Tb927.7.6470
Tb927.7.6800	1	hypothetical protein, conserved			5.90614	NaN	0.0029557	1	0	NaN	NaN	Tb927.7.6800
Tb927.7.6810	1	hypothetical protein, conserved			5.98754	NaN	0.0042273	1	0	NaN	NaN	Tb927.7.6810
Tb927.7.6930	1	ATPase, putative			5.75584	NaN	0.0031362	1	0	NaN	NaN	Tb927.7.6930
Tb927.7.7250	1	hypothetical protein, conserved			NaN	NaN	0.00030246	0	0	NaN	NaN	Tb927.7.7250
Tb927.7.7320	1	hypothetical protein, conserved			5.97904	NaN	2.0433e-09	1	0	NaN	NaN	Tb927.7.7320
Tb927.7.7410	1	oxidoreductase, putative			NaN	NaN	0.0021455	0	0	NaN	NaN	Tb927.7.7410
Tb927.7.7440	1	hypothetical protein, conserved			NaN	NaN	8.7448e-07	0	0	NaN	NaN	Tb927.7.7440
Tb927.7.7500	1	thymine-7-hydroxylase, putative (TLP7)			6.34984	NaN	0.002062	1	0	NaN	NaN	Tb927.7.7500
Tb927.7.840	1	hypothetical protein, conserved			6.2065	NaN	0.0046724	1	0	NaN	NaN	Tb927.7.840
Tb927.7.940	1	protein kinase C substrate protein, heavy chain, putative,glucosidase II beta subunit, putative			NaN	NaN	7.6203e-20	0	0	NaN	NaN	Tb927.7.940
Tb927.8.1080	1	centrin, putative,caltractin, putative			NaN	NaN	7.1149e-07	0	0	NaN	NaN	Tb927.8.1080
Tb927.8.1240	1	electron transfer flavoprotein-ubiquinone oxidoreductase, putative			6.22991	5.49382	5.1704e-07	1	1	NaN	NaN	Tb927.8.1240
Tb927.8.1270	1	hypothetical protein, conserved			NaN	NaN	0.0047261	0	0	NaN	NaN	Tb927.8.1270
Tb927.8.1300	1	hypothetical protein, conserved			NaN	NaN	0.00043389	0	0	NaN	NaN	Tb927.8.1300
Tb927.8.1740	1	hypothetical protein, conserved			NaN	NaN	0.00014022	0	0	NaN	NaN	Tb927.8.1740
Tb927.8.1850	1	mitochondrial calcium uptake 1			5.74698	NaN	1.1671e-06	1	0	NaN	NaN	Tb927.8.1850
Tb927.8.1980	1	hypothetical protein, conserved			NaN	5.62646	3.3928e-05	0	1	NaN	NaN	Tb927.8.1980
Tb927.8.2200	1	terbinafine resistance locus protein (yip1), putative			6.41424	5.70308	4.8641e-16	1	1	NaN	NaN	Tb927.8.2200
Tb927.8.2380	1	ABC transporter, putative			NaN	NaN	1.3233e-08	0	0	NaN	NaN	Tb927.8.2380
Tb927.8.2600	1	hypothetical protein, conserved			6.30636	5.95526	2.4672e-05	1	1	NaN	NaN	Tb927.8.2600
Tb927.8.2660;Tb11.v5.0472	2	hypothetical protein, conserved			NaN	6.20906	0.00053555	0	2	NaN	NaN	Tb927.8.2660;Tb11.v5.0472
Tb927.8.2930;Tb927.8.2920;Tb927.8.2940	3	mannosyl-oligosaccharide 1,2-alpha-mannosidase IB, putative			6.23892	NaN	1.5864e-48	1	0	NaN	NaN	Tb927.8.2930;Tb927.8.2920;Tb927.8.2940
Tb927.8.2960	1	HUS1 protein (HUS1)			NaN	NaN	6.0541e-16	0	0	NaN	NaN	Tb927.8.2960
Tb927.8.3590	1	hypothetical protein, conserved			NaN	NaN	5.5795e-05	0	0	NaN	NaN	Tb927.8.3590
Tb927.8.3900;Tb927.8.3890	2	hypothetical protein, conserved			5.75974	NaN	0.00011914	1	0	NaN	NaN	Tb927.8.3900;Tb927.8.3890
Tb927.8.3970	1	oxidoreductase, putative			5.97117	NaN	9.1463e-12	1	0	NaN	NaN	Tb927.8.3970
Tb927.8.4060	1	flagellum-adhesion glycoprotein, putative			NaN	NaN	0.0018884	0	0	NaN	NaN	Tb927.8.4060
Tb927.8.4160	1	hypothetical protein, conserved			6.325	NaN	0.019558	1	0	NaN	NaN	Tb927.8.4160
Tb927.8.4280	1	nuclear transport factor 2, putative			6.46633	5.67678	2.4264e-11	1	1	NaN	NaN	Tb927.8.4280
Tb927.8.4460	1	hypothetical protein, conserved			NaN	NaN	0.0010804	0	0	NaN	NaN	Tb927.8.4460
Tb927.8.4570	1	hypothetical protein, conserved			5.78877	NaN	0.00092152	1	0	NaN	NaN	Tb927.8.4570
Tb927.8.4580	1	hypothetical protein, conserved			NaN	NaN	2.5918e-05	0	0	NaN	NaN	Tb927.8.4580
Tb927.8.4660	1	hypothetical protein, conserved			7.34211	6.92048	0.0015782	1	1	NaN	NaN	Tb927.8.4660
Tb927.8.4840	1	kinesin, putative			NaN	NaN	0.002274	0	0	NaN	NaN	Tb927.8.4840
Tb927.8.5250	1	coatomer delta subunit, putative,delta-COP, putative,delta-coat protein, putative			NaN	NaN	5.9587e-08	0	0	NaN	NaN	Tb927.8.5250
Tb927.8.5330	1	tyrosyl/methionyl-tRNA synthetase, putative			NaN	NaN	1.3602e-40	0	0	NaN	NaN	Tb927.8.5330
Tb927.8.570	1	proteasome regulatory non-ATP-ase subunit 10			6.36114	NaN	2.3277e-06	1	0	NaN	NaN	Tb927.8.570
Tb927.8.5760	1	hypothetical protein, conserved			NaN	5.56906	0.0002154	0	1	NaN	NaN	Tb927.8.5760
Tb927.8.5780	1	phosphatase of regenerating liver-type phosphatase, putative			6.16236	NaN	0.0049013	1	0	NaN	NaN	Tb927.8.5780
Tb927.8.5940	1	hypothetical protein, conserved			6.5472	NaN	1.1357e-20	1	0	NaN	NaN	Tb927.8.5940
Tb927.8.6220	1	hypothetical protein, conserved			5.65641	NaN	0.00061825	1	0	NaN	NaN	Tb927.8.6220
Tb927.8.6270	1	hypothetical protein, conserved			NaN	NaN	0.0049853	0	0	NaN	NaN	Tb927.8.6270
Tb927.8.6360	1	hypothetical protein, conserved			NaN	NaN	3.0923e-21	0	0	NaN	NaN	Tb927.8.6360
Tb927.8.6790	1	hypothetical protein, conserved			NaN	NaN	8.3639e-07	0	0	NaN	NaN	Tb927.8.6790
Tb927.8.6930;Tb927.4.5390	2	serine/threonine-protein kinase NrkA (NRKB)			NaN	NaN	6.01e-07	0	0	NaN	NaN	Tb927.8.6930;Tb927.4.5390
Tb927.8.7200	1	hypothetical protein, conserved			6.29522	NaN	2.9273e-05	1	0	NaN	NaN	Tb927.8.7200
Tb927.8.8030	1	hypothetical protein, conserved			NaN	NaN	1.5302e-17	0	0	NaN	NaN	Tb927.8.8030
Tb927.8.8340	1	hypothetical protein, conserved			6.0271	4.9823	0.00085863	1	1	NaN	NaN	Tb927.8.8340
Tb927.8.870	1	serine/threonine kinase, putative,protein kinase, putative			5.66322	NaN	0.0018128	1	0	NaN	NaN	Tb927.8.870
Tb927.9.10560	1	hypothetical protein, conserved			NaN	NaN	1.9534e-06	0	0	NaN	NaN	Tb927.9.10560
Tb927.9.11000	1	small GTPase, putative,GTP-binding protein, putative (RAB7)			NaN	NaN	3.9169e-23	0	0	NaN	NaN	Tb927.9.11000
Tb927.9.11110	1	PRP8 protein homologue,U5 snRNA-associated splicing factor			6.14019	NaN	6.5579e-05	1	0	NaN	NaN	Tb927.9.11110
Tb927.9.11230	1	calmodulin-like protein, putative,EF hand containing protein			NaN	NaN	0.0035981	0	0	NaN	NaN	Tb927.9.11230
Tb927.9.11480	1	hypothetical protein, conserved			NaN	5.9309	6.7411e-09	0	1	NaN	NaN	Tb927.9.11480
Tb927.9.11850	1	structural maintenance of chromosome 1, putative (SMC1)			NaN	NaN	0.00015255	0	0	NaN	NaN	Tb927.9.11850
Tb927.9.12000	1	unspecified product			6.09367	NaN	3.0677e-06	2	0	NaN	NaN	Tb927.9.12000
Tb927.9.12090	1	hypothetical protein, conserved			6.40293	NaN	0.00057676	1	0	NaN	NaN	Tb927.9.12090
Tb927.9.12330	1	hypothetical protein, conserved			6.26827	6.25871	1.5639e-06	1	1	NaN	NaN	Tb927.9.12330
Tb927.9.13320	1	hypothetical protein, conserved			NaN	NaN	1.8691e-05	0	0	NaN	NaN	Tb927.9.13320
Tb927.9.14070	1	short-chain dehydrogenase, putative			7.13024	NaN	1.4693e-06	1	0	NaN	NaN	Tb927.9.14070
Tb927.9.14480	1	dynein-associated protein, putative			6.2594	5.73429	1.6331e-08	1	1	NaN	NaN	Tb927.9.14480
Tb927.9.15190	1	ribosomal protein L15, putative			7.14417	6.50139	1.096e-30	1	1	NaN	NaN	Tb927.9.15190
Tb927.9.15810	1	retrotransposon hot spot protein 3 (RHS3), putative			NaN	NaN	7.6007e-19	0	0	NaN	NaN	Tb927.9.15810
Tb927.9.1610	1	CDP-diacylglycerol--inositol 3-phosphatidyltransferase, putative			6.41165	5.70024	6.2079e-05	1	1	NaN	NaN	Tb927.9.1610
Tb927.9.1680	1	Mov34/MPN/PAD-1 metallopeptidase, putative,metallo-peptidase, Clan MP, Family M67			NaN	NaN	2.6991e-06	0	0	NaN	NaN	Tb927.9.1680
Tb927.9.1960	1	nitrilase, putative			5.99893	NaN	0.0044563	1	0	NaN	NaN	Tb927.9.1960
Tb927.9.2120	1	hypothetical protein, conserved			NaN	NaN	5.4037e-23	0	0	NaN	NaN	Tb927.9.2120
Tb927.9.2320	1	hypothetical protein, conserved			6.12859	NaN	0.0049762	1	0	NaN	NaN	Tb927.9.2320
Tb927.9.3780	1	hypothetical protein, conserved			6.11919	NaN	4.5891e-05	1	0	NaN	NaN	Tb927.9.3780
Tb927.9.4200	1	fatty acyl CoA synthetase 2 (ACS2)			NaN	NaN	4.7447e-45	0	0	NaN	NaN	Tb927.9.4200
Tb927.9.4520	1	mitochondrial processing peptide beta subunit, putative,metallo-peptidase, Clan ME, Family M16			5.34906	NaN	0.0024066	1	0	NaN	NaN	Tb927.9.4520
Tb927.9.4850	1	leucine-rich repeat protein (LRRP), putative			NaN	5.48316	0.00053979	0	1	NaN	NaN	Tb927.9.4850
Tb927.9.5460	1	eukaryotic translation initation factor 4 gamma, putative			5.16432	NaN	0.0022296	1	0	NaN	NaN	Tb927.9.5460
Tb927.9.5890	1	solanesyl-diphosphate synthase, putative			NaN	NaN	3.167e-06	0	0	NaN	NaN	Tb927.9.5890
Tb927.9.6060	1	2Fe-2S iron-sulfur cluster binding domain containing protein, putative			6.0003	NaN	1.4177e-05	1	0	NaN	NaN	Tb927.9.6060
Tb927.9.6230	1	unspecified product (AK)			6.1174	NaN	1.2675e-150	1	0	NaN	NaN	Tb927.9.6230
Tb927.9.8290	1	hypothetical protein, conserved			6.419	NaN	0.0001206	1	0	NaN	NaN	Tb927.9.8290
Tb927.9.8450	1	adenylate kinase (ADKG)			NaN	NaN	0.00040083	0	0	NaN	NaN	Tb927.9.8450
Tb927.9.9260	1	hypothetical protein, conserved			5.80026	NaN	0.00033139	1	0	NaN	NaN	Tb927.9.9260
Tb927.9.9380;Tb927.9.9410;Tb927.9.9390	3	sphingomyelin/ceramide phosphorylethanolamine synthase, bifunctional (SLS4)			6.4304	NaN	0.0017191	1	0	NaN	NaN	Tb927.9.9380;Tb927.9.9410;Tb927.9.9390
Tb927.9.9520	1	zinc finger protein family member, putative (ZC3H29)			6.3101	NaN	3.8299e-05	1	0	NaN	NaN	Tb927.9.9520
Tb927.9.9820	1	glyceraldehyde-3-phosphate dehydrogenase, putative			NaN	NaN	8.9483e-16	0	0	NaN	NaN	Tb927.9.9820
Tb927.9.9870	1	MCAK-like kinesin, putative			NaN	NaN	1.8386e-05	0	0	NaN	NaN	Tb927.9.9870
Tb927.9.12730	1	chaperone protein DNAj, putative			7.20003	5.49879	0.00097529	2	1	310.68	NaN	Tb927.9.12730
Tb927.7.830	1	telomerase-associated protein, putative			7.2478	5.50386	6.3091e-10	3	1	272.72	NaN	Tb927.7.830
Tb927.8.5580	1	hypothetical protein, conserved			6.64125	NaN	1.7299e-05	2	0	249	NaN	Tb927.8.5580
Tb927.9.7110	1	unspecified product			7.21582	NaN	2.87e-17	2	0	193.23	NaN	Tb927.9.7110
Tb927.9.2590	1	hypothetical protein, conserved			6.4427	NaN	5.631e-12	2	0	190.09	NaN	Tb927.9.2590
Tb927.4.1930	1	RNA-binding protein, putative (EIF3D)			6.36418	5.58394	2.8246e-06	2	1	153.02	NaN	Tb927.4.1930
Tb927.4.860	1	hypothetical protein, conserved			6.82065	NaN	1.2641e-07	3	0	152.58	NaN	Tb927.4.860
Tb927.3.5530	3	Tb-292 membrane associated protein (Tb-292)			6.70434	5.91628	1.5169e-14	3	1	151.3	NaN	Tb927.3.5530;Tb927.7.7400;Tb927.11.15490
Tb927.5.2930	1	hypothetical protein, conserved			7.45506	NaN	4.6862e-14	6	0	144.8	NaN	Tb927.5.2930
Tb927.10.1210	1	katanin, putative			6.72202	NaN	3.6421e-13	3	0	144.03	NaN	Tb927.10.1210
Tb927.11.6600	1	hypothetical protein, conserved			6.35436	NaN	2.7886e-10	2	0	135.34	NaN	Tb927.11.6600
Tb927.6.2210	1	hypothetical protein, conserved			6.3903	NaN	6.0279e-15	2	0	129.66	NaN	Tb927.6.2210
Tb927.5.1670	1	hypothetical protein, conserved			6.82057	NaN	5.0419e-14	3	0	122.41	NaN	Tb927.5.1670
Tb927.7.1630	1	hypothetical protein, conserved			6.72588	NaN	2.1515e-12	3	0	122.16	NaN	Tb927.7.1630
Tb927.4.870	1	dynein heavy chain, putative			6.85467	NaN	1.719e-20	5	0	120.51	NaN	Tb927.4.870
Tb927.7.3160	1	Cytoplasmic dynein 1 heavy chain (DYNC1H1), putative			7.88928	NaN	0.00016676	2	0	118.45	NaN	Tb927.7.3160
Tb927.7.1910	1	pyridoxal phosphate containing glycine decarboxylase, putative (GCVP)			7.48093	NaN	5.6815e-50	10	0	116.42	NaN	Tb927.7.1910
Tb927.11.6280	1	pyruvate phosphate dikinase (PPDK)			6.49528	5.73796	1.7744e-24	3	1	116.39	NaN	Tb927.11.6280
Tb927.11.10560	1	eukaryotic translation initation factor 4 gamma, putative			7.12646	NaN	1.5407e-13	4	0	115.48	NaN	Tb927.11.10560
Tb927.11.15420	1	hypothetical protein, conserved			7.12287	NaN	2.672e-49	5	0	112.81	NaN	Tb927.11.15420
Tb927.9.8210	1	Peptide deformylase 2			7.32627	5.95431	4.7102e-11	4	1	109.68	NaN	Tb927.9.8210
Tb927.8.3020	1	hypothetical protein, conserved			6.66324	NaN	2.8401e-11	2	0	107.71	NaN	Tb927.8.3020
Tb927.6.3610	1	hypothetical protein, conserved			6.38791	NaN	0.00094124	2	0	107.7	NaN	Tb927.6.3610
Tb927.11.280	1	hypothetical protein, conserved			6.86897	5.7251	7.7567e-09	3	1	103.01	NaN	Tb927.11.280
Tb927.8.3790	1	paraflagellar rod component, putative (PFC2)			6.75621	NaN	1.3899e-08	3	0	102.25	NaN	Tb927.8.3790
Tb11.v5.0246;Tb927.10.5300	2	eukaryotic translation initiation factor 6, putative			NaN	NaN	1.6694e-09	0	0	NaN	NaN	Tb11.v5.0246;Tb927.10.5300
Tb927.11.6170	1	protein transport protein SEC31, putative,cytosolic coat protein, putative			NaN	NaN	2.163e-12	0	0	NaN	NaN	Tb927.11.6170
Tb927.6.2090	1	hypothetical protein, conserved			6.62405	NaN	4.9838e-07	1	0	NaN	NaN	Tb927.6.2090
Tb927.6.2250	1	rac serine-threonine kinase, putative,protein kinase, putative			NaN	NaN	1.539e-05	0	0	NaN	NaN	Tb927.6.2250
Tb927.6.2170	1	co-chaperone GrpE, putative			NaN	NaN	4.2575e-06	0	0	NaN	NaN	Tb927.6.2170
Tb927.3.1010	1	hypothetical protein, conserved			NaN	NaN	9.5616e-24	0	0	NaN	NaN	Tb927.3.1010
Tb927.8.2030	1	hypothetical protein, conserved			NaN	NaN	8.1528e-50	0	0	NaN	NaN	Tb927.8.2030
Tb927.9.9670	1	proteasome alpha 1 subunit, putative,20S proteasome subunit alpha-6, (putative) (TbPSA6)			NaN	NaN	4.6793e-10	0	0	NaN	NaN	Tb927.9.9670
Tb927.10.2980;Tb927.10.3030	2	proteasome regulatory non-ATPase subunit 11,19S proteasome regulatory subunit, Metallo-peptidase, Clan MP, Family M67 (RPN11)			NaN	NaN	3.8545e-10	0	0	NaN	NaN	Tb927.10.2980;Tb927.10.3030
Tb927.10.1050;Tb927.10.1040;Tb11.v5.0638	3	serine carboxypeptidase III precursor, putative,serine peptidase, Clan SC, Family S10 (CBP1)			6.29444	6.18429	2.9087e-38	1	1	NaN	NaN	Tb927.10.1050;Tb927.10.1040;Tb11.v5.0638
Tb927.4.1680	1	ZFP family member, putative (ZC3H10)			6.45287	6.6047	9.7513e-19	1	3	NaN	106.41	Tb927.4.1680
Tb927.11.16810	1	dynein light intermediate chain D1bLIC, putative			NaN	NaN	7.1012e-08	0	0	NaN	NaN	Tb927.11.16810
Tb927.7.3280	1	translation initiation factor IF-2, putative			NaN	NaN	9.5692e-10	0	0	NaN	NaN	Tb927.7.3280
Tb927.5.1150	1	RNA helicase Prp43			NaN	NaN	2.8638e-27	0	0	NaN	NaN	Tb927.5.1150

## Sheet: Key
Key
Column	Description
Majority protein GeneDB ID	Proteins with most unique peptides in group
Number of proteins in group	Total number of proteins in group
Product	Description of protein product
Log2 H/L Competition	Log2 of protein H/L ratio in competion experiment with soluble inhibitor
Log2 H/L inactive	Log2 of protein H/L ratio of inactive (L) versus active (H) immobilised inhibitor
Log10 Intensity Competition	Log10 of protein intensity in competion experiment with soluble inhibitor
Log10 Intensity inactive	Log2 of protein intensity in inactive (L) versus active (H) immobilised inhibitor
PEP	Posterior end probability of protein ID
Unique peptides Competition	Number of unique peptides
Unique peptides inactive	Number of unique peptides
H/L variability [%] Competition	Variability in the H/L ratio across different peptides
H/L variability [%] inactive	Variability in the H/L ratio across different peptides
Protein GeneDB IDs	GeneDB-IDs for all protiens in the group
