# Supplementary material for: Genomic and Proteomic Studies on the Mode of Action of Oxaboroles against the African Trypanosome
Source: PLoS Negl Trop Dis. 2015 Dec 18;9(12):e0004299. doi: 10.1371/journal.pntd.0004299 (PMC4689576; doi:10.1371/journal.pntd.0004299)
Supplement: S2 Table — (XLSX) [file pntd.0004299.s006.xlsx]

## Sheet: Supplementary Table S2
	Table S2 Genomic variants predicted to cause non-synonymous amino acid changes in drug-resistant and -revertant parasites in comparison to parental strain Lister 427
	Note: the first four columns list the incidence of the respective variant being present ("1") or absent ("0") from a parasite line. "NA" denotes that the genotype call at a particular position did not pass the filtering described in the Materials and Methods.
SNP in clone 1	SNP in clone 2	SNP in clone 3		SNP in 1R	Sum SNPs	Chromosome	Position	WT Genotype	SNP Genotype	Gene ID	Gene Description	Amino Acid Change	Coincident CNV
0	1	0		0	1	Tb927_02_v4	615811	C/T	T	Tb927.2.3320	65 kDa invariant surface glycoprotein	nonsyn_Pro/Ser16Ser
0	1	1		NA	2	Tb927_02_v4	956211	A	A/G	Tb927.2.5360	hypothetical protein, conserved	nonsyn_Asn9Asn/Ser
0	1	0		0	1	Tb927_02_v4	1049713	T	G/T	Tb927.2.5810	hypothetical protein, conserved	nonsyn_Trp499Gly/Trp
0	1	1		0	2	Tb927_04_v4	893118	A/G	A	Tb927.4.3420	serine/threonine-protein kinase, putative; protein kinase, putative	nonsyn_Leu/Pro344Leu	TbR2: chromosome 4 trisomy
0	0	1		0	1	Tb927_04_v4	1027366	T	C/T	Tb927.4.3900	hypothetical protein, conserved	nonsyn_His313Arg/His	TbR2: chromosome 4 trisomy
0	1	1		0	2	Tb927_04_v4	1219241	G	C/G	Tb927.4.4500	hypothetical protein, conserved	nonsyn_Ala298Gly/Ala	TbR2: chromosome 4 trisomy
0	1	1		0	2	Tb927_04_v4	1330135	C	C/T	Tb927.4.4870	amino acid transporter, putative	nonsyn_Val138Val/Ile	TbR2: chromosome 4 trisomy
0	1	0		NA	1	Tb927_04_v4	1466438	A/G	A	Tb927.4.5390	serine/threonine-protein kinase NrkA; nek1/NIMA-related kinase A	nonsyn_Trp/Arg111Trp	TbR2: chromosome 4 trisomy
0	1	0		0	1	Tb927_04_v4	1466440	A/G	G	Tb927.4.5390	serine/threonine-protein kinase NrkA; nek1/NIMA-related kinase A	nonsyn_Leu/Pro110Pro	TbR2: chromosome 4 trisomy
1	0	0		1	2	Tb927_05_v4	927572	C	C/G	Tb927.5.2940	stress-induced protein sti1, putative	nonsyn_Ser141Ser/Cys
1	0	0		1	2	Tb927_05_v4	998478	G	A/G	Tb927.5.3210	small ubiquitin-related modifier, putative	nonsyn_Thr106Ile/Thr
0	1	0		0	1	Tb927_05_v4	998493	G	C/G	Tb927.5.3210	small ubiquitin-related modifier, putative	nonsyn_Ala101Gly/Ala
0	0	1		0	1	Tb927_05_v4	998792	C	C/T	Tb927.5.3210	small ubiquitin-related modifier, putative	nonsyn_Met1Met/Ile
0	1	1		0	2	Tb927_05_v4	1076295	C	A/C	Tb927.5.3400	calcium-translocating P-type ATPase; calcium pump	nonsyn_Glu315Asp/Glu
0	0	1		0	1	Tb927_06_v4	1243601	C/T	C	Tb927.6.4420	hypothetical protein, conserved	nonsyn_Glu/Lys227Glu	TbR3: allele loss resulting in hemizygosity
0	0	1		0	1	Tb927_06_v4	1244657	A/G	G	Tb927.6.4430	homoserine kinase, putative	nonsyn_Ser/Pro325Pro	TbR3: allele loss resulting in hemizygosity
0	0	1		0	1	Tb927_06_v4	1245079	C/T	C	Tb927.6.4430	homoserine kinase, putative	nonsyn_Ser/Asn184Ser	TbR3: allele loss resulting in hemizygosity
1	0	0		1	2	Tb927_06_v4	1412338	C/T	T	Tb927.6.5150	hypothetical protein, conserved	nonsyn_Ala/Val2549Val
1	0	0		1	2	Tb927_06_v4	1412785	C/T	T	Tb927.6.5150	hypothetical protein, conserved	nonsyn_Ala/Val2698Val
1	0	0		1	2	Tb927_06_v4	1413383	C/G	G	Tb927.6.5150	hypothetical protein, conserved	nonsyn_Asp/Glu2897Glu
0	1	1		0	2	Tb927_07_v4	110103	C/T	C	Tb927.7.540	chaperone protein DNAj, putative	nonsyn_Val/Met72Val
0	1	1		0	2	Tb927_07_v4	394533	A/G	A	Tb927.7.1570	hypothetical protein, conserved	nonsyn_Tyr/Cys1094Tyr
0	0	1		0	1	Tb927_07_v4	500024	G	A/G	Tb927.7.2010	retrotransposon hot spot protein 7 (RHS7), putative	nonsyn_Pro422Ser/Pro
0	1	1		0	2	Tb927_07_v4	941493	C	A/C	Tb927.7.3620	tyrosyl-tRNA synthetase, putative	nonsyn_Ala449Ser/Ala
1	0	NA		0	1	Tb927_07_v4	1332947	A/G	G	Tb927.7.5050	hypothetical protein, conserved	nonsyn_Asn/Asp593Asp
0	0	1		0	1	Tb927_07_v4	1781606	A/C	C	Tb927.7.6540	variant surface glycoprotein (VSG, atypical), putative	nonsyn_Glu/Ala122Ala
1	0	0		0	1	Tb927_07_v4	1797092	T	C/T	Tb927.7.6580	hypothetical protein	nonsyn_Ser758Gly/Ser
1	0	NA		1	2	Tb927_07_v4	2127363	A	A/G	Tb927.7.7400	hypothetical protein, conserved	nonsyn_Phe1004Phe/Leu
0	1	1		NA	2	Tb927_07_v4	2128509	G/T	T	Tb927.7.7400	hypothetical protein, conserved	nonsyn_Leu/Ile622Ile
1	1	1		1	4	Tb927_07_v4	2149010	G	C/G	Tb927.7.7470	receptor-type adenylate cyclase GRESAG 4, putative	nonsyn_Pro705Arg/Pro
0	0	1		NA	1	Tb927_07_v4	2157492	C	C/T	Tb927.7.7480	trans-sialidase, putative	nonsyn_Ala513Ala/Thr
0	1	0		0	1	Tb927_08_v4	1079661	T	A/T	Tb927.8.3590	hypothetical protein, conserved	nonsyn_Lys426Ile/Lys
1	0	NA		0	1	Tb927_08_v4	1089879	A	A/G	Tb927.8.3630	folate transporter, putative; expression site-associated gene 10 (ESAG10) protein, putative	nonsyn_Val287Val/Ala
0	0	1		1	2	Tb927_08_v4	1587418	A/G	A	Tb927.8.5340	hypothetical protein	nonsyn_Ile/Val181Ile
0	0	1		1	2	Tb927_08_v4	1587419	C/T	T	Tb927.8.5340	hypothetical protein	nonsyn_Thr/Ile181Ile
0	1	1		0	2	Tb927_08_v4	1653058	C	C/G	Tb927.8.5580	hypothetical protein, conserved	nonsyn_Gln3004Gln/Glu
0	0	1		0	1	Tb927_08_v4	1807851	C	A/C	Tb927.8.6210	phosphatidylinositol 3-kinase, putative	nonsyn_Gln88Lys/Gln
0	0	1		0	1	Tb927_08_v4	2040274	A	A/G	Tb927.8.7090	hypothetical protein, conserved	nonsyn_Thr771Thr/Ala
0	1	0		1	2	Tb927_08_v4	2256971	G/T	T	Tb927.8.7770	hypothetical protein, conserved	nonsyn_Val/Phe7Phe
1	0	NA		0	1	Tb927_09_v4	461254	A/G	A	Tb09.v2.0010	invariant surface glycoprotein 100 (pseudogene), putative; invariant surface glycoprotein 100, point mutation	nonsyn_Ile/Met226Ile
0	1	1		0	2	Tb927_09_v4	765344	A/G	G	Tb09.160.2960	hypothetical protein, conserved	nonsyn_Met/Val568Val
0	0	1		0	1	Tb927_09_v4	1200180	T	C/T	Tb09.160.5620	hypothetical protein, conserved	nonsyn_Lys211Arg/Lys
1	0	NA		1	2	Tb927_09_v4	1290304	C	A/C	Tb09.211.0150	hypothetical protein, unlikely	nonsyn_Trp53Leu/Trp
0	1	1		0	2	Tb927_09_v4	1700889	G	A/G	Tb09.211.2410	protein kinase A catalytic subunit isoform 1; protein kinase A catalytic subunit	nonsyn_Leu237Phe/Leu
0	0	1		0	1	Tb927_09_v4	1740245	A	A/G	Tb09.v1.0650	hypothetical protein, conserved	nonsyn_Asp227Asp/Gly
0	1	1		0	2	Tb927_09_v4	2022040	A	A/G	Tb09.211.3980	hypothetical protein, conserved	nonsyn_His394His/Arg
0	1	1		0	2	Tb927_09_v4	2124989	A	A/C	Tb09.211.4500	hypothetical protein, conserved	nonsyn_Ile39Ile/Met
0	1	1		0	2	Tb927_09_v4	2167142	A/C	C	Tb09.211.4730	hypothetical protein, conserved	nonsyn_Ser/Ala914Ala
0	1	1		0	2	Tb927_10_v5	410650	C	A/C	Tb927.10.1510	NOT1	nonsyn_Trp992Leu/Trp
NA	1	0		1	2	Tb927_10_v5	663598	A/C	C	Tb927.10.2560	mitochondrial malate dehydrogenase	nonsyn_Glu/Asp106Asp
0	1	1		0	2	Tb927_10_v5	849538	C/G	C	Tb927.10.3300	hypothetical protein, conserved	nonsyn_Asp/Glu41Asp
0	1	1		0	2	Tb927_10_v5	1297267	C	C/T	Tb927.10.5240	hypothetical protein, conserved; predicted nucleotide-binding protein	nonsyn_Gln6Gln/STP
1	0	0		1	2	Tb927_10_v5	1783603	G	A/G	Tb927.10.7090	alternative oxidase	nonsyn_Trp33STP/Trp
0	1	1		0	2	Tb927_10_v5	1784152	C	C/T	Tb927.10.7090	alternative oxidase	nonsyn_Ala216Ala/Val
NA	1	0		1	2	Tb927_10_v5	3036749	C	C/T	Tb927.10.12510	P-type H+-ATPase, putative	nonsyn_Ser215Ser/Asn
0	1	1		0	2	Tb927_10_v5	3403793	C/T	T	Tb927.10.13970	uracil-DNA glycosylase, putative	nonsyn_Gly/Asp214Asp
0	0	1		0	1	Tb927_10_v5	3586573	A/G	A	Tb927.10.14670	hypothetical protein	nonsyn_Ser/Pro170Ser	TbR3: allele loss resulting in hemizygosity
0	0	1		0	1	Tb927_10_v5	3589928	A/G	A	Tb927.10.14690	syntaxin, putative	nonsyn_Val/Ala111Val	TbR3: allele loss resulting in hemizygosity
0	0	1		0	1	Tb927_10_v5	3590878	G/T	T	Tb927.10.14700	hypothetical protein, conserved	nonsyn_Pro/His296His	TbR3: allele loss resulting in hemizygosity
0	0	1		0	1	Tb927_10_v5	3591308	C/T	C	Tb927.10.14700	hypothetical protein, conserved	nonsyn_Ala/Thr153Ala	TbR3: allele loss resulting in hemizygosity
0	0	1		0	1	Tb927_10_v5	3591341	C/G	C	Tb927.10.14700	hypothetical protein, conserved	nonsyn_Ala/Pro142Ala	TbR3: allele loss resulting in hemizygosity
0	0	1		0	1	Tb927_10_v5	3593826	A/T	T	Tb927.10.14720	SH3 domain protein, conserved; peroxin 13	nonsyn_Phe/Leu175Leu	TbR3: allele loss resulting in hemizygosity
0	1	0		0	1	Tb927_10_v5	3834572	A	A/G	Tb927.10.15640	hypothetical protein, conserved	nonsyn_His350His/Arg
0	1	0		0	1	Tb927_10_v5	3878712	A	A/G	Tb927.10.15730	hypothetical protein, conserved	nonsyn_Glu2489Glu/Gly
0	0	1		0	1	Tb927_11_01_v4	226225	C	C/G	Tb11.03.0240	hypothetical protein, conserved	nonsyn_Gln49Gln/Glu
1	0	0		1	2	Tb927_11_01_v4	690507	T	G/T	Tb11.02.0030	dynein heavy chain, putative	nonsyn_Thr2335Pro/Thr
0	1	1		0	2	Tb927_11_01_v4	952170	G/T	G	Tb11.02.0820	ras-like small GTPase, putative	nonsyn_Gly/Cys114Gly
0	1	1		0	2	Tb927_11_01_v4	1270580	A/C	C	Tb11.02.2050	protein kinase, putative; serine/threonine protein kinase, putative	nonsyn_Asn/Thr421Thr
1	0	0		0	1	Tb927_11_01_v4	2134142	C/T	C	Tb11.02.5610	MSP-A, putative	nonsyn_Val/Met44Val
1	0	0		1	2	Tb927_11_01_v4	2660543	G/T	G	Tb11.01.1890	hypothetical protein, conserved	nonsyn_Gly/Val243Gly
0	1	1		0	2	Tb927_11_01_v4	3044953	T	A/T	Tb11.01.3420	eukaryotic translation initiation factor, putative	nonsyn_Tyr83Asn/Tyr
0	1	1		0	2	Tb927_11_01_v4	3212687	A/C	C	Tb11.01.4080	hypothetical protein, conserved	nonsyn_Ile/Leu323Leu
0	1	1		0	2	Tb927_11_01_v4	3395525	C/T	T	Tb11.52.0008	hypothetical protein, conserved	nonsyn_Gly/Asp1167Asp
NA	1	0		1	2	Tb927_11_01_v4	3396078	C/T	T	Tb11.52.0008	hypothetical protein, conserved	nonsyn_Ala/Thr983Thr
0	0	0		1	1	Tb927_11_01_v4	3563530	C	A/C	Tb11.01.5150	hypothetical protein, conserved	nonsyn_Gly393STP/Gly
1	0	0		1	2	Tb927_11_01_v4	3683742	C	C/G	Tb11.01.5710	phenylalanyl-tRNA synthetase alpha chain, putative	nonsyn_Leu191Leu/Val
0	1	1		0	2	Tb927_11_01_v4	4224753	G	G/T	Tb11.01.7860	hypothetical protein	nonsyn_Gly199Gly/Val
1	0	0		1	2	Tb927_11_01_v4	4374941	T	A/T	Tb11.01.8400	hypothetical protein, conserved	nonsyn_Gln195Leu/Gln
