# Supplementary material for: Genomic and Proteomic Studies on the Mode of Action of Oxaboroles against the African Trypanosome
Source: PLoS Negl Trop Dis. 2015 Dec 18;9(12):e0004299. doi: 10.1371/journal.pntd.0004299 (PMC4689576; doi:10.1371/journal.pntd.0004299)
Supplement: S1 Dataset — (GZ) [file pntd.0004299.s007.gz › pntd.0004299.s007]

##fileformat=VCFv4.1
##samtoolsVersion=0.1.19-44428cd
##reference=file://ref.fa
##contig=<ID=5K5_v3,length=158740>
##contig=<ID=BAC26D11,length=142770>
##contig=<ID=Tb927_05_v4,length=1608198>
##contig=<ID=11L3_v3,length=63482>
##contig=<ID=Tb927_07_v4,length=2205233>
##contig=<ID=Tbrucei.chr8.100,length=146393>
##contig=<ID=Tb927_08_v4,length=2481190>
##contig=<ID=TP26M21-2a10.p1k,length=39798>
##contig=<ID=TP26P4-1a02.q1ka,length=16439>
##contig=<ID=TP26P4-3b07.q1k,length=56260>
##contig=<ID=TP26P4-5g04.p1k,length=13060>
##contig=<ID=TP26P4-6c09.p1k,length=25080>
##contig=<ID=TP29O12a-1b01.p1k,length=29117>
##contig=<ID=Tb927_09_v4,length=3057547>
##contig=<ID=Tp_ends-40b06.q1k,length=14708>
##contig=<ID=tryp_IXa-16h03.q1c,length=11697>
##contig=<ID=tryp_IXb-1c10.p1c,length=17644>
##contig=<ID=tryp_IXb-217g08.q1c,length=75013>
##contig=<ID=tryp_IXb-218d07.p1c,length=217976>
##contig=<ID=tryp_IXb-247f12.p1c,length=13252>
##contig=<ID=tryp_IXb-277d03.p1c,length=13947>
##contig=<ID=tryp_IXb-314f06.q1c,length=30465>
##contig=<ID=tryp_IXb-43g07.q1c,length=15683>
##contig=<ID=tryp_IXb-68a05.p2k3050,length=69232>
##contig=<ID=tryp_IXb-6d06.q1c,length=10228>
##contig=<ID=tryp_IXb-6g03.q1c,length=40856>
##contig=<ID=tryp_IXb-73h01.q1c,length=36763>
##contig=<ID=tryp_IXb-86g11.p1c,length=13783>
##contig=<ID=tryp_IXb-93a04.p1c,length=24248>
##contig=<ID=tryp_IXb-98e04.q1c,length=11041>
##contig=<ID=TP3F6-6f06.p1k,length=26266>
##contig=<ID=TP3F6-6h01.p1k,length=13990>
##contig=<ID=TPB1C9-1a08.q1k,length=11334>
##contig=<ID=Tp_ends-39g01.p1k,length=14693>
##contig=<ID=tryp_X-106b08.p1c,length=12960>
##contig=<ID=tryp_X-149c07.p1c,length=10157>
##contig=<ID=tryp_X-149e07.q1c,length=12369>
##contig=<ID=tryp_X-155h05.q1c,length=17776>
##contig=<ID=tryp_X-174f04.q1c,length=22661>
##contig=<ID=tryp_X-179b07.p1c,length=19430>
##contig=<ID=tryp_X-188b09.p2kB601,length=26029>
##contig=<ID=tryp_X-206a03.p1c,length=24892>
##contig=<ID=tryp_X-220a01.q1c,length=42874>
##contig=<ID=tryp_X-232f09.q1c,length=12467>
##contig=<ID=tryp_X-254c10.q1c,length=61924>
##contig=<ID=tryp_X-264e11.p1c,length=11199>
##contig=<ID=tryp_X-275g09.p1c,length=10245>
##contig=<ID=tryp_X-276b11.q1c,length=31122>
##contig=<ID=tryp_X-284f09.p1c,length=42529>
##contig=<ID=tryp_X-302f11.q1ca,length=64779>
##contig=<ID=tryp_X-313e04.q2kB520,length=16976>
##contig=<ID=tryp_X-324h11.p1k,length=89654>
##contig=<ID=tryp_X-333c11.p1c,length=32628>
##contig=<ID=tryp_X-36a02.p1c,length=15758>
##contig=<ID=tryp_X-423d07.p2kB114,length=16506>
##contig=<ID=tryp_X-432f03.p2kB42,length=15352>
##contig=<ID=tryp_X-448g06.q1c,length=46568>
##contig=<ID=tryp_X-46d09.q1c,length=14877>
##contig=<ID=tryp_X-48f04.q1c,length=12252>
##contig=<ID=tryp_X-50f09.p2kB193,length=33766>
##contig=<ID=tryp_X-54d09.q1c,length=15178>
##contig=<ID=tryp_X-68d04.q1c,length=16576>
##contig=<ID=tryp_X-76f06.p1c,length=49467>
##contig=<ID=Tb927_01_v4,length=1064672>
##contig=<ID=Tb927_02_v4,length=1193948>
##contig=<ID=Tb927_03_v4,length=1653225>
##contig=<ID=Tb927_04_v4,length=1590432>
##contig=<ID=tryp_XI-1079d10.p1k,length=12108>
##contig=<ID=Tb927_11_01_v4,length=4977082>
##contig=<ID=Tb927_11_02_v4,length=284619>
##contig=<ID=Tb927_11_03_v4,length=286308>
##contig=<ID=tryp_XI-1007b07.p1k,length=10284>
##contig=<ID=tryp_XI-1007c06.p1k,length=11628>
##contig=<ID=tryp_XI-1011b06.p1k,length=16074>
##contig=<ID=tryp_XI-1026a03.q1k,length=15855>
##contig=<ID=tryp_XI-1032b03.p2k737,length=30661>
##contig=<ID=tryp_XI-1032h01.q1k,length=40317>
##contig=<ID=tryp_XI-1036e06.p1k,length=35719>
##contig=<ID=tryp_XI-1056c09.q1k,length=20378>
##contig=<ID=tryp_XI-1084b11.p1k,length=13525>
##contig=<ID=tryp_XI-1094c12.q2k740,length=12271>
##contig=<ID=tryp_XI-1113h05.p1k,length=19136>
##contig=<ID=tryp_XI-1126c12.p1k,length=12291>
##contig=<ID=tryp_XI-1130e12.q1k,length=19338>
##contig=<ID=tryp_XI-1133d10.q1k,length=17783>
##contig=<ID=tryp_XI-1138e03.p1k,length=13223>
##contig=<ID=tryp_XI-1144a03.p1k,length=18242>
##contig=<ID=tryp_XI-1150d08.q1k,length=21727>
##contig=<ID=tryp_XI-1152c10.p2kA602,length=13544>
##contig=<ID=tryp_XI-139f04.p1c,length=11080>
##contig=<ID=tryp_XI-147f01.q1ca,length=12916>
##contig=<ID=tryp_XI-256a10.p1c,length=21152>
##contig=<ID=tryp_XI-266b02.p1c,length=12330>
##contig=<ID=tryp_XI-270f07.q2k6013,length=14898>
##contig=<ID=tryp_XI-285a11.p1c,length=11608>
##contig=<ID=tryp_XI-311f03.p2k913w,length=11389>
##contig=<ID=tryp_XI-314d08.p1ka,length=11111>
##contig=<ID=tryp_XI-321e04.q2k4065,length=11622>
##contig=<ID=tryp_XI-361h08.q1k,length=15471>
##contig=<ID=tryp_XI-374h12.q2kA203,length=17417>
##contig=<ID=tryp_XI-390c04.p2kA614,length=13811>
##contig=<ID=tryp_XI-396e01.q2k3025,length=15346>
##contig=<ID=tryp_XI-425g10.p1k,length=15011>
##contig=<ID=tryp_XI-431h02.p1k,length=18464>
##contig=<ID=tryp_XI-467d06.p1k,length=18089>
##contig=<ID=tryp_XI-476g10.q2k4126,length=21187>
##contig=<ID=tryp_XI-833h02.p1k,length=15929>
##contig=<ID=tryp_XI-862d07.q2kd7148,length=15059>
##contig=<ID=tryp_XI-872c11.p1k,length=14115>
##contig=<ID=tryp_XI-881g06.q2k5028,length=18935>
##contig=<ID=tryp_XI-884a07.p1k,length=17204>
##contig=<ID=tryp_XI-887c11.p1k,length=16187>
##contig=<ID=tryp_XI-891h01.q1k,length=20748>
##contig=<ID=tryp_XI-899c04.q1k,length=26578>
##contig=<ID=tryp_XI-905b11.p1k,length=15392>
##contig=<ID=tryp_XI-925b07.q1k,length=11870>
##contig=<ID=tryp_XI-944g01.q1k,length=11830>
##contig=<ID=tryp_XI-944h10.q1k,length=18365>
##contig=<ID=tryp_XI-967a04.q1k,length=25825>
##contig=<ID=tryp_XI-974h12.q1k,length=14452>
##contig=<ID=tryp_XI-976e03.p2kA567,length=17608>
##contig=<ID=tryp_XI-983f02.p1k,length=13224>
##contig=<ID=tryp_XI-989c01.p1k,length=11722>
##contig=<ID=tryp_XI-994c05.p2k850,length=12447>
##contig=<ID=GTRYP_4071_4094-1a01.w2k4071,length=18466>
##contig=<ID=tryp_XI-339b02.q2k2024,length=11782>
##contig=<ID=Tb927_06_v4,length=1618915>
##contig=<ID=Tb927_10_v5,length=4144375>
##INFO=<ID=DP,Number=1,Type=Integer,Description="Raw read depth">
##INFO=<ID=DP4,Number=4,Type=Integer,Description="# high-quality ref-forward bases, ref-reverse, alt-forward and alt-reverse bases">
##INFO=<ID=MQ,Number=1,Type=Integer,Description="Root-mean-square mapping quality of covering reads">
##INFO=<ID=FQ,Number=1,Type=Float,Description="Phred probability of all samples being the same">
##INFO=<ID=AF1,Number=1,Type=Float,Description="Max-likelihood estimate of the first ALT allele frequency (assuming HWE)">
##INFO=<ID=AC1,Number=1,Type=Float,Description="Max-likelihood estimate of the first ALT allele count (no HWE assumption)">
##INFO=<ID=AN,Number=1,Type=Integer,Description="Total number of alleles in called genotypes">
##INFO=<ID=IS,Number=2,Type=Float,Description="Maximum number of reads supporting an indel and fraction of indel reads">
##INFO=<ID=AC,Number=A,Type=Integer,Description="Allele count in genotypes for each ALT allele, in the same order as listed">
##INFO=<ID=G3,Number=3,Type=Float,Description="ML estimate of genotype frequencies">
##INFO=<ID=HWE,Number=1,Type=Float,Description="Chi^2 based HWE test P-value based on G3">
##INFO=<ID=CLR,Number=1,Type=Integer,Description="Log ratio of genotype likelihoods with and without the constraint">
##INFO=<ID=UGT,Number=1,Type=String,Description="The most probable unconstrained genotype configuration in the trio">
##INFO=<ID=CGT,Number=1,Type=String,Description="The most probable constrained genotype configuration in the trio">
##INFO=<ID=PV4,Number=4,Type=Float,Description="P-values for strand bias, baseQ bias, mapQ bias and tail distance bias">
##INFO=<ID=INDEL,Number=0,Type=Flag,Description="Indicates that the variant is an INDEL.">
##INFO=<ID=PC2,Number=2,Type=Integer,Description="Phred probability of the nonRef allele frequency in group1 samples being larger (,smaller) than in group2.">
##INFO=<ID=PCHI2,Number=1,Type=Float,Description="Posterior weighted chi^2 P-value for testing the association between group1 and group2 samples.">
##INFO=<ID=QCHI2,Number=1,Type=Integer,Description="Phred scaled PCHI2.">
##INFO=<ID=PR,Number=1,Type=Integer,Description="# permutations yielding a smaller PCHI2.">
##INFO=<ID=QBD,Number=1,Type=Float,Description="Quality by Depth: QUAL/#reads">
##INFO=<ID=RPB,Number=1,Type=Float,Description="Read Position Bias">
##INFO=<ID=MDV,Number=1,Type=Integer,Description="Maximum number of high-quality nonRef reads in samples">
##INFO=<ID=VDB,Number=1,Type=Float,Description="Variant Distance Bias (v2) for filtering splice-site artefacts in RNA-seq data. Note: this version may be broken.">
##FORMAT=<ID=GT,Number=1,Type=String,Description="Genotype">
##FORMAT=<ID=GQ,Number=1,Type=Integer,Description="Genotype Quality">
##FORMAT=<ID=GL,Number=3,Type=Float,Description="Likelihoods for RR,RA,AA genotypes (R=ref,A=alt)">
##FORMAT=<ID=DP,Number=1,Type=Integer,Description="# high-quality bases">
##FORMAT=<ID=DV,Number=1,Type=Integer,Description="# high-quality non-reference bases">
##FORMAT=<ID=SP,Number=1,Type=Integer,Description="Phred-scaled strand bias P-value">
##FORMAT=<ID=PL,Number=G,Type=Integer,Description="List of Phred-scaled genotype likelihoods">
#CHROM	POS	ID	REF	ALT	QUAL	FILTER	INFO	FORMAT	1
Tb927_01_v4	202698	.	A	C	225	.	DP=51;VDB=2.580125e-01;RPB=-1.050604e+00;AF1=0.5;AC1=1;DP4=5,18,7,21;MQ=45;FQ=225;PV4=1,0.17,3.6e-05,1	GT:PL:GQ	0/1:255,0,255:99
Tb927_01_v4	202716	.	A	G	51	.	DP=48;VDB=1.417933e-01;RPB=1.324613e+00;AF1=0.5;AC1=1;DP4=15,22,2,9;MQ=49;FQ=54;PV4=0.28,0.1,1.9e-05,1	GT:PL:GQ	0/1:81,0,255:84
Tb927_01_v4	202747	.	A	.	4.12	.	DP=53;VDB=7.017792e-02;RPB=1.271734e+00;AF1=0.4996;AC1=1;DP4=21,24,4,2;MQ=55;FQ=3.55;PV4=0.42,1,0.32,1	PL	28
Tb927_01_v4	202773	.	G	T	25	.	DP=66;VDB=8.178336e-02;RPB=5.454552e-01;AF1=0.5;AC1=1;DP4=30,24,2,8;MQ=58;FQ=28;PV4=0.082,0.0013,6.1e-05,0.44	GT:PL:GQ	0/1:55,0,255:58
Tb927_01_v4	202810	.	T	.	118	.	DP=50;VDB=7.200000e-02;RPB=-5.198275e-01;AF1=0;AC1=0;DP4=23,25,1,1;MQ=59;FQ=-115;PV4=1,0.0083,5.5e-05,1	PL	0
Tb927_01_v4	203020	.	T	A	148	.	DP=42;VDB=1.438952e-01;RPB=-9.744806e-02;AF1=0.5;AC1=1;DP4=21,9,8,4;MQ=57;FQ=151;PV4=1,1,0.051,0.18	GT:PL:GQ	0/1:178,0,255:99
Tb927_01_v4	203034	.	T	A	7.8	.	DP=42;VDB=8.771878e-02;RPB=1.733081e+00;AF1=0.5;AC1=1;DP4=27,9,2,3;MQ=57;FQ=10.4;PV4=0.14,1,0.0038,1	GT:PL:GQ	0/1:37,0,255:39
Tb927_01_v4	203046	.	G	A	18.1	.	DP=38;VDB=8.348309e-02;RPB=-5.404325e-01;AF1=0.5;AC1=1;DP4=19,13,6,0;MQ=58;FQ=21;PV4=0.076,1,1,1	GT:PL:GQ	0/1:48,0,255:51
Tb927_01_v4	203229	.	T	C	207	.	DP=66;VDB=1.595089e-01;RPB=-2.825428e+00;AF1=0.5;AC1=1;DP4=19,27,10,10;MQ=58;FQ=210;PV4=0.59,1,0.29,1	GT:PL:GQ	0/1:237,0,255:99
Tb927_01_v4	203331	.	C	A	39	.	DP=46;VDB=5.226458e-02;RPB=9.174483e-02;AF1=0.5;AC1=1;DP4=20,19,2,5;MQ=51;FQ=42;PV4=0.42,0.36,1,0.26	GT:PL:GQ	0/1:69,0,255:72
Tb927_01_v4	203333	.	G	A	4.77	.	DP=46;VDB=1.031451e-01;RPB=2.005909e+00;AF1=0.4999;AC1=1;DP4=20,20,2,4;MQ=51;FQ=6.99;PV4=0.67,1,0.15,0.1	GT:PL:GQ	0/1:33,0,255:33
Tb927_01_v4	203336	.	C	A	136	.	DP=43;VDB=1.099848e-01;RPB=1.315943e+00;AF1=0.5;AC1=1;DP4=16,15,4,7;MQ=50;FQ=139;PV4=0.49,1,1,0.22	GT:PL:GQ	0/1:166,0,255:99
Tb927_01_v4	203688	.	G	A	126	.	DP=54;VDB=1.010243e-01;RPB=-2.630202e-01;AF1=0.5;AC1=1;DP4=23,18,8,5;MQ=43;FQ=129;PV4=1,0.019,0.14,1	GT:PL:GQ	0/1:156,0,255:99
Tb927_01_v4	203701	.	T	G	163	.	DP=64;VDB=1.003420e-01;RPB=6.079284e-01;AF1=0.5;AC1=1;DP4=30,17,9,7;MQ=41;FQ=166;PV4=0.77,1,0.29,1	GT:PL:GQ	0/1:193,0,255:99
Tb927_01_v4	203702	.	G	A	157	.	DP=63;VDB=9.921293e-02;RPB=7.658319e-01;AF1=0.5;AC1=1;DP4=30,17,9,7;MQ=40;FQ=160;PV4=0.77,1,0.36,1	GT:PL:GQ	0/1:187,0,255:99
Tb927_01_v4	203885	.	G	T	78	.	DP=39;VDB=1.038088e-01;RPB=9.564615e-01;AF1=0.5;AC1=1;DP4=14,17,4,4;MQ=58;FQ=81;PV4=1,1,0.0027,1	GT:PL:GQ	0/1:108,0,255:99
Tb927_01_v4	204031	.	C	A	99	.	DP=48;VDB=1.046228e-01;RPB=3.033673e+00;AF1=0.5;AC1=1;DP4=13,25,6,4;MQ=60;FQ=102;PV4=0.16,0.43,1,1	GT:PL:GQ	0/1:129,0,255:99
Tb927_01_v4	204064	.	G	.	74	.	DP=49;VDB=6.570053e-02;RPB=9.800177e-01;AF1=0;AC1=0;DP4=21,25,1,2;MQ=60;FQ=-71;PV4=1,0.46,1,0.39	PL	0
Tb927_01_v4	204122	.	A	G	142	.	DP=71;VDB=4.568089e-02;RPB=-1.301563e+00;AF1=0.5;AC1=1;DP4=36,17,8,7;MQ=60;FQ=145;PV4=0.36,1,1,1	GT:PL:GQ	0/1:172,0,255:99
Tb927_01_v4	204149	.	T	C	127	.	DP=67;VDB=1.658989e-01;RPB=1.241452e+00;AF1=0.5;AC1=1;DP4=33,20,7,7;MQ=60;FQ=130;PV4=0.54,1,1,1	GT:PL:GQ	0/1:157,0,255:99
Tb927_01_v4	204233	.	T	.	25	.	DP=43;VDB=3.084347e-02;RPB=-1.777014e+00;AF1=0.4061;AC1=1;DP4=19,20,2,2;MQ=60;FQ=-22;PV4=1,1,0.00054,0.49	PL	5
Tb927_01_v4	204244	.	T	.	21	.	DP=43;VDB=6.845168e-02;RPB=-1.358893e+00;AF1=0.4664;AC1=1;DP4=18,21,2,2;MQ=60;FQ=-18.1;PV4=1,1,1,1	PL	9
Tb927_01_v4	204351	.	A	G	88	.	DP=46;VDB=1.233917e-01;RPB=-1.329110e+00;AF1=0.5;AC1=1;DP4=12,25,3,6;MQ=60;FQ=91;PV4=1,1,1,1	GT:PL:GQ	0/1:118,0,255:99
Tb927_01_v4	204355	.	A	G	92	.	DP=49;VDB=1.336898e-01;RPB=-9.054536e-01;AF1=0.5;AC1=1;DP4=14,25,3,7;MQ=60;FQ=95;PV4=1,0.39,1,1	GT:PL:GQ	0/1:122,0,255:99
Tb927_01_v4	204393	.	A	G	25	.	DP=45;VDB=1.021485e-01;RPB=1.886480e+00;AF1=0.5;AC1=1;DP4=15,24,2,4;MQ=60;FQ=28;PV4=1,1,1,1	GT:PL:GQ	0/1:55,0,255:58
Tb927_01_v4	204414	.	T	C	4.13	.	DP=43;VDB=5.439145e-02;RPB=5.114713e-01;AF1=0.4998;AC1=1;DP4=13,25,1,4;MQ=60;FQ=6.2;PV4=1,1,1,0.095	GT:PL:GQ	0/1:32,0,255:31
Tb927_01_v4	204662	.	C	.	30	.	DP=36;VDB=4.178185e-02;RPB=-1.082239e+00;AF1=0;AC1=1;DP4=10,22,0,4;MQ=60;FQ=-27;PV4=0.56,0.015,1,0.31	PL	0
Tb927_01_v4	204767	.	T	C	20	.	DP=38;VDB=1.082064e-02;RPB=-7.806247e-01;AF1=0.5;AC1=1;DP4=19,13,0,6;MQ=60;FQ=23;PV4=0.02,1,1,1	GT:PL:GQ	0/1:50,0,255:53
Tb927_01_v4	207856	.	A	C	24	.	DP=34;VDB=9.208008e-02;RPB=-9.381027e-01;AF1=0.5;AC1=1;DP4=18,0,0,7;MQ=60;FQ=27;PV4=2.1e-06,0.00036,1,1	GT:PL:GQ	0/1:54,0,157:57
Tb927_01_v4	208978	.	T	.	46	.	DP=27;VDB=6.560000e-02;RPB=-1.896586e+00;AF1=0;AC1=0;DP4=12,4,0,2;MQ=60;FQ=-43;PV4=0.098,0.00049,1,1	PL	0
Tb927_01_v4	211414	.	G	A	222	.	DP=36;VDB=5.981199e-02;AF1=1;AC1=2;DP4=0,0,17,18;MQ=60;FQ=-132	GT:PL:GQ	1/1:255,105,0:99
Tb927_01_v4	212824	.	T	C	185	.	DP=42;VDB=1.585957e-01;RPB=-1.121089e-01;AF1=0.5336;AC1=1;DP4=1,7,11,23;MQ=28;FQ=-18.1;PV4=0.4,0.34,1,0.33	GT:PL:GQ	0/1:215,0,9:12
Tb927_01_v4	215270	.	A	C	222	.	DP=48;VDB=2.177728e-01;AF1=1;AC1=2;DP4=0,0,24,24;MQ=60;FQ=-171	GT:PL:GQ	1/1:255,144,0:99
Tb927_01_v4	216469	.	T	.	90	.	DP=20;AF1=0;AC1=0;DP4=8,12,0,0;MQ=42;FQ=-87	PL	0
Tb927_01_v4	216482	.	C	.	105	.	DP=25;AF1=0;AC1=0;DP4=9,16,0,0;MQ=44;FQ=-102	PL	0
Tb927_01_v4	217055	.	T	G	185	.	DP=16;VDB=2.965213e-02;RPB=-2.711631e-01;AF1=0.5;AC1=1;DP4=2,4,6,4;MQ=57;FQ=93;PV4=0.61,1,0.47,1	GT:PL:GQ	0/1:215,0,120:99
Tb927_01_v4	217814	.	C	T	225	.	DP=47;VDB=6.466795e-02;RPB=4.190015e-01;AF1=0.5;AC1=1;DP4=12,9,18,7;MQ=60;FQ=225;PV4=0.36,1,1,0.36	GT:PL:GQ	0/1:255,0,255:99
Tb927_01_v4	217848	.	G	T	225	.	DP=52;VDB=2.596189e-01;RPB=1.239002e+00;AF1=0.5;AC1=1;DP4=9,15,16,12;MQ=60;FQ=225;PV4=0.18,1,1,1	GT:PL:GQ	0/1:255,0,255:99
Tb927_01_v4	217905	.	G	A	225	.	DP=60;VDB=2.650566e-01;RPB=-1.290251e-01;AF1=0.5;AC1=1;DP4=18,13,15,13;MQ=60;FQ=225;PV4=0.8,0.021,1,0.16	GT:PL:GQ	0/1:255,0,255:99
Tb927_01_v4	218929	.	T	G	225	.	DP=40;VDB=2.498739e-01;RPB=7.319251e-02;AF1=0.5;AC1=1;DP4=9,5,12,13;MQ=60;FQ=191;PV4=0.5,1,1,0.041	GT:PL:GQ	0/1:255,0,218:99
Tb927_01_v4	219175	.	cta	.	33.5	.	INDEL;IS=1,0.040000;DP=25;VDB=1.434499e-02;AF1=0.3757;AC1=1;DP4=7,5,0,2;MQ=60;FQ=-30.5;PV4=0.46,0.042,1,1	PL	4
Tb927_01_v4	219176	.	taaaaaaaaaaaaaaa	.	26.1	.	INDEL;IS=10,0.400000;DP=24;VDB=1.717523e-01;AF1=0.5349;AC1=1;DP4=5,4,5,5;MQ=60;FQ=-29;PV4=1,0.0018,1,0.43	PL	11
Tb927_01_v4	219176	.	taaaaaaaaaaaaaaa	.	26.1	.	INDEL;IS=10,0.400000;DP=24;VDB=1.717523e-01;AF1=0.5349;AC1=1;DP4=5,4,5,5;MQ=60;FQ=-29;PV4=1,0.0018,1,0.43	PL	11
Tb927_01_v4	219177	.	A	T	155	.	DP=12;VDB=1.092915e-01;RPB=-3.916747e-01;AF1=0.5002;AC1=1;DP4=1,1,5,3;MQ=60;FQ=6.2;PV4=1,1,1,1	GT:PL:GQ	0/1:185,0,32:35
Tb927_01_v4	219191	.	A	G	177	.	DP=25;VDB=8.976974e-02;RPB=4.743417e-01;AF1=1;AC1=2;DP4=0,1,5,5;MQ=60;FQ=-32;PV4=1,1,1,1	GT:PL:GQ	1/1:208,5,0:9
Tb927_01_v4	219401	.	A	T	3.01	.	DP=36;RPB=-9.668049e-01;AF1=0.5;AC1=1;DP4=1,0,0,1;MQ=60;FQ=3.01;PV4=1,1,1,1	GT:PL:GQ	0/1:30,0,30:28
Tb927_01_v4	219586	.	T	C	225	.	DP=31;VDB=1.799719e-01;RPB=-2.361805e+00;AF1=0.5;AC1=1;DP4=6,8,8,9;MQ=60;FQ=204;PV4=1,1,1,1	GT:PL:GQ	0/1:255,0,231:99
Tb927_01_v4	220424	.	aaaag	a	167	.	INDEL;IS=17,0.447368;DP=38;VDB=1.248872e-02;AF1=0.5;AC1=1;DP4=5,6,11,6;MQ=60;FQ=113;PV4=0.44,1,1,1	GT:PL:GQ	0/1:205,0,148:99
Tb927_01_v4	220426	.	aag	.	14.7	.	INDEL;IS=5,0.131579;DP=21;VDB=1.010738e-01;AF1=0.4987;AC1=1;DP4=5,4,3,2;MQ=60;FQ=-11.8;PV4=1,0.00015,1,1	PL	23
Tb927_01_v4	220428	.	G	A	156	.	DP=17;VDB=1.028325e-01;AF1=1;AC1=2;DP4=0,0,4,3;MQ=60;FQ=-48	GT:PL:GQ	1/1:189,21,0:39
Tb927_01_v4	220914	.	A	G	225	.	DP=46;VDB=1.825297e-01;RPB=1.918638e+00;AF1=0.5;AC1=1;DP4=9,14,11,11;MQ=60;FQ=225;PV4=0.55,0.25,1,0.032	GT:PL:GQ	0/1:255,0,255:99
Tb927_01_v4	221318	.	A	G	225	.	DP=39;VDB=1.026955e-01;RPB=1.350461e+00;AF1=0.5;AC1=1;DP4=9,8,9,12;MQ=60;FQ=225;PV4=0.74,1,1,1	GT:PL:GQ	0/1:255,0,255:99
Tb927_01_v4	221419	.	C	T	222	.	DP=30;VDB=1.575062e-01;RPB=-1.151634e+00;AF1=0.5;AC1=1;DP4=7,6,8,7;MQ=60;FQ=214;PV4=1,0.068,1,0.33	GT:PL:GQ	0/1:252,0,241:99
Tb927_01_v4	221479	.	G	A	225	.	DP=33;VDB=1.197842e-01;RPB=8.685431e-01;AF1=0.5;AC1=1;DP4=7,8,9,8;MQ=60;FQ=222;PV4=1,0.043,1,0.48	GT:PL:GQ	0/1:255,0,250:99
Tb927_01_v4	221490	.	G	A	225	.	DP=35;VDB=1.944898e-02;RPB=-3.468440e-01;AF1=0.5;AC1=1;DP4=6,9,11,8;MQ=60;FQ=224;PV4=0.49,0.0061,1,0.061	GT:PL:GQ	0/1:255,0,253:99
Tb927_01_v4	222452	.	A	G	222	.	DP=32;VDB=1.886229e-01;AF1=1;AC1=2;DP4=0,0,16,16;MQ=60;FQ=-123	GT:PL:GQ	1/1:255,96,0:99
Tb927_01_v4	222533	.	T	C	225	.	DP=39;VDB=1.219803e-01;RPB=2.683318e+00;AF1=0.5;AC1=1;DP4=11,9,10,9;MQ=60;FQ=225;PV4=1,0.49,1,1	GT:PL:GQ	0/1:255,0,255:99
Tb927_01_v4	222944	.	T	C	154	.	DP=32;VDB=1.325613e-01;RPB=6.399352e-01;AF1=0.5;AC1=1;DP4=11,9,4,7;MQ=60;FQ=157;PV4=0.46,0.4,1,1	GT:PL:GQ	0/1:184,0,255:99
Tb927_01_v4	223132	.	A	G	216	.	DP=37;VDB=1.640379e-01;RPB=-7.269587e-01;AF1=0.5;AC1=1;DP4=11,11,8,7;MQ=59;FQ=219;PV4=1,1,1,1	GT:PL:GQ	0/1:246,0,255:99
Tb927_01_v4	223328	.	C	T	199	.	DP=33;VDB=1.523542e-01;RPB=1.261009e+00;AF1=0.5;AC1=1;DP4=7,11,8,5;MQ=60;FQ=202;PV4=0.29,1,1,0.5	GT:PL:GQ	0/1:229,0,255:99
Tb927_01_v4	223332	.	A	C	207	.	DP=34;VDB=1.550423e-01;RPB=8.547043e-01;AF1=0.5;AC1=1;DP4=7,11,8,6;MQ=60;FQ=210;PV4=0.48,1,1,0.13	GT:PL:GQ	0/1:237,0,255:99
Tb927_01_v4	223335	.	C	A	195	.	DP=34;VDB=1.667087e-01;RPB=8.547043e-01;AF1=0.5;AC1=1;DP4=7,11,8,6;MQ=60;FQ=198;PV4=0.48,0.19,1,0.091	GT:PL:GQ	0/1:225,0,255:99
Tb927_01_v4	223445	.	C	A	225	.	DP=46;VDB=1.549165e-01;RPB=3.376118e-02;AF1=0.5;AC1=1;DP4=17,11,9,9;MQ=60;FQ=225;PV4=0.55,0.29,1,0.41	GT:PL:GQ	0/1:255,0,255:99
Tb927_01_v4	223543	.	C	T	225	.	DP=25;VDB=1.887432e-01;RPB=3.316834e+00;AF1=0.5;AC1=1;DP4=5,0,10,8;MQ=49;FQ=29;PV4=0.12,1,1,1	GT:PL:GQ	0/1:255,0,56:59
Tb927_01_v4	223546	.	T	G	225	.	DP=25;VDB=1.861263e-01;RPB=3.340848e+00;AF1=0.5;AC1=1;DP4=5,0,10,9;MQ=49;FQ=19.1;PV4=0.12,1,1,1	GT:PL:GQ	0/1:255,0,46:49
Tb927_01_v4	223556	.	G	A	210	.	DP=20;VDB=1.303157e-01;RPB=3.422862e+00;AF1=0.5;AC1=1;DP4=6,0,8,6;MQ=46;FQ=54;PV4=0.11,1,1,0.2	GT:PL:GQ	0/1:240,0,81:84
Tb927_01_v4	223580	.	A	.	17.1	.	DP=8;RPB=8.141118e-01;AF1=0.4871;AC1=1;DP4=7,0,0,1;MQ=32;FQ=-14.2;PV4=0.12,1,1,0.0064	PL	13
Tb927_01_v4	224104	.	G	.	106	.	DP=71;VDB=4.085105e-02;RPB=-8.597484e-01;AF1=0;AC1=0;DP4=27,34,4,5;MQ=27;FQ=-103;PV4=1,0.0014,0.0057,1	PL	0
Tb927_01_v4	224108	.	A	G	56	.	DP=71;VDB=2.945332e-02;RPB=-6.144596e-01;AF1=0.5;AC1=1;DP4=24,28,5,11;MQ=26;FQ=59;PV4=0.39,0.41,0.45,0.19	GT:PL:GQ	0/1:86,0,229:89
Tb927_01_v4	224434	.	T	.	35	.	DP=13;RPB=-1.737198e+00;AF1=0;AC1=0;DP4=0,12,0,1;MQ=34;FQ=-32;PV4=1,0.34,1,1	PL	0
Tb927_01_v4	225058	.	T	.	41	.	DP=12;RPB=-2.896827e-01;AF1=0;AC1=0;DP4=11,0,1,0;MQ=20;FQ=-38;PV4=1,1,1,1	PL	0
Tb927_01_v4	225680	.	C	T	189	.	DP=31;VDB=1.499596e-01;RPB=1.058334e-01;AF1=0.5;AC1=1;DP4=8,10,5,7;MQ=60;FQ=192;PV4=1,1,1,0.44	GT:PL:GQ	0/1:219,0,255:99
Tb927_01_v4	226008	.	C	T	225	.	DP=42;VDB=1.971849e-01;RPB=4.463265e-01;AF1=0.5;AC1=1;DP4=9,11,9,11;MQ=60;FQ=225;PV4=1,0.45,1,0.088	GT:PL:GQ	0/1:255,0,255:99
Tb927_01_v4	226459	.	A	C	225	.	DP=41;VDB=1.982132e-01;RPB=-5.085995e-01;AF1=0.5;AC1=1;DP4=8,13,11,9;MQ=60;FQ=225;PV4=0.35,0.2,1,0.42	GT:PL:GQ	0/1:255,0,255:99
Tb927_01_v4	226527	.	T	C	225	.	DP=44;VDB=2.628518e-02;RPB=9.398765e-02;AF1=0.5;AC1=1;DP4=10,13,12,9;MQ=60;FQ=225;PV4=0.55,1,1,1	GT:PL:GQ	0/1:255,0,255:99
Tb927_01_v4	226704	.	A	G	225	.	DP=33;VDB=1.863017e-01;RPB=-5.965587e-01;AF1=0.5;AC1=1;DP4=8,7,10,8;MQ=60;FQ=211;PV4=1,1,1,0.29	GT:PL:GQ	0/1:255,0,238:99
Tb927_01_v4	227083	.	C	A	225	.	DP=37;VDB=2.807876e-02;RPB=-2.658850e+00;AF1=0.5;AC1=1;DP4=8,10,8,11;MQ=60;FQ=225;PV4=1,0.1,1,1	GT:PL:GQ	0/1:255,0,255:99
Tb927_01_v4	227224	.	T	A	151	.	DP=22;VDB=6.901496e-02;RPB=3.872983e-01;AF1=0.5;AC1=1;DP4=2,9,3,7;MQ=60;FQ=151;PV4=0.64,0.35,1,0.28	GT:PL:GQ	0/1:181,0,181:99
Tb927_01_v4	227236	.	C	G	225	.	DP=32;VDB=1.827196e-01;RPB=-9.725081e-01;AF1=0.5;AC1=1;DP4=3,11,7,10;MQ=60;FQ=190;PV4=0.28,0.17,1,0.43	GT:PL:GQ	0/1:255,0,217:99
Tb927_01_v4	227291	.	A	C	222	.	DP=48;VDB=5.551529e-02;AF1=1;AC1=2;DP4=0,0,12,25;MQ=60;FQ=-138	GT:PL:GQ	1/1:255,111,0:99
Tb927_01_v4	227338	.	A	C	221	.	DP=39;VDB=1.553058e-01;RPB=-1.478281e-02;AF1=0.5;AC1=1;DP4=9,13,8,8;MQ=60;FQ=223;PV4=0.74,1,1,1	GT:PL:GQ	0/1:251,0,255:99
Tb927_01_v4	227368	.	A	C	225	.	DP=39;VDB=1.783156e-01;RPB=9.904732e-01;AF1=0.5;AC1=1;DP4=7,13,7,10;MQ=60;FQ=225;PV4=0.74,1,1,0.5	GT:PL:GQ	0/1:255,0,255:99
Tb927_01_v4	227434	.	G	T	225	.	DP=50;VDB=2.408315e-01;RPB=-1.118800e+00;AF1=0.5;AC1=1;DP4=9,11,12,16;MQ=60;FQ=225;PV4=1,0.018,1,0.082	GT:PL:GQ	0/1:255,0,255:99
Tb927_01_v4	227712	.	A	C	222	.	DP=31;VDB=9.678804e-02;AF1=1;AC1=2;DP4=0,0,19,11;MQ=60;FQ=-117	GT:PL:GQ	1/1:255,90,0:99
Tb927_01_v4	227753	.	G	A	225	.	DP=46;VDB=1.915920e-01;RPB=-1.367268e+00;AF1=0.5;AC1=1;DP4=15,10,11,10;MQ=60;FQ=225;PV4=0.77,0.041,1,1	GT:PL:GQ	0/1:255,0,255:99
Tb927_01_v4	227782	.	C	T	225	.	DP=37;VDB=1.974915e-01;RPB=-5.104178e-01;AF1=0.5;AC1=1;DP4=10,5,10,12;MQ=60;FQ=212;PV4=0.32,0.023,1,0.49	GT:PL:GQ	0/1:255,0,239:99
Tb927_01_v4	227893	.	G	C	225	.	DP=38;VDB=1.496598e-01;RPB=8.513776e-01;AF1=0.5;AC1=1;DP4=12,9,7,10;MQ=60;FQ=225;PV4=0.51,1,1,1	GT:PL:GQ	0/1:255,0,255:99
Tb927_01_v4	227924	.	G	C	222	.	DP=39;VDB=2.203031e-01;AF1=1;AC1=2;DP4=0,0,24,14;MQ=60;FQ=-141	GT:PL:GQ	1/1:255,114,0:99
Tb927_01_v4	228473	.	G	A	146	.	DP=30;VDB=1.617725e-01;RPB=4.780613e-01;AF1=0.5;AC1=1;DP4=4,10,1,15;MQ=60;FQ=149;PV4=0.16,0.067,1,0.3	GT:PL:GQ	0/1:176,0,226:99
Tb927_01_v4	228805	.	C	T	225	.	DP=44;VDB=1.290559e-01;RPB=1.811213e+00;AF1=0.5;AC1=1;DP4=10,11,13,8;MQ=60;FQ=225;PV4=0.54,0.26,1,0.24	GT:PL:GQ	0/1:255,0,255:99
Tb927_01_v4	228922	.	G	A	191	.	DP=27;VDB=1.553226e-01;RPB=8.539126e-01;AF1=0.5;AC1=1;DP4=7,8,6,6;MQ=60;FQ=194;PV4=1,1,1,1	GT:PL:GQ	0/1:221,0,255:99
Tb927_01_v4	229786	.	T	C	192	.	DP=14;VDB=1.390267e-01;RPB=3.535534e-01;AF1=0.5;AC1=1;DP4=2,2,4,6;MQ=60;FQ=57;PV4=1,1,1,0.14	GT:PL:GQ	0/1:222,0,84:87
Tb927_01_v4	229805	.	G	C	152	.	DP=17;VDB=8.335691e-02;RPB=1.106588e+00;AF1=0.5;AC1=1;DP4=4,5,4,4;MQ=60;FQ=155;PV4=1,1,1,1	GT:PL:GQ	0/1:182,0,192:99
Tb927_01_v4	229807	.	G	A	161	.	DP=17;VDB=6.594447e-02;RPB=-1.202813e+00;AF1=0.5;AC1=1;DP4=4,4,4,5;MQ=60;FQ=151;PV4=1,0.27,1,1	GT:PL:GQ	0/1:191,0,178:99
Tb927_01_v4	229824	.	T	G	222	.	DP=18;VDB=1.887679e-01;AF1=1;AC1=2;DP4=0,0,6,12;MQ=60;FQ=-81	GT:PL:GQ	1/1:255,54,0:99
Tb927_01_v4	229953	.	G	A	132	.	DP=25;VDB=6.656818e-02;RPB=-4.173993e-01;AF1=0.5;AC1=1;DP4=11,4,7,2;MQ=60;FQ=135;PV4=1,1,1,0.34	GT:PL:GQ	0/1:162,0,240:99
Tb927_01_v4	230323	.	G	A	103	.	DP=26;VDB=5.651858e-02;RPB=6.358806e-01;AF1=0.5;AC1=1;DP4=9,10,3,4;MQ=60;FQ=106;PV4=1,1,1,0.43	GT:PL:GQ	0/1:133,0,255:99
Tb927_01_v4	230359	.	A	G	26.8	.	DP=2;VDB=7.520000e-02;AF1=1;AC1=2;DP4=0,0,0,2;MQ=60;FQ=-33	GT:PL:GQ	1/1:58,6,0:10
Tb927_01_v4	230392	.	C	T	167	.	DP=20;VDB=1.024058e-01;RPB=1.889822e-01;AF1=0.5;AC1=1;DP4=4,6,4,6;MQ=60;FQ=169;PV4=1,0.38,1,0.35	GT:PL:GQ	0/1:197,0,201:99
Tb927_01_v4	230491	.	T	C	222	.	DP=36;VDB=2.103583e-01;AF1=1;AC1=2;DP4=0,0,21,14;MQ=60;FQ=-132	GT:PL:GQ	1/1:255,105,0:99
Tb927_01_v4	230516	.	G	A	222	.	DP=37;VDB=2.421113e-01;AF1=1;AC1=2;DP4=0,0,17,18;MQ=60;FQ=-132	GT:PL:GQ	1/1:255,105,0:99
Tb927_01_v4	230683	.	G	A	222	.	DP=30;VDB=2.008398e-01;AF1=1;AC1=2;DP4=0,0,20,10;MQ=60;FQ=-117	GT:PL:GQ	1/1:255,90,0:99
Tb927_01_v4	230693	.	t	.	98.5	.	INDEL;IS=1,0.032258;DP=31;VDB=2.572545e-01;AF1=0;AC1=0;DP4=19,8,0,1;MQ=60;FQ=-95.5;PV4=0.32,0.0065,1,0.11	PL	0
Tb927_01_v4	230693	.	T	A	225	.	DP=31;VDB=1.079008e-01;RPB=-5.612024e-01;AF1=0.5;AC1=1;DP4=12,2,9,7;MQ=60;FQ=166;PV4=0.12,0.38,1,1	GT:PL:GQ	0/1:255,0,193:99
Tb927_01_v4	230779	.	C	T	222	.	DP=23;VDB=1.987530e-01;AF1=1;AC1=2;DP4=0,0,11,10;MQ=60;FQ=-90	GT:PL:GQ	1/1:255,63,0:99
Tb927_01_v4	231030	.	C	T	135	.	DP=32;VDB=1.080942e-01;RPB=1.445015e-01;AF1=0.5;AC1=1;DP4=9,11,2,9;MQ=60;FQ=138;PV4=0.24,0.26,1,0.1	GT:PL:GQ	0/1:165,0,255:99
Tb927_01_v4	231185	.	A	C	137	.	DP=23;VDB=1.300284e-01;RPB=-3.338903e-01;AF1=0.5;AC1=1;DP4=11,2,4,5;MQ=60;FQ=140;PV4=0.074,0.027,1,1	GT:PL:GQ	0/1:167,0,203:99
Tb927_01_v4	231445	.	G	A	13.2	.	DP=17;VDB=3.950616e-02;RPB=0.000000e+00;AF1=0.5;AC1=1;DP4=7,4,4,1;MQ=60;FQ=16.1;PV4=1,9e-05,1,1	GT:PL:GQ	0/1:43,0,204:46
Tb927_01_v4	231479	.	A	G	137	.	DP=25;VDB=9.243624e-02;RPB=1.530931e-01;AF1=0.5;AC1=1;DP4=7,9,4,4;MQ=60;FQ=140;PV4=1,1,1,1	GT:PL:GQ	0/1:167,0,255:99
Tb927_01_v4	231493	.	C	T	191	.	DP=30;VDB=5.798511e-02;RPB=2.192645e-02;AF1=0.5;AC1=1;DP4=4,12,8,5;MQ=60;FQ=194;PV4=0.067,0.32,1,0.3	GT:PL:GQ	0/1:221,0,240:99
Tb927_01_v4	231607	.	ggaagaa	ggaa	215	.	INDEL;IS=16,0.727273;DP=22;VDB=1.465246e-01;AF1=1;AC1=2;DP4=0,2,8,8;MQ=56;FQ=-55.5;PV4=0.48,1,0.19,1	GT:PL:GQ	1/1:255,21,0:39
Tb927_01_v4	231609	.	A	G	93.3	.	DP=5;VDB=8.476355e-02;AF1=1;AC1=2;DP4=0,0,1,4;MQ=60;FQ=-42	GT:PL:GQ	1/1:126,15,0:27
Tb927_01_v4	231619	.	G	.	28	.	DP=22;VDB=5.600000e-02;RPB=1.737223e+00;AF1=0.2696;AC1=1;DP4=10,9,0,2;MQ=58;FQ=-25;PV4=0.48,0.093,1,0.16	PL	2
Tb927_01_v4	231700	.	G	C	201	.	DP=31;VDB=4.513656e-02;RPB=1.715922e+00;AF1=0.5;AC1=1;DP4=8,9,6,7;MQ=60;FQ=204;PV4=1,0.38,1,1	GT:PL:GQ	0/1:231,0,255:99
Tb927_01_v4	231712	.	C	T	196	.	DP=35;VDB=5.395564e-02;RPB=1.850000e+00;AF1=0.5;AC1=1;DP4=11,9,6,9;MQ=60;FQ=199;PV4=0.5,0.018,1,1	GT:PL:GQ	0/1:226,0,255:99
Tb927_01_v4	231748	.	G	A	199	.	DP=42;VDB=1.092112e-01;RPB=5.548652e-01;AF1=0.5;AC1=1;DP4=13,13,7,8;MQ=60;FQ=202;PV4=1,0.41,1,0.17	GT:PL:GQ	0/1:229,0,255:99
Tb927_01_v4	231807	.	T	C	115	.	DP=35;VDB=1.145309e-01;RPB=1.000178e+00;AF1=0.5;AC1=1;DP4=12,14,4,5;MQ=60;FQ=118;PV4=1,1,1,1	GT:PL:GQ	0/1:145,0,255:99
Tb927_01_v4	231856	.	aatatatatatatata	aATatatatatatatata	214	.	INDEL;IS=20,0.689655;DP=29;VDB=1.602950e-01;AF1=1;AC1=2;DP4=0,0,15,5;MQ=60;FQ=-94.5	GT:PL:GQ	1/1:255,60,0:99
Tb927_01_v4	231866	.	T	.	28.2	.	DP=30;;AC1=2;FQ=-30	PL	0
Tb927_01_v4	231887	.	A	G	155	.	DP=35;VDB=7.295659e-02;RPB=-2.216306e+00;AF1=0.5;AC1=1;DP4=18,4,9,3;MQ=59;FQ=158;PV4=0.68,0.18,1,1	GT:PL:GQ	0/1:185,0,254:99
Tb927_01_v4	231964	.	C	T	225	.	DP=31;VDB=1.683972e-01;RPB=1.339256e+00;AF1=0.5;AC1=1;DP4=7,6,12,5;MQ=60;FQ=200;PV4=0.45,1,1,1	GT:PL:GQ	0/1:255,0,227:99
Tb927_01_v4	232030	.	A	G	222	.	DP=25;VDB=2.571532e-01;AF1=1;AC1=2;DP4=0,0,9,16;MQ=60;FQ=-102	GT:PL:GQ	1/1:255,75,0:99
Tb927_01_v4	232064	.	C	A	9.52	.	DP=31;VDB=6.617741e-02;RPB=1.679379e+00;AF1=0.5;AC1=1;DP4=9,18,1,3;MQ=60;FQ=12.3;PV4=1,1,1,0.4	GT:PL:GQ	0/1:39,0,255:41
Tb927_01_v4	232069	.	G	.	25	.	DP=25;VDB=6.617741e-02;RPB=1.433004e+00;AF1=0.4061;AC1=1;DP4=8,12,0,4;MQ=60;FQ=-22;PV4=0.26,0.022,1,0.041	PL	5
Tb927_01_v4	232140	.	C	T	114	.	DP=27;VDB=1.305667e-01;RPB=-1.311579e+00;AF1=0.5;AC1=1;DP4=9,9,8,1;MQ=60;FQ=117;PV4=0.091,1,1,1	GT:PL:GQ	0/1:144,0,255:99
Tb927_01_v4	232151	.	T	C	142	.	DP=27;VDB=1.351476e-01;RPB=-2.510482e-02;AF1=0.5;AC1=1;DP4=8,9,8,2;MQ=60;FQ=145;PV4=0.12,1,1,1	GT:PL:GQ	0/1:172,0,255:99
Tb927_01_v4	232362	.	C	A	93	.	DP=31;VDB=1.214591e-01;RPB=7.563226e-01;AF1=0.5;AC1=1;DP4=14,7,4,4;MQ=60;FQ=96;PV4=0.43,0.035,1,1	GT:PL:GQ	0/1:123,0,255:99
Tb927_01_v4	232371	.	A	G	119	.	DP=29;VDB=1.198678e-01;RPB=7.563226e-01;AF1=0.5;AC1=1;DP4=15,6,3,5;MQ=60;FQ=122;PV4=0.2,1,1,1	GT:PL:GQ	0/1:149,0,255:99
Tb927_01_v4	232561	.	A	C	225	.	DP=32;VDB=6.174146e-02;RPB=-7.908294e-01;AF1=0.5;AC1=1;DP4=6,6,11,8;MQ=60;FQ=187;PV4=0.72,0.13,1,0.44	GT:PL:GQ	0/1:255,0,214:99
Tb927_01_v4	232587	.	C	T	134	.	DP=29;VDB=5.215722e-02;RPB=9.346460e-01;AF1=0.5;AC1=1;DP4=9,10,4,5;MQ=57;FQ=137;PV4=1,0.34,1,1	GT:PL:GQ	0/1:164,0,255:99
Tb927_01_v4	232591	.	G	A	225	.	DP=27;VDB=1.071435e-01;RPB=-3.674842e-01;AF1=0.5;AC1=1;DP4=3,4,8,8;MQ=57;FQ=117;PV4=1,0.098,0.1,0.21	GT:PL:GQ	0/1:255,0,144:99
Tb927_01_v4	232639	.	A	C	185	.	DP=23;VDB=1.092263e-01;RPB=1.138596e+00;AF1=0.5;AC1=1;DP4=1,10,7,5;MQ=37;FQ=91;PV4=0.027,1,1,1	GT:PL:GQ	0/1:215,0,118:99
Tb927_01_v4	232894	.	T	C	67	.	DP=21;VDB=8.327302e-02;RPB=6.040687e-01;AF1=0.5;AC1=1;DP4=2,10,3,6;MQ=21;FQ=63;PV4=0.61,1,1,0.27	GT:PL:GQ	0/1:97,0,91:93
Tb927_01_v4	233386	.	T	G	222	.	DP=29;VDB=1.470327e-01;AF1=1;AC1=2;DP4=0,0,18,11;MQ=58;FQ=-114	GT:PL:GQ	1/1:255,87,0:99
Tb927_01_v4	233419	.	A	G	161	.	DP=28;VDB=1.432465e-01;RPB=1.270090e+00;AF1=0.5;AC1=1;DP4=11,6,7,4;MQ=56;FQ=164;PV4=1,0.11,0.24,0.05	GT:PL:GQ	0/1:191,0,255:99
Tb927_01_v4	233422	.	G	C	171	.	DP=29;VDB=1.430693e-01;RPB=1.460766e+00;AF1=0.5;AC1=1;DP4=11,7,7,4;MQ=55;FQ=174;PV4=1,1,0.42,0.052	GT:PL:GQ	0/1:201,0,255:99
Tb927_01_v4	233482	.	A	G	128	.	DP=29;VDB=1.309129e-01;RPB=-9.406045e-01;AF1=0.5;AC1=1;DP4=8,11,8,2;MQ=53;FQ=131;PV4=0.11,0.032,1,0.077	GT:PL:GQ	0/1:158,0,255:99
Tb927_01_v4	233603	.	T	C	203	.	DP=32;VDB=1.809680e-01;RPB=8.307804e-01;AF1=0.5;AC1=1;DP4=5,10,3,14;MQ=59;FQ=202;PV4=0.42,1,0.011,1	GT:PL:GQ	0/1:233,0,232:99
Tb927_01_v4	233659	.	A	G	206	.	DP=40;VDB=1.349736e-01;RPB=2.735964e-02;AF1=0.5;AC1=1;DP4=10,13,11,6;MQ=59;FQ=209;PV4=0.22,0.041,0.043,0.34	GT:PL:GQ	0/1:236,0,255:99
Tb927_01_v4	233903	.	A	G	202	.	DP=25;VDB=1.526902e-01;RPB=4.000473e-01;AF1=0.5;AC1=1;DP4=3,8,5,7;MQ=60;FQ=173;PV4=0.67,1,1,1	GT:PL:GQ	0/1:232,0,200:99
Tb927_01_v4	233907	.	A	G	225	.	DP=27;VDB=1.498958e-01;RPB=-4.670994e-01;AF1=0.5;AC1=1;DP4=3,8,6,9;MQ=60;FQ=153;PV4=0.68,1,1,1	GT:PL:GQ	0/1:255,0,180:99
Tb927_01_v4	233911	.	T	C	218	.	DP=26;VDB=1.571599e-01;RPB=-2.571722e-02;AF1=0.5;AC1=1;DP4=4,8,5,9;MQ=60;FQ=180;PV4=1,1,1,1	GT:PL:GQ	0/1:248,0,207:99
Tb927_01_v4	234002	.	G	A	225	.	DP=43;VDB=1.919121e-01;RPB=-5.054121e-02;AF1=0.5;AC1=1;DP4=12,7,13,10;MQ=59;FQ=225;PV4=0.76,1,1,1	GT:PL:GQ	0/1:255,0,255:99
Tb927_01_v4	234203	.	G	A	74	.	DP=20;VDB=6.459049e-02;RPB=-2.515598e+00;AF1=0.5;AC1=1;DP4=7,7,2,4;MQ=53;FQ=77;PV4=0.64,0.016,0.26,0.28	GT:PL:GQ	0/1:104,0,250:99
Tb927_01_v4	234251	.	A	C	146	.	DP=18;VDB=1.150903e-01;RPB=-2.717000e+00;AF1=0.5;AC1=1;DP4=4,3,2,9;MQ=48;FQ=105;PV4=0.14,0.072,1,1	GT:PL:GQ	0/1:176,0,132:99
Tb927_01_v4	234595	.	C	T	90	.	DP=27;VDB=1.303302e-01;RPB=-3.154200e-01;AF1=0.5;AC1=1;DP4=5,9,12,1;MQ=39;FQ=93;PV4=0.0044,1,0.12,0.35	GT:PL:GQ	0/1:120,0,216:99
Tb927_01_v4	235034	.	G	C	225	.	DP=40;VDB=9.908227e-02;RPB=4.213886e-01;AF1=0.5;AC1=1;DP4=12,10,8,10;MQ=53;FQ=225;PV4=0.75,0.31,0.32,1	GT:PL:GQ	0/1:255,0,255:99
Tb927_01_v4	235094	.	A	G	222	.	DP=44;VDB=3.045993e-01;AF1=1;AC1=2;DP4=0,0,25,19;MQ=52;FQ=-159	GT:PL:GQ	1/1:255,132,0:99
Tb927_01_v4	235100	.	G	A	222	.	DP=44;VDB=2.947919e-01;AF1=1;AC1=2;DP4=0,0,26,18;MQ=53;FQ=-159	GT:PL:GQ	1/1:255,132,0:99
Tb927_01_v4	235201	.	T	C	225	.	DP=31;VDB=1.402224e-01;RPB=-9.124955e-01;AF1=0.5;AC1=1;DP4=6,6,12,7;MQ=59;FQ=190;PV4=0.71,0.42,0.12,1	GT:PL:GQ	0/1:255,0,217:99
Tb927_01_v4	235271	.	A	G	148	.	DP=24;VDB=1.130844e-01;RPB=8.944272e-01;AF1=0.5;AC1=1;DP4=6,9,3,6;MQ=59;FQ=151;PV4=1,1,0.034,0.31	GT:PL:GQ	0/1:178,0,249:99
Tb927_01_v4	235307	.	A	C	187	.	DP=27;VDB=1.385751e-01;RPB=-1.237417e+00;AF1=0.5;AC1=1;DP4=4,10,4,9;MQ=59;FQ=190;PV4=1,0.34,0.18,1	GT:PL:GQ	0/1:217,0,229:99
Tb927_01_v4	235409	.	A	G	225	.	DP=50;VDB=2.466314e-01;RPB=-9.153857e-02;AF1=0.5;AC1=1;DP4=8,12,14,15;MQ=60;FQ=225;PV4=0.77,0.49,0.4,1	GT:PL:GQ	0/1:255,0,255:99
Tb927_01_v4	235597	.	C	G	225	.	DP=40;VDB=1.884680e-01;RPB=3.381261e-01;AF1=0.5;AC1=1;DP4=9,11,9,11;MQ=60;FQ=225;PV4=1,0.013,1,0.39	GT:PL:GQ	0/1:255,0,255:99
Tb927_01_v4	235905	.	A	G	191	.	DP=28;VDB=9.175087e-02;RPB=-1.090960e+00;AF1=0.5;AC1=1;DP4=9,7,7,5;MQ=57;FQ=194;PV4=1,1,1,1	GT:PL:GQ	0/1:221,0,245:99
Tb927_01_v4	236100	.	T	C	162	.	DP=36;VDB=1.873217e-01;RPB=1.175040e+00;AF1=0.5;AC1=1;DP4=5,10,7,11;MQ=31;FQ=158;PV4=1,0.4,0.26,0.39	GT:PL:GQ	0/1:192,0,186:99
Tb927_01_v4	236241	.	T	C	113	.	DP=30;VDB=1.090312e-01;RPB=-1.721459e+00;AF1=0.5;AC1=1;DP4=13,6,6,5;MQ=33;FQ=116;PV4=0.7,1,0.029,0.35	GT:PL:GQ	0/1:143,0,252:99
Tb927_01_v4	236628	.	C	G	225	.	DP=36;VDB=1.947948e-01;RPB=-7.163039e-01;AF1=0.5;AC1=1;DP4=10,6,10,10;MQ=59;FQ=223;PV4=0.52,0.11,0.054,0.058	GT:PL:GQ	0/1:255,0,251:99
Tb927_01_v4	236757	.	A	G	225	.	DP=32;VDB=1.060595e-01;RPB=-1.751623e-01;AF1=0.5;AC1=1;DP4=5,7,12,8;MQ=59;FQ=167;PV4=0.47,1,0.16,1	GT:PL:GQ	0/1:255,0,194:99
Tb927_01_v4	237129	.	C	T	220	.	DP=36;VDB=1.832816e-01;RPB=1.501724e+00;AF1=0.5;AC1=1;DP4=12,5,5,13;MQ=60;FQ=221;PV4=0.018,0.076,1,0.3	GT:PL:GQ	0/1:250,0,253:99
Tb927_01_v4	237746	.	A	G	182	.	DP=28;VDB=1.462331e-01;RPB=2.683725e-01;AF1=0.5;AC1=1;DP4=6,9,8,4;MQ=60;FQ=185;PV4=0.25,1,1,1	GT:PL:GQ	0/1:212,0,247:99
Tb927_01_v4	238309	.	C	T	225	.	DP=33;VDB=1.420034e-01;RPB=-1.821295e-02;AF1=0.5;AC1=1;DP4=8,6,13,6;MQ=60;FQ=210;PV4=0.72,0.4,1,1	GT:PL:GQ	0/1:255,0,237:99
Tb927_01_v4	238400	.	T	C	222	.	DP=39;VDB=2.512800e-01;AF1=1;AC1=2;DP4=0,0,21,16;MQ=60;FQ=-138	GT:PL:GQ	1/1:255,111,0:99
Tb927_01_v4	238650	.	C	T	217	.	DP=43;VDB=1.179309e-01;RPB=8.086594e-01;AF1=0.5;AC1=1;DP4=13,10,5,14;MQ=60;FQ=219;PV4=0.065,0.1,1,0.049	GT:PL:GQ	0/1:247,0,255:99
Tb927_01_v4	238672	.	T	C	225	.	DP=41;VDB=1.293865e-01;RPB=-5.245897e-01;AF1=0.5;AC1=1;DP4=4,10,15,11;MQ=60;FQ=175;PV4=0.1,1,1,1	GT:PL:GQ	0/1:255,0,202:99
Tb927_01_v4	238687	.	G	A	225	.	DP=42;VDB=1.397405e-01;RPB=-2.235342e+00;AF1=0.5;AC1=1;DP4=12,10,8,11;MQ=60;FQ=225;PV4=0.54,0.15,1,0.22	GT:PL:GQ	0/1:255,0,255:99
Tb927_01_v4	239058	.	T	C	143	.	DP=19;VDB=5.508941e-02;RPB=2.890030e-01;AF1=0.5;AC1=1;DP4=3,8,4,4;MQ=60;FQ=146;PV4=0.38,1,1,0.18	GT:PL:GQ	0/1:173,0,209:99
Tb927_01_v4	239432	.	C	A	209	.	DP=29;VDB=9.538478e-02;RPB=7.637626e-01;AF1=0.5;AC1=1;DP4=4,10,6,9;MQ=60;FQ=207;PV4=0.7,0.02,1,1	GT:PL:GQ	0/1:239,0,235:99
Tb927_01_v4	239607	.	G	A	215	.	DP=36;VDB=1.570237e-01;RPB=3.145764e-01;AF1=0.5;AC1=1;DP4=14,5,6,10;MQ=60;FQ=218;PV4=0.044,0.038,1,1	GT:PL:GQ	0/1:245,0,255:99
Tb927_01_v4	239635	.	G	T	208	.	DP=38;VDB=1.701141e-01;RPB=1.049580e+00;AF1=0.5;AC1=1;DP4=18,4,10,6;MQ=60;FQ=211;PV4=0.27,1,1,0.48	GT:PL:GQ	0/1:238,0,249:99
Tb927_01_v4	239656	.	G	A	194	.	DP=31;VDB=1.411297e-01;RPB=4.564834e-01;AF1=0.5;AC1=1;DP4=15,2,9,5;MQ=60;FQ=186;PV4=0.2,0.17,1,0.11	GT:PL:GQ	0/1:224,0,213:99
Tb927_01_v4	239942	.	T	C	99	.	DP=29;VDB=1.149890e-01;RPB=9.129175e-01;AF1=0.5;AC1=1;DP4=8,12,2,5;MQ=60;FQ=102;PV4=0.68,1,1,1	GT:PL:GQ	0/1:129,0,255:99
Tb927_01_v4	239965	.	G	A	74	.	DP=27;VDB=4.290243e-02;RPB=1.253905e+00;AF1=0.5;AC1=1;DP4=9,12,3,3;MQ=60;FQ=77;PV4=1,1,1,1	GT:PL:GQ	0/1:104,0,255:99
Tb927_01_v4	240108	.	C	T	225	.	DP=33;VDB=1.917614e-01;RPB=6.374533e-01;AF1=0.5;AC1=1;DP4=8,6,14,5;MQ=60;FQ=208;PV4=0.46,0.13,1,1	GT:PL:GQ	0/1:255,0,235:99
Tb927_01_v4	240260	.	A	G	162	.	DP=25;VDB=1.263391e-01;RPB=-6.379052e-01;AF1=0.5;AC1=1;DP4=9,6,6,4;MQ=60;FQ=165;PV4=1,0.44,1,1	GT:PL:GQ	0/1:192,0,255:99
Tb927_01_v4	240276	.	A	G	183	.	DP=32;VDB=1.490951e-01;RPB=2.685859e-01;AF1=0.5;AC1=1;DP4=13,6,7,6;MQ=60;FQ=186;PV4=0.47,0.1,1,1	GT:PL:GQ	0/1:213,0,255:99
Tb927_01_v4	240281	.	C	T	225	.	DP=32;VDB=1.777942e-01;RPB=-6.422616e-01;AF1=0.5;AC1=1;DP4=6,6,14,6;MQ=60;FQ=187;PV4=0.29,1,1,0.1	GT:PL:GQ	0/1:255,0,214:99
Tb927_01_v4	240305	.	A	G	216	.	DP=41;VDB=1.366928e-01;RPB=-2.898827e-01;AF1=0.5;AC1=1;DP4=14,10,9,7;MQ=60;FQ=219;PV4=1,1,1,0.36	GT:PL:GQ	0/1:246,0,255:99
Tb927_01_v4	240310	.	G	T	225	.	DP=40;VDB=1.178677e-01;RPB=-2.112886e-01;AF1=0.5;AC1=1;DP4=11,10,9,9;MQ=60;FQ=225;PV4=1,0.21,1,0.018	GT:PL:GQ	0/1:255,0,255:99
Tb927_01_v4	240346	.	T	C	222	.	DP=44;VDB=3.440368e-01;AF1=1;AC1=2;DP4=0,0,19,25;MQ=60;FQ=-159	GT:PL:GQ	1/1:255,132,0:99
Tb927_01_v4	240376	.	T	G	225	.	DP=44;VDB=1.437538e-01;RPB=-2.474874e-01;AF1=0.5;AC1=1;DP4=7,17,9,11;MQ=60;FQ=225;PV4=0.35,0.23,1,1	GT:PL:GQ	0/1:255,0,255:99
Tb927_01_v4	240555	.	C	A	214	.	DP=42;VDB=2.879704e-02;RPB=-3.260253e-01;AF1=0.5;AC1=1;DP4=11,9,3,18;MQ=60;FQ=217;PV4=0.0088,1,1,1	GT:PL:GQ	0/1:244,0,255:99
Tb927_01_v4	240948	.	G	A	225	.	DP=34;VDB=1.142746e-01;RPB=1.071252e+00;AF1=0.5;AC1=1;DP4=7,4,9,12;MQ=60;FQ=158;PV4=0.46,0.21,1,0.19	GT:PL:GQ	0/1:255,0,185:99
Tb927_01_v4	241149	.	C	T	222	.	DP=30;VDB=2.823210e-01;AF1=1;AC1=2;DP4=0,0,17,13;MQ=60;FQ=-117	GT:PL:GQ	1/1:255,90,0:99
Tb927_01_v4	241272	.	A	C	222	.	DP=42;VDB=2.361998e-01;AF1=1;AC1=2;DP4=0,0,18,22;MQ=60;FQ=-147	GT:PL:GQ	1/1:255,120,0:99
Tb927_01_v4	241427	.	G	A	222	.	DP=18;VDB=1.778071e-01;AF1=1;AC1=2;DP4=0,0,9,7;MQ=60;FQ=-75	GT:PL:GQ	1/1:255,48,0:93
Tb927_01_v4	241434	.	C	T	222	.	DP=21;VDB=1.307442e-01;AF1=1;AC1=2;DP4=0,0,11,10;MQ=60;FQ=-90	GT:PL:GQ	1/1:255,63,0:99
Tb927_01_v4	241807	.	A	T	225	.	DP=45;VDB=1.298167e-01;RPB=1.135289e-02;AF1=0.5;AC1=1;DP4=12,10,10,13;MQ=60;FQ=225;PV4=0.56,0.18,1,1	GT:PL:GQ	0/1:255,0,255:99
Tb927_01_v4	241917	.	G	A	193	.	DP=41;VDB=1.259100e-01;RPB=-2.997961e-01;AF1=0.5;AC1=1;DP4=14,9,10,6;MQ=60;FQ=196;PV4=1,0.045,1,1	GT:PL:GQ	0/1:223,0,255:99
Tb927_01_v4	241977	.	C	T	222	.	DP=37;VDB=3.100639e-01;AF1=1;AC1=2;DP4=0,0,21,15;MQ=60;FQ=-135	GT:PL:GQ	1/1:255,108,0:99
Tb927_01_v4	242048	.	T	G	222	.	DP=49;VDB=2.825581e-01;AF1=1;AC1=2;DP4=0,0,26,22;MQ=60;FQ=-171	GT:PL:GQ	1/1:255,144,0:99
Tb927_01_v4	242087	.	A	G	222	.	DP=53;VDB=2.672086e-01;AF1=1;AC1=2;DP4=0,0,34,18;MQ=60;FQ=-184	GT:PL:GQ	1/1:255,157,0:99
Tb927_01_v4	242414	.	T	C	225	.	DP=46;VDB=2.158888e-01;RPB=2.677098e-01;AF1=0.5;AC1=1;DP4=8,11,11,16;MQ=60;FQ=225;PV4=1,0.1,1,1	GT:PL:GQ	0/1:255,0,255:99
Tb927_01_v4	242434	.	G	A	225	.	DP=44;VDB=6.562544e-02;RPB=-1.222790e-02;AF1=0.5;AC1=1;DP4=7,12,10,14;MQ=60;FQ=225;PV4=1,0.48,1,1	GT:PL:GQ	0/1:255,0,255:99
Tb927_01_v4	242437	.	G	C	225	.	DP=44;VDB=3.685018e-02;RPB=-2.132456e-01;AF1=0.5;AC1=1;DP4=7,12,10,15;MQ=60;FQ=225;PV4=1,0.12,1,1	GT:PL:GQ	0/1:255,0,255:99
Tb927_01_v4	242818	.	A	G	222	.	DP=42;VDB=2.703539e-01;AF1=1;AC1=2;DP4=0,0,21,20;MQ=60;FQ=-150	GT:PL:GQ	1/1:255,123,0:99
Tb927_01_v4	242830	.	C	A	225	.	DP=41;VDB=1.813483e-01;RPB=5.621035e-01;AF1=0.5;AC1=1;DP4=14,8,8,11;MQ=60;FQ=225;PV4=0.22,0.051,1,0.11	GT:PL:GQ	0/1:255,0,255:99
Tb927_01_v4	242920	.	C	T	200	.	DP=27;VDB=1.537523e-01;RPB=-5.400617e-01;AF1=0.5;AC1=1;DP4=9,3,10,4;MQ=60;FQ=180;PV4=1,0.22,1,0.38	GT:PL:GQ	0/1:230,0,207:99
Tb927_01_v4	242987	.	C	T	225	.	DP=36;VDB=8.036227e-02;RPB=-3.731748e-01;AF1=0.5;AC1=1;DP4=5,9,9,13;MQ=60;FQ=198;PV4=1,0.28,1,1	GT:PL:GQ	0/1:255,0,225:99
Tb927_01_v4	243166	.	A	G	209	.	DP=31;VDB=1.214739e-01;RPB=-4.564834e-01;AF1=0.5;AC1=1;DP4=10,7,9,5;MQ=60;FQ=212;PV4=1,1,1,1	GT:PL:GQ	0/1:239,0,255:99
Tb927_01_v4	243280	.	G	A	225	.	DP=42;VDB=1.407839e-01;RPB=-1.741025e+00;AF1=0.5;AC1=1;DP4=8,10,13,11;MQ=60;FQ=225;PV4=0.76,0.2,1,0.48	GT:PL:GQ	0/1:255,0,255:99
Tb927_01_v4	243322	.	A	G	225	.	DP=48;VDB=2.100622e-01;RPB=1.606490e+00;AF1=0.5;AC1=1;DP4=12,8,15,11;MQ=60;FQ=225;PV4=1,1,1,1	GT:PL:GQ	0/1:255,0,255:99
Tb927_01_v4	243508	.	T	G	225	.	DP=37;VDB=1.552312e-01;RPB=6.284678e-01;AF1=0.5;AC1=1;DP4=8,8,8,13;MQ=60;FQ=218;PV4=0.52,1,1,1	GT:PL:GQ	0/1:255,0,245:99
Tb927_01_v4	243516	.	C	G	225	.	DP=34;VDB=1.925397e-01;RPB=4.024162e-01;AF1=0.5;AC1=1;DP4=5,9,7,13;MQ=60;FQ=198;PV4=1,1,1,0.36	GT:PL:GQ	0/1:255,0,225:99
Tb927_01_v4	243691	.	C	A	225	.	DP=43;VDB=1.484367e-01;RPB=1.327033e+00;AF1=0.5;AC1=1;DP4=7,13,14,9;MQ=60;FQ=225;PV4=0.13,0.0094,1,1	GT:PL:GQ	0/1:255,0,255:99
Tb927_01_v4	243697	.	T	C	225	.	DP=45;VDB=2.058170e-01;RPB=-6.698205e-01;AF1=0.5;AC1=1;DP4=13,10,7,15;MQ=60;FQ=225;PV4=0.14,0.17,1,1	GT:PL:GQ	0/1:255,0,255:99
Tb927_01_v4	244107	.	C	T	225	.	DP=43;VDB=2.056538e-01;RPB=3.280024e-01;AF1=0.5;AC1=1;DP4=7,14,8,14;MQ=60;FQ=225;PV4=1,1,1,1	GT:PL:GQ	0/1:255,0,255:99
Tb927_01_v4	244131	.	T	C	225	.	DP=38;VDB=1.787212e-01;RPB=-5.871569e-02;AF1=0.5;AC1=1;DP4=6,11,9,12;MQ=60;FQ=225;PV4=0.74,0.17,1,1	GT:PL:GQ	0/1:255,0,255:99
Tb927_01_v4	244159	.	T	C	225	.	DP=38;VDB=1.984589e-01;RPB=-9.904732e-01;AF1=0.5;AC1=1;DP4=7,10,10,10;MQ=60;FQ=225;PV4=0.74,0.13,1,1	GT:PL:GQ	0/1:255,0,255:99
Tb927_01_v4	244180	.	G	A	225	.	DP=39;VDB=1.947947e-01;RPB=2.192645e-01;AF1=0.5;AC1=1;DP4=7,11,11,9;MQ=60;FQ=225;PV4=0.35,0.0058,1,1	GT:PL:GQ	0/1:255,0,255:99
Tb927_01_v4	244285	.	A	G	225	.	DP=47;VDB=7.094711e-02;RPB=1.649310e+00;AF1=0.5;AC1=1;DP4=16,7,15,9;MQ=60;FQ=225;PV4=0.76,1,1,1	GT:PL:GQ	0/1:255,0,255:99
Tb927_01_v4	244346	.	G	A	225	.	DP=34;VDB=2.038946e-01;RPB=2.576881e-01;AF1=0.5;AC1=1;DP4=6,5,16,7;MQ=60;FQ=160;PV4=0.46,0.21,1,0.43	GT:PL:GQ	0/1:255,0,187:99
Tb927_01_v4	244377	.	G	C	225	.	DP=38;VDB=1.022307e-01;RPB=7.454993e-01;AF1=0.5;AC1=1;DP4=10,8,11,9;MQ=60;FQ=225;PV4=1,0.055,1,1	GT:PL:GQ	0/1:255,0,255:99
Tb927_01_v4	244476	.	T	C	129	.	DP=33;VDB=1.020705e-01;RPB=2.256396e+00;AF1=0.5;AC1=1;DP4=12,10,6,4;MQ=47;FQ=132;PV4=1,1,1,0.35	GT:PL:GQ	0/1:159,0,255:99
Tb927_01_v4	244477	.	C	T	132	.	DP=33;VDB=1.048427e-01;RPB=2.684164e+00;AF1=0.5;AC1=1;DP4=9,10,6,4;MQ=46;FQ=135;PV4=0.7,1,1,0.34	GT:PL:GQ	0/1:162,0,249:99
Tb927_01_v4	245091	.	C	.	39	.	DP=3;AF1=0;AC1=0;DP4=3,0,0,0;MQ=25;FQ=-36	PL	0
Tb927_01_v4	245107	.	T	C	76	.	DP=12;VDB=4.719847e-02;RPB=1.077091e+00;AF1=0.5;AC1=1;DP4=2,2,2,4;MQ=46;FQ=71.2;PV4=1,0.34,0.051,1	GT:PL:GQ	0/1:106,0,99:99
Tb927_01_v4	245149	.	T	C	182	.	DP=36;VDB=1.518482e-01;RPB=-3.082748e-01;AF1=0.5;AC1=1;DP4=8,14,8,6;MQ=56;FQ=185;PV4=0.31,0.077,1,0.12	GT:PL:GQ	0/1:212,0,255:99
Tb927_01_v4	245166	.	C	G	225	.	DP=41;VDB=1.238676e-01;RPB=6.138682e-01;AF1=0.5;AC1=1;DP4=8,8,6,17;MQ=58;FQ=215;PV4=0.18,0.43,0.22,1	GT:PL:GQ	0/1:255,0,242:99
Tb927_01_v4	245220	.	T	C	225	.	DP=36;VDB=1.886193e-01;RPB=-4.500000e-01;AF1=0.5;AC1=1;DP4=6,9,5,15;MQ=60;FQ=208;PV4=0.47,1,1,1	GT:PL:GQ	0/1:255,0,235:99
Tb927_01_v4	245237	.	T	C	223	.	DP=34;VDB=1.547527e-01;RPB=2.587746e-01;AF1=0.5;AC1=1;DP4=6,12,7,9;MQ=60;FQ=224;PV4=0.73,0.43,1,0.47	GT:PL:GQ	0/1:253,0,255:99
Tb927_01_v4	245265	.	T	C	188	.	DP=33;VDB=7.259573e-02;RPB=-1.183842e+00;AF1=0.5;AC1=1;DP4=8,11,9,5;MQ=60;FQ=191;PV4=0.3,0.042,1,0.14	GT:PL:GQ	0/1:218,0,255:99
Tb927_01_v4	245322	.	T	C	225	.	DP=36;VDB=1.980806e-01;RPB=-1.123736e+00;AF1=0.5;AC1=1;DP4=3,10,9,11;MQ=60;FQ=163;PV4=0.28,1,1,1	GT:PL:GQ	0/1:255,0,190:99
Tb927_01_v4	245404	.	C	T	225	.	DP=35;VDB=1.187747e-01;RPB=5.115762e-01;AF1=0.5;AC1=1;DP4=12,6,10,7;MQ=60;FQ=225;PV4=0.73,0.068,1,1	GT:PL:GQ	0/1:255,0,255:99
Tb927_01_v4	245473	.	C	T	151	.	DP=30;VDB=6.858245e-02;RPB=5.164376e-01;AF1=0.5;AC1=1;DP4=12,7,8,3;MQ=60;FQ=154;PV4=0.7,0.099,1,0.25	GT:PL:GQ	0/1:181,0,255:99
Tb927_01_v4	245551	.	T	C	225	.	DP=38;VDB=5.471414e-02;RPB=-3.991359e-01;AF1=0.5;AC1=1;DP4=8,8,15,7;MQ=60;FQ=219;PV4=0.32,1,1,0.23	GT:PL:GQ	0/1:255,0,246:99
Tb927_01_v4	245670	.	A	G	225	.	DP=38;VDB=1.435895e-01;RPB=-3.494489e-01;AF1=0.5;AC1=1;DP4=10,8,7,12;MQ=60;FQ=225;PV4=0.33,0.054,1,0.08	GT:PL:GQ	0/1:255,0,255:99
Tb927_01_v4	246056	.	T	C	225	.	DP=40;VDB=1.826400e-01;RPB=-1.401942e+00;AF1=0.5;AC1=1;DP4=10,12,9,8;MQ=60;FQ=225;PV4=0.75,1,1,1	GT:PL:GQ	0/1:255,0,255:99
Tb927_01_v4	246104	.	C	T	225	.	DP=48;VDB=2.338681e-01;RPB=4.985659e-01;AF1=0.5;AC1=1;DP4=8,12,15,11;MQ=60;FQ=225;PV4=0.37,0.074,1,1	GT:PL:GQ	0/1:255,0,255:99
Tb927_01_v4	246276	.	T	A	225	.	DP=38;VDB=1.194918e-01;RPB=-9.125651e-01;AF1=0.5;AC1=1;DP4=7,8,12,10;MQ=60;FQ=211;PV4=0.74,1,1,1	GT:PL:GQ	0/1:255,0,238:99
Tb927_01_v4	246442	.	A	G	225	.	DP=47;VDB=2.311657e-01;RPB=8.108771e-01;AF1=0.5;AC1=1;DP4=7,13,14,11;MQ=60;FQ=225;PV4=0.23,1,1,0.12	GT:PL:GQ	0/1:255,0,255:99
Tb927_01_v4	246456	.	G	A	225	.	DP=51;VDB=2.521613e-01;RPB=-3.893048e-01;AF1=0.5;AC1=1;DP4=11,12,9,18;MQ=60;FQ=225;PV4=0.39,0.086,1,0.34	GT:PL:GQ	0/1:255,0,255:99
Tb927_01_v4	246565	.	C	T	225	.	DP=46;VDB=1.773278e-01;RPB=6.315168e-01;AF1=0.5;AC1=1;DP4=10,10,15,11;MQ=60;FQ=225;PV4=0.77,0.036,1,0.12	GT:PL:GQ	0/1:255,0,255:99
Tb927_01_v4	246881	.	G	A	225	.	DP=47;VDB=2.298184e-01;RPB=-6.758337e-01;AF1=0.5;AC1=1;DP4=10,10,12,14;MQ=60;FQ=225;PV4=1,0.18,1,0.15	GT:PL:GQ	0/1:255,0,255:99
Tb927_01_v4	247238	.	C	T	222	.	DP=32;VDB=2.647673e-01;AF1=1;AC1=2;DP4=0,0,16,16;MQ=60;FQ=-123	GT:PL:GQ	1/1:255,96,0:99
Tb927_01_v4	247255	.	A	C	186	.	DP=28;VDB=9.940356e-02;RPB=-7.659933e-01;AF1=0.5;AC1=1;DP4=7,9,5,7;MQ=60;FQ=189;PV4=1,0.17,1,1	GT:PL:GQ	0/1:216,0,255:99
Tb927_01_v4	247273	.	A	G	222	.	DP=23;VDB=2.101178e-01;AF1=1;AC1=2;DP4=0,0,12,11;MQ=60;FQ=-96	GT:PL:GQ	1/1:255,69,0:99
Tb927_01_v4	247323	.	C	G	170	.	DP=30;VDB=1.986297e-02;RPB=-1.481668e-01;AF1=0.5;AC1=1;DP4=7,11,8,4;MQ=60;FQ=173;PV4=0.26,0.32,1,1	GT:PL:GQ	0/1:200,0,255:99
Tb927_01_v4	247411	.	G	A	222	.	DP=38;VDB=3.071457e-01;AF1=1;AC1=2;DP4=0,0,23,14;MQ=60;FQ=-138	GT:PL:GQ	1/1:255,111,0:99
Tb927_01_v4	247504	.	A	G	222	.	DP=42;VDB=3.065236e-01;AF1=1;AC1=2;DP4=0,0,26,15;MQ=60;FQ=-150	GT:PL:GQ	1/1:255,123,0:99
Tb927_01_v4	247635	.	T	C	222	.	DP=29;VDB=2.282628e-01;AF1=1;AC1=2;DP4=0,0,13,16;MQ=60;FQ=-114	GT:PL:GQ	1/1:255,87,0:99
Tb927_01_v4	247754	.	T	C	222	.	DP=30;VDB=2.124129e-01;AF1=1;AC1=2;DP4=0,0,15,15;MQ=60;FQ=-117	GT:PL:GQ	1/1:255,90,0:99
Tb927_01_v4	247968	.	C	T	218	.	DP=44;VDB=1.690621e-01;RPB=6.634308e-01;AF1=0.5;AC1=1;DP4=8,17,6,13;MQ=60;FQ=220;PV4=1,0.085,1,1	GT:PL:GQ	0/1:248,0,255:99
Tb927_01_v4	248450	.	C	T	222	.	DP=37;VDB=2.911801e-01;AF1=1;AC1=2;DP4=0,0,21,16;MQ=60;FQ=-138	GT:PL:GQ	1/1:255,111,0:99
Tb927_01_v4	248547	.	C	A	222	.	DP=49;VDB=2.892925e-01;AF1=1;AC1=2;DP4=0,0,22,27;MQ=60;FQ=-175	GT:PL:GQ	1/1:255,148,0:99
Tb927_01_v4	248620	.	C	T	225	.	DP=30;VDB=1.863895e-01;RPB=1.418168e+00;AF1=0.5;AC1=1;DP4=8,4,8,10;MQ=60;FQ=189;PV4=0.28,0.018,1,0.41	GT:PL:GQ	0/1:255,0,216:99
Tb927_01_v4	248725	.	T	C	222	.	DP=39;VDB=2.874884e-01;AF1=1;AC1=2;DP4=0,0,20,17;MQ=60;FQ=-138	GT:PL:GQ	1/1:255,111,0:99
Tb927_01_v4	249201	.	G	A	225	.	DP=38;VDB=1.497188e-01;RPB=-7.161883e-01;AF1=0.5;AC1=1;DP4=7,10,8,12;MQ=60;FQ=225;PV4=1,1,1,0.3	GT:PL:GQ	0/1:255,0,255:99
Tb927_01_v4	249312	.	A	G	222	.	DP=40;VDB=1.923674e-01;AF1=1;AC1=2;DP4=0,0,23,16;MQ=60;FQ=-144	GT:PL:GQ	1/1:255,117,0:99
Tb927_01_v4	249390	.	A	G	222	.	DP=20;VDB=7.727761e-02;AF1=1;AC1=2;DP4=0,0,8,12;MQ=60;FQ=-87	GT:PL:GQ	1/1:255,60,0:99
Tb927_01_v4	249490	.	G	A	225	.	DP=26;VDB=9.432568e-02;RPB=8.055556e-01;AF1=0.5;AC1=1;DP4=5,3,12,6;MQ=60;FQ=112;PV4=1,1,1,0.41	GT:PL:GQ	0/1:255,0,139:99
Tb927_01_v4	249585	.	T	C	222	.	DP=46;VDB=3.546811e-02;AF1=1;AC1=2;DP4=0,0,20,25;MQ=60;FQ=-162	GT:PL:GQ	1/1:255,135,0:99
Tb927_01_v4	249882	.	A	C	222	.	DP=47;VDB=3.517210e-01;AF1=1;AC1=2;DP4=0,0,22,25;MQ=60;FQ=-168	GT:PL:GQ	1/1:255,141,0:99
Tb927_01_v4	249969	.	C	T	222	.	DP=29;VDB=2.528136e-01;AF1=1;AC1=2;DP4=0,0,17,12;MQ=60;FQ=-114	GT:PL:GQ	1/1:255,87,0:99
Tb927_01_v4	250047	.	A	G	222	.	DP=23;VDB=2.113683e-01;AF1=1;AC1=2;DP4=0,0,13,10;MQ=60;FQ=-96	GT:PL:GQ	1/1:255,69,0:99
Tb927_01_v4	250107	.	G	A	222	.	DP=29;VDB=2.750389e-01;AF1=1;AC1=2;DP4=0,0,10,19;MQ=60;FQ=-114	GT:PL:GQ	1/1:255,87,0:99
Tb927_01_v4	250236	.	T	C	133	.	DP=26;VDB=1.184503e-01;RPB=1.293523e+00;AF1=0.5;AC1=1;DP4=6,11,2,7;MQ=60;FQ=136;PV4=0.67,1,1,0.45	GT:PL:GQ	0/1:163,0,255:99
Tb927_01_v4	250362	.	G	C	222	.	DP=19;VDB=1.717525e-01;AF1=1;AC1=2;DP4=0,0,7,12;MQ=60;FQ=-84	GT:PL:GQ	1/1:255,57,0:99
Tb927_01_v4	250629	.	C	T	222	.	DP=18;VDB=1.642311e-01;AF1=1;AC1=2;DP4=0,0,4,14;MQ=60;FQ=-81	GT:PL:GQ	1/1:255,54,0:99
Tb927_01_v4	250658	.	T	C	103	.	DP=9;VDB=1.542289e-02;AF1=1;AC1=2;DP4=0,0,1,6;MQ=60;FQ=-48	GT:PL:GQ	1/1:136,21,0:39
Tb927_01_v4	250659	.	T	A	105	.	DP=9;VDB=1.939400e-02;AF1=1;AC1=2;DP4=0,0,1,6;MQ=60;FQ=-48	GT:PL:GQ	1/1:138,21,0:39
Tb927_01_v4	250729	.	C	T	225	.	DP=32;VDB=1.335877e-01;RPB=1.899343e-02;AF1=0.5;AC1=1;DP4=9,5,11,7;MQ=60;FQ=201;PV4=1,1,1,0.13	GT:PL:GQ	0/1:255,0,228:99
Tb927_01_v4	250799	.	A	G	222	.	DP=28;VDB=2.263761e-01;AF1=1;AC1=2;DP4=0,0,13,15;MQ=60;FQ=-111	GT:PL:GQ	1/1:255,84,0:99
Tb927_01_v4	250861	.	G	A	222	.	DP=33;VDB=4.938308e-02;AF1=1;AC1=2;DP4=0,0,21,12;MQ=60;FQ=-126	GT:PL:GQ	1/1:255,99,0:99
Tb927_01_v4	250923	.	T	A	222	.	DP=24;VDB=2.488344e-01;AF1=1;AC1=2;DP4=0,0,17,7;MQ=60;FQ=-99	GT:PL:GQ	1/1:255,72,0:99
Tb927_01_v4	250935	.	A	G	222	.	DP=23;VDB=1.370637e-01;AF1=1;AC1=2;DP4=0,0,16,6;MQ=60;FQ=-93	GT:PL:GQ	1/1:255,66,0:99
Tb927_01_v4	250938	.	A	C	222	.	DP=23;VDB=2.102212e-01;AF1=1;AC1=2;DP4=0,0,16,7;MQ=60;FQ=-96	GT:PL:GQ	1/1:255,69,0:99
Tb927_01_v4	250943	.	C	T	222	.	DP=23;VDB=1.529480e-01;AF1=1;AC1=2;DP4=0,0,15,8;MQ=60;FQ=-96	GT:PL:GQ	1/1:255,69,0:99
Tb927_01_v4	250958	.	T	C	222	.	DP=21;VDB=1.439112e-01;AF1=1;AC1=2;DP4=0,0,13,8;MQ=60;FQ=-90	GT:PL:GQ	1/1:255,63,0:99
Tb927_01_v4	251393	.	G	A	222	.	DP=34;VDB=5.968238e-02;AF1=1;AC1=2;DP4=0,0,19,15;MQ=60;FQ=-129	GT:PL:GQ	1/1:255,102,0:99
Tb927_01_v4	251492	.	A	G	222	.	DP=36;VDB=6.028384e-02;AF1=1;AC1=2;DP4=0,0,12,24;MQ=60;FQ=-135	GT:PL:GQ	1/1:255,108,0:99
Tb927_01_v4	251606	.	A	G	222	.	DP=34;VDB=1.985499e-01;AF1=1;AC1=2;DP4=0,0,15,18;MQ=60;FQ=-126	GT:PL:GQ	1/1:255,99,0:99
Tb927_01_v4	251823	.	T	C	222	.	DP=28;VDB=1.956162e-01;AF1=1;AC1=2;DP4=0,0,11,16;MQ=60;FQ=-108	GT:PL:GQ	1/1:255,81,0:99
Tb927_01_v4	251964	.	G	A	222	.	DP=30;VDB=2.271079e-01;AF1=1;AC1=2;DP4=0,0,13,17;MQ=60;FQ=-117	GT:PL:GQ	1/1:255,90,0:99
Tb927_01_v4	252000	.	A	G	222	.	DP=28;VDB=1.568262e-01;RPB=-1.237969e-01;AF1=1;AC1=2;DP4=1,0,14,13;MQ=60;FQ=-83;PV4=1,1,1,0.27	GT:PL:GQ	1/1:255,56,0:99
Tb927_01_v4	252004	.	C	T	222	.	DP=28;VDB=1.853417e-01;AF1=1;AC1=2;DP4=0,0,16,12;MQ=60;FQ=-111	GT:PL:GQ	1/1:255,84,0:99
Tb927_01_v4	252014	.	G	A	222	.	DP=27;VDB=1.698192e-01;AF1=1;AC1=2;DP4=0,0,16,11;MQ=60;FQ=-108	GT:PL:GQ	1/1:255,81,0:99
Tb927_01_v4	252042	.	C	T	222	.	DP=26;VDB=1.950324e-01;AF1=1;AC1=2;DP4=0,0,16,10;MQ=60;FQ=-105	GT:PL:GQ	1/1:255,78,0:99
Tb927_01_v4	252129	.	C	T	222	.	DP=42;VDB=3.199415e-01;AF1=1;AC1=2;DP4=0,0,19,21;MQ=60;FQ=-147	GT:PL:GQ	1/1:255,120,0:99
Tb927_01_v4	252138	.	T	C	190	.	DP=37;VDB=1.252396e-01;RPB=-9.897243e-01;AF1=0.5;AC1=1;DP4=9,13,5,9;MQ=60;FQ=193;PV4=1,0.49,1,0.24	GT:PL:GQ	0/1:220,0,255:99
Tb927_01_v4	252245	.	C	T	192	.	DP=23;VDB=1.214645e-01;RPB=4.031129e-01;AF1=0.5;AC1=1;DP4=5,5,7,6;MQ=60;FQ=181;PV4=1,0.0055,1,0.03	GT:PL:GQ	0/1:222,0,208:99
Tb927_01_v4	252251	.	A	T	194	.	DP=24;VDB=1.548197e-01;RPB=8.660254e-02;AF1=0.5;AC1=1;DP4=5,7,7,5;MQ=60;FQ=195;PV4=0.68,0.36,1,0.11	GT:PL:GQ	0/1:224,0,227:99
Tb927_01_v4	252320	.	T	C	224	.	DP=37;VDB=1.834830e-01;RPB=1.048347e+00;AF1=0.5;AC1=1;DP4=6,13,12,6;MQ=60;FQ=224;PV4=0.05,0.12,1,0.37	GT:PL:GQ	0/1:254,0,255:99
Tb927_01_v4	252481	.	G	A	225	.	DP=33;VDB=1.755106e-01;RPB=2.701643e-01;AF1=0.5;AC1=1;DP4=9,8,7,9;MQ=60;FQ=225;PV4=0.73,0.41,1,0.17	GT:PL:GQ	0/1:255,0,255:99
Tb927_01_v4	252582	.	A	G	225	.	DP=32;VDB=1.761550e-01;RPB=-3.755205e-01;AF1=0.5;AC1=1;DP4=6,9,10,6;MQ=60;FQ=221;PV4=0.29,1,1,1	GT:PL:GQ	0/1:255,0,249:99
Tb927_01_v4	252655	.	T	A	212	.	DP=29;VDB=1.346145e-01;RPB=-5.455447e-01;AF1=0.5;AC1=1;DP4=7,8,9,5;MQ=60;FQ=215;PV4=0.46,1,1,1	GT:PL:GQ	0/1:242,0,255:99
Tb927_01_v4	252825	.	T	C	225	.	DP=43;VDB=6.295427e-02;RPB=5.965563e-01;AF1=0.5;AC1=1;DP4=7,16,7,13;MQ=60;FQ=225;PV4=1,1,1,1	GT:PL:GQ	0/1:255,0,255:99
Tb927_01_v4	253081	.	T	C	222	.	DP=30;VDB=2.800584e-01;AF1=1;AC1=2;DP4=0,0,15,15;MQ=60;FQ=-117	GT:PL:GQ	1/1:255,90,0:99
Tb927_01_v4	253228	.	T	C	153	.	DP=28;VDB=1.179935e-01;RPB=2.397317e-02;AF1=0.5;AC1=1;DP4=8,10,4,6;MQ=60;FQ=156;PV4=1,0.19,1,1	GT:PL:GQ	0/1:183,0,255:99
Tb927_01_v4	253470	.	C	T	185	.	DP=28;VDB=1.463681e-01;RPB=-1.740894e+00;AF1=0.5;AC1=1;DP4=2,14,7,5;MQ=60;FQ=185;PV4=0.017,0.085,1,0.23	GT:PL:GQ	0/1:215,0,215:99
Tb927_01_v4	253481	.	T	C	160	.	DP=27;VDB=1.331557e-01;RPB=-1.330556e+00;AF1=0.5;AC1=1;DP4=4,13,6,4;MQ=60;FQ=163;PV4=0.1,1,1,1	GT:PL:GQ	0/1:190,0,243:99
Tb927_01_v4	253490	.	G	T	174	.	DP=29;VDB=1.432465e-01;RPB=5.168865e-01;AF1=0.5;AC1=1;DP4=5,13,6,5;MQ=60;FQ=177;PV4=0.24,1,1,1	GT:PL:GQ	0/1:204,0,255:99
Tb927_01_v4	253607	.	G	A	162	.	DP=24;VDB=4.484189e-02;RPB=-2.954764e+00;AF1=0.5;AC1=1;DP4=4,7,11,2;MQ=60;FQ=165;PV4=0.033,0.077,1,0.24	GT:PL:GQ	0/1:192,0,212:99
Tb927_01_v4	253678	.	C	A	203	.	DP=26;VDB=9.710401e-02;AF1=1;AC1=2;DP4=0,0,5,7;MQ=60;FQ=-63	GT:PL:GQ	1/1:236,36,0:69
Tb927_01_v4	253739	.	T	C	202	.	DP=13;VDB=6.947765e-02;AF1=1;AC1=2;DP4=0,0,2,11;MQ=60;FQ=-66	GT:PL:GQ	1/1:235,39,0:75
Tb927_01_v4	253760	.	C	A	41.3	.	DP=5;VDB=1.155377e-02;AF1=1;AC1=2;DP4=0,0,0,5;MQ=60;FQ=-42	GT:PL:GQ	1/1:74,15,0:27
Tb927_01_v4	253809	.	C	T	222	.	DP=13;VDB=6.943350e-02;AF1=1;AC1=2;DP4=0,0,8,5;MQ=60;FQ=-66	GT:PL:GQ	1/1:255,39,0:75
Tb927_01_v4	253883	.	G	C	222	.	DP=21;VDB=1.985229e-01;AF1=1;AC1=2;DP4=0,0,10,10;MQ=60;FQ=-87	GT:PL:GQ	1/1:255,60,0:99
Tb927_01_v4	253901	.	A	G	112	.	DP=29;VDB=1.229217e-01;RPB=-5.339750e-01;AF1=0.5;AC1=1;DP4=10,10,4,4;MQ=60;FQ=115;PV4=1,0.41,1,1	GT:PL:GQ	0/1:142,0,255:99
Tb927_01_v4	253940	.	C	T	198	.	DP=27;VDB=4.726376e-02;RPB=9.152553e-01;AF1=0.5;AC1=1;DP4=3,7,11,4;MQ=60;FQ=157;PV4=0.049,0.15,1,0.12	GT:PL:GQ	0/1:228,0,184:99
Tb927_01_v4	253943	.	A	G	222	.	DP=26;VDB=2.149045e-01;AF1=1;AC1=2;DP4=0,0,13,13;MQ=60;FQ=-105	GT:PL:GQ	1/1:255,78,0:99
Tb927_01_v4	253997	.	T	A	23	.	DP=19;VDB=4.000000e-02;RPB=1.291774e+00;AF1=0.5;AC1=1;DP4=3,0,2,0;MQ=60;FQ=16.6;PV4=1,1,1,1	GT:PL:GQ	0/1:53,0,44:47
Tb927_01_v4	253998	.	T	A	19.1	.	DP=19;VDB=4.480000e-02;RPB=1.291774e+00;AF1=0.5001;AC1=1;DP4=3,0,2,0;MQ=60;FQ=9.34;PV4=1,1,1,1	GT:PL:GQ	0/1:49,0,36:39
Tb927_01_v4	254000	.	tgt	tt,t	99.5	.	INDEL;IS=18,0.900000;DP=20;VDB=6.237942e-02;AF1=1;AC1=2;DP4=0,0,10,7;MQ=60;FQ=-64.5	GT:PL:GQ	1/1:255,145,115,190,0,169:57
Tb927_01_v4	254001	.	G	T	26.8	.	DP=2;VDB=5.600000e-02;AF1=1;AC1=2;DP4=0,0,2,0;MQ=60;FQ=-33	GT:PL:GQ	1/1:58,6,0:10
Tb927_01_v4	254397	.	A	G	222	.	DP=27;VDB=2.377064e-01;AF1=1;AC1=2;DP4=0,0,13,14;MQ=60;FQ=-108	GT:PL:GQ	1/1:255,81,0:99
Tb927_01_v4	254415	.	A	G	222	.	DP=25;VDB=2.118067e-01;AF1=1;AC1=2;DP4=0,0,11,14;MQ=60;FQ=-102	GT:PL:GQ	1/1:255,75,0:99
Tb927_01_v4	254421	.	T	C	222	.	DP=23;VDB=1.251553e-01;AF1=1;AC1=2;DP4=0,0,9,14;MQ=60;FQ=-96	GT:PL:GQ	1/1:255,69,0:99
Tb927_01_v4	254480	.	A	G	222	.	DP=23;VDB=1.108294e-01;AF1=1;AC1=2;DP4=0,0,11,12;MQ=60;FQ=-96	GT:PL:GQ	1/1:255,69,0:99
Tb927_01_v4	254494	.	T	C	222	.	DP=27;VDB=9.454285e-02;AF1=1;AC1=2;DP4=0,0,12,15;MQ=60;FQ=-108	GT:PL:GQ	1/1:255,81,0:99
Tb927_01_v4	254516	.	A	C	222	.	DP=32;VDB=4.555860e-02;AF1=1;AC1=2;DP4=0,0,16,16;MQ=60;FQ=-123	GT:PL:GQ	1/1:255,96,0:99
Tb927_01_v4	254750	.	C	T	222	.	DP=33;VDB=1.638336e-01;AF1=1;AC1=2;DP4=0,0,20,12;MQ=60;FQ=-123	GT:PL:GQ	1/1:255,96,0:99
Tb927_01_v4	254812	.	C	T	178	.	DP=8;VDB=8.051127e-02;AF1=1;AC1=2;DP4=0,0,5,3;MQ=60;FQ=-51	GT:PL:GQ	1/1:211,24,0:45
Tb927_01_v4	254833	.	A	.	28.2	.	DP=9;VDB=6.148708e-03;;AC1=2;FQ=-30	PL	0
Tb927_01_v4	254895	.	C	T	222	.	DP=28;VDB=1.107038e-01;AF1=1;AC1=2;DP4=0,0,17,11;MQ=60;FQ=-111	GT:PL:GQ	1/1:255,84,0:99
Tb927_01_v4	255655	.	C	T	225	.	DP=29;VDB=1.839980e-01;RPB=-2.333452e+00;AF1=0.5;AC1=1;DP4=5,4,10,10;MQ=60;FQ=143;PV4=1,0.078,1,1	GT:PL:GQ	0/1:255,0,170:99
Tb927_01_v4	255917	.	T	C	222	.	DP=44;VDB=1.452586e-01;AF1=1;AC1=2;DP4=0,0,26,18;MQ=60;FQ=-159	GT:PL:GQ	1/1:255,132,0:99
Tb927_01_v4	256122	.	G	A	225	.	DP=29;VDB=1.785058e-01;RPB=-4.604554e-01;AF1=0.5;AC1=1;DP4=8,5,7,9;MQ=60;FQ=194;PV4=0.46,1,1,0.36	GT:PL:GQ	0/1:255,0,221:99
Tb927_01_v4	256344	.	ttaa	.	97.5	.	INDEL;IS=1,0.021277;DP=47;VDB=2.161987e-01;AF1=0;AC1=0;DP4=10,20,0,1;MQ=60;FQ=-94.5;PV4=1,0.44,1,1	PL	0
Tb927_01_v4	256346	.	a	.	59.5	.	INDEL;IS=3,0.063830;DP=46;VDB=1.834481e-01;AF1=0;AC1=0;DP4=8,16,1,2;MQ=60;FQ=-56.5;PV4=1,1,1,1	PL	0
Tb927_01_v4	256346	.	A	T	222	.	DP=46;VDB=1.575888e-01;AF1=1;AC1=2;DP4=0,0,8,15;MQ=60;FQ=-96	GT:PL:GQ	1/1:255,69,0:99
Tb927_01_v4	256479	.	A	G	222	.	DP=37;VDB=2.932561e-01;AF1=1;AC1=2;DP4=0,0,14,23;MQ=60;FQ=-138	GT:PL:GQ	1/1:255,111,0:99
Tb927_01_v4	256482	.	G	A	222	.	DP=36;VDB=3.049431e-01;AF1=1;AC1=2;DP4=0,0,14,22;MQ=60;FQ=-135	GT:PL:GQ	1/1:255,108,0:99
Tb927_01_v4	256791	.	G	A	222	.	DP=25;VDB=2.562512e-01;AF1=1;AC1=2;DP4=0,0,13,12;MQ=60;FQ=-102	GT:PL:GQ	1/1:255,75,0:99
Tb927_01_v4	256832	.	G	A	222	.	DP=38;VDB=2.715026e-01;AF1=1;AC1=2;DP4=0,0,16,22;MQ=60;FQ=-141	GT:PL:GQ	1/1:255,114,0:99
Tb927_01_v4	257055	.	C	T	222	.	DP=36;VDB=1.511095e-02;AF1=1;AC1=2;DP4=0,0,18,18;MQ=60;FQ=-135	GT:PL:GQ	1/1:255,108,0:99
Tb927_01_v4	257181	.	C	T	222	.	DP=41;VDB=2.377213e-01;AF1=1;AC1=2;DP4=0,0,26,15;MQ=60;FQ=-150	GT:PL:GQ	1/1:255,123,0:99
Tb927_01_v4	257240	.	T	C	222	.	DP=38;VDB=2.058871e-01;AF1=1;AC1=2;DP4=0,0,15,23;MQ=60;FQ=-141	GT:PL:GQ	1/1:255,114,0:99
Tb927_01_v4	257285	.	G	A	222	.	DP=35;VDB=1.579947e-01;AF1=1;AC1=2;DP4=0,0,15,20;MQ=60;FQ=-132	GT:PL:GQ	1/1:255,105,0:99
Tb927_01_v4	257334	.	T	C	222	.	DP=41;VDB=3.932263e-02;AF1=1;AC1=2;DP4=0,0,10,30;MQ=60;FQ=-147	GT:PL:GQ	1/1:255,120,0:99
Tb927_01_v4	257926	.	G	A	222	.	DP=35;VDB=2.735220e-01;AF1=1;AC1=2;DP4=0,0,24,11;MQ=60;FQ=-132	GT:PL:GQ	1/1:255,105,0:99
Tb927_01_v4	257938	.	C	T	222	.	DP=36;VDB=2.617704e-01;AF1=1;AC1=2;DP4=0,0,27,9;MQ=60;FQ=-135	GT:PL:GQ	1/1:255,108,0:99
Tb927_01_v4	257997	.	C	T	222	.	DP=40;VDB=2.791606e-01;AF1=1;AC1=2;DP4=0,0,23,16;MQ=60;FQ=-144	GT:PL:GQ	1/1:255,117,0:99
Tb927_01_v4	258039	.	C	T	222	.	DP=31;VDB=2.822613e-01;AF1=1;AC1=2;DP4=0,0,13,17;MQ=60;FQ=-117	GT:PL:GQ	1/1:255,90,0:99
Tb927_01_v4	258044	.	G	A	222	.	DP=28;VDB=1.542903e-01;AF1=1;AC1=2;DP4=0,0,11,16;MQ=60;FQ=-108	GT:PL:GQ	1/1:255,81,0:99
Tb927_01_v4	258136	.	T	C	222	.	DP=28;VDB=2.518609e-01;AF1=1;AC1=2;DP4=0,0,17,9;MQ=60;FQ=-105	GT:PL:GQ	1/1:255,78,0:99
Tb927_01_v4	258149	.	G	C	222	.	DP=23;VDB=1.944180e-01;AF1=1;AC1=2;DP4=0,0,14,9;MQ=60;FQ=-96	GT:PL:GQ	1/1:255,69,0:99
Tb927_01_v4	258267	.	T	A	222	.	DP=47;VDB=3.295518e-01;AF1=1;AC1=2;DP4=0,0,13,34;MQ=60;FQ=-168	GT:PL:GQ	1/1:255,141,0:99
Tb927_01_v4	258279	.	G	A	222	.	DP=53;VDB=3.245255e-01;AF1=1;AC1=2;DP4=0,0,21,28;MQ=60;FQ=-175	GT:PL:GQ	1/1:255,148,0:99
Tb927_01_v4	258385	.	C	T	222	.	DP=48;VDB=3.438972e-01;AF1=1;AC1=2;DP4=0,0,23,25;MQ=60;FQ=-171	GT:PL:GQ	1/1:255,144,0:99
Tb927_01_v4	258411	.	C	G	222	.	DP=43;VDB=2.107629e-01;AF1=1;AC1=2;DP4=0,0,18,22;MQ=60;FQ=-147	GT:PL:GQ	1/1:255,120,0:99
Tb927_01_v4	258412	.	T	C	222	.	DP=42;VDB=1.763470e-01;AF1=1;AC1=2;DP4=0,0,18,23;MQ=60;FQ=-150	GT:PL:GQ	1/1:255,123,0:99
Tb927_01_v4	258531	.	G	C	222	.	DP=24;VDB=2.189359e-02;AF1=1;AC1=2;DP4=0,0,17,7;MQ=60;FQ=-99	GT:PL:GQ	1/1:255,72,0:99
Tb927_01_v4	258702	.	A	G	222	.	DP=49;VDB=2.872033e-01;AF1=1;AC1=2;DP4=0,0,20,29;MQ=60;FQ=-175	GT:PL:GQ	1/1:255,148,0:99
Tb927_01_v4	258785	.	C	G	222	.	DP=36;VDB=2.628661e-01;AF1=1;AC1=2;DP4=0,0,15,21;MQ=60;FQ=-135	GT:PL:GQ	1/1:255,108,0:99
Tb927_01_v4	258828	.	C	T	222	.	DP=39;VDB=2.466079e-01;AF1=1;AC1=2;DP4=0,0,18,20;MQ=60;FQ=-141	GT:PL:GQ	1/1:255,114,0:99
Tb927_01_v4	258936	.	C	T	222	.	DP=51;VDB=3.263322e-01;AF1=1;AC1=2;DP4=0,0,29,21;MQ=60;FQ=-178	GT:PL:GQ	1/1:255,151,0:99
Tb927_01_v4	259521	.	G	A	222	.	DP=33;VDB=6.718192e-02;AF1=1;AC1=2;DP4=0,0,17,14;MQ=60;FQ=-120	GT:PL:GQ	1/1:255,93,0:99
Tb927_01_v4	259656	.	T	G	222	.	DP=36;VDB=3.081975e-01;AF1=1;AC1=2;DP4=0,0,13,23;MQ=60;FQ=-135	GT:PL:GQ	1/1:255,108,0:99
Tb927_01_v4	259892	.	T	C	222	.	DP=31;VDB=2.826702e-01;AF1=1;AC1=2;DP4=0,0,22,9;MQ=60;FQ=-120	GT:PL:GQ	1/1:255,93,0:99
Tb927_01_v4	259911	.	G	A	222	.	DP=26;VDB=2.529698e-01;AF1=1;AC1=2;DP4=0,0,14,11;MQ=60;FQ=-102	GT:PL:GQ	1/1:255,75,0:99
Tb927_01_v4	259944	.	A	G	222	.	DP=29;VDB=1.946355e-01;AF1=1;AC1=2;DP4=0,0,18,10;MQ=60;FQ=-111	GT:PL:GQ	1/1:255,84,0:99
Tb927_01_v4	259987	.	A	T	222	.	DP=30;VDB=2.772488e-01;AF1=1;AC1=2;DP4=0,0,14,15;MQ=60;FQ=-114	GT:PL:GQ	1/1:255,87,0:99
Tb927_01_v4	260147	.	A	G	222	.	DP=31;VDB=4.403543e-02;AF1=1;AC1=2;DP4=0,0,11,19;MQ=60;FQ=-117	GT:PL:GQ	1/1:255,90,0:99
Tb927_01_v4	260183	.	T	C	222	.	DP=35;VDB=2.889872e-01;AF1=1;AC1=2;DP4=0,0,13,22;MQ=60;FQ=-132	GT:PL:GQ	1/1:255,105,0:99
Tb927_01_v4	260327	.	A	C	222	.	DP=30;VDB=1.730938e-01;AF1=1;AC1=2;DP4=0,0,19,11;MQ=60;FQ=-117	GT:PL:GQ	1/1:255,90,0:99
Tb927_01_v4	260342	.	T	C	222	.	DP=37;VDB=2.964573e-01;AF1=1;AC1=2;DP4=0,0,22,14;MQ=60;FQ=-135	GT:PL:GQ	1/1:255,108,0:99
Tb927_01_v4	260630	.	A	T	222	.	DP=26;VDB=2.611955e-01;AF1=1;AC1=2;DP4=0,0,16,10;MQ=60;FQ=-105	GT:PL:GQ	1/1:255,78,0:99
Tb927_01_v4	260776	.	G	A	222	.	DP=44;VDB=3.290686e-01;AF1=1;AC1=2;DP4=0,0,26,18;MQ=60;FQ=-159	GT:PL:GQ	1/1:255,132,0:99
Tb927_01_v4	260831	.	C	G	222	.	DP=37;VDB=1.942851e-02;AF1=1;AC1=2;DP4=0,0,22,14;MQ=60;FQ=-135	GT:PL:GQ	1/1:255,108,0:99
Tb927_01_v4	260847	.	C	T	222	.	DP=36;VDB=1.687564e-01;AF1=1;AC1=2;DP4=0,0,21,14;MQ=60;FQ=-132	GT:PL:GQ	1/1:255,105,0:99
Tb927_01_v4	260883	.	C	T	222	.	DP=34;VDB=3.006308e-01;AF1=1;AC1=2;DP4=0,0,20,14;MQ=60;FQ=-129	GT:PL:GQ	1/1:255,102,0:99
Tb927_01_v4	261000	.	gacac	gac	214	.	INDEL;IS=18,0.750000;DP=24;VDB=1.143314e-01;AF1=1;AC1=2;DP4=0,0,8,8;MQ=59;FQ=-82.5	GT:PL:GQ	1/1:255,48,0:93
Tb927_01_v4	261003	.	A	C	74.5	.	DP=24;VDB=7.549815e-02;AF1=1;AC1=2;DP4=0,0,1,3;MQ=60;FQ=-39	GT:PL:GQ	1/1:107,12,0:21
Tb927_01_v4	261041	.	A	G	222	.	DP=28;VDB=7.106064e-02;AF1=1;AC1=2;DP4=0,0,11,16;MQ=60;FQ=-108	GT:PL:GQ	1/1:255,81,0:99
Tb927_01_v4	261116	.	A	G	222	.	DP=44;VDB=1.646695e-01;AF1=1;AC1=2;DP4=0,0,17,24;MQ=60;FQ=-150	GT:PL:GQ	1/1:255,123,0:99
Tb927_01_v4	261192	.	C	T	222	.	DP=40;VDB=2.161266e-01;AF1=1;AC1=2;DP4=0,0,20,19;MQ=60;FQ=-144	GT:PL:GQ	1/1:255,117,0:99
Tb927_01_v4	261345	.	A	T	222	.	DP=37;VDB=3.035687e-01;AF1=1;AC1=2;DP4=0,0,13,24;MQ=60;FQ=-138	GT:PL:GQ	1/1:255,111,0:99
Tb927_01_v4	261574	.	A	G	222	.	DP=33;VDB=2.559362e-01;AF1=1;AC1=2;DP4=0,0,14,19;MQ=60;FQ=-126	GT:PL:GQ	1/1:255,99,0:99
Tb927_01_v4	261789	.	A	G	222	.	DP=26;VDB=1.733405e-01;AF1=1;AC1=2;DP4=0,0,10,16;MQ=60;FQ=-105	GT:PL:GQ	1/1:255,78,0:99
Tb927_01_v4	261960	.	C	T	222	.	DP=33;VDB=2.025517e-01;AF1=1;AC1=2;DP4=0,0,14,19;MQ=60;FQ=-126	GT:PL:GQ	1/1:255,99,0:99
Tb927_01_v4	262021	.	A	G	222	.	DP=30;VDB=2.156772e-01;AF1=1;AC1=2;DP4=0,0,16,14;MQ=60;FQ=-117	GT:PL:GQ	1/1:255,90,0:99
Tb927_01_v4	262036	.	G	A	222	.	DP=29;VDB=1.824356e-01;AF1=1;AC1=2;DP4=0,0,15,14;MQ=60;FQ=-114	GT:PL:GQ	1/1:255,87,0:99
Tb927_01_v4	262042	.	A	G	222	.	DP=25;VDB=2.523741e-01;AF1=1;AC1=2;DP4=0,0,11,14;MQ=60;FQ=-102	GT:PL:GQ	1/1:255,75,0:99
Tb927_01_v4	262126	.	A	G	222	.	DP=20;VDB=5.785289e-02;AF1=1;AC1=2;DP4=0,0,13,7;MQ=60;FQ=-87	GT:PL:GQ	1/1:255,60,0:99
Tb927_01_v4	262165	.	T	C	36.8	.	DP=2;VDB=6.240000e-02;AF1=1;AC1=2;DP4=0,0,0,2;MQ=60;FQ=-33	GT:PL:GQ	1/1:68,6,0:10
Tb927_01_v4	262171	.	T	C	35.8	.	DP=2;VDB=7.520000e-02;AF1=1;AC1=2;DP4=0,0,0,2;MQ=60;FQ=-33	GT:PL:GQ	1/1:67,6,0:10
Tb927_01_v4	262174	.	G	A	35.8	.	DP=2;VDB=7.360000e-02;AF1=1;AC1=2;DP4=0,0,0,2;MQ=60;FQ=-33	GT:PL:GQ	1/1:67,6,0:10
Tb927_01_v4	262231	.	A	C	196	.	DP=10;VDB=1.354559e-01;AF1=1;AC1=2;DP4=0,0,7,3;MQ=60;FQ=-57	GT:PL:GQ	1/1:229,30,0:57
Tb927_01_v4	262292	.	A	G	222	.	DP=38;VDB=9.503026e-02;AF1=1;AC1=2;DP4=0,0,18,20;MQ=60;FQ=-141	GT:PL:GQ	1/1:255,114,0:99
Tb927_01_v4	262465	.	A	C	222	.	DP=22;VDB=1.663002e-01;AF1=1;AC1=2;DP4=0,0,11,10;MQ=60;FQ=-90	GT:PL:GQ	1/1:255,63,0:99
Tb927_01_v4	263020	.	C	T	222	.	DP=24;VDB=1.670999e-01;AF1=1;AC1=2;DP4=0,0,14,9;MQ=60;FQ=-96	GT:PL:GQ	1/1:255,69,0:99
Tb927_01_v4	263024	.	A	G	222	.	DP=24;VDB=2.488343e-01;AF1=1;AC1=2;DP4=0,0,15,9;MQ=60;FQ=-99	GT:PL:GQ	1/1:255,72,0:99
Tb927_01_v4	263041	.	C	A	222	.	DP=26;VDB=2.559263e-01;AF1=1;AC1=2;DP4=0,0,14,12;MQ=60;FQ=-105	GT:PL:GQ	1/1:255,78,0:99
Tb927_01_v4	263341	.	C	T	222	.	DP=43;VDB=2.958405e-01;AF1=1;AC1=2;DP4=0,0,18,22;MQ=60;FQ=-147	GT:PL:GQ	1/1:255,120,0:99
Tb927_01_v4	263783	.	C	.	33	.	DP=23;VDB=6.240000e-02;RPB=-1.199185e+00;AF1=0;AC1=0;DP4=7,13,2,0;MQ=60;FQ=-30;PV4=0.16,1,1,1	PL	0
Tb927_01_v4	263900	.	T	G	222	.	DP=44;VDB=2.809257e-01;AF1=1;AC1=2;DP4=0,0,28,15;MQ=60;FQ=-156	GT:PL:GQ	1/1:255,129,0:99
Tb927_01_v4	263999	.	G	A	222	.	DP=45;VDB=2.399319e-01;AF1=1;AC1=2;DP4=0,0,16,28;MQ=60;FQ=-159	GT:PL:GQ	1/1:255,132,0:99
Tb927_01_v4	264062	.	A	G	222	.	DP=38;VDB=2.689968e-01;AF1=1;AC1=2;DP4=0,0,21,16;MQ=60;FQ=-138	GT:PL:GQ	1/1:255,111,0:99
Tb927_01_v4	264072	.	A	T	222	.	DP=37;VDB=2.605706e-01;AF1=1;AC1=2;DP4=0,0,21,16;MQ=60;FQ=-138	GT:PL:GQ	1/1:255,111,0:99
Tb927_01_v4	264239	.	A	G	222	.	DP=35;VDB=1.794788e-01;AF1=1;AC1=2;DP4=0,0,13,21;MQ=60;FQ=-129	GT:PL:GQ	1/1:255,102,0:99
Tb927_01_v4	264255	.	G	A	222	.	DP=35;VDB=2.338384e-01;AF1=1;AC1=2;DP4=0,0,14,20;MQ=60;FQ=-129	GT:PL:GQ	1/1:255,102,0:99
Tb927_01_v4	264523	.	T	C	222	.	DP=43;VDB=2.462687e-01;AF1=1;AC1=2;DP4=0,0,27,16;MQ=60;FQ=-156	GT:PL:GQ	1/1:255,129,0:99
Tb927_01_v4	264687	.	T	C	222	.	DP=39;VDB=2.972932e-01;AF1=1;AC1=2;DP4=0,0,13,26;MQ=60;FQ=-144	GT:PL:GQ	1/1:255,117,0:99
Tb927_01_v4	265011	.	T	C	222	.	DP=33;VDB=1.536781e-01;AF1=1;AC1=2;DP4=0,0,18,15;MQ=60;FQ=-126	GT:PL:GQ	1/1:255,99,0:99
Tb927_01_v4	265401	.	G	A	222	.	DP=29;VDB=2.721939e-01;AF1=1;AC1=2;DP4=0,0,11,17;MQ=60;FQ=-111	GT:PL:GQ	1/1:255,84,0:99
Tb927_01_v4	265433	.	C	T	222	.	DP=30;VDB=2.659862e-01;AF1=1;AC1=2;DP4=0,0,12,18;MQ=60;FQ=-117	GT:PL:GQ	1/1:255,90,0:99
Tb927_01_v4	265488	.	A	C	222	.	DP=44;VDB=3.815181e-02;AF1=1;AC1=2;DP4=0,0,28,16;MQ=60;FQ=-159	GT:PL:GQ	1/1:255,132,0:99
Tb927_01_v4	265493	.	G	T	222	.	DP=44;VDB=5.400766e-02;AF1=1;AC1=2;DP4=0,0,28,16;MQ=60;FQ=-159	GT:PL:GQ	1/1:255,132,0:99
Tb927_01_v4	265652	.	G	A	222	.	DP=36;VDB=2.694148e-01;AF1=1;AC1=2;DP4=0,0,17,19;MQ=60;FQ=-135	GT:PL:GQ	1/1:255,108,0:99
Tb927_01_v4	265660	.	A	G	222	.	DP=37;VDB=2.260886e-01;AF1=1;AC1=2;DP4=0,0,16,20;MQ=60;FQ=-135	GT:PL:GQ	1/1:255,108,0:99
Tb927_01_v4	265929	.	G	A	222	.	DP=49;VDB=1.702921e-01;AF1=1;AC1=2;DP4=0,0,21,25;MQ=60;FQ=-165	GT:PL:GQ	1/1:255,138,0:99
Tb927_01_v4	265941	.	G	A	222	.	DP=51;VDB=2.530723e-01;AF1=1;AC1=2;DP4=0,0,21,29;MQ=60;FQ=-178	GT:PL:GQ	1/1:255,151,0:99
Tb927_01_v4	266120	.	C	T	222	.	DP=30;VDB=1.000642e-01;AF1=1;AC1=2;DP4=0,0,20,8;MQ=60;FQ=-111	GT:PL:GQ	1/1:255,84,0:99
Tb927_01_v4	266122	.	T	C	222	.	DP=30;VDB=8.528318e-02;AF1=1;AC1=2;DP4=0,0,21,8;MQ=60;FQ=-114	GT:PL:GQ	1/1:255,87,0:99
Tb927_01_v4	266272	.	A	G	222	.	DP=33;VDB=1.344137e-01;AF1=1;AC1=2;DP4=0,0,16,17;MQ=60;FQ=-126	GT:PL:GQ	1/1:255,99,0:99
Tb927_01_v4	266394	.	G	A	222	.	DP=33;VDB=2.894238e-01;AF1=1;AC1=2;DP4=0,0,16,16;MQ=60;FQ=-123	GT:PL:GQ	1/1:255,96,0:99
Tb927_01_v4	266440	.	A	G	222	.	DP=30;VDB=2.273442e-01;AF1=1;AC1=2;DP4=0,0,16,14;MQ=60;FQ=-117	GT:PL:GQ	1/1:255,90,0:99
Tb927_01_v4	266460	.	G	C	222	.	DP=33;VDB=1.678712e-01;AF1=1;AC1=2;DP4=0,0,19,13;MQ=60;FQ=-123	GT:PL:GQ	1/1:255,96,0:99
Tb927_01_v4	266817	.	G	A	222	.	DP=33;VDB=2.905367e-01;AF1=1;AC1=2;DP4=0,0,17,16;MQ=60;FQ=-126	GT:PL:GQ	1/1:255,99,0:99
Tb927_01_v4	266966	.	T	C	222	.	DP=42;VDB=3.353201e-01;AF1=1;AC1=2;DP4=0,0,13,29;MQ=60;FQ=-153	GT:PL:GQ	1/1:255,126,0:99
Tb927_01_v4	267610	.	G	A	222	.	DP=31;VDB=2.858025e-02;AF1=1;AC1=2;DP4=0,0,11,18;MQ=60;FQ=-114	GT:PL:GQ	1/1:255,87,0:99
Tb927_01_v4	267622	.	T	C	222	.	DP=32;VDB=1.673659e-01;AF1=1;AC1=2;DP4=0,0,13,19;MQ=60;FQ=-123	GT:PL:GQ	1/1:255,96,0:99
Tb927_01_v4	267901	.	T	C	222	.	DP=45;VDB=1.759282e-01;AF1=1;AC1=2;DP4=0,0,23,21;MQ=60;FQ=-159	GT:PL:GQ	1/1:255,132,0:99
Tb927_01_v4	268239	.	T	G	222	.	DP=31;VDB=4.337100e-02;AF1=1;AC1=2;DP4=0,0,15,15;MQ=60;FQ=-117	GT:PL:GQ	1/1:255,90,0:99
Tb927_01_v4	268458	.	T	C	222	.	DP=28;VDB=2.449091e-01;AF1=1;AC1=2;DP4=0,0,11,17;MQ=60;FQ=-111	GT:PL:GQ	1/1:255,84,0:99
Tb927_01_v4	268481	.	C	A	222	.	DP=24;VDB=2.330723e-01;AF1=1;AC1=2;DP4=0,0,11,13;MQ=60;FQ=-99	GT:PL:GQ	1/1:255,72,0:99
Tb927_01_v4	268600	.	A	G	222	.	DP=33;VDB=1.300500e-01;AF1=1;AC1=2;DP4=0,0,13,20;MQ=60;FQ=-126	GT:PL:GQ	1/1:255,99,0:99
Tb927_01_v4	269404	.	A	G	222	.	DP=39;VDB=2.597137e-01;AF1=1;AC1=2;DP4=0,0,16,23;MQ=60;FQ=-144	GT:PL:GQ	1/1:255,117,0:99
Tb927_01_v4	269623	.	C	G	222	.	DP=29;VDB=2.069542e-01;AF1=1;AC1=2;DP4=0,0,15,14;MQ=60;FQ=-114	GT:PL:GQ	1/1:255,87,0:99
Tb927_01_v4	269625	.	A	G	222	.	DP=30;VDB=2.016228e-01;AF1=1;AC1=2;DP4=0,0,15,15;MQ=60;FQ=-117	GT:PL:GQ	1/1:255,90,0:99
Tb927_01_v4	269646	.	A	C	222	.	DP=26;VDB=1.364869e-02;AF1=1;AC1=2;DP4=0,0,12,13;MQ=60;FQ=-102	GT:PL:GQ	1/1:255,75,0:99
Tb927_01_v4	269703	.	T	G	222	.	DP=21;VDB=2.012287e-01;AF1=1;AC1=2;DP4=0,0,12,9;MQ=60;FQ=-90	GT:PL:GQ	1/1:255,63,0:99
Tb927_01_v4	270701	.	C	T	222	.	DP=37;VDB=3.115283e-01;AF1=1;AC1=2;DP4=0,0,22,15;MQ=60;FQ=-138	GT:PL:GQ	1/1:255,111,0:99
Tb927_01_v4	270763	.	A	C	222	.	DP=41;VDB=1.140776e-01;AF1=1;AC1=2;DP4=0,0,17,24;MQ=60;FQ=-150	GT:PL:GQ	1/1:255,123,0:99
Tb927_01_v4	270882	.	G	T	222	.	DP=36;VDB=1.866437e-01;AF1=1;AC1=2;DP4=0,0,16,18;MQ=60;FQ=-129	GT:PL:GQ	1/1:255,102,0:99
Tb927_01_v4	270891	.	T	C	222	.	DP=36;VDB=1.531535e-01;AF1=1;AC1=2;DP4=0,0,16,20;MQ=60;FQ=-135	GT:PL:GQ	1/1:255,108,0:99
Tb927_01_v4	270963	.	A	C	222	.	DP=37;VDB=1.347495e-01;AF1=1;AC1=2;DP4=0,0,18,18;MQ=60;FQ=-135	GT:PL:GQ	1/1:255,108,0:99
Tb927_01_v4	271052	.	C	T	222	.	DP=29;VDB=4.899482e-02;AF1=1;AC1=2;DP4=0,0,13,16;MQ=60;FQ=-114	GT:PL:GQ	1/1:255,87,0:99
Tb927_01_v4	271206	.	G	C	222	.	DP=27;VDB=2.453507e-01;AF1=1;AC1=2;DP4=0,0,11,15;MQ=60;FQ=-105	GT:PL:GQ	1/1:255,78,0:99
Tb927_01_v4	271344	.	G	A	222	.	DP=36;VDB=2.996323e-01;AF1=1;AC1=2;DP4=0,0,20,15;MQ=60;FQ=-132	GT:PL:GQ	1/1:255,105,0:99
Tb927_01_v4	271356	.	T	C	222	.	DP=36;VDB=2.955418e-01;AF1=1;AC1=2;DP4=0,0,20,14;MQ=60;FQ=-129	GT:PL:GQ	1/1:255,102,0:99
Tb927_01_v4	271587	.	C	T	222	.	DP=24;VDB=2.114657e-01;AF1=1;AC1=2;DP4=0,0,10,13;MQ=60;FQ=-96	GT:PL:GQ	1/1:255,69,0:99
Tb927_01_v4	271755	.	C	T	222	.	DP=25;VDB=2.436598e-01;AF1=1;AC1=2;DP4=0,0,13,11;MQ=60;FQ=-99	GT:PL:GQ	1/1:255,72,0:99
Tb927_01_v4	271859	.	C	T	222	.	DP=34;VDB=1.728016e-01;AF1=1;AC1=2;DP4=0,0,16,17;MQ=60;FQ=-126	GT:PL:GQ	1/1:255,99,0:99
Tb927_01_v4	271938	.	G	A	222	.	DP=23;VDB=1.795889e-01;AF1=1;AC1=2;DP4=0,0,11,12;MQ=60;FQ=-96	GT:PL:GQ	1/1:255,69,0:99
Tb927_01_v4	272314	.	C	T	222	.	DP=28;VDB=1.748766e-01;AF1=1;AC1=2;DP4=0,0,15,11;MQ=60;FQ=-105	GT:PL:GQ	1/1:255,78,0:99
Tb927_01_v4	273021	.	C	T	222	.	DP=24;VDB=1.417836e-01;AF1=1;AC1=2;DP4=0,0,15,9;MQ=60;FQ=-99	GT:PL:GQ	1/1:255,72,0:99
Tb927_01_v4	273453	.	G	A	222	.	DP=26;VDB=1.812908e-01;AF1=1;AC1=2;DP4=0,0,12,14;MQ=60;FQ=-105	GT:PL:GQ	1/1:255,78,0:99
Tb927_01_v4	273624	.	A	T	222	.	DP=37;VDB=2.600157e-01;AF1=1;AC1=2;DP4=0,0,18,19;MQ=60;FQ=-138	GT:PL:GQ	1/1:255,111,0:99
Tb927_01_v4	274180	.	T	C	222	.	DP=34;VDB=2.236326e-01;AF1=1;AC1=2;DP4=0,0,19,15;MQ=60;FQ=-129	GT:PL:GQ	1/1:255,102,0:99
Tb927_01_v4	274800	.	G	T	222	.	DP=46;VDB=1.865905e-01;AF1=1;AC1=2;DP4=0,0,25,21;MQ=60;FQ=-165	GT:PL:GQ	1/1:255,138,0:99
Tb927_01_v4	275189	.	C	T	222	.	DP=28;VDB=2.681104e-01;AF1=1;AC1=2;DP4=0,0,10,18;MQ=60;FQ=-111	GT:PL:GQ	1/1:255,84,0:99
Tb927_01_v4	275276	.	A	G	222	.	DP=43;VDB=3.354644e-01;AF1=1;AC1=2;DP4=0,0,22,20;MQ=60;FQ=-153	GT:PL:GQ	1/1:255,126,0:99
Tb927_01_v4	275418	.	C	T	222	.	DP=37;VDB=3.092837e-01;AF1=1;AC1=2;DP4=0,0,14,23;MQ=60;FQ=-138	GT:PL:GQ	1/1:255,111,0:99
Tb927_01_v4	276109	.	C	T	222	.	DP=32;VDB=2.359644e-01;AF1=1;AC1=2;DP4=0,0,14,15;MQ=60;FQ=-114	GT:PL:GQ	1/1:255,87,0:99
Tb927_01_v4	276222	.	C	T	222	.	DP=38;VDB=3.006313e-01;AF1=1;AC1=2;DP4=0,0,25,11;MQ=60;FQ=-135	GT:PL:GQ	1/1:255,108,0:99
Tb927_01_v4	276303	.	A	G	222	.	DP=51;VDB=1.243318e-01;AF1=1;AC1=2;DP4=0,0,26,24;MQ=60;FQ=-178	GT:PL:GQ	1/1:255,151,0:99
Tb927_01_v4	276519	.	T	C	222	.	DP=44;VDB=2.582840e-01;AF1=1;AC1=2;DP4=0,0,26,18;MQ=60;FQ=-159	GT:PL:GQ	1/1:255,132,0:99
Tb927_01_v4	276746	.	C	A	222	.	DP=41;VDB=1.763996e-01;AF1=1;AC1=2;DP4=0,0,25,15;MQ=60;FQ=-147	GT:PL:GQ	1/1:255,120,0:99
Tb927_01_v4	276849	.	A	C	222	.	DP=49;VDB=3.078901e-01;AF1=1;AC1=2;DP4=0,0,26,22;MQ=60;FQ=-171	GT:PL:GQ	1/1:255,144,0:99
Tb927_01_v4	276859	.	C	T	222	.	DP=52;VDB=3.502068e-01;AF1=1;AC1=2;DP4=0,0,30,21;MQ=60;FQ=-181	GT:PL:GQ	1/1:255,154,0:99
Tb927_01_v4	276906	.	G	A	225	.	DP=43;VDB=9.631022e-02;RPB=1.061365e+00;AF1=0.5;AC1=1;DP4=11,12,8,11;MQ=60;FQ=225;PV4=0.76,0.12,1,1	GT:PL:GQ	0/1:255,0,255:99
Tb927_01_v4	276945	.	C	T	222	.	DP=39;VDB=2.088635e-01;AF1=1;AC1=2;DP4=0,0,14,25;MQ=60;FQ=-144	GT:PL:GQ	1/1:255,117,0:99
Tb927_01_v4	277195	.	T	C	222	.	DP=45;VDB=3.463713e-01;AF1=1;AC1=2;DP4=0,0,21,24;MQ=60;FQ=-162	GT:PL:GQ	1/1:255,135,0:99
Tb927_01_v4	277545	.	T	C	222	.	DP=31;VDB=1.945281e-01;AF1=1;AC1=2;DP4=0,0,16,14;MQ=60;FQ=-117	GT:PL:GQ	1/1:255,90,0:99
Tb927_01_v4	277653	.	T	C	222	.	DP=33;VDB=9.510825e-02;AF1=1;AC1=2;DP4=0,0,19,14;MQ=60;FQ=-126	GT:PL:GQ	1/1:255,99,0:99
Tb927_01_v4	278262	.	A	G	222	.	DP=51;VDB=1.821222e-01;AF1=1;AC1=2;DP4=0,0,30,20;MQ=60;FQ=-178	GT:PL:GQ	1/1:255,151,0:99
Tb927_01_v4	278475	.	G	A	222	.	DP=32;VDB=2.708233e-01;AF1=1;AC1=2;DP4=0,0,15,17;MQ=60;FQ=-123	GT:PL:GQ	1/1:255,96,0:99
Tb927_01_v4	278654	.	G	A	225	.	DP=31;VDB=7.777349e-02;RPB=5.358718e-01;AF1=0.5;AC1=1;DP4=7,7,7,10;MQ=60;FQ=217;PV4=0.72,0.22,1,0.24	GT:PL:GQ	0/1:255,0,244:99
Tb927_01_v4	278689	.	C	A	222	.	DP=33;VDB=2.447307e-01;AF1=1;AC1=2;DP4=0,0,18,14;MQ=60;FQ=-123	GT:PL:GQ	1/1:255,96,0:99
Tb927_01_v4	278868	.	G	A	222	.	DP=42;VDB=3.201401e-01;AF1=1;AC1=2;DP4=0,0,20,22;MQ=60;FQ=-153	GT:PL:GQ	1/1:255,126,0:99
Tb927_01_v4	279380	.	T	G	222	.	DP=35;VDB=2.626864e-01;AF1=1;AC1=2;DP4=0,0,16,18;MQ=60;FQ=-129	GT:PL:GQ	1/1:255,102,0:99
Tb927_01_v4	279580	.	T	C	222	.	DP=45;VDB=2.689283e-02;AF1=1;AC1=2;DP4=0,0,24,21;MQ=60;FQ=-162	GT:PL:GQ	1/1:255,135,0:99
Tb927_01_v4	279712	.	G	T	222	.	DP=49;VDB=3.301076e-01;AF1=1;AC1=2;DP4=0,0,27,22;MQ=60;FQ=-175	GT:PL:GQ	1/1:255,148,0:99
Tb927_01_v4	279813	.	T	G	222	.	DP=19;VDB=1.086956e-01;AF1=1;AC1=2;DP4=0,0,11,7;MQ=60;FQ=-81	GT:PL:GQ	1/1:255,54,0:99
Tb927_01_v4	279890	.	C	A	222	.	DP=30;VDB=2.621939e-01;AF1=1;AC1=2;DP4=0,0,9,20;MQ=60;FQ=-114	GT:PL:GQ	1/1:255,87,0:99
Tb927_01_v4	279940	.	A	C	222	.	DP=28;VDB=2.391381e-01;AF1=1;AC1=2;DP4=0,0,12,16;MQ=60;FQ=-111	GT:PL:GQ	1/1:255,84,0:99
Tb927_01_v4	279994	.	T	G	222	.	DP=43;VDB=1.040558e-01;AF1=1;AC1=2;DP4=0,0,14,29;MQ=60;FQ=-156	GT:PL:GQ	1/1:255,129,0:99
Tb927_01_v4	280009	.	A	C	222	.	DP=42;VDB=2.787260e-01;AF1=1;AC1=2;DP4=0,0,16,26;MQ=60;FQ=-153	GT:PL:GQ	1/1:255,126,0:99
Tb927_01_v4	280165	.	G	C	6.98	.	DP=17;AF1=1;AC1=2;DP4=0,0,0,1;MQ=60;FQ=-30	GT:PL:GQ	1/1:36,3,0:4
Tb927_01_v4	280165	.	gcc	gCcc	140	.	INDEL;IS=12,0.705882;DP=17;VDB=1.499177e-01;AF1=1;AC1=2;DP4=0,1,2,10;MQ=60;FQ=-45.5;PV4=1,1,1,0.29	GT:PL:GQ	1/1:180,11,0:19
Tb927_01_v4	280207	.	C	G	222	.	DP=19;VDB=1.705617e-01;AF1=1;AC1=2;DP4=0,0,6,13;MQ=60;FQ=-84	GT:PL:GQ	1/1:255,57,0:99
Tb927_01_v4	280235	.	G	A	222	.	DP=21;VDB=1.907514e-01;AF1=1;AC1=2;DP4=0,0,13,8;MQ=60;FQ=-90	GT:PL:GQ	1/1:255,63,0:99
Tb927_01_v4	280319	.	A	G	222	.	DP=32;VDB=3.035609e-02;AF1=1;AC1=2;DP4=0,0,14,18;MQ=60;FQ=-123	GT:PL:GQ	1/1:255,96,0:99
Tb927_01_v4	280355	.	T	C	222	.	DP=27;VDB=2.588346e-02;AF1=1;AC1=2;DP4=0,0,10,17;MQ=60;FQ=-108	GT:PL:GQ	1/1:255,81,0:99
Tb927_01_v4	280473	.	T	C	222	.	DP=24;VDB=9.879276e-02;AF1=1;AC1=2;DP4=0,0,13,11;MQ=60;FQ=-99	GT:PL:GQ	1/1:255,72,0:99
Tb927_01_v4	280899	.	G	A	222	.	DP=37;VDB=2.713199e-01;AF1=1;AC1=2;DP4=0,0,15,22;MQ=60;FQ=-138	GT:PL:GQ	1/1:255,111,0:99
Tb927_01_v4	281041	.	G	A	222	.	DP=32;VDB=2.776622e-01;AF1=1;AC1=2;DP4=0,0,16,14;MQ=60;FQ=-117	GT:PL:GQ	1/1:255,90,0:99
Tb927_01_v4	281076	.	C	G	222	.	DP=26;VDB=2.425359e-02;AF1=1;AC1=2;DP4=0,0,12,14;MQ=60;FQ=-105	GT:PL:GQ	1/1:255,78,0:99
Tb927_01_v4	281088	.	A	T	222	.	DP=23;VDB=1.623954e-01;AF1=1;AC1=2;DP4=0,0,11,12;MQ=60;FQ=-96	GT:PL:GQ	1/1:255,69,0:99
Tb927_01_v4	281089	.	C	T	222	.	DP=24;VDB=1.279896e-01;AF1=1;AC1=2;DP4=0,0,11,12;MQ=60;FQ=-96	GT:PL:GQ	1/1:255,69,0:99
Tb927_01_v4	281122	.	T	C	222	.	DP=34;VDB=2.185045e-01;AF1=1;AC1=2;DP4=0,0,18,15;MQ=60;FQ=-126	GT:PL:GQ	1/1:255,99,0:99
Tb927_01_v4	281186	.	C	A	222	.	DP=39;VDB=1.811072e-01;AF1=1;AC1=2;DP4=0,0,18,21;MQ=60;FQ=-144	GT:PL:GQ	1/1:255,117,0:99
Tb927_01_v4	281246	.	T	C	222	.	DP=31;VDB=2.715206e-01;AF1=1;AC1=2;DP4=0,0,15,16;MQ=60;FQ=-120	GT:PL:GQ	1/1:255,93,0:99
Tb927_01_v4	281359	.	T	G	222	.	DP=26;VDB=9.482369e-02;AF1=1;AC1=2;DP4=0,0,11,15;MQ=60;FQ=-105	GT:PL:GQ	1/1:255,78,0:99
Tb927_01_v4	281407	.	G	A	222	.	DP=33;VDB=1.583913e-01;AF1=1;AC1=2;DP4=0,0,19,14;MQ=60;FQ=-126	GT:PL:GQ	1/1:255,99,0:99
Tb927_01_v4	281468	.	A	G	222	.	DP=37;VDB=3.103196e-01;AF1=1;AC1=2;DP4=0,0,22,14;MQ=60;FQ=-132	GT:PL:GQ	1/1:255,105,0:99
Tb927_01_v4	281717	.	C	T	222	.	DP=31;VDB=2.701933e-01;AF1=1;AC1=2;DP4=0,0,17,14;MQ=60;FQ=-120	GT:PL:GQ	1/1:255,93,0:99
Tb927_01_v4	281881	.	C	G	222	.	DP=24;VDB=2.433810e-01;AF1=1;AC1=2;DP4=0,0,10,14;MQ=60;FQ=-99	GT:PL:GQ	1/1:255,72,0:99
Tb927_01_v4	281946	.	C	A	222	.	DP=28;VDB=2.473803e-01;AF1=1;AC1=2;DP4=0,0,19,8;MQ=60;FQ=-108	GT:PL:GQ	1/1:255,81,0:99
Tb927_01_v4	282098	.	C	G	222	.	DP=36;VDB=6.568104e-02;AF1=1;AC1=2;DP4=0,0,18,17;MQ=60;FQ=-132	GT:PL:GQ	1/1:255,105,0:99
Tb927_01_v4	282101	.	T	C	222	.	DP=36;VDB=1.449206e-01;AF1=1;AC1=2;DP4=0,0,17,19;MQ=60;FQ=-135	GT:PL:GQ	1/1:255,108,0:99
Tb927_01_v4	282207	.	A	C	222	.	DP=34;VDB=3.009616e-01;AF1=1;AC1=2;DP4=0,0,21,13;MQ=60;FQ=-129	GT:PL:GQ	1/1:255,102,0:99
Tb927_01_v4	282484	.	C	G	222	.	DP=40;VDB=1.978021e-01;AF1=1;AC1=2;DP4=0,0,14,25;MQ=60;FQ=-144	GT:PL:GQ	1/1:255,117,0:99
Tb927_01_v4	282598	.	C	T	222	.	DP=34;VDB=2.986872e-01;AF1=1;AC1=2;DP4=0,0,15,19;MQ=60;FQ=-129	GT:PL:GQ	1/1:255,102,0:99
Tb927_01_v4	282733	.	A	G	222	.	DP=37;VDB=2.278834e-01;AF1=1;AC1=2;DP4=0,0,20,17;MQ=60;FQ=-138	GT:PL:GQ	1/1:255,111,0:99
Tb927_01_v4	283132	.	A	G	222	.	DP=36;VDB=1.866500e-01;AF1=1;AC1=2;DP4=0,0,17,19;MQ=60;FQ=-135	GT:PL:GQ	1/1:255,108,0:99
Tb927_01_v4	283422	.	C	T	222	.	DP=22;VDB=9.543202e-02;AF1=1;AC1=2;DP4=0,0,6,15;MQ=60;FQ=-90	GT:PL:GQ	1/1:255,63,0:99
Tb927_01_v4	283436	.	C	G	222	.	DP=24;VDB=9.555721e-02;AF1=1;AC1=2;DP4=0,0,9,15;MQ=60;FQ=-99	GT:PL:GQ	1/1:255,72,0:99
Tb927_01_v4	283573	.	A	G	222	.	DP=33;VDB=1.155900e-01;AF1=1;AC1=2;DP4=0,0,14,17;MQ=60;FQ=-120	GT:PL:GQ	1/1:255,93,0:99
Tb927_01_v4	283693	.	G	T	222	.	DP=21;VDB=1.409117e-01;AF1=1;AC1=2;DP4=0,0,11,10;MQ=60;FQ=-90	GT:PL:GQ	1/1:255,63,0:99
Tb927_01_v4	283858	.	G	A	222	.	DP=37;VDB=2.724219e-01;AF1=1;AC1=2;DP4=0,0,20,17;MQ=60;FQ=-138	GT:PL:GQ	1/1:255,111,0:99
Tb927_01_v4	283978	.	G	T	222	.	DP=29;VDB=2.731084e-01;AF1=1;AC1=2;DP4=0,0,18,11;MQ=60;FQ=-114	GT:PL:GQ	1/1:255,87,0:99
Tb927_01_v4	283990	.	G	C	222	.	DP=27;VDB=1.255087e-01;AF1=1;AC1=2;DP4=0,0,18,8;MQ=60;FQ=-105	GT:PL:GQ	1/1:255,78,0:99
Tb927_01_v4	284077	.	T	C	222	.	DP=39;VDB=3.226609e-01;AF1=1;AC1=2;DP4=0,0,23,16;MQ=60;FQ=-144	GT:PL:GQ	1/1:255,117,0:99
Tb927_01_v4	284105	.	G	A	222	.	DP=35;VDB=1.707165e-01;AF1=1;AC1=2;DP4=0,0,17,18;MQ=60;FQ=-132	GT:PL:GQ	1/1:255,105,0:99
Tb927_01_v4	284175	.	G	T	222	.	DP=40;VDB=1.946342e-02;AF1=1;AC1=2;DP4=0,0,21,17;MQ=60;FQ=-141	GT:PL:GQ	1/1:255,114,0:99
Tb927_01_v4	284178	.	T	A	222	.	DP=38;VDB=1.598180e-02;AF1=1;AC1=2;DP4=0,0,21,16;MQ=60;FQ=-138	GT:PL:GQ	1/1:255,111,0:99
Tb927_01_v4	284272	.	G	A	222	.	DP=31;VDB=2.607066e-01;AF1=1;AC1=2;DP4=0,0,17,13;MQ=60;FQ=-117	GT:PL:GQ	1/1:255,90,0:99
Tb927_01_v4	284354	.	C	T	222	.	DP=28;VDB=2.505823e-01;AF1=1;AC1=2;DP4=0,0,11,17;MQ=60;FQ=-111	GT:PL:GQ	1/1:255,84,0:99
Tb927_01_v4	284457	.	G	A	222	.	DP=29;VDB=1.294709e-01;AF1=1;AC1=2;DP4=0,0,7,20;MQ=60;FQ=-108	GT:PL:GQ	1/1:255,81,0:99
Tb927_01_v4	284543	.	C	A	222	.	DP=32;VDB=1.943178e-02;AF1=1;AC1=2;DP4=0,0,8,24;MQ=60;FQ=-123	GT:PL:GQ	1/1:255,96,0:99
Tb927_01_v4	284699	.	T	C	222	.	DP=24;VDB=1.354709e-01;AF1=1;AC1=2;DP4=0,0,7,17;MQ=60;FQ=-99	GT:PL:GQ	1/1:255,72,0:99
Tb927_01_v4	284921	.	A	G	167	.	DP=7;VDB=2.823858e-03;AF1=1;AC1=2;DP4=0,0,3,4;MQ=60;FQ=-48	GT:PL:GQ	1/1:200,21,0:39
Tb927_01_v4	284932	.	G	A	5.46	.	DP=1;AF1=1;AC1=2;DP4=0,0,1,0;MQ=51;FQ=-30	GT:PL:GQ	1/1:34,3,0:3
Tb927_01_v4	285057	.	T	C	15.1	.	DP=7;VDB=6.188863e-02;RPB=6.486824e-01;AF1=0.5;AC1=1;DP4=4,0,3,0;MQ=22;FQ=9.85;PV4=1,1,1,0.14	GT:PL:GQ	0/1:45,0,37:40
Tb927_01_v4	285188	.	G	T	4.77	.	DP=18;VDB=1.099206e-01;RPB=6.339668e-01;AF1=0.4999;AC1=1;DP4=11,0,7,0;MQ=17;FQ=6.96;PV4=1,0.49,0.033,1	GT:PL:GQ	0/1:33,0,54:33
Tb927_01_v4	285193	.	C	T	6.2	.	DP=17;VDB=8.913074e-02;RPB=1.024695e+00;AF1=0.4999;AC1=1;DP4=10,0,7,0;MQ=17;FQ=8.59;PV4=1,1,0.04,1	GT:PL:GQ	0/1:35,0,53:36
Tb927_01_v4	285300	.	G	.	57	.	DP=9;AF1=0;AC1=0;DP4=7,2,0,0;MQ=22;FQ=-54	PL	0
Tb927_01_v4	285410	.	C	.	12.3	.	DP=49;VDB=1.038088e-01;RPB=1.258720e+00;AF1=0.496;AC1=1;DP4=14,26,5,3;MQ=38;FQ=-9.5;PV4=0.24,0.18,0.01,0.016	PL	18
Tb927_01_v4	285497	.	T	C	162	.	DP=22;VDB=1.525185e-01;RPB=4.707344e-01;AF1=0.5;AC1=1;DP4=5,3,3,10;MQ=33;FQ=63;PV4=0.16,0.18,1,1	GT:PL:GQ	0/1:192,0,90:93
Tb927_01_v4	285509	.	C	T	10.4	.	DP=31;VDB=4.552094e-02;RPB=-3.198677e+00;AF1=0.5;AC1=1;DP4=7,15,0,9;MQ=31;FQ=13.2;PV4=0.077,0.062,0.0024,0.056	GT:PL:GQ	0/1:40,0,255:42
Tb927_01_v4	285704	.	C	T	187	.	DP=24;VDB=1.707455e-01;RPB=-1.733556e+00;AF1=1;AC1=2;DP4=1,0,13,10;MQ=24;FQ=-76;PV4=1,0.46,1,1	GT:PL:GQ	1/1:220,49,0:95
Tb927_01_v4	285746	.	T	C	206	.	DP=29;VDB=2.620759e-01;RPB=1.420094e+00;AF1=1;AC1=2;DP4=0,2,15,12;MQ=24;FQ=-82;PV4=0.22,1,1,0.23	GT:PL:GQ	1/1:239,55,0:99
Tb927_01_v4	285760	.	C	A,G	190	.	DP=32;VDB=2.583483e-01;RPB=4.281744e-01;AF1=1;AC1=2;DP4=0,2,13,17;MQ=24;FQ=-77;PV4=0.5,0.26,1,0.14	GT:PL:GQ	1/1:223,50,0,203,10,201:97
Tb927_01_v4	285831	.	t	.	73.5	.	INDEL;IS=1,0.062500;DP=16;VDB=1.747816e-01;AF1=0;AC1=0;DP4=5,10,0,1;MQ=32;FQ=-70.5;PV4=1,1,1,0.13	PL	0
Tb927_01_v4	285831	.	T	C	147	.	DP=16;VDB=1.314125e-01;RPB=-1.106797e+00;AF1=1;AC1=2;DP4=0,1,5,5;MQ=33;FQ=-31;PV4=1,1,0.17,1	GT:PL:GQ	1/1:177,4,0:7
Tb927_01_v4	285836	.	G	A	166	.	DP=13;VDB=1.541079e-01;RPB=1.469937e+00;AF1=1;AC1=2;DP4=0,1,4,8;MQ=32;FQ=-38;PV4=1,0.3,1,0.46	GT:PL:GQ	1/1:198,11,0:19
Tb927_01_v4	285883	.	G	C	25	.	DP=3;VDB=6.720000e-02;RPB=8.745357e-01;AF1=0.5032;AC1=1;DP4=0,1,1,1;MQ=36;FQ=-8.63;PV4=1,0.29,1,0.071	GT:PL:GQ	0/1:55,0,19:22
Tb927_01_v4	285888	.	C	.	6.96	.	DP=2;RPB=9.668049e-01;AF1=0.5006;AC1=1;DP4=0,1,0,1;MQ=35;FQ=-7.88;PV4=1,1,1,1	PL	24
Tb927_01_v4	285892	.	C	.	42	.	DP=4;AF1=0;AC1=0;DP4=0,4,0,0;MQ=36;FQ=-39	PL	0
Tb927_01_v4	285896	.	T	.	45	.	DP=5;AF1=0;AC1=0;DP4=0,5,0,0;MQ=35;FQ=-42	PL	0
Tb927_01_v4	285900	.	A	.	28	.	DP=6;RPB=-8.217058e-01;AF1=0.2696;AC1=1;DP4=0,5,1,0;MQ=33;FQ=-25;PV4=0.17,3.7e-05,0.17,0.023	PL	2
Tb927_01_v4	285914	.	T	C	37	.	DP=9;VDB=6.131737e-02;RPB=-2.240820e+00;AF1=0.5;AC1=1;DP4=0,5,1,3;MQ=32;FQ=40;PV4=0.44,1,0.072,7.1e-05	GT:PL:GQ	0/1:67,0,89:70
Tb927_01_v4	285916	.	T	C	46	.	DP=10;VDB=5.328988e-02;RPB=-2.467613e+00;AF1=0.5;AC1=1;DP4=0,5,1,4;MQ=32;FQ=48.9;PV4=1,0.21,0.12,0.00068	GT:PL:GQ	0/1:76,0,91:79
Tb927_01_v4	285967	.	G	A	17.1	.	DP=28;VDB=4.465145e-02;RPB=3.339405e+00;AF1=0.5;AC1=1;DP4=8,14,0,5;MQ=33;FQ=20.1;PV4=0.28,1,1,1.5e-07	GT:PL:GQ	0/1:47,0,252:50
Tb927_01_v4	286041	.	A	G	3.41	.	DP=2;VDB=5.920000e-02;AF1=1;AC1=2;DP4=0,0,2,0;MQ=18;FQ=-33	GT:PL:GQ	1/1:32,6,0:4
Tb927_01_v4	286050	.	C	T	3.41	.	DP=2;VDB=6.560000e-02;AF1=1;AC1=2;DP4=0,0,2,0;MQ=18;FQ=-33	GT:PL:GQ	1/1:32,6,0:4
Tb927_01_v4	286176	.	T	G	222	.	DP=30;VDB=1.585018e-01;AF1=1;AC1=2;DP4=0,0,18,11;MQ=59;FQ=-114	GT:PL:GQ	1/1:255,87,0:99
Tb927_01_v4	286309	.	C	A	222	.	DP=31;VDB=6.141428e-02;AF1=1;AC1=2;DP4=0,0,21,9;MQ=60;FQ=-117	GT:PL:GQ	1/1:255,90,0:99
Tb927_01_v4	286310	.	T	C	222	.	DP=31;VDB=1.028448e-01;AF1=1;AC1=2;DP4=0,0,22,9;MQ=60;FQ=-120	GT:PL:GQ	1/1:255,93,0:99
Tb927_01_v4	286311	.	T	G	222	.	DP=31;VDB=1.405092e-01;AF1=1;AC1=2;DP4=0,0,21,9;MQ=60;FQ=-117	GT:PL:GQ	1/1:255,90,0:99
Tb927_01_v4	286336	.	C	A	222	.	DP=26;VDB=2.269514e-01;AF1=1;AC1=2;DP4=0,0,18,7;MQ=60;FQ=-102	GT:PL:GQ	1/1:255,75,0:99
Tb927_01_v4	286417	.	T	C	222	.	DP=24;VDB=9.009269e-02;AF1=1;AC1=2;DP4=0,0,15,9;MQ=57;FQ=-99	GT:PL:GQ	1/1:255,72,0:99
Tb927_01_v4	286468	.	C	T	222	.	DP=24;VDB=2.036273e-01;AF1=1;AC1=2;DP4=0,0,10,12;MQ=57;FQ=-93	GT:PL:GQ	1/1:255,66,0:99
Tb927_01_v4	286541	.	G	A	222	.	DP=26;VDB=2.522810e-01;AF1=1;AC1=2;DP4=0,0,16,10;MQ=60;FQ=-105	GT:PL:GQ	1/1:255,78,0:99
Tb927_01_v4	286554	.	G	A	222	.	DP=28;VDB=1.974140e-01;AF1=1;AC1=2;DP4=0,0,18,10;MQ=60;FQ=-111	GT:PL:GQ	1/1:255,84,0:99
Tb927_01_v4	286580	.	G	A	222	.	DP=31;VDB=2.843097e-01;AF1=1;AC1=2;DP4=0,0,16,15;MQ=60;FQ=-120	GT:PL:GQ	1/1:255,93,0:99
Tb927_01_v4	286604	.	A	G	222	.	DP=30;VDB=2.772224e-01;AF1=1;AC1=2;DP4=0,0,15,14;MQ=60;FQ=-114	GT:PL:GQ	1/1:255,87,0:99
Tb927_01_v4	286631	.	T	G	222	.	DP=30;VDB=2.191461e-01;AF1=1;AC1=2;DP4=0,0,14,16;MQ=60;FQ=-117	GT:PL:GQ	1/1:255,90,0:99
Tb927_01_v4	286964	.	T	C	222	.	DP=30;VDB=1.337615e-01;AF1=1;AC1=2;DP4=0,0,19,11;MQ=60;FQ=-117	GT:PL:GQ	1/1:255,90,0:99
Tb927_01_v4	287240	.	C	T	222	.	DP=39;VDB=1.810517e-01;AF1=1;AC1=2;DP4=0,0,14,24;MQ=60;FQ=-141	GT:PL:GQ	1/1:255,114,0:99
Tb927_01_v4	287286	.	T	G	225	.	DP=37;VDB=1.754027e-01;RPB=8.052517e-01;AF1=0.5;AC1=1;DP4=9,10,9,9;MQ=60;FQ=225;PV4=1,0.27,1,0.086	GT:PL:GQ	0/1:255,0,255:99
Tb927_01_v4	287298	.	T	C	222	.	DP=36;VDB=2.567319e-01;AF1=1;AC1=2;DP4=0,0,19,17;MQ=60;FQ=-135	GT:PL:GQ	1/1:255,108,0:99
Tb927_01_v4	287392	.	G	A	222	.	DP=19;VDB=1.856875e-01;AF1=1;AC1=2;DP4=0,0,6,12;MQ=60;FQ=-81	GT:PL:GQ	1/1:255,54,0:99
Tb927_01_v4	287396	.	T	C	222	.	DP=19;VDB=1.850632e-01;AF1=1;AC1=2;DP4=0,0,6,13;MQ=60;FQ=-84	GT:PL:GQ	1/1:255,57,0:99
Tb927_01_v4	287433	.	A	G	222	.	DP=24;VDB=2.029702e-01;AF1=1;AC1=2;DP4=0,0,10,13;MQ=60;FQ=-96	GT:PL:GQ	1/1:255,69,0:99
Tb927_01_v4	287451	.	G	A	222	.	DP=22;VDB=1.436849e-01;AF1=1;AC1=2;DP4=0,0,13,9;MQ=60;FQ=-93	GT:PL:GQ	1/1:255,66,0:99
Tb927_01_v4	287610	.	T	G	222	.	DP=29;VDB=4.809434e-02;AF1=1;AC1=2;DP4=0,0,16,13;MQ=60;FQ=-114	GT:PL:GQ	1/1:255,87,0:99
Tb927_01_v4	287799	.	A	G	220	.	DP=33;VDB=1.434975e-01;RPB=5.242486e-01;AF1=0.5;AC1=1;DP4=10,8,8,7;MQ=60;FQ=222;PV4=1,1,1,0.49	GT:PL:GQ	0/1:250,0,255:99
Tb927_01_v4	287852	.	G	A	222	.	DP=39;VDB=2.531870e-01;AF1=1;AC1=2;DP4=0,0,22,16;MQ=60;FQ=-141	GT:PL:GQ	1/1:255,114,0:99
Tb927_01_v4	287924	.	C	G	222	.	DP=33;VDB=2.497820e-01;AF1=1;AC1=2;DP4=0,0,15,18;MQ=60;FQ=-126	GT:PL:GQ	1/1:255,99,0:99
Tb927_01_v4	288032	.	C	T	222	.	DP=35;VDB=3.055352e-01;AF1=1;AC1=2;DP4=0,0,26,9;MQ=60;FQ=-132	GT:PL:GQ	1/1:255,105,0:99
Tb927_01_v4	288067	.	C	T	139	.	DP=25;VDB=1.253520e-01;RPB=8.492078e-02;AF1=0.5;AC1=1;DP4=11,5,6,3;MQ=60;FQ=142;PV4=1,0.43,1,1	GT:PL:GQ	0/1:169,0,255:99
Tb927_01_v4	288370	.	T	G	222	.	DP=33;VDB=8.123898e-02;AF1=1;AC1=2;DP4=0,0,13,20;MQ=60;FQ=-126	GT:PL:GQ	1/1:255,99,0:99
Tb927_01_v4	288371	.	C	T	222	.	DP=33;VDB=6.804622e-02;AF1=1;AC1=2;DP4=0,0,13,20;MQ=60;FQ=-126	GT:PL:GQ	1/1:255,99,0:99
Tb927_01_v4	288403	.	C	A	222	.	DP=30;VDB=2.008398e-01;AF1=1;AC1=2;DP4=0,0,11,19;MQ=60;FQ=-117	GT:PL:GQ	1/1:255,90,0:99
Tb927_01_v4	288590	.	C	G	222	.	DP=38;VDB=2.794370e-01;AF1=1;AC1=2;DP4=0,0,23,15;MQ=60;FQ=-141	GT:PL:GQ	1/1:255,114,0:99
Tb927_01_v4	288686	.	A	C	222	.	DP=29;VDB=1.419750e-01;AF1=1;AC1=2;DP4=0,0,15,14;MQ=60;FQ=-114	GT:PL:GQ	1/1:255,87,0:99
Tb927_01_v4	288689	.	G	A	222	.	DP=30;VDB=1.216078e-01;AF1=1;AC1=2;DP4=0,0,14,16;MQ=60;FQ=-117	GT:PL:GQ	1/1:255,90,0:99
Tb927_01_v4	288830	.	A	G	222	.	DP=28;VDB=1.088956e-01;AF1=1;AC1=2;DP4=0,0,16,12;MQ=60;FQ=-111	GT:PL:GQ	1/1:255,84,0:99
Tb927_01_v4	288947	.	A	G	222	.	DP=31;VDB=2.593402e-01;AF1=1;AC1=2;DP4=0,0,13,18;MQ=60;FQ=-120	GT:PL:GQ	1/1:255,93,0:99
Tb927_01_v4	288950	.	T	G	222	.	DP=28;VDB=2.004455e-01;AF1=1;AC1=2;DP4=0,0,12,16;MQ=60;FQ=-111	GT:PL:GQ	1/1:255,84,0:99
Tb927_01_v4	289036	.	G	A	222	.	DP=36;VDB=2.966331e-01;AF1=1;AC1=2;DP4=0,0,15,18;MQ=60;FQ=-126	GT:PL:GQ	1/1:255,99,0:99
Tb927_01_v4	289407	.	C	T	222	.	DP=38;VDB=3.727033e-02;AF1=1;AC1=2;DP4=0,0,19,18;MQ=60;FQ=-138	GT:PL:GQ	1/1:255,111,0:99
Tb927_01_v4	289499	.	T	C	222	.	DP=40;VDB=2.728724e-01;AF1=1;AC1=2;DP4=0,0,23,16;MQ=60;FQ=-144	GT:PL:GQ	1/1:255,117,0:99
Tb927_01_v4	289778	.	T	C	222	.	DP=41;VDB=2.221438e-01;AF1=1;AC1=2;DP4=0,0,21,20;MQ=60;FQ=-150	GT:PL:GQ	1/1:255,123,0:99
Tb927_01_v4	289808	.	A	G	222	.	DP=42;VDB=3.773591e-02;AF1=1;AC1=2;DP4=0,0,21,20;MQ=60;FQ=-150	GT:PL:GQ	1/1:255,123,0:99
Tb927_01_v4	289985	.	C	A	222	.	DP=39;VDB=2.984515e-01;AF1=1;AC1=2;DP4=0,0,16,23;MQ=60;FQ=-144	GT:PL:GQ	1/1:255,117,0:99
Tb927_01_v4	290584	.	T	C	222	.	DP=30;VDB=2.775801e-01;AF1=1;AC1=2;DP4=0,0,15,15;MQ=60;FQ=-117	GT:PL:GQ	1/1:255,90,0:99
Tb927_01_v4	291190	.	C	T	222	.	DP=37;VDB=2.064581e-01;AF1=1;AC1=2;DP4=0,0,21,16;MQ=60;FQ=-138	GT:PL:GQ	1/1:255,111,0:99
Tb927_01_v4	291279	.	G	A	222	.	DP=29;VDB=2.694575e-01;AF1=1;AC1=2;DP4=0,0,16,13;MQ=60;FQ=-114	GT:PL:GQ	1/1:255,87,0:99
Tb927_01_v4	291281	.	C	T	222	.	DP=29;VDB=2.505827e-01;RPB=-5.976143e-02;AF1=1;AC1=2;DP4=0,1,15,13;MQ=60;FQ=-79;PV4=0.48,0.31,1,0.3	GT:PL:GQ	1/1:255,52,0:99
Tb927_01_v4	291313	.	C	T	222	.	DP=33;VDB=2.882846e-01;AF1=1;AC1=2;DP4=0,0,10,23;MQ=60;FQ=-126	GT:PL:GQ	1/1:255,99,0:99
Tb927_01_v4	291319	.	C	T	222	.	DP=32;VDB=2.505679e-01;AF1=1;AC1=2;DP4=0,0,10,21;MQ=60;FQ=-120	GT:PL:GQ	1/1:255,93,0:99
Tb927_01_v4	291409	.	T	A	222	.	DP=45;VDB=3.304380e-01;AF1=1;AC1=2;DP4=0,0,30,14;MQ=60;FQ=-159	GT:PL:GQ	1/1:255,132,0:99
Tb927_01_v4	291779	.	T	C	222	.	DP=44;VDB=3.365347e-01;AF1=1;AC1=2;DP4=0,0,22,22;MQ=60;FQ=-159	GT:PL:GQ	1/1:255,132,0:99
Tb927_01_v4	291888	.	G	A	222	.	DP=29;VDB=2.464323e-01;AF1=1;AC1=2;DP4=0,0,14,15;MQ=60;FQ=-114	GT:PL:GQ	1/1:255,87,0:99
Tb927_01_v4	291935	.	A	T	222	.	DP=43;VDB=2.441667e-01;AF1=1;AC1=2;DP4=0,0,20,23;MQ=60;FQ=-156	GT:PL:GQ	1/1:255,129,0:99
Tb927_01_v4	292614	.	A	G	222	.	DP=26;VDB=1.017974e-01;AF1=1;AC1=2;DP4=0,0,7,19;MQ=60;FQ=-105	GT:PL:GQ	1/1:255,78,0:99
Tb927_01_v4	292792	.	C	T	222	.	DP=34;VDB=2.801900e-01;AF1=1;AC1=2;DP4=0,0,22,12;MQ=60;FQ=-129	GT:PL:GQ	1/1:255,102,0:99
Tb927_01_v4	292963	.	T	C	222	.	DP=42;VDB=2.955261e-01;AF1=1;AC1=2;DP4=0,0,22,19;MQ=60;FQ=-150	GT:PL:GQ	1/1:255,123,0:99
Tb927_01_v4	293045	.	G	A	222	.	DP=29;VDB=2.738972e-01;AF1=1;AC1=2;DP4=0,0,14,15;MQ=60;FQ=-114	GT:PL:GQ	1/1:255,87,0:99
Tb927_01_v4	293085	.	A	T	222	.	DP=30;VDB=2.807169e-01;AF1=1;AC1=2;DP4=0,0,18,12;MQ=60;FQ=-117	GT:PL:GQ	1/1:255,90,0:99
Tb927_01_v4	293351	.	A	G	222	.	DP=25;VDB=2.571620e-01;AF1=1;AC1=2;DP4=0,0,7,18;MQ=60;FQ=-102	GT:PL:GQ	1/1:255,75,0:99
Tb927_01_v4	293390	.	A	G	222	.	DP=31;VDB=2.711919e-01;AF1=1;AC1=2;DP4=0,0,10,18;MQ=60;FQ=-111	GT:PL:GQ	1/1:255,84,0:99
Tb927_01_v4	294356	.	C	G	222	.	DP=24;VDB=1.883056e-01;AF1=1;AC1=2;DP4=0,0,13,11;MQ=60;FQ=-99	GT:PL:GQ	1/1:255,72,0:99
Tb927_01_v4	294439	.	C	T	222	.	DP=30;VDB=2.599162e-01;AF1=1;AC1=2;DP4=0,0,13,16;MQ=60;FQ=-114	GT:PL:GQ	1/1:255,87,0:99
Tb927_01_v4	294548	.	T	C	222	.	DP=45;VDB=6.917005e-02;AF1=1;AC1=2;DP4=0,0,22,23;MQ=60;FQ=-162	GT:PL:GQ	1/1:255,135,0:99
Tb927_01_v4	295162	.	A	G	222	.	DP=32;VDB=2.504297e-01;AF1=1;AC1=2;DP4=0,0,15,17;MQ=60;FQ=-123	GT:PL:GQ	1/1:255,96,0:99
Tb927_01_v4	295172	.	A	G	222	.	DP=32;VDB=2.679679e-01;AF1=1;AC1=2;DP4=0,0,15,15;MQ=60;FQ=-117	GT:PL:GQ	1/1:255,90,0:99
Tb927_01_v4	295395	.	C	G	222	.	DP=28;VDB=2.483790e-01;AF1=1;AC1=2;DP4=0,0,16,12;MQ=60;FQ=-111	GT:PL:GQ	1/1:255,84,0:99
Tb927_01_v4	295465	.	C	A	222	.	DP=24;VDB=1.916586e-01;AF1=1;AC1=2;DP4=0,0,9,10;MQ=60;FQ=-84	GT:PL:GQ	1/1:255,57,0:99
Tb927_01_v4	295467	.	A	C	222	.	DP=24;VDB=1.983084e-01;AF1=1;AC1=2;DP4=0,0,9,13;MQ=60;FQ=-93	GT:PL:GQ	1/1:255,66,0:99
Tb927_01_v4	295709	.	A	G	222	.	DP=44;VDB=2.556424e-01;AF1=1;AC1=2;DP4=0,0,25,18;MQ=60;FQ=-156	GT:PL:GQ	1/1:255,129,0:99
Tb927_01_v4	295807	.	T	C	222	.	DP=28;VDB=1.372436e-01;AF1=1;AC1=2;DP4=0,0,14,14;MQ=60;FQ=-111	GT:PL:GQ	1/1:255,84,0:99
Tb927_01_v4	295865	.	A	G	222	.	DP=22;VDB=2.024120e-01;AF1=1;AC1=2;DP4=0,0,11,11;MQ=60;FQ=-93	GT:PL:GQ	1/1:255,66,0:99
Tb927_01_v4	295892	.	A	G	222	.	DP=28;VDB=2.042622e-01;AF1=1;AC1=2;DP4=0,0,16,12;MQ=60;FQ=-111	GT:PL:GQ	1/1:255,84,0:99
Tb927_01_v4	295995	.	C	T	222	.	DP=38;VDB=3.163226e-01;AF1=1;AC1=2;DP4=0,0,12,26;MQ=60;FQ=-141	GT:PL:GQ	1/1:255,114,0:99
Tb927_01_v4	296366	.	A	G	222	.	DP=31;VDB=2.192388e-01;AF1=1;AC1=2;DP4=0,0,18,13;MQ=60;FQ=-120	GT:PL:GQ	1/1:255,93,0:99
Tb927_01_v4	296376	.	G	A	222	.	DP=30;VDB=7.787602e-02;AF1=1;AC1=2;DP4=0,0,16,14;MQ=60;FQ=-117	GT:PL:GQ	1/1:255,90,0:99
Tb927_01_v4	296867	.	T	C	222	.	DP=30;VDB=2.727531e-01;AF1=1;AC1=2;DP4=0,0,12,18;MQ=60;FQ=-117	GT:PL:GQ	1/1:255,90,0:99
Tb927_01_v4	297117	.	G	A	222	.	DP=32;VDB=2.902017e-01;AF1=1;AC1=2;DP4=0,0,16,16;MQ=60;FQ=-123	GT:PL:GQ	1/1:255,96,0:99
Tb927_01_v4	297128	.	C	T	222	.	DP=39;VDB=1.584596e-02;AF1=1;AC1=2;DP4=0,0,19,20;MQ=60;FQ=-144	GT:PL:GQ	1/1:255,117,0:99
Tb927_01_v4	297290	.	C	T	222	.	DP=34;VDB=2.893860e-01;AF1=1;AC1=2;DP4=0,0,14,19;MQ=60;FQ=-126	GT:PL:GQ	1/1:255,99,0:99
Tb927_01_v4	297350	.	G	A	222	.	DP=35;VDB=2.669634e-01;AF1=1;AC1=2;DP4=0,0,17,16;MQ=60;FQ=-126	GT:PL:GQ	1/1:255,99,0:99
Tb927_01_v4	297465	.	C	G	222	.	DP=41;VDB=1.596673e-01;AF1=1;AC1=2;DP4=0,0,20,20;MQ=60;FQ=-147	GT:PL:GQ	1/1:255,120,0:99
Tb927_01_v4	297576	.	G	A	222	.	DP=27;VDB=2.563526e-01;AF1=1;AC1=2;DP4=0,0,11,16;MQ=60;FQ=-108	GT:PL:GQ	1/1:255,81,0:99
Tb927_01_v4	297914	.	C	T	222	.	DP=33;VDB=1.947930e-01;AF1=1;AC1=2;DP4=0,0,18,13;MQ=60;FQ=-120	GT:PL:GQ	1/1:255,93,0:99
Tb927_01_v4	297946	.	A	G	222	.	DP=31;VDB=2.732314e-01;AF1=1;AC1=2;DP4=0,0,18,11;MQ=60;FQ=-114	GT:PL:GQ	1/1:255,87,0:99
Tb927_01_v4	297989	.	T	C	222	.	DP=23;VDB=7.344905e-02;AF1=1;AC1=2;DP4=0,0,15,7;MQ=60;FQ=-93	GT:PL:GQ	1/1:255,66,0:99
Tb927_01_v4	298168	.	G	A	222	.	DP=41;VDB=3.268566e-01;AF1=1;AC1=2;DP4=0,0,24,16;MQ=59;FQ=-147	GT:PL:GQ	1/1:255,120,0:99
Tb927_01_v4	298251	.	A	G	222	.	DP=30;VDB=2.678573e-01;AF1=1;AC1=2;DP4=0,0,16,13;MQ=58;FQ=-114	GT:PL:GQ	1/1:255,87,0:99
Tb927_01_v4	298269	.	A	G	222	.	DP=32;VDB=2.029775e-01;AF1=1;AC1=2;DP4=0,0,14,17;MQ=59;FQ=-120	GT:PL:GQ	1/1:255,93,0:99
Tb927_01_v4	298290	.	A	G	222	.	DP=35;VDB=2.702183e-01;AF1=1;AC1=2;DP4=0,0,18,17;MQ=58;FQ=-132	GT:PL:GQ	1/1:255,105,0:99
Tb927_01_v4	298303	.	A	C	222	.	DP=34;VDB=1.044286e-01;AF1=1;AC1=2;DP4=0,0,19,15;MQ=59;FQ=-129	GT:PL:GQ	1/1:255,102,0:99
Tb927_01_v4	298392	.	A	G	222	.	DP=25;VDB=4.986930e-02;AF1=1;AC1=2;DP4=0,0,12,13;MQ=56;FQ=-102	GT:PL:GQ	1/1:255,75,0:99
Tb927_01_v4	298413	.	G	A	222	.	DP=26;VDB=1.059278e-01;AF1=1;AC1=2;DP4=0,0,11,15;MQ=58;FQ=-105	GT:PL:GQ	1/1:255,78,0:99
Tb927_01_v4	298418	.	T	C	222	.	DP=26;VDB=2.416768e-01;AF1=1;AC1=2;DP4=0,0,13,13;MQ=58;FQ=-105	GT:PL:GQ	1/1:255,78,0:99
Tb927_01_v4	298677	.	G	C	15.1	.	DP=3;VDB=4.183346e-02;AF1=1;AC1=2;DP4=0,0,2,1;MQ=17;FQ=-36	GT:PL:GQ	1/1:47,9,0:14
Tb927_01_v4	298809	.	C	A	82.8	.	DP=23;VDB=1.537336e-01;RPB=-2.838875e-01;AF1=1;AC1=2;DP4=4,0,3,16;MQ=20;FQ=-27;PV4=0.004,1,1,1	GT:PL:GQ	0/1:111,0,0:3
Tb927_01_v4	298849	.	C	A	124	.	DP=27;VDB=6.705135e-02;RPB=1.928792e-01;AF1=1;AC1=2;DP4=3,0,5,19;MQ=21;FQ=-57;PV4=0.019,0.26,1,1	GT:PL:GQ	1/1:157,30,0:57
Tb927_01_v4	298907	.	A	G	222	.	DP=23;VDB=7.937241e-02;AF1=1;AC1=2;DP4=0,0,10,12;MQ=27;FQ=-93	GT:PL:GQ	1/1:255,66,0:99
Tb927_01_v4	298929	.	G	A	222	.	DP=23;VDB=2.073668e-01;AF1=1;AC1=2;DP4=0,0,13,10;MQ=26;FQ=-96	GT:PL:GQ	1/1:255,69,0:99
Tb927_01_v4	299001	.	T	C	143	.	DP=13;VDB=1.519978e-01;AF1=1;AC1=2;DP4=0,0,10,3;MQ=24;FQ=-66	GT:PL:GQ	1/1:176,39,0:75
Tb927_01_v4	299025	.	C	T	197	.	DP=22;VDB=1.451382e-02;AF1=1;AC1=2;DP4=0,0,15,5;MQ=29;FQ=-87	GT:PL:GQ	1/1:230,60,0:99
Tb927_01_v4	299180	.	A	G	146	.	DP=17;VDB=4.599723e-02;RPB=7.144345e-01;AF1=1;AC1=2;DP4=0,1,15,1;MQ=30;FQ=-59;PV4=0.12,1,1,0.44	GT:PL:GQ	1/1:179,32,0:61
Tb927_01_v4	299230	.	A	T	108	.	DP=26;VDB=1.379131e-01;RPB=-1.254363e-01;AF1=1;AC1=2;DP4=0,3,22,0;MQ=30;FQ=-38;PV4=0.00043,0.22,1,0.073	GT:PL:GQ	1/1:140,11,0:19
Tb927_01_v4	299255	.	G	A	106	.	DP=25;VDB=2.140716e-02;RPB=1.324764e+00;AF1=0.5003;AC1=1;DP4=0,5,20,0;MQ=30;FQ=4.13;PV4=1.9e-05,0.09,1,0.2	GT:PL:GQ	0/1:136,0,29:32
Tb927_01_v4	299509	.	A	G	222	.	DP=36;VDB=1.803275e-01;AF1=1;AC1=2;DP4=0,0,19,17;MQ=56;FQ=-135	GT:PL:GQ	1/1:255,108,0:99
Tb927_01_v4	299639	.	C	G	222	.	DP=29;VDB=2.695665e-01;AF1=1;AC1=2;DP4=0,0,14,15;MQ=59;FQ=-114	GT:PL:GQ	1/1:255,87,0:99
Tb927_01_v4	299642	.	T	C	222	.	DP=31;VDB=2.521984e-01;AF1=1;AC1=2;DP4=0,0,14,16;MQ=59;FQ=-117	GT:PL:GQ	1/1:255,90,0:99
Tb927_01_v4	299897	.	G	A	65	.	DP=17;VDB=1.777767e-01;AF1=1;AC1=2;DP4=0,0,17,0;MQ=21;FQ=-78	GT:PL:GQ	1/1:98,51,0:99
Tb927_01_v4	300060	.	G	A	222	.	DP=42;VDB=3.093828e-01;AF1=1;AC1=2;DP4=0,0,19,23;MQ=60;FQ=-153	GT:PL:GQ	1/1:255,126,0:99
Tb927_01_v4	300105	.	C	T	222	.	DP=45;VDB=3.476452e-01;AF1=1;AC1=2;DP4=0,0,23,22;MQ=59;FQ=-162	GT:PL:GQ	1/1:255,135,0:99
Tb927_01_v4	300337	.	T	.	54	.	DP=28;VDB=6.400000e-02;RPB=5.710403e-02;AF1=0;AC1=0;DP4=2,18,2,0;MQ=58;FQ=-51;PV4=0.026,0.0033,1,1	PL	0
Tb927_01_v4	300675	.	G	C	222	.	DP=33;VDB=2.533700e-01;AF1=1;AC1=2;DP4=0,0,20,12;MQ=60;FQ=-123	GT:PL:GQ	1/1:255,96,0:99
Tb927_01_v4	300925	.	G	A	222	.	DP=36;VDB=3.099051e-01;AF1=1;AC1=2;DP4=0,0,15,21;MQ=60;FQ=-135	GT:PL:GQ	1/1:255,108,0:99
Tb927_01_v4	301149	.	T	G	222	.	DP=36;VDB=9.868041e-02;AF1=1;AC1=2;DP4=0,0,22,14;MQ=60;FQ=-135	GT:PL:GQ	1/1:255,108,0:99
Tb927_01_v4	301194	.	T	C	222	.	DP=37;VDB=1.532847e-01;AF1=1;AC1=2;DP4=0,0,17,20;MQ=60;FQ=-138	GT:PL:GQ	1/1:255,111,0:99
Tb927_01_v4	301596	.	C	T	222	.	DP=34;VDB=2.406981e-01;AF1=1;AC1=2;DP4=0,0,17,17;MQ=60;FQ=-129	GT:PL:GQ	1/1:255,102,0:99
Tb927_01_v4	301668	.	T	C	222	.	DP=25;VDB=2.561535e-01;AF1=1;AC1=2;DP4=0,0,12,13;MQ=60;FQ=-102	GT:PL:GQ	1/1:255,75,0:99
Tb927_01_v4	303106	.	C	T	222	.	DP=35;VDB=1.796286e-01;AF1=1;AC1=2;DP4=0,0,20,15;MQ=60;FQ=-132	GT:PL:GQ	1/1:255,105,0:99
Tb927_01_v4	303444	.	C	T	222	.	DP=51;VDB=2.721424e-01;AF1=1;AC1=2;DP4=0,0,28,23;MQ=60;FQ=-181	GT:PL:GQ	1/1:255,154,0:99
Tb927_01_v4	303750	.	C	T	222	.	DP=41;VDB=2.620533e-01;AF1=1;AC1=2;DP4=0,0,13,28;MQ=60;FQ=-150	GT:PL:GQ	1/1:255,123,0:99
Tb927_01_v4	304150	.	C	T	222	.	DP=28;VDB=2.663971e-01;AF1=1;AC1=2;DP4=0,0,15,12;MQ=60;FQ=-108	GT:PL:GQ	1/1:255,81,0:99
Tb927_01_v4	304354	.	A	G	222	.	DP=41;VDB=1.895771e-01;AF1=1;AC1=2;DP4=0,0,21,20;MQ=60;FQ=-150	GT:PL:GQ	1/1:255,123,0:99
Tb927_01_v4	304668	.	A	G	222	.	DP=27;VDB=2.676562e-01;AF1=1;AC1=2;DP4=0,0,14,13;MQ=60;FQ=-108	GT:PL:GQ	1/1:255,81,0:99
Tb927_01_v4	304728	.	G	A	222	.	DP=43;VDB=3.398144e-01;AF1=1;AC1=2;DP4=0,0,29,14;MQ=60;FQ=-156	GT:PL:GQ	1/1:255,129,0:99
Tb927_01_v4	304957	.	A	G	222	.	DP=35;VDB=2.914017e-01;AF1=1;AC1=2;DP4=0,0,14,21;MQ=60;FQ=-132	GT:PL:GQ	1/1:255,105,0:99
Tb927_01_v4	305009	.	A	G	222	.	DP=24;VDB=2.330723e-01;AF1=1;AC1=2;DP4=0,0,13,11;MQ=60;FQ=-99	GT:PL:GQ	1/1:255,72,0:99
Tb927_01_v4	305209	.	G	A	222	.	DP=34;VDB=2.918014e-01;AF1=1;AC1=2;DP4=0,0,16,16;MQ=60;FQ=-123	GT:PL:GQ	1/1:255,96,0:99
Tb927_01_v4	305317	.	G	A	222	.	DP=28;VDB=1.220885e-01;AF1=1;AC1=2;DP4=0,0,11,17;MQ=59;FQ=-111	GT:PL:GQ	1/1:255,84,0:99
Tb927_01_v4	305332	.	A	T	222	.	DP=20;VDB=1.951668e-01;AF1=1;AC1=2;DP4=0,0,10,10;MQ=58;FQ=-87	GT:PL:GQ	1/1:255,60,0:99
Tb927_01_v4	305387	.	A	G	181	.	DP=11;VDB=6.034213e-02;AF1=1;AC1=2;DP4=0,0,5,6;MQ=45;FQ=-60	GT:PL:GQ	1/1:214,33,0:63
Tb927_01_v4	305562	.	A	G	222	.	DP=32;VDB=5.672334e-02;AF1=1;AC1=2;DP4=0,0,15,17;MQ=60;FQ=-123	GT:PL:GQ	1/1:255,96,0:99
Tb927_01_v4	305579	.	G	A	222	.	DP=30;VDB=8.086196e-02;AF1=1;AC1=2;DP4=0,0,19,11;MQ=60;FQ=-117	GT:PL:GQ	1/1:255,90,0:99
Tb927_01_v4	305619	.	T	C	143	.	DP=31;VDB=1.051718e-01;RPB=5.939208e-01;AF1=0.5;AC1=1;DP4=15,5,7,3;MQ=60;FQ=146;PV4=1,0.28,1,1	GT:PL:GQ	0/1:173,0,255:99
Tb927_01_v4	305680	.	G	T	222	.	DP=30;VDB=1.687775e-01;AF1=1;AC1=2;DP4=0,0,13,17;MQ=60;FQ=-117	GT:PL:GQ	1/1:255,90,0:99
Tb927_01_v4	305767	.	A	G	222	.	DP=35;VDB=1.119302e-01;AF1=1;AC1=2;DP4=0,0,20,15;MQ=60;FQ=-132	GT:PL:GQ	1/1:255,105,0:99
Tb927_01_v4	305772	.	C	T	222	.	DP=31;VDB=1.567978e-01;AF1=1;AC1=2;DP4=0,0,18,13;MQ=60;FQ=-120	GT:PL:GQ	1/1:255,93,0:99
Tb927_01_v4	306108	.	A	G	222	.	DP=29;VDB=1.402085e-01;AF1=1;AC1=2;DP4=0,0,13,16;MQ=60;FQ=-114	GT:PL:GQ	1/1:255,87,0:99
Tb927_01_v4	306115	.	G	A	222	.	DP=29;VDB=6.677729e-02;AF1=1;AC1=2;DP4=0,0,13,14;MQ=60;FQ=-108	GT:PL:GQ	1/1:255,81,0:99
Tb927_01_v4	306116	.	C	T	222	.	DP=29;VDB=7.245388e-02;AF1=1;AC1=2;DP4=0,0,13,14;MQ=60;FQ=-108	GT:PL:GQ	1/1:255,81,0:99
Tb927_01_v4	306158	.	G	A	222	.	DP=24;VDB=2.432401e-01;AF1=1;AC1=2;DP4=0,0,12,12;MQ=60;FQ=-99	GT:PL:GQ	1/1:255,72,0:99
Tb927_01_v4	306160	.	T	C	222	.	DP=25;VDB=2.135674e-01;AF1=1;AC1=2;DP4=0,0,12,13;MQ=60;FQ=-102	GT:PL:GQ	1/1:255,75,0:99
Tb927_01_v4	306416	.	A	G	222	.	DP=31;VDB=1.794727e-01;AF1=1;AC1=2;DP4=0,0,15,16;MQ=60;FQ=-120	GT:PL:GQ	1/1:255,93,0:99
Tb927_01_v4	306529	.	A	G	222	.	DP=24;VDB=1.447880e-01;AF1=1;AC1=2;DP4=0,0,17,7;MQ=60;FQ=-99	GT:PL:GQ	1/1:255,72,0:99
Tb927_01_v4	306578	.	C	T	222	.	DP=27;VDB=2.464674e-01;AF1=1;AC1=2;DP4=0,0,20,7;MQ=60;FQ=-108	GT:PL:GQ	1/1:255,81,0:99
Tb927_01_v4	306599	.	G	C	222	.	DP=22;VDB=1.446696e-01;AF1=1;AC1=2;DP4=0,0,11,11;MQ=60;FQ=-93	GT:PL:GQ	1/1:255,66,0:99
Tb927_01_v4	306625	.	T	G	222	.	DP=21;VDB=2.012375e-01;AF1=1;AC1=2;DP4=0,0,11,10;MQ=60;FQ=-90	GT:PL:GQ	1/1:255,63,0:99
Tb927_01_v4	306939	.	A	G	222	.	DP=38;VDB=2.082047e-01;AF1=1;AC1=2;DP4=0,0,20,17;MQ=60;FQ=-138	GT:PL:GQ	1/1:255,111,0:99
Tb927_01_v4	306999	.	C	T	222	.	DP=26;VDB=2.284221e-01;AF1=1;AC1=2;DP4=0,0,11,15;MQ=60;FQ=-105	GT:PL:GQ	1/1:255,78,0:99
Tb927_01_v4	307273	.	C	T	222	.	DP=33;VDB=2.801783e-01;AF1=1;AC1=2;DP4=0,0,14,19;MQ=60;FQ=-126	GT:PL:GQ	1/1:255,99,0:99
Tb927_01_v4	307309	.	T	C	222	.	DP=34;VDB=2.144896e-01;AF1=1;AC1=2;DP4=0,0,14,20;MQ=60;FQ=-129	GT:PL:GQ	1/1:255,102,0:99
Tb927_01_v4	307350	.	G	A	222	.	DP=31;VDB=1.687777e-01;AF1=1;AC1=2;DP4=0,0,19,11;MQ=60;FQ=-117	GT:PL:GQ	1/1:255,90,0:99
Tb927_01_v4	307384	.	G	C	222	.	DP=23;VDB=6.761742e-02;AF1=1;AC1=2;DP4=0,0,17,6;MQ=60;FQ=-96	GT:PL:GQ	1/1:255,69,0:99
Tb927_01_v4	307518	.	A	G	222	.	DP=28;VDB=2.558463e-01;AF1=1;AC1=2;DP4=0,0,17,11;MQ=60;FQ=-111	GT:PL:GQ	1/1:255,84,0:99
Tb927_01_v4	307618	.	T	C	65	.	DP=35;VDB=1.156396e-01;AF1=1;AC1=2;DP4=0,0,1,7;MQ=60;FQ=-51	GT:PL:GQ	1/1:98,24,0:45
Tb927_01_v4	307759	.	G	T	222	.	DP=29;VDB=2.537132e-01;AF1=1;AC1=2;DP4=0,0,15,14;MQ=60;FQ=-114	GT:PL:GQ	1/1:255,87,0:99
Tb927_01_v4	307803	.	T	C	222	.	DP=31;VDB=1.001636e-01;AF1=1;AC1=2;DP4=0,0,15,15;MQ=60;FQ=-117	GT:PL:GQ	1/1:255,90,0:99
Tb927_01_v4	307911	.	A	G	222	.	DP=33;VDB=5.469308e-02;AF1=1;AC1=2;DP4=0,0,15,17;MQ=60;FQ=-123	GT:PL:GQ	1/1:255,96,0:99
Tb927_01_v4	308004	.	G	A	222	.	DP=34;VDB=3.099388e-02;AF1=1;AC1=2;DP4=0,0,14,20;MQ=60;FQ=-129	GT:PL:GQ	1/1:255,102,0:99
Tb927_01_v4	308059	.	G	A	222	.	DP=24;VDB=8.288422e-02;AF1=1;AC1=2;DP4=0,0,14,10;MQ=60;FQ=-99	GT:PL:GQ	1/1:255,72,0:99
Tb927_01_v4	308444	.	C	A	222	.	DP=28;VDB=2.593330e-01;AF1=1;AC1=2;DP4=0,0,11,17;MQ=60;FQ=-111	GT:PL:GQ	1/1:255,84,0:99
Tb927_01_v4	308477	.	C	A	222	.	DP=37;VDB=2.678558e-01;AF1=1;AC1=2;DP4=0,0,16,20;MQ=60;FQ=-135	GT:PL:GQ	1/1:255,108,0:99
Tb927_01_v4	308695	.	C	.	7.78	.	DP=34;VDB=6.662997e-02;RPB=-1.356801e+00;AF1=0.4987;AC1=1;DP4=7,11,0,3;MQ=60;FQ=-5.45;PV4=0.52,0.022,1,1	PL	23
Tb927_01_v4	308695	.	cgggg	cGgggg	65.5	.	INDEL;IS=10,0.294118;DP=34;VDB=1.639264e-01;AF1=0.5;AC1=1;DP4=7,13,4,6;MQ=60;FQ=68.5;PV4=1,0.21,1,0.19	GT:PL:GQ	0/1:103,0,185:99
Tb927_01_v4	308896	.	A	G	222	.	DP=35;VDB=9.987100e-02;AF1=1;AC1=2;DP4=0,0,16,19;MQ=60;FQ=-132	GT:PL:GQ	1/1:255,105,0:99
Tb927_01_v4	309570	.	T	C	222	.	DP=26;VDB=1.222568e-01;AF1=1;AC1=2;DP4=0,0,11,15;MQ=60;FQ=-105	GT:PL:GQ	1/1:255,78,0:99
Tb927_01_v4	309666	.	C	T	222	.	DP=40;VDB=1.320716e-01;AF1=1;AC1=2;DP4=0,0,12,26;MQ=60;FQ=-141	GT:PL:GQ	1/1:255,114,0:99
Tb927_01_v4	309897	.	C	T	222	.	DP=39;VDB=3.132809e-01;AF1=1;AC1=2;DP4=0,0,17,22;MQ=60;FQ=-144	GT:PL:GQ	1/1:255,117,0:99
Tb927_01_v4	310050	.	C	G	222	.	DP=30;VDB=8.832633e-03;AF1=1;AC1=2;DP4=0,0,16,14;MQ=60;FQ=-117	GT:PL:GQ	1/1:255,90,0:99
Tb927_01_v4	310554	.	A	C	222	.	DP=35;VDB=2.916279e-01;AF1=1;AC1=2;DP4=0,0,18,17;MQ=60;FQ=-132	GT:PL:GQ	1/1:255,105,0:99
Tb927_01_v4	310632	.	A	G	123	.	DP=20;VDB=1.004495e-01;RPB=1.267934e+00;AF1=0.5;AC1=1;DP4=8,3,2,5;MQ=60;FQ=126;PV4=0.14,1,1,1	GT:PL:GQ	0/1:153,0,204:99
Tb927_01_v4	310885	.	C	T	222	.	DP=32;VDB=2.839896e-01;AF1=1;AC1=2;DP4=0,0,19,12;MQ=60;FQ=-120	GT:PL:GQ	1/1:255,93,0:99
Tb927_01_v4	311058	.	A	C	222	.	DP=34;VDB=2.044539e-01;AF1=1;AC1=2;DP4=0,0,15,19;MQ=60;FQ=-129	GT:PL:GQ	1/1:255,102,0:99
Tb927_01_v4	311601	.	T	C	222	.	DP=43;VDB=3.099791e-01;AF1=1;AC1=2;DP4=0,0,21,21;MQ=60;FQ=-153	GT:PL:GQ	1/1:255,126,0:99
Tb927_01_v4	311662	.	G	A	222	.	DP=34;VDB=1.913949e-01;RPB=4.725945e-01;AF1=1;AC1=2;DP4=1,0,19,13;MQ=60;FQ=-98;PV4=1,1,1,0.24	GT:PL:GQ	1/1:255,71,0:99
Tb927_01_v4	311663	.	G	C	222	.	DP=35;VDB=2.124997e-01;AF1=1;AC1=2;DP4=0,0,20,13;MQ=60;FQ=-126	GT:PL:GQ	1/1:255,99,0:99
Tb927_01_v4	311692	.	G	C	222	.	DP=32;VDB=2.918014e-01;AF1=1;AC1=2;DP4=0,0,18,14;MQ=60;FQ=-123	GT:PL:GQ	1/1:255,96,0:99
Tb927_01_v4	311720	.	T	G	222	.	DP=33;VDB=1.893879e-01;AF1=1;AC1=2;DP4=0,0,16,17;MQ=60;FQ=-126	GT:PL:GQ	1/1:255,99,0:99
Tb927_01_v4	311762	.	G	T	222	.	DP=34;VDB=2.145118e-01;AF1=1;AC1=2;DP4=0,0,15,18;MQ=60;FQ=-126	GT:PL:GQ	1/1:255,99,0:99
Tb927_01_v4	311786	.	C	T	222	.	DP=41;VDB=4.998874e-02;AF1=1;AC1=2;DP4=0,0,18,23;MQ=60;FQ=-150	GT:PL:GQ	1/1:255,123,0:99
Tb927_01_v4	311835	.	A	G	222	.	DP=31;VDB=1.820818e-01;AF1=1;AC1=2;DP4=0,0,13,18;MQ=60;FQ=-120	GT:PL:GQ	1/1:255,93,0:99
Tb927_01_v4	311906	.	A	G	222	.	DP=40;VDB=3.266382e-01;AF1=1;AC1=2;DP4=0,0,21,19;MQ=60;FQ=-147	GT:PL:GQ	1/1:255,120,0:99
Tb927_01_v4	312210	.	A	G	222	.	DP=27;VDB=2.619286e-01;AF1=1;AC1=2;DP4=0,0,8,18;MQ=60;FQ=-105	GT:PL:GQ	1/1:255,78,0:99
Tb927_01_v4	312303	.	G	A	222	.	DP=27;VDB=1.252119e-01;AF1=1;AC1=2;DP4=0,0,14,12;MQ=60;FQ=-105	GT:PL:GQ	1/1:255,78,0:99
Tb927_01_v4	312323	.	A	T	222	.	DP=35;VDB=1.632705e-01;RPB=4.139163e-01;AF1=0.5;AC1=1;DP4=10,9,10,6;MQ=60;FQ=223;PV4=0.73,0.32,1,1	GT:PL:GQ	0/1:252,0,255:99
Tb927_01_v4	312554	.	C	A	222	.	DP=19;VDB=8.289520e-02;AF1=1;AC1=2;DP4=0,0,9,10;MQ=60;FQ=-84	GT:PL:GQ	1/1:255,57,0:99
Tb927_01_v4	312802	.	G	T	222	.	DP=36;VDB=1.677485e-01;AF1=1;AC1=2;DP4=0,0,19,17;MQ=60;FQ=-135	GT:PL:GQ	1/1:255,108,0:99
Tb927_01_v4	312926	.	C	G	222	.	DP=37;VDB=1.480159e-01;AF1=1;AC1=2;DP4=0,0,22,15;MQ=60;FQ=-138	GT:PL:GQ	1/1:255,111,0:99
Tb927_01_v4	313210	.	T	C	222	.	DP=31;VDB=2.872989e-01;AF1=1;AC1=2;DP4=0,0,18,13;MQ=60;FQ=-120	GT:PL:GQ	1/1:255,93,0:99
Tb927_01_v4	313509	.	G	A	222	.	DP=23;VDB=2.117491e-01;AF1=1;AC1=2;DP4=0,0,12,11;MQ=60;FQ=-96	GT:PL:GQ	1/1:255,69,0:99
Tb927_01_v4	313571	.	T	C	222	.	DP=32;VDB=2.731730e-01;AF1=1;AC1=2;DP4=0,0,11,21;MQ=60;FQ=-123	GT:PL:GQ	1/1:255,96,0:99
Tb927_01_v4	313650	.	G	C	222	.	DP=35;VDB=1.748273e-02;AF1=1;AC1=2;DP4=0,0,14,21;MQ=60;FQ=-132	GT:PL:GQ	1/1:255,105,0:99
Tb927_01_v4	313728	.	G	A	15.9	.	DP=20;VDB=6.240000e-02;AF1=1;AC1=2;DP4=0,0,1,1;MQ=60;FQ=-33	GT:PL:GQ	1/1:47,6,0:10
Tb927_01_v4	313761	.	C	T	219	.	DP=29;VDB=1.642042e-01;RPB=2.433836e+00;AF1=0.5;AC1=1;DP4=5,8,11,5;MQ=60;FQ=194;PV4=0.14,1,1,0.15	GT:PL:GQ	0/1:249,0,221:99
Tb927_01_v4	314007	.	C	T	222	.	DP=21;VDB=1.852004e-01;AF1=1;AC1=2;DP4=0,0,9,10;MQ=60;FQ=-84	GT:PL:GQ	1/1:255,57,0:99
Tb927_01_v4	314029	.	T	C	222	.	DP=24;VDB=1.585179e-01;AF1=1;AC1=2;DP4=0,0,10,14;MQ=60;FQ=-99	GT:PL:GQ	1/1:255,72,0:99
Tb927_01_v4	314300	.	A	G	222	.	DP=27;VDB=2.433317e-01;AF1=1;AC1=2;DP4=0,0,15,12;MQ=60;FQ=-108	GT:PL:GQ	1/1:255,81,0:99
Tb927_01_v4	314349	.	T	C	222	.	DP=22;VDB=7.890493e-02;AF1=1;AC1=2;DP4=0,0,12,10;MQ=60;FQ=-93	GT:PL:GQ	1/1:255,66,0:99
Tb927_01_v4	314441	.	T	C	222	.	DP=28;VDB=1.538433e-01;AF1=1;AC1=2;DP4=0,0,11,16;MQ=60;FQ=-108	GT:PL:GQ	1/1:255,81,0:99
Tb927_01_v4	314768	.	A	G	222	.	DP=28;VDB=1.256165e-01;AF1=1;AC1=2;DP4=0,0,13,15;MQ=60;FQ=-111	GT:PL:GQ	1/1:255,84,0:99
Tb927_01_v4	314925	.	A	G	222	.	DP=29;VDB=9.885558e-02;AF1=1;AC1=2;DP4=0,0,18,11;MQ=60;FQ=-114	GT:PL:GQ	1/1:255,87,0:99
Tb927_01_v4	314991	.	C	T	222	.	DP=23;VDB=4.499729e-02;AF1=1;AC1=2;DP4=0,0,9,14;MQ=60;FQ=-96	GT:PL:GQ	1/1:255,69,0:99
Tb927_01_v4	314993	.	C	T	222	.	DP=25;VDB=2.337425e-02;AF1=1;AC1=2;DP4=0,0,9,16;MQ=60;FQ=-102	GT:PL:GQ	1/1:255,75,0:99
Tb927_01_v4	315123	.	G	A	222	.	DP=29;VDB=2.240027e-01;AF1=1;AC1=2;DP4=0,0,17,10;MQ=60;FQ=-108	GT:PL:GQ	1/1:255,81,0:99
Tb927_01_v4	315136	.	T	A	222	.	DP=29;VDB=2.513739e-01;AF1=1;AC1=2;DP4=0,0,17,7;MQ=60;FQ=-99	GT:PL:GQ	1/1:255,72,0:99
Tb927_01_v4	315357	.	T	C	222	.	DP=33;VDB=2.644897e-01;AF1=1;AC1=2;DP4=0,0,12,21;MQ=60;FQ=-126	GT:PL:GQ	1/1:255,99,0:99
Tb927_01_v4	315371	.	G	T	222	.	DP=35;VDB=3.002635e-01;AF1=1;AC1=2;DP4=0,0,13,22;MQ=60;FQ=-132	GT:PL:GQ	1/1:255,105,0:99
Tb927_01_v4	315950	.	C	T	222	.	DP=42;VDB=3.365985e-03;AF1=1;AC1=2;DP4=0,0,21,20;MQ=60;FQ=-150	GT:PL:GQ	1/1:255,123,0:99
Tb927_01_v4	315977	.	ta	.	122	.	INDEL;IS=1,0.026316;DP=38;VDB=3.189185e-01;AF1=0;AC1=0;DP4=20,17,0,1;MQ=60;FQ=-119;PV4=0.47,0.00076,1,1	PL	0
Tb927_01_v4	315978	.	A	C	222	.	DP=38;VDB=3.129459e-01;AF1=1;AC1=2;DP4=0,0,21,16;MQ=60;FQ=-138	GT:PL:GQ	1/1:255,111,0:99
Tb927_01_v4	316100	.	T	C	222	.	DP=34;VDB=2.229703e-02;AF1=1;AC1=2;DP4=0,0,10,21;MQ=60;FQ=-120	GT:PL:GQ	1/1:255,93,0:99
Tb927_01_v4	316101	.	T	C	222	.	DP=34;VDB=2.487952e-02;AF1=1;AC1=2;DP4=0,0,11,21;MQ=60;FQ=-123	GT:PL:GQ	1/1:255,96,0:99
Tb927_01_v4	316102	.	c	.	12.8	.	INDEL;IS=1,0.029412;DP=34;AF1=1;AC1=2;DP4=0,0,1,0;MQ=60;FQ=-37.5	PL	25
Tb927_01_v4	316102	.	C	T	222	.	DP=34;VDB=3.263846e-02;AF1=1;AC1=2;DP4=0,0,10,20;MQ=60;FQ=-117	GT:PL:GQ	1/1:255,90,0:99
Tb927_01_v4	316146	.	C	T	222	.	DP=31;VDB=1.687777e-01;AF1=1;AC1=2;DP4=0,0,14,16;MQ=60;FQ=-117	GT:PL:GQ	1/1:255,90,0:99
Tb927_01_v4	316759	.	G	A	222	.	DP=32;VDB=1.986639e-01;AF1=1;AC1=2;DP4=0,0,18,14;MQ=60;FQ=-123	GT:PL:GQ	1/1:255,96,0:99
Tb927_01_v4	317392	.	G	A	222	.	DP=32;VDB=9.521781e-02;AF1=1;AC1=2;DP4=0,0,16,16;MQ=59;FQ=-123	GT:PL:GQ	1/1:255,96,0:99
Tb927_01_v4	317440	.	T	C	222	.	DP=42;VDB=8.306615e-02;AF1=1;AC1=2;DP4=0,0,19,23;MQ=59;FQ=-153	GT:PL:GQ	1/1:255,126,0:99
Tb927_01_v4	317451	.	C	T	222	.	DP=40;VDB=2.865723e-01;AF1=1;AC1=2;DP4=0,0,20,20;MQ=60;FQ=-147	GT:PL:GQ	1/1:255,120,0:99
Tb927_01_v4	317509	.	T	C	222	.	DP=36;VDB=2.082638e-01;AF1=1;AC1=2;DP4=0,0,18,18;MQ=60;FQ=-135	GT:PL:GQ	1/1:255,108,0:99
Tb927_01_v4	317592	.	C	T	222	.	DP=38;VDB=2.747087e-01;AF1=1;AC1=2;DP4=0,0,13,25;MQ=60;FQ=-141	GT:PL:GQ	1/1:255,114,0:99
Tb927_01_v4	317608	.	C	G	222	.	DP=42;VDB=1.708547e-01;AF1=1;AC1=2;DP4=0,0,16,26;MQ=60;FQ=-153	GT:PL:GQ	1/1:255,126,0:99
Tb927_01_v4	317718	.	C	G	222	.	DP=24;VDB=2.505635e-01;AF1=1;AC1=2;DP4=0,0,10,14;MQ=60;FQ=-99	GT:PL:GQ	1/1:255,72,0:99
Tb927_01_v4	318197	.	T	C	222	.	DP=25;VDB=2.017531e-01;AF1=1;AC1=2;DP4=0,0,11,13;MQ=60;FQ=-99	GT:PL:GQ	1/1:255,72,0:99
Tb927_01_v4	318900	.	C	T	222	.	DP=41;VDB=3.190127e-01;AF1=1;AC1=2;DP4=0,0,23,18;MQ=60;FQ=-150	GT:PL:GQ	1/1:255,123,0:99
Tb927_01_v4	319232	.	G	T	222	.	DP=39;VDB=2.821851e-01;AF1=1;AC1=2;DP4=0,0,15,24;MQ=60;FQ=-144	GT:PL:GQ	1/1:255,117,0:99
Tb927_01_v4	319296	.	C	A	222	.	DP=39;VDB=9.221342e-02;AF1=1;AC1=2;DP4=0,0,13,26;MQ=60;FQ=-144	GT:PL:GQ	1/1:255,117,0:99
Tb927_01_v4	319386	.	T	A	78	.	DP=17;VDB=6.864139e-02;RPB=6.123724e-02;AF1=0.5;AC1=1;DP4=8,2,4,1;MQ=60;FQ=81;PV4=1,1,1,1	GT:PL:GQ	0/1:108,0,193:99
Tb927_01_v4	319665	.	A	G	160	.	DP=26;VDB=1.203439e-01;RPB=1.556998e-01;AF1=0.5;AC1=1;DP4=9,6,7,4;MQ=60;FQ=163;PV4=1,0.031,1,1	GT:PL:GQ	0/1:190,0,255:99
Tb927_01_v4	319686	.	C	T	85	.	DP=21;VDB=1.000783e-01;RPB=2.452272e+00;AF1=0.5;AC1=1;DP4=10,5,3,3;MQ=60;FQ=88;PV4=0.63,1,1,0.41	GT:PL:GQ	0/1:115,0,240:99
Tb927_01_v4	319796	.	C	A	46	.	DP=23;VDB=2.193694e-01;RPB=8.768668e-01;AF1=0.5;AC1=1;DP4=10,8,4,1;MQ=60;FQ=49;PV4=0.61,0.2,1,1	GT:PL:GQ	0/1:76,0,255:79
Tb927_01_v4	319805	.	A	G	24	.	DP=28;VDB=3.200698e-02;RPB=2.927935e+00;AF1=0.5;AC1=1;DP4=12,9,3,1;MQ=60;FQ=27;PV4=0.63,1,1,0.019	GT:PL:GQ	0/1:54,0,255:57
Tb927_01_v4	319809	.	G	.	22	.	DP=28;VDB=2.845191e-02;RPB=2.599735e+00;AF1=0.457;AC1=1;DP4=13,12,2,1;MQ=60;FQ=-19;PV4=1,0.4,1,0.0078	PL	8
Tb927_01_v4	320096	.	G	A	225	.	DP=50;VDB=1.858440e-01;RPB=-1.065152e+00;AF1=0.5;AC1=1;DP4=15,13,10,12;MQ=60;FQ=225;PV4=0.78,0.093,1,1	GT:PL:GQ	0/1:255,0,255:99
Tb927_01_v4	320702	.	G	A	222	.	DP=27;VDB=1.964924e-01;AF1=1;AC1=2;DP4=0,0,8,18;MQ=60;FQ=-105	GT:PL:GQ	1/1:255,78,0:99
Tb927_01_v4	320736	.	G	T	225	.	DP=41;VDB=1.815908e-01;RPB=-8.998299e-01;AF1=0.5;AC1=1;DP4=10,11,9,11;MQ=60;FQ=225;PV4=1,1,1,1	GT:PL:GQ	0/1:255,0,255:99
Tb927_01_v4	321269	.	G	A	222	.	DP=41;VDB=1.569144e-01;AF1=1;AC1=2;DP4=0,0,21,20;MQ=60;FQ=-150	GT:PL:GQ	1/1:255,123,0:99
Tb927_01_v4	321285	.	G	A	222	.	DP=38;VDB=2.641319e-01;AF1=1;AC1=2;DP4=0,0,18,20;MQ=60;FQ=-141	GT:PL:GQ	1/1:255,114,0:99
Tb927_01_v4	321314	.	A	G	222	.	DP=33;VDB=1.546422e-01;AF1=1;AC1=2;DP4=0,0,13,20;MQ=60;FQ=-126	GT:PL:GQ	1/1:255,99,0:99
Tb927_01_v4	321324	.	A	G	222	.	DP=33;VDB=2.694356e-01;AF1=1;AC1=2;DP4=0,0,12,21;MQ=60;FQ=-126	GT:PL:GQ	1/1:255,99,0:99
Tb927_01_v4	321328	.	C	T	222	.	DP=35;VDB=3.038875e-01;AF1=1;AC1=2;DP4=0,0,11,24;MQ=60;FQ=-132	GT:PL:GQ	1/1:255,105,0:99
Tb927_01_v4	321366	.	G	A	222	.	DP=40;VDB=3.125108e-01;AF1=1;AC1=2;DP4=0,0,12,27;MQ=60;FQ=-144	GT:PL:GQ	1/1:255,117,0:99
Tb927_01_v4	321403	.	C	T	222	.	DP=36;VDB=3.075453e-01;AF1=1;AC1=2;DP4=0,0,14,22;MQ=60;FQ=-135	GT:PL:GQ	1/1:255,108,0:99
Tb927_01_v4	321448	.	T	G	222	.	DP=38;VDB=2.780859e-01;AF1=1;AC1=2;DP4=0,0,25,12;MQ=60;FQ=-138	GT:PL:GQ	1/1:255,111,0:99
Tb927_01_v4	321554	.	G	A	222	.	DP=30;VDB=1.724307e-01;AF1=1;AC1=2;DP4=0,0,12,17;MQ=60;FQ=-114	GT:PL:GQ	1/1:255,87,0:99
Tb927_01_v4	321868	.	A	G	222	.	DP=32;VDB=2.873765e-01;AF1=1;AC1=2;DP4=0,0,17,14;MQ=60;FQ=-120	GT:PL:GQ	1/1:255,93,0:99
Tb927_01_v4	321910	.	C	T	222	.	DP=30;VDB=2.438374e-01;AF1=1;AC1=2;DP4=0,0,17,13;MQ=60;FQ=-117	GT:PL:GQ	1/1:255,90,0:99
Tb927_01_v4	321914	.	C	T	222	.	DP=31;VDB=1.944070e-01;AF1=1;AC1=2;DP4=0,0,16,15;MQ=60;FQ=-120	GT:PL:GQ	1/1:255,93,0:99
Tb927_01_v4	321941	.	C	T	222	.	DP=33;VDB=2.624878e-01;AF1=1;AC1=2;DP4=0,0,9,17;MQ=60;FQ=-105	GT:PL:GQ	1/1:255,78,0:99
Tb927_01_v4	322012	.	A	G	222	.	DP=36;VDB=3.038875e-01;AF1=1;AC1=2;DP4=0,0,12,23;MQ=60;FQ=-132	GT:PL:GQ	1/1:255,105,0:99
Tb927_01_v4	322021	.	G	A	222	.	DP=40;VDB=2.708171e-01;AF1=1;AC1=2;DP4=0,0,16,22;MQ=60;FQ=-141	GT:PL:GQ	1/1:255,114,0:99
Tb927_01_v4	322168	.	A	G	222	.	DP=38;VDB=9.292486e-02;AF1=1;AC1=2;DP4=0,0,20,17;MQ=60;FQ=-138	GT:PL:GQ	1/1:255,111,0:99
Tb927_01_v4	322372	.	C	T	222	.	DP=23;VDB=1.223470e-01;AF1=1;AC1=2;DP4=0,0,12,11;MQ=60;FQ=-96	GT:PL:GQ	1/1:255,69,0:99
Tb927_01_v4	322744	.	A	G	222	.	DP=30;VDB=2.694575e-01;AF1=1;AC1=2;DP4=0,0,15,14;MQ=59;FQ=-114	GT:PL:GQ	1/1:255,87,0:99
Tb927_01_v4	322767	.	C	A	222	.	DP=31;VDB=2.199631e-01;AF1=1;AC1=2;DP4=0,0,18,13;MQ=60;FQ=-120	GT:PL:GQ	1/1:255,93,0:99
Tb927_01_v4	322803	.	C	T	222	.	DP=31;VDB=1.317068e-01;AF1=1;AC1=2;DP4=0,0,21,9;MQ=60;FQ=-117	GT:PL:GQ	1/1:255,90,0:99
Tb927_01_v4	322813	.	G	A	222	.	DP=28;VDB=1.698192e-01;AF1=1;AC1=2;DP4=0,0,19,8;MQ=60;FQ=-108	GT:PL:GQ	1/1:255,81,0:99
Tb927_01_v4	322931	.	C	T	222	.	DP=38;VDB=2.945103e-01;AF1=1;AC1=2;DP4=0,0,13,24;MQ=60;FQ=-138	GT:PL:GQ	1/1:255,111,0:99
Tb927_01_v4	322986	.	G	A	222	.	DP=37;VDB=1.164878e-01;AF1=1;AC1=2;DP4=0,0,21,13;MQ=60;FQ=-129	GT:PL:GQ	1/1:255,102,0:99
Tb927_01_v4	324228	.	A	G	222	.	DP=45;VDB=3.477775e-01;AF1=1;AC1=2;DP4=0,0,19,26;MQ=60;FQ=-162	GT:PL:GQ	1/1:255,135,0:99
Tb927_01_v4	324501	.	G	A	222	.	DP=31;VDB=2.627696e-01;AF1=1;AC1=2;DP4=0,0,20,11;MQ=60;FQ=-120	GT:PL:GQ	1/1:255,93,0:99
Tb927_01_v4	324662	.	A	T	225	.	DP=40;VDB=1.869205e-01;RPB=-1.187234e+00;AF1=0.5;AC1=1;DP4=9,6,11,10;MQ=60;FQ=195;PV4=0.74,0.22,1,0.043	GT:PL:GQ	0/1:255,0,222:99
Tb927_01_v4	324703	.	G	C	222	.	DP=35;VDB=2.627219e-01;AF1=1;AC1=2;DP4=0,0,15,17;MQ=60;FQ=-123	GT:PL:GQ	1/1:255,96,0:99
Tb927_01_v4	324826	.	T	C	222	.	DP=48;VDB=1.699500e-01;AF1=1;AC1=2;DP4=0,0,26,20;MQ=60;FQ=-165	GT:PL:GQ	1/1:255,138,0:99
Tb927_01_v4	324834	.	C	T	225	.	DP=49;VDB=1.677307e-01;RPB=7.738791e-01;AF1=0.5;AC1=1;DP4=11,11,18,9;MQ=60;FQ=225;PV4=0.26,1,1,0.43	GT:PL:GQ	0/1:255,0,255:99
Tb927_01_v4	324852	.	T	C	222	.	DP=45;VDB=3.339959e-01;AF1=1;AC1=2;DP4=0,0,27,18;MQ=60;FQ=-162	GT:PL:GQ	1/1:255,135,0:99
Tb927_01_v4	324878	.	G	A	222	.	DP=42;VDB=8.018287e-02;AF1=1;AC1=2;DP4=0,0,27,15;MQ=60;FQ=-153	GT:PL:GQ	1/1:255,126,0:99
Tb927_01_v4	324886	.	T	C	222	.	DP=43;VDB=2.590071e-01;AF1=1;AC1=2;DP4=0,0,28,15;MQ=60;FQ=-156	GT:PL:GQ	1/1:255,129,0:99
Tb927_01_v4	325170	.	C	T	222	.	DP=38;VDB=2.846797e-01;AF1=1;AC1=2;DP4=0,0,21,16;MQ=60;FQ=-138	GT:PL:GQ	1/1:255,111,0:99
Tb927_01_v4	325209	.	T	C	222	.	DP=39;VDB=2.018260e-01;AF1=1;AC1=2;DP4=0,0,15,23;MQ=60;FQ=-141	GT:PL:GQ	1/1:255,114,0:99
Tb927_01_v4	325270	.	T	C	222	.	DP=43;VDB=1.832862e-01;AF1=1;AC1=2;DP4=0,0,13,29;MQ=60;FQ=-153	GT:PL:GQ	1/1:255,126,0:99
Tb927_01_v4	325322	.	T	C	225	.	DP=46;VDB=1.323654e-01;RPB=-1.450095e+00;AF1=0.5;AC1=1;DP4=16,11,10,9;MQ=60;FQ=225;PV4=0.77,0.28,1,0.23	GT:PL:GQ	0/1:255,0,255:99
Tb927_01_v4	325454	.	C	T	222	.	DP=33;VDB=2.280563e-01;AF1=1;AC1=2;DP4=0,0,14,18;MQ=60;FQ=-123	GT:PL:GQ	1/1:255,96,0:99
Tb927_01_v4	325577	.	T	A	222	.	DP=38;VDB=3.131432e-01;AF1=1;AC1=2;DP4=0,0,21,17;MQ=60;FQ=-141	GT:PL:GQ	1/1:255,114,0:99
Tb927_01_v4	326041	.	T	C	222	.	DP=40;VDB=3.189968e-01;AF1=1;AC1=2;DP4=0,0,14,24;MQ=60;FQ=-141	GT:PL:GQ	1/1:255,114,0:99
Tb927_01_v4	326048	.	T	C	222	.	DP=41;VDB=2.748914e-01;AF1=1;AC1=2;DP4=0,0,15,24;MQ=60;FQ=-144	GT:PL:GQ	1/1:255,117,0:99
Tb927_01_v4	326116	.	C	T	222	.	DP=31;VDB=2.382785e-01;AF1=1;AC1=2;DP4=0,0,11,19;MQ=60;FQ=-117	GT:PL:GQ	1/1:255,90,0:99
Tb927_01_v4	326227	.	C	T	222	.	DP=23;VDB=1.310218e-01;AF1=1;AC1=2;DP4=0,0,10,11;MQ=60;FQ=-90	GT:PL:GQ	1/1:255,63,0:99
Tb927_01_v4	326424	.	C	.	6.18	.	DP=7;AF1=1;AC1=2;DP4=0,0,0,1;MQ=60;FQ=-30	PL	25
Tb927_01_v4	326458	.	T	C	129	.	DP=7;VDB=6.739133e-02;AF1=1;AC1=2;DP4=0,0,5,1;MQ=60;FQ=-45	GT:PL:GQ	1/1:162,18,0:33
Tb927_01_v4	326594	.	G	A	222	.	DP=19;VDB=1.697768e-01;AF1=1;AC1=2;DP4=0,0,5,13;MQ=60;FQ=-81	GT:PL:GQ	1/1:255,54,0:99
Tb927_01_v4	326619	.	T	C	222	.	DP=30;VDB=2.050738e-01;AF1=1;AC1=2;DP4=0,0,9,19;MQ=60;FQ=-111	GT:PL:GQ	1/1:255,84,0:99
Tb927_01_v4	326648	.	G	A	222	.	DP=33;VDB=2.939661e-01;AF1=1;AC1=2;DP4=0,0,18,15;MQ=60;FQ=-126	GT:PL:GQ	1/1:255,99,0:99
Tb927_01_v4	327484	.	A	T	225	.	DP=43;VDB=1.326501e-01;RPB=2.602873e+00;AF1=0.5;AC1=1;DP4=10,9,5,18;MQ=60;FQ=225;PV4=0.055,0.24,1,0.45	GT:PL:GQ	0/1:255,0,255:99
Tb927_01_v4	327506	.	T	C	201	.	DP=39;VDB=1.366013e-01;RPB=1.940061e+00;AF1=0.5;AC1=1;DP4=11,11,5,12;MQ=60;FQ=204;PV4=0.33,0.091,1,0.02	GT:PL:GQ	0/1:231,0,255:99
Tb927_01_v4	327507	.	G	A	217	.	DP=39;VDB=1.389140e-01;RPB=1.813328e+00;AF1=0.5;AC1=1;DP4=10,10,5,12;MQ=60;FQ=219;PV4=0.32,0.47,1,0.023	GT:PL:GQ	0/1:247,0,255:99
Tb927_01_v4	327532	.	T	C	137	.	DP=28;VDB=1.172726e-01;RPB=-3.772776e-01;AF1=0.5;AC1=1;DP4=8,9,4,5;MQ=60;FQ=140;PV4=1,0.5,1,0.2	GT:PL:GQ	0/1:167,0,255:99
Tb927_01_v4	327641	.	T	C	225	.	DP=45;VDB=1.865721e-01;RPB=-3.653385e-01;AF1=0.5;AC1=1;DP4=13,11,11,9;MQ=60;FQ=225;PV4=1,1,1,1	GT:PL:GQ	0/1:255,0,255:99
Tb927_01_v4	327654	.	G	A	225	.	DP=47;VDB=1.232197e-01;RPB=-8.304037e-01;AF1=0.5;AC1=1;DP4=11,13,11,10;MQ=60;FQ=225;PV4=0.77,0.27,1,0.27	GT:PL:GQ	0/1:255,0,255:99
Tb927_01_v4	327675	.	A	G	225	.	DP=35;VDB=1.955202e-01;RPB=-1.833333e-01;AF1=0.5;AC1=1;DP4=8,7,9,11;MQ=60;FQ=206;PV4=0.74,1,1,0.13	GT:PL:GQ	0/1:255,0,233:99
Tb927_01_v4	327677	.	A	G	225	.	DP=35;VDB=1.984196e-01;RPB=-6.833333e-01;AF1=0.5;AC1=1;DP4=8,7,9,11;MQ=60;FQ=215;PV4=0.74,1,1,0.12	GT:PL:GQ	0/1:255,0,242:99
Tb927_01_v4	327728	.	G	C	100	.	DP=17;VDB=8.828460e-02;RPB=-1.681211e+00;AF1=0.5;AC1=1;DP4=2,8,2,4;MQ=60;FQ=103;PV4=0.6,0.19,1,1	GT:PL:GQ	0/1:130,0,194:99
Tb927_01_v4	327937	.	A	G	222	.	DP=33;VDB=1.291384e-01;AF1=1;AC1=2;DP4=0,0,20,13;MQ=60;FQ=-126	GT:PL:GQ	1/1:255,99,0:99
Tb927_01_v4	327992	.	T	C	224	.	DP=31;VDB=1.723840e-01;RPB=-3.359920e-01;AF1=0.5;AC1=1;DP4=9,7,8,7;MQ=60;FQ=224;PV4=1,1,1,0.3	GT:PL:GQ	0/1:254,0,255:99
Tb927_01_v4	328247	.	T	C	222	.	DP=31;VDB=2.540691e-01;AF1=1;AC1=2;DP4=0,0,19,10;MQ=60;FQ=-114	GT:PL:GQ	1/1:255,87,0:99
Tb927_01_v4	328251	.	G	A	222	.	DP=32;VDB=2.699793e-01;AF1=1;AC1=2;DP4=0,0,19,12;MQ=60;FQ=-120	GT:PL:GQ	1/1:255,93,0:99
Tb927_01_v4	328382	.	G	C	222	.	DP=35;VDB=2.916842e-01;AF1=1;AC1=2;DP4=0,0,20,15;MQ=60;FQ=-132	GT:PL:GQ	1/1:255,105,0:99
Tb927_01_v4	328691	.	A	T	222	.	DP=50;VDB=3.518072e-01;AF1=1;AC1=2;DP4=0,0,18,32;MQ=60;FQ=-178	GT:PL:GQ	1/1:255,151,0:99
Tb927_01_v4	328695	.	C	T	222	.	DP=48;VDB=2.732297e-01;AF1=1;AC1=2;DP4=0,0,17,30;MQ=60;FQ=-168	GT:PL:GQ	1/1:255,141,0:99
Tb927_01_v4	328766	.	C	T	222	.	DP=30;VDB=2.555269e-01;AF1=1;AC1=2;DP4=0,0,9,21;MQ=60;FQ=-117	GT:PL:GQ	1/1:255,90,0:99
Tb927_01_v4	328887	.	A	G	222	.	DP=25;VDB=2.131632e-01;AF1=1;AC1=2;DP4=0,0,11,14;MQ=60;FQ=-102	GT:PL:GQ	1/1:255,75,0:99
Tb927_01_v4	328913	.	G	A	222	.	DP=27;VDB=2.632495e-01;AF1=1;AC1=2;DP4=0,0,13,14;MQ=60;FQ=-108	GT:PL:GQ	1/1:255,81,0:99
Tb927_01_v4	329151	.	G	A	222	.	DP=32;VDB=2.859785e-01;AF1=1;AC1=2;DP4=0,0,18,14;MQ=60;FQ=-123	GT:PL:GQ	1/1:255,96,0:99
Tb927_01_v4	329163	.	G	T	222	.	DP=35;VDB=1.659956e-01;AF1=1;AC1=2;DP4=0,0,19,16;MQ=60;FQ=-132	GT:PL:GQ	1/1:255,105,0:99
Tb927_01_v4	329214	.	T	G	222	.	DP=39;VDB=2.256825e-01;AF1=1;AC1=2;DP4=0,0,18,21;MQ=60;FQ=-144	GT:PL:GQ	1/1:255,117,0:99
Tb927_01_v4	329353	.	C	T	222	.	DP=31;VDB=2.474712e-01;AF1=1;AC1=2;DP4=0,0,13,18;MQ=60;FQ=-120	GT:PL:GQ	1/1:255,93,0:99
Tb927_01_v4	329389	.	C	G	222	.	DP=26;VDB=1.944139e-01;AF1=1;AC1=2;DP4=0,0,10,15;MQ=60;FQ=-102	GT:PL:GQ	1/1:255,75,0:99
Tb927_01_v4	329401	.	C	T	222	.	DP=23;VDB=2.097930e-01;AF1=1;AC1=2;DP4=0,0,8,15;MQ=60;FQ=-96	GT:PL:GQ	1/1:255,69,0:99
Tb927_01_v4	329493	.	G	T	222	.	DP=24;VDB=2.449874e-01;AF1=1;AC1=2;DP4=0,0,11,13;MQ=60;FQ=-99	GT:PL:GQ	1/1:255,72,0:99
Tb927_01_v4	329610	.	A	T	222	.	DP=25;VDB=1.222093e-01;AF1=1;AC1=2;DP4=0,0,10,15;MQ=60;FQ=-102	GT:PL:GQ	1/1:255,75,0:99
Tb927_01_v4	329620	.	C	A	222	.	DP=25;VDB=2.305840e-01;AF1=1;AC1=2;DP4=0,0,11,13;MQ=59;FQ=-99	GT:PL:GQ	1/1:255,72,0:99
Tb927_01_v4	329626	.	G	A	222	.	DP=22;VDB=2.004123e-01;AF1=1;AC1=2;DP4=0,0,11,11;MQ=58;FQ=-93	GT:PL:GQ	1/1:255,66,0:99
Tb927_01_v4	329629	.	C	G	222	.	DP=21;VDB=1.810594e-01;AF1=1;AC1=2;DP4=0,0,12,9;MQ=57;FQ=-90	GT:PL:GQ	1/1:255,63,0:99
Tb927_01_v4	329987	.	C	.	28.2	.	DP=7;;AC1=2;FQ=-30	PL	0
Tb927_01_v4	330041	.	G	A	222	.	DP=32;VDB=1.100621e-01;AF1=1;AC1=2;DP4=0,0,17,15;MQ=60;FQ=-123	GT:PL:GQ	1/1:255,96,0:99
Tb927_01_v4	330155	.	T	G	36.5	.	DP=9;VDB=4.308876e-02;AF1=1;AC1=2;DP4=0,0,1,3;MQ=60;FQ=-39	GT:PL:GQ	1/1:69,12,0:21
Tb927_01_v4	330160	.	G	.	16.9	.	DP=7;RPB=9.668049e-01;AF1=0.5135;AC1=1;DP4=1,0,0,1;MQ=60;FQ=-18.8;PV4=1,1,1,1	PL	13
Tb927_01_v4	330279	.	T	.	3.13	.	DP=25;VDB=5.760000e-02;AF1=1;AC1=2;DP4=0,0,2,0;MQ=60;FQ=-33	PL	31
Tb927_01_v4	330345	.	G	A	222	.	DP=23;VDB=1.983338e-01;AF1=1;AC1=2;DP4=0,0,14,8;MQ=60;FQ=-93	GT:PL:GQ	1/1:255,66,0:99
Tb927_01_v4	330399	.	T	C	222	.	DP=16;VDB=1.310111e-01;AF1=1;AC1=2;DP4=0,0,7,9;MQ=60;FQ=-75	GT:PL:GQ	1/1:255,48,0:93
Tb927_01_v4	330918	.	G	A	222	.	DP=42;VDB=3.359271e-01;AF1=1;AC1=2;DP4=0,0,26,16;MQ=60;FQ=-153	GT:PL:GQ	1/1:255,126,0:99
Tb927_01_v4	330981	.	G	C	222	.	DP=40;VDB=2.582081e-02;AF1=1;AC1=2;DP4=0,0,24,16;MQ=60;FQ=-147	GT:PL:GQ	1/1:255,120,0:99
Tb927_01_v4	331132	.	A	G	222	.	DP=29;VDB=2.527230e-01;AF1=1;AC1=2;DP4=0,0,12,17;MQ=60;FQ=-114	GT:PL:GQ	1/1:255,87,0:99
Tb927_01_v4	331515	.	C	T	222	.	DP=28;VDB=2.623214e-01;AF1=1;AC1=2;DP4=0,0,11,16;MQ=60;FQ=-108	GT:PL:GQ	1/1:255,81,0:99
Tb927_01_v4	331773	.	G	A	222	.	DP=22;VDB=1.609888e-01;AF1=1;AC1=2;DP4=0,0,11,10;MQ=60;FQ=-90	GT:PL:GQ	1/1:255,63,0:99
Tb927_01_v4	331938	.	T	C	222	.	DP=30;VDB=2.811010e-01;AF1=1;AC1=2;DP4=0,0,11,19;MQ=60;FQ=-117	GT:PL:GQ	1/1:255,90,0:99
Tb927_01_v4	332044	.	T	C	222	.	DP=39;VDB=3.736017e-02;AF1=1;AC1=2;DP4=0,0,15,24;MQ=60;FQ=-144	GT:PL:GQ	1/1:255,117,0:99
Tb927_01_v4	332145	.	A	.	28.2	.	DP=2;;AC1=2;FQ=-30	PL	0
Tb927_01_v4	332158	.	A	G	6.02	.	DP=6;VDB=7.520000e-02;AF1=1;AC1=2;DP4=0,0,2,0;MQ=60;FQ=-33	GT:PL:GQ	1/1:36,6,0:6
Tb927_01_v4	332223	.	A	.	6.18	.	DP=9;AF1=1;AC1=2;DP4=0,0,0,1;MQ=60;FQ=-30	PL	25
Tb927_01_v4	332225	.	A	.	7.78	.	DP=9;AF1=1;AC1=2;DP4=0,0,0,1;MQ=60;FQ=-30	PL	23
Tb927_01_v4	332235	.	A	.	7.78	.	DP=5;AF1=1;AC1=2;DP4=0,0,0,1;MQ=60;FQ=-30	PL	23
Tb927_01_v4	332260	.	C	T	156	.	DP=7;VDB=4.580661e-02;AF1=1;AC1=2;DP4=0,0,2,5;MQ=60;FQ=-48	GT:PL:GQ	1/1:189,21,0:39
Tb927_01_v4	332348	.	C	G	222	.	DP=28;VDB=2.390792e-01;AF1=1;AC1=2;DP4=0,0,10,17;MQ=60;FQ=-108	GT:PL:GQ	1/1:255,81,0:99
Tb927_01_v4	332369	.	A	G	222	.	DP=15;VDB=1.102015e-01;AF1=1;AC1=2;DP4=0,0,4,10;MQ=60;FQ=-69	GT:PL:GQ	1/1:255,42,0:81
Tb927_01_v4	332507	.	G	A	222	.	DP=18;VDB=1.510222e-01;AF1=1;AC1=2;DP4=0,0,6,12;MQ=60;FQ=-81	GT:PL:GQ	1/1:255,54,0:99
Tb927_01_v4	332556	.	C	.	28.2	.	DP=3;;AC1=2;FQ=-30	PL	0
Tb927_01_v4	332558	.	C	.	28.2	.	DP=3;;AC1=2;FQ=-30	PL	0
Tb927_01_v4	332579	.	G	A	106	.	DP=5;VDB=3.277560e-02;AF1=1;AC1=2;DP4=0,0,2,3;MQ=60;FQ=-42	GT:PL:GQ	1/1:139,15,0:27
Tb927_01_v4	332602	.	C	T	222	.	DP=11;VDB=1.367478e-01;AF1=1;AC1=2;DP4=0,0,5,6;MQ=60;FQ=-60	GT:PL:GQ	1/1:255,33,0:63
Tb927_01_v4	332697	.	T	C	183	.	DP=9;VDB=9.194876e-02;AF1=1;AC1=2;DP4=0,0,3,6;MQ=60;FQ=-54	GT:PL:GQ	1/1:216,27,0:51
Tb927_01_v4	332751	.	T	C	222	.	DP=12;VDB=4.410077e-02;AF1=1;AC1=2;DP4=0,0,6,6;MQ=60;FQ=-63	GT:PL:GQ	1/1:255,36,0:69
Tb927_01_v4	332761	.	T	C	222	.	DP=12;VDB=1.383642e-01;AF1=1;AC1=2;DP4=0,0,6,6;MQ=60;FQ=-63	GT:PL:GQ	1/1:255,36,0:69
Tb927_01_v4	332801	.	T	C	222	.	DP=14;VDB=7.697767e-02;AF1=1;AC1=2;DP4=0,0,3,10;MQ=60;FQ=-66	GT:PL:GQ	1/1:255,39,0:75
Tb927_01_v4	332818	.	A	C	162	.	DP=11;VDB=9.086824e-02;AF1=1;AC1=2;DP4=0,0,2,7;MQ=60;FQ=-54	GT:PL:GQ	1/1:195,27,0:51
Tb927_01_v4	332842	.	A	G	194	.	DP=12;VDB=1.473127e-01;AF1=1;AC1=2;DP4=0,0,2,10;MQ=60;FQ=-63	GT:PL:GQ	1/1:227,36,0:69
Tb927_01_v4	332867	.	C	T	146	.	DP=7;VDB=1.108307e-01;AF1=1;AC1=2;DP4=0,0,2,5;MQ=60;FQ=-48	GT:PL:GQ	1/1:179,21,0:39
Tb927_01_v4	332875	.	C	A	13.2	.	DP=6;VDB=2.400000e-02;RPB=-5.314005e-01;AF1=0.5;AC1=1;DP4=1,2,0,2;MQ=60;FQ=16.1;PV4=1,1,1,0.49	GT:PL:GQ	0/1:43,0,61:46
Tb927_01_v4	332875	.	caaaaaaaaa	.	26.5	.	INDEL;IS=2,0.333333;DP=6;AF1=1;AC1=2;DP4=0,0,1,0;MQ=60;FQ=-37.9	PL	11
Tb927_01_v4	332898	.	T	A	35.8	.	DP=2;VDB=7.360000e-02;AF1=1;AC1=2;DP4=0,0,0,2;MQ=60;FQ=-33	GT:PL:GQ	1/1:67,6,0:10
Tb927_01_v4	332951	.	A	T	4.61	.	DP=9;VDB=6.720000e-02;AF1=1;AC1=2;DP4=0,0,0,2;MQ=60;FQ=-33	GT:PL:GQ	1/1:34,6,0:5
Tb927_01_v4	332960	.	T	.	39	.	DP=9;AF1=0;AC1=0;DP4=0,3,0,0;MQ=60;FQ=-36	PL	0
Tb927_01_v4	332961	.	T	.	39	.	DP=9;AF1=0;AC1=0;DP4=0,3,0,0;MQ=60;FQ=-36	PL	0
Tb927_01_v4	333047	.	T	G	222	.	DP=18;VDB=9.554479e-02;AF1=1;AC1=2;DP4=0,0,10,7;MQ=60;FQ=-78	GT:PL:GQ	1/1:255,51,0:99
Tb927_01_v4	333070	.	C	T	222	.	DP=14;VDB=1.054013e-01;AF1=1;AC1=2;DP4=0,0,6,7;MQ=60;FQ=-66	GT:PL:GQ	1/1:255,39,0:75
Tb927_01_v4	333109	.	C	T	163	.	DP=7;VDB=2.405189e-02;AF1=1;AC1=2;DP4=0,0,4,3;MQ=60;FQ=-48	GT:PL:GQ	1/1:196,21,0:39
Tb927_01_v4	333184	.	C	G	222	.	DP=19;VDB=1.596307e-01;AF1=1;AC1=2;DP4=0,0,14,5;MQ=60;FQ=-84	GT:PL:GQ	1/1:255,57,0:99
Tb927_01_v4	333210	.	T	A	222	.	DP=29;VDB=1.271475e-02;AF1=1;AC1=2;DP4=0,0,22,7;MQ=60;FQ=-114	GT:PL:GQ	1/1:255,87,0:99
Tb927_01_v4	333213	.	T	A	222	.	DP=29;VDB=1.014287e-02;AF1=1;AC1=2;DP4=0,0,22,7;MQ=60;FQ=-114	GT:PL:GQ	1/1:255,87,0:99
Tb927_01_v4	333311	.	A	C	222	.	DP=21;VDB=1.734639e-01;AF1=1;AC1=2;DP4=0,0,12,8;MQ=60;FQ=-87	GT:PL:GQ	1/1:255,60,0:99
Tb927_01_v4	333359	.	A	.	28.2	.	DP=6;;AC1=2;FQ=-30	PL	0
Tb927_01_v4	333361	.	A	.	28.2	.	DP=5;;AC1=2;FQ=-30	PL	0
Tb927_01_v4	333363	.	A	.	28.2	.	DP=5;;AC1=2;FQ=-30	PL	0
Tb927_01_v4	333365	.	A	.	28.2	.	DP=6;;AC1=2;FQ=-30	PL	0
Tb927_01_v4	333372	.	T	.	28.2	.	DP=4;;AC1=2;FQ=-30	PL	0
Tb927_01_v4	333477	.	T	.	28.2	.	DP=2;;AC1=2;FQ=-30	PL	0
Tb927_01_v4	333479	.	T	.	28.2	.	DP=2;;AC1=2;FQ=-30	PL	0
Tb927_01_v4	333480	.	at	.	22.6	.	INDEL;IS=2,1.000000;DP=2;AF1=1;AC1=2;DP4=0,0,0,1;MQ=60;FQ=-37.7	PL	15
Tb927_01_v4	333481	.	T	.	28.2	.	DP=0;;AC1=2;FQ=-30	PL	0
Tb927_01_v4	333486	.	A	G	56.5	.	DP=5;VDB=6.378791e-02;AF1=1;AC1=2;DP4=0,0,1,3;MQ=60;FQ=-39	GT:PL:GQ	1/1:89,12,0:21
Tb927_01_v4	333640	.	acta	.	89.5	.	INDEL;IS=1,0.030303;DP=33;VDB=2.454544e-01;AF1=0;AC1=0;DP4=15,9,1,0;MQ=60;FQ=-86.5;PV4=1,0.089,1,1	PL	0
Tb927_01_v4	333641	.	C	T	222	.	DP=33;VDB=2.417845e-01;AF1=1;AC1=2;DP4=0,0,22,10;MQ=60;FQ=-123	GT:PL:GQ	1/1:255,96,0:99
Tb927_01_v4	333862	.	T	.	28.2	.	DP=3;;AC1=2;FQ=-30	PL	0
Tb927_01_v4	333900	.	C	T	122	.	DP=7;VDB=5.074656e-02;AF1=1;AC1=2;DP4=0,0,3,3;MQ=55;FQ=-45	GT:PL:GQ	1/1:155,18,0:33
Tb927_01_v4	333907	.	C	T	160	.	DP=10;VDB=9.832658e-02;AF1=1;AC1=2;DP4=0,0,3,5;MQ=57;FQ=-51	GT:PL:GQ	1/1:193,24,0:45
Tb927_01_v4	333915	.	T	C	194	.	DP=11;VDB=1.105262e-01;AF1=1;AC1=2;DP4=0,0,3,7;MQ=57;FQ=-57	GT:PL:GQ	1/1:227,30,0:57
Tb927_01_v4	334517	.	T	G	222	.	DP=35;VDB=1.291386e-01;AF1=1;AC1=2;DP4=0,0,9,24;MQ=60;FQ=-126	GT:PL:GQ	1/1:255,99,0:99
Tb927_01_v4	334535	.	A	T	199	.	DP=17;VDB=3.837910e-02;AF1=1;AC1=2;DP4=0,0,3,6;MQ=60;FQ=-54	GT:PL:GQ	1/1:232,27,0:51
Tb927_01_v4	334536	.	A	T	196	.	DP=17;VDB=4.289230e-02;AF1=1;AC1=2;DP4=0,0,3,6;MQ=60;FQ=-54	GT:PL:GQ	1/1:229,27,0:51
Tb927_01_v4	334540	.	A	G	165	.	DP=20;VDB=9.108292e-02;AF1=1;AC1=2;DP4=0,0,2,6;MQ=60;FQ=-51	GT:PL:GQ	1/1:198,24,0:45
Tb927_01_v4	334573	.	T	C	222	.	DP=27;VDB=2.592717e-01;AF1=1;AC1=2;DP4=0,0,11,16;MQ=60;FQ=-108	GT:PL:GQ	1/1:255,81,0:99
Tb927_01_v4	334623	.	C	T	222	.	DP=38;VDB=3.033797e-01;AF1=1;AC1=2;DP4=0,0,17,20;MQ=60;FQ=-138	GT:PL:GQ	1/1:255,111,0:99
Tb927_01_v4	334663	.	C	A	222	.	DP=45;VDB=2.337147e-01;AF1=1;AC1=2;DP4=0,0,28,17;MQ=60;FQ=-162	GT:PL:GQ	1/1:255,135,0:99
Tb927_01_v4	334682	.	A	G	225	.	DP=49;VDB=8.390739e-02;RPB=-2.103509e-01;AF1=0.5;AC1=1;DP4=15,11,14,9;MQ=60;FQ=225;PV4=1,0.025,1,1	GT:PL:GQ	0/1:255,0,255:99
Tb927_01_v4	334752	.	A	T	222	.	DP=33;VDB=1.138313e-01;AF1=1;AC1=2;DP4=0,0,20,12;MQ=60;FQ=-123	GT:PL:GQ	1/1:255,96,0:99
Tb927_01_v4	335085	.	G	A	222	.	DP=37;VDB=1.865821e-01;AF1=1;AC1=2;DP4=0,0,17,20;MQ=60;FQ=-138	GT:PL:GQ	1/1:255,111,0:99
Tb927_01_v4	335098	.	A	G	222	.	DP=36;VDB=2.026642e-01;AF1=1;AC1=2;DP4=0,0,19,17;MQ=60;FQ=-135	GT:PL:GQ	1/1:255,108,0:99
Tb927_01_v4	335112	.	A	T	222	.	DP=38;VDB=2.246984e-01;AF1=1;AC1=2;DP4=0,0,25,13;MQ=60;FQ=-141	GT:PL:GQ	1/1:255,114,0:99
Tb927_01_v4	335148	.	C	T	222	.	DP=38;VDB=2.553200e-01;AF1=1;AC1=2;DP4=0,0,20,17;MQ=60;FQ=-138	GT:PL:GQ	1/1:255,111,0:99
Tb927_01_v4	335214	.	C	T	222	.	DP=33;VDB=6.804630e-02;AF1=1;AC1=2;DP4=0,0,15,18;MQ=60;FQ=-126	GT:PL:GQ	1/1:255,99,0:99
Tb927_01_v4	335262	.	A	G	222	.	DP=43;VDB=3.210752e-01;AF1=1;AC1=2;DP4=0,0,23,19;MQ=60;FQ=-153	GT:PL:GQ	1/1:255,126,0:99
Tb927_01_v4	335367	.	A	C	222	.	DP=29;VDB=2.494301e-02;AF1=1;AC1=2;DP4=0,0,17,12;MQ=60;FQ=-114	GT:PL:GQ	1/1:255,87,0:99
Tb927_01_v4	335871	.	C	A	222	.	DP=37;VDB=1.744506e-01;AF1=1;AC1=2;DP4=0,0,15,17;MQ=60;FQ=-123	GT:PL:GQ	1/1:255,96,0:99
Tb927_01_v4	335872	.	T	C	222	.	DP=35;VDB=2.325303e-01;AF1=1;AC1=2;DP4=0,0,15,18;MQ=60;FQ=-126	GT:PL:GQ	1/1:255,99,0:99
Tb927_01_v4	336019	.	C	T	146	.	DP=35;VDB=1.190862e-01;RPB=5.330018e-02;AF1=0.5;AC1=1;DP4=11,13,8,3;MQ=60;FQ=149;PV4=0.17,0.37,1,1	GT:PL:GQ	0/1:176,0,255:99
Tb927_01_v4	336055	.	T	C	222	.	DP=33;VDB=1.051863e-01;AF1=1;AC1=2;DP4=0,0,17,16;MQ=60;FQ=-126	GT:PL:GQ	1/1:255,99,0:99
Tb927_01_v4	336174	.	G	T	225	.	DP=48;VDB=1.488031e-01;RPB=-1.159837e+00;AF1=0.5;AC1=1;DP4=9,14,15,9;MQ=60;FQ=225;PV4=0.15,0.033,1,0.12	GT:PL:GQ	0/1:255,0,255:99
Tb927_01_v4	336204	.	C	T	209	.	DP=27;VDB=1.140344e-01;RPB=-2.031661e+00;AF1=0.5;AC1=1;DP4=4,8,8,6;MQ=60;FQ=186;PV4=0.27,0.25,1,1	GT:PL:GQ	0/1:239,0,213:99
Tb927_01_v4	336222	.	C	T	53	.	DP=16;VDB=9.505586e-02;RPB=6.736097e-01;AF1=0.5;AC1=1;DP4=5,5,1,4;MQ=60;FQ=56;PV4=0.58,0.031,1,0.19	GT:PL:GQ	0/1:83,0,218:86
Tb927_01_v4	336387	.	G	.	28.2	.	DP=50;VDB=3.665608e-01;AF1=0;AC1=2;DP4=0,0,29,21;MQ=60;FQ=-30	PL	255
Tb927_01_v4	336462	.	A	G	222	.	DP=38;VDB=3.003967e-01;AF1=1;AC1=2;DP4=0,0,20,14;MQ=60;FQ=-129	GT:PL:GQ	1/1:255,102,0:99
Tb927_01_v4	336464	.	G	T	222	.	DP=38;VDB=2.995425e-01;AF1=1;AC1=2;DP4=0,0,20,14;MQ=60;FQ=-129	GT:PL:GQ	1/1:255,102,0:99
Tb927_01_v4	336516	.	tct	tt	94.5	.	INDEL;IS=17,0.515152;DP=33;VDB=1.631464e-01;AF1=0.5;AC1=1;DP4=4,8,6,8;MQ=60;FQ=97.4;PV4=0.7,1,1,0.24	GT:PL:GQ	0/1:132,0,152:99
Tb927_01_v4	336517	.	C	T	222	.	DP=17;VDB=1.626169e-01;AF1=1;AC1=2;DP4=0,0,4,10;MQ=60;FQ=-69	GT:PL:GQ	1/1:255,42,0:81
Tb927_01_v4	336685	.	A	G	222	.	DP=28;VDB=1.927485e-02;AF1=1;AC1=2;DP4=0,0,8,20;MQ=60;FQ=-111	GT:PL:GQ	1/1:255,84,0:99
Tb927_01_v4	336737	.	G	T	222	.	DP=32;VDB=2.536977e-01;AF1=1;AC1=2;DP4=0,0,6,24;MQ=60;FQ=-117	GT:PL:GQ	1/1:255,90,0:99
Tb927_01_v4	336780	.	tg	.	9.99	.	INDEL;IS=6,0.206897;DP=29;VDB=2.101225e-01;AF1=0.4996;AC1=1;DP4=3,16,2,2;MQ=60;FQ=-7.4;PV4=0.19,0.025,1,1	PL	28
Tb927_01_v4	336781	.	G	A	222	.	DP=23;VDB=1.254775e-01;AF1=1;AC1=2;DP4=0,0,3,17;MQ=60;FQ=-87	GT:PL:GQ	1/1:255,60,0:99
Tb927_01_v4	336992	.	A	G	222	.	DP=17;VDB=1.291637e-01;AF1=1;AC1=2;DP4=0,0,8,9;MQ=60;FQ=-78	GT:PL:GQ	1/1:255,51,0:99
Tb927_01_v4	337009	.	a	.	22.6	.	INDEL;IS=15,0.576923;DP=26;VDB=1.041756e-01;AF1=0.492;AC1=1;DP4=4,1,0,1;MQ=60;FQ=-19.6;PV4=0.33,1,1,1	PL	15
Tb927_01_v4	337009	.	A	T	6.98	.	DP=26;VDB=3.326583e-02;AF1=1;AC1=2;DP4=0,0,1,0;MQ=60;FQ=-30	GT:PL:GQ	1/1:36,3,0:4
Tb927_01_v4	337085	.	tct	tt,t	171	.	INDEL;IS=25,0.925926;DP=27;VDB=8.060925e-02;AF1=1;AC1=2;DP4=0,0,15,4;MQ=58;FQ=-88.5	GT:PL:GQ	1/1:212,54,0,213,42,210:99
Tb927_01_v4	337086	.	C	.	28.2	.	DP=1;;AC1=2;FQ=-30	PL	0
Tb927_01_v4	337216	.	A	T	177	.	DP=10;VDB=4.513088e-02;AF1=1;AC1=2;DP4=0,0,7,2;MQ=60;FQ=-54	GT:PL:GQ	1/1:210,27,0:51
Tb927_01_v4	337256	.	C	G	20.8	.	DP=3;VDB=5.960000e-02;AF1=1;AC1=2;DP4=0,0,2,0;MQ=60;FQ=-33	GT:PL:GQ	1/1:52,6,0:10
Tb927_01_v4	337461	.	G	T	225	.	DP=29;VDB=1.486885e-01;RPB=1.170020e+00;AF1=0.5;AC1=1;DP4=7,3,12,7;MQ=60;FQ=145;PV4=1,0.38,1,1	GT:PL:GQ	0/1:255,0,172:99
Tb927_01_v4	337500	.	G	A	222	.	DP=28;VDB=1.314892e-01;AF1=1;AC1=2;DP4=0,0,18,8;MQ=60;FQ=-105	GT:PL:GQ	1/1:255,78,0:99
Tb927_01_v4	337502	.	A	G	222	.	DP=29;VDB=8.073151e-02;AF1=1;AC1=2;DP4=0,0,16,8;MQ=60;FQ=-99	GT:PL:GQ	1/1:255,72,0:99
Tb927_01_v4	337504	.	A	G	222	.	DP=29;VDB=1.581033e-01;AF1=1;AC1=2;DP4=0,0,15,7;MQ=60;FQ=-93	GT:PL:GQ	1/1:255,66,0:99
Tb927_01_v4	337841	.	T	C	222	.	DP=46;VDB=1.156571e-01;AF1=1;AC1=2;DP4=0,0,15,31;MQ=60;FQ=-165	GT:PL:GQ	1/1:255,138,0:99
Tb927_01_v4	337852	.	C	A	222	.	DP=39;VDB=8.827903e-03;AF1=1;AC1=2;DP4=0,0,11,27;MQ=60;FQ=-141	GT:PL:GQ	1/1:255,114,0:99
Tb927_01_v4	337864	.	G	A	171	.	DP=28;VDB=1.793818e-01;AF1=1;AC1=2;DP4=0,0,9,14;MQ=60;FQ=-96	GT:PL:GQ	1/1:204,69,0:99
Tb927_01_v4	337947	.	T	C	187	.	DP=8;VDB=1.237404e-02;AF1=1;AC1=2;DP4=0,0,3,5;MQ=60;FQ=-51	GT:PL:GQ	1/1:220,24,0:45
Tb927_01_v4	337956	.	T	A	126	.	DP=7;VDB=1.368224e-02;AF1=1;AC1=2;DP4=0,0,2,5;MQ=60;FQ=-48	GT:PL:GQ	1/1:159,21,0:39
Tb927_01_v4	337985	.	T	C	127	.	DP=6;VDB=1.695204e-02;AF1=1;AC1=2;DP4=0,0,5,1;MQ=60;FQ=-45	GT:PL:GQ	1/1:160,18,0:33
Tb927_01_v4	338028	.	G	T	222	.	DP=41;VDB=3.233271e-01;AF1=1;AC1=2;DP4=0,0,18,22;MQ=60;FQ=-147	GT:PL:GQ	1/1:255,120,0:99
Tb927_01_v4	338139	.	C	T	222	.	DP=34;VDB=2.829022e-01;AF1=1;AC1=2;DP4=0,0,25,9;MQ=60;FQ=-129	GT:PL:GQ	1/1:255,102,0:99
Tb927_01_v4	338391	.	G	A	222	.	DP=38;VDB=3.032549e-01;AF1=1;AC1=2;DP4=0,0,22,14;MQ=60;FQ=-135	GT:PL:GQ	1/1:255,108,0:99
Tb927_01_v4	338452	.	C	T	222	.	DP=36;VDB=2.749351e-01;AF1=1;AC1=2;DP4=0,0,19,17;MQ=60;FQ=-135	GT:PL:GQ	1/1:255,108,0:99
Tb927_01_v4	338459	.	C	T	222	.	DP=38;VDB=2.831903e-01;AF1=1;AC1=2;DP4=0,0,21,17;MQ=60;FQ=-141	GT:PL:GQ	1/1:255,114,0:99
Tb927_01_v4	338597	.	A	G	222	.	DP=37;VDB=1.161182e-01;AF1=1;AC1=2;DP4=0,0,19,18;MQ=60;FQ=-138	GT:PL:GQ	1/1:255,111,0:99
Tb927_01_v4	338823	.	C	G	225	.	DP=47;VDB=1.365920e-01;RPB=-1.161944e+00;AF1=0.5;AC1=1;DP4=16,9,13,9;MQ=60;FQ=225;PV4=0.77,0.4,1,1	GT:PL:GQ	0/1:255,0,255:99
Tb927_01_v4	338906	.	A	G	225	.	DP=32;VDB=1.827973e-01;RPB=1.132882e+00;AF1=0.5;AC1=1;DP4=6,9,7,10;MQ=60;FQ=209;PV4=1,1,1,0.019	GT:PL:GQ	0/1:255,0,236:99
Tb927_01_v4	338979	.	G	C	222	.	DP=35;VDB=2.368697e-01;AF1=1;AC1=2;DP4=0,0,11,24;MQ=60;FQ=-132	GT:PL:GQ	1/1:255,105,0:99
Tb927_01_v4	339079	.	C	T	222	.	DP=30;VDB=1.091530e-01;AF1=1;AC1=2;DP4=0,0,7,21;MQ=60;FQ=-111	GT:PL:GQ	1/1:255,84,0:99
Tb927_01_v4	339169	.	G	A	222	.	DP=44;VDB=2.224894e-01;AF1=1;AC1=2;DP4=0,0,13,27;MQ=60;FQ=-147	GT:PL:GQ	1/1:255,120,0:99
Tb927_01_v4	339170	.	C	T	222	.	DP=44;VDB=2.026705e-01;AF1=1;AC1=2;DP4=0,0,14,28;MQ=60;FQ=-153	GT:PL:GQ	1/1:255,126,0:99
Tb927_01_v4	339369	.	T	C	27	.	DP=11;VDB=2.063840e-02;AF1=1;AC1=2;DP4=0,0,1,2;MQ=60;FQ=-36	GT:PL:GQ	1/1:59,9,0:16
Tb927_01_v4	339427	.	A	C	222	.	DP=23;VDB=1.730680e-01;AF1=1;AC1=2;DP4=0,0,11,11;MQ=60;FQ=-93	GT:PL:GQ	1/1:255,66,0:99
Tb927_01_v4	339549	.	A	G	182	.	DP=9;VDB=1.249788e-01;AF1=1;AC1=2;DP4=0,0,5,4;MQ=60;FQ=-54	GT:PL:GQ	1/1:215,27,0:51
Tb927_01_v4	339655	.	G	A	222	.	DP=21;VDB=1.978016e-01;AF1=1;AC1=2;DP4=0,0,8,12;MQ=60;FQ=-87	GT:PL:GQ	1/1:255,60,0:99
Tb927_01_v4	339658	.	C	T	222	.	DP=22;VDB=2.045932e-01;AF1=1;AC1=2;DP4=0,0,8,14;MQ=60;FQ=-93	GT:PL:GQ	1/1:255,66,0:99
Tb927_01_v4	339745	.	G	A	222	.	DP=24;VDB=2.376356e-01;AF1=1;AC1=2;DP4=0,0,14,10;MQ=60;FQ=-99	GT:PL:GQ	1/1:255,72,0:99
Tb927_01_v4	339823	.	G	A	222	.	DP=25;VDB=1.945643e-01;AF1=1;AC1=2;DP4=0,0,14,11;MQ=60;FQ=-102	GT:PL:GQ	1/1:255,75,0:99
Tb927_01_v4	339860	.	G	A	222	.	DP=26;VDB=3.929933e-02;AF1=1;AC1=2;DP4=0,0,15,11;MQ=60;FQ=-105	GT:PL:GQ	1/1:255,78,0:99
Tb927_01_v4	340405	.	G	A	222	.	DP=37;VDB=4.945160e-02;AF1=1;AC1=2;DP4=0,0,17,20;MQ=60;FQ=-138	GT:PL:GQ	1/1:255,111,0:99
Tb927_01_v4	340552	.	C	T	222	.	DP=32;VDB=2.523214e-01;AF1=1;AC1=2;DP4=0,0,18,13;MQ=60;FQ=-120	GT:PL:GQ	1/1:255,93,0:99
Tb927_01_v4	340798	.	G	A	222	.	DP=28;VDB=2.229610e-01;AF1=1;AC1=2;DP4=0,0,11,17;MQ=60;FQ=-111	GT:PL:GQ	1/1:255,84,0:99
Tb927_01_v4	340804	.	G	A	222	.	DP=30;VDB=3.748059e-02;AF1=1;AC1=2;DP4=0,0,13,17;MQ=60;FQ=-117	GT:PL:GQ	1/1:255,90,0:99
Tb927_01_v4	340873	.	T	A	21.8	.	DP=27;VDB=1.600000e-02;AF1=1;AC1=2;DP4=0,0,0,2;MQ=60;FQ=-33	GT:PL:GQ	1/1:53,6,0:10
Tb927_01_v4	340883	.	G	A	6.98	.	DP=22;AF1=1;AC1=2;DP4=0,0,0,1;MQ=60;FQ=-30	GT:PL:GQ	1/1:36,3,0:4
Tb927_01_v4	340885	.	G	A	7.8	.	DP=22;AF1=1;AC1=2;DP4=0,0,0,1;MQ=60;FQ=-30	GT:PL:GQ	1/1:37,3,0:4
Tb927_01_v4	340887	.	G	A	7.8	.	DP=22;AF1=1;AC1=2;DP4=0,0,0,1;MQ=60;FQ=-30	GT:PL:GQ	1/1:37,3,0:4
Tb927_01_v4	340912	.	T	C	222	.	DP=28;VDB=5.821206e-04;AF1=1;AC1=2;DP4=0,0,13,14;MQ=60;FQ=-108	GT:PL:GQ	1/1:255,81,0:99
Tb927_01_v4	340942	.	G	A	222	.	DP=43;VDB=2.703971e-01;AF1=1;AC1=2;DP4=0,0,22,21;MQ=60;FQ=-156	GT:PL:GQ	1/1:255,129,0:99
Tb927_01_v4	341003	.	G	A	222	.	DP=36;VDB=2.789798e-01;AF1=1;AC1=2;DP4=0,0,20,15;MQ=60;FQ=-132	GT:PL:GQ	1/1:255,105,0:99
Tb927_01_v4	341050	.	G	C	222	.	DP=30;VDB=2.776879e-01;AF1=1;AC1=2;DP4=0,0,12,17;MQ=60;FQ=-114	GT:PL:GQ	1/1:255,87,0:99
Tb927_01_v4	341059	.	A	G	222	.	DP=28;VDB=2.531103e-01;AF1=1;AC1=2;DP4=0,0,11,16;MQ=60;FQ=-108	GT:PL:GQ	1/1:255,81,0:99
Tb927_01_v4	341278	.	A	G	222	.	DP=34;VDB=2.023326e-01;AF1=1;AC1=2;DP4=0,0,25,9;MQ=60;FQ=-129	GT:PL:GQ	1/1:255,102,0:99
Tb927_01_v4	342324	.	C	T	222	.	DP=30;VDB=2.233353e-01;AF1=1;AC1=2;DP4=0,0,13,16;MQ=60;FQ=-114	GT:PL:GQ	1/1:255,87,0:99
Tb927_01_v4	342441	.	C	T	222	.	DP=34;VDB=1.276352e-01;AF1=1;AC1=2;DP4=0,0,16,18;MQ=60;FQ=-129	GT:PL:GQ	1/1:255,102,0:99
Tb927_01_v4	342489	.	C	T	222	.	DP=29;VDB=2.725569e-01;AF1=1;AC1=2;DP4=0,0,15,14;MQ=60;FQ=-114	GT:PL:GQ	1/1:255,87,0:99
Tb927_01_v4	342708	.	T	C	222	.	DP=46;VDB=2.959550e-01;AF1=1;AC1=2;DP4=0,0,18,26;MQ=60;FQ=-159	GT:PL:GQ	1/1:255,132,0:99
Tb927_01_v4	342751	.	A	G	222	.	DP=30;VDB=2.373994e-01;AF1=1;AC1=2;DP4=0,0,12,18;MQ=60;FQ=-117	GT:PL:GQ	1/1:255,90,0:99
Tb927_01_v4	342757	.	T	A	222	.	DP=24;VDB=1.361329e-01;AF1=1;AC1=2;DP4=0,0,10,14;MQ=60;FQ=-99	GT:PL:GQ	1/1:255,72,0:99
Tb927_01_v4	342766	.	C	G	222	.	DP=18;VDB=1.505617e-01;AF1=1;AC1=2;DP4=0,0,9,9;MQ=60;FQ=-81	GT:PL:GQ	1/1:255,54,0:99
Tb927_01_v4	342772	.	A	G	222	.	DP=16;VDB=1.725046e-01;AF1=1;AC1=2;DP4=0,0,8,8;MQ=60;FQ=-75	GT:PL:GQ	1/1:255,48,0:93
Tb927_01_v4	342787	.	T	G	222	.	DP=12;VDB=4.919172e-02;AF1=1;AC1=2;DP4=0,0,6,6;MQ=60;FQ=-63	GT:PL:GQ	1/1:255,36,0:69
Tb927_01_v4	342812	.	C	.	4.76	.	DP=1;AF1=1;AC1=2;DP4=0,0,0,1;MQ=60;FQ=-30	PL	27
Tb927_01_v4	342871	.	G	A	222	.	DP=17;VDB=1.580157e-01;AF1=1;AC1=2;DP4=0,0,13,4;MQ=60;FQ=-78	GT:PL:GQ	1/1:255,51,0:99
Tb927_01_v4	342881	.	G	A	222	.	DP=19;VDB=1.813482e-01;AF1=1;AC1=2;DP4=0,0,14,5;MQ=60;FQ=-84	GT:PL:GQ	1/1:255,57,0:99
Tb927_01_v4	342917	.	C	T	222	.	DP=33;VDB=4.699848e-02;AF1=1;AC1=2;DP4=0,0,20,13;MQ=60;FQ=-126	GT:PL:GQ	1/1:255,99,0:99
Tb927_01_v4	343043	.	T	G	222	.	DP=40;VDB=2.843597e-01;AF1=1;AC1=2;DP4=0,0,21,18;MQ=60;FQ=-144	GT:PL:GQ	1/1:255,117,0:99
Tb927_01_v4	343055	.	T	C	222	.	DP=34;VDB=2.848824e-01;AF1=1;AC1=2;DP4=0,0,20,13;MQ=60;FQ=-126	GT:PL:GQ	1/1:255,99,0:99
Tb927_01_v4	343235	.	G	A	222	.	DP=31;VDB=2.675474e-01;AF1=1;AC1=2;DP4=0,0,15,16;MQ=60;FQ=-120	GT:PL:GQ	1/1:255,93,0:99
Tb927_01_v4	343286	.	A	G	222	.	DP=36;VDB=3.100480e-01;AF1=1;AC1=2;DP4=0,0,17,19;MQ=60;FQ=-135	GT:PL:GQ	1/1:255,108,0:99
Tb927_01_v4	343543	.	T	C	222	.	DP=37;VDB=1.262581e-02;AF1=1;AC1=2;DP4=0,0,17,19;MQ=60;FQ=-135	GT:PL:GQ	1/1:255,108,0:99
Tb927_01_v4	343717	.	C	T	222	.	DP=33;VDB=1.567430e-02;AF1=1;AC1=2;DP4=0,0,13,12;MQ=60;FQ=-102	GT:PL:GQ	1/1:255,75,0:99
Tb927_01_v4	343720	.	G	C	222	.	DP=33;VDB=3.141739e-03;AF1=1;AC1=2;DP4=0,0,13,12;MQ=60;FQ=-102	GT:PL:GQ	1/1:255,75,0:99
Tb927_01_v4	343724	.	T	G	222	.	DP=34;VDB=6.910149e-03;AF1=1;AC1=2;DP4=0,0,13,12;MQ=60;FQ=-102	GT:PL:GQ	1/1:255,75,0:99
Tb927_01_v4	343841	.	T	C	222	.	DP=23;VDB=1.872829e-01;AF1=1;AC1=2;DP4=0,0,13,10;MQ=60;FQ=-96	GT:PL:GQ	1/1:255,69,0:99
Tb927_01_v4	343977	.	A	G	222	.	DP=22;VDB=1.991352e-01;AF1=1;AC1=2;DP4=0,0,10,12;MQ=60;FQ=-93	GT:PL:GQ	1/1:255,66,0:99
Tb927_01_v4	344096	.	T	C	222	.	DP=31;VDB=1.169973e-01;AF1=1;AC1=2;DP4=0,0,14,17;MQ=60;FQ=-120	GT:PL:GQ	1/1:255,93,0:99
Tb927_01_v4	344663	.	C	A	179	.	DP=29;VDB=1.550968e-01;RPB=-1.549826e-01;AF1=0.5;AC1=1;DP4=6,11,6,6;MQ=60;FQ=182;PV4=0.47,0.024,1,0.48	GT:PL:GQ	0/1:209,0,255:99
Tb927_01_v4	344708	.	A	G	222	.	DP=28;VDB=1.178772e-01;AF1=1;AC1=2;DP4=0,0,10,17;MQ=60;FQ=-108	GT:PL:GQ	1/1:255,81,0:99
Tb927_01_v4	344901	.	G	C	222	.	DP=37;VDB=3.279970e-02;AF1=1;AC1=2;DP4=0,0,15,21;MQ=60;FQ=-135	GT:PL:GQ	1/1:255,108,0:99
Tb927_01_v4	344985	.	A	G	222	.	DP=30;VDB=1.038306e-01;AF1=1;AC1=2;DP4=0,0,20,10;MQ=60;FQ=-117	GT:PL:GQ	1/1:255,90,0:99
Tb927_01_v4	345066	.	G	A	222	.	DP=37;VDB=2.177142e-01;AF1=1;AC1=2;DP4=0,0,13,21;MQ=60;FQ=-129	GT:PL:GQ	1/1:255,102,0:99
Tb927_01_v4	345079	.	A	G	222	.	DP=36;VDB=2.836575e-01;AF1=1;AC1=2;DP4=0,0,14,21;MQ=60;FQ=-132	GT:PL:GQ	1/1:255,105,0:99
Tb927_01_v4	345170	.	G	A	222	.	DP=27;VDB=1.089871e-01;AF1=1;AC1=2;DP4=0,0,12,15;MQ=60;FQ=-108	GT:PL:GQ	1/1:255,81,0:99
Tb927_01_v4	345307	.	A	G	222	.	DP=34;VDB=2.147478e-01;AF1=1;AC1=2;DP4=0,0,15,18;MQ=60;FQ=-126	GT:PL:GQ	1/1:255,99,0:99
Tb927_01_v4	345361	.	G	A	222	.	DP=47;VDB=4.822782e-02;AF1=1;AC1=2;DP4=0,0,25,22;MQ=60;FQ=-168	GT:PL:GQ	1/1:255,141,0:99
Tb927_01_v4	345379	.	C	T	222	.	DP=43;VDB=1.185154e-01;AF1=1;AC1=2;DP4=0,0,23,19;MQ=60;FQ=-153	GT:PL:GQ	1/1:255,126,0:99
Tb927_01_v4	345397	.	C	T	222	.	DP=32;VDB=1.380816e-01;AF1=1;AC1=2;DP4=0,0,19,13;MQ=60;FQ=-123	GT:PL:GQ	1/1:255,96,0:99
Tb927_01_v4	345455	.	C	G	222	.	DP=21;VDB=1.984196e-01;AF1=1;AC1=2;DP4=0,0,9,11;MQ=60;FQ=-87	GT:PL:GQ	1/1:255,60,0:99
Tb927_01_v4	345469	.	G	A	222	.	DP=23;VDB=1.752507e-01;AF1=1;AC1=2;DP4=0,0,10,9;MQ=60;FQ=-84	GT:PL:GQ	1/1:255,57,0:99
Tb927_01_v4	345514	.	A	G	222	.	DP=38;VDB=2.175802e-01;AF1=1;AC1=2;DP4=0,0,20,16;MQ=60;FQ=-135	GT:PL:GQ	1/1:255,108,0:99
Tb927_01_v4	345570	.	T	C	222	.	DP=39;VDB=2.700486e-01;AF1=1;AC1=2;DP4=0,0,18,21;MQ=59;FQ=-144	GT:PL:GQ	1/1:255,117,0:99
Tb927_01_v4	345678	.	G	A	222	.	DP=31;VDB=1.118349e-01;AF1=1;AC1=2;DP4=0,0,16,13;MQ=60;FQ=-114	GT:PL:GQ	1/1:255,87,0:99
Tb927_01_v4	345692	.	G	A	222	.	DP=31;VDB=1.309663e-01;AF1=1;AC1=2;DP4=0,0,12,19;MQ=60;FQ=-120	GT:PL:GQ	1/1:255,93,0:99
Tb927_01_v4	345743	.	A	G	222	.	DP=37;VDB=1.951616e-01;AF1=1;AC1=2;DP4=0,0,18,19;MQ=60;FQ=-138	GT:PL:GQ	1/1:255,111,0:99
Tb927_01_v4	345802	.	C	A	222	.	DP=22;VDB=6.913994e-02;AF1=1;AC1=2;DP4=0,0,10,11;MQ=60;FQ=-90	GT:PL:GQ	1/1:255,63,0:99
Tb927_01_v4	345969	.	C	T	178	.	DP=29;VDB=1.779201e-01;RPB=-7.195694e-01;AF1=0.5;AC1=1;DP4=9,3,2,14;MQ=60;FQ=173;PV4=0.0015,0.23,1,1	GT:PL:GQ	0/1:208,0,201:99
Tb927_01_v4	345977	.	T	C	222	.	DP=29;VDB=4.839177e-03;AF1=1;AC1=2;DP4=0,0,11,18;MQ=60;FQ=-114	GT:PL:GQ	1/1:255,87,0:99
Tb927_01_v4	346441	.	C	T	222	.	DP=39;VDB=2.375714e-01;RPB=-1.823843e-01;AF1=1;AC1=2;DP4=0,1,22,15;MQ=60;FQ=-104;PV4=0.42,0.21,1,0.33	GT:PL:GQ	1/1:255,77,0:99
Tb927_01_v4	346870	.	C	A	222	.	DP=32;VDB=2.670743e-01;AF1=1;AC1=2;DP4=0,0,11,21;MQ=60;FQ=-123	GT:PL:GQ	1/1:255,96,0:99
Tb927_01_v4	347082	.	T	C	193	.	DP=26;VDB=1.556608e-01;RPB=-1.853969e+00;AF1=0.5;AC1=1;DP4=3,8,4,9;MQ=60;FQ=171;PV4=1,0.36,1,1	GT:PL:GQ	0/1:223,0,198:99
Tb927_01_v4	347097	.	G	A	222	.	DP=27;VDB=2.557912e-01;AF1=1;AC1=2;DP4=0,0,9,18;MQ=60;FQ=-108	GT:PL:GQ	1/1:255,81,0:99
Tb927_01_v4	347143	.	G	T	222	.	DP=29;VDB=1.380424e-01;AF1=1;AC1=2;DP4=0,0,15,14;MQ=60;FQ=-114	GT:PL:GQ	1/1:255,87,0:99
Tb927_01_v4	347185	.	T	C	222	.	DP=34;VDB=2.782475e-01;AF1=1;AC1=2;DP4=0,0,17,16;MQ=60;FQ=-126	GT:PL:GQ	1/1:255,99,0:99
Tb927_01_v4	347255	.	A	G	222	.	DP=25;VDB=2.134329e-01;AF1=1;AC1=2;DP4=0,0,10,15;MQ=60;FQ=-102	GT:PL:GQ	1/1:255,75,0:99
Tb927_01_v4	347348	.	G	A	222	.	DP=23;VDB=2.104178e-01;AF1=1;AC1=2;DP4=0,0,12,11;MQ=60;FQ=-96	GT:PL:GQ	1/1:255,69,0:99
Tb927_01_v4	347368	.	A	T	222	.	DP=21;VDB=1.487208e-01;AF1=1;AC1=2;DP4=0,0,11,10;MQ=60;FQ=-90	GT:PL:GQ	1/1:255,63,0:99
Tb927_01_v4	347479	.	T	C	222	.	DP=25;VDB=1.458581e-01;AF1=1;AC1=2;DP4=0,0,17,8;MQ=60;FQ=-102	GT:PL:GQ	1/1:255,75,0:99
Tb927_01_v4	347617	.	G	A	222	.	DP=39;VDB=2.838012e-01;AF1=1;AC1=2;DP4=0,0,17,21;MQ=60;FQ=-141	GT:PL:GQ	1/1:255,114,0:99
Tb927_01_v4	347687	.	A	T	222	.	DP=29;VDB=2.483790e-01;AF1=1;AC1=2;DP4=0,0,16,12;MQ=60;FQ=-111	GT:PL:GQ	1/1:255,84,0:99
Tb927_01_v4	347723	.	T	C	222	.	DP=33;VDB=7.519314e-02;AF1=1;AC1=2;DP4=0,0,15,17;MQ=60;FQ=-123	GT:PL:GQ	1/1:255,96,0:99
Tb927_01_v4	347727	.	T	C	222	.	DP=35;VDB=9.580309e-02;AF1=1;AC1=2;DP4=0,0,15,20;MQ=60;FQ=-132	GT:PL:GQ	1/1:255,105,0:99
Tb927_01_v4	347947	.	A	C	222	.	DP=27;VDB=2.405143e-01;AF1=1;AC1=2;DP4=0,0,9,17;MQ=60;FQ=-105	GT:PL:GQ	1/1:255,78,0:99
Tb927_01_v4	348026	.	C	T	222	.	DP=38;VDB=3.141716e-01;AF1=1;AC1=2;DP4=0,0,21,17;MQ=60;FQ=-141	GT:PL:GQ	1/1:255,114,0:99
Tb927_01_v4	348310	.	A	G	222	.	DP=20;VDB=1.711792e-01;AF1=1;AC1=2;DP4=0,0,7,13;MQ=60;FQ=-87	GT:PL:GQ	1/1:255,60,0:99
Tb927_01_v4	348470	.	A	G	222	.	DP=33;VDB=2.907795e-01;AF1=1;AC1=2;DP4=0,0,15,18;MQ=60;FQ=-126	GT:PL:GQ	1/1:255,99,0:99
Tb927_01_v4	348548	.	C	T	222	.	DP=42;VDB=2.858086e-01;AF1=1;AC1=2;DP4=0,0,25,15;MQ=60;FQ=-147	GT:PL:GQ	1/1:255,120,0:99
Tb927_01_v4	348631	.	T	C	222	.	DP=22;VDB=1.721758e-01;AF1=1;AC1=2;DP4=0,0,12,3;MQ=60;FQ=-72	GT:PL:GQ	1/1:255,45,0:87
Tb927_01_v4	348632	.	T	G	222	.	DP=22;VDB=1.922303e-01;AF1=1;AC1=2;DP4=0,0,12,7;MQ=60;FQ=-84	GT:PL:GQ	1/1:255,57,0:99
Tb927_01_v4	348632	.	tt	.	6.63	.	INDEL;IS=1,0.045455;DP=22;VDB=1.830487e-02;AF1=1;AC1=2;DP4=0,0,3,0;MQ=60;FQ=-43.5	PL	34
Tb927_01_v4	348632	.	tt	.	6.63	.	INDEL;IS=1,0.045455;DP=22;VDB=1.830487e-02;AF1=1;AC1=2;DP4=0,0,3,0;MQ=60;FQ=-43.5	PL	34
Tb927_01_v4	348633	.	T	G	222	.	DP=21;VDB=1.886367e-01;AF1=1;AC1=2;DP4=0,0,12,7;MQ=60;FQ=-84	GT:PL:GQ	1/1:255,57,0:99
Tb927_01_v4	348765	.	A	C	222	.	DP=20;VDB=1.350007e-01;AF1=1;AC1=2;DP4=0,0,12,8;MQ=60;FQ=-87	GT:PL:GQ	1/1:255,60,0:99
Tb927_01_v4	348826	.	A	C	222	.	DP=36;VDB=2.148902e-02;AF1=1;AC1=2;DP4=0,0,17,19;MQ=60;FQ=-135	GT:PL:GQ	1/1:255,108,0:99
Tb927_01_v4	348858	.	A	T	222	.	DP=35;VDB=1.082851e-01;AF1=1;AC1=2;DP4=0,0,17,18;MQ=60;FQ=-132	GT:PL:GQ	1/1:255,105,0:99
Tb927_01_v4	348878	.	T	C	222	.	DP=34;VDB=2.503441e-01;AF1=1;AC1=2;DP4=0,0,16,18;MQ=60;FQ=-129	GT:PL:GQ	1/1:255,102,0:99
Tb927_01_v4	348987	.	C	G	222	.	DP=35;VDB=2.843716e-02;AF1=1;AC1=2;DP4=0,0,17,18;MQ=60;FQ=-132	GT:PL:GQ	1/1:255,105,0:99
Tb927_01_v4	349106	.	a	.	22.6	.	INDEL;IS=2,0.068966;DP=29;VDB=1.320139e-01;AF1=0.492;AC1=1;DP4=7,6,2,0;MQ=60;FQ=-19.6;PV4=0.49,1,1,1	PL	15
Tb927_01_v4	349106	.	A	T	191	.	DP=29;VDB=1.564412e-01;RPB=1.519426e+00;AF1=0.5;AC1=1;DP4=8,2,6,7;MQ=60;FQ=150;PV4=0.2,0.07,1,0.16	GT:PL:GQ	0/1:221,0,177:99
Tb927_01_v4	349174	.	A	C	222	.	DP=25;VDB=2.509880e-01;AF1=1;AC1=2;DP4=0,0,13,11;MQ=60;FQ=-99	GT:PL:GQ	1/1:255,72,0:99
Tb927_01_v4	349266	.	T	C	222	.	DP=25;VDB=1.194497e-01;AF1=1;AC1=2;DP4=0,0,11,14;MQ=59;FQ=-102	GT:PL:GQ	1/1:255,75,0:99
Tb927_01_v4	349285	.	C	T	222	.	DP=29;VDB=2.720681e-01;AF1=1;AC1=2;DP4=0,0,13,15;MQ=59;FQ=-111	GT:PL:GQ	1/1:255,84,0:99
Tb927_01_v4	349350	.	T	A	222	.	DP=31;VDB=2.732576e-01;AF1=1;AC1=2;DP4=0,0,13,18;MQ=60;FQ=-120	GT:PL:GQ	1/1:255,93,0:99
Tb927_01_v4	349453	.	T	G	222	.	DP=19;VDB=1.036430e-01;AF1=1;AC1=2;DP4=0,0,6,13;MQ=60;FQ=-84	GT:PL:GQ	1/1:255,57,0:99
Tb927_01_v4	349614	.	A	G	196	.	DP=23;VDB=1.647747e-01;AF1=1;AC1=2;DP4=0,0,1,22;MQ=60;FQ=-96	GT:PL:GQ	1/1:229,69,0:99
Tb927_01_v4	349652	.	G	A	200	.	DP=30;VDB=2.798782e-01;AF1=1;AC1=2;DP4=0,0,1,29;MQ=60;FQ=-117	GT:PL:GQ	1/1:233,90,0:99
Tb927_01_v4	349673	.	G	A	162	.	DP=24;VDB=9.061018e-03;AF1=1;AC1=2;DP4=0,0,0,24;MQ=60;FQ=-99	GT:PL:GQ	1/1:195,72,0:99
Tb927_01_v4	349789	.	A	T	75.5	.	DP=5;VDB=1.725012e-02;AF1=1;AC1=2;DP4=0,0,4,0;MQ=60;FQ=-39	GT:PL:GQ	1/1:108,12,0:21
Tb927_01_v4	350364	.	C	T	222	.	DP=28;VDB=1.516093e-01;AF1=1;AC1=2;DP4=0,0,12,15;MQ=60;FQ=-108	GT:PL:GQ	1/1:255,81,0:99
Tb927_01_v4	350568	.	C	T	222	.	DP=36;VDB=1.854326e-01;AF1=1;AC1=2;DP4=0,0,16,19;MQ=60;FQ=-132	GT:PL:GQ	1/1:255,105,0:99
Tb927_01_v4	350598	.	A	G	222	.	DP=38;VDB=2.131245e-01;AF1=1;AC1=2;DP4=0,0,19,19;MQ=60;FQ=-141	GT:PL:GQ	1/1:255,114,0:99
Tb927_01_v4	350607	.	G	A	222	.	DP=39;VDB=2.429050e-01;AF1=1;AC1=2;DP4=0,0,20,19;MQ=60;FQ=-144	GT:PL:GQ	1/1:255,117,0:99
Tb927_01_v4	350625	.	G	A	222	.	DP=38;VDB=1.593019e-01;AF1=1;AC1=2;DP4=0,0,19,19;MQ=60;FQ=-141	GT:PL:GQ	1/1:255,114,0:99
Tb927_01_v4	350748	.	G	C	222	.	DP=35;VDB=2.579744e-01;AF1=1;AC1=2;DP4=0,0,19,16;MQ=60;FQ=-132	GT:PL:GQ	1/1:255,105,0:99
Tb927_01_v4	350852	.	C	T	222	.	DP=17;VDB=1.772854e-01;AF1=1;AC1=2;DP4=0,0,9,7;MQ=60;FQ=-75	GT:PL:GQ	1/1:255,48,0:93
Tb927_01_v4	350978	.	G	C	222	.	DP=36;VDB=2.950712e-01;AF1=1;AC1=2;DP4=0,0,20,15;MQ=60;FQ=-132	GT:PL:GQ	1/1:255,105,0:99
Tb927_01_v4	351063	.	C	T	222	.	DP=28;VDB=1.852069e-01;AF1=1;AC1=2;DP4=0,0,9,18;MQ=60;FQ=-108	GT:PL:GQ	1/1:255,81,0:99
Tb927_01_v4	351163	.	T	C	222	.	DP=40;VDB=1.897755e-01;AF1=1;AC1=2;DP4=0,0,22,18;MQ=60;FQ=-147	GT:PL:GQ	1/1:255,120,0:99
Tb927_01_v4	351642	.	A	G	222	.	DP=21;VDB=6.173984e-02;AF1=1;AC1=2;DP4=0,0,13,8;MQ=60;FQ=-90	GT:PL:GQ	1/1:255,63,0:99
Tb927_01_v4	351787	.	A	C	222	.	DP=35;VDB=6.860822e-02;AF1=1;AC1=2;DP4=0,0,21,14;MQ=60;FQ=-132	GT:PL:GQ	1/1:255,105,0:99
Tb927_01_v4	351837	.	A	G	222	.	DP=31;VDB=2.800376e-01;AF1=1;AC1=2;DP4=0,0,15,16;MQ=60;FQ=-120	GT:PL:GQ	1/1:255,93,0:99
Tb927_01_v4	351927	.	C	G	222	.	DP=31;VDB=2.381851e-01;AF1=1;AC1=2;DP4=0,0,15,16;MQ=60;FQ=-120	GT:PL:GQ	1/1:255,93,0:99
Tb927_01_v4	352128	.	A	G	222	.	DP=30;VDB=2.822819e-01;AF1=1;AC1=2;DP4=0,0,20,10;MQ=60;FQ=-117	GT:PL:GQ	1/1:255,90,0:99
Tb927_01_v4	352398	.	A	G	222	.	DP=44;VDB=1.201719e-01;AF1=1;AC1=2;DP4=0,0,25,19;MQ=60;FQ=-159	GT:PL:GQ	1/1:255,132,0:99
Tb927_01_v4	352419	.	G	C	222	.	DP=40;VDB=1.304604e-01;AF1=1;AC1=2;DP4=0,0,22,18;MQ=60;FQ=-147	GT:PL:GQ	1/1:255,120,0:99
Tb927_01_v4	352533	.	A	T	222	.	DP=33;VDB=2.500316e-01;AF1=1;AC1=2;DP4=0,0,14,18;MQ=60;FQ=-123	GT:PL:GQ	1/1:255,96,0:99
Tb927_01_v4	352602	.	C	T	222	.	DP=48;VDB=3.555855e-01;AF1=1;AC1=2;DP4=0,0,26,21;MQ=60;FQ=-168	GT:PL:GQ	1/1:255,141,0:99
Tb927_01_v4	352863	.	G	A	222	.	DP=43;VDB=1.908000e-01;AF1=1;AC1=2;DP4=0,0,26,13;MQ=60;FQ=-144	GT:PL:GQ	1/1:255,117,0:99
Tb927_01_v4	353044	.	T	C	222	.	DP=38;VDB=6.659105e-02;AF1=1;AC1=2;DP4=0,0,14,24;MQ=60;FQ=-141	GT:PL:GQ	1/1:255,114,0:99
Tb927_01_v4	353429	.	C	A	222	.	DP=35;VDB=2.183877e-01;AF1=1;AC1=2;DP4=0,0,16,17;MQ=60;FQ=-126	GT:PL:GQ	1/1:255,99,0:99
Tb927_01_v4	354183	.	T	G	222	.	DP=27;VDB=2.623182e-01;AF1=1;AC1=2;DP4=0,0,13,13;MQ=60;FQ=-105	GT:PL:GQ	1/1:255,78,0:99
Tb927_01_v4	354710	.	C	T	222	.	DP=26;VDB=4.268175e-02;AF1=1;AC1=2;DP4=0,0,15,11;MQ=60;FQ=-105	GT:PL:GQ	1/1:255,78,0:99
Tb927_01_v4	355107	.	G	A	222	.	DP=26;VDB=2.397014e-01;AF1=1;AC1=2;DP4=0,0,2,22;MQ=60;FQ=-99	GT:PL:GQ	1/1:255,72,0:99
Tb927_01_v4	355158	.	C	A	206	.	DP=13;VDB=3.821677e-02;AF1=1;AC1=2;DP4=0,0,2,11;MQ=60;FQ=-66	GT:PL:GQ	1/1:239,39,0:75
Tb927_01_v4	355219	.	A	G	116	.	DP=9;VDB=7.772200e-02;AF1=1;AC1=2;DP4=0,0,0,8;MQ=60;FQ=-51	GT:PL:GQ	1/1:149,24,0:45
Tb927_01_v4	355244	.	T	C	158	.	DP=9;VDB=9.007396e-02;AF1=1;AC1=2;DP4=0,0,1,8;MQ=60;FQ=-54	GT:PL:GQ	1/1:191,27,0:51
Tb927_01_v4	355267	.	C	T	7.8	.	DP=15;AF1=1;AC1=2;DP4=0,0,0,1;MQ=60;FQ=-30	GT:PL:GQ	1/1:37,3,0:4
Tb927_01_v4	355267	.	ctttttttt	cTTtttttttt	47.9	.	INDEL;IS=5,0.333333;DP=15;VDB=4.545999e-02;AF1=0.5554;AC1=1;DP4=0,1,1,4;MQ=60;FQ=-27.5;PV4=1,1,1,0.35	GT:PL:GQ	0/1:85,0,7:10
Tb927_01_v4	355294	.	T	A	210	.	DP=13;VDB=1.438913e-01;AF1=1;AC1=2;DP4=0,0,2,11;MQ=60;FQ=-66	GT:PL:GQ	1/1:243,39,0:75
Tb927_01_v4	355355	.	A	C	214	.	DP=11;VDB=1.132854e-01;AF1=1;AC1=2;DP4=0,0,3,8;MQ=60;FQ=-60	GT:PL:GQ	1/1:247,33,0:63
Tb927_01_v4	355362	.	G	A	222	.	DP=16;VDB=1.229524e-01;AF1=1;AC1=2;DP4=0,0,5,11;MQ=60;FQ=-75	GT:PL:GQ	1/1:255,48,0:93
Tb927_01_v4	355522	.	G	A	193	.	DP=21;VDB=1.641641e-01;AF1=1;AC1=2;DP4=0,0,20,1;MQ=58;FQ=-90	GT:PL:GQ	1/1:226,63,0:99
Tb927_01_v4	355563	.	C	T	130	.	DP=23;VDB=8.269817e-02;AF1=1;AC1=2;DP4=0,0,20,1;MQ=59;FQ=-90	GT:PL:GQ	1/1:163,63,0:99
Tb927_01_v4	355628	.	C	T	219	.	DP=15;VDB=4.442135e-02;AF1=1;AC1=2;DP4=0,0,11,3;MQ=60;FQ=-69	GT:PL:GQ	1/1:252,42,0:81
Tb927_01_v4	355894	.	T	G	64	.	DP=11;VDB=1.167705e-01;AF1=1;AC1=2;DP4=0,0,6,2;MQ=60;FQ=-51	GT:PL:GQ	1/1:97,24,0:45
Tb927_01_v4	355971	.	C	T	222	.	DP=33;VDB=1.109565e-01;AF1=1;AC1=2;DP4=0,0,20,13;MQ=60;FQ=-126	GT:PL:GQ	1/1:255,99,0:99
Tb927_01_v4	356046	.	G	A	222	.	DP=25;VDB=2.417193e-01;AF1=1;AC1=2;DP4=0,0,20,5;MQ=60;FQ=-102	GT:PL:GQ	1/1:255,75,0:99
Tb927_01_v4	356069	.	G	A	222	.	DP=35;VDB=2.999706e-01;AF1=1;AC1=2;DP4=0,0,23,12;MQ=60;FQ=-132	GT:PL:GQ	1/1:255,105,0:99
Tb927_01_v4	356072	.	C	T	222	.	DP=34;VDB=3.005178e-01;AF1=1;AC1=2;DP4=0,0,22,12;MQ=60;FQ=-129	GT:PL:GQ	1/1:255,102,0:99
Tb927_01_v4	356098	.	T	C	222	.	DP=43;VDB=2.983341e-01;AF1=1;AC1=2;DP4=0,0,23,20;MQ=60;FQ=-156	GT:PL:GQ	1/1:255,129,0:99
Tb927_01_v4	356286	.	C	T	222	.	DP=31;VDB=2.031041e-01;AF1=1;AC1=2;DP4=0,0,18,13;MQ=59;FQ=-120	GT:PL:GQ	1/1:255,93,0:99
Tb927_01_v4	356291	.	T	G	222	.	DP=28;VDB=2.526948e-01;AF1=1;AC1=2;DP4=0,0,13,15;MQ=59;FQ=-111	GT:PL:GQ	1/1:255,84,0:99
Tb927_01_v4	356324	.	C	T	222	.	DP=36;VDB=2.649300e-02;AF1=1;AC1=2;DP4=0,0,17,19;MQ=60;FQ=-135	GT:PL:GQ	1/1:255,108,0:99
Tb927_01_v4	356332	.	A	G	222	.	DP=38;VDB=3.064260e-01;AF1=1;AC1=2;DP4=0,0,15,22;MQ=60;FQ=-138	GT:PL:GQ	1/1:255,111,0:99
Tb927_01_v4	356428	.	C	T	222	.	DP=37;VDB=3.069885e-01;AF1=1;AC1=2;DP4=0,0,20,17;MQ=60;FQ=-138	GT:PL:GQ	1/1:255,111,0:99
Tb927_01_v4	356910	.	C	T	137	.	DP=10;VDB=7.066049e-03;AF1=1;AC1=2;DP4=0,0,8,2;MQ=60;FQ=-57	GT:PL:GQ	1/1:170,30,0:57
Tb927_01_v4	356914	.	A	C	175	.	DP=13;VDB=1.521892e-02;AF1=1;AC1=2;DP4=0,0,9,3;MQ=60;FQ=-63	GT:PL:GQ	1/1:208,36,0:69
Tb927_01_v4	357116	.	T	C	222	.	DP=42;VDB=3.117322e-01;AF1=1;AC1=2;DP4=0,0,24,18;MQ=60;FQ=-153	GT:PL:GQ	1/1:255,126,0:99
Tb927_01_v4	357365	.	A	G	222	.	DP=32;VDB=2.819296e-01;AF1=1;AC1=2;DP4=0,0,19,11;MQ=60;FQ=-117	GT:PL:GQ	1/1:255,90,0:99
Tb927_01_v4	357401	.	A	G	222	.	DP=33;VDB=1.784538e-01;AF1=1;AC1=2;DP4=0,0,23,10;MQ=60;FQ=-126	GT:PL:GQ	1/1:255,99,0:99
Tb927_01_v4	357423	.	T	G	222	.	DP=39;VDB=3.085406e-01;AF1=1;AC1=2;DP4=0,0,22,16;MQ=60;FQ=-141	GT:PL:GQ	1/1:255,114,0:99
Tb927_01_v4	357573	.	C	A	222	.	DP=31;VDB=1.569745e-01;AF1=1;AC1=2;DP4=0,0,14,15;MQ=60;FQ=-114	GT:PL:GQ	1/1:255,87,0:99
Tb927_01_v4	357574	.	C	T	222	.	DP=31;VDB=1.900123e-01;AF1=1;AC1=2;DP4=0,0,14,15;MQ=60;FQ=-114	GT:PL:GQ	1/1:255,87,0:99
Tb927_01_v4	357687	.	G	T	222	.	DP=22;VDB=4.774711e-02;AF1=1;AC1=2;DP4=0,0,7,15;MQ=60;FQ=-93	GT:PL:GQ	1/1:255,66,0:99
Tb927_01_v4	358044	.	G	C	222	.	DP=33;VDB=1.016529e-01;AF1=1;AC1=2;DP4=0,0,11,21;MQ=60;FQ=-123	GT:PL:GQ	1/1:255,96,0:99
Tb927_01_v4	358153	.	A	G	222	.	DP=27;VDB=2.676798e-01;AF1=1;AC1=2;DP4=0,0,19,8;MQ=60;FQ=-108	GT:PL:GQ	1/1:255,81,0:99
Tb927_01_v4	358173	.	C	T	222	.	DP=22;VDB=1.958409e-01;AF1=1;AC1=2;DP4=0,0,16,5;MQ=60;FQ=-90	GT:PL:GQ	1/1:255,63,0:99
Tb927_01_v4	358195	.	A	T	220	.	DP=21;VDB=1.816137e-01;AF1=1;AC1=2;DP4=0,0,16,2;MQ=60;FQ=-81	GT:PL:GQ	1/1:253,54,0:99
Tb927_01_v4	358290	.	T	C	201	.	DP=11;VDB=1.584439e-02;AF1=1;AC1=2;DP4=0,0,2,9;MQ=60;FQ=-60	GT:PL:GQ	1/1:234,33,0:63
Tb927_01_v4	358304	.	T	.	8.63	.	DP=10;AF1=1;AC1=2;DP4=0,0,0,1;MQ=60;FQ=-30	PL	22
Tb927_01_v4	358525	.	C	A	222	.	DP=19;VDB=1.681363e-01;AF1=1;AC1=2;DP4=0,0,7,12;MQ=60;FQ=-84	GT:PL:GQ	1/1:255,57,0:99
Tb927_01_v4	358547	.	C	A	222	.	DP=25;VDB=1.772703e-01;AF1=1;AC1=2;DP4=0,0,7,18;MQ=60;FQ=-102	GT:PL:GQ	1/1:255,75,0:99
Tb927_01_v4	358870	.	A	G	222	.	DP=28;VDB=4.971269e-02;AF1=1;AC1=2;DP4=0,0,10,18;MQ=60;FQ=-111	GT:PL:GQ	1/1:255,84,0:99
Tb927_01_v4	358967	.	G	A	164	.	DP=19;VDB=9.409986e-02;RPB=3.715753e-01;AF1=0.5;AC1=1;DP4=6,2,7,4;MQ=60;FQ=138;PV4=1,0.012,1,1	GT:PL:GQ	0/1:194,0,165:99
Tb927_01_v4	358971	.	A	T	222	.	DP=20;VDB=1.838654e-01;AF1=1;AC1=2;DP4=0,0,13,6;MQ=60;FQ=-84	GT:PL:GQ	1/1:255,57,0:99
Tb927_01_v4	359122	.	G	T	222	.	DP=22;VDB=2.283213e-02;AF1=1;AC1=2;DP4=0,0,8,13;MQ=60;FQ=-90	GT:PL:GQ	1/1:255,63,0:99
Tb927_01_v4	359229	.	G	A	13.2	.	DP=9;VDB=3.426357e-02;RPB=1.947423e+00;AF1=0.5;AC1=1;DP4=3,2,0,3;MQ=60;FQ=16.1;PV4=0.2,0.017,1,0.41	GT:PL:GQ	0/1:43,0,132:46
Tb927_01_v4	359289	.	C	A	222	.	DP=26;VDB=2.166229e-01;AF1=1;AC1=2;DP4=0,0,15,10;MQ=60;FQ=-102	GT:PL:GQ	1/1:255,75,0:99
Tb927_01_v4	359298	.	A	C	222	.	DP=29;VDB=2.404405e-01;AF1=1;AC1=2;DP4=0,0,18,11;MQ=60;FQ=-114	GT:PL:GQ	1/1:255,87,0:99
Tb927_01_v4	359362	.	T	G	222	.	DP=33;VDB=2.859705e-01;AF1=1;AC1=2;DP4=0,0,11,22;MQ=60;FQ=-126	GT:PL:GQ	1/1:255,99,0:99
Tb927_01_v4	359374	.	C	A	222	.	DP=34;VDB=2.582770e-01;AF1=1;AC1=2;DP4=0,0,12,22;MQ=60;FQ=-129	GT:PL:GQ	1/1:255,102,0:99
Tb927_01_v4	359449	.	G	T	55	.	DP=23;VDB=4.488797e-02;AF1=1;AC1=2;DP4=0,0,2,1;MQ=60;FQ=-36	GT:PL:GQ	1/1:87,9,0:16
Tb927_01_v4	359668	.	A	G	222	.	DP=20;VDB=1.915498e-01;AF1=1;AC1=2;DP4=0,0,12,8;MQ=60;FQ=-87	GT:PL:GQ	1/1:255,60,0:99
Tb927_01_v4	359996	.	G	A	225	.	DP=36;VDB=1.816260e-01;RPB=6.020632e-01;AF1=0.5;AC1=1;DP4=10,9,8,9;MQ=60;FQ=225;PV4=1,0.33,1,0.087	GT:PL:GQ	0/1:255,0,255:99
Tb927_01_v4	360392	.	A	G	222	.	DP=29;VDB=1.525424e-01;AF1=1;AC1=2;DP4=0,0,14,15;MQ=60;FQ=-114	GT:PL:GQ	1/1:255,87,0:99
Tb927_01_v4	360608	.	A	G	222	.	DP=20;VDB=1.962465e-01;AF1=1;AC1=2;DP4=0,0,7,13;MQ=60;FQ=-87	GT:PL:GQ	1/1:255,60,0:99
Tb927_01_v4	360703	.	C	T	225	.	DP=31;VDB=1.785446e-01;RPB=2.078527e-02;AF1=0.5;AC1=1;DP4=6,8,6,10;MQ=60;FQ=218;PV4=1,1,1,1	GT:PL:GQ	0/1:255,0,245:99
Tb927_01_v4	360849	.	G	A	225	.	DP=31;VDB=5.561197e-02;RPB=6.946487e-01;AF1=0.5;AC1=1;DP4=5,9,9,8;MQ=60;FQ=202;PV4=0.47,1,1,0.31	GT:PL:GQ	0/1:255,0,229:99
Tb927_01_v4	361478	.	T	C	222	.	DP=35;VDB=9.306286e-02;AF1=1;AC1=2;DP4=0,0,9,24;MQ=60;FQ=-126	GT:PL:GQ	1/1:255,99,0:99
Tb927_01_v4	361611	.	A	G	222	.	DP=25;VDB=2.090527e-01;AF1=1;AC1=2;DP4=0,0,11,14;MQ=60;FQ=-102	GT:PL:GQ	1/1:255,75,0:99
Tb927_01_v4	361739	.	G	A	222	.	DP=35;VDB=2.006566e-01;AF1=1;AC1=2;DP4=0,0,21,11;MQ=60;FQ=-123	GT:PL:GQ	1/1:255,96,0:99
Tb927_01_v4	361787	.	T	C	152	.	DP=24;VDB=8.071043e-02;RPB=8.308676e-01;AF1=0.5;AC1=1;DP4=7,5,8,3;MQ=60;FQ=155;PV4=0.67,0.0032,1,0.41	GT:PL:GQ	0/1:182,0,229:99
Tb927_01_v4	361973	.	T	C	222	.	DP=25;VDB=2.249306e-01;AF1=1;AC1=2;DP4=0,0,20,5;MQ=60;FQ=-102	GT:PL:GQ	1/1:255,75,0:99
Tb927_01_v4	362031	.	G	T	222	.	DP=28;VDB=2.343048e-01;AF1=1;AC1=2;DP4=0,0,16,10;MQ=60;FQ=-105	GT:PL:GQ	1/1:255,78,0:99
Tb927_01_v4	362057	.	T	C	222	.	DP=35;VDB=2.216305e-01;AF1=1;AC1=2;DP4=0,0,16,19;MQ=60;FQ=-132	GT:PL:GQ	1/1:255,105,0:99
Tb927_01_v4	362123	.	C	T	222	.	DP=36;VDB=6.240528e-02;AF1=1;AC1=2;DP4=0,0,18,18;MQ=60;FQ=-135	GT:PL:GQ	1/1:255,108,0:99
Tb927_01_v4	362132	.	C	T	225	.	DP=37;VDB=2.111038e-01;RPB=3.293473e-02;AF1=0.5;AC1=1;DP4=10,3,10,13;MQ=60;FQ=170;PV4=0.083,0.25,1,0.19	GT:PL:GQ	0/1:255,0,197:99
Tb927_01_v4	362228	.	G	A	132	.	DP=8;VDB=1.065692e-01;AF1=1;AC1=2;DP4=0,0,2,5;MQ=60;FQ=-48	GT:PL:GQ	1/1:165,21,0:39
Tb927_01_v4	362242	.	C	T	209	.	DP=12;VDB=1.114586e-01;AF1=1;AC1=2;DP4=0,0,3,9;MQ=60;FQ=-63	GT:PL:GQ	1/1:242,36,0:69
Tb927_01_v4	362301	.	T	C	222	.	DP=29;VDB=2.708754e-01;AF1=1;AC1=2;DP4=0,0,3,25;MQ=60;FQ=-111	GT:PL:GQ	1/1:255,84,0:99
Tb927_01_v4	362325	.	T	A	222	.	DP=25;VDB=2.448248e-01;AF1=1;AC1=2;DP4=0,0,4,21;MQ=60;FQ=-102	GT:PL:GQ	1/1:255,75,0:99
Tb927_01_v4	362386	.	C	T	69	.	DP=19;VDB=4.277119e-02;RPB=-2.192645e-01;AF1=0.5;AC1=1;DP4=5,8,1,5;MQ=60;FQ=72;PV4=0.6,0.078,1,0.33	GT:PL:GQ	0/1:99,0,241:99
Tb927_01_v4	362456	.	T	G	222	.	DP=24;VDB=2.722362e-02;AF1=1;AC1=2;DP4=0,0,2,22;MQ=60;FQ=-99	GT:PL:GQ	1/1:255,72,0:99
Tb927_01_v4	362627	.	T	C	222	.	DP=17;VDB=1.766271e-01;AF1=1;AC1=2;DP4=0,0,7,9;MQ=60;FQ=-75	GT:PL:GQ	1/1:255,48,0:93
Tb927_01_v4	362662	.	A	G	181	.	DP=9;VDB=1.140541e-01;AF1=1;AC1=2;DP4=0,0,5,4;MQ=60;FQ=-54	GT:PL:GQ	1/1:214,27,0:51
Tb927_01_v4	362707	.	C	.	28.2	.	DP=4;;AC1=2;FQ=-30	PL	0
Tb927_01_v4	362785	.	G	A	183	.	DP=9;VDB=1.188698e-01;AF1=1;AC1=2;DP4=0,0,4,5;MQ=60;FQ=-54	GT:PL:GQ	1/1:216,27,0:51
Tb927_01_v4	363003	.	C	A	218	.	DP=14;VDB=2.879321e-02;AF1=1;AC1=2;DP4=0,0,8,4;MQ=60;FQ=-63	GT:PL:GQ	1/1:251,36,0:69
Tb927_01_v4	363029	.	G	A	171	.	DP=12;VDB=1.554725e-01;AF1=1;AC1=2;DP4=0,0,11,1;MQ=60;FQ=-63	GT:PL:GQ	1/1:204,36,0:69
Tb927_01_v4	363093	.	G	A	222	.	DP=28;VDB=1.918383e-01;AF1=1;AC1=2;DP4=0,0,23,5;MQ=60;FQ=-111	GT:PL:GQ	1/1:255,84,0:99
Tb927_01_v4	363145	.	G	A	210	.	DP=10;VDB=1.347804e-01;AF1=1;AC1=2;DP4=0,0,5,5;MQ=60;FQ=-57	GT:PL:GQ	1/1:243,30,0:57
Tb927_01_v4	363195	.	A	G	85	.	DP=12;VDB=9.386119e-02;RPB=3.036682e-01;AF1=0.5;AC1=1;DP4=3,4,4,1;MQ=60;FQ=88;PV4=0.29,0.19,1,1	GT:PL:GQ	0/1:115,0,173:99
Tb927_01_v4	363750	.	T	G	216	.	DP=13;VDB=1.335574e-01;AF1=1;AC1=2;DP4=0,0,3,10;MQ=60;FQ=-66	GT:PL:GQ	1/1:249,39,0:75
Tb927_01_v4	363754	.	C	T	214	.	DP=14;VDB=1.190799e-01;AF1=1;AC1=2;DP4=0,0,3,11;MQ=60;FQ=-69	GT:PL:GQ	1/1:247,42,0:81
Tb927_01_v4	363758	.	T	C	214	.	DP=15;VDB=1.304031e-01;AF1=1;AC1=2;DP4=0,0,3,11;MQ=60;FQ=-69	GT:PL:GQ	1/1:247,42,0:81
Tb927_01_v4	363861	.	T	C	91.1	.	DP=6;VDB=6.739133e-02;AF1=1;AC1=2;DP4=0,0,2,4;MQ=60;FQ=-45	GT:PL:GQ	1/1:124,18,0:33
Tb927_01_v4	363923	.	C	T	222	.	DP=20;VDB=1.355275e-01;AF1=1;AC1=2;DP4=0,0,5,14;MQ=60;FQ=-84	GT:PL:GQ	1/1:255,57,0:99
Tb927_01_v4	363950	.	A	C	222	.	DP=19;VDB=1.892137e-01;AF1=1;AC1=2;DP4=0,0,4,15;MQ=60;FQ=-84	GT:PL:GQ	1/1:255,57,0:99
Tb927_01_v4	363984	.	A	C	222	.	DP=16;VDB=1.236626e-01;AF1=1;AC1=2;DP4=0,0,3,12;MQ=60;FQ=-72	GT:PL:GQ	1/1:255,45,0:87
Tb927_01_v4	364367	.	C	T	4.61	.	DP=4;VDB=6.240000e-02;AF1=1;AC1=2;DP4=0,0,2,0;MQ=60;FQ=-33	GT:PL:GQ	1/1:34,6,0:5
Tb927_01_v4	364487	.	C	T	222	.	DP=15;VDB=1.267412e-01;AF1=1;AC1=2;DP4=0,0,8,7;MQ=60;FQ=-72	GT:PL:GQ	1/1:255,45,0:87
Tb927_01_v4	364488	.	T	C	222	.	DP=15;VDB=1.406186e-01;AF1=1;AC1=2;DP4=0,0,8,7;MQ=60;FQ=-72	GT:PL:GQ	1/1:255,45,0:87
Tb927_01_v4	364518	.	A	C	220	.	DP=10;VDB=4.752962e-02;AF1=1;AC1=2;DP4=0,0,5,5;MQ=60;FQ=-57	GT:PL:GQ	1/1:253,30,0:57
Tb927_01_v4	364542	.	G	.	11.3	.	DP=1;AF1=1;AC1=2;DP4=0,0,0,1;MQ=60;FQ=-30	PL	19
Tb927_01_v4	364557	.	A	C	34	.	DP=4;VDB=4.493050e-02;AF1=1;AC1=2;DP4=0,0,2,1;MQ=60;FQ=-36	GT:PL:GQ	1/1:66,9,0:16
Tb927_01_v4	364558	.	T	A	34	.	DP=4;VDB=4.493050e-02;AF1=1;AC1=2;DP4=0,0,2,1;MQ=60;FQ=-36	GT:PL:GQ	1/1:66,9,0:16
Tb927_01_v4	364570	.	T	A	172	.	DP=8;VDB=2.505329e-02;AF1=1;AC1=2;DP4=0,0,5,3;MQ=60;FQ=-51	GT:PL:GQ	1/1:205,24,0:45
Tb927_01_v4	364649	.	G	A	222	.	DP=26;VDB=3.989930e-02;AF1=1;AC1=2;DP4=0,0,17,9;MQ=60;FQ=-105	GT:PL:GQ	1/1:255,78,0:99
Tb927_01_v4	364653	.	A	G	173	.	DP=24;VDB=1.328155e-01;RPB=1.390477e+00;AF1=0.5;AC1=1;DP4=6,5,11,2;MQ=60;FQ=176;PV4=0.18,0.46,1,0.31	GT:PL:GQ	0/1:203,0,213:99
Tb927_01_v4	364743	.	C	G	222	.	DP=18;VDB=5.359093e-02;AF1=1;AC1=2;DP4=0,0,14,4;MQ=60;FQ=-81	GT:PL:GQ	1/1:255,54,0:99
Tb927_01_v4	364759	.	C	G	222	.	DP=19;VDB=1.776036e-01;AF1=1;AC1=2;DP4=0,0,14,5;MQ=60;FQ=-84	GT:PL:GQ	1/1:255,57,0:99
Tb927_01_v4	364804	.	G	A	141	.	DP=22;VDB=3.466380e-02;RPB=-3.857584e-01;AF1=0.5;AC1=1;DP4=7,5,5,3;MQ=60;FQ=144;PV4=1,1,1,0.14	GT:PL:GQ	0/1:171,0,199:99
Tb927_01_v4	364811	.	C	T	166	.	DP=24;VDB=1.327113e-01;RPB=-1.550434e-01;AF1=0.5;AC1=1;DP4=8,5,6,4;MQ=60;FQ=169;PV4=1,1,1,1	GT:PL:GQ	0/1:196,0,239:99
Tb927_01_v4	364817	.	A	G	222	.	DP=27;VDB=1.572566e-01;RPB=6.419408e-02;AF1=1;AC1=2;DP4=0,1,17,9;MQ=60;FQ=-72;PV4=0.37,0.37,1,0.28	GT:PL:GQ	1/1:255,45,0:87
Tb927_01_v4	364885	.	T	G	97	.	DP=11;VDB=4.545996e-02;RPB=1.557846e+00;AF1=0.5;AC1=1;DP4=5,0,1,5;MQ=60;FQ=78;PV4=0.015,0.11,1,0.0066	GT:PL:GQ	0/1:127,0,105:99
Tb927_01_v4	365016	.	C	A	225	.	DP=28;VDB=1.637310e-01;RPB=3.017549e-01;AF1=0.5;AC1=1;DP4=6,6,9,7;MQ=60;FQ=195;PV4=1,0.18,1,1	GT:PL:GQ	0/1:255,0,222:99
Tb927_01_v4	365043	.	A	T	200	.	DP=23;VDB=1.419914e-01;RPB=7.077761e-01;AF1=0.5;AC1=1;DP4=6,5,6,6;MQ=60;FQ=193;PV4=1,0.18,1,1	GT:PL:GQ	0/1:230,0,220:99
Tb927_01_v4	365188	.	A	T	193	.	DP=25;VDB=1.237926e-01;RPB=2.886751e-02;AF1=0.5;AC1=1;DP4=7,5,5,7;MQ=60;FQ=181;PV4=0.68,1,1,0.36	GT:PL:GQ	0/1:223,0,208:99
Tb927_01_v4	365239	.	ttttgtttgtttgtttgtttgttt	ttttgtttgtttgtttgttt	214	.	INDEL;IS=16,0.727273;DP=22;VDB=1.372651e-01;AF1=1;AC1=2;DP4=0,0,7,10;MQ=60;FQ=-85.5	GT:PL:GQ	1/1:255,51,0:99
Tb927_01_v4	365259	.	G	A	5.46	.	DP=17;AF1=1;AC1=2;DP4=0,0,1,0;MQ=60;FQ=-30	GT:PL:GQ	1/1:34,3,0:3
Tb927_01_v4	365456	.	A	T	222	.	DP=26;VDB=2.615318e-01;AF1=1;AC1=2;DP4=0,0,16,10;MQ=60;FQ=-105	GT:PL:GQ	1/1:255,78,0:99
Tb927_01_v4	365467	.	C	T	222	.	DP=24;VDB=2.029819e-01;AF1=1;AC1=2;DP4=0,0,14,8;MQ=60;FQ=-93	GT:PL:GQ	1/1:255,66,0:99
Tb927_01_v4	365469	.	T	A	222	.	DP=26;VDB=1.847888e-01;AF1=1;AC1=2;DP4=0,0,14,8;MQ=60;FQ=-93	GT:PL:GQ	1/1:255,66,0:99
Tb927_01_v4	365472	.	T	C	222	.	DP=26;VDB=1.982343e-01;AF1=1;AC1=2;DP4=0,0,16,10;MQ=60;FQ=-105	GT:PL:GQ	1/1:255,78,0:99
Tb927_01_v4	365475	.	T	C	222	.	DP=27;VDB=2.321880e-01;AF1=1;AC1=2;DP4=0,0,16,11;MQ=60;FQ=-108	GT:PL:GQ	1/1:255,81,0:99
Tb927_01_v4	365521	.	T	C	222	.	DP=21;VDB=1.862446e-01;AF1=1;AC1=2;DP4=0,0,16,5;MQ=60;FQ=-90	GT:PL:GQ	1/1:255,63,0:99
Tb927_01_v4	365595	.	G	A	212	.	DP=12;VDB=1.292461e-01;AF1=1;AC1=2;DP4=0,0,4,7;MQ=60;FQ=-60	GT:PL:GQ	1/1:245,33,0:63
Tb927_01_v4	365612	.	A	G	222	.	DP=14;VDB=1.219779e-01;AF1=1;AC1=2;DP4=0,0,8,6;MQ=60;FQ=-69	GT:PL:GQ	1/1:255,42,0:81
Tb927_01_v4	365751	.	G	A	222	.	DP=29;VDB=2.707208e-01;AF1=1;AC1=2;DP4=0,0,14,15;MQ=60;FQ=-114	GT:PL:GQ	1/1:255,87,0:99
Tb927_01_v4	365781	.	A	C	222	.	DP=29;VDB=1.151018e-01;AF1=1;AC1=2;DP4=0,0,9,20;MQ=60;FQ=-114	GT:PL:GQ	1/1:255,87,0:99
Tb927_01_v4	365845	.	G	.	28.2	.	DP=6;;AC1=2;FQ=-30	PL	0
Tb927_01_v4	365903	.	A	.	28.2	.	DP=7;;AC1=2;FQ=-30	PL	0
Tb927_01_v4	365990	.	C	T	225	.	DP=38;VDB=2.038907e-01;RPB=1.079145e+00;AF1=0.5;AC1=1;DP4=9,7,9,13;MQ=60;FQ=215;PV4=0.51,1,1,0.31	GT:PL:GQ	0/1:255,0,242:99
Tb927_01_v4	366017	.	T	C	222	.	DP=22;VDB=1.962185e-01;AF1=1;AC1=2;DP4=0,0,6,16;MQ=60;FQ=-93	GT:PL:GQ	1/1:255,66,0:99
Tb927_01_v4	366071	.	T	.	28.2	.	DP=5;;AC1=2;FQ=-30	PL	0
Tb927_01_v4	366074	.	C	.	28.2	.	DP=1;;AC1=2;FQ=-30	PL	0
Tb927_01_v4	366127	.	C	T	222	.	DP=17;VDB=3.699212e-02;AF1=1;AC1=2;DP4=0,0,11,6;MQ=60;FQ=-78	GT:PL:GQ	1/1:255,51,0:99
Tb927_01_v4	366189	.	G	A	222	.	DP=22;VDB=3.879195e-02;AF1=1;AC1=2;DP4=0,0,10,12;MQ=60;FQ=-93	GT:PL:GQ	1/1:255,66,0:99
Tb927_01_v4	366801	.	G	A	35	.	DP=3;VDB=4.644186e-02;AF1=1;AC1=2;DP4=0,0,3,0;MQ=60;FQ=-36	GT:PL:GQ	1/1:67,9,0:16
Tb927_01_v4	366809	.	A	G	112	.	DP=7;VDB=3.116561e-02;AF1=1;AC1=2;DP4=0,0,7,0;MQ=60;FQ=-48	GT:PL:GQ	1/1:145,21,0:39
Tb927_01_v4	366821	.	G	A	158	.	DP=9;VDB=5.860088e-02;AF1=1;AC1=2;DP4=0,0,8,1;MQ=60;FQ=-54	GT:PL:GQ	1/1:191,27,0:51
Tb927_01_v4	366874	.	aaaaa	a	214	.	INDEL;IS=12,0.600000;DP=20;VDB=1.327557e-01;AF1=1;AC1=2;DP4=0,0,15,3;MQ=60;FQ=-79.5	GT:PL:GQ	1/1:255,45,0:87
Tb927_01_v4	366874	.	A	G	41	.	DP=20;VDB=1.621523e-02;RPB=-3.123099e+00;AF1=0.5;AC1=1;DP4=9,1,5,0;MQ=60;FQ=44;PV4=1,0.14,1,1.6e-08	GT:PL:GQ	0/1:71,0,144:74
Tb927_01_v4	366887	.	G	A	161	.	DP=21;VDB=3.794515e-02;RPB=-2.282177e+00;AF1=0.5008;AC1=1;DP4=1,1,10,2;MQ=60;FQ=-4.12;PV4=0.4,0.43,1,0.43	GT:PL:GQ	0/1:191,0,25:28
Tb927_01_v4	366888	.	G	A	163	.	DP=21;VDB=4.186227e-02;RPB=-2.282177e+00;AF1=0.5006;AC1=1;DP4=1,1,10,2;MQ=60;FQ=-3.53;PV4=0.4,0.39,1,1	GT:PL:GQ	0/1:193,0,26:29
Tb927_01_v4	366934	.	A	G	222	.	DP=37;VDB=5.867611e-02;AF1=1;AC1=2;DP4=0,0,30,7;MQ=60;FQ=-138	GT:PL:GQ	1/1:255,111,0:99
Tb927_01_v4	366948	.	T	C	222	.	DP=40;VDB=3.104020e-01;AF1=1;AC1=2;DP4=0,0,29,11;MQ=60;FQ=-147	GT:PL:GQ	1/1:255,120,0:99
Tb927_01_v4	367101	.	G	A	222	.	DP=45;VDB=3.281038e-01;AF1=1;AC1=2;DP4=0,0,26,19;MQ=60;FQ=-162	GT:PL:GQ	1/1:255,135,0:99
Tb927_01_v4	367285	.	T	C	222	.	DP=44;VDB=2.690435e-01;AF1=1;AC1=2;DP4=0,0,20,23;MQ=60;FQ=-156	GT:PL:GQ	1/1:255,129,0:99
Tb927_01_v4	367315	.	A	T	222	.	DP=45;VDB=9.882449e-02;AF1=1;AC1=2;DP4=0,0,9,4;MQ=60;FQ=-66	GT:PL:GQ	1/1:255,39,0:75
Tb927_01_v4	367316	.	A	T	222	.	DP=43;VDB=9.662040e-02;AF1=1;AC1=2;DP4=0,0,9,4;MQ=60;FQ=-66	GT:PL:GQ	1/1:255,39,0:75
Tb927_01_v4	367437	.	T	A	222	.	DP=33;VDB=2.712731e-01;AF1=1;AC1=2;DP4=0,0,18,14;MQ=60;FQ=-123	GT:PL:GQ	1/1:255,96,0:99
Tb927_01_v4	367531	.	T	C	222	.	DP=22;VDB=1.991352e-01;AF1=1;AC1=2;DP4=0,0,14,8;MQ=59;FQ=-93	GT:PL:GQ	1/1:255,66,0:99
Tb927_01_v4	367562	.	C	G	222	.	DP=31;VDB=2.260337e-01;AF1=1;AC1=2;DP4=0,0,18,13;MQ=60;FQ=-120	GT:PL:GQ	1/1:255,93,0:99
Tb927_01_v4	367645	.	A	G	222	.	DP=44;VDB=3.139912e-01;AF1=1;AC1=2;DP4=0,0,18,26;MQ=60;FQ=-159	GT:PL:GQ	1/1:255,132,0:99
Tb927_01_v4	367758	.	A	C	152	.	DP=8;VDB=6.387850e-03;AF1=1;AC1=2;DP4=0,0,1,7;MQ=60;FQ=-51	GT:PL:GQ	1/1:185,24,0:45
Tb927_01_v4	367870	.	T	G	222	.	DP=27;VDB=2.498423e-01;AF1=1;AC1=2;DP4=0,0,13,14;MQ=60;FQ=-108	GT:PL:GQ	1/1:255,81,0:99
Tb927_01_v4	367885	.	C	T	222	.	DP=25;VDB=2.105565e-01;AF1=1;AC1=2;DP4=0,0,12,11;MQ=60;FQ=-96	GT:PL:GQ	1/1:255,69,0:99
Tb927_01_v4	368338	.	T	C	222	.	DP=27;VDB=4.831588e-02;AF1=1;AC1=2;DP4=0,0,17,9;MQ=60;FQ=-105	GT:PL:GQ	1/1:255,78,0:99
Tb927_01_v4	368401	.	C	T	222	.	DP=20;VDB=1.980444e-01;AF1=1;AC1=2;DP4=0,0,12,8;MQ=60;FQ=-87	GT:PL:GQ	1/1:255,60,0:99
Tb927_01_v4	368713	.	A	G	222	.	DP=27;VDB=3.928316e-02;AF1=1;AC1=2;DP4=0,0,16,11;MQ=60;FQ=-108	GT:PL:GQ	1/1:255,81,0:99
Tb927_01_v4	368773	.	A	G	222	.	DP=33;VDB=2.584734e-01;AF1=1;AC1=2;DP4=0,0,17,16;MQ=60;FQ=-126	GT:PL:GQ	1/1:255,99,0:99
Tb927_01_v4	368998	.	T	C	222	.	DP=28;VDB=2.671121e-01;AF1=1;AC1=2;DP4=0,0,19,9;MQ=60;FQ=-111	GT:PL:GQ	1/1:255,84,0:99
Tb927_01_v4	369241	.	C	G	222	.	DP=23;VDB=1.727528e-01;AF1=1;AC1=2;DP4=0,0,9,14;MQ=60;FQ=-96	GT:PL:GQ	1/1:255,69,0:99
Tb927_01_v4	369326	.	C	T	222	.	DP=23;VDB=1.410918e-01;AF1=1;AC1=2;DP4=0,0,8,15;MQ=60;FQ=-96	GT:PL:GQ	1/1:255,69,0:99
Tb927_01_v4	369343	.	T	C	222	.	DP=22;VDB=1.256841e-01;AF1=1;AC1=2;DP4=0,0,8,14;MQ=60;FQ=-93	GT:PL:GQ	1/1:255,66,0:99
Tb927_01_v4	369468	.	agccgc	a	82.5	.	INDEL;IS=12,0.545455;DP=22;VDB=1.546541e-01;AF1=0.5;AC1=1;DP4=4,2,2,4;MQ=60;FQ=85.5;PV4=0.57,0.045,0.17,1	GT:PL:GQ	0/1:120,0,148:99
Tb927_01_v4	369469	.	G	A	179	.	DP=10;VDB=6.656818e-02;AF1=1;AC1=2;DP4=0,0,4,5;MQ=60;FQ=-54	GT:PL:GQ	1/1:212,27,0:51
Tb927_01_v4	369481	.	G	A	84.1	.	DP=21;VDB=8.828460e-02;RPB=8.170978e-01;AF1=0.508;AC1=1;DP4=1,0,0,6;MQ=60;FQ=-12.3;PV4=0.14,0.29,1,1	GT:PL:GQ	0/1:114,0,15:18
Tb927_01_v4	369484	.	G	T	50	.	DP=19;VDB=7.931840e-02;RPB=2.632544e+00;AF1=0.5;AC1=1;DP4=6,2,0,4;MQ=60;FQ=52.9;PV4=0.061,1,1,0.029	GT:PL:GQ	0/1:80,0,95:83
Tb927_01_v4	369643	.	A	G	221	.	DP=19;VDB=9.711505e-02;AF1=1;AC1=2;DP4=0,0,2,16;MQ=60;FQ=-81	GT:PL:GQ	1/1:254,54,0:99
Tb927_01_v4	369767	.	G	C	222	.	DP=12;VDB=2.249032e-02;AF1=1;AC1=2;DP4=0,0,6,6;MQ=60;FQ=-63	GT:PL:GQ	1/1:255,36,0:69
Tb927_01_v4	369787	.	A	.	57	.	DP=9;AF1=0;AC1=0;DP4=3,6,0,0;MQ=60;FQ=-54	PL	0
Tb927_01_v4	369789	.	C	.	57	.	DP=9;AF1=0;AC1=0;DP4=3,6,0,0;MQ=60;FQ=-54	PL	0
Tb927_01_v4	369813	.	G	A	141	.	DP=6;VDB=1.345789e-02;AF1=1;AC1=2;DP4=0,0,3,3;MQ=60;FQ=-45	GT:PL:GQ	1/1:174,18,0:33
Tb927_01_v4	370010	.	T	C	222	.	DP=16;VDB=1.132287e-01;AF1=1;AC1=2;DP4=0,0,12,4;MQ=60;FQ=-75	GT:PL:GQ	1/1:255,48,0:93
Tb927_01_v4	370048	.	T	C	222	.	DP=14;VDB=7.982104e-02;AF1=1;AC1=2;DP4=0,0,5,9;MQ=60;FQ=-69	GT:PL:GQ	1/1:255,42,0:81
Tb927_01_v4	370280	.	A	G	222	.	DP=29;VDB=1.438534e-01;AF1=1;AC1=2;DP4=0,0,9,5;MQ=60;FQ=-69	GT:PL:GQ	1/1:255,42,0:81
Tb927_01_v4	370286	.	ata	aa	198	.	INDEL;IS=14,0.466667;DP=30;VDB=1.717477e-01;AF1=1;AC1=2;DP4=0,0,10,5;MQ=60;FQ=-73.5	GT:PL:GQ	1/1:255,55,16:75
Tb927_01_v4	370287	.	T	A	222	.	DP=16;VDB=6.624062e-02;AF1=1;AC1=2;DP4=0,0,9,5;MQ=60;FQ=-69	GT:PL:GQ	1/1:255,42,0:81
Tb927_01_v4	370294	.	T	A	222	.	DP=29;VDB=3.388386e-02;AF1=1;AC1=2;DP4=0,0,9,5;MQ=60;FQ=-69	GT:PL:GQ	1/1:255,42,0:81
Tb927_01_v4	370369	.	T	A	222	.	DP=21;VDB=1.101132e-01;AF1=1;AC1=2;DP4=0,0,13,8;MQ=60;FQ=-90	GT:PL:GQ	1/1:255,63,0:99
Tb927_01_v4	370403	.	C	T	222	.	DP=26;VDB=5.906554e-02;AF1=1;AC1=2;DP4=0,0,17,8;MQ=60;FQ=-99	GT:PL:GQ	1/1:255,72,0:99
Tb927_01_v4	370410	.	T	A	222	.	DP=26;VDB=1.017973e-01;AF1=1;AC1=2;DP4=0,0,17,9;MQ=60;FQ=-105	GT:PL:GQ	1/1:255,78,0:99
Tb927_01_v4	370528	.	C	T	222	.	DP=21;VDB=1.544434e-01;AF1=1;AC1=2;DP4=0,0,17,4;MQ=60;FQ=-90	GT:PL:GQ	1/1:255,63,0:99
Tb927_01_v4	370629	.	A	G	222	.	DP=24;VDB=1.923691e-01;AF1=1;AC1=2;DP4=0,0,13,11;MQ=60;FQ=-99	GT:PL:GQ	1/1:255,72,0:99
Tb927_01_v4	370707	.	at	.	22.6	.	INDEL;IS=16,0.842105;DP=19;AF1=1;AC1=2;DP4=0,0,1,0;MQ=60;FQ=-37.7	PL	15
Tb927_01_v4	370708	.	T	.	33	.	DP=3;AF1=0;AC1=0;DP4=0,1,0,0;MQ=60;FQ=-30	PL	0
Tb927_01_v4	370822	.	G	A	222	.	DP=22;VDB=1.655467e-01;AF1=1;AC1=2;DP4=0,0,10,12;MQ=60;FQ=-93	GT:PL:GQ	1/1:255,66,0:99
Tb927_01_v4	370833	.	A	C	222	.	DP=25;VDB=1.984347e-01;AF1=1;AC1=2;DP4=0,0,10,15;MQ=60;FQ=-102	GT:PL:GQ	1/1:255,75,0:99
Tb927_01_v4	370929	.	G	A	117	.	DP=15;VDB=1.422990e-01;AF1=1;AC1=2;DP4=0,0,0,11;MQ=60;FQ=-60	GT:PL:GQ	1/1:150,33,0:63
Tb927_01_v4	371111	.	ta	.	30.5	.	INDEL;IS=23,0.766667;DP=30;VDB=8.129889e-02;AF1=0.4446;AC1=1;DP4=4,3,1,0;MQ=60;FQ=-27.5;PV4=1,0.2,1,0.27	PL	7
Tb927_01_v4	371112	.	A	.	33	.	DP=8;AF1=0;AC1=0;DP4=0,1,0,0;MQ=60;FQ=-30	PL	0
Tb927_01_v4	371114	.	A	.	4.12	.	DP=8;VDB=1.065814e-01;AF1=1;AC1=2;DP4=0,0,0,1;MQ=60;FQ=-30	PL	28
Tb927_01_v4	371140	.	A	T	66	.	DP=32;VDB=1.019709e-01;RPB=-1.946263e+00;AF1=0.5;AC1=1;DP4=15,7,8,0;MQ=60;FQ=69;PV4=0.14,0.31,1,0.21	GT:PL:GQ	0/1:96,0,255:99
Tb927_01_v4	371271	.	C	T	95.3	.	DP=8;VDB=6.541082e-02;AF1=1;AC1=2;DP4=0,0,5,0;MQ=60;FQ=-42	GT:PL:GQ	1/1:128,15,0:27
Tb927_01_v4	371278	.	A	T	93.3	.	DP=6;VDB=7.484593e-02;AF1=1;AC1=2;DP4=0,0,5,0;MQ=60;FQ=-42	GT:PL:GQ	1/1:126,15,0:27
Tb927_01_v4	371279	.	A	T	92.3	.	DP=6;VDB=7.583604e-02;AF1=1;AC1=2;DP4=0,0,5,0;MQ=60;FQ=-42	GT:PL:GQ	1/1:125,15,0:27
Tb927_01_v4	371281	.	A	G	15.9	.	DP=5;VDB=6.080000e-02;AF1=1;AC1=2;DP4=0,0,2,0;MQ=60;FQ=-33	GT:PL:GQ	1/1:47,6,0:10
Tb927_01_v4	371315	.	T	C	33.8	.	DP=2;VDB=5.440000e-02;AF1=1;AC1=2;DP4=0,0,2,0;MQ=60;FQ=-33	GT:PL:GQ	1/1:65,6,0:10
Tb927_01_v4	371320	.	G	A	34.8	.	DP=2;VDB=3.840000e-02;AF1=1;AC1=2;DP4=0,0,2,0;MQ=60;FQ=-33	GT:PL:GQ	1/1:66,6,0:10
Tb927_01_v4	371336	.	G	A	167	.	DP=8;VDB=1.148385e-01;AF1=1;AC1=2;DP4=0,0,6,2;MQ=60;FQ=-51	GT:PL:GQ	1/1:200,24,0:45
Tb927_01_v4	371343	.	T	G	138	.	DP=9;VDB=9.521239e-02;AF1=1;AC1=2;DP4=0,0,6,1;MQ=60;FQ=-48	GT:PL:GQ	1/1:171,21,0:39
Tb927_01_v4	371442	.	T	A	155	.	DP=22;VDB=1.340644e-01;RPB=-1.302731e+00;AF1=0.5;AC1=1;DP4=2,8,3,8;MQ=57;FQ=155;PV4=1,0.17,0.091,1	GT:PL:GQ	0/1:185,0,186:99
Tb927_01_v4	371445	.	C	T	151	.	DP=21;VDB=9.358718e-02;RPB=-5.281341e-01;AF1=0.5;AC1=1;DP4=2,8,3,8;MQ=57;FQ=151;PV4=1,0.31,0.091,1	GT:PL:GQ	0/1:181,0,182:99
Tb927_01_v4	371451	.	T	C	156	.	DP=20;VDB=1.128233e-01;RPB=-1.519474e-01;AF1=0.5;AC1=1;DP4=2,7,3,8;MQ=57;FQ=145;PV4=1,0.41,0.1,1	GT:PL:GQ	0/1:186,0,172:99
Tb927_01_v4	371522	.	A	T	152	.	DP=7;VDB=5.493839e-02;AF1=1;AC1=2;DP4=0,0,4,3;MQ=60;FQ=-48	GT:PL:GQ	1/1:185,21,0:39
Tb927_01_v4	371832	.	C	T	222	.	DP=16;VDB=1.199704e-01;AF1=1;AC1=2;DP4=0,0,12,4;MQ=60;FQ=-75	GT:PL:GQ	1/1:255,48,0:93
Tb927_01_v4	372052	.	T	A	34	.	DP=3;VDB=2.841266e-02;AF1=1;AC1=2;DP4=0,0,0,3;MQ=60;FQ=-36	GT:PL:GQ	1/1:66,9,0:16
Tb927_01_v4	372062	.	A	G	94.5	.	DP=4;VDB=7.063145e-02;AF1=1;AC1=2;DP4=0,0,1,3;MQ=60;FQ=-39	GT:PL:GQ	1/1:127,12,0:21
Tb927_01_v4	372078	.	C	A	169	.	DP=8;VDB=1.082526e-01;AF1=1;AC1=2;DP4=0,0,2,6;MQ=60;FQ=-51	GT:PL:GQ	1/1:202,24,0:45
Tb927_01_v4	372282	.	G	A	222	.	DP=20;VDB=1.946988e-01;AF1=1;AC1=2;DP4=0,0,7,13;MQ=60;FQ=-87	GT:PL:GQ	1/1:255,60,0:99
Tb927_01_v4	372284	.	A	G	222	.	DP=21;VDB=1.983262e-01;AF1=1;AC1=2;DP4=0,0,7,13;MQ=60;FQ=-87	GT:PL:GQ	1/1:255,60,0:99
Tb927_01_v4	372339	.	G	A	222	.	DP=13;VDB=1.288087e-01;AF1=1;AC1=2;DP4=0,0,5,8;MQ=60;FQ=-66	GT:PL:GQ	1/1:255,39,0:75
Tb927_01_v4	372492	.	T	C	141	.	DP=6;VDB=6.444468e-02;AF1=1;AC1=2;DP4=0,0,4,2;MQ=60;FQ=-45	GT:PL:GQ	1/1:174,18,0:33
Tb927_01_v4	372626	.	G	A	6.98	.	DP=1;AF1=1;AC1=2;DP4=0,0,1,0;MQ=60;FQ=-30	GT:PL:GQ	1/1:36,3,0:4
Tb927_01_v4	372760	.	T	A	67	.	DP=4;VDB=6.280960e-02;AF1=1;AC1=2;DP4=0,0,1,2;MQ=60;FQ=-36	GT:PL:GQ	1/1:99,9,0:16
Tb927_01_v4	372806	.	C	T	222	.	DP=11;VDB=1.403276e-01;AF1=1;AC1=2;DP4=0,0,6,5;MQ=60;FQ=-60	GT:PL:GQ	1/1:255,33,0:63
Tb927_01_v4	372898	.	A	G	90.1	.	DP=7;VDB=3.116561e-02;AF1=1;AC1=2;DP4=0,0,4,3;MQ=60;FQ=-48	GT:PL:GQ	1/1:123,21,0:39
Tb927_01_v4	372950	.	G	A	59	.	DP=3;VDB=3.728401e-02;AF1=1;AC1=2;DP4=0,0,3,0;MQ=60;FQ=-36	GT:PL:GQ	1/1:91,9,0:16
Tb927_01_v4	372969	.	t	.	39.5	.	INDEL;IS=2,0.200000;DP=10;VDB=1.044085e-01;AF1=0;AC1=0;DP4=5,0,1,0;MQ=60;FQ=-36.5;PV4=1,0.19,1,0.26	PL	0
Tb927_01_v4	372969	.	T	G	80	.	DP=10;VDB=9.439551e-02;RPB=3.960091e-01;AF1=0.5001;AC1=1;DP4=2,0,5,0;MQ=60;FQ=7.8;PV4=1,1,1,0.46	GT:PL:GQ	0/1:110,0,34:37
Tb927_01_v4	372994	.	G	A	210	.	DP=17;VDB=7.809719e-02;AF1=1;AC1=2;DP4=0,0,15,2;MQ=60;FQ=-78	GT:PL:GQ	1/1:243,51,0:99
Tb927_01_v4	373012	.	A	T	128	.	DP=19;VDB=1.021930e-01;RPB=-9.389710e-01;AF1=0.5;AC1=1;DP4=8,2,8,1;MQ=60;FQ=131;PV4=1,1,1,1	GT:PL:GQ	0/1:158,0,180:99
Tb927_01_v4	373070	.	A	G	222	.	DP=15;VDB=4.755650e-02;AF1=1;AC1=2;DP4=0,0,10,5;MQ=60;FQ=-72	GT:PL:GQ	1/1:255,45,0:87
Tb927_01_v4	373119	.	G	A	222	.	DP=21;VDB=1.821604e-01;AF1=1;AC1=2;DP4=0,0,11,9;MQ=60;FQ=-87	GT:PL:GQ	1/1:255,60,0:99
Tb927_01_v4	373120	.	T	A	174	.	DP=21;VDB=1.371427e-01;RPB=-1.247283e+00;AF1=0.5;AC1=1;DP4=5,5,6,4;MQ=60;FQ=174;PV4=1,1,1,1	GT:PL:GQ	0/1:204,0,204:99
Tb927_01_v4	373131	.	A	G	222	.	DP=18;VDB=3.533509e-02;AF1=1;AC1=2;DP4=0,0,9,9;MQ=60;FQ=-81	GT:PL:GQ	1/1:255,54,0:99
Tb927_01_v4	373133	.	A	G	222	.	DP=18;VDB=3.648162e-02;AF1=1;AC1=2;DP4=0,0,9,9;MQ=60;FQ=-81	GT:PL:GQ	1/1:255,54,0:99
Tb927_01_v4	373190	.	T	A	222	.	DP=14;VDB=6.701023e-02;AF1=1;AC1=2;DP4=0,0,10,4;MQ=60;FQ=-69	GT:PL:GQ	1/1:255,42,0:81
Tb927_01_v4	373199	.	A	G	140	.	DP=14;VDB=1.335288e-02;RPB=-9.444354e-01;AF1=0.5;AC1=1;DP4=7,0,3,4;MQ=60;FQ=95;PV4=0.07,1,1,1	GT:PL:GQ	0/1:170,0,122:99
Tb927_01_v4	373241	.	T	C	222	.	DP=14;VDB=1.479551e-01;AF1=1;AC1=2;DP4=0,0,10,4;MQ=60;FQ=-69	GT:PL:GQ	1/1:255,42,0:81
Tb927_01_v4	373260	.	T	G	222	.	DP=15;VDB=1.723669e-01;AF1=1;AC1=2;DP4=0,0,9,6;MQ=60;FQ=-72	GT:PL:GQ	1/1:255,45,0:87
Tb927_01_v4	373475	.	T	C	217	.	DP=14;VDB=1.660341e-01;AF1=1;AC1=2;DP4=0,0,2,12;MQ=60;FQ=-69	GT:PL:GQ	1/1:250,42,0:81
Tb927_01_v4	373524	.	T	A	4.77	.	DP=8;VDB=3.728401e-02;RPB=0.000000e+00;AF1=0.4999;AC1=1;DP4=2,2,2,1;MQ=60;FQ=6.99;PV4=1,0.00096,1,0.29	GT:PL:GQ	0/1:33,0,97:33
Tb927_01_v4	373610	.	G	T	222	.	DP=27;VDB=2.558134e-01;AF1=1;AC1=2;DP4=0,0,13,13;MQ=60;FQ=-105	GT:PL:GQ	1/1:255,78,0:99
Tb927_01_v4	373633	.	T	A	222	.	DP=22;VDB=1.912639e-01;AF1=1;AC1=2;DP4=0,0,12,10;MQ=60;FQ=-93	GT:PL:GQ	1/1:255,66,0:99
Tb927_01_v4	373666	.	G	C	222	.	DP=19;VDB=1.268264e-01;AF1=1;AC1=2;DP4=0,0,7,12;MQ=60;FQ=-84	GT:PL:GQ	1/1:255,57,0:99
Tb927_01_v4	373696	.	G	A	222	.	DP=18;VDB=1.545059e-01;AF1=1;AC1=2;DP4=0,0,8,10;MQ=60;FQ=-81	GT:PL:GQ	1/1:255,54,0:99
Tb927_01_v4	373700	.	G	T	87	.	DP=19;VDB=1.039870e-01;RPB=3.946761e-01;AF1=0.5;AC1=1;DP4=8,5,1,5;MQ=60;FQ=90;PV4=0.14,1,1,1	GT:PL:GQ	0/1:117,0,239:99
Tb927_01_v4	373747	.	G	A	203	.	DP=11;VDB=4.952480e-02;AF1=1;AC1=2;DP4=0,0,5,6;MQ=60;FQ=-60	GT:PL:GQ	1/1:236,33,0:63
Tb927_01_v4	373802	.	G	A	209	.	DP=18;VDB=5.687895e-02;AF1=1;AC1=2;DP4=0,0,16,2;MQ=60;FQ=-81	GT:PL:GQ	1/1:242,54,0:99
Tb927_01_v4	373895	.	T	A	222	.	DP=23;VDB=1.986592e-01;AF1=1;AC1=2;DP4=0,0,12,11;MQ=60;FQ=-96	GT:PL:GQ	1/1:255,69,0:99
Tb927_01_v4	373937	.	G	A	222	.	DP=27;VDB=8.886114e-02;AF1=1;AC1=2;DP4=0,0,19,8;MQ=60;FQ=-108	GT:PL:GQ	1/1:255,81,0:99
Tb927_01_v4	373948	.	A	T	159	.	DP=24;VDB=1.664863e-01;RPB=1.132889e+00;AF1=0.5;AC1=1;DP4=4,4,15,1;MQ=60;FQ=135;PV4=0.028,0.19,1,1	GT:PL:GQ	0/1:189,0,162:99
Tb927_01_v4	374006	.	G	A	222	.	DP=24;VDB=6.705142e-02;AF1=1;AC1=2;DP4=0,0,16,8;MQ=60;FQ=-99	GT:PL:GQ	1/1:255,72,0:99
Tb927_01_v4	374159	.	A	G	167	.	DP=22;VDB=9.673712e-02;RPB=-2.967212e-01;AF1=0.5;AC1=1;DP4=6,6,3,7;MQ=59;FQ=170;PV4=0.41,1,1,1	GT:PL:GQ	0/1:197,0,230:99
Tb927_01_v4	374242	.	G	A	24.8	.	DP=2;VDB=5.960000e-02;AF1=1;AC1=2;DP4=0,0,2,0;MQ=58;FQ=-33	GT:PL:GQ	1/1:56,6,0:10
Tb927_01_v4	374258	.	A	T	61.5	.	DP=5;VDB=8.150059e-02;AF1=1;AC1=2;DP4=0,0,4,0;MQ=59;FQ=-39	GT:PL:GQ	1/1:94,12,0:21
Tb927_01_v4	374274	.	T	G	222	.	DP=16;VDB=1.772854e-01;AF1=1;AC1=2;DP4=0,0,8,8;MQ=60;FQ=-75	GT:PL:GQ	1/1:255,48,0:93
Tb927_01_v4	374390	.	T	C	222	.	DP=31;VDB=2.765074e-01;AF1=1;AC1=2;DP4=0,0,22,9;MQ=59;FQ=-120	GT:PL:GQ	1/1:255,93,0:99
Tb927_01_v4	374474	.	T	C	222	.	DP=30;VDB=2.473177e-01;AF1=1;AC1=2;DP4=0,0,13,17;MQ=60;FQ=-117	GT:PL:GQ	1/1:255,90,0:99
Tb927_01_v4	374644	.	T	.	28.2	.	DP=12;;AC1=2;FQ=-30	PL	0
Tb927_01_v4	374644	.	taa	tAAGaa	214	.	INDEL;IS=12,1.000000;DP=12;VDB=1.554337e-01;AF1=1;AC1=2;DP4=0,0,8,4;MQ=60;FQ=-70.5	GT:PL:GQ	1/1:255,36,0:69
Tb927_01_v4	374656	.	G	A	55	.	DP=19;VDB=1.999423e-02;RPB=-2.464320e+00;AF1=0.5;AC1=1;DP4=8,5,5,0;MQ=60;FQ=58;PV4=0.25,1,1,0.0026	GT:PL:GQ	0/1:85,0,243:88
Tb927_01_v4	374790	.	T	C	222	.	DP=33;VDB=1.661854e-01;AF1=1;AC1=2;DP4=0,0,15,18;MQ=60;FQ=-126	GT:PL:GQ	1/1:255,99,0:99
Tb927_01_v4	374794	.	G	A	222	.	DP=33;VDB=2.129740e-01;AF1=1;AC1=2;DP4=0,0,15,18;MQ=60;FQ=-126	GT:PL:GQ	1/1:255,99,0:99
Tb927_01_v4	374801	.	A	G	222	.	DP=32;VDB=2.882509e-01;AF1=1;AC1=2;DP4=0,0,14,18;MQ=60;FQ=-123	GT:PL:GQ	1/1:255,96,0:99
Tb927_01_v4	375331	.	A	G	222	.	DP=27;VDB=2.083008e-01;AF1=1;AC1=2;DP4=0,0,10,17;MQ=60;FQ=-108	GT:PL:GQ	1/1:255,81,0:99
Tb927_01_v4	375408	.	C	T	222	.	DP=30;VDB=2.653990e-01;AF1=1;AC1=2;DP4=0,0,14,16;MQ=60;FQ=-117	GT:PL:GQ	1/1:255,90,0:99
Tb927_01_v4	375468	.	G	A	222	.	DP=29;VDB=1.981681e-01;AF1=1;AC1=2;DP4=0,0,14,15;MQ=60;FQ=-114	GT:PL:GQ	1/1:255,87,0:99
Tb927_01_v4	375651	.	C	G	222	.	DP=38;VDB=3.126866e-01;AF1=1;AC1=2;DP4=0,0,21,16;MQ=60;FQ=-138	GT:PL:GQ	1/1:255,111,0:99
Tb927_01_v4	375661	.	G	A	222	.	DP=44;VDB=3.432687e-01;AF1=1;AC1=2;DP4=0,0,24,20;MQ=60;FQ=-159	GT:PL:GQ	1/1:255,132,0:99
Tb927_01_v4	375732	.	A	G	222	.	DP=31;VDB=2.061381e-01;AF1=1;AC1=2;DP4=0,0,15,16;MQ=60;FQ=-120	GT:PL:GQ	1/1:255,93,0:99
Tb927_01_v4	375766	.	C	T	222	.	DP=33;VDB=2.784335e-01;AF1=1;AC1=2;DP4=0,0,18,13;MQ=60;FQ=-120	GT:PL:GQ	1/1:255,93,0:99
Tb927_01_v4	375767	.	A	C	222	.	DP=33;VDB=2.806139e-01;AF1=1;AC1=2;DP4=0,0,17,13;MQ=60;FQ=-117	GT:PL:GQ	1/1:255,90,0:99
Tb927_01_v4	376032	.	A	G	222	.	DP=36;VDB=1.015623e-01;AF1=1;AC1=2;DP4=0,0,17,18;MQ=60;FQ=-132	GT:PL:GQ	1/1:255,105,0:99
Tb927_01_v4	376088	.	A	G	222	.	DP=30;VDB=8.557221e-02;AF1=1;AC1=2;DP4=0,0,16,14;MQ=60;FQ=-117	GT:PL:GQ	1/1:255,90,0:99
Tb927_01_v4	376090	.	G	A	222	.	DP=29;VDB=1.747980e-01;AF1=1;AC1=2;DP4=0,0,15,14;MQ=60;FQ=-114	GT:PL:GQ	1/1:255,87,0:99
Tb927_01_v4	376094	.	G	C	222	.	DP=31;VDB=1.728245e-01;AF1=1;AC1=2;DP4=0,0,15,15;MQ=60;FQ=-117	GT:PL:GQ	1/1:255,90,0:99
Tb927_01_v4	376102	.	T	G	222	.	DP=28;VDB=7.155723e-02;AF1=1;AC1=2;DP4=0,0,14,14;MQ=60;FQ=-111	GT:PL:GQ	1/1:255,84,0:99
Tb927_01_v4	376145	.	C	G	222	.	DP=27;VDB=8.644997e-02;AF1=1;AC1=2;DP4=0,0,13,14;MQ=60;FQ=-108	GT:PL:GQ	1/1:255,81,0:99
Tb927_01_v4	376202	.	T	C	222	.	DP=36;VDB=2.215267e-01;AF1=1;AC1=2;DP4=0,0,19,17;MQ=60;FQ=-135	GT:PL:GQ	1/1:255,108,0:99
Tb927_01_v4	376462	.	C	T	225	.	DP=29;VDB=1.058030e-01;RPB=1.445319e+00;AF1=0.5;AC1=1;DP4=4,6,6,13;MQ=60;FQ=146;PV4=0.7,1,1,0.21	GT:PL:GQ	0/1:255,0,173:99
Tb927_01_v4	376464	.	G	A	222	.	DP=30;VDB=1.768689e-01;AF1=1;AC1=2;DP4=0,0,11,19;MQ=60;FQ=-117	GT:PL:GQ	1/1:255,90,0:99
Tb927_01_v4	376975	.	A	T	163	.	DP=42;VDB=1.530134e-01;RPB=1.572282e+00;AF1=0.5;AC1=1;DP4=2,19,5,10;MQ=60;FQ=160;PV4=0.1,0.1,1,0.12	GT:PL:GQ	0/1:193,0,188:99
Tb927_01_v4	376989	.	T	G	213	.	DP=36;VDB=1.914640e-01;RPB=-2.126310e-01;AF1=0.5;AC1=1;DP4=5,8,5,16;MQ=60;FQ=174;PV4=0.45,0.39,1,1	GT:PL:GQ	0/1:243,0,201:99
Tb927_01_v4	377261	.	A	C	216	.	DP=19;VDB=1.491365e-01;RPB=2.250926e+00;AF1=0.501;AC1=1;DP4=0,3,11,4;MQ=60;FQ=-4.75;PV4=0.043,1,1,0.22	GT:PL:GQ	0/1:246,0,24:27
Tb927_01_v4	377329	.	G	A	55	.	DP=4;VDB=3.131090e-02;AF1=1;AC1=2;DP4=0,0,0,3;MQ=60;FQ=-36	GT:PL:GQ	1/1:87,9,0:16
Tb927_01_v4	377664	.	C	T	186	.	DP=12;VDB=9.925103e-02;AF1=1;AC1=2;DP4=0,0,3,7;MQ=60;FQ=-57	GT:PL:GQ	1/1:219,30,0:57
Tb927_01_v4	377819	.	C	G	222	.	DP=15;VDB=1.406186e-01;AF1=1;AC1=2;DP4=0,0,4,11;MQ=60;FQ=-72	GT:PL:GQ	1/1:255,45,0:87
Tb927_01_v4	377822	.	C	.	42	.	DP=16;AF1=0;AC1=0;DP4=3,1,0,0;MQ=60;FQ=-39	PL	0
Tb927_01_v4	377824	.	T	.	6.19	.	DP=13;RPB=8.435450e-01;AF1=0.4992;AC1=1;DP4=3,0,1,0;MQ=60;FQ=-4.13;PV4=1,1,1,1	PL	25
Tb927_01_v4	377970	.	C	.	4.76	.	DP=1;AF1=1;AC1=2;DP4=0,0,0,1;MQ=60;FQ=-30	PL	27
Tb927_01_v4	378049	.	G	A	200	.	DP=10;VDB=1.284187e-01;AF1=1;AC1=2;DP4=0,0,4,6;MQ=60;FQ=-57	GT:PL:GQ	1/1:233,30,0:57
Tb927_01_v4	378051	.	T	C	176	.	DP=12;VDB=1.278230e-01;RPB=0.000000e+00;AF1=1;AC1=2;DP4=0,1,5,6;MQ=60;FQ=-27;PV4=1,0.27,1,0.22	GT:PL:GQ	1/1:204,0,0:3
Tb927_01_v4	378469	.	G	A	222	.	DP=23;VDB=1.964796e-01;AF1=1;AC1=2;DP4=0,0,8,14;MQ=60;FQ=-93	GT:PL:GQ	1/1:255,66,0:99
Tb927_01_v4	378470	.	A	T	222	.	DP=23;VDB=2.023473e-01;AF1=1;AC1=2;DP4=0,0,8,14;MQ=60;FQ=-93	GT:PL:GQ	1/1:255,66,0:99
Tb927_01_v4	378534	.	tttattt	t	216	.	INDEL;IS=3,0.214286;DP=14;VDB=1.255867e-01;AF1=0.5002;AC1=1;DP4=2,1,4,5;MQ=60;FQ=-4.45;PV4=1,1,1,0.048	GT:PL:GQ	0/1:254,0,32:35
Tb927_01_v4	378539	.	T	A	92.3	.	DP=12;VDB=7.057041e-02;AF1=1;AC1=2;DP4=0,0,3,2;MQ=60;FQ=-42	GT:PL:GQ	1/1:125,15,0:27
Tb927_01_v4	378551	.	aaa	a	54.5	.	INDEL;IS=1,0.066667;DP=15;VDB=6.739133e-02;AF1=0.5;AC1=1;DP4=2,1,2,1;MQ=60;FQ=36.4;PV4=1,1,1,1	GT:PL:GQ	0/1:92,0,71:74
Tb927_01_v4	378552	.	A	T	40	.	DP=14;VDB=6.737978e-02;RPB=1.939179e+00;AF1=0.5;AC1=1;DP4=6,2,2,1;MQ=60;FQ=43;PV4=1,1,1,1	GT:PL:GQ	0/1:70,0,157:73
Tb927_01_v4	378557	.	A	T	23	.	DP=18;VDB=6.737978e-02;RPB=2.112886e+00;AF1=0.5;AC1=1;DP4=7,3,2,1;MQ=60;FQ=26;PV4=1,0.052,1,1	GT:PL:GQ	0/1:53,0,207:56
Tb927_01_v4	378628	.	C	A	222	.	DP=24;VDB=1.281329e-01;AF1=1;AC1=2;DP4=0,0,10,7;MQ=60;FQ=-78	GT:PL:GQ	1/1:255,51,0:99
Tb927_01_v4	378636	.	A	G	222	.	DP=21;VDB=1.581876e-01;AF1=1;AC1=2;DP4=0,0,12,8;MQ=60;FQ=-87	GT:PL:GQ	1/1:255,60,0:99
Tb927_01_v4	378684	.	T	G	222	.	DP=18;VDB=1.777683e-01;AF1=1;AC1=2;DP4=0,0,15,3;MQ=60;FQ=-81	GT:PL:GQ	1/1:255,54,0:99
Tb927_01_v4	378741	.	C	T	113	.	DP=11;VDB=7.819750e-02;RPB=-3.171491e-01;AF1=0.5;AC1=1;DP4=4,1,3,3;MQ=60;FQ=90;PV4=0.55,0.24,1,1	GT:PL:GQ	0/1:143,0,117:99
Tb927_01_v4	378843	.	C	G	222	.	DP=17;VDB=1.821612e-01;AF1=1;AC1=2;DP4=0,0,6,11;MQ=60;FQ=-78	GT:PL:GQ	1/1:255,51,0:99
Tb927_01_v4	379022	.	G	A	222	.	DP=15;VDB=9.578375e-02;AF1=1;AC1=2;DP4=0,0,7,8;MQ=60;FQ=-72	GT:PL:GQ	1/1:255,45,0:87
Tb927_01_v4	379097	.	G	A	171	.	DP=10;VDB=4.713787e-02;AF1=1;AC1=2;DP4=0,0,2,7;MQ=60;FQ=-54	GT:PL:GQ	1/1:204,27,0:51
Tb927_01_v4	379098	.	A	.	57	.	DP=10;AF1=0;AC1=0;DP4=2,7,0,0;MQ=60;FQ=-54	PL	0
Tb927_01_v4	379105	.	G	C	84.1	.	DP=10;VDB=5.010989e-03;AF1=1;AC1=2;DP4=0,0,0,6;MQ=60;FQ=-45	GT:PL:GQ	1/1:117,18,0:33
Tb927_01_v4	379273	.	A	T	222	.	DP=29;VDB=2.651666e-01;AF1=1;AC1=2;DP4=0,0,17,11;MQ=60;FQ=-111	GT:PL:GQ	1/1:255,84,0:99
Tb927_01_v4	379569	.	ata	a	187	.	INDEL;IS=6,0.400000;DP=15;VDB=1.121900e-01;AF1=1;AC1=2;DP4=0,0,6,6;MQ=60;FQ=-70.5	GT:PL:GQ	1/1:228,36,0:69
Tb927_01_v4	379570	.	T	.	28.2	.	DP=8;;AC1=2;FQ=-30	PL	0
Tb927_01_v4	379572	.	G	.	48	.	DP=13;AF1=0;AC1=0;DP4=4,2,0,0;MQ=60;FQ=-45	PL	0
Tb927_01_v4	379594	.	C	T	146	.	DP=7;VDB=3.983808e-02;AF1=1;AC1=2;DP4=0,0,5,2;MQ=60;FQ=-48	GT:PL:GQ	1/1:179,21,0:39
Tb927_01_v4	379605	.	A	G	157	.	DP=9;VDB=1.000122e-01;AF1=1;AC1=2;DP4=0,0,4,5;MQ=60;FQ=-54	GT:PL:GQ	1/1:190,27,0:51
Tb927_01_v4	379622	.	G	T	180	.	DP=9;VDB=1.162595e-02;AF1=1;AC1=2;DP4=0,0,4,4;MQ=60;FQ=-51	GT:PL:GQ	1/1:213,24,0:45
Tb927_01_v4	379749	.	G	.	30	.	DP=10;RPB=-9.682459e-01;AF1=0;AC1=1;DP4=3,5,0,1;MQ=60;FQ=-27;PV4=1,0.011,1,1	PL	0
Tb927_01_v4	379835	.	A	C	222	.	DP=16;VDB=1.607755e-01;AF1=1;AC1=2;DP4=0,0,3,13;MQ=60;FQ=-75	GT:PL:GQ	1/1:255,48,0:93
Tb927_01_v4	379877	.	C	.	63	.	DP=13;AF1=0;AC1=0;DP4=2,9,0,0;MQ=60;FQ=-60	PL	0
Tb927_01_v4	380106	.	T	C	222	.	DP=11;VDB=8.480337e-02;AF1=1;AC1=2;DP4=0,0,6,5;MQ=60;FQ=-60	GT:PL:GQ	1/1:255,33,0:63
Tb927_01_v4	380123	.	A	G	166	.	DP=7;VDB=1.091095e-01;AF1=1;AC1=2;DP4=0,0,3,4;MQ=60;FQ=-48	GT:PL:GQ	1/1:199,21,0:39
Tb927_01_v4	380137	.	T	C	115	.	DP=5;VDB=6.432100e-02;AF1=1;AC1=2;DP4=0,0,2,3;MQ=60;FQ=-42	GT:PL:GQ	1/1:148,15,0:27
Tb927_01_v4	380148	.	A	G	58	.	DP=3;VDB=4.187638e-02;AF1=1;AC1=2;DP4=0,0,0,3;MQ=60;FQ=-36	GT:PL:GQ	1/1:90,9,0:16
Tb927_01_v4	380508	.	C	T	3.01	.	DP=3;RPB=-9.668049e-01;AF1=0.5;AC1=1;DP4=1,0,1,0;MQ=60;FQ=3.01;PV4=1,1,1,1	GT:PL:GQ	0/1:30,0,30:28
Tb927_01_v4	380658	.	T	C	222	.	DP=36;VDB=3.068078e-01;AF1=1;AC1=2;DP4=0,0,22,14;MQ=60;FQ=-135	GT:PL:GQ	1/1:255,108,0:99
Tb927_01_v4	380706	.	tt	.	148	.	INDEL;IS=1,0.020408;DP=49;VDB=3.444152e-01;AF1=0;AC1=0;DP4=20,24,1,0;MQ=60;FQ=-145;PV4=0.47,0.053,1,1	PL	0
Tb927_01_v4	380707	.	T	A	222	.	DP=47;VDB=2.877564e-01;AF1=1;AC1=2;DP4=0,0,20,24;MQ=60;FQ=-159	GT:PL:GQ	1/1:255,132,0:99
Tb927_01_v4	380818	.	A	T	68	.	DP=21;VDB=8.816499e-02;RPB=9.731237e-01;AF1=0.5;AC1=1;DP4=10,5,5,1;MQ=60;FQ=71;PV4=0.62,0.037,1,1	GT:PL:GQ	0/1:98,0,255:99
Tb927_01_v4	380865	.	C	T	144	.	DP=23;VDB=1.124586e-01;RPB=-1.354373e+00;AF1=0.5;AC1=1;DP4=10,4,5,4;MQ=60;FQ=147;PV4=0.66,0.42,1,1	GT:PL:GQ	0/1:174,0,233:99
Tb927_01_v4	380966	.	aatgatgatgatgatgatgat	aatgatgatgatgatgat	164	.	INDEL;IS=6,0.250000;DP=24;VDB=1.828378e-01;AF1=0.5;AC1=1;DP4=4,8,1,4;MQ=60;FQ=167;PV4=1,0.15,1,1	GT:PL:GQ	0/1:202,0,255:99
Tb927_01_v4	380980	.	T	C	222	.	DP=23;VDB=1.552083e-01;AF1=1;AC1=2;DP4=0,0,4,8;MQ=60;FQ=-63	GT:PL:GQ	1/1:255,36,0:69
Tb927_01_v4	381165	.	G	A	222	.	DP=29;VDB=8.968461e-02;AF1=1;AC1=2;DP4=0,0,8,21;MQ=60;FQ=-114	GT:PL:GQ	1/1:255,87,0:99
Tb927_01_v4	381399	.	atat	a	51.5	.	INDEL;IS=14,0.560000;DP=25;VDB=1.710072e-01;AF1=0.5;AC1=1;DP4=4,4,10,1;MQ=59;FQ=54.5;PV4=0.11,6.6e-05,0.2,1	GT:PL:GQ	0/1:89,0,143:92
Tb927_01_v4	381400	.	T	A	7.8	.	DP=11;AF1=1;AC1=2;DP4=0,0,1,0;MQ=60;FQ=-30	GT:PL:GQ	1/1:37,3,0:4
Tb927_01_v4	381853	.	A	G	222	.	DP=34;VDB=2.303310e-01;AF1=1;AC1=2;DP4=0,0,11,23;MQ=60;FQ=-129	GT:PL:GQ	1/1:255,102,0:99
Tb927_01_v4	381980	.	C	G	222	.	DP=37;VDB=3.112661e-01;AF1=1;AC1=2;DP4=0,0,17,20;MQ=60;FQ=-138	GT:PL:GQ	1/1:255,111,0:99
Tb927_01_v4	382108	.	G	A	222	.	DP=30;VDB=2.529519e-01;AF1=1;AC1=2;DP4=0,0,7,23;MQ=60;FQ=-117	GT:PL:GQ	1/1:255,90,0:99
Tb927_01_v4	382140	.	attttttttt	atttttttt	18.6	.	INDEL;IS=10,0.322581;DP=31;VDB=4.878864e-02;AF1=1;AC1=2;DP4=1,0,8,3;MQ=60;FQ=-57.5;PV4=1,1,1,0.22	GT:PL:GQ	1/1:59,23,0:37
Tb927_01_v4	382148	.	T	C	222	.	DP=36;VDB=1.426399e-01;AF1=1;AC1=2;DP4=0,0,4,8;MQ=60;FQ=-63	GT:PL:GQ	1/1:255,36,0:69
Tb927_01_v4	382148	.	tt	t	18.6	.	INDEL;IS=8,0.222222;DP=36;VDB=5.374753e-02;AF1=1;AC1=2;DP4=1,0,8,3;MQ=60;FQ=-57.5;PV4=1,1,1,0.29	GT:PL:GQ	1/1:59,23,0:37
Tb927_01_v4	382150	.	C	T	156	.	DP=36;VDB=1.450935e-01;RPB=1.515674e+00;AF1=0.5;AC1=1;DP4=9,12,4,8;MQ=60;FQ=159;PV4=0.72,0.0079,1,0.15	GT:PL:GQ	0/1:186,0,255:99
Tb927_01_v4	382236	.	ttg	t	88.5	.	INDEL;IS=14,0.500000;DP=28;VDB=2.735133e-02;AF1=0.5;AC1=1;DP4=1,7,4,8;MQ=60;FQ=35.5;PV4=0.6,1,1,1	GT:PL:GQ	0/1:126,0,70:73
Tb927_01_v4	382238	.	G	.	28.2	.	DP=15;;AC1=2;FQ=-30	PL	0
Tb927_01_v4	382463	.	A	G	222	.	DP=35;VDB=2.448692e-01;AF1=1;AC1=2;DP4=0,0,24,10;MQ=60;FQ=-129	GT:PL:GQ	1/1:255,102,0:99
Tb927_01_v4	382499	.	A	G	222	.	DP=42;VDB=2.542217e-01;AF1=1;AC1=2;DP4=0,0,28,14;MQ=60;FQ=-153	GT:PL:GQ	1/1:255,126,0:99
Tb927_01_v4	382606	.	A	G	222	.	DP=30;VDB=1.407706e-01;AF1=1;AC1=2;DP4=0,0,20,10;MQ=60;FQ=-117	GT:PL:GQ	1/1:255,90,0:99
Tb927_01_v4	382827	.	T	C	225	.	DP=37;VDB=7.902070e-02;RPB=3.485629e-01;AF1=0.5;AC1=1;DP4=8,9,10,9;MQ=60;FQ=225;PV4=1,0.023,1,0.025	GT:PL:GQ	0/1:255,0,255:99
Tb927_01_v4	383051	.	T	G	222	.	DP=32;VDB=8.232125e-02;AF1=1;AC1=2;DP4=0,0,9,10;MQ=60;FQ=-84	GT:PL:GQ	1/1:255,57,0:99
Tb927_01_v4	383051	.	ttt	t	75.5	.	INDEL;IS=12,0.375000;DP=32;VDB=7.631123e-02;AF1=0.5;AC1=1;DP4=9,10,3,8;MQ=60;FQ=78.5;PV4=0.44,1.9e-28,1,0.26	GT:PL:GQ	0/1:113,0,186:99
Tb927_01_v4	383162	.	C	A	105	.	DP=14;VDB=1.031451e-01;RPB=-6.454972e-02;AF1=0.5;AC1=1;DP4=3,5,3,3;MQ=60;FQ=108;PV4=1,0.11,1,0.32	GT:PL:GQ	0/1:135,0,184:99
Tb927_01_v4	383512	.	A	G	176	.	DP=26;VDB=1.476986e-01;RPB=7.715168e-02;AF1=0.5;AC1=1;DP4=8,6,4,8;MQ=60;FQ=179;PV4=0.27,0.24,1,1	GT:PL:GQ	0/1:206,0,243:99
Tb927_01_v4	383556	.	T	C	222	.	DP=25;VDB=2.187014e-01;AF1=1;AC1=2;DP4=0,0,14,11;MQ=60;FQ=-102	GT:PL:GQ	1/1:255,75,0:99
Tb927_01_v4	383769	.	A	T	222	.	DP=33;VDB=2.942882e-01;AF1=1;AC1=2;DP4=0,0,16,17;MQ=60;FQ=-126	GT:PL:GQ	1/1:255,99,0:99
Tb927_01_v4	383780	.	T	C	168	.	DP=32;VDB=6.131085e-02;RPB=-1.269631e+00;AF1=0.5;AC1=1;DP4=10,11,4,7;MQ=60;FQ=171;PV4=0.71,1,1,1	GT:PL:GQ	0/1:198,0,255:99
Tb927_01_v4	383796	.	A	G	222	.	DP=29;VDB=1.614985e-01;AF1=1;AC1=2;DP4=0,0,9,19;MQ=60;FQ=-111	GT:PL:GQ	1/1:255,84,0:99
Tb927_01_v4	383825	.	G	T	16.1	.	DP=23;VDB=8.318789e-02;RPB=1.748086e+00;AF1=0.5;AC1=1;DP4=7,9,1,3;MQ=60;FQ=19.1;PV4=0.62,0.001,1,0.45	GT:PL:GQ	0/1:46,0,255:49
Tb927_01_v4	383996	.	A	G	222	.	DP=11;VDB=1.325460e-01;AF1=1;AC1=2;DP4=0,0,6,5;MQ=60;FQ=-60	GT:PL:GQ	1/1:255,33,0:63
Tb927_01_v4	384014	.	G	A	222	.	DP=14;VDB=1.161470e-01;AF1=1;AC1=2;DP4=0,0,7,7;MQ=60;FQ=-69	GT:PL:GQ	1/1:255,42,0:81
Tb927_01_v4	384185	.	T	G	203	.	DP=10;VDB=6.787883e-02;AF1=1;AC1=2;DP4=0,0,6,4;MQ=60;FQ=-57	GT:PL:GQ	1/1:236,30,0:57
Tb927_01_v4	384447	.	A	.	44	.	DP=19;RPB=-1.530931e+00;AF1=0;AC1=0;DP4=9,7,1,0;MQ=60;FQ=-41;PV4=1,1,1,0.064	PL	0
Tb927_01_v4	384470	.	A	G	213	.	DP=19;VDB=1.397970e-01;RPB=3.055757e+00;AF1=0.5;AC1=1;DP4=4,1,6,7;MQ=60;FQ=64;PV4=0.31,1,1,1	GT:PL:GQ	0/1:243,0,91:94
Tb927_01_v4	384541	.	tgtt	t	32	.	INDEL;IS=6,0.545455;DP=11;VDB=4.568806e-02;AF1=1;AC1=2;DP4=0,0,1,3;MQ=60;FQ=-46.5	GT:PL:GQ	1/1:72,12,0:21
Tb927_01_v4	384542	.	G	T	6.98	.	DP=5;AF1=1;AC1=2;DP4=0,0,0,1;MQ=60;FQ=-30	GT:PL:GQ	1/1:36,3,0:4
Tb927_01_v4	384583	.	C	T	222	.	DP=18;VDB=1.729545e-01;AF1=1;AC1=2;DP4=0,0,9,9;MQ=60;FQ=-81	GT:PL:GQ	1/1:255,54,0:99
Tb927_01_v4	385180	.	G	A	106	.	DP=12;VDB=9.525876e-02;RPB=-1.541182e+00;AF1=0.5;AC1=1;DP4=1,5,1,5;MQ=60;FQ=105;PV4=1,1,1,1	GT:PL:GQ	0/1:136,0,134:99
Tb927_01_v4	385199	.	G	A	54	.	DP=8;VDB=5.358195e-02;RPB=-2.043087e+00;AF1=0.5;AC1=1;DP4=1,3,0,4;MQ=60;FQ=57;PV4=1,0.15,1,1	GT:PL:GQ	0/1:84,0,107:87
Tb927_01_v4	385200	.	A	G	62	.	DP=8;VDB=5.619835e-02;RPB=-2.043087e+00;AF1=0.5;AC1=1;DP4=1,3,0,4;MQ=60;FQ=64.7;PV4=1,1,1,1	GT:PL:GQ	0/1:92,0,103:95
Tb927_01_v4	385272	.	aca	a	32	.	INDEL;IS=10,1.000000;DP=10;VDB=5.489326e-02;AF1=1;AC1=2;DP4=0,0,2,2;MQ=60;FQ=-46.5	GT:PL:GQ	1/1:72,12,0:21
Tb927_01_v4	385273	.	C	.	28.2	.	DP=0;;AC1=2;FQ=-30	PL	0
Tb927_01_v4	385354	.	G	C	222	.	DP=24;VDB=1.444540e-01;AF1=1;AC1=2;DP4=0,0,11,13;MQ=60;FQ=-99	GT:PL:GQ	1/1:255,72,0:99
Tb927_01_v4	385537	.	A	G	123	.	DP=7;VDB=3.297604e-02;AF1=1;AC1=2;DP4=0,0,6,1;MQ=60;FQ=-48	GT:PL:GQ	1/1:156,21,0:39
Tb927_01_v4	385544	.	T	.	11.3	.	DP=5;AF1=1;AC1=2;DP4=0,0,1,0;MQ=60;FQ=-30	PL	19
Tb927_01_v4	385912	.	C	T	222	.	DP=28;VDB=7.052940e-02;AF1=1;AC1=2;DP4=0,0,19,8;MQ=60;FQ=-108	GT:PL:GQ	1/1:255,81,0:99
Tb927_01_v4	386238	.	C	T	152	.	DP=30;VDB=1.390429e-01;RPB=8.138915e-01;AF1=0.5;AC1=1;DP4=12,8,4,6;MQ=60;FQ=155;PV4=0.44,1,1,0.27	GT:PL:GQ	0/1:182,0,255:99
Tb927_01_v4	386441	.	G	A	225	.	DP=37;VDB=9.558919e-02;RPB=-1.901252e+00;AF1=0.5;AC1=1;DP4=12,5,10,9;MQ=60;FQ=209;PV4=0.32,1,1,0.086	GT:PL:GQ	0/1:255,0,236:99
Tb927_01_v4	386480	.	T	C	225	.	DP=38;VDB=5.429362e-02;RPB=6.003246e-01;AF1=0.5;AC1=1;DP4=10,4,11,11;MQ=60;FQ=184;PV4=0.3,1,1,1	GT:PL:GQ	0/1:255,0,211:99
Tb927_01_v4	386743	.	C	G	222	.	DP=34;VDB=2.862091e-01;AF1=1;AC1=2;DP4=0,0,16,15;MQ=60;FQ=-120	GT:PL:GQ	1/1:255,93,0:99
Tb927_01_v4	386986	.	G	A	222	.	DP=33;VDB=2.873110e-01;AF1=1;AC1=2;DP4=0,0,9,24;MQ=60;FQ=-126	GT:PL:GQ	1/1:255,99,0:99
Tb927_01_v4	387447	.	T	A	225	.	DP=42;VDB=1.820535e-01;RPB=7.833888e-01;AF1=0.5;AC1=1;DP4=11,8,17,6;MQ=60;FQ=225;PV4=0.33,0.013,1,1	GT:PL:GQ	0/1:255,0,255:99
Tb927_01_v4	387553	.	A	G	156	.	DP=33;VDB=1.426908e-01;RPB=1.164778e+00;AF1=0.5;AC1=1;DP4=11,11,7,4;MQ=60;FQ=159;PV4=0.71,0.072,1,1	GT:PL:GQ	0/1:186,0,255:99
Tb927_01_v4	387564	.	G	A	225	.	DP=30;VDB=1.848806e-01;RPB=-1.737768e+00;AF1=0.5;AC1=1;DP4=7,3,11,9;MQ=60;FQ=145;PV4=0.69,1,1,0.34	GT:PL:GQ	0/1:255,0,172:99
Tb927_01_v4	387824	.	T	C	219	.	DP=33;VDB=1.599845e-01;RPB=1.391970e+00;AF1=0.5;AC1=1;DP4=3,15,8,7;MQ=60;FQ=208;PV4=0.061,1,1,0.35	GT:PL:GQ	0/1:249,0,235:99
Tb927_01_v4	387914	.	C	G	225	.	DP=44;VDB=1.728316e-01;RPB=2.132456e-01;AF1=0.5;AC1=1;DP4=8,11,14,11;MQ=60;FQ=225;PV4=0.54,1,1,1	GT:PL:GQ	0/1:255,0,255:99
Tb927_01_v4	387959	.	A	C	225	.	DP=37;VDB=1.168759e-01;RPB=1.443376e+00;AF1=0.5;AC1=1;DP4=11,7,10,9;MQ=60;FQ=225;PV4=0.74,1,1,1	GT:PL:GQ	0/1:255,0,255:99
Tb927_01_v4	387989	.	C	T	225	.	DP=36;VDB=1.195379e-01;RPB=-9.649773e-01;AF1=0.5;AC1=1;DP4=9,9,10,8;MQ=60;FQ=225;PV4=1,0.47,1,0.07	GT:PL:GQ	0/1:255,0,255:99
Tb927_01_v4	388019	.	G	A	222	.	DP=34;VDB=1.389789e-01;AF1=1;AC1=2;DP4=0,0,18,16;MQ=60;FQ=-129	GT:PL:GQ	1/1:255,102,0:99
Tb927_01_v4	388160	.	G	A	176	.	DP=24;VDB=1.541079e-01;RPB=-4.907477e-01;AF1=0.5;AC1=1;DP4=4,8,5,7;MQ=60;FQ=179;PV4=1,0.014,1,0.44	GT:PL:GQ	0/1:206,0,223:99
Tb927_01_v4	388326	.	C	A	225	.	DP=26;VDB=1.381738e-01;RPB=1.037999e-01;AF1=0.5;AC1=1;DP4=3,8,8,7;MQ=60;FQ=156;PV4=0.25,1,1,1	GT:PL:GQ	0/1:255,0,183:99
Tb927_01_v4	388733	.	C	T	188	.	DP=29;VDB=1.723002e-01;RPB=-5.067188e-01;AF1=0.5;AC1=1;DP4=5,8,4,11;MQ=59;FQ=190;PV4=0.69,0.27,0.18,1	GT:PL:GQ	0/1:218,0,226:99
Tb927_01_v4	388914	.	C	T	225	.	DP=38;VDB=1.201125e-01;RPB=-5.621569e-01;AF1=0.5;AC1=1;DP4=13,5,10,9;MQ=60;FQ=219;PV4=0.31,0.19,1,0.32	GT:PL:GQ	0/1:255,0,247:99
Tb927_01_v4	388955	.	T	A	204	.	DP=29;VDB=1.503230e-01;RPB=6.551031e-01;AF1=0.5;AC1=1;DP4=6,8,7,6;MQ=60;FQ=207;PV4=0.71,0.087,1,0.38	GT:PL:GQ	0/1:234,0,249:99
Tb927_01_v4	389090	.	T	C	225	.	DP=32;VDB=9.871630e-02;RPB=7.343429e-01;AF1=0.5;AC1=1;DP4=8,6,10,7;MQ=60;FQ=206;PV4=1,1,1,1	GT:PL:GQ	0/1:255,0,233:99
Tb927_01_v4	389587	.	G	A	222	.	DP=32;VDB=1.368747e-01;AF1=1;AC1=2;DP4=0,0,18,14;MQ=60;FQ=-123	GT:PL:GQ	1/1:255,96,0:99
Tb927_01_v4	389738	.	A	G	222	.	DP=38;VDB=2.564054e-01;AF1=1;AC1=2;DP4=0,0,18,20;MQ=60;FQ=-141	GT:PL:GQ	1/1:255,114,0:99
Tb927_01_v4	390302	.	T	G	222	.	DP=35;VDB=2.848257e-01;AF1=1;AC1=2;DP4=0,0,14,20;MQ=60;FQ=-129	GT:PL:GQ	1/1:255,102,0:99
Tb927_01_v4	390314	.	A	G	222	.	DP=32;VDB=9.359448e-02;AF1=1;AC1=2;DP4=0,0,12,20;MQ=60;FQ=-123	GT:PL:GQ	1/1:255,96,0:99
Tb927_01_v4	390945	.	C	T	222	.	DP=17;VDB=1.431651e-01;AF1=1;AC1=2;DP4=0,0,5,12;MQ=60;FQ=-78	GT:PL:GQ	1/1:255,51,0:99
Tb927_01_v4	391109	.	T	C	222	.	DP=17;VDB=4.599723e-02;AF1=1;AC1=2;DP4=0,0,11,5;MQ=60;FQ=-75	GT:PL:GQ	1/1:255,48,0:93
Tb927_01_v4	391135	.	A	G	222	.	DP=20;VDB=1.962465e-01;AF1=1;AC1=2;DP4=0,0,15,5;MQ=60;FQ=-87	GT:PL:GQ	1/1:255,60,0:99
Tb927_01_v4	391295	.	A	G	222	.	DP=16;VDB=1.723913e-01;AF1=1;AC1=2;DP4=0,0,10,5;MQ=57;FQ=-72	GT:PL:GQ	1/1:255,45,0:87
Tb927_01_v4	391397	.	C	G	222	.	DP=24;VDB=5.873621e-02;AF1=1;AC1=2;DP4=0,0,14,9;MQ=58;FQ=-96	GT:PL:GQ	1/1:255,69,0:99
Tb927_01_v4	391437	.	G	T	79	.	DP=10;VDB=5.992068e-02;RPB=1.301794e+00;AF1=0.5;AC1=1;DP4=3,2,1,4;MQ=57;FQ=79.9;PV4=0.52,1,1,0.063	GT:PL:GQ	0/1:109,0,111:99
Tb927_01_v4	391608	.	G	A	222	.	DP=21;VDB=1.533248e-01;AF1=1;AC1=2;DP4=0,0,7,13;MQ=60;FQ=-87	GT:PL:GQ	1/1:255,60,0:99
Tb927_01_v4	391663	.	A	G	222	.	DP=20;VDB=1.815908e-01;AF1=1;AC1=2;DP4=0,0,3,17;MQ=60;FQ=-87	GT:PL:GQ	1/1:255,60,0:99
Tb927_01_v4	392105	.	A	G	107	.	DP=6;VDB=4.793959e-02;AF1=1;AC1=2;DP4=0,0,6,0;MQ=60;FQ=-45	GT:PL:GQ	1/1:140,18,0:33
Tb927_01_v4	392153	.	C	T	79.5	.	DP=7;VDB=7.268232e-02;AF1=1;AC1=2;DP4=0,0,4,0;MQ=60;FQ=-39	GT:PL:GQ	1/1:112,12,0:21
Tb927_01_v4	392159	.	T	A	76.5	.	DP=7;VDB=7.931840e-02;AF1=1;AC1=2;DP4=0,0,4,0;MQ=60;FQ=-39	GT:PL:GQ	1/1:109,12,0:21
Tb927_01_v4	392160	.	T	A	78.5	.	DP=7;VDB=7.635114e-02;AF1=1;AC1=2;DP4=0,0,4,0;MQ=60;FQ=-39	GT:PL:GQ	1/1:111,12,0:21
Tb927_01_v4	392161	.	T	A	78.5	.	DP=7;VDB=7.269818e-02;AF1=1;AC1=2;DP4=0,0,4,0;MQ=60;FQ=-39	GT:PL:GQ	1/1:111,12,0:21
Tb927_01_v4	392162	.	T	A	78.5	.	DP=7;VDB=6.617741e-02;AF1=1;AC1=2;DP4=0,0,4,0;MQ=60;FQ=-39	GT:PL:GQ	1/1:111,12,0:21
Tb927_01_v4	392225	.	A	T	163	.	DP=24;VDB=2.386868e-01;AF1=1;AC1=2;DP4=0,0,24,0;MQ=60;FQ=-99	GT:PL:GQ	1/1:196,72,0:99
Tb927_01_v4	392317	.	G	A	222	.	DP=16;VDB=4.814700e-02;AF1=1;AC1=2;DP4=0,0,13,3;MQ=60;FQ=-75	GT:PL:GQ	1/1:255,48,0:93
Tb927_01_v4	392401	.	A	.	28.2	.	DP=10;;AC1=2;FQ=-30	PL	0
Tb927_01_v4	392544	.	A	T	222	.	DP=35;VDB=5.198786e-02;AF1=1;AC1=2;DP4=0,0,14,14;MQ=60;FQ=-111	GT:PL:GQ	1/1:255,84,0:99
Tb927_01_v4	392607	.	C	T	222	.	DP=33;VDB=2.810131e-02;AF1=1;AC1=2;DP4=0,0,24,6;MQ=60;FQ=-117	GT:PL:GQ	1/1:255,90,0:99
Tb927_01_v4	392656	.	G	A	222	.	DP=40;VDB=1.505181e-01;AF1=1;AC1=2;DP4=0,0,28,12;MQ=60;FQ=-147	GT:PL:GQ	1/1:255,120,0:99
Tb927_01_v4	392768	.	G	A	222	.	DP=33;VDB=2.609708e-01;AF1=1;AC1=2;DP4=0,0,17,15;MQ=60;FQ=-123	GT:PL:GQ	1/1:255,96,0:99
Tb927_01_v4	392773	.	C	T	222	.	DP=29;VDB=2.662519e-01;AF1=1;AC1=2;DP4=0,0,13,16;MQ=60;FQ=-114	GT:PL:GQ	1/1:255,87,0:99
Tb927_01_v4	392894	.	A	G	222	.	DP=41;VDB=3.007420e-01;AF1=1;AC1=2;DP4=0,0,15,25;MQ=60;FQ=-147	GT:PL:GQ	1/1:255,120,0:99
Tb927_01_v4	393111	.	T	C	222	.	DP=37;VDB=2.293148e-01;AF1=1;AC1=2;DP4=0,0,16,20;MQ=60;FQ=-135	GT:PL:GQ	1/1:255,108,0:99
Tb927_01_v4	393153	.	G	C	222	.	DP=41;VDB=2.763300e-01;AF1=1;AC1=2;DP4=0,0,20,21;MQ=60;FQ=-150	GT:PL:GQ	1/1:255,123,0:99
Tb927_01_v4	393265	.	T	A	222	.	DP=41;VDB=3.083643e-01;AF1=1;AC1=2;DP4=0,0,14,27;MQ=60;FQ=-150	GT:PL:GQ	1/1:255,123,0:99
Tb927_01_v4	393344	.	C	T	222	.	DP=33;VDB=2.749910e-01;AF1=1;AC1=2;DP4=0,0,21,12;MQ=60;FQ=-126	GT:PL:GQ	1/1:255,99,0:99
Tb927_01_v4	393426	.	G	T	222	.	DP=38;VDB=3.009024e-01;AF1=1;AC1=2;DP4=0,0,14,22;MQ=60;FQ=-135	GT:PL:GQ	1/1:255,108,0:99
Tb927_01_v4	393649	.	T	G	222	.	DP=40;VDB=1.999678e-01;AF1=1;AC1=2;DP4=0,0,13,27;MQ=60;FQ=-147	GT:PL:GQ	1/1:255,120,0:99
Tb927_01_v4	393742	.	C	T	89.1	.	DP=6;VDB=3.197501e-03;AF1=1;AC1=2;DP4=0,0,0,6;MQ=60;FQ=-45	GT:PL:GQ	1/1:122,18,0:33
Tb927_01_v4	393752	.	T	.	5.45	.	DP=1;AF1=1;AC1=2;DP4=0,0,1,0;MQ=60;FQ=-30	PL	26
Tb927_01_v4	393768	.	G	A	141	.	DP=6;VDB=1.602213e-02;AF1=1;AC1=2;DP4=0,0,3,3;MQ=60;FQ=-45	GT:PL:GQ	1/1:174,18,0:33
Tb927_01_v4	393873	.	C	T	222	.	DP=32;VDB=1.017428e-01;AF1=1;AC1=2;DP4=0,0,15,16;MQ=60;FQ=-120	GT:PL:GQ	1/1:255,93,0:99
Tb927_01_v4	393888	.	A	G	222	.	DP=28;VDB=2.628222e-01;AF1=1;AC1=2;DP4=0,0,10,18;MQ=60;FQ=-111	GT:PL:GQ	1/1:255,84,0:99
Tb927_01_v4	393961	.	T	A	15.9	.	DP=8;VDB=7.520000e-02;AF1=1;AC1=2;DP4=0,0,2,0;MQ=60;FQ=-33	GT:PL:GQ	1/1:47,6,0:10
Tb927_01_v4	394140	.	G	A	222	.	DP=14;VDB=1.477151e-01;AF1=1;AC1=2;DP4=0,0,3,11;MQ=60;FQ=-69	GT:PL:GQ	1/1:255,42,0:81
Tb927_01_v4	394246	.	C	G	38	.	DP=23;VDB=8.629164e-02;RPB=6.335526e-01;AF1=0.5;AC1=1;DP4=9,9,0,5;MQ=60;FQ=41;PV4=0.12,0.36,1,1	GT:PL:GQ	0/1:68,0,255:71
Tb927_01_v4	394298	.	G	T	222	.	DP=18;VDB=1.584255e-01;AF1=1;AC1=2;DP4=0,0,12,6;MQ=60;FQ=-81	GT:PL:GQ	1/1:255,54,0:99
Tb927_01_v4	394328	.	G	A	222	.	DP=22;VDB=1.286187e-01;AF1=1;AC1=2;DP4=0,0,15,7;MQ=60;FQ=-93	GT:PL:GQ	1/1:255,66,0:99
Tb927_01_v4	394354	.	A	G	222	.	DP=21;VDB=1.975635e-01;AF1=1;AC1=2;DP4=0,0,12,9;MQ=60;FQ=-90	GT:PL:GQ	1/1:255,63,0:99
Tb927_01_v4	394591	.	C	T	222	.	DP=19;VDB=1.660870e-01;AF1=1;AC1=2;DP4=0,0,12,6;MQ=60;FQ=-81	GT:PL:GQ	1/1:255,54,0:99
Tb927_01_v4	394600	.	G	A	222	.	DP=17;VDB=8.314717e-02;AF1=1;AC1=2;DP4=0,0,9,5;MQ=60;FQ=-69	GT:PL:GQ	1/1:255,42,0:81
Tb927_01_v4	394652	.	G	A	222	.	DP=24;VDB=9.259308e-02;AF1=1;AC1=2;DP4=0,0,16,7;MQ=60;FQ=-96	GT:PL:GQ	1/1:255,69,0:99
Tb927_01_v4	394720	.	A	C	107	.	DP=34;VDB=1.177625e-01;RPB=8.210733e-01;AF1=0.5;AC1=1;DP4=8,14,10,1;MQ=60;FQ=110;PV4=0.0038,0.018,1,0.31	GT:PL:GQ	0/1:137,0,255:99
Tb927_01_v4	394787	.	C	T	160	.	DP=23;VDB=1.314125e-01;RPB=1.549544e+00;AF1=0.5;AC1=1;DP4=12,0,6,4;MQ=60;FQ=124;PV4=0.029,0.22,1,0.12	GT:PL:GQ	0/1:190,0,151:99
Tb927_01_v4	395108	.	G	T	222	.	DP=35;VDB=1.511542e-01;AF1=1;AC1=2;DP4=0,0,14,19;MQ=60;FQ=-126	GT:PL:GQ	1/1:255,99,0:99
Tb927_01_v4	395153	.	T	C	166	.	DP=36;VDB=2.127319e-01;RPB=2.194690e+00;AF1=1;AC1=2;DP4=2,0,13,14;MQ=59;FQ=-83;PV4=0.48,1,0.4,1	GT:PL:GQ	1/1:199,56,0:99
Tb927_01_v4	395162	.	C	A	43.1	.	DP=36;VDB=2.828786e-02;AF1=1;AC1=2;DP4=0,0,5,2;MQ=60;FQ=-48	GT:PL:GQ	1/1:76,21,0:39
Tb927_01_v4	395163	.	G	A	10.6	.	DP=36;VDB=2.282340e-02;RPB=-1.534291e+00;AF1=0.5263;AC1=1;DP4=1,1,4,1;MQ=60;FQ=-17.1;PV4=1,0.059,1,0.21	GT:PL:GQ	0/1:40,0,10:14
Tb927_01_v4	395164	.	A	G	25.3	.	DP=12;VDB=2.282340e-02;AF1=1;AC1=2;DP4=0,0,4,1;MQ=60;FQ=-42	GT:PL:GQ	1/1:58,15,0:27
Tb927_01_v4	395210	.	T	C	222	.	DP=39;VDB=1.504333e-01;AF1=1;AC1=2;DP4=0,0,20,18;MQ=60;FQ=-141	GT:PL:GQ	1/1:255,114,0:99
Tb927_01_v4	395339	.	G	A	155	.	DP=39;VDB=1.542307e-01;RPB=-5.511553e-01;AF1=0.5;AC1=1;DP4=13,13,10,3;MQ=60;FQ=158;PV4=0.17,0.025,1,0.018	GT:PL:GQ	0/1:185,0,255:99
Tb927_01_v4	395477	.	T	C	222	.	DP=33;VDB=2.943141e-01;AF1=1;AC1=2;DP4=0,0,18,15;MQ=60;FQ=-126	GT:PL:GQ	1/1:255,99,0:99
Tb927_01_v4	395574	.	A	G	222	.	DP=48;VDB=2.321046e-01;AF1=1;AC1=2;DP4=0,0,23,25;MQ=60;FQ=-171	GT:PL:GQ	1/1:255,144,0:99
Tb927_01_v4	395688	.	A	G	222	.	DP=39;VDB=9.808101e-02;AF1=1;AC1=2;DP4=0,0,15,24;MQ=60;FQ=-144	GT:PL:GQ	1/1:255,117,0:99
Tb927_01_v4	395958	.	A	G	213	.	DP=30;VDB=1.571599e-01;RPB=4.365030e-01;AF1=0.5;AC1=1;DP4=12,2,8,6;MQ=60;FQ=175;PV4=0.21,1,1,1	GT:PL:GQ	0/1:243,0,202:99
Tb927_01_v4	396022	.	C	G	222	.	DP=33;VDB=2.898031e-01;AF1=1;AC1=2;DP4=0,0,11,21;MQ=60;FQ=-123	GT:PL:GQ	1/1:255,96,0:99
Tb927_01_v4	396080	.	A	G	146	.	DP=28;VDB=2.422168e-02;RPB=8.390608e-01;AF1=0.5;AC1=1;DP4=6,12,3,7;MQ=60;FQ=149;PV4=1,1,1,1	GT:PL:GQ	0/1:176,0,255:99
Tb927_01_v4	396213	.	C	A	222	.	DP=31;VDB=1.154932e-01;RPB=8.498621e-01;AF1=0.5;AC1=1;DP4=8,7,10,6;MQ=60;FQ=223;PV4=0.72,0.051,1,0.47	GT:PL:GQ	0/1:252,0,255:99
Tb927_01_v4	396311	.	C	T	222	.	DP=30;VDB=1.181613e-01;AF1=1;AC1=2;DP4=0,0,12,14;MQ=60;FQ=-105	GT:PL:GQ	1/1:255,78,0:99
Tb927_01_v4	396317	.	T	C	222	.	DP=31;VDB=2.511563e-01;AF1=1;AC1=2;DP4=0,0,17,14;MQ=60;FQ=-120	GT:PL:GQ	1/1:255,93,0:99
Tb927_01_v4	396456	.	A	C	222	.	DP=29;VDB=1.177699e-01;AF1=1;AC1=2;DP4=0,0,20,9;MQ=60;FQ=-114	GT:PL:GQ	1/1:255,87,0:99
Tb927_01_v4	396589	.	C	T	222	.	DP=35;VDB=2.883104e-01;AF1=1;AC1=2;DP4=0,0,22,13;MQ=60;FQ=-132	GT:PL:GQ	1/1:255,105,0:99
Tb927_01_v4	396931	.	C	T	106	.	DP=32;VDB=1.454237e-01;AF1=1;AC1=2;DP4=0,0,4,10;MQ=60;FQ=-69	GT:PL:GQ	1/1:139,42,0:81
Tb927_01_v4	397152	.	G	T	222	.	DP=32;VDB=2.467964e-01;AF1=1;AC1=2;DP4=0,0,15,17;MQ=60;FQ=-123	GT:PL:GQ	1/1:255,96,0:99
Tb927_01_v4	397459	.	A	G	222	.	DP=24;VDB=2.466589e-01;AF1=1;AC1=2;DP4=0,0,9,15;MQ=60;FQ=-99	GT:PL:GQ	1/1:255,72,0:99
Tb927_01_v4	397510	.	C	T	222	.	DP=24;VDB=2.491697e-01;AF1=1;AC1=2;DP4=0,0,15,9;MQ=60;FQ=-99	GT:PL:GQ	1/1:255,72,0:99
Tb927_01_v4	397525	.	G	A	222	.	DP=28;VDB=1.581699e-01;AF1=1;AC1=2;DP4=0,0,17,10;MQ=60;FQ=-108	GT:PL:GQ	1/1:255,81,0:99
Tb927_01_v4	397559	.	G	C	222	.	DP=30;VDB=9.745836e-02;AF1=1;AC1=2;DP4=0,0,16,14;MQ=60;FQ=-117	GT:PL:GQ	1/1:255,90,0:99
Tb927_01_v4	397573	.	T	A	222	.	DP=34;VDB=2.806076e-01;AF1=1;AC1=2;DP4=0,0,20,14;MQ=60;FQ=-129	GT:PL:GQ	1/1:255,102,0:99
Tb927_01_v4	397593	.	A	G	222	.	DP=34;VDB=2.861822e-01;AF1=1;AC1=2;DP4=0,0,22,11;MQ=60;FQ=-126	GT:PL:GQ	1/1:255,99,0:99
Tb927_01_v4	397747	.	A	G	222	.	DP=33;VDB=2.046217e-01;AF1=1;AC1=2;DP4=0,0,15,17;MQ=60;FQ=-123	GT:PL:GQ	1/1:255,96,0:99
Tb927_01_v4	397765	.	T	C	222	.	DP=36;VDB=3.075453e-01;AF1=1;AC1=2;DP4=0,0,18,18;MQ=60;FQ=-135	GT:PL:GQ	1/1:255,108,0:99
Tb927_01_v4	397807	.	G	A	222	.	DP=30;VDB=5.445459e-02;AF1=1;AC1=2;DP4=0,0,17,9;MQ=60;FQ=-105	GT:PL:GQ	1/1:255,78,0:99
Tb927_01_v4	397810	.	A	G	222	.	DP=29;VDB=3.401444e-02;AF1=1;AC1=2;DP4=0,0,19,9;MQ=60;FQ=-111	GT:PL:GQ	1/1:255,84,0:99
Tb927_01_v4	397867	.	G	C	222	.	DP=31;VDB=2.699793e-01;AF1=1;AC1=2;DP4=0,0,22,9;MQ=60;FQ=-120	GT:PL:GQ	1/1:255,93,0:99
Tb927_01_v4	397937	.	A	G	222	.	DP=25;VDB=2.562512e-01;AF1=1;AC1=2;DP4=0,0,8,17;MQ=60;FQ=-102	GT:PL:GQ	1/1:255,75,0:99
Tb927_01_v4	398032	.	A	T	222	.	DP=35;VDB=2.575247e-01;AF1=1;AC1=2;DP4=0,0,15,19;MQ=60;FQ=-129	GT:PL:GQ	1/1:255,102,0:99
Tb927_01_v4	398180	.	A	G	222	.	DP=34;VDB=2.575247e-01;AF1=1;AC1=2;DP4=0,0,12,22;MQ=60;FQ=-129	GT:PL:GQ	1/1:255,102,0:99
Tb927_01_v4	398247	.	G	A	222	.	DP=37;VDB=2.659191e-01;AF1=1;AC1=2;DP4=0,0,17,20;MQ=60;FQ=-138	GT:PL:GQ	1/1:255,111,0:99
Tb927_01_v4	398360	.	C	T	222	.	DP=28;VDB=1.267513e-01;AF1=1;AC1=2;DP4=0,0,15,12;MQ=60;FQ=-108	GT:PL:GQ	1/1:255,81,0:99
Tb927_01_v4	398368	.	C	T	222	.	DP=28;VDB=7.310253e-02;AF1=1;AC1=2;DP4=0,0,14,13;MQ=60;FQ=-108	GT:PL:GQ	1/1:255,81,0:99
Tb927_01_v4	398443	.	G	A	222	.	DP=39;VDB=1.547157e-01;AF1=1;AC1=2;DP4=0,0,13,26;MQ=60;FQ=-144	GT:PL:GQ	1/1:255,117,0:99
Tb927_01_v4	398460	.	C	G	222	.	DP=32;VDB=2.196518e-01;AF1=1;AC1=2;DP4=0,0,8,24;MQ=60;FQ=-123	GT:PL:GQ	1/1:255,96,0:99
Tb927_01_v4	398461	.	G	A	222	.	DP=32;VDB=2.721323e-01;AF1=1;AC1=2;DP4=0,0,7,24;MQ=60;FQ=-120	GT:PL:GQ	1/1:255,93,0:99
Tb927_01_v4	398547	.	A	G	41.8	.	DP=2;VDB=7.840000e-02;AF1=1;AC1=2;DP4=0,0,1,1;MQ=60;FQ=-33	GT:PL:GQ	1/1:73,6,0:10
Tb927_01_v4	398689	.	G	T	222	.	DP=23;VDB=1.876543e-01;AF1=1;AC1=2;DP4=0,0,16,7;MQ=60;FQ=-96	GT:PL:GQ	1/1:255,69,0:99
Tb927_01_v4	398692	.	G	A	222	.	DP=20;VDB=1.688201e-01;AF1=1;AC1=2;DP4=0,0,13,7;MQ=60;FQ=-87	GT:PL:GQ	1/1:255,60,0:99
Tb927_01_v4	398804	.	T	C	222	.	DP=34;VDB=3.008774e-01;AF1=1;AC1=2;DP4=0,0,10,24;MQ=60;FQ=-129	GT:PL:GQ	1/1:255,102,0:99
Tb927_01_v4	398984	.	A	T	222	.	DP=25;VDB=2.572880e-01;AF1=1;AC1=2;DP4=0,0,9,16;MQ=60;FQ=-102	GT:PL:GQ	1/1:255,75,0:99
Tb927_01_v4	399071	.	G	C	222	.	DP=20;VDB=1.930079e-01;AF1=1;AC1=2;DP4=0,0,11,9;MQ=60;FQ=-87	GT:PL:GQ	1/1:255,60,0:99
Tb927_01_v4	399079	.	G	A	222	.	DP=22;VDB=8.225615e-02;AF1=1;AC1=2;DP4=0,0,13,9;MQ=60;FQ=-93	GT:PL:GQ	1/1:255,66,0:99
Tb927_01_v4	399097	.	A	C	222	.	DP=19;VDB=1.689738e-01;AF1=1;AC1=2;DP4=0,0,14,5;MQ=60;FQ=-84	GT:PL:GQ	1/1:255,57,0:99
Tb927_01_v4	399199	.	G	A	222	.	DP=29;VDB=1.738952e-01;AF1=1;AC1=2;DP4=0,0,17,11;MQ=60;FQ=-111	GT:PL:GQ	1/1:255,84,0:99
Tb927_01_v4	399340	.	A	C	222	.	DP=26;VDB=8.461006e-03;AF1=1;AC1=2;DP4=0,0,8,17;MQ=60;FQ=-102	GT:PL:GQ	1/1:255,75,0:99
Tb927_01_v4	399344	.	A	G	222	.	DP=25;VDB=2.319697e-02;AF1=1;AC1=2;DP4=0,0,8,16;MQ=60;FQ=-99	GT:PL:GQ	1/1:255,72,0:99
Tb927_01_v4	399383	.	G	A	222	.	DP=22;VDB=1.657804e-01;AF1=1;AC1=2;DP4=0,0,8,14;MQ=60;FQ=-93	GT:PL:GQ	1/1:255,66,0:99
Tb927_01_v4	399410	.	G	T	222	.	DP=18;VDB=1.341228e-02;AF1=1;AC1=2;DP4=0,0,5,10;MQ=60;FQ=-72	GT:PL:GQ	1/1:255,45,0:87
Tb927_01_v4	399412	.	G	T	222	.	DP=17;VDB=1.047908e-06;AF1=1;AC1=2;DP4=0,0,5,10;MQ=60;FQ=-72	GT:PL:GQ	1/1:255,45,0:87
Tb927_01_v4	399414	.	G	.	32	.	DP=18;RPB=1.469937e+00;AF1=0;AC1=0;DP4=3,9,0,1;MQ=60;FQ=-29;PV4=1,1,1,2.4e-07	PL	0
Tb927_01_v4	399446	.	G	A	137	.	DP=7;VDB=1.140637e-01;AF1=1;AC1=2;DP4=0,0,1,6;MQ=60;FQ=-48	GT:PL:GQ	1/1:170,21,0:39
Tb927_01_v4	399476	.	A	C	35.8	.	DP=2;VDB=6.720000e-02;AF1=1;AC1=2;DP4=0,0,0,2;MQ=60;FQ=-33	GT:PL:GQ	1/1:67,6,0:10
Tb927_01_v4	399508	.	T	C	4.77	.	DP=1;AF1=1;AC1=2;DP4=0,0,1,0;MQ=60;FQ=-30	GT:PL:GQ	0/1:33,3,0:3
Tb927_01_v4	399510	.	T	C	3.02	.	DP=1;AF1=1;AC1=2;DP4=0,0,1,0;MQ=60;FQ=-30	GT:PL:GQ	0/1:30,3,0:4
Tb927_01_v4	399515	.	G	A	134	.	DP=6;VDB=1.648230e-02;AF1=1;AC1=2;DP4=0,0,2,4;MQ=60;FQ=-45	GT:PL:GQ	1/1:167,18,0:33
Tb927_01_v4	399546	.	T	C	222	.	DP=23;VDB=1.174487e-01;AF1=1;AC1=2;DP4=0,0,8,15;MQ=60;FQ=-96	GT:PL:GQ	1/1:255,69,0:99
Tb927_01_v4	399553	.	T	C	222	.	DP=27;VDB=1.519912e-01;AF1=1;AC1=2;DP4=0,0,9,17;MQ=60;FQ=-105	GT:PL:GQ	1/1:255,78,0:99
Tb927_01_v4	399557	.	C	T	222	.	DP=30;VDB=9.242108e-02;AF1=1;AC1=2;DP4=0,0,10,17;MQ=60;FQ=-108	GT:PL:GQ	1/1:255,81,0:99
Tb927_01_v4	399602	.	T	C	222	.	DP=40;VDB=3.188434e-01;AF1=1;AC1=2;DP4=0,0,13,25;MQ=60;FQ=-141	GT:PL:GQ	1/1:255,114,0:99
Tb927_01_v4	400098	.	A	G	222	.	DP=36;VDB=3.103234e-01;AF1=1;AC1=2;DP4=0,0,16,20;MQ=60;FQ=-135	GT:PL:GQ	1/1:255,108,0:99
Tb927_01_v4	400806	.	G	A	222	.	DP=34;VDB=2.200020e-01;AF1=1;AC1=2;DP4=0,0,23,11;MQ=60;FQ=-129	GT:PL:GQ	1/1:255,102,0:99
Tb927_01_v4	400956	.	T	C	222	.	DP=45;VDB=7.513309e-02;AF1=1;AC1=2;DP4=0,0,28,16;MQ=60;FQ=-159	GT:PL:GQ	1/1:255,132,0:99
Tb927_01_v4	401001	.	C	T	222	.	DP=42;VDB=1.317351e-01;AF1=1;AC1=2;DP4=0,0,21,19;MQ=60;FQ=-147	GT:PL:GQ	1/1:255,120,0:99
Tb927_01_v4	401037	.	C	T	222	.	DP=30;VDB=2.148657e-01;AF1=1;AC1=2;DP4=0,0,18,10;MQ=60;FQ=-111	GT:PL:GQ	1/1:255,84,0:99
Tb927_01_v4	401889	.	T	C	222	.	DP=42;VDB=1.777216e-01;AF1=1;AC1=2;DP4=0,0,20,21;MQ=59;FQ=-150	GT:PL:GQ	1/1:255,123,0:99
Tb927_01_v4	401906	.	G	A	222	.	DP=41;VDB=3.269014e-01;AF1=1;AC1=2;DP4=0,0,18,22;MQ=60;FQ=-147	GT:PL:GQ	1/1:255,120,0:99
Tb927_01_v4	401911	.	T	C	222	.	DP=44;VDB=2.610611e-01;AF1=1;AC1=2;DP4=0,0,18,26;MQ=60;FQ=-159	GT:PL:GQ	1/1:255,132,0:99
Tb927_01_v4	401981	.	G	T	222	.	DP=39;VDB=9.800033e-02;AF1=1;AC1=2;DP4=0,0,11,28;MQ=60;FQ=-144	GT:PL:GQ	1/1:255,117,0:99
Tb927_01_v4	402177	.	A	G	222	.	DP=34;VDB=2.998309e-01;AF1=1;AC1=2;DP4=0,0,14,20;MQ=60;FQ=-129	GT:PL:GQ	1/1:255,102,0:99
Tb927_01_v4	402225	.	ca	c	28.5	.	INDEL;IS=10,0.400000;DP=25;VDB=1.570237e-01;AF1=0.5;AC1=1;DP4=2,8,3,3;MQ=60;FQ=31.5;PV4=0.3,0.021,1,1	GT:PL:GQ	0/1:66,0,153:69
Tb927_01_v4	402226	.	A	C	222	.	DP=15;VDB=1.558832e-01;AF1=1;AC1=2;DP4=0,0,3,10;MQ=60;FQ=-66	GT:PL:GQ	1/1:255,39,0:75
Tb927_01_v4	402293	.	C	T	222	.	DP=27;VDB=1.014457e-01;AF1=1;AC1=2;DP4=0,0,10,17;MQ=60;FQ=-108	GT:PL:GQ	1/1:255,81,0:99
Tb927_01_v4	402490	.	G	A	222	.	DP=33;VDB=2.794537e-01;AF1=1;AC1=2;DP4=0,0,15,16;MQ=60;FQ=-120	GT:PL:GQ	1/1:255,93,0:99
Tb927_01_v4	402491	.	C	T	222	.	DP=33;VDB=2.732049e-01;AF1=1;AC1=2;DP4=0,0,15,15;MQ=60;FQ=-117	GT:PL:GQ	1/1:255,90,0:99
Tb927_01_v4	402595	.	G	T	222	.	DP=34;VDB=3.001652e-01;AF1=1;AC1=2;DP4=0,0,20,14;MQ=60;FQ=-129	GT:PL:GQ	1/1:255,102,0:99
Tb927_01_v4	402618	.	T	A	222	.	DP=20;VDB=1.985874e-01;AF1=1;AC1=2;DP4=0,0,10,10;MQ=60;FQ=-87	GT:PL:GQ	1/1:255,60,0:99
Tb927_01_v4	402784	.	A	C	222	.	DP=39;VDB=3.188152e-01;AF1=1;AC1=2;DP4=0,0,16,22;MQ=60;FQ=-141	GT:PL:GQ	1/1:255,114,0:99
Tb927_01_v4	402826	.	T	A	222	.	DP=40;VDB=2.042780e-01;AF1=1;AC1=2;DP4=0,0,14,25;MQ=60;FQ=-144	GT:PL:GQ	1/1:255,117,0:99
Tb927_01_v4	402849	.	G	.	28.2	.	DP=39;;AC1=2;FQ=-30	PL	0
Tb927_01_v4	402933	.	G	A	222	.	DP=28;VDB=1.813525e-01;AF1=1;AC1=2;DP4=0,0,13,15;MQ=59;FQ=-111	GT:PL:GQ	1/1:255,84,0:99
Tb927_01_v4	403002	.	G	T	3.41	.	DP=2;VDB=5.960000e-02;AF1=1;AC1=2;DP4=0,0,2,0;MQ=60;FQ=-33	GT:PL:GQ	1/1:32,6,0:4
Tb927_01_v4	403012	.	T	G	47	.	DP=3;VDB=5.227153e-02;AF1=1;AC1=2;DP4=0,0,3,0;MQ=60;FQ=-36	GT:PL:GQ	1/1:79,9,0:16
Tb927_01_v4	403038	.	A	G	222	.	DP=15;VDB=1.593894e-01;AF1=1;AC1=2;DP4=0,0,11,4;MQ=60;FQ=-72	GT:PL:GQ	1/1:255,45,0:87
Tb927_01_v4	403054	.	T	C	222	.	DP=24;VDB=2.198744e-01;AF1=1;AC1=2;DP4=0,0,17,7;MQ=60;FQ=-99	GT:PL:GQ	1/1:255,72,0:99
Tb927_01_v4	403061	.	T	C	222	.	DP=26;VDB=1.332989e-01;AF1=1;AC1=2;DP4=0,0,17,9;MQ=60;FQ=-105	GT:PL:GQ	1/1:255,78,0:99
Tb927_01_v4	403063	.	A	G	222	.	DP=26;VDB=3.929937e-02;AF1=1;AC1=2;DP4=0,0,17,9;MQ=60;FQ=-105	GT:PL:GQ	1/1:255,78,0:99
Tb927_01_v4	403119	.	C	T	222	.	DP=24;VDB=2.067432e-01;AF1=1;AC1=2;DP4=0,0,12,11;MQ=60;FQ=-96	GT:PL:GQ	1/1:255,69,0:99
Tb927_01_v4	403191	.	C	T	222	.	DP=32;VDB=2.794658e-01;AF1=1;AC1=2;DP4=0,0,22,10;MQ=60;FQ=-123	GT:PL:GQ	1/1:255,96,0:99
Tb927_01_v4	403212	.	A	G	222	.	DP=35;VDB=2.267185e-01;AF1=1;AC1=2;DP4=0,0,23,12;MQ=60;FQ=-132	GT:PL:GQ	1/1:255,105,0:99
Tb927_01_v4	403260	.	G	A	222	.	DP=29;VDB=1.394925e-01;AF1=1;AC1=2;DP4=0,0,12,16;MQ=60;FQ=-111	GT:PL:GQ	1/1:255,84,0:99
Tb927_01_v4	403282	.	tgt	tt,t	116	.	INDEL;IS=18,0.720000;DP=25;VDB=1.612395e-01;AF1=1;AC1=2;DP4=0,0,8,9;MQ=60;FQ=-71.5	GT:PL:GQ	1/1:234,114,77,158,0,143:71
Tb927_01_v4	403283	.	G	T	61	.	DP=7;VDB=6.570053e-02;AF1=1;AC1=2;DP4=0,0,0,3;MQ=60;FQ=-36	GT:PL:GQ	1/1:93,9,0:16
Tb927_01_v4	403291	.	A	C	222	.	DP=28;VDB=2.676794e-01;AF1=1;AC1=2;DP4=0,0,10,17;MQ=60;FQ=-108	GT:PL:GQ	1/1:255,81,0:99
Tb927_01_v4	403310	.	C	T	222	.	DP=29;VDB=2.761286e-01;AF1=1;AC1=2;DP4=0,0,14,15;MQ=60;FQ=-114	GT:PL:GQ	1/1:255,87,0:99
Tb927_01_v4	403366	.	T	C	222	.	DP=26;VDB=1.611930e-01;AF1=1;AC1=2;DP4=0,0,15,9;MQ=60;FQ=-99	GT:PL:GQ	1/1:255,72,0:99
Tb927_01_v4	403415	.	A	T	222	.	DP=32;VDB=1.612869e-01;AF1=1;AC1=2;DP4=0,0,17,9;MQ=60;FQ=-105	GT:PL:GQ	1/1:255,78,0:99
Tb927_01_v4	403463	.	A	G	222	.	DP=27;VDB=1.427430e-01;AF1=1;AC1=2;DP4=0,0,11,15;MQ=60;FQ=-105	GT:PL:GQ	1/1:255,78,0:99
Tb927_01_v4	403471	.	A	T	222	.	DP=28;VDB=2.650566e-01;AF1=1;AC1=2;DP4=0,0,13,15;MQ=60;FQ=-111	GT:PL:GQ	1/1:255,84,0:99
Tb927_01_v4	403484	.	T	C	222	.	DP=27;VDB=2.495588e-01;AF1=1;AC1=2;DP4=0,0,11,14;MQ=60;FQ=-102	GT:PL:GQ	1/1:255,75,0:99
Tb927_01_v4	403515	.	A	G	222	.	DP=29;VDB=2.776774e-01;AF1=1;AC1=2;DP4=0,0,10,19;MQ=60;FQ=-114	GT:PL:GQ	1/1:255,87,0:99
Tb927_01_v4	403522	.	C	T	222	.	DP=29;VDB=2.775815e-01;AF1=1;AC1=2;DP4=0,0,11,18;MQ=60;FQ=-114	GT:PL:GQ	1/1:255,87,0:99
Tb927_01_v4	403533	.	G	A	222	.	DP=27;VDB=4.694515e-02;AF1=1;AC1=2;DP4=0,0,12,14;MQ=60;FQ=-105	GT:PL:GQ	1/1:255,78,0:99
Tb927_01_v4	403536	.	A	G	222	.	DP=29;VDB=3.668218e-02;AF1=1;AC1=2;DP4=0,0,12,14;MQ=60;FQ=-105	GT:PL:GQ	1/1:255,78,0:99
Tb927_01_v4	403678	.	T	G	222	.	DP=43;VDB=3.305030e-01;AF1=1;AC1=2;DP4=0,0,18,24;MQ=60;FQ=-153	GT:PL:GQ	1/1:255,126,0:99
Tb927_01_v4	403855	.	T	C	222	.	DP=41;VDB=6.951894e-02;AF1=1;AC1=2;DP4=0,0,18,23;MQ=60;FQ=-150	GT:PL:GQ	1/1:255,123,0:99
Tb927_01_v4	403994	.	A	G	222	.	DP=28;VDB=2.085611e-01;AF1=1;AC1=2;DP4=0,0,18,10;MQ=60;FQ=-111	GT:PL:GQ	1/1:255,84,0:99
Tb927_01_v4	404224	.	T	C	222	.	DP=25;VDB=2.330723e-01;AF1=1;AC1=2;DP4=0,0,12,12;MQ=60;FQ=-99	GT:PL:GQ	1/1:255,72,0:99
Tb927_01_v4	404395	.	C	T	222	.	DP=22;VDB=1.653630e-01;AF1=1;AC1=2;DP4=0,0,4,18;MQ=60;FQ=-93	GT:PL:GQ	1/1:255,66,0:99
Tb927_01_v4	404401	.	C	A	222	.	DP=23;VDB=2.089021e-01;AF1=1;AC1=2;DP4=0,0,4,19;MQ=60;FQ=-96	GT:PL:GQ	1/1:255,69,0:99
Tb927_01_v4	404685	.	A	.	7.78	.	DP=2;AF1=1;AC1=2;DP4=0,0,0,1;MQ=60;FQ=-30	PL	23
Tb927_01_v4	404823	.	A	G,C	194	.	DP=16;VDB=1.722576e-01;AF1=1;AC1=2;DP4=0,0,12,3;MQ=60;FQ=-69	GT:PL:GQ	1/1:227,42,0,226,29,223:81
Tb927_01_v4	404864	.	T	C	222	.	DP=16;VDB=1.454814e-01;AF1=1;AC1=2;DP4=0,0,9,7;MQ=60;FQ=-75	GT:PL:GQ	1/1:255,48,0:93
Tb927_01_v4	404904	.	G	A	222	.	DP=27;VDB=2.085724e-01;AF1=1;AC1=2;DP4=0,0,12,15;MQ=60;FQ=-108	GT:PL:GQ	1/1:255,81,0:99
Tb927_01_v4	404992	.	C	T	222	.	DP=21;VDB=1.513323e-01;AF1=1;AC1=2;DP4=0,0,12,9;MQ=60;FQ=-90	GT:PL:GQ	1/1:255,63,0:99
Tb927_01_v4	405165	.	C	.	28.2	.	DP=21;;AC1=2;FQ=-30	PL	0
Tb927_01_v4	405165	.	c	.	35.8	.	INDEL;IS=17,0.809524;DP=21;VDB=6.061156e-02;AF1=0;AC1=2;DP4=0,0,8,9;MQ=60;FQ=-37.5	PL	255
Tb927_01_v4	405278	.	C	A	222	.	DP=20;VDB=1.051730e-01;AF1=1;AC1=2;DP4=0,0,8,12;MQ=60;FQ=-87	GT:PL:GQ	1/1:255,60,0:99
Tb927_01_v4	405281	.	T	A	222	.	DP=20;VDB=1.796327e-01;AF1=1;AC1=2;DP4=0,0,8,12;MQ=60;FQ=-87	GT:PL:GQ	1/1:255,60,0:99
Tb927_01_v4	405304	.	T	C	222	.	DP=14;VDB=8.990664e-02;AF1=1;AC1=2;DP4=0,0,6,8;MQ=60;FQ=-69	GT:PL:GQ	1/1:255,42,0:81
Tb927_01_v4	405346	.	A	C	168	.	DP=8;VDB=7.010329e-03;AF1=1;AC1=2;DP4=0,0,3,5;MQ=60;FQ=-51	GT:PL:GQ	1/1:201,24,0:45
Tb927_01_v4	405384	.	T	G	67	.	DP=11;VDB=4.180237e-02;RPB=-2.043087e+00;AF1=0.5;AC1=1;DP4=1,3,1,3;MQ=60;FQ=64.6;PV4=1,1,1,1	GT:PL:GQ	0/1:97,0,93:95
Tb927_01_v4	405458	.	C	T	222	.	DP=32;VDB=1.780363e-01;AF1=1;AC1=2;DP4=0,0,14,17;MQ=60;FQ=-120	GT:PL:GQ	1/1:255,93,0:99
Tb927_01_v4	405480	.	C	T	222	.	DP=33;VDB=2.662043e-01;AF1=1;AC1=2;DP4=0,0,16,17;MQ=60;FQ=-126	GT:PL:GQ	1/1:255,99,0:99
Tb927_01_v4	405964	.	G	A	225	.	DP=30;VDB=1.747193e-01;RPB=-1.910233e+00;AF1=0.5;AC1=1;DP4=9,2,7,11;MQ=60;FQ=146;PV4=0.052,0.29,1,0.073	GT:PL:GQ	0/1:255,0,173:99
Tb927_01_v4	406179	.	T	G	222	.	DP=18;VDB=1.885455e-01;AF1=1;AC1=2;DP4=0,0,11,7;MQ=60;FQ=-81	GT:PL:GQ	1/1:255,54,0:99
Tb927_01_v4	406230	.	T	C	222	.	DP=25;VDB=2.499981e-01;AF1=1;AC1=2;DP4=0,0,14,11;MQ=60;FQ=-102	GT:PL:GQ	1/1:255,75,0:99
Tb927_01_v4	406403	.	T	G	222	.	DP=36;VDB=2.434295e-01;AF1=1;AC1=2;DP4=0,0,19,14;MQ=60;FQ=-126	GT:PL:GQ	1/1:255,99,0:99
Tb927_01_v4	406541	.	T	C	222	.	DP=30;VDB=2.479191e-01;AF1=1;AC1=2;DP4=0,0,15,15;MQ=60;FQ=-117	GT:PL:GQ	1/1:255,90,0:99
Tb927_01_v4	406646	.	A	G	222	.	DP=27;VDB=2.194957e-01;AF1=1;AC1=2;DP4=0,0,17,10;MQ=60;FQ=-108	GT:PL:GQ	1/1:255,81,0:99
Tb927_01_v4	406742	.	G	A	222	.	DP=35;VDB=2.721340e-01;AF1=1;AC1=2;DP4=0,0,20,15;MQ=60;FQ=-132	GT:PL:GQ	1/1:255,105,0:99
Tb927_01_v4	406803	.	C	T	222	.	DP=42;VDB=2.061908e-01;AF1=1;AC1=2;DP4=0,0,19,22;MQ=60;FQ=-150	GT:PL:GQ	1/1:255,123,0:99
Tb927_01_v4	407220	.	A	G	222	.	DP=36;VDB=2.369337e-01;AF1=1;AC1=2;DP4=0,0,16,20;MQ=60;FQ=-135	GT:PL:GQ	1/1:255,108,0:99
Tb927_01_v4	407243	.	G	A	222	.	DP=42;VDB=3.119620e-01;AF1=1;AC1=2;DP4=0,0,19,23;MQ=60;FQ=-153	GT:PL:GQ	1/1:255,126,0:99
Tb927_01_v4	407256	.	T	G	222	.	DP=41;VDB=3.050569e-01;AF1=1;AC1=2;DP4=0,0,20,21;MQ=60;FQ=-150	GT:PL:GQ	1/1:255,123,0:99
Tb927_01_v4	407402	.	C	T	222	.	DP=32;VDB=2.921071e-01;AF1=1;AC1=2;DP4=0,0,16,16;MQ=60;FQ=-123	GT:PL:GQ	1/1:255,96,0:99
Tb927_01_v4	407510	.	T	C	222	.	DP=31;VDB=2.825169e-01;AF1=1;AC1=2;DP4=0,0,13,17;MQ=60;FQ=-117	GT:PL:GQ	1/1:255,90,0:99
Tb927_01_v4	407573	.	T	C	222	.	DP=24;VDB=2.154877e-01;AF1=1;AC1=2;DP4=0,0,16,8;MQ=60;FQ=-99	GT:PL:GQ	1/1:255,72,0:99
Tb927_01_v4	407920	.	T	G	222	.	DP=27;VDB=1.617553e-01;AF1=1;AC1=2;DP4=0,0,13,14;MQ=60;FQ=-108	GT:PL:GQ	1/1:255,81,0:99
Tb927_01_v4	408285	.	G	A	222	.	DP=30;VDB=1.283916e-01;AF1=1;AC1=2;DP4=0,0,17,13;MQ=60;FQ=-117	GT:PL:GQ	1/1:255,90,0:99
Tb927_01_v4	408407	.	C	T	222	.	DP=40;VDB=1.234137e-01;AF1=1;AC1=2;DP4=0,0,22,17;MQ=60;FQ=-144	GT:PL:GQ	1/1:255,117,0:99
Tb927_01_v4	408672	.	G	A	198	.	DP=20;VDB=1.495233e-01;RPB=-3.169715e-01;AF1=0.5;AC1=1;DP4=0,7,8,5;MQ=60;FQ=81;PV4=0.015,0.23,1,1	GT:PL:GQ	0/1:228,0,108:99
Tb927_01_v4	409454	.	C	T	222	.	DP=29;VDB=1.583630e-01;AF1=1;AC1=2;DP4=0,0,11,18;MQ=60;FQ=-114	GT:PL:GQ	1/1:255,87,0:99
Tb927_01_v4	409585	.	T	C	222	.	DP=32;VDB=2.580835e-01;AF1=1;AC1=2;DP4=0,0,14,18;MQ=60;FQ=-123	GT:PL:GQ	1/1:255,96,0:99
Tb927_01_v4	409661	.	G	T	222	.	DP=34;VDB=2.301384e-02;AF1=1;AC1=2;DP4=0,0,22,11;MQ=60;FQ=-126	GT:PL:GQ	1/1:255,99,0:99
Tb927_01_v4	409939	.	C	T	222	.	DP=33;VDB=2.909389e-01;AF1=1;AC1=2;DP4=0,0,12,21;MQ=60;FQ=-126	GT:PL:GQ	1/1:255,99,0:99
Tb927_01_v4	409985	.	G	A	222	.	DP=32;VDB=2.248211e-01;AF1=1;AC1=2;DP4=0,0,16,16;MQ=60;FQ=-123	GT:PL:GQ	1/1:255,96,0:99
Tb927_01_v4	410106	.	C	T	222	.	DP=26;VDB=2.525566e-01;AF1=1;AC1=2;DP4=0,0,17,9;MQ=60;FQ=-105	GT:PL:GQ	1/1:255,78,0:99
Tb927_01_v4	410150	.	T	A	222	.	DP=35;VDB=2.922418e-01;AF1=1;AC1=2;DP4=0,0,19,16;MQ=60;FQ=-132	GT:PL:GQ	1/1:255,105,0:99
Tb927_01_v4	410334	.	T	A	222	.	DP=45;VDB=2.707958e-01;AF1=1;AC1=2;DP4=0,0,27,18;MQ=60;FQ=-162	GT:PL:GQ	1/1:255,135,0:99
Tb927_01_v4	410354	.	A	G	222	.	DP=48;VDB=3.455916e-01;RPB=7.997060e-01;AF1=1;AC1=2;DP4=2,0,30,16;MQ=60;FQ=-118;PV4=0.55,1,1,1	GT:PL:GQ	1/1:255,91,0:99
Tb927_01_v4	410379	.	A	G	222	.	DP=48;VDB=3.253545e-01;AF1=1;AC1=2;DP4=0,0,32,16;MQ=60;FQ=-171	GT:PL:GQ	1/1:255,144,0:99
Tb927_01_v4	410401	.	T	G	222	.	DP=40;VDB=3.147202e-01;AF1=1;AC1=2;DP4=0,0,26,14;MQ=60;FQ=-147	GT:PL:GQ	1/1:255,120,0:99
Tb927_01_v4	410426	.	G	A	222	.	DP=38;VDB=2.440463e-01;AF1=1;AC1=2;DP4=0,0,24,14;MQ=60;FQ=-141	GT:PL:GQ	1/1:255,114,0:99
Tb927_01_v4	410454	.	G	C	222	.	DP=33;VDB=2.400455e-01;AF1=1;AC1=2;DP4=0,0,21,12;MQ=60;FQ=-126	GT:PL:GQ	1/1:255,99,0:99
Tb927_01_v4	410530	.	G	A	222	.	DP=36;VDB=2.515261e-01;AF1=1;AC1=2;DP4=0,0,21,15;MQ=60;FQ=-135	GT:PL:GQ	1/1:255,108,0:99
Tb927_01_v4	410583	.	G	T	222	.	DP=38;VDB=1.691548e-01;AF1=1;AC1=2;DP4=0,0,21,17;MQ=60;FQ=-141	GT:PL:GQ	1/1:255,114,0:99
Tb927_01_v4	410625	.	T	C	222	.	DP=45;VDB=2.528573e-01;AF1=1;AC1=2;DP4=0,0,25,20;MQ=60;FQ=-162	GT:PL:GQ	1/1:255,135,0:99
Tb927_01_v4	410681	.	C	T	222	.	DP=43;VDB=3.124181e-01;AF1=1;AC1=2;DP4=0,0,25,17;MQ=60;FQ=-153	GT:PL:GQ	1/1:255,126,0:99
Tb927_01_v4	410754	.	G	A	222	.	DP=44;VDB=3.409570e-01;AF1=1;AC1=2;DP4=0,0,16,28;MQ=60;FQ=-159	GT:PL:GQ	1/1:255,132,0:99
Tb927_01_v4	410759	.	G	A	222	.	DP=48;VDB=3.194990e-01;AF1=1;AC1=2;DP4=0,0,17,30;MQ=60;FQ=-168	GT:PL:GQ	1/1:255,141,0:99
Tb927_01_v4	410821	.	C	T	222	.	DP=52;VDB=3.725933e-01;AF1=1;AC1=2;DP4=0,0,20,32;MQ=60;FQ=-184	GT:PL:GQ	1/1:255,157,0:99
Tb927_01_v4	410826	.	C	T	222	.	DP=48;VDB=3.084719e-01;AF1=1;AC1=2;DP4=0,0,19,28;MQ=60;FQ=-168	GT:PL:GQ	1/1:255,141,0:99
Tb927_01_v4	410933	.	C	T	222	.	DP=39;VDB=2.544242e-01;AF1=1;AC1=2;DP4=0,0,21,18;MQ=60;FQ=-144	GT:PL:GQ	1/1:255,117,0:99
Tb927_01_v4	411060	.	C	T	222	.	DP=38;VDB=3.106445e-01;AF1=1;AC1=2;DP4=0,0,19,19;MQ=60;FQ=-141	GT:PL:GQ	1/1:255,114,0:99
Tb927_01_v4	411186	.	T	C	222	.	DP=30;VDB=2.744060e-01;AF1=1;AC1=2;DP4=0,0,12,17;MQ=60;FQ=-114	GT:PL:GQ	1/1:255,87,0:99
Tb927_01_v4	411288	.	C	T	222	.	DP=45;VDB=3.082117e-01;AF1=1;AC1=2;DP4=0,0,23,22;MQ=60;FQ=-162	GT:PL:GQ	1/1:255,135,0:99
Tb927_01_v4	411334	.	G	A	222	.	DP=39;VDB=1.157334e-01;AF1=1;AC1=2;DP4=0,0,15,21;MQ=60;FQ=-135	GT:PL:GQ	1/1:255,108,0:99
Tb927_01_v4	411335	.	G	C	222	.	DP=39;VDB=1.746967e-01;AF1=1;AC1=2;DP4=0,0,15,21;MQ=60;FQ=-135	GT:PL:GQ	1/1:255,108,0:99
Tb927_01_v4	411350	.	A	G	222	.	DP=37;VDB=3.002099e-01;AF1=1;AC1=2;DP4=0,0,16,21;MQ=60;FQ=-138	GT:PL:GQ	1/1:255,111,0:99
Tb927_01_v4	411359	.	G	A	222	.	DP=36;VDB=2.267359e-01;AF1=1;AC1=2;DP4=0,0,18,18;MQ=60;FQ=-135	GT:PL:GQ	1/1:255,108,0:99
Tb927_01_v4	411637	.	A	G	222	.	DP=36;VDB=3.031764e-01;AF1=1;AC1=2;DP4=0,0,22,14;MQ=60;FQ=-135	GT:PL:GQ	1/1:255,108,0:99
Tb927_01_v4	411698	.	A	G	222	.	DP=43;VDB=1.950895e-01;AF1=1;AC1=2;DP4=0,0,20,22;MQ=60;FQ=-153	GT:PL:GQ	1/1:255,126,0:99
Tb927_01_v4	411743	.	C	G	222	.	DP=35;VDB=2.833808e-01;AF1=1;AC1=2;DP4=0,0,17,18;MQ=60;FQ=-132	GT:PL:GQ	1/1:255,105,0:99
Tb927_01_v4	412224	.	G	C	222	.	DP=39;VDB=1.888166e-01;AF1=1;AC1=2;DP4=0,0,21,18;MQ=60;FQ=-144	GT:PL:GQ	1/1:255,117,0:99
Tb927_01_v4	412271	.	C	G	222	.	DP=32;VDB=4.406958e-02;AF1=1;AC1=2;DP4=0,0,16,16;MQ=60;FQ=-123	GT:PL:GQ	1/1:255,96,0:99
Tb927_01_v4	412434	.	C	T	222	.	DP=40;VDB=1.376468e-01;AF1=1;AC1=2;DP4=0,0,23,16;MQ=60;FQ=-144	GT:PL:GQ	1/1:255,117,0:99
Tb927_01_v4	412686	.	G	T	222	.	DP=31;VDB=1.132624e-01;AF1=1;AC1=2;DP4=0,0,13,18;MQ=60;FQ=-120	GT:PL:GQ	1/1:255,93,0:99
Tb927_01_v4	412715	.	G	A	222	.	DP=32;VDB=6.023959e-02;AF1=1;AC1=2;DP4=0,0,12,18;MQ=60;FQ=-117	GT:PL:GQ	1/1:255,90,0:99
Tb927_01_v4	412761	.	G	A	222	.	DP=34;VDB=6.513695e-02;AF1=1;AC1=2;DP4=0,0,13,20;MQ=60;FQ=-126	GT:PL:GQ	1/1:255,99,0:99
Tb927_01_v4	412853	.	A	G	222	.	DP=38;VDB=1.489601e-01;AF1=1;AC1=2;DP4=0,0,18,19;MQ=60;FQ=-138	GT:PL:GQ	1/1:255,111,0:99
Tb927_01_v4	412879	.	G	A	222	.	DP=39;VDB=3.165488e-01;AF1=1;AC1=2;DP4=0,0,14,24;MQ=60;FQ=-141	GT:PL:GQ	1/1:255,114,0:99
Tb927_01_v4	413136	.	C	T	222	.	DP=41;VDB=2.789184e-01;AF1=1;AC1=2;DP4=0,0,13,26;MQ=60;FQ=-144	GT:PL:GQ	1/1:255,117,0:99
Tb927_01_v4	413262	.	A	G	222	.	DP=32;VDB=2.840872e-01;AF1=1;AC1=2;DP4=0,0,15,17;MQ=60;FQ=-123	GT:PL:GQ	1/1:255,96,0:99
Tb927_01_v4	413366	.	T	C	222	.	DP=31;VDB=2.871969e-01;AF1=1;AC1=2;DP4=0,0,16,15;MQ=60;FQ=-120	GT:PL:GQ	1/1:255,93,0:99
Tb927_01_v4	413515	.	A	G	222	.	DP=21;VDB=2.010092e-01;AF1=1;AC1=2;DP4=0,0,11,10;MQ=60;FQ=-90	GT:PL:GQ	1/1:255,63,0:99
Tb927_01_v4	413523	.	C	T	222	.	DP=21;VDB=5.500639e-02;AF1=1;AC1=2;DP4=0,0,10,11;MQ=60;FQ=-90	GT:PL:GQ	1/1:255,63,0:99
Tb927_01_v4	413987	.	G	A	222	.	DP=34;VDB=1.106823e-01;AF1=1;AC1=2;DP4=0,0,14,20;MQ=60;FQ=-129	GT:PL:GQ	1/1:255,102,0:99
Tb927_01_v4	414069	.	G	A	222	.	DP=41;VDB=2.554852e-01;AF1=1;AC1=2;DP4=0,0,23,17;MQ=60;FQ=-147	GT:PL:GQ	1/1:255,120,0:99
Tb927_01_v4	414144	.	T	C	201	.	DP=30;VDB=8.170426e-02;RPB=-4.185175e-02;AF1=0.5;AC1=1;DP4=8,9,7,6;MQ=60;FQ=204;PV4=1,0.25,1,0.18	GT:PL:GQ	0/1:231,0,255:99
Tb927_01_v4	414258	.	C	A	222	.	DP=33;VDB=2.753989e-01;AF1=1;AC1=2;DP4=0,0,19,13;MQ=60;FQ=-123	GT:PL:GQ	1/1:255,96,0:99
Tb927_01_v4	414265	.	A	G	222	.	DP=33;VDB=2.480199e-01;AF1=1;AC1=2;DP4=0,0,19,13;MQ=60;FQ=-123	GT:PL:GQ	1/1:255,96,0:99
Tb927_01_v4	414341	.	G	A	222	.	DP=42;VDB=1.587231e-01;AF1=1;AC1=2;DP4=0,0,19,22;MQ=60;FQ=-150	GT:PL:GQ	1/1:255,123,0:99
Tb927_01_v4	415024	.	A	G	222	.	DP=29;VDB=2.776774e-01;AF1=1;AC1=2;DP4=0,0,17,12;MQ=60;FQ=-114	GT:PL:GQ	1/1:255,87,0:99
Tb927_01_v4	415128	.	G	A	222	.	DP=32;VDB=2.753559e-02;AF1=1;AC1=2;DP4=0,0,15,15;MQ=59;FQ=-117	GT:PL:GQ	1/1:255,90,0:99
Tb927_01_v4	415200	.	A	G	222	.	DP=18;VDB=1.801567e-01;AF1=1;AC1=2;DP4=0,0,14,4;MQ=59;FQ=-81	GT:PL:GQ	1/1:255,54,0:99
Tb927_01_v4	415203	.	C	G	222	.	DP=18;VDB=1.203921e-01;AF1=1;AC1=2;DP4=0,0,15,3;MQ=59;FQ=-81	GT:PL:GQ	1/1:255,54,0:99
Tb927_01_v4	415210	.	G	C	222	.	DP=20;VDB=1.946988e-01;AF1=1;AC1=2;DP4=0,0,17,3;MQ=59;FQ=-87	GT:PL:GQ	1/1:255,60,0:99
Tb927_01_v4	415212	.	T	A	24	.	DP=22;VDB=6.617741e-02;RPB=-1.149196e+00;AF1=0.5;AC1=1;DP4=15,3,3,1;MQ=60;FQ=27;PV4=1,0.31,1,1	GT:PL:GQ	0/1:54,0,223:57
Tb927_01_v4	415293	.	G	A	222	.	DP=24;VDB=1.983858e-01;AF1=1;AC1=2;DP4=0,0,12,11;MQ=60;FQ=-96	GT:PL:GQ	1/1:255,69,0:99
Tb927_01_v4	415440	.	C	T	222	.	DP=55;VDB=2.471225e-01;AF1=1;AC1=2;DP4=0,0,30,25;MQ=60;FQ=-193	GT:PL:GQ	1/1:255,166,0:99
Tb927_01_v4	415524	.	C	A	198	.	DP=32;VDB=1.414763e-01;RPB=2.830021e+00;AF1=0.5;AC1=1;DP4=6,12,5,9;MQ=60;FQ=201;PV4=1,1,1,1	GT:PL:GQ	0/1:228,0,255:99
Tb927_01_v4	415675	.	T	G	222	.	DP=38;VDB=2.054601e-01;AF1=1;AC1=2;DP4=0,0,23,15;MQ=60;FQ=-141	GT:PL:GQ	1/1:255,114,0:99
Tb927_01_v4	415696	.	A	G	222	.	DP=34;VDB=2.452813e-01;AF1=1;AC1=2;DP4=0,0,20,14;MQ=60;FQ=-129	GT:PL:GQ	1/1:255,102,0:99
Tb927_01_v4	415714	.	A	G	222	.	DP=34;VDB=3.003967e-01;AF1=1;AC1=2;DP4=0,0,19,15;MQ=60;FQ=-129	GT:PL:GQ	1/1:255,102,0:99
Tb927_01_v4	415834	.	C	T	225	.	DP=36;VDB=1.983730e-01;RPB=4.610863e-01;AF1=0.5;AC1=1;DP4=6,7,12,11;MQ=60;FQ=193;PV4=1,0.12,1,0.22	GT:PL:GQ	0/1:255,0,220:99
Tb927_01_v4	415852	.	G	A	178	.	DP=27;VDB=7.223487e-02;RPB=-3.171675e-01;AF1=0.5;AC1=1;DP4=6,9,3,9;MQ=60;FQ=181;PV4=0.68,1,1,0.39	GT:PL:GQ	0/1:208,0,255:99
Tb927_01_v4	415885	.	A	G	213	.	DP=21;VDB=1.372490e-01;RPB=-3.983138e-01;AF1=0.5;AC1=1;DP4=2,6,5,8;MQ=60;FQ=133;PV4=0.66,0.25,1,0.47	GT:PL:GQ	0/1:243,0,160:99
Tb927_01_v4	415888	.	A	G	222	.	DP=22;VDB=1.115900e-01;AF1=1;AC1=2;DP4=0,0,7,15;MQ=60;FQ=-93	GT:PL:GQ	1/1:255,66,0:99
Tb927_01_v4	416110	.	C	T	222	.	DP=36;VDB=2.941110e-01;AF1=1;AC1=2;DP4=0,0,10,25;MQ=60;FQ=-132	GT:PL:GQ	1/1:255,105,0:99
Tb927_01_v4	416452	.	C	T	225	.	DP=47;VDB=1.217919e-01;RPB=-7.138928e-01;AF1=0.5;AC1=1;DP4=8,11,15,12;MQ=60;FQ=225;PV4=0.55,0.063,1,1	GT:PL:GQ	0/1:255,0,255:99
Tb927_01_v4	416914	.	C	A	222	.	DP=31;VDB=1.868993e-01;AF1=1;AC1=2;DP4=0,0,17,14;MQ=60;FQ=-120	GT:PL:GQ	1/1:255,93,0:99
Tb927_01_v4	417030	.	T	C	147	.	DP=39;VDB=1.085752e-01;RPB=2.028610e-01;AF1=0.5;AC1=1;DP4=11,17,4,7;MQ=60;FQ=150;PV4=1,1,1,1	GT:PL:GQ	0/1:177,0,255:99
Tb927_01_v4	417040	.	C	A	135	.	DP=35;VDB=7.360930e-02;RPB=1.077188e+00;AF1=0.5;AC1=1;DP4=9,16,4,6;MQ=60;FQ=138;PV4=1,0.13,1,0.34	GT:PL:GQ	0/1:165,0,255:99
Tb927_01_v4	417207	.	C	T	222	.	DP=25;VDB=2.064934e-02;AF1=1;AC1=2;DP4=0,0,15,9;MQ=60;FQ=-99	GT:PL:GQ	1/1:255,72,0:99
Tb927_01_v4	417390	.	C	T	225	.	DP=47;VDB=8.972552e-02;RPB=-8.246241e-01;AF1=0.5;AC1=1;DP4=11,13,11,11;MQ=60;FQ=225;PV4=1,0.096,1,1	GT:PL:GQ	0/1:255,0,255:99
Tb927_01_v4	417393	.	G	A	225	.	DP=45;VDB=1.015698e-01;RPB=1.174846e-01;AF1=0.5;AC1=1;DP4=9,12,12,11;MQ=60;FQ=225;PV4=0.56,0.096,1,1	GT:PL:GQ	0/1:255,0,255:99
Tb927_01_v4	417411	.	C	T	222	.	DP=44;VDB=3.439167e-01;AF1=1;AC1=2;DP4=0,0,20,24;MQ=60;FQ=-159	GT:PL:GQ	1/1:255,132,0:99
Tb927_01_v4	417489	.	T	C	222	.	DP=32;VDB=2.392112e-01;AF1=1;AC1=2;DP4=0,0,18,14;MQ=60;FQ=-123	GT:PL:GQ	1/1:255,96,0:99
Tb927_01_v4	417516	.	T	C	222	.	DP=33;VDB=2.764643e-01;AF1=1;AC1=2;DP4=0,0,16,16;MQ=60;FQ=-123	GT:PL:GQ	1/1:255,96,0:99
Tb927_01_v4	417585	.	G	A	225	.	DP=27;VDB=1.720108e-01;RPB=1.049093e+00;AF1=0.5;AC1=1;DP4=7,5,8,7;MQ=60;FQ=188;PV4=1,1,1,0.46	GT:PL:GQ	0/1:255,0,215:99
Tb927_01_v4	417660	.	C	T	222	.	DP=36;VDB=2.974844e-01;AF1=1;AC1=2;DP4=0,0,16,18;MQ=60;FQ=-129	GT:PL:GQ	1/1:255,102,0:99
Tb927_01_v4	418039	.	C	A	164	.	DP=26;VDB=1.120142e-01;RPB=9.359710e-01;AF1=0.5;AC1=1;DP4=2,6,3,12;MQ=36;FQ=107;PV4=1,1,0.11,1	GT:PL:GQ	0/1:194,0,134:99
Tb927_01_v4	418079	.	C	A	168	.	DP=30;VDB=9.906515e-02;RPB=1.213701e+00;AF1=0.5;AC1=1;DP4=4,9,4,13;MQ=34;FQ=163;PV4=0.7,0.39,0.15,0.21	GT:PL:GQ	0/1:198,0,191:99
Tb927_01_v4	418137	.	A	G	222	.	DP=25;VDB=1.860264e-01;AF1=1;AC1=2;DP4=0,0,11,14;MQ=36;FQ=-102	GT:PL:GQ	1/1:255,75,0:99
Tb927_01_v4	418186	.	A	G	222	.	DP=18;VDB=1.545059e-01;AF1=1;AC1=2;DP4=0,0,5,13;MQ=37;FQ=-81	GT:PL:GQ	1/1:255,54,0:99
Tb927_01_v4	418196	.	C	A	169	.	DP=21;VDB=1.393390e-02;RPB=-8.172694e-01;AF1=0.5;AC1=1;DP4=2,7,5,7;MQ=37;FQ=118;PV4=0.64,1,0.49,0.34	GT:PL:GQ	0/1:199,0,145:99
Tb927_01_v4	418255	.	C	T	222	.	DP=32;VDB=1.779058e-01;AF1=1;AC1=2;DP4=0,0,19,12;MQ=36;FQ=-120	GT:PL:GQ	1/1:255,93,0:99
Tb927_01_v4	418410	.	A	G	117	.	DP=22;VDB=1.636321e-01;RPB=-1.330921e+00;AF1=0.5;AC1=1;DP4=5,3,6,8;MQ=25;FQ=84;PV4=0.66,0.3,0.026,0.45	GT:PL:GQ	0/1:147,0,111:99
Tb927_01_v4	418460	.	A	T	44	.	DP=17;VDB=8.137065e-02;RPB=2.117025e-01;AF1=0.5;AC1=1;DP4=6,3,0,7;MQ=27;FQ=47;PV4=0.011,0.18,0.17,1	GT:PL:GQ	0/1:74,0,135:77
Tb927_01_v4	418509	.	G	A	149	.	DP=15;VDB=1.147863e-01;AF1=1;AC1=2;DP4=0,0,4,10;MQ=24;FQ=-69	GT:PL:GQ	1/1:182,42,0:81
Tb927_01_v4	418619	.	G	T	222	.	DP=37;VDB=3.103294e-01;AF1=1;AC1=2;DP4=0,0,22,15;MQ=57;FQ=-138	GT:PL:GQ	1/1:255,111,0:99
Tb927_01_v4	418699	.	T	C	222	.	DP=41;VDB=1.189019e-01;AF1=1;AC1=2;DP4=0,0,19,21;MQ=60;FQ=-147	GT:PL:GQ	1/1:255,120,0:99
Tb927_01_v4	418856	.	A	G	145	.	DP=34;VDB=1.533579e-01;RPB=-4.144312e-01;AF1=0.5;AC1=1;DP4=14,8,10,2;MQ=60;FQ=148;PV4=0.43,1,1,1	GT:PL:GQ	0/1:175,0,255:99
Tb927_01_v4	419009	.	T	C	222	.	DP=37;VDB=6.457336e-02;AF1=1;AC1=2;DP4=0,0,14,23;MQ=60;FQ=-138	GT:PL:GQ	1/1:255,111,0:99
Tb927_01_v4	419157	.	A	T	222	.	DP=37;VDB=1.622466e-01;AF1=1;AC1=2;DP4=0,0,11,20;MQ=60;FQ=-120	GT:PL:GQ	1/1:255,93,0:99
Tb927_01_v4	419158	.	G	A	222	.	DP=35;VDB=2.088007e-01;AF1=1;AC1=2;DP4=0,0,11,21;MQ=60;FQ=-123	GT:PL:GQ	1/1:255,96,0:99
Tb927_01_v4	419372	.	C	G	222	.	DP=33;VDB=2.918014e-01;AF1=1;AC1=2;DP4=0,0,16,16;MQ=60;FQ=-123	GT:PL:GQ	1/1:255,96,0:99
Tb927_01_v4	419505	.	T	C	222	.	DP=29;VDB=2.516232e-01;AF1=1;AC1=2;DP4=0,0,18,11;MQ=60;FQ=-114	GT:PL:GQ	1/1:255,87,0:99
Tb927_01_v4	419634	.	G	A	222	.	DP=29;VDB=2.203994e-03;AF1=1;AC1=2;DP4=0,0,14,14;MQ=60;FQ=-111	GT:PL:GQ	1/1:255,84,0:99
Tb927_01_v4	419646	.	C	G	188	.	DP=29;VDB=1.544868e-01;RPB=-8.752415e-01;AF1=0.5;AC1=1;DP4=11,4,3,10;MQ=60;FQ=190;PV4=0.021,1,1,1	GT:PL:GQ	0/1:218,0,225:99
Tb927_01_v4	419659	.	G	A	222	.	DP=31;VDB=6.023953e-02;AF1=1;AC1=2;DP4=0,0,16,14;MQ=60;FQ=-117	GT:PL:GQ	1/1:255,90,0:99
Tb927_01_v4	419701	.	T	C	222	.	DP=27;VDB=2.253489e-01;AF1=1;AC1=2;DP4=0,0,15,12;MQ=60;FQ=-108	GT:PL:GQ	1/1:255,81,0:99
Tb927_01_v4	419748	.	C	T	222	.	DP=31;VDB=1.949219e-01;AF1=1;AC1=2;DP4=0,0,15,16;MQ=60;FQ=-120	GT:PL:GQ	1/1:255,93,0:99
Tb927_01_v4	419856	.	C	T	222	.	DP=32;VDB=1.542170e-02;AF1=1;AC1=2;DP4=0,0,10,22;MQ=60;FQ=-123	GT:PL:GQ	1/1:255,96,0:99
Tb927_01_v4	419893	.	C	T	222	.	DP=25;VDB=1.340500e-01;AF1=1;AC1=2;DP4=0,0,7,14;MQ=60;FQ=-90	GT:PL:GQ	1/1:255,63,0:99
Tb927_01_v4	419897	.	G	T	33	.	DP=26;VDB=5.619835e-02;RPB=-4.818121e-01;AF1=0.5;AC1=1;DP4=8,13,2,2;MQ=60;FQ=36;PV4=1,1,1,1	GT:PL:GQ	0/1:63,0,255:66
Tb927_01_v4	419902	.	C	.	19	.	DP=26;VDB=5.983360e-02;RPB=-2.926847e-01;AF1=0.4793;AC1=1;DP4=9,13,1,2;MQ=60;FQ=-16.1;PV4=1,0.047,1,1	PL	11
Tb927_01_v4	419903	.	T	G	6.2	.	DP=26;VDB=3.555881e-02;RPB=-3.198011e-01;AF1=0.4999;AC1=1;DP4=9,13,2,2;MQ=60;FQ=8.65;PV4=1,0.027,1,1	GT:PL:GQ	0/1:35,0,255:36
Tb927_01_v4	419904	.	A	C	3.01	.	DP=27;VDB=2.863384e-02;RPB=-1.706309e-01;AF1=0.4997;AC1=1;DP4=10,13,2,2;MQ=60;FQ=4.77;PV4=1,0.089,1,1	GT:PL:GQ	0/1:30,0,255:28
Tb927_01_v4	419905	.	tagag	tag	143	.	INDEL;IS=6,0.222222;DP=27;VDB=8.705181e-02;AF1=0.5;AC1=1;DP4=4,9,5,2;MQ=60;FQ=146;PV4=0.16,1.4e-06,1,0.035	GT:PL:GQ	0/1:181,0,255:99
Tb927_01_v4	419907	.	gag	.	55.5	.	INDEL;IS=1,0.038462;DP=20;VDB=8.482485e-02;AF1=0;AC1=0;DP4=4,9,1,0;MQ=60;FQ=-52.5;PV4=0.36,8.8e-16,1,1	PL	0
Tb927_01_v4	419907	.	G	T	19.1	.	DP=20;VDB=2.986822e-02;RPB=-5.669467e-01;AF1=0.5;AC1=1;DP4=4,10,1,2;MQ=60;FQ=22;PV4=1,0.42,1,1	GT:PL:GQ	0/1:49,0,242:52
Tb927_01_v4	419970	.	G	A	222	.	DP=28;VDB=2.726496e-01;AF1=1;AC1=2;DP4=0,0,16,12;MQ=60;FQ=-111	GT:PL:GQ	1/1:255,84,0:99
Tb927_01_v4	420029	.	C	A	222	.	DP=31;VDB=2.347255e-01;AF1=1;AC1=2;DP4=0,0,18,12;MQ=60;FQ=-117	GT:PL:GQ	1/1:255,90,0:99
Tb927_01_v4	420072	.	G	A	222	.	DP=31;VDB=2.978658e-02;AF1=1;AC1=2;DP4=0,0,17,14;MQ=60;FQ=-120	GT:PL:GQ	1/1:255,93,0:99
Tb927_01_v4	420232	.	G	A	213	.	DP=30;VDB=1.136102e-01;RPB=2.400397e-01;AF1=0.5;AC1=1;DP4=8,7,7,7;MQ=60;FQ=216;PV4=1,0.061,1,1	GT:PL:GQ	0/1:243,0,255:99
Tb927_01_v4	420457	.	G	A	222	.	DP=21;VDB=1.983044e-01;AF1=1;AC1=2;DP4=0,0,12,9;MQ=60;FQ=-90	GT:PL:GQ	1/1:255,63,0:99
Tb927_01_v4	420661	.	G	A	222	.	DP=43;VDB=3.399932e-01;AF1=1;AC1=2;DP4=0,0,22,21;MQ=60;FQ=-156	GT:PL:GQ	1/1:255,129,0:99
Tb927_01_v4	420682	.	C	T	222	.	DP=42;VDB=2.863907e-01;AF1=1;AC1=2;DP4=0,0,20,21;MQ=60;FQ=-150	GT:PL:GQ	1/1:255,123,0:99
Tb927_01_v4	420794	.	T	C	222	.	DP=28;VDB=1.884152e-01;AF1=1;AC1=2;DP4=0,0,13,14;MQ=60;FQ=-108	GT:PL:GQ	1/1:255,81,0:99
Tb927_01_v4	420859	.	A	G	222	.	DP=31;VDB=2.373994e-01;AF1=1;AC1=2;DP4=0,0,16,14;MQ=60;FQ=-117	GT:PL:GQ	1/1:255,90,0:99
Tb927_01_v4	420940	.	A	G	222	.	DP=36;VDB=1.453505e-01;AF1=1;AC1=2;DP4=0,0,22,14;MQ=60;FQ=-135	GT:PL:GQ	1/1:255,108,0:99
Tb927_01_v4	420945	.	T	C	222	.	DP=34;VDB=6.924992e-02;AF1=1;AC1=2;DP4=0,0,19,14;MQ=60;FQ=-126	GT:PL:GQ	1/1:255,99,0:99
Tb927_01_v4	421135	.	G	A	222	.	DP=27;VDB=2.669823e-01;AF1=1;AC1=2;DP4=0,0,13,14;MQ=60;FQ=-108	GT:PL:GQ	1/1:255,81,0:99
Tb927_01_v4	421193	.	A	G	222	.	DP=24;VDB=6.898244e-02;AF1=1;AC1=2;DP4=0,0,11,13;MQ=60;FQ=-99	GT:PL:GQ	1/1:255,72,0:99
Tb927_01_v4	421420	.	G	C	222	.	DP=46;VDB=2.174325e-01;AF1=1;AC1=2;DP4=0,0,27,19;MQ=60;FQ=-165	GT:PL:GQ	1/1:255,138,0:99
Tb927_01_v4	421464	.	T	C	222	.	DP=35;VDB=1.032399e-01;AF1=1;AC1=2;DP4=0,0,15,19;MQ=60;FQ=-129	GT:PL:GQ	1/1:255,102,0:99
Tb927_01_v4	421495	.	A	G	222	.	DP=26;VDB=1.951638e-01;AF1=1;AC1=2;DP4=0,0,12,13;MQ=60;FQ=-102	GT:PL:GQ	1/1:255,75,0:99
Tb927_01_v4	421524	.	A	G	222	.	DP=33;VDB=9.278867e-02;AF1=1;AC1=2;DP4=0,0,14,18;MQ=60;FQ=-123	GT:PL:GQ	1/1:255,96,0:99
Tb927_01_v4	421576	.	C	G	222	.	DP=32;VDB=1.419668e-01;AF1=1;AC1=2;DP4=0,0,14,18;MQ=60;FQ=-123	GT:PL:GQ	1/1:255,96,0:99
Tb927_01_v4	421805	.	A	T	222	.	DP=35;VDB=2.644026e-01;AF1=1;AC1=2;DP4=0,0,13,22;MQ=60;FQ=-132	GT:PL:GQ	1/1:255,105,0:99
Tb927_01_v4	421861	.	G	A	222	.	DP=39;VDB=2.249066e-01;AF1=1;AC1=2;DP4=0,0,20,18;MQ=60;FQ=-141	GT:PL:GQ	1/1:255,114,0:99
Tb927_01_v4	421909	.	G	A	222	.	DP=38;VDB=2.913163e-02;AF1=1;AC1=2;DP4=0,0,22,14;MQ=60;FQ=-135	GT:PL:GQ	1/1:255,108,0:99
Tb927_01_v4	422238	.	G	C	222	.	DP=36;VDB=2.136039e-01;AF1=1;AC1=2;DP4=0,0,19,17;MQ=60;FQ=-135	GT:PL:GQ	1/1:255,108,0:99
Tb927_01_v4	422329	.	T	C	222	.	DP=36;VDB=1.919330e-01;AF1=1;AC1=2;DP4=0,0,12,23;MQ=60;FQ=-132	GT:PL:GQ	1/1:255,105,0:99
Tb927_01_v4	422509	.	C	T	222	.	DP=35;VDB=3.058731e-01;AF1=1;AC1=2;DP4=0,0,18,17;MQ=60;FQ=-132	GT:PL:GQ	1/1:255,105,0:99
Tb927_01_v4	422563	.	G	A	222	.	DP=44;VDB=1.795689e-01;AF1=1;AC1=2;DP4=0,0,21,23;MQ=60;FQ=-159	GT:PL:GQ	1/1:255,132,0:99
Tb927_01_v4	422737	.	G	A	222	.	DP=31;VDB=2.835152e-01;AF1=1;AC1=2;DP4=0,0,18,13;MQ=60;FQ=-120	GT:PL:GQ	1/1:255,93,0:99
Tb927_01_v4	422908	.	C	T	191	.	DP=34;VDB=1.169692e-01;RPB=-1.602975e+00;AF1=0.5;AC1=1;DP4=6,11,3,13;MQ=60;FQ=194;PV4=0.44,0.25,1,0.46	GT:PL:GQ	0/1:221,0,255:99
Tb927_01_v4	423149	.	T	C	222	.	DP=27;VDB=2.401209e-01;AF1=1;AC1=2;DP4=0,0,10,16;MQ=60;FQ=-105	GT:PL:GQ	1/1:255,78,0:99
Tb927_01_v4	423154	.	G	A	222	.	DP=26;VDB=2.122665e-01;AF1=1;AC1=2;DP4=0,0,8,16;MQ=60;FQ=-99	GT:PL:GQ	1/1:255,72,0:99
Tb927_01_v4	423202	.	T	C	222	.	DP=30;VDB=1.132122e-01;AF1=1;AC1=2;DP4=0,0,12,17;MQ=60;FQ=-114	GT:PL:GQ	1/1:255,87,0:99
Tb927_01_v4	423292	.	G	A	222	.	DP=31;VDB=2.016560e-01;AF1=1;AC1=2;DP4=0,0,16,13;MQ=60;FQ=-114	GT:PL:GQ	1/1:255,87,0:99
Tb927_01_v4	423319	.	A	T	222	.	DP=28;VDB=2.543860e-01;AF1=1;AC1=2;DP4=0,0,14,12;MQ=60;FQ=-105	GT:PL:GQ	1/1:255,78,0:99
Tb927_01_v4	423497	.	C	T	222	.	DP=42;VDB=1.740873e-01;AF1=1;AC1=2;DP4=0,0,25,17;MQ=60;FQ=-153	GT:PL:GQ	1/1:255,126,0:99
Tb927_01_v4	423705	.	C	T	222	.	DP=34;VDB=2.867330e-01;AF1=1;AC1=2;DP4=0,0,20,11;MQ=60;FQ=-120	GT:PL:GQ	1/1:255,93,0:99
Tb927_01_v4	423706	.	T	G	222	.	DP=33;VDB=2.825674e-01;AF1=1;AC1=2;DP4=0,0,19,11;MQ=60;FQ=-117	GT:PL:GQ	1/1:255,90,0:99
Tb927_01_v4	423760	.	A	G	222	.	DP=26;VDB=2.442817e-01;AF1=1;AC1=2;DP4=0,0,11,15;MQ=60;FQ=-105	GT:PL:GQ	1/1:255,78,0:99
Tb927_01_v4	423919	.	A	G	222	.	DP=57;VDB=1.773499e-01;AF1=1;AC1=2;DP4=0,0,26,31;MQ=60;FQ=-199	GT:PL:GQ	1/1:255,172,0:99
Tb927_01_v4	423947	.	T	C	222	.	DP=45;VDB=3.377689e-01;AF1=1;AC1=2;DP4=0,0,23,22;MQ=60;FQ=-162	GT:PL:GQ	1/1:255,135,0:99
Tb927_01_v4	424719	.	A	G	222	.	DP=34;VDB=2.715829e-01;AF1=1;AC1=2;DP4=0,0,13,21;MQ=60;FQ=-129	GT:PL:GQ	1/1:255,102,0:99
Tb927_01_v4	424972	.	G	A	222	.	DP=43;VDB=3.209105e-01;AF1=1;AC1=2;DP4=0,0,23,17;MQ=60;FQ=-147	GT:PL:GQ	1/1:255,120,0:99
Tb927_01_v4	425177	.	G	A	222	.	DP=35;VDB=2.119694e-01;AF1=1;AC1=2;DP4=0,0,16,16;MQ=60;FQ=-123	GT:PL:GQ	1/1:255,96,0:99
Tb927_01_v4	425441	.	A	G	222	.	DP=42;VDB=2.396207e-01;AF1=1;AC1=2;DP4=0,0,20,22;MQ=60;FQ=-153	GT:PL:GQ	1/1:255,126,0:99
Tb927_01_v4	425453	.	T	C	222	.	DP=40;VDB=2.710097e-01;AF1=1;AC1=2;DP4=0,0,21,19;MQ=60;FQ=-147	GT:PL:GQ	1/1:255,120,0:99
Tb927_01_v4	425454	.	G	A	222	.	DP=40;VDB=2.322608e-01;AF1=1;AC1=2;DP4=0,0,20,20;MQ=60;FQ=-147	GT:PL:GQ	1/1:255,120,0:99
Tb927_01_v4	425474	.	A	G	222	.	DP=35;VDB=1.726800e-01;AF1=1;AC1=2;DP4=0,0,17,18;MQ=60;FQ=-132	GT:PL:GQ	1/1:255,105,0:99
Tb927_01_v4	425626	.	C	T	225	.	DP=36;VDB=1.938043e-01;RPB=1.058884e+00;AF1=0.5;AC1=1;DP4=7,8,9,12;MQ=60;FQ=219;PV4=1,0.093,1,0.2	GT:PL:GQ	0/1:255,0,246:99
Tb927_01_v4	425663	.	C	T	222	.	DP=33;VDB=1.460279e-01;AF1=1;AC1=2;DP4=0,0,14,16;MQ=60;FQ=-117	GT:PL:GQ	1/1:255,90,0:99
Tb927_01_v4	425683	.	A	C	222	.	DP=35;VDB=9.764047e-02;AF1=1;AC1=2;DP4=0,0,22,13;MQ=60;FQ=-132	GT:PL:GQ	1/1:255,105,0:99
Tb927_01_v4	425689	.	G	C	222	.	DP=39;VDB=1.693262e-01;AF1=1;AC1=2;DP4=0,0,24,15;MQ=60;FQ=-144	GT:PL:GQ	1/1:255,117,0:99
Tb927_01_v4	425696	.	C	A	222	.	DP=42;VDB=3.317847e-01;AF1=1;AC1=2;DP4=0,0,25,16;MQ=60;FQ=-150	GT:PL:GQ	1/1:255,123,0:99
Tb927_01_v4	425864	.	C	T	222	.	DP=34;VDB=2.998607e-02;AF1=1;AC1=2;DP4=0,0,13,20;MQ=60;FQ=-126	GT:PL:GQ	1/1:255,99,0:99
Tb927_01_v4	426011	.	C	A	222	.	DP=34;VDB=2.915292e-01;AF1=1;AC1=2;DP4=0,0,13,21;MQ=60;FQ=-129	GT:PL:GQ	1/1:255,102,0:99
Tb927_01_v4	426026	.	G	A	222	.	DP=38;VDB=2.760708e-01;AF1=1;AC1=2;DP4=0,0,14,23;MQ=60;FQ=-138	GT:PL:GQ	1/1:255,111,0:99
Tb927_01_v4	426134	.	G	A	222	.	DP=27;VDB=1.495901e-01;RPB=5.611426e-01;AF1=0.5;AC1=1;DP4=6,6,9,6;MQ=60;FQ=194;PV4=0.71,0.29,1,1	GT:PL:GQ	0/1:252,0,221:99
Tb927_01_v4	426339	.	T	C	222	.	DP=27;VDB=2.619763e-01;AF1=1;AC1=2;DP4=0,0,15,12;MQ=60;FQ=-108	GT:PL:GQ	1/1:255,81,0:99
Tb927_01_v4	426495	.	T	C	222	.	DP=38;VDB=4.904545e-02;AF1=1;AC1=2;DP4=0,0,16,22;MQ=60;FQ=-141	GT:PL:GQ	1/1:255,114,0:99
Tb927_01_v4	426611	.	C	T	222	.	DP=43;VDB=2.872813e-01;AF1=1;AC1=2;DP4=0,0,25,18;MQ=60;FQ=-156	GT:PL:GQ	1/1:255,129,0:99
Tb927_01_v4	427100	.	C	T	222	.	DP=32;VDB=2.777508e-01;AF1=1;AC1=2;DP4=0,0,15,17;MQ=60;FQ=-123	GT:PL:GQ	1/1:255,96,0:99
Tb927_01_v4	427198	.	T	C	222	.	DP=35;VDB=7.503331e-02;AF1=1;AC1=2;DP4=0,0,17,18;MQ=60;FQ=-132	GT:PL:GQ	1/1:255,105,0:99
Tb927_01_v4	427698	.	G	A	222	.	DP=21;VDB=2.001768e-01;AF1=1;AC1=2;DP4=0,0,10,11;MQ=60;FQ=-90	GT:PL:GQ	1/1:255,63,0:99
Tb927_01_v4	428287	.	A	G	222	.	DP=39;VDB=3.173943e-01;RPB=3.998355e-01;AF1=1;AC1=2;DP4=0,1,15,23;MQ=60;FQ=-116;PV4=1,1,1,0.27	GT:PL:GQ	1/1:255,89,0:99
Tb927_01_v4	428325	.	T	C	222	.	DP=31;VDB=2.857896e-01;AF1=1;AC1=2;DP4=0,0,15,16;MQ=60;FQ=-120	GT:PL:GQ	1/1:255,93,0:99
Tb927_01_v4	428333	.	G	A	222	.	DP=30;VDB=1.830572e-01;AF1=1;AC1=2;DP4=0,0,15,15;MQ=60;FQ=-117	GT:PL:GQ	1/1:255,90,0:99
Tb927_01_v4	428461	.	A	G	222	.	DP=35;VDB=1.063413e-01;AF1=1;AC1=2;DP4=0,0,21,14;MQ=60;FQ=-132	GT:PL:GQ	1/1:255,105,0:99
Tb927_01_v4	428520	.	G	A	222	.	DP=42;VDB=3.147500e-01;AF1=1;AC1=2;DP4=0,0,20,22;MQ=60;FQ=-153	GT:PL:GQ	1/1:255,126,0:99
Tb927_01_v4	428541	.	G	A	222	.	DP=33;VDB=2.047396e-01;AF1=1;AC1=2;DP4=0,0,15,15;MQ=60;FQ=-117	GT:PL:GQ	1/1:255,90,0:99
Tb927_01_v4	428606	.	G	A	205	.	DP=30;VDB=6.621696e-02;RPB=3.348140e-01;AF1=0.5;AC1=1;DP4=5,12,5,8;MQ=60;FQ=208;PV4=0.71,1,1,0.24	GT:PL:GQ	0/1:235,0,255:99
Tb927_01_v4	428620	.	G	T	219	.	DP=32;VDB=1.103150e-01;RPB=4.961776e-01;AF1=0.5;AC1=1;DP4=5,9,5,12;MQ=60;FQ=207;PV4=1,0.13,1,1	GT:PL:GQ	0/1:249,0,234:99
Tb927_01_v4	428654	.	T	G	222	.	DP=47;VDB=9.826481e-02;AF1=1;AC1=2;DP4=0,0,17,30;MQ=60;FQ=-168	GT:PL:GQ	1/1:255,141,0:99
Tb927_01_v4	428756	.	T	C	222	.	DP=30;VDB=2.091108e-01;AF1=1;AC1=2;DP4=0,0,12,18;MQ=60;FQ=-117	GT:PL:GQ	1/1:255,90,0:99
Tb927_01_v4	428759	.	C	T	222	.	DP=28;VDB=1.836344e-01;AF1=1;AC1=2;DP4=0,0,12,16;MQ=60;FQ=-111	GT:PL:GQ	1/1:255,84,0:99
Tb927_01_v4	428828	.	C	T	222	.	DP=34;VDB=1.752106e-01;AF1=1;AC1=2;DP4=0,0,18,14;MQ=60;FQ=-123	GT:PL:GQ	1/1:255,96,0:99
Tb927_01_v4	428841	.	C	A	222	.	DP=34;VDB=2.686099e-01;AF1=1;AC1=2;DP4=0,0,20,14;MQ=60;FQ=-129	GT:PL:GQ	1/1:255,102,0:99
Tb927_01_v4	428923	.	G	T	225	.	DP=35;VDB=1.004195e-01;RPB=-7.096058e-01;AF1=0.5;AC1=1;DP4=11,7,10,7;MQ=60;FQ=225;PV4=1,0.48,1,0.088	GT:PL:GQ	0/1:255,0,255:99
Tb927_01_v4	429259	.	C	T	222	.	DP=30;VDB=2.818038e-01;AF1=1;AC1=2;DP4=0,0,15,15;MQ=60;FQ=-117	GT:PL:GQ	1/1:255,90,0:99
Tb927_01_v4	429268	.	C	T	222	.	DP=27;VDB=1.617555e-01;AF1=1;AC1=2;DP4=0,0,13,14;MQ=60;FQ=-108	GT:PL:GQ	1/1:255,81,0:99
Tb927_01_v4	429325	.	G	T	222	.	DP=34;VDB=2.436278e-01;AF1=1;AC1=2;DP4=0,0,20,14;MQ=60;FQ=-129	GT:PL:GQ	1/1:255,102,0:99
Tb927_01_v4	429400	.	G	A	222	.	DP=33;VDB=1.261936e-01;AF1=1;AC1=2;DP4=0,0,16,17;MQ=60;FQ=-126	GT:PL:GQ	1/1:255,99,0:99
Tb927_01_v4	429508	.	T	C	222	.	DP=21;VDB=3.119666e-02;AF1=1;AC1=2;DP4=0,0,14,7;MQ=60;FQ=-90	GT:PL:GQ	1/1:255,63,0:99
Tb927_01_v4	429753	.	G	A	222	.	DP=34;VDB=2.626027e-01;AF1=1;AC1=2;DP4=0,0,15,16;MQ=60;FQ=-120	GT:PL:GQ	1/1:255,93,0:99
Tb927_01_v4	429812	.	A	G	222	.	DP=38;VDB=1.394106e-01;AF1=1;AC1=2;DP4=0,0,16,21;MQ=60;FQ=-138	GT:PL:GQ	1/1:255,111,0:99
Tb927_01_v4	429907	.	A	G	222	.	DP=36;VDB=1.389078e-01;AF1=1;AC1=2;DP4=0,0,26,9;MQ=60;FQ=-132	GT:PL:GQ	1/1:255,105,0:99
Tb927_01_v4	429949	.	T	C	222	.	DP=31;VDB=1.349254e-01;AF1=1;AC1=2;DP4=0,0,19,12;MQ=60;FQ=-120	GT:PL:GQ	1/1:255,93,0:99
Tb927_01_v4	430050	.	G	C	222	.	DP=32;VDB=2.124546e-01;AF1=1;AC1=2;DP4=0,0,17,15;MQ=60;FQ=-123	GT:PL:GQ	1/1:255,96,0:99
Tb927_01_v4	430056	.	A	G	222	.	DP=32;VDB=2.874033e-01;AF1=1;AC1=2;DP4=0,0,16,16;MQ=60;FQ=-123	GT:PL:GQ	1/1:255,96,0:99
Tb927_01_v4	430168	.	G	A	222	.	DP=34;VDB=1.389792e-01;AF1=1;AC1=2;DP4=0,0,17,17;MQ=60;FQ=-129	GT:PL:GQ	1/1:255,102,0:99
Tb927_01_v4	430300	.	T	C	222	.	DP=41;VDB=1.628402e-01;AF1=1;AC1=2;DP4=0,0,15,26;MQ=60;FQ=-150	GT:PL:GQ	1/1:255,123,0:99
Tb927_01_v4	430634	.	T	C	222	.	DP=33;VDB=2.697573e-01;AF1=1;AC1=2;DP4=0,0,16,16;MQ=59;FQ=-123	GT:PL:GQ	1/1:255,96,0:99
Tb927_01_v4	430645	.	C	T	222	.	DP=28;VDB=1.856257e-01;AF1=1;AC1=2;DP4=0,0,13,15;MQ=60;FQ=-111	GT:PL:GQ	1/1:255,84,0:99
Tb927_01_v4	430705	.	G	T	163	.	DP=23;VDB=1.738952e-01;AF1=1;AC1=2;DP4=0,0,12,7;MQ=60;FQ=-84	GT:PL:GQ	1/1:196,57,0:99
Tb927_01_v4	430711	.	T	C	222	.	DP=25;VDB=5.185363e-02;AF1=1;AC1=2;DP4=0,0,14,11;MQ=60;FQ=-102	GT:PL:GQ	1/1:255,75,0:99
Tb927_01_v4	430843	.	G	A	225	.	DP=42;VDB=5.509545e-02;RPB=-1.398723e+00;AF1=0.5;AC1=1;DP4=6,13,9,13;MQ=60;FQ=225;PV4=0.75,0.034,1,0.25	GT:PL:GQ	0/1:255,0,255:99
Tb927_01_v4	430845	.	C	T	222	.	DP=43;VDB=5.843790e-02;AF1=1;AC1=2;DP4=0,0,16,26;MQ=60;FQ=-153	GT:PL:GQ	1/1:255,126,0:99
Tb927_01_v4	430907	.	A	C	222	.	DP=33;VDB=8.951984e-02;AF1=1;AC1=2;DP4=0,0,14,19;MQ=60;FQ=-126	GT:PL:GQ	1/1:255,99,0:99
Tb927_01_v4	430942	.	T	C	151	.	DP=33;VDB=1.343388e-01;RPB=-7.935196e-02;AF1=0.5;AC1=1;DP4=13,8,4,7;MQ=60;FQ=154;PV4=0.27,0.24,1,0.033	GT:PL:GQ	0/1:181,0,255:99
Tb927_01_v4	430977	.	G	A	222	.	DP=38;VDB=1.305968e-01;AF1=1;AC1=2;DP4=0,0,17,19;MQ=60;FQ=-135	GT:PL:GQ	1/1:255,108,0:99
Tb927_01_v4	430985	.	A	G	222	.	DP=40;VDB=3.015035e-01;AF1=1;AC1=2;DP4=0,0,22,18;MQ=60;FQ=-147	GT:PL:GQ	1/1:255,120,0:99
Tb927_01_v4	431070	.	C	T	222	.	DP=24;VDB=2.256846e-01;AF1=1;AC1=2;DP4=0,0,13,11;MQ=60;FQ=-99	GT:PL:GQ	1/1:255,72,0:99
Tb927_01_v4	431137	.	A	G	222	.	DP=26;VDB=1.272937e-01;AF1=1;AC1=2;DP4=0,0,14,12;MQ=60;FQ=-105	GT:PL:GQ	1/1:255,78,0:99
Tb927_01_v4	431180	.	C	G	222	.	DP=32;VDB=2.909612e-01;AF1=1;AC1=2;DP4=0,0,17,15;MQ=60;FQ=-123	GT:PL:GQ	1/1:255,96,0:99
Tb927_01_v4	431470	.	A	C	222	.	DP=31;VDB=2.643968e-01;AF1=1;AC1=2;DP4=0,0,12,17;MQ=60;FQ=-114	GT:PL:GQ	1/1:255,87,0:99
Tb927_01_v4	432004	.	T	C	105	.	DP=29;VDB=6.618466e-02;RPB=-6.587325e-01;AF1=0.5;AC1=1;DP4=13,8,5,3;MQ=60;FQ=108;PV4=1,0.18,1,0.054	GT:PL:GQ	0/1:135,0,255:99
Tb927_01_v4	432038	.	G	A	222	.	DP=28;VDB=2.698201e-01;AF1=1;AC1=2;DP4=0,0,14,14;MQ=60;FQ=-111	GT:PL:GQ	1/1:255,84,0:99
Tb927_01_v4	432260	.	T	C	222	.	DP=31;VDB=2.273209e-01;AF1=1;AC1=2;DP4=0,0,17,14;MQ=60;FQ=-120	GT:PL:GQ	1/1:255,93,0:99
Tb927_01_v4	432340	.	G	A	222	.	DP=34;VDB=3.013320e-01;AF1=1;AC1=2;DP4=0,0,15,19;MQ=60;FQ=-129	GT:PL:GQ	1/1:255,102,0:99
Tb927_01_v4	432542	.	G	C	222	.	DP=34;VDB=2.870055e-01;AF1=1;AC1=2;DP4=0,0,16,18;MQ=60;FQ=-129	GT:PL:GQ	1/1:255,102,0:99
Tb927_01_v4	432685	.	A	T	222	.	DP=22;VDB=1.785656e-01;AF1=1;AC1=2;DP4=0,0,12,10;MQ=60;FQ=-93	GT:PL:GQ	1/1:255,66,0:99
Tb927_01_v4	432943	.	T	C	222	.	DP=26;VDB=4.017941e-02;AF1=1;AC1=2;DP4=0,0,11,14;MQ=60;FQ=-102	GT:PL:GQ	1/1:255,75,0:99
Tb927_01_v4	433585	.	T	A	222	.	DP=32;VDB=1.759706e-01;AF1=1;AC1=2;DP4=0,0,15,17;MQ=60;FQ=-123	GT:PL:GQ	1/1:255,96,0:99
Tb927_01_v4	433762	.	A	G	222	.	DP=33;VDB=2.775802e-01;AF1=1;AC1=2;DP4=0,0,12,18;MQ=60;FQ=-117	GT:PL:GQ	1/1:255,90,0:99
Tb927_01_v4	433900	.	C	G	222	.	DP=43;VDB=2.978857e-01;AF1=1;AC1=2;DP4=0,0,23,18;MQ=60;FQ=-150	GT:PL:GQ	1/1:255,123,0:99
Tb927_01_v4	434104	.	G	C	222	.	DP=30;VDB=3.916865e-02;AF1=1;AC1=2;DP4=0,0,14,16;MQ=60;FQ=-117	GT:PL:GQ	1/1:255,90,0:99
Tb927_01_v4	434269	.	G	A	222	.	DP=31;VDB=8.379212e-02;AF1=1;AC1=2;DP4=0,0,12,19;MQ=60;FQ=-120	GT:PL:GQ	1/1:255,93,0:99
Tb927_01_v4	434916	.	A	G	222	.	DP=33;VDB=2.798454e-01;AF1=1;AC1=2;DP4=0,0,13,18;MQ=60;FQ=-120	GT:PL:GQ	1/1:255,93,0:99
Tb927_01_v4	434950	.	T	C	222	.	DP=25;VDB=6.589522e-02;AF1=1;AC1=2;DP4=0,0,8,17;MQ=60;FQ=-102	GT:PL:GQ	1/1:255,75,0:99
Tb927_01_v4	434998	.	G	A	222	.	DP=25;VDB=1.603364e-01;AF1=1;AC1=2;DP4=0,0,12,13;MQ=60;FQ=-102	GT:PL:GQ	1/1:255,75,0:99
Tb927_01_v4	435759	.	A	G	222	.	DP=25;VDB=7.635839e-02;AF1=1;AC1=2;DP4=0,0,7,18;MQ=60;FQ=-102	GT:PL:GQ	1/1:255,75,0:99
Tb927_01_v4	435900	.	C	G	222	.	DP=41;VDB=1.402463e-01;AF1=1;AC1=2;DP4=0,0,22,19;MQ=60;FQ=-150	GT:PL:GQ	1/1:255,123,0:99
Tb927_01_v4	435953	.	A	G	222	.	DP=33;VDB=5.949878e-02;AF1=1;AC1=2;DP4=0,0,17,16;MQ=60;FQ=-126	GT:PL:GQ	1/1:255,99,0:99
Tb927_01_v4	436022	.	G	A	222	.	DP=25;VDB=2.420731e-01;AF1=1;AC1=2;DP4=0,0,15,9;MQ=60;FQ=-99	GT:PL:GQ	1/1:255,72,0:99
Tb927_01_v4	436053	.	A	G	222	.	DP=19;VDB=1.829001e-01;AF1=1;AC1=2;DP4=0,0,11,6;MQ=60;FQ=-78	GT:PL:GQ	1/1:255,51,0:99
Tb927_01_v4	436054	.	C	T	222	.	DP=19;VDB=1.790726e-01;AF1=1;AC1=2;DP4=0,0,11,6;MQ=60;FQ=-78	GT:PL:GQ	1/1:255,51,0:99
Tb927_01_v4	436087	.	cgaggaggaggaggagg	cGAGgaggaggaggaggagg	119	.	INDEL;IS=4,0.200000;DP=20;VDB=5.175299e-03;AF1=0.5;AC1=1;DP4=5,6,1,3;MQ=60;FQ=122;PV4=0.6,1,1,1	GT:PL:GQ	0/1:157,0,255:99
Tb927_01_v4	436087	.	C	T	222	.	DP=20;VDB=6.372944e-02;AF1=1;AC1=2;DP4=0,0,8,7;MQ=60;FQ=-72	GT:PL:GQ	1/1:255,45,0:87
Tb927_01_v4	436162	.	C	T	222	.	DP=24;VDB=2.198742e-01;AF1=1;AC1=2;DP4=0,0,16,8;MQ=60;FQ=-99	GT:PL:GQ	1/1:255,72,0:99
Tb927_01_v4	436224	.	A	G	222	.	DP=27;VDB=2.637236e-01;AF1=1;AC1=2;DP4=0,0,13,14;MQ=60;FQ=-108	GT:PL:GQ	1/1:255,81,0:99
Tb927_01_v4	436386	.	C	G	222	.	DP=38;VDB=2.755383e-01;AF1=1;AC1=2;DP4=0,0,23,15;MQ=60;FQ=-141	GT:PL:GQ	1/1:255,114,0:99
Tb927_01_v4	436463	.	G	T	222	.	DP=34;VDB=2.582770e-01;AF1=1;AC1=2;DP4=0,0,21,13;MQ=60;FQ=-129	GT:PL:GQ	1/1:255,102,0:99
Tb927_01_v4	436589	.	C	T	222	.	DP=25;VDB=2.506767e-01;AF1=1;AC1=2;DP4=0,0,12,12;MQ=60;FQ=-99	GT:PL:GQ	1/1:255,72,0:99
Tb927_01_v4	436695	.	G	C	222	.	DP=28;VDB=6.094451e-03;AF1=1;AC1=2;DP4=0,0,9,19;MQ=60;FQ=-111	GT:PL:GQ	1/1:255,84,0:99
Tb927_01_v4	436719	.	C	T	222	.	DP=24;VDB=1.737417e-01;AF1=1;AC1=2;DP4=0,0,7,14;MQ=60;FQ=-90	GT:PL:GQ	1/1:255,63,0:99
Tb927_01_v4	436729	.	C	T	222	.	DP=26;VDB=2.318248e-01;AF1=1;AC1=2;DP4=0,0,11,14;MQ=60;FQ=-102	GT:PL:GQ	1/1:255,75,0:99
Tb927_01_v4	437017	.	T	G	222	.	DP=31;VDB=1.817141e-01;AF1=1;AC1=2;DP4=0,0,10,20;MQ=60;FQ=-117	GT:PL:GQ	1/1:255,90,0:99
Tb927_01_v4	437115	.	T	G	222	.	DP=27;VDB=2.663240e-01;AF1=1;AC1=2;DP4=0,0,11,16;MQ=60;FQ=-108	GT:PL:GQ	1/1:255,81,0:99
Tb927_01_v4	437254	.	A	G	222	.	DP=46;VDB=4.600266e-02;AF1=1;AC1=2;DP4=0,0,20,26;MQ=60;FQ=-165	GT:PL:GQ	1/1:255,138,0:99
Tb927_01_v4	437293	.	C	G	222	.	DP=40;VDB=1.503252e-01;AF1=1;AC1=2;DP4=0,0,20,20;MQ=60;FQ=-147	GT:PL:GQ	1/1:255,120,0:99
Tb927_01_v4	437604	.	T	C	222	.	DP=27;VDB=2.309260e-01;AF1=1;AC1=2;DP4=0,0,11,16;MQ=60;FQ=-108	GT:PL:GQ	1/1:255,81,0:99
Tb927_01_v4	437634	.	T	C	222	.	DP=27;VDB=1.390490e-01;AF1=1;AC1=2;DP4=0,0,10,17;MQ=60;FQ=-108	GT:PL:GQ	1/1:255,81,0:99
Tb927_01_v4	437725	.	T	C	222	.	DP=58;VDB=1.598665e-01;AF1=1;AC1=2;DP4=0,0,28,29;MQ=60;FQ=-199	GT:PL:GQ	1/1:255,172,0:99
Tb927_01_v4	438039	.	G	A	225	.	DP=38;VDB=2.005993e-01;RPB=-9.394511e-01;AF1=0.5;AC1=1;DP4=9,8,13,8;MQ=60;FQ=225;PV4=0.74,1,1,1	GT:PL:GQ	0/1:255,0,255:99
Tb927_01_v4	438057	.	A	G	222	.	DP=32;VDB=2.881154e-01;AF1=1;AC1=2;DP4=0,0,18,14;MQ=60;FQ=-123	GT:PL:GQ	1/1:255,96,0:99
Tb927_01_v4	438101	.	A	G	222	.	DP=24;VDB=2.519166e-01;AF1=1;AC1=2;DP4=0,0,14,10;MQ=60;FQ=-99	GT:PL:GQ	1/1:255,72,0:99
Tb927_01_v4	438108	.	A	G	222	.	DP=29;VDB=2.130461e-01;AF1=1;AC1=2;DP4=0,0,16,12;MQ=60;FQ=-111	GT:PL:GQ	1/1:255,84,0:99
Tb927_01_v4	438225	.	T	G	222	.	DP=38;VDB=3.128712e-01;AF1=1;AC1=2;DP4=0,0,23,15;MQ=60;FQ=-141	GT:PL:GQ	1/1:255,114,0:99
Tb927_01_v4	438259	.	C	T	222	.	DP=42;VDB=2.582439e-01;AF1=1;AC1=2;DP4=0,0,26,14;MQ=60;FQ=-147	GT:PL:GQ	1/1:255,120,0:99
Tb927_01_v4	438525	.	G	A	222	.	DP=34;VDB=7.164462e-02;AF1=1;AC1=2;DP4=0,0,12,22;MQ=60;FQ=-129	GT:PL:GQ	1/1:255,102,0:99
Tb927_01_v4	438541	.	T	A	6.98	.	DP=29;AF1=1;AC1=2;DP4=0,0,0,1;MQ=60;FQ=-30	GT:PL:GQ	1/1:36,3,0:4
Tb927_01_v4	438542	.	T	A	6.98	.	DP=29;AF1=1;AC1=2;DP4=0,0,0,1;MQ=60;FQ=-30	GT:PL:GQ	1/1:36,3,0:4
Tb927_01_v4	438542	.	ttt	t	158	.	INDEL;IS=11,0.379310;DP=29;VDB=1.362550e-01;AF1=1;AC1=2;DP4=0,0,5,6;MQ=60;FQ=-67.5	GT:PL:GQ	1/1:199,33,0:63
Tb927_01_v4	438542	.	ttt	t	158	.	INDEL;IS=11,0.379310;DP=29;VDB=1.362550e-01;AF1=1;AC1=2;DP4=0,0,5,6;MQ=60;FQ=-67.5	GT:PL:GQ	1/1:199,33,0:63
Tb927_01_v4	438542	.	ttt	t	158	.	INDEL;IS=11,0.379310;DP=29;VDB=1.362550e-01;AF1=1;AC1=2;DP4=0,0,5,6;MQ=60;FQ=-67.5	GT:PL:GQ	1/1:199,33,0:63
Tb927_01_v4	438543	.	T	A	7.8	.	DP=18;AF1=1;AC1=2;DP4=0,0,0,1;MQ=60;FQ=-30	GT:PL:GQ	1/1:37,3,0:4
Tb927_01_v4	438544	.	T	A	6.2	.	DP=18;AF1=1;AC1=2;DP4=0,0,0,1;MQ=60;FQ=-30	GT:PL:GQ	1/1:35,3,0:4
Tb927_01_v4	438674	.	G	A	222	.	DP=43;VDB=3.168763e-01;AF1=1;AC1=2;DP4=0,0,21,22;MQ=60;FQ=-156	GT:PL:GQ	1/1:255,129,0:99
Tb927_01_v4	438685	.	A	G	222	.	DP=41;VDB=3.260860e-01;AF1=1;AC1=2;DP4=0,0,22,18;MQ=60;FQ=-147	GT:PL:GQ	1/1:255,120,0:99
Tb927_01_v4	438734	.	C	T	222	.	DP=26;VDB=1.656240e-01;AF1=1;AC1=2;DP4=0,0,13,13;MQ=60;FQ=-105	GT:PL:GQ	1/1:255,78,0:99
Tb927_01_v4	438765	.	C	T	222	.	DP=27;VDB=2.635113e-01;AF1=1;AC1=2;DP4=0,0,12,15;MQ=60;FQ=-108	GT:PL:GQ	1/1:255,81,0:99
Tb927_01_v4	438772	.	G	T	222	.	DP=25;VDB=2.465940e-01;AF1=1;AC1=2;DP4=0,0,12,13;MQ=60;FQ=-102	GT:PL:GQ	1/1:255,75,0:99
Tb927_01_v4	438808	.	G	A	222	.	DP=26;VDB=1.178710e-01;AF1=1;AC1=2;DP4=0,0,15,11;MQ=60;FQ=-105	GT:PL:GQ	1/1:255,78,0:99
Tb927_01_v4	439066	.	A	G	224	.	DP=29;VDB=1.108141e-01;RPB=6.328319e-01;AF1=0.5;AC1=1;DP4=5,9,6,9;MQ=60;FQ=204;PV4=1,1,1,0.39	GT:PL:GQ	0/1:254,0,231:99
Tb927_01_v4	439076	.	G	A	217	.	DP=30;VDB=1.581504e-01;RPB=-7.466052e-01;AF1=0.5;AC1=1;DP4=6,9,6,9;MQ=60;FQ=219;PV4=1,0.021,1,0.47	GT:PL:GQ	0/1:247,0,255:99
Tb927_01_v4	439635	.	A	G	222	.	DP=23;VDB=1.380460e-01;AF1=1;AC1=2;DP4=0,0,11,12;MQ=60;FQ=-96	GT:PL:GQ	1/1:255,69,0:99
Tb927_01_v4	439779	.	G	T	222	.	DP=25;VDB=2.305840e-01;AF1=1;AC1=2;DP4=0,0,9,15;MQ=60;FQ=-99	GT:PL:GQ	1/1:255,72,0:99
Tb927_01_v4	440048	.	A	G	225	.	DP=29;VDB=1.179778e-01;RPB=0.000000e+00;AF1=0.5;AC1=1;DP4=10,3,8,7;MQ=60;FQ=183;PV4=0.25,0.16,1,0.21	GT:PL:GQ	0/1:255,0,210:99
Tb927_01_v4	440237	.	G	A	222	.	DP=32;VDB=2.543318e-01;AF1=1;AC1=2;DP4=0,0,18,14;MQ=60;FQ=-123	GT:PL:GQ	1/1:255,96,0:99
Tb927_01_v4	440247	.	A	C	222	.	DP=35;VDB=1.508762e-01;AF1=1;AC1=2;DP4=0,0,20,15;MQ=60;FQ=-132	GT:PL:GQ	1/1:255,105,0:99
Tb927_01_v4	440442	.	G	T	222	.	DP=31;VDB=2.330670e-01;AF1=1;AC1=2;DP4=0,0,18,13;MQ=60;FQ=-120	GT:PL:GQ	1/1:255,93,0:99
Tb927_01_v4	440526	.	T	A	225	.	DP=35;VDB=1.692900e-01;RPB=-1.732758e+00;AF1=0.5;AC1=1;DP4=8,10,8,9;MQ=60;FQ=225;PV4=1,1,1,0.41	GT:PL:GQ	0/1:255,0,255:99
Tb927_01_v4	440602	.	G	A	222	.	DP=33;VDB=2.140392e-01;AF1=1;AC1=2;DP4=0,0,16,17;MQ=60;FQ=-126	GT:PL:GQ	1/1:255,99,0:99
Tb927_01_v4	440608	.	G	C	222	.	DP=32;VDB=2.556624e-01;AF1=1;AC1=2;DP4=0,0,17,15;MQ=60;FQ=-123	GT:PL:GQ	1/1:255,96,0:99
Tb927_01_v4	440688	.	A	G	222	.	DP=35;VDB=1.983010e-01;AF1=1;AC1=2;DP4=0,0,18,17;MQ=60;FQ=-132	GT:PL:GQ	1/1:255,105,0:99
Tb927_01_v4	440740	.	C	G	222	.	DP=35;VDB=3.252999e-02;AF1=1;AC1=2;DP4=0,0,19,16;MQ=60;FQ=-132	GT:PL:GQ	1/1:255,105,0:99
Tb927_01_v4	440794	.	C	T	222	.	DP=36;VDB=5.637918e-02;AF1=1;AC1=2;DP4=0,0,20,14;MQ=60;FQ=-129	GT:PL:GQ	1/1:255,102,0:99
Tb927_01_v4	440911	.	C	A	222	.	DP=27;VDB=4.694526e-02;AF1=1;AC1=2;DP4=0,0,16,10;MQ=60;FQ=-105	GT:PL:GQ	1/1:255,78,0:99
Tb927_01_v4	440941	.	C	T	222	.	DP=27;VDB=1.190348e-01;AF1=1;AC1=2;DP4=0,0,11,15;MQ=60;FQ=-105	GT:PL:GQ	1/1:255,78,0:99
Tb927_01_v4	440973	.	T	C	222	.	DP=32;VDB=4.064959e-02;AF1=1;AC1=2;DP4=0,0,11,20;MQ=60;FQ=-120	GT:PL:GQ	1/1:255,93,0:99
Tb927_01_v4	440986	.	A	G	222	.	DP=35;VDB=2.335619e-01;AF1=1;AC1=2;DP4=0,0,13,22;MQ=60;FQ=-132	GT:PL:GQ	1/1:255,105,0:99
Tb927_01_v4	441021	.	C	T	222	.	DP=44;VDB=3.177136e-01;AF1=1;AC1=2;DP4=0,0,20,24;MQ=60;FQ=-159	GT:PL:GQ	1/1:255,132,0:99
Tb927_01_v4	441039	.	G	C	222	.	DP=36;VDB=5.744955e-02;AF1=1;AC1=2;DP4=0,0,17,19;MQ=60;FQ=-135	GT:PL:GQ	1/1:255,108,0:99
Tb927_01_v4	441727	.	G	A	225	.	DP=34;VDB=8.264483e-02;RPB=1.481072e+00;AF1=0.5;AC1=1;DP4=8,9,7,10;MQ=60;FQ=225;PV4=1,1,1,0.011	GT:PL:GQ	0/1:255,0,255:99
Tb927_01_v4	441845	.	T	A	222	.	DP=29;VDB=1.879535e-01;AF1=1;AC1=2;DP4=0,0,9,20;MQ=60;FQ=-114	GT:PL:GQ	1/1:255,87,0:99
Tb927_01_v4	442067	.	C	A	214	.	DP=30;VDB=7.878956e-02;RPB=1.462060e+00;AF1=0.5;AC1=1;DP4=6,8,6,9;MQ=60;FQ=214;PV4=1,0.081,1,1	GT:PL:GQ	0/1:244,0,244:99
Tb927_01_v4	442156	.	C	G	222	.	DP=30;VDB=1.708975e-01;AF1=1;AC1=2;DP4=0,0,21,8;MQ=60;FQ=-114	GT:PL:GQ	1/1:255,87,0:99
Tb927_01_v4	442159	.	C	T	222	.	DP=29;VDB=1.572520e-01;AF1=1;AC1=2;DP4=0,0,21,8;MQ=60;FQ=-114	GT:PL:GQ	1/1:255,87,0:99
Tb927_01_v4	442211	.	C	A	222	.	DP=36;VDB=1.902651e-01;AF1=1;AC1=2;DP4=0,0,14,22;MQ=60;FQ=-135	GT:PL:GQ	1/1:255,108,0:99
Tb927_01_v4	442234	.	C	T	222	.	DP=32;VDB=8.202834e-02;AF1=1;AC1=2;DP4=0,0,11,20;MQ=60;FQ=-120	GT:PL:GQ	1/1:255,93,0:99
Tb927_01_v4	442255	.	G	A	222	.	DP=36;VDB=2.877292e-01;AF1=1;AC1=2;DP4=0,0,14,22;MQ=60;FQ=-135	GT:PL:GQ	1/1:255,108,0:99
Tb927_01_v4	442300	.	A	T	222	.	DP=28;VDB=1.372436e-01;AF1=1;AC1=2;DP4=0,0,13,15;MQ=60;FQ=-111	GT:PL:GQ	1/1:255,84,0:99
Tb927_01_v4	442339	.	T	C	222	.	DP=25;VDB=1.071779e-01;AF1=1;AC1=2;DP4=0,0,12,13;MQ=60;FQ=-102	GT:PL:GQ	1/1:255,75,0:99
Tb927_01_v4	442348	.	A	C	222	.	DP=26;VDB=6.610797e-02;AF1=1;AC1=2;DP4=0,0,11,15;MQ=60;FQ=-105	GT:PL:GQ	1/1:255,78,0:99
Tb927_01_v4	442360	.	G	A	222	.	DP=24;VDB=2.516067e-01;AF1=1;AC1=2;DP4=0,0,10,14;MQ=60;FQ=-99	GT:PL:GQ	1/1:255,72,0:99
Tb927_01_v4	442399	.	G	A	222	.	DP=26;VDB=2.112603e-01;AF1=1;AC1=2;DP4=0,0,12,13;MQ=60;FQ=-102	GT:PL:GQ	1/1:255,75,0:99
Tb927_01_v4	442412	.	C	A	222	.	DP=24;VDB=1.857579e-01;AF1=1;AC1=2;DP4=0,0,9,14;MQ=60;FQ=-96	GT:PL:GQ	1/1:255,69,0:99
Tb927_01_v4	442419	.	T	C	222	.	DP=24;VDB=2.064007e-01;AF1=1;AC1=2;DP4=0,0,9,15;MQ=60;FQ=-99	GT:PL:GQ	1/1:255,72,0:99
Tb927_01_v4	442452	.	C	A	222	.	DP=23;VDB=9.066810e-02;AF1=1;AC1=2;DP4=0,0,6,17;MQ=60;FQ=-96	GT:PL:GQ	1/1:255,69,0:99
Tb927_01_v4	442457	.	A	G	222	.	DP=20;VDB=5.343575e-02;AF1=1;AC1=2;DP4=0,0,6,14;MQ=60;FQ=-87	GT:PL:GQ	1/1:255,60,0:99
Tb927_01_v4	442491	.	C	T	222	.	DP=21;VDB=1.084555e-01;AF1=1;AC1=2;DP4=0,0,4,17;MQ=60;FQ=-90	GT:PL:GQ	1/1:255,63,0:99
Tb927_01_v4	442503	.	A	C	222	.	DP=26;VDB=1.942639e-01;AF1=1;AC1=2;DP4=0,0,4,21;MQ=60;FQ=-102	GT:PL:GQ	1/1:255,75,0:99
Tb927_01_v4	442508	.	A	G	222	.	DP=26;VDB=2.449874e-01;AF1=1;AC1=2;DP4=0,0,3,21;MQ=60;FQ=-99	GT:PL:GQ	1/1:255,72,0:99
Tb927_01_v4	442517	.	G	A	222	.	DP=26;VDB=2.157515e-01;AF1=1;AC1=2;DP4=0,0,5,19;MQ=60;FQ=-99	GT:PL:GQ	1/1:255,72,0:99
Tb927_01_v4	442531	.	C	A	127	.	DP=24;VDB=6.207119e-02;RPB=2.634930e-01;AF1=0.5;AC1=1;DP4=5,9,1,9;MQ=60;FQ=130;PV4=0.34,0.059,1,1	GT:PL:GQ	0/1:157,0,254:99
Tb927_01_v4	442559	.	C	A	222	.	DP=23;VDB=1.791926e-01;AF1=1;AC1=2;DP4=0,0,3,20;MQ=60;FQ=-96	GT:PL:GQ	1/1:255,69,0:99
Tb927_01_v4	442591	.	A	G	222	.	DP=25;VDB=2.258878e-01;AF1=1;AC1=2;DP4=0,0,4,21;MQ=60;FQ=-102	GT:PL:GQ	1/1:255,75,0:99
Tb927_01_v4	442606	.	T	C	222	.	DP=29;VDB=2.724694e-01;AF1=1;AC1=2;DP4=0,0,4,25;MQ=60;FQ=-114	GT:PL:GQ	1/1:255,87,0:99
Tb927_01_v4	442619	.	C	A	222	.	DP=25;VDB=1.487479e-01;AF1=1;AC1=2;DP4=0,0,4,21;MQ=60;FQ=-102	GT:PL:GQ	1/1:255,75,0:99
Tb927_01_v4	442633	.	A	T	222	.	DP=23;VDB=1.131184e-01;AF1=1;AC1=2;DP4=0,0,5,17;MQ=59;FQ=-93	GT:PL:GQ	1/1:255,66,0:99
Tb927_01_v4	442638	.	A	C	222	.	DP=22;VDB=2.055368e-01;AF1=1;AC1=2;DP4=0,0,5,17;MQ=59;FQ=-93	GT:PL:GQ	1/1:255,66,0:99
Tb927_01_v4	442676	.	A	C	222	.	DP=16;VDB=1.026352e-01;AF1=1;AC1=2;DP4=0,0,4,12;MQ=59;FQ=-75	GT:PL:GQ	1/1:255,48,0:93
Tb927_01_v4	442688	.	A	T	194	.	DP=10;VDB=6.540017e-02;AF1=1;AC1=2;DP4=0,0,3,7;MQ=59;FQ=-57	GT:PL:GQ	1/1:227,30,0:57
Tb927_01_v4	442691	.	C	A	215	.	DP=11;VDB=1.426908e-01;AF1=1;AC1=2;DP4=0,0,3,8;MQ=59;FQ=-60	GT:PL:GQ	1/1:248,33,0:63
Tb927_01_v4	442694	.	C	G	199	.	DP=12;VDB=8.211602e-02;AF1=1;AC1=2;DP4=0,0,3,9;MQ=59;FQ=-63	GT:PL:GQ	1/1:232,36,0:69
Tb927_01_v4	442700	.	A	G	90	.	DP=13;VDB=2.753127e-02;RPB=-2.195775e-01;AF1=0.5;AC1=1;DP4=2,6,2,3;MQ=59;FQ=93;PV4=1,0.22,0.18,1	GT:PL:GQ	0/1:120,0,177:99
Tb927_01_v4	442720	.	G	A	222	.	DP=17;VDB=1.222349e-01;AF1=1;AC1=2;DP4=0,0,3,14;MQ=59;FQ=-78	GT:PL:GQ	1/1:255,51,0:99
Tb927_01_v4	442754	.	G	C	222	.	DP=15;VDB=9.938385e-02;AF1=1;AC1=2;DP4=0,0,3,12;MQ=59;FQ=-72	GT:PL:GQ	1/1:255,45,0:87
Tb927_01_v4	442756	.	A	G	222	.	DP=15;VDB=1.146171e-01;AF1=1;AC1=2;DP4=0,0,3,12;MQ=59;FQ=-72	GT:PL:GQ	1/1:255,45,0:87
Tb927_01_v4	442775	.	C	G	222	.	DP=15;VDB=1.261577e-01;AF1=1;AC1=2;DP4=0,0,3,12;MQ=59;FQ=-72	GT:PL:GQ	1/1:255,45,0:87
Tb927_01_v4	442790	.	A	G	218	.	DP=15;VDB=7.009350e-02;AF1=1;AC1=2;DP4=0,0,2,13;MQ=59;FQ=-72	GT:PL:GQ	1/1:251,45,0:87
Tb927_01_v4	442819	.	C	T	87.1	.	DP=6;VDB=1.016073e-02;AF1=1;AC1=2;DP4=0,0,0,6;MQ=58;FQ=-45	GT:PL:GQ	1/1:120,18,0:33
Tb927_01_v4	442825	.	G	C	76.5	.	DP=4;VDB=5.878212e-02;AF1=1;AC1=2;DP4=0,0,0,4;MQ=57;FQ=-39	GT:PL:GQ	1/1:109,12,0:21
Tb927_01_v4	442832	.	C	A	77.5	.	DP=4;VDB=5.619835e-02;AF1=1;AC1=2;DP4=0,0,0,4;MQ=57;FQ=-39	GT:PL:GQ	1/1:110,12,0:21
Tb927_01_v4	443011	.	G	A	21	.	DP=13;VDB=1.329996e-04;AF1=1;AC1=2;DP4=0,0,0,13;MQ=13;FQ=-66	GT:PL:GQ	1/1:54,39,0:57
Tb927_01_v4	444979	.	G	A	174	.	DP=507;VDB=1.044449e-10;RPB=7.653338e-01;AF1=1;AC1=2;DP4=5,0,474,24;MQ=13;FQ=-282;PV4=1,0.33,1,1	GT:PL:GQ	1/1:207,255,0:99
Tb927_01_v4	445039	.	G	C	212	.	DP=1817;VDB=5.099620e-01;AF1=1;AC1=2;DP4=0,0,883,916;MQ=14;FQ=-282	GT:PL:GQ	1/1:245,255,0:99
Tb927_01_v4	445048	.	A	G	88	.	DP=1734;VDB=3.329370e-01;RPB=-2.377841e+00;AF1=1;AC1=2;DP4=58,81,601,918;MQ=15;FQ=-282;PV4=0.65,1,1.4e-67,1	GT:PL:GQ	1/1:121,255,0:99
Tb927_01_v4	445102	.	G	A	209	.	DP=505;VDB=1.005091e-10;RPB=3.401351e-01;AF1=1;AC1=2;DP4=0,4,31,463;MQ=16;FQ=-282;PV4=1,1,1,1	GT:PL:GQ	1/1:242,255,0:99
Tb927_01_v4	445225	.	G	.	11.3	.	DP=1;AF1=1;AC1=2;DP4=0,0,0,1;MQ=19;FQ=-30	PL	19
Tb927_01_v4	445285	.	G	.	11.3	.	DP=1;AF1=1;AC1=2;DP4=0,0,0,1;MQ=19;FQ=-30	PL	19
Tb927_01_v4	445292	.	C	.	11.3	.	DP=1;AF1=1;AC1=2;DP4=0,0,0,1;MQ=19;FQ=-30	PL	19
Tb927_01_v4	459739	.	G	.	19	.	DP=1;AF1=1;AC1=2;DP4=0,0,1,0;MQ=11;FQ=-30.3	PL	11
Tb927_01_v4	459767	.	G	.	15.1	.	DP=14;VDB=7.458921e-02;RPB=8.071455e-01;AF1=0.496;AC1=1;DP4=1,1,0,4;MQ=17;FQ=-13.9;PV4=0.33,1,0.089,0.34	PL	15
Tb927_01_v4	459799	.	G	C	222	.	DP=128;VDB=1.698216e-06;AF1=1;AC1=2;DP4=0,0,35,90;MQ=25;FQ=-282	GT:PL:GQ	1/1:255,255,0:99
Tb927_01_v4	459808	.	A	G	222	.	DP=146;VDB=8.473274e-06;RPB=-2.300477e+00;AF1=1;AC1=2;DP4=1,10,34,85;MQ=25;FQ=-241;PV4=0.29,1,1,1	GT:PL:GQ	1/1:255,214,0:99
Tb927_01_v4	459862	.	G	A	222	.	DP=101;VDB=1.057422e-11;RPB=-8.740379e-01;AF1=1;AC1=2;DP4=0,2,20,78;MQ=27;FQ=-272;PV4=1,0.18,0.24,1	GT:PL:GQ	1/1:255,245,0:99
Tb927_01_v4	460156	.	A	G	10.4	.	DP=14;VDB=1.427961e-01;RPB=6.681531e-01;AF1=1;AC1=2;DP4=0,1,0,12;MQ=12;FQ=-53;PV4=1,0.27,1,0.39	GT:PL:GQ	1/1:43,26,0:33
Tb927_01_v4	460162	.	C	T	15.1	.	DP=14;VDB=1.407031e-01;AF1=1;AC1=2;DP4=0,0,0,14;MQ=12;FQ=-69	GT:PL:GQ	1/1:48,42,0:54
Tb927_01_v4	460168	.	G	C	15.1	.	DP=14;VDB=6.895182e-02;AF1=1;AC1=2;DP4=0,0,0,14;MQ=12;FQ=-69	GT:PL:GQ	1/1:48,42,0:54
Tb927_01_v4	460177	.	A	.	7.77	.	DP=27;VDB=9.164714e-06;RPB=-4.269837e+00;AF1=0.5013;AC1=1;DP4=0,13,0,12;MQ=12;FQ=-9.29;PV4=1,0.079,1,1.3e-05	PL	23
Tb927_01_v4	460231	.	G	A	14.2	.	DP=14;VDB=4.191340e-05;RPB=1.448414e+00;AF1=1;AC1=2;DP4=0,1,0,11;MQ=13;FQ=-49;PV4=1,0.16,1,1	GT:PL:GQ	1/1:47,22,0:32
Tb927_01_v4	461530	.	A	G	10.7	.	DP=5;VDB=1.563880e-02;AF1=1;AC1=2;DP4=0,0,5,0;MQ=13;FQ=-42	GT:PL:GQ	1/1:43,15,0:21
Tb927_01_v4	461584	.	G	A	10.7	.	DP=5;VDB=1.680676e-02;AF1=1;AC1=2;DP4=0,0,5,0;MQ=13;FQ=-42	GT:PL:GQ	1/1:43,15,0:21
Tb927_01_v4	462136	.	G	C	175	.	DP=9;VDB=4.878354e-02;AF1=1;AC1=2;DP4=0,0,4,5;MQ=45;FQ=-54	GT:PL:GQ	1/1:208,27,0:51
Tb927_01_v4	462143	.	C	A	211	.	DP=12;VDB=4.997546e-02;AF1=1;AC1=2;DP4=0,0,5,6;MQ=47;FQ=-60	GT:PL:GQ	1/1:244,33,0:63
Tb927_01_v4	462145	.	A	G	216	.	DP=12;VDB=4.617999e-02;AF1=1;AC1=2;DP4=0,0,5,6;MQ=47;FQ=-60	GT:PL:GQ	1/1:249,33,0:63
Tb927_01_v4	462196	.	T	A	222	.	DP=35;VDB=5.110079e-02;AF1=1;AC1=2;DP4=0,0,15,20;MQ=52;FQ=-132	GT:PL:GQ	1/1:255,105,0:99
Tb927_01_v4	462227	.	G	A	222	.	DP=40;VDB=1.088794e-01;AF1=1;AC1=2;DP4=0,0,18,22;MQ=53;FQ=-147	GT:PL:GQ	1/1:255,120,0:99
Tb927_01_v4	462290	.	T	G	222	.	DP=40;VDB=1.158628e-01;AF1=1;AC1=2;DP4=0,0,20,19;MQ=53;FQ=-144	GT:PL:GQ	1/1:255,117,0:99
Tb927_01_v4	462340	.	G	T	222	.	DP=37;VDB=3.141469e-01;AF1=1;AC1=2;DP4=0,0,21,16;MQ=57;FQ=-138	GT:PL:GQ	1/1:255,111,0:99
Tb927_01_v4	462415	.	T	A	222	.	DP=31;VDB=2.108952e-01;AF1=1;AC1=2;DP4=0,0,12,19;MQ=53;FQ=-120	GT:PL:GQ	1/1:255,93,0:99
Tb927_01_v4	462433	.	G	A	222	.	DP=39;VDB=1.044625e-01;AF1=1;AC1=2;DP4=0,0,18,20;MQ=54;FQ=-141	GT:PL:GQ	1/1:255,114,0:99
Tb927_01_v4	462560	.	A	T	225	.	DP=39;VDB=1.896485e-01;RPB=1.260332e+00;AF1=0.5;AC1=1;DP4=5,12,14,8;MQ=57;FQ=219;PV4=0.054,0.19,1,1	GT:PL:GQ	0/1:255,0,246:99
Tb927_01_v4	462607	.	G	A	211	.	DP=31;VDB=1.762551e-01;RPB=-5.929271e-02;AF1=0.5;AC1=1;DP4=8,7,5,11;MQ=58;FQ=214;PV4=0.29,0.059,0.019,0.25	GT:PL:GQ	0/1:241,0,255:99
Tb927_01_v4	462685	.	T	C	222	.	DP=37;VDB=1.360056e-01;AF1=1;AC1=2;DP4=0,0,22,14;MQ=60;FQ=-135	GT:PL:GQ	1/1:255,108,0:99
Tb927_01_v4	462689	.	G	A	222	.	DP=39;VDB=2.747087e-01;AF1=1;AC1=2;DP4=0,0,22,16;MQ=60;FQ=-141	GT:PL:GQ	1/1:255,114,0:99
Tb927_01_v4	462734	.	A	G	222	.	DP=32;VDB=2.689819e-01;AF1=1;AC1=2;DP4=0,0,14,18;MQ=60;FQ=-123	GT:PL:GQ	1/1:255,96,0:99
Tb927_01_v4	462820	.	T	C	222	.	DP=29;VDB=2.769338e-01;AF1=1;AC1=2;DP4=0,0,14,15;MQ=59;FQ=-114	GT:PL:GQ	1/1:255,87,0:99
Tb927_01_v4	463051	.	A	G	222	.	DP=22;VDB=2.010045e-01;AF1=1;AC1=2;DP4=0,0,15,7;MQ=60;FQ=-93	GT:PL:GQ	1/1:255,66,0:99
Tb927_01_v4	463321	.	G	A	222	.	DP=38;VDB=2.942998e-01;AF1=1;AC1=2;DP4=0,0,18,20;MQ=60;FQ=-141	GT:PL:GQ	1/1:255,114,0:99
Tb927_01_v4	463410	.	G	T	204	.	DP=21;VDB=1.516665e-01;RPB=4.243342e-01;AF1=0.5;AC1=1;DP4=3,5,6,6;MQ=60;FQ=106;PV4=0.67,1,1,0.18	GT:PL:GQ	0/1:234,0,133:99
Tb927_01_v4	463415	.	T	C	222	.	DP=22;VDB=8.560968e-02;RPB=-1.734220e-01;AF1=1;AC1=2;DP4=0,1,8,11;MQ=60;FQ=-56;PV4=1,1,1,0.25	GT:PL:GQ	1/1:255,29,0:55
Tb927_01_v4	463533	.	G	A	225	.	DP=30;VDB=1.557972e-01;RPB=1.799625e+00;AF1=0.5;AC1=1;DP4=9,4,5,12;MQ=60;FQ=191;PV4=0.063,1,1,1	GT:PL:GQ	0/1:255,0,218:99
Tb927_01_v4	463548	.	C	T	222	.	DP=34;VDB=2.413296e-01;AF1=1;AC1=2;DP4=0,0,15,19;MQ=60;FQ=-129	GT:PL:GQ	1/1:255,102,0:99
Tb927_01_v4	464004	.	C	T	222	.	DP=41;VDB=2.335794e-01;AF1=1;AC1=2;DP4=0,0,23,16;MQ=60;FQ=-144	GT:PL:GQ	1/1:255,117,0:99
Tb927_01_v4	464014	.	A	G	222	.	DP=41;VDB=1.772059e-01;AF1=1;AC1=2;DP4=0,0,24,16;MQ=60;FQ=-147	GT:PL:GQ	1/1:255,120,0:99
Tb927_01_v4	464038	.	T	C	222	.	DP=38;VDB=1.477425e-01;AF1=1;AC1=2;DP4=0,0,18,17;MQ=60;FQ=-132	GT:PL:GQ	1/1:255,105,0:99
Tb927_01_v4	464103	.	A	T	222	.	DP=25;VDB=1.758473e-01;AF1=1;AC1=2;DP4=0,0,14,11;MQ=60;FQ=-102	GT:PL:GQ	1/1:255,75,0:99
Tb927_01_v4	464165	.	A	G	222	.	DP=28;VDB=5.149423e-02;AF1=1;AC1=2;DP4=0,0,16,12;MQ=60;FQ=-111	GT:PL:GQ	1/1:255,84,0:99
Tb927_01_v4	464183	.	T	C	222	.	DP=34;VDB=4.092836e-02;AF1=1;AC1=2;DP4=0,0,15,19;MQ=60;FQ=-129	GT:PL:GQ	1/1:255,102,0:99
Tb927_01_v4	464269	.	C	A	159	.	DP=31;VDB=1.428404e-01;RPB=-1.094083e+00;AF1=0.5;AC1=1;DP4=9,11,6,5;MQ=60;FQ=162;PV4=0.72,0.12,1,1	GT:PL:GQ	0/1:189,0,255:99
Tb927_01_v4	464283	.	G	A	201	.	DP=29;VDB=1.315670e-01;RPB=-1.418416e+00;AF1=0.5;AC1=1;DP4=8,7,7,7;MQ=60;FQ=204;PV4=1,0.021,1,0.2	GT:PL:GQ	0/1:231,0,255:99
Tb927_01_v4	464418	.	G	A	222	.	DP=35;VDB=2.992293e-01;AF1=1;AC1=2;DP4=0,0,12,22;MQ=59;FQ=-129	GT:PL:GQ	1/1:255,102,0:99
Tb927_01_v4	464488	.	A	C	222	.	DP=33;VDB=1.365001e-01;AF1=1;AC1=2;DP4=0,0,16,17;MQ=60;FQ=-126	GT:PL:GQ	1/1:255,99,0:99
Tb927_01_v4	464611	.	G	A	222	.	DP=38;VDB=2.823750e-01;AF1=1;AC1=2;DP4=0,0,18,18;MQ=60;FQ=-135	GT:PL:GQ	1/1:255,108,0:99
Tb927_01_v4	464813	.	C	T	193	.	DP=26;VDB=1.363319e-01;RPB=-7.715168e-02;AF1=0.5;AC1=1;DP4=7,7,4,8;MQ=60;FQ=196;PV4=0.45,1,1,0.21	GT:PL:GQ	0/1:223,0,255:99
Tb927_01_v4	464862	.	C	T	222	.	DP=30;VDB=2.674859e-01;AF1=1;AC1=2;DP4=0,0,12,16;MQ=60;FQ=-111	GT:PL:GQ	1/1:255,84,0:99
Tb927_01_v4	464903	.	C	T	222	.	DP=30;VDB=2.015408e-01;AF1=1;AC1=2;DP4=0,0,16,12;MQ=60;FQ=-111	GT:PL:GQ	1/1:255,84,0:99
Tb927_01_v4	465009	.	C	T	222	.	DP=42;VDB=3.209299e-01;AF1=1;AC1=2;DP4=0,0,15,26;MQ=60;FQ=-150	GT:PL:GQ	1/1:255,123,0:99
Tb927_01_v4	465027	.	C	T	222	.	DP=39;VDB=3.223473e-01;AF1=1;AC1=2;DP4=0,0,15,24;MQ=60;FQ=-144	GT:PL:GQ	1/1:255,117,0:99
Tb927_01_v4	465085	.	A	G	222	.	DP=35;VDB=8.177608e-02;AF1=1;AC1=2;DP4=0,0,19,14;MQ=60;FQ=-126	GT:PL:GQ	1/1:255,99,0:99
Tb927_01_v4	465086	.	G	T	222	.	DP=35;VDB=9.665092e-02;AF1=1;AC1=2;DP4=0,0,18,14;MQ=60;FQ=-123	GT:PL:GQ	1/1:255,96,0:99
Tb927_01_v4	465106	.	A	C	222	.	DP=35;VDB=3.022577e-01;AF1=1;AC1=2;DP4=0,0,19,16;MQ=60;FQ=-132	GT:PL:GQ	1/1:255,105,0:99
Tb927_01_v4	465162	.	A	G	222	.	DP=41;VDB=2.316344e-01;AF1=1;AC1=2;DP4=0,0,21,20;MQ=60;FQ=-150	GT:PL:GQ	1/1:255,123,0:99
Tb927_01_v4	465164	.	C	T	222	.	DP=41;VDB=2.649739e-01;AF1=1;AC1=2;DP4=0,0,21,20;MQ=60;FQ=-150	GT:PL:GQ	1/1:255,123,0:99
Tb927_01_v4	465347	.	A	G	222	.	DP=19;VDB=7.975894e-02;AF1=1;AC1=2;DP4=0,0,15,4;MQ=60;FQ=-84	GT:PL:GQ	1/1:255,57,0:99
Tb927_01_v4	465454	.	A	T	222	.	DP=44;VDB=3.362092e-01;AF1=1;AC1=2;DP4=0,0,14,29;MQ=59;FQ=-156	GT:PL:GQ	1/1:255,129,0:99
Tb927_01_v4	465475	.	C	T	222	.	DP=37;VDB=2.491313e-01;AF1=1;AC1=2;DP4=0,0,13,24;MQ=59;FQ=-138	GT:PL:GQ	1/1:255,111,0:99
Tb927_01_v4	465519	.	C	T	222	.	DP=32;VDB=2.917820e-01;AF1=1;AC1=2;DP4=0,0,12,20;MQ=60;FQ=-123	GT:PL:GQ	1/1:255,96,0:99
Tb927_01_v4	465554	.	T	C	222	.	DP=37;VDB=3.117307e-01;AF1=1;AC1=2;DP4=0,0,14,23;MQ=60;FQ=-138	GT:PL:GQ	1/1:255,111,0:99
Tb927_01_v4	465766	.	C	T	222	.	DP=33;VDB=3.640936e-02;AF1=1;AC1=2;DP4=0,0,13,19;MQ=60;FQ=-123	GT:PL:GQ	1/1:255,96,0:99
Tb927_01_v4	465907	.	C	T	222	.	DP=29;VDB=2.672790e-01;AF1=1;AC1=2;DP4=0,0,11,16;MQ=60;FQ=-108	GT:PL:GQ	1/1:255,81,0:99
Tb927_01_v4	465909	.	G	C	222	.	DP=30;VDB=2.625331e-01;AF1=1;AC1=2;DP4=0,0,11,15;MQ=60;FQ=-105	GT:PL:GQ	1/1:255,78,0:99
Tb927_01_v4	465987	.	T	.	28.2	.	DP=7;;AC1=2;FQ=-30	PL	0
Tb927_01_v4	465991	.	T	.	28.2	.	DP=6;;AC1=2;FQ=-30	PL	0
Tb927_01_v4	465995	.	tga	.	7.4	.	INDEL;IS=2,0.333333;DP=6;AF1=1;AC1=2;DP4=0,0,0,1;MQ=60;FQ=-37.5	PL	31
Tb927_01_v4	465995	.	tga	.	7.4	.	INDEL;IS=2,0.333333;DP=6;AF1=1;AC1=2;DP4=0,0,0,1;MQ=60;FQ=-37.5	PL	31
Tb927_01_v4	465996	.	G	.	28.2	.	DP=4;;AC1=2;FQ=-30	PL	0
Tb927_01_v4	465997	.	A	.	28.2	.	DP=4;;AC1=2;FQ=-30	PL	0
Tb927_01_v4	465999	.	G	.	28.2	.	DP=4;;AC1=2;FQ=-30	PL	0
Tb927_01_v4	466170	.	G	A	222	.	DP=27;VDB=2.392883e-01;AF1=1;AC1=2;DP4=0,0,5,22;MQ=60;FQ=-108	GT:PL:GQ	1/1:255,81,0:99
Tb927_01_v4	466178	.	T	C	222	.	DP=25;VDB=2.052524e-01;AF1=1;AC1=2;DP4=0,0,5,19;MQ=60;FQ=-99	GT:PL:GQ	1/1:255,72,0:99
Tb927_01_v4	466286	.	G	T	182	.	DP=13;VDB=1.549222e-01;AF1=1;AC1=2;DP4=0,0,1,12;MQ=60;FQ=-66	GT:PL:GQ	1/1:215,39,0:75
Tb927_01_v4	466349	.	A	.	5.45	.	DP=4;AF1=1;AC1=2;DP4=0,0,0,1;MQ=60;FQ=-30	PL	26
Tb927_01_v4	466351	.	A	.	5.45	.	DP=1;AF1=1;AC1=2;DP4=0,0,0,1;MQ=60;FQ=-30	PL	26
Tb927_01_v4	466405	.	C	G	55	.	DP=10;VDB=7.460385e-02;RPB=-1.595751e+00;AF1=0.5;AC1=1;DP4=5,1,4,0;MQ=60;FQ=58;PV4=1,0.43,1,0.045	GT:PL:GQ	0/1:85,0,137:88
Tb927_01_v4	466438	.	T	G	222	.	DP=20;VDB=1.718726e-01;AF1=1;AC1=2;DP4=0,0,12,8;MQ=60;FQ=-87	GT:PL:GQ	1/1:255,60,0:99
Tb927_01_v4	466439	.	C	A	222	.	DP=21;VDB=1.894304e-01;AF1=1;AC1=2;DP4=0,0,12,9;MQ=60;FQ=-90	GT:PL:GQ	1/1:255,63,0:99
Tb927_01_v4	466466	.	A	G	171	.	DP=23;VDB=1.389943e-01;RPB=1.147321e+00;AF1=0.5;AC1=1;DP4=5,8,4,6;MQ=60;FQ=174;PV4=1,1,1,1	GT:PL:GQ	0/1:201,0,243:99
Tb927_01_v4	466490	.	T	G	222	.	DP=22;VDB=2.011526e-01;AF1=1;AC1=2;DP4=0,0,7,14;MQ=60;FQ=-90	GT:PL:GQ	1/1:255,63,0:99
Tb927_01_v4	466552	.	C	.	28.2	.	DP=12;;AC1=2;FQ=-30	PL	0
Tb927_01_v4	466552	.	ca	cAa	3.23	.	INDEL;IS=7,0.583333;DP=12;VDB=6.508500e-02;AF1=1;AC1=2;DP4=0,0,3,0;MQ=60;FQ=-43.5	GT:PL:GQ	1/1:40,9,0:7
Tb927_01_v4	466561	.	A	G	191	.	DP=13;VDB=8.640123e-02;AF1=1;AC1=2;DP4=0,0,9,3;MQ=60;FQ=-63	GT:PL:GQ	1/1:224,36,0:69
Tb927_01_v4	466584	.	G	A	222	.	DP=20;VDB=1.971257e-01;AF1=1;AC1=2;DP4=0,0,17,3;MQ=60;FQ=-87	GT:PL:GQ	1/1:255,60,0:99
Tb927_01_v4	466599	.	C	T	158	.	DP=20;VDB=1.512108e-02;RPB=2.645751e-01;AF1=0.5;AC1=1;DP4=10,0,8,2;MQ=60;FQ=111;PV4=0.47,1,1,0.42	GT:PL:GQ	0/1:188,0,138:99
Tb927_01_v4	466651	.	ttta	t	7.35	.	INDEL;IS=1,0.062500;DP=16;VDB=7.680000e-02;AF1=0.5;AC1=1;DP4=1,0,0,1;MQ=60;FQ=7.35;PV4=1,1,1,1	GT:PL:GQ	0/1:44,0,44:44
Tb927_01_v4	466652	.	tt	.	26.4	.	INDEL;IS=6,0.300000;DP=19;VDB=5.920000e-02;AF1=0.5;AC1=1;DP4=1,0,1,0;MQ=60;FQ=-26.5;PV4=1,1,1,1	PL	11
Tb927_01_v4	466653	.	T	A	98.1	.	DP=12;VDB=1.031918e-01;AF1=1;AC1=2;DP4=0,0,5,1;MQ=60;FQ=-45	GT:PL:GQ	1/1:131,18,0:33
Tb927_01_v4	466761	.	A	G	222	.	DP=14;VDB=1.667087e-01;AF1=1;AC1=2;DP4=0,0,7,7;MQ=60;FQ=-69	GT:PL:GQ	1/1:255,42,0:81
Tb927_01_v4	466764	.	C	G	222	.	DP=13;VDB=1.532772e-01;AF1=1;AC1=2;DP4=0,0,7,6;MQ=60;FQ=-66	GT:PL:GQ	1/1:255,39,0:75
Tb927_01_v4	466814	.	T	A	222	.	DP=19;VDB=5.261906e-02;AF1=1;AC1=2;DP4=0,0,14,5;MQ=60;FQ=-84	GT:PL:GQ	1/1:255,57,0:99
Tb927_01_v4	466894	.	T	C	222	.	DP=19;VDB=8.429717e-02;AF1=1;AC1=2;DP4=0,0,12,6;MQ=60;FQ=-81	GT:PL:GQ	1/1:255,54,0:99
Tb927_01_v4	467140	.	T	A	222	.	DP=25;VDB=2.337590e-01;AF1=1;AC1=2;DP4=0,0,13,12;MQ=60;FQ=-102	GT:PL:GQ	1/1:255,75,0:99
Tb927_01_v4	467238	.	G	A	105	.	DP=25;VDB=2.506820e-02;RPB=-2.118296e-01;AF1=0.5;AC1=1;DP4=5,13,2,5;MQ=60;FQ=108;PV4=1,1,1,1	GT:PL:GQ	0/1:135,0,255:99
Tb927_01_v4	467426	.	T	A	11.1	.	DP=2;VDB=5.600000e-02;AF1=1;AC1=2;DP4=0,0,2,0;MQ=60;FQ=-33	GT:PL:GQ	1/1:42,6,0:9
Tb927_01_v4	467947	.	C	T	222	.	DP=38;VDB=9.699072e-02;AF1=1;AC1=2;DP4=0,0,21,16;MQ=60;FQ=-138	GT:PL:GQ	1/1:255,111,0:99
Tb927_01_v4	468043	.	A	G	200	.	DP=21;VDB=1.398301e-01;RPB=2.377287e-01;AF1=0.5;AC1=1;DP4=7,0,9,4;MQ=60;FQ=78;PV4=0.25,1,1,1	GT:PL:GQ	0/1:230,0,105:99
Tb927_01_v4	468229	.	C	T	222	.	DP=27;VDB=2.623182e-01;AF1=1;AC1=2;DP4=0,0,21,5;MQ=60;FQ=-105	GT:PL:GQ	1/1:255,78,0:99
Tb927_01_v4	468230	.	C	T	222	.	DP=27;VDB=2.463908e-01;AF1=1;AC1=2;DP4=0,0,21,5;MQ=60;FQ=-105	GT:PL:GQ	1/1:255,78,0:99
Tb927_01_v4	468360	.	G	C	222	.	DP=28;VDB=3.305658e-02;AF1=1;AC1=2;DP4=0,0,14,14;MQ=60;FQ=-111	GT:PL:GQ	1/1:255,84,0:99
Tb927_01_v4	468508	.	G	T	222	.	DP=36;VDB=2.559709e-01;AF1=1;AC1=2;DP4=0,0,18,18;MQ=60;FQ=-135	GT:PL:GQ	1/1:255,108,0:99
Tb927_01_v4	468516	.	T	C	222	.	DP=37;VDB=2.102747e-01;AF1=1;AC1=2;DP4=0,0,19,18;MQ=60;FQ=-138	GT:PL:GQ	1/1:255,111,0:99
Tb927_01_v4	468657	.	G	A	222	.	DP=29;VDB=2.045807e-01;AF1=1;AC1=2;DP4=0,0,13,16;MQ=60;FQ=-114	GT:PL:GQ	1/1:255,87,0:99
Tb927_01_v4	468744	.	C	A	222	.	DP=44;VDB=6.781851e-04;AF1=1;AC1=2;DP4=0,0,22,18;MQ=60;FQ=-147	GT:PL:GQ	1/1:255,120,0:99
Tb927_01_v4	468745	.	G	C	222	.	DP=44;VDB=1.323176e-03;AF1=1;AC1=2;DP4=0,0,23,18;MQ=60;FQ=-150	GT:PL:GQ	1/1:255,123,0:99
Tb927_01_v4	468924	.	C	T	222	.	DP=26;VDB=1.023437e-01;AF1=1;AC1=2;DP4=0,0,6,20;MQ=60;FQ=-105	GT:PL:GQ	1/1:255,78,0:99
Tb927_01_v4	468972	.	G	T	222	.	DP=36;VDB=1.337216e-01;AF1=1;AC1=2;DP4=0,0,14,19;MQ=60;FQ=-126	GT:PL:GQ	1/1:255,99,0:99
Tb927_01_v4	469151	.	A	G	222	.	DP=26;VDB=1.001665e-01;AF1=1;AC1=2;DP4=0,0,9,17;MQ=60;FQ=-105	GT:PL:GQ	1/1:255,78,0:99
Tb927_01_v4	469238	.	C	T	222	.	DP=28;VDB=2.462814e-01;AF1=1;AC1=2;DP4=0,0,15,13;MQ=60;FQ=-111	GT:PL:GQ	1/1:255,84,0:99
Tb927_01_v4	469278	.	A	.	13.2	.	DP=23;RPB=9.668049e-01;AF1=0.4962;AC1=1;DP4=0,1,0,1;MQ=60;FQ=-11.3;PV4=1,1,1,1	PL	17
Tb927_01_v4	469278	.	aa	aAGa	80.5	.	INDEL;IS=21,0.913043;DP=23;VDB=7.121440e-02;AF1=1;AC1=2;DP4=1,0,11,10;MQ=60;FQ=-81.5;PV4=1,1,1,1	GT:PL:GQ	1/1:121,47,0:91
Tb927_01_v4	469427	.	aaata	ata	217	.	INDEL;IS=16,0.421053;DP=38;VDB=6.596115e-02;AF1=0.5;AC1=1;DP4=7,7,8,5;MQ=60;FQ=179;PV4=0.7,1,1,1	GT:PL:GQ	0/1:255,0,214:99
Tb927_01_v4	469428	.	A	T	222	.	DP=22;VDB=1.666083e-01;AF1=1;AC1=2;DP4=0,0,9,6;MQ=60;FQ=-72	GT:PL:GQ	1/1:255,45,0:87
Tb927_01_v4	469551	.	A	C	222	.	DP=36;VDB=1.410991e-01;AF1=1;AC1=2;DP4=0,0,15,20;MQ=60;FQ=-132	GT:PL:GQ	1/1:255,105,0:99
Tb927_01_v4	469652	.	G	A	222	.	DP=30;VDB=1.347928e-01;AF1=1;AC1=2;DP4=0,0,20,10;MQ=60;FQ=-117	GT:PL:GQ	1/1:255,90,0:99
Tb927_01_v4	469768	.	A	G	222	.	DP=32;VDB=7.239246e-02;AF1=1;AC1=2;DP4=0,0,18,14;MQ=60;FQ=-123	GT:PL:GQ	1/1:255,96,0:99
Tb927_01_v4	469852	.	A	G	222	.	DP=38;VDB=3.165488e-01;AF1=1;AC1=2;DP4=0,0,18,20;MQ=60;FQ=-141	GT:PL:GQ	1/1:255,114,0:99
Tb927_01_v4	469987	.	A	C	222	.	DP=57;VDB=3.676026e-01;AF1=1;AC1=2;DP4=0,0,23,30;MQ=60;FQ=-187	GT:PL:GQ	1/1:255,160,0:99
Tb927_01_v4	469997	.	C	T	222	.	DP=53;VDB=2.906979e-01;AF1=1;AC1=2;DP4=0,0,25,26;MQ=60;FQ=-181	GT:PL:GQ	1/1:255,154,0:99
Tb927_01_v4	470076	.	G	C	222	.	DP=31;VDB=2.117645e-01;AF1=1;AC1=2;DP4=0,0,16,15;MQ=60;FQ=-120	GT:PL:GQ	1/1:255,93,0:99
Tb927_01_v4	470115	.	C	T	222	.	DP=27;VDB=2.586254e-01;AF1=1;AC1=2;DP4=0,0,14,12;MQ=60;FQ=-105	GT:PL:GQ	1/1:255,78,0:99
Tb927_01_v4	470391	.	G	A	222	.	DP=39;VDB=3.152401e-01;AF1=1;AC1=2;DP4=0,0,13,26;MQ=60;FQ=-144	GT:PL:GQ	1/1:255,117,0:99
Tb927_01_v4	470451	.	T	C	197	.	DP=34;VDB=1.080524e-01;RPB=6.906494e-01;AF1=0.5;AC1=1;DP4=10,9,7,6;MQ=60;FQ=200;PV4=1,1,1,1	GT:PL:GQ	0/1:227,0,255:99
Tb927_01_v4	470905	.	G	T	222	.	DP=30;VDB=9.347390e-02;AF1=1;AC1=2;DP4=0,0,11,19;MQ=60;FQ=-117	GT:PL:GQ	1/1:255,90,0:99
Tb927_01_v4	470959	.	T	C	222	.	DP=26;VDB=2.534931e-01;AF1=1;AC1=2;DP4=0,0,8,18;MQ=60;FQ=-105	GT:PL:GQ	1/1:255,78,0:99
Tb927_01_v4	471015	.	G	T	222	.	DP=23;VDB=1.804847e-01;AF1=1;AC1=2;DP4=0,0,6,15;MQ=60;FQ=-90	GT:PL:GQ	1/1:255,63,0:99
Tb927_01_v4	471198	.	C	G	222	.	DP=37;VDB=2.033377e-01;AF1=1;AC1=2;DP4=0,0,15,21;MQ=60;FQ=-135	GT:PL:GQ	1/1:255,108,0:99
Tb927_01_v4	471213	.	G	A	222	.	DP=38;VDB=2.221474e-01;AF1=1;AC1=2;DP4=0,0,16,21;MQ=60;FQ=-138	GT:PL:GQ	1/1:255,111,0:99
Tb927_01_v4	471294	.	A	G	222	.	DP=32;VDB=9.460724e-02;AF1=1;AC1=2;DP4=0,0,18,14;MQ=60;FQ=-123	GT:PL:GQ	1/1:255,96,0:99
Tb927_01_v4	471565	.	tccccc	tcccc	93.5	.	INDEL;IS=15,0.500000;DP=30;VDB=8.765940e-02;AF1=1;AC1=2;DP4=0,0,6,4;MQ=60;FQ=-64.5	GT:PL:GQ	1/1:134,30,0:57
Tb927_01_v4	471565	.	tccccc	tcccc	93.5	.	INDEL;IS=15,0.500000;DP=30;VDB=8.765940e-02;AF1=1;AC1=2;DP4=0,0,6,4;MQ=60;FQ=-64.5	GT:PL:GQ	1/1:134,30,0:57
Tb927_01_v4	471565	.	tccccc	tcccc	93.5	.	INDEL;IS=15,0.500000;DP=30;VDB=8.765940e-02;AF1=1;AC1=2;DP4=0,0,6,4;MQ=60;FQ=-64.5	GT:PL:GQ	1/1:134,30,0:57
Tb927_01_v4	471566	.	C	T	222	.	DP=14;VDB=1.092263e-01;AF1=1;AC1=2;DP4=0,0,6,6;MQ=60;FQ=-63	GT:PL:GQ	1/1:255,36,0:69
Tb927_01_v4	471567	.	C	T	222	.	DP=29;VDB=1.262456e-01;AF1=1;AC1=2;DP4=0,0,6,6;MQ=60;FQ=-63	GT:PL:GQ	1/1:255,36,0:69
Tb927_01_v4	471568	.	C	T,G	222	.	DP=29;VDB=1.361377e-01;AF1=1;AC1=2;DP4=0,0,6,6;MQ=60;FQ=-60	GT:PL:GQ	1/1:255,33,0,234,0,231:63
Tb927_01_v4	471602	.	G	A	222	.	DP=29;VDB=2.748134e-01;AF1=1;AC1=2;DP4=0,0,15,14;MQ=60;FQ=-114	GT:PL:GQ	1/1:255,87,0:99
Tb927_01_v4	471614	.	A	G	222	.	DP=30;VDB=2.373992e-01;AF1=1;AC1=2;DP4=0,0,14,16;MQ=60;FQ=-117	GT:PL:GQ	1/1:255,90,0:99
Tb927_01_v4	471673	.	C	A	222	.	DP=42;VDB=1.249729e-01;AF1=1;AC1=2;DP4=0,0,23,19;MQ=60;FQ=-153	GT:PL:GQ	1/1:255,126,0:99
Tb927_01_v4	471751	.	A	G	213	.	DP=41;VDB=1.541712e-01;RPB=1.284841e-01;AF1=0.5;AC1=1;DP4=15,8,8,8;MQ=60;FQ=216;PV4=0.51,0.36,1,1	GT:PL:GQ	0/1:243,0,255:99
Tb927_01_v4	471752	.	C	T	201	.	DP=41;VDB=1.651931e-01;RPB=-3.319764e-01;AF1=0.5;AC1=1;DP4=15,9,7,8;MQ=60;FQ=204;PV4=0.51,1,1,1	GT:PL:GQ	0/1:231,0,255:99
Tb927_01_v4	471953	.	T	C	222	.	DP=33;VDB=1.307205e-01;AF1=1;AC1=2;DP4=0,0,15,16;MQ=60;FQ=-120	GT:PL:GQ	1/1:255,93,0:99
Tb927_01_v4	471957	.	C	T	222	.	DP=32;VDB=1.215022e-01;AF1=1;AC1=2;DP4=0,0,15,16;MQ=60;FQ=-120	GT:PL:GQ	1/1:255,93,0:99
Tb927_01_v4	472003	.	A	G	222	.	DP=38;VDB=2.066768e-01;AF1=1;AC1=2;DP4=0,0,16,21;MQ=60;FQ=-138	GT:PL:GQ	1/1:255,111,0:99
Tb927_01_v4	472071	.	C	T	222	.	DP=34;VDB=1.720655e-01;AF1=1;AC1=2;DP4=0,0,14,19;MQ=60;FQ=-126	GT:PL:GQ	1/1:255,99,0:99
Tb927_01_v4	472077	.	T	C	222	.	DP=34;VDB=3.001652e-01;AF1=1;AC1=2;DP4=0,0,13,21;MQ=60;FQ=-129	GT:PL:GQ	1/1:255,102,0:99
Tb927_01_v4	472221	.	T	A	183	.	DP=28;VDB=7.097279e-02;AF1=1;AC1=2;DP4=0,0,4,5;MQ=60;FQ=-54	GT:PL:GQ	1/1:216,27,0:51
Tb927_01_v4	472222	.	T	A	202	.	DP=28;VDB=7.478866e-02;AF1=1;AC1=2;DP4=0,0,4,5;MQ=60;FQ=-54	GT:PL:GQ	1/1:235,27,0:51
Tb927_01_v4	472223	.	T	A	206	.	DP=27;VDB=7.798458e-02;AF1=1;AC1=2;DP4=0,0,4,5;MQ=60;FQ=-54	GT:PL:GQ	1/1:239,27,0:51
Tb927_01_v4	472223	.	ttt	t	123	.	INDEL;IS=16,0.592593;DP=27;VDB=1.724107e-01;AF1=1;AC1=2;DP4=0,0,4,11;MQ=60;FQ=-79.5	GT:PL:GQ	1/1:164,45,0:87
Tb927_01_v4	472223	.	ttt	t	123	.	INDEL;IS=16,0.592593;DP=27;VDB=1.724107e-01;AF1=1;AC1=2;DP4=0,0,4,11;MQ=60;FQ=-79.5	GT:PL:GQ	1/1:164,45,0:87
Tb927_01_v4	472223	.	ttt	t	123	.	INDEL;IS=16,0.592593;DP=27;VDB=1.724107e-01;AF1=1;AC1=2;DP4=0,0,4,11;MQ=60;FQ=-79.5	GT:PL:GQ	1/1:164,45,0:87
Tb927_01_v4	472224	.	T	A	205	.	DP=10;VDB=8.054467e-02;AF1=1;AC1=2;DP4=0,0,4,5;MQ=60;FQ=-54	GT:PL:GQ	1/1:238,27,0:51
Tb927_01_v4	472225	.	T	A	210	.	DP=9;VDB=8.565072e-02;AF1=1;AC1=2;DP4=0,0,4,5;MQ=60;FQ=-54	GT:PL:GQ	1/1:243,27,0:51
Tb927_01_v4	472253	.	T	C	222	.	DP=24;VDB=2.115656e-01;AF1=1;AC1=2;DP4=0,0,7,16;MQ=60;FQ=-96	GT:PL:GQ	1/1:255,69,0:99
Tb927_01_v4	472280	.	C	T	222	.	DP=15;VDB=1.688640e-01;AF1=1;AC1=2;DP4=0,0,5,10;MQ=60;FQ=-72	GT:PL:GQ	1/1:255,45,0:87
Tb927_01_v4	472386	.	T	A	177	.	DP=8;VDB=1.014296e-01;AF1=1;AC1=2;DP4=0,0,3,5;MQ=60;FQ=-51	GT:PL:GQ	1/1:210,24,0:45
Tb927_01_v4	472398	.	G	A	222	.	DP=14;VDB=1.186188e-01;AF1=1;AC1=2;DP4=0,0,7,6;MQ=60;FQ=-66	GT:PL:GQ	1/1:255,39,0:75
Tb927_01_v4	472400	.	T	C	222	.	DP=14;VDB=1.431832e-01;AF1=1;AC1=2;DP4=0,0,7,7;MQ=60;FQ=-69	GT:PL:GQ	1/1:255,42,0:81
Tb927_01_v4	472410	.	C	G	222	.	DP=18;VDB=1.867606e-01;AF1=1;AC1=2;DP4=0,0,7,11;MQ=60;FQ=-81	GT:PL:GQ	1/1:255,54,0:99
Tb927_01_v4	472427	.	T	C	222	.	DP=25;VDB=2.291476e-01;AF1=1;AC1=2;DP4=0,0,9,16;MQ=60;FQ=-102	GT:PL:GQ	1/1:255,75,0:99
Tb927_01_v4	472475	.	C	G	222	.	DP=31;VDB=2.805999e-01;AF1=1;AC1=2;DP4=0,0,9,22;MQ=60;FQ=-120	GT:PL:GQ	1/1:255,93,0:99
Tb927_01_v4	472487	.	A	G	222	.	DP=29;VDB=2.726868e-01;AF1=1;AC1=2;DP4=0,0,8,21;MQ=60;FQ=-114	GT:PL:GQ	1/1:255,87,0:99
Tb927_01_v4	472805	.	A	.	18.1	.	DP=10;RPB=8.170978e-01;AF1=0.4837;AC1=1;DP4=3,3,0,1;MQ=60;FQ=-15.1;PV4=1,1,1,0.0024	PL	12
Tb927_01_v4	472819	.	G	A	222	.	DP=15;VDB=9.513986e-02;AF1=1;AC1=2;DP4=0,0,9,5;MQ=60;FQ=-69	GT:PL:GQ	1/1:255,42,0:81
Tb927_01_v4	472885	.	T	G	222	.	DP=20;VDB=1.956899e-01;AF1=1;AC1=2;DP4=0,0,11,9;MQ=58;FQ=-87	GT:PL:GQ	1/1:255,60,0:99
Tb927_01_v4	472917	.	G	A	222	.	DP=14;VDB=1.660341e-01;AF1=1;AC1=2;DP4=0,0,11,3;MQ=60;FQ=-69	GT:PL:GQ	1/1:255,42,0:81
Tb927_01_v4	473035	.	tgtt	t	112	.	INDEL;IS=4,0.400000;DP=10;VDB=1.146525e-01;AF1=0.5;AC1=1;DP4=3,1,1,2;MQ=60;FQ=115;PV4=0.49,0.039,1,1	GT:PL:GQ	0/1:150,0,191:99
Tb927_01_v4	473036	.	G	A	114	.	DP=6;VDB=8.314073e-02;AF1=1;AC1=2;DP4=0,0,4,1;MQ=60;FQ=-42	GT:PL:GQ	1/1:147,15,0:27
Tb927_01_v4	473081	.	G	T	171	.	DP=19;VDB=9.093928e-02;RPB=-2.041242e-01;AF1=0.5;AC1=1;DP4=1,8,7,3;MQ=60;FQ=136;PV4=0.02,0.38,1,1	GT:PL:GQ	0/1:201,0,163:99
Tb927_01_v4	473332	.	G	A	57	.	DP=3;VDB=5.628053e-02;AF1=1;AC1=2;DP4=0,0,0,3;MQ=60;FQ=-36	GT:PL:GQ	1/1:89,9,0:16
Tb927_01_v4	473419	.	A	G	222	.	DP=38;VDB=2.273823e-01;AF1=1;AC1=2;DP4=0,0,23,13;MQ=60;FQ=-135	GT:PL:GQ	1/1:255,108,0:99
Tb927_01_v4	473540	.	T	G	222	.	DP=32;VDB=2.404641e-01;AF1=1;AC1=2;DP4=0,0,24,7;MQ=60;FQ=-120	GT:PL:GQ	1/1:255,93,0:99
Tb927_01_v4	473716	.	G	T	222	.	DP=32;VDB=2.630671e-01;AF1=1;AC1=2;DP4=0,0,18,14;MQ=60;FQ=-123	GT:PL:GQ	1/1:255,96,0:99
Tb927_01_v4	473717	.	C	T	222	.	DP=31;VDB=2.171751e-01;AF1=1;AC1=2;DP4=0,0,17,14;MQ=60;FQ=-120	GT:PL:GQ	1/1:255,93,0:99
Tb927_01_v4	473829	.	C	T	225	.	DP=38;VDB=1.963441e-01;RPB=-1.187234e+00;AF1=0.5;AC1=1;DP4=7,8,14,7;MQ=60;FQ=220;PV4=0.31,0.098,1,1	GT:PL:GQ	0/1:255,0,248:99
Tb927_01_v4	473870	.	G	C	222	.	DP=31;VDB=2.159265e-01;AF1=1;AC1=2;DP4=0,0,17,13;MQ=60;FQ=-117	GT:PL:GQ	1/1:255,90,0:99
Tb927_01_v4	473883	.	T	C	222	.	DP=32;VDB=1.210855e-01;AF1=1;AC1=2;DP4=0,0,20,12;MQ=60;FQ=-123	GT:PL:GQ	1/1:255,96,0:99
Tb927_01_v4	473898	.	G	T	222	.	DP=28;VDB=2.634682e-01;AF1=1;AC1=2;DP4=0,0,17,10;MQ=60;FQ=-108	GT:PL:GQ	1/1:255,81,0:99
Tb927_01_v4	473928	.	C	T	222	.	DP=29;VDB=2.360928e-01;AF1=1;AC1=2;DP4=0,0,16,12;MQ=60;FQ=-111	GT:PL:GQ	1/1:255,84,0:99
Tb927_01_v4	473958	.	A	G	222	.	DP=28;VDB=2.720003e-01;AF1=1;AC1=2;DP4=0,0,6,22;MQ=60;FQ=-111	GT:PL:GQ	1/1:255,84,0:99
Tb927_01_v4	474041	.	T	C	222	.	DP=31;VDB=2.623512e-01;AF1=1;AC1=2;DP4=0,0,9,22;MQ=60;FQ=-120	GT:PL:GQ	1/1:255,93,0:99
Tb927_01_v4	474087	.	C	T	222	.	DP=40;VDB=1.647223e-01;AF1=1;AC1=2;DP4=0,0,18,21;MQ=60;FQ=-144	GT:PL:GQ	1/1:255,117,0:99
Tb927_01_v4	474107	.	A	G	222	.	DP=41;VDB=1.348543e-01;AF1=1;AC1=2;DP4=0,0,17,23;MQ=60;FQ=-147	GT:PL:GQ	1/1:255,120,0:99
Tb927_01_v4	474382	.	A	C	222	.	DP=27;VDB=2.131300e-01;AF1=1;AC1=2;DP4=0,0,11,16;MQ=60;FQ=-108	GT:PL:GQ	1/1:255,81,0:99
Tb927_01_v4	474448	.	A	C	222	.	DP=22;VDB=1.471087e-01;AF1=1;AC1=2;DP4=0,0,12,9;MQ=60;FQ=-90	GT:PL:GQ	1/1:255,63,0:99
Tb927_01_v4	474455	.	A	T	222	.	DP=21;VDB=1.923393e-01;AF1=1;AC1=2;DP4=0,0,13,6;MQ=60;FQ=-84	GT:PL:GQ	1/1:255,57,0:99
Tb927_01_v4	474474	.	A	G	222	.	DP=18;VDB=1.867252e-01;AF1=1;AC1=2;DP4=0,0,10,8;MQ=60;FQ=-81	GT:PL:GQ	1/1:255,54,0:99
Tb927_01_v4	474517	.	T	C	222	.	DP=31;VDB=2.534719e-01;AF1=1;AC1=2;DP4=0,0,13,18;MQ=60;FQ=-120	GT:PL:GQ	1/1:255,93,0:99
Tb927_01_v4	474519	.	A	C	222	.	DP=31;VDB=2.009431e-01;AF1=1;AC1=2;DP4=0,0,13,18;MQ=60;FQ=-120	GT:PL:GQ	1/1:255,93,0:99
Tb927_01_v4	474588	.	T	A	225	.	DP=31;VDB=1.210466e-01;RPB=-5.880526e-01;AF1=0.5;AC1=1;DP4=2,10,11,8;MQ=60;FQ=152;PV4=0.032,1,1,1	GT:PL:GQ	0/1:255,0,179:99
Tb927_01_v4	474923	.	C	A	222	.	DP=30;VDB=2.626323e-01;AF1=1;AC1=2;DP4=0,0,17,12;MQ=60;FQ=-114	GT:PL:GQ	1/1:255,87,0:99
Tb927_01_v4	474925	.	G	A	222	.	DP=30;VDB=2.637732e-01;AF1=1;AC1=2;DP4=0,0,17,12;MQ=60;FQ=-114	GT:PL:GQ	1/1:255,87,0:99
Tb927_01_v4	475146	.	T	C	222	.	DP=25;VDB=2.473954e-01;AF1=1;AC1=2;DP4=0,0,17,8;MQ=60;FQ=-102	GT:PL:GQ	1/1:255,75,0:99
Tb927_01_v4	475272	.	A	G	225	.	DP=29;VDB=1.516956e-01;RPB=-4.582576e-01;AF1=0.5;AC1=1;DP4=5,9,6,9;MQ=60;FQ=211;PV4=1,1,1,1	GT:PL:GQ	0/1:255,0,238:99
Tb927_01_v4	475297	.	G	A	222	.	DP=37;VDB=2.783250e-01;AF1=1;AC1=2;DP4=0,0,19,18;MQ=60;FQ=-138	GT:PL:GQ	1/1:255,111,0:99
Tb927_01_v4	475470	.	T	C	222	.	DP=35;VDB=1.295296e-01;AF1=1;AC1=2;DP4=0,0,16,19;MQ=60;FQ=-132	GT:PL:GQ	1/1:255,105,0:99
Tb927_01_v4	475479	.	C	T	222	.	DP=35;VDB=2.200022e-01;AF1=1;AC1=2;DP4=0,0,18,16;MQ=60;FQ=-129	GT:PL:GQ	1/1:255,102,0:99
Tb927_01_v4	475566	.	C	T	222	.	DP=39;VDB=2.593465e-01;AF1=1;AC1=2;DP4=0,0,18,21;MQ=60;FQ=-144	GT:PL:GQ	1/1:255,117,0:99
Tb927_01_v4	475859	.	acg	a	72.5	.	INDEL;IS=2,0.060606;DP=33;VDB=6.135128e-02;AF1=0.5;AC1=1;DP4=2,6,1,7;MQ=60;FQ=75.5;PV4=1,0.17,1,1	GT:PL:GQ	0/1:110,0,139:99
Tb927_01_v4	475860	.	cgaa	ca	214	.	INDEL;IS=25,0.757576;DP=31;VDB=1.413470e-01;AF1=1;AC1=2;DP4=0,0,12,11;MQ=60;FQ=-97.5	GT:PL:GQ	1/1:255,63,0:99
Tb927_01_v4	475861	.	G	.	28.2	.	DP=5;;AC1=2;FQ=-30	PL	0
Tb927_01_v4	476002	.	C	T	222	.	DP=37;VDB=3.110216e-01;AF1=1;AC1=2;DP4=0,0,21,16;MQ=60;FQ=-138	GT:PL:GQ	1/1:255,111,0:99
Tb927_01_v4	476061	.	T	.	4.12	.	DP=28;RPB=-8.745357e-01;AF1=0.4996;AC1=1;DP4=1,1,0,1;MQ=60;FQ=3.5;PV4=1,1,1,1	PL	28
Tb927_01_v4	476078	.	T	.	4.76	.	DP=25;AF1=1;AC1=2;DP4=0,0,0,1;MQ=60;FQ=-30	PL	27
Tb927_01_v4	476142	.	A	G	222	.	DP=26;VDB=1.234358e-01;AF1=1;AC1=2;DP4=0,0,12,14;MQ=60;FQ=-105	GT:PL:GQ	1/1:255,78,0:99
Tb927_01_v4	476219	.	G	A	144	.	DP=21;VDB=6.799740e-02;RPB=-1.156487e+00;AF1=1;AC1=2;DP4=1,0,0,17;MQ=60;FQ=-59;PV4=0.056,1,1,0.49	GT:PL:GQ	1/1:177,32,0:61
Tb927_01_v4	476229	.	A	G	182	.	DP=16;VDB=8.859001e-03;AF1=1;AC1=2;DP4=0,0,1,15;MQ=60;FQ=-75	GT:PL:GQ	1/1:215,48,0:93
Tb927_01_v4	476237	.	G	A	44.3	.	DP=11;VDB=2.282340e-02;AF1=1;AC1=2;DP4=0,0,0,5;MQ=60;FQ=-42	GT:PL:GQ	1/1:77,15,0:27
Tb927_01_v4	476253	.	C	T	34	.	DP=9;VDB=2.309944e-02;AF1=1;AC1=2;DP4=0,0,3,0;MQ=60;FQ=-36	GT:PL:GQ	1/1:66,9,0:16
Tb927_01_v4	476254	.	A	T	11.4	.	DP=9;VDB=5.752178e-02;RPB=8.435450e-01;AF1=0.5016;AC1=1;DP4=1,0,3,0;MQ=60;FQ=-6.22;PV4=1,0.096,1,0.37	GT:PL:GQ	0/1:41,0,22:26
Tb927_01_v4	476292	.	G	A	222	.	DP=36;VDB=2.098250e-01;AF1=1;AC1=2;DP4=0,0,26,10;MQ=60;FQ=-135	GT:PL:GQ	1/1:255,108,0:99
Tb927_01_v4	476321	.	G	A	222	.	DP=47;VDB=3.531510e-01;AF1=1;AC1=2;DP4=0,0,31,16;MQ=60;FQ=-168	GT:PL:GQ	1/1:255,141,0:99
Tb927_01_v4	476379	.	A	G	222	.	DP=37;VDB=2.048183e-01;AF1=1;AC1=2;DP4=0,0,11,26;MQ=60;FQ=-138	GT:PL:GQ	1/1:255,111,0:99
Tb927_01_v4	476555	.	c	.	74.5	.	INDEL;IS=1,0.041667;DP=24;VDB=6.258507e-02;AF1=0;AC1=0;DP4=11,11,0,1;MQ=60;FQ=-71.5;PV4=1,1,1,0.5	PL	0
Tb927_01_v4	476555	.	C	T	222	.	DP=24;VDB=7.681753e-02;AF1=1;AC1=2;DP4=0,0,10,12;MQ=60;FQ=-93	GT:PL:GQ	1/1:255,66,0:99
Tb927_01_v4	476735	.	A	G	222	.	DP=20;VDB=1.732388e-01;AF1=1;AC1=2;DP4=0,0,8,12;MQ=60;FQ=-87	GT:PL:GQ	1/1:255,60,0:99
Tb927_01_v4	476783	.	A	T	222	.	DP=40;VDB=2.958407e-01;AF1=1;AC1=2;DP4=0,0,16,24;MQ=59;FQ=-147	GT:PL:GQ	1/1:255,120,0:99
Tb927_01_v4	476870	.	C	.	3.67	.	DP=25;VDB=5.960000e-02;AF1=1;AC1=2;DP4=0,0,2,0;MQ=60;FQ=-33	PL	30
Tb927_01_v4	476912	.	C	T	222	.	DP=15;VDB=1.723002e-01;AF1=1;AC1=2;DP4=0,0,7,8;MQ=60;FQ=-72	GT:PL:GQ	1/1:255,45,0:87
Tb927_01_v4	476952	.	A	.	28.2	.	DP=7;;AC1=2;FQ=-30	PL	0
Tb927_01_v4	476960	.	G	.	28.2	.	DP=11;;AC1=2;FQ=-30	PL	0
Tb927_01_v4	476966	.	A	T	198	.	DP=12;VDB=1.036948e-01;AF1=1;AC1=2;DP4=0,0,6,5;MQ=60;FQ=-60	GT:PL:GQ	1/1:231,33,0:63
Tb927_01_v4	476986	.	A	T	222	.	DP=17;VDB=1.264503e-01;AF1=1;AC1=2;DP4=0,0,9,8;MQ=60;FQ=-78	GT:PL:GQ	1/1:255,51,0:99
Tb927_01_v4	477115	.	T	A	73.1	.	DP=17;VDB=9.124552e-02;AF1=1;AC1=2;DP4=0,0,2,4;MQ=60;FQ=-45	GT:PL:GQ	1/1:106,18,0:33
Tb927_01_v4	477117	.	T	A	63.1	.	DP=16;VDB=9.019560e-02;AF1=1;AC1=2;DP4=0,0,2,5;MQ=60;FQ=-48	GT:PL:GQ	1/1:96,21,0:39
Tb927_01_v4	477123	.	G	T	62.1	.	DP=10;VDB=3.564564e-02;AF1=1;AC1=2;DP4=0,0,2,4;MQ=60;FQ=-45	GT:PL:GQ	1/1:95,18,0:33
Tb927_01_v4	477124	.	C	T	74.1	.	DP=8;VDB=4.041064e-02;AF1=1;AC1=2;DP4=0,0,2,4;MQ=60;FQ=-45	GT:PL:GQ	1/1:107,18,0:33
Tb927_01_v4	477286	.	T	G	195	.	DP=9;VDB=1.016131e-01;AF1=1;AC1=2;DP4=0,0,5,4;MQ=60;FQ=-54	GT:PL:GQ	1/1:228,27,0:51
Tb927_01_v4	477381	.	aaaa	a	22.5	.	INDEL;IS=1,0.500000;DP=2;AF1=1;AC1=2;DP4=0,0,0,1;MQ=60;FQ=-37.5	GT:PL:GQ	1/1:60,3,0:6
Tb927_01_v4	477382	.	A	.	28.2	.	DP=1;;AC1=2;FQ=-30	PL	0
Tb927_01_v4	477406	.	A	T	107	.	DP=7;VDB=2.456378e-02;AF1=1;AC1=2;DP4=0,0,5,1;MQ=60;FQ=-45	GT:PL:GQ	1/1:140,18,0:33
Tb927_01_v4	477408	.	T	A	107	.	DP=7;VDB=2.581156e-02;AF1=1;AC1=2;DP4=0,0,5,1;MQ=60;FQ=-45	GT:PL:GQ	1/1:140,18,0:33
Tb927_01_v4	477457	.	G	A	222	.	DP=27;VDB=1.631464e-01;AF1=1;AC1=2;DP4=0,0,16,10;MQ=60;FQ=-105	GT:PL:GQ	1/1:255,78,0:99
Tb927_01_v4	477513	.	G	A	222	.	DP=30;VDB=8.431077e-03;AF1=1;AC1=2;DP4=0,0,10,18;MQ=60;FQ=-111	GT:PL:GQ	1/1:255,84,0:99
Tb927_01_v4	477587	.	tc	t	102	.	INDEL;IS=11,0.423077;DP=26;VDB=2.487476e-01;AF1=0.5;AC1=1;DP4=10,3,8,3;MQ=60;FQ=105;PV4=1,9.7e-15,1,0.059	GT:PL:GQ	0/1:140,0,199:99
Tb927_01_v4	477588	.	C	T	222	.	DP=15;VDB=3.911802e-02;AF1=1;AC1=2;DP4=0,0,10,3;MQ=60;FQ=-66	GT:PL:GQ	1/1:255,39,0:75
Tb927_01_v4	477614	.	T	G	222	.	DP=26;VDB=1.742623e-01;AF1=1;AC1=2;DP4=0,0,19,7;MQ=60;FQ=-105	GT:PL:GQ	1/1:255,78,0:99
Tb927_01_v4	477667	.	A	T	92.3	.	DP=15;VDB=4.892283e-02;AF1=1;AC1=2;DP4=0,0,3,2;MQ=60;FQ=-42	GT:PL:GQ	1/1:125,15,0:27
Tb927_01_v4	477671	.	C	T	4.77	.	DP=4;VDB=1.345789e-02;AF1=1;AC1=2;DP4=0,0,0,1;MQ=60;FQ=-30	GT:PL:GQ	0/1:33,3,0:3
Tb927_01_v4	477714	.	C	T	3.98	.	DP=2;VDB=7.520000e-02;AF1=1;AC1=2;DP4=0,0,2,0;MQ=60;FQ=-33	GT:PL:GQ	1/1:33,6,0:5
Tb927_01_v4	477798	.	C	T	222	.	DP=12;VDB=6.440796e-02;AF1=1;AC1=2;DP4=0,0,8,4;MQ=60;FQ=-63	GT:PL:GQ	1/1:255,36,0:69
Tb927_01_v4	477874	.	G	.	6.19	.	DP=4;RPB=8.745357e-01;AF1=0.4992;AC1=1;DP4=1,1,1,0;MQ=60;FQ=-4.12;PV4=1,0,1,1	PL	25
Tb927_01_v4	477903	.	C	T	189	.	DP=24;VDB=9.882445e-02;RPB=1.810517e-01;AF1=0.5;AC1=1;DP4=3,5,8,5;MQ=60;FQ=134;PV4=0.39,0.068,1,0.31	GT:PL:GQ	0/1:219,0,161:99
Tb927_01_v4	477945	.	T	A	225	.	DP=36;VDB=6.204124e-02;RPB=-4.199206e-01;AF1=0.5;AC1=1;DP4=5,5,15,10;MQ=60;FQ=128;PV4=0.71,1,1,1	GT:PL:GQ	0/1:255,0,155:99
Tb927_01_v4	477962	.	T	C	225	.	DP=32;VDB=1.075734e-01;RPB=-2.934405e-01;AF1=0.5;AC1=1;DP4=4,4,13,10;MQ=60;FQ=113;PV4=1,0.32,1,0.36	GT:PL:GQ	0/1:255,0,140:99
Tb927_01_v4	478032	.	G	A	222	.	DP=28;VDB=2.592716e-01;AF1=1;AC1=2;DP4=0,0,9,18;MQ=60;FQ=-108	GT:PL:GQ	1/1:255,81,0:99
Tb927_01_v4	478232	.	T	C	222	.	DP=21;VDB=1.963213e-01;AF1=1;AC1=2;DP4=0,0,11,9;MQ=60;FQ=-87	GT:PL:GQ	1/1:255,60,0:99
Tb927_01_v4	478291	.	A	G	73	.	DP=14;VDB=7.384173e-02;RPB=1.200000e+00;AF1=0.5;AC1=1;DP4=3,6,4,1;MQ=60;FQ=76;PV4=0.27,0.033,1,1	GT:PL:GQ	0/1:103,0,204:99
Tb927_01_v4	478300	.	A	T	222	.	DP=14;VDB=1.148810e-01;AF1=1;AC1=2;DP4=0,0,7,7;MQ=60;FQ=-69	GT:PL:GQ	1/1:255,42,0:81
Tb927_01_v4	478317	.	C	T	186	.	DP=11;VDB=8.389886e-02;AF1=1;AC1=2;DP4=0,0,2,8;MQ=60;FQ=-57	GT:PL:GQ	1/1:219,30,0:57
Tb927_01_v4	478335	.	C	T	222	.	DP=16;VDB=1.773582e-01;AF1=1;AC1=2;DP4=0,0,7,9;MQ=60;FQ=-75	GT:PL:GQ	1/1:255,48,0:93
Tb927_01_v4	478432	.	C	T	222	.	DP=27;VDB=2.111326e-01;AF1=1;AC1=2;DP4=0,0,15,12;MQ=60;FQ=-108	GT:PL:GQ	1/1:255,81,0:99
Tb927_01_v4	478651	.	C	T	222	.	DP=29;VDB=2.395822e-01;AF1=1;AC1=2;DP4=0,0,9,20;MQ=60;FQ=-114	GT:PL:GQ	1/1:255,87,0:99
Tb927_01_v4	478684	.	A	G	195	.	DP=30;VDB=1.642444e-01;RPB=5.612024e-01;AF1=0.5;AC1=1;DP4=6,10,4,10;MQ=60;FQ=198;PV4=0.71,0.1,1,1	GT:PL:GQ	0/1:225,0,255:99
Tb927_01_v4	478785	.	T	C	222	.	DP=13;VDB=7.574777e-02;AF1=1;AC1=2;DP4=0,0,8,5;MQ=60;FQ=-66	GT:PL:GQ	1/1:255,39,0:75
Tb927_01_v4	478953	.	T	C	222	.	DP=35;VDB=9.398578e-02;AF1=1;AC1=2;DP4=0,0,17,18;MQ=60;FQ=-132	GT:PL:GQ	1/1:255,105,0:99
Tb927_01_v4	479080	.	A	G	222	.	DP=16;VDB=5.378687e-02;AF1=1;AC1=2;DP4=0,0,10,6;MQ=60;FQ=-75	GT:PL:GQ	1/1:255,48,0:93
Tb927_01_v4	479159	.	A	G	222	.	DP=30;VDB=1.644650e-01;AF1=1;AC1=2;DP4=0,0,16,14;MQ=60;FQ=-117	GT:PL:GQ	1/1:255,90,0:99
Tb927_01_v4	479277	.	T	C	222	.	DP=11;VDB=1.404958e-01;AF1=1;AC1=2;DP4=0,0,6,5;MQ=60;FQ=-60	GT:PL:GQ	1/1:255,33,0:63
Tb927_01_v4	479460	.	G	A	222	.	DP=28;VDB=8.067846e-02;AF1=1;AC1=2;DP4=0,0,8,18;MQ=60;FQ=-105	GT:PL:GQ	1/1:255,78,0:99
Tb927_01_v4	479464	.	C	G	222	.	DP=27;VDB=7.052933e-02;AF1=1;AC1=2;DP4=0,0,9,18;MQ=60;FQ=-108	GT:PL:GQ	1/1:255,81,0:99
Tb927_01_v4	479468	.	A	T	222	.	DP=27;VDB=1.701176e-01;AF1=1;AC1=2;DP4=0,0,9,18;MQ=60;FQ=-108	GT:PL:GQ	1/1:255,81,0:99
Tb927_01_v4	479495	.	T	C	222	.	DP=29;VDB=1.659486e-02;AF1=1;AC1=2;DP4=0,0,8,18;MQ=60;FQ=-105	GT:PL:GQ	1/1:255,78,0:99
Tb927_01_v4	479496	.	T	A	222	.	DP=29;VDB=9.666875e-02;AF1=1;AC1=2;DP4=0,0,7,16;MQ=60;FQ=-96	GT:PL:GQ	1/1:255,69,0:99
Tb927_01_v4	479639	.	G	A	222	.	DP=22;VDB=1.350031e-01;AF1=1;AC1=2;DP4=0,0,17,5;MQ=60;FQ=-93	GT:PL:GQ	1/1:255,66,0:99
Tb927_01_v4	479651	.	T	A	222	.	DP=17;VDB=1.555150e-01;AF1=1;AC1=2;DP4=0,0,12,5;MQ=60;FQ=-78	GT:PL:GQ	1/1:255,51,0:99
Tb927_01_v4	479768	.	C	.	28.2	.	DP=5;;AC1=2;FQ=-30	PL	0
Tb927_01_v4	479776	.	T	C	136	.	DP=7;VDB=6.540641e-02;AF1=1;AC1=2;DP4=0,0,5,2;MQ=60;FQ=-48	GT:PL:GQ	1/1:169,21,0:39
Tb927_01_v4	479789	.	T	C	184	.	DP=8;VDB=3.892453e-02;AF1=1;AC1=2;DP4=0,0,5,3;MQ=60;FQ=-51	GT:PL:GQ	1/1:217,24,0:45
Tb927_01_v4	479828	.	C	T	222	.	DP=27;VDB=2.577659e-01;AF1=1;AC1=2;DP4=0,0,13,14;MQ=60;FQ=-108	GT:PL:GQ	1/1:255,81,0:99
Tb927_01_v4	480006	.	G	A	222	.	DP=31;VDB=8.779867e-02;AF1=1;AC1=2;DP4=0,0,14,15;MQ=60;FQ=-114	GT:PL:GQ	1/1:255,87,0:99
Tb927_01_v4	480326	.	A	G	222	.	DP=28;VDB=2.651666e-01;AF1=1;AC1=2;DP4=0,0,18,10;MQ=60;FQ=-111	GT:PL:GQ	1/1:255,84,0:99
Tb927_01_v4	480378	.	G	A	176	.	DP=26;VDB=1.433662e-01;RPB=6.153846e-01;AF1=0.5;AC1=1;DP4=8,5,10,3;MQ=60;FQ=179;PV4=0.67,0.34,1,1	GT:PL:GQ	0/1:206,0,230:99
Tb927_01_v4	480572	.	G	A	173	.	DP=32;VDB=1.456707e-01;RPB=1.459686e+00;AF1=0.5;AC1=1;DP4=6,14,7,5;MQ=60;FQ=176;PV4=0.15,0.022,1,0.37	GT:PL:GQ	0/1:203,0,255:99
Tb927_01_v4	480782	.	A	G	222	.	DP=29;VDB=1.394885e-01;RPB=-6.189845e-01;AF1=1;AC1=2;DP4=1,0,13,14;MQ=60;FQ=-83;PV4=1,1,1,0.28	GT:PL:GQ	1/1:255,56,0:99
Tb927_01_v4	480810	.	T	C	222	.	DP=30;VDB=2.607068e-01;AF1=1;AC1=2;DP4=0,0,17,13;MQ=60;FQ=-117	GT:PL:GQ	1/1:255,90,0:99
Tb927_01_v4	480813	.	T	C	222	.	DP=30;VDB=2.282628e-01;AF1=1;AC1=2;DP4=0,0,16,13;MQ=60;FQ=-114	GT:PL:GQ	1/1:255,87,0:99
Tb927_01_v4	480881	.	G	A	222	.	DP=34;VDB=2.619645e-01;AF1=1;AC1=2;DP4=0,0,15,19;MQ=60;FQ=-129	GT:PL:GQ	1/1:255,102,0:99
Tb927_01_v4	480991	.	C	A	222	.	DP=29;VDB=1.803567e-01;AF1=1;AC1=2;DP4=0,0,15,14;MQ=59;FQ=-114	GT:PL:GQ	1/1:255,87,0:99
Tb927_01_v4	481055	.	G	A	222	.	DP=32;VDB=2.888942e-01;AF1=1;AC1=2;DP4=0,0,19,13;MQ=60;FQ=-123	GT:PL:GQ	1/1:255,96,0:99
Tb927_01_v4	481096	.	G	A	222	.	DP=34;VDB=2.938599e-02;AF1=1;AC1=2;DP4=0,0,14,20;MQ=60;FQ=-129	GT:PL:GQ	1/1:255,102,0:99
Tb927_01_v4	481138	.	A	T	222	.	DP=30;VDB=2.018835e-01;AF1=1;AC1=2;DP4=0,0,10,20;MQ=60;FQ=-117	GT:PL:GQ	1/1:255,90,0:99
Tb927_01_v4	481563	.	A	G	222	.	DP=27;VDB=2.140545e-01;AF1=1;AC1=2;DP4=0,0,18,9;MQ=60;FQ=-108	GT:PL:GQ	1/1:255,81,0:99
Tb927_01_v4	481692	.	A	G	222	.	DP=31;VDB=2.854083e-01;AF1=1;AC1=2;DP4=0,0,16,15;MQ=60;FQ=-120	GT:PL:GQ	1/1:255,93,0:99
Tb927_01_v4	482023	.	A	T	222	.	DP=38;VDB=3.175445e-03;AF1=1;AC1=2;DP4=0,0,22,16;MQ=60;FQ=-141	GT:PL:GQ	1/1:255,114,0:99
Tb927_01_v4	482458	.	A	G	222	.	DP=31;VDB=8.536398e-02;AF1=1;AC1=2;DP4=0,0,15,15;MQ=60;FQ=-117	GT:PL:GQ	1/1:255,90,0:99
Tb927_01_v4	482644	.	T	C	222	.	DP=27;VDB=1.995838e-01;AF1=1;AC1=2;DP4=0,0,10,17;MQ=60;FQ=-108	GT:PL:GQ	1/1:255,81,0:99
Tb927_01_v4	482806	.	G	A	189	.	DP=20;VDB=1.177625e-01;RPB=1.362443e+00;AF1=0.5;AC1=1;DP4=4,4,5,6;MQ=60;FQ=126;PV4=1,1,1,0.12	GT:PL:GQ	0/1:219,0,153:99
Tb927_01_v4	483303	.	G	A	222	.	DP=17;VDB=1.162685e-01;AF1=1;AC1=2;DP4=0,0,12,5;MQ=60;FQ=-78	GT:PL:GQ	1/1:255,51,0:99
Tb927_01_v4	483587	.	A	G	118	.	DP=8;VDB=1.196287e-01;AF1=1;AC1=2;DP4=0,0,0,8;MQ=60;FQ=-51	GT:PL:GQ	1/1:151,24,0:45
Tb927_01_v4	484249	.	A	C	96	.	DP=19;VDB=1.052043e-01;RPB=-1.534852e+00;AF1=0.5;AC1=1;DP4=11,2,3,3;MQ=60;FQ=99;PV4=0.26,0.011,1,1	GT:PL:GQ	0/1:126,0,210:99
Tb927_01_v4	485257	.	T	G	222	.	DP=24;VDB=2.376355e-01;AF1=1;AC1=2;DP4=0,0,14,10;MQ=60;FQ=-99	GT:PL:GQ	1/1:255,72,0:99
Tb927_01_v4	485308	.	T	C	222	.	DP=21;VDB=1.992943e-01;AF1=1;AC1=2;DP4=0,0,15,6;MQ=60;FQ=-90	GT:PL:GQ	1/1:255,63,0:99
Tb927_01_v4	485408	.	C	A	222	.	DP=28;VDB=2.612728e-01;AF1=1;AC1=2;DP4=0,0,13,15;MQ=60;FQ=-111	GT:PL:GQ	1/1:255,84,0:99
Tb927_01_v4	485430	.	C	G	222	.	DP=28;VDB=2.543835e-01;AF1=1;AC1=2;DP4=0,0,15,13;MQ=60;FQ=-111	GT:PL:GQ	1/1:255,84,0:99
Tb927_01_v4	485833	.	G	A	222	.	DP=31;VDB=1.763301e-01;AF1=1;AC1=2;DP4=0,0,19,11;MQ=60;FQ=-117	GT:PL:GQ	1/1:255,90,0:99
Tb927_01_v4	486269	.	T	C	222	.	DP=40;VDB=1.135741e-01;AF1=1;AC1=2;DP4=0,0,15,24;MQ=60;FQ=-144	GT:PL:GQ	1/1:255,117,0:99
Tb927_01_v4	486348	.	G	A	222	.	DP=26;VDB=2.572102e-01;AF1=1;AC1=2;DP4=0,0,14,12;MQ=60;FQ=-105	GT:PL:GQ	1/1:255,78,0:99
Tb927_01_v4	486385	.	G	A	222	.	DP=26;VDB=2.360236e-01;AF1=1;AC1=2;DP4=0,0,10,16;MQ=60;FQ=-105	GT:PL:GQ	1/1:255,78,0:99
Tb927_01_v4	486441	.	T	C	222	.	DP=35;VDB=1.207359e-01;AF1=1;AC1=2;DP4=0,0,15,20;MQ=60;FQ=-132	GT:PL:GQ	1/1:255,105,0:99
Tb927_01_v4	486711	.	G	A	222	.	DP=39;VDB=1.736491e-01;AF1=1;AC1=2;DP4=0,0,18,21;MQ=60;FQ=-144	GT:PL:GQ	1/1:255,117,0:99
Tb927_01_v4	487038	.	C	T	222	.	DP=31;VDB=2.718618e-01;AF1=1;AC1=2;DP4=0,0,13,18;MQ=60;FQ=-120	GT:PL:GQ	1/1:255,93,0:99
Tb927_01_v4	487210	.	G	T	132	.	DP=29;VDB=1.180245e-01;RPB=-1.278989e+00;AF1=0.5;AC1=1;DP4=12,7,3,6;MQ=60;FQ=135;PV4=0.23,0.32,1,1	GT:PL:GQ	0/1:162,0,255:99
Tb927_01_v4	487258	.	C	T	222	.	DP=35;VDB=2.547139e-01;AF1=1;AC1=2;DP4=0,0,15,17;MQ=60;FQ=-123	GT:PL:GQ	1/1:255,96,0:99
Tb927_01_v4	487319	.	C	T	222	.	DP=44;VDB=3.439904e-01;AF1=1;AC1=2;DP4=0,0,23,21;MQ=60;FQ=-159	GT:PL:GQ	1/1:255,132,0:99
Tb927_01_v4	488033	.	T	C	222	.	DP=39;VDB=3.161971e-01;AF1=1;AC1=2;DP4=0,0,24,15;MQ=60;FQ=-144	GT:PL:GQ	1/1:255,117,0:99
Tb927_01_v4	488086	.	A	G	222	.	DP=38;VDB=2.648498e-01;AF1=1;AC1=2;DP4=0,0,20,18;MQ=60;FQ=-141	GT:PL:GQ	1/1:255,114,0:99
Tb927_01_v4	488263	.	G	A	222	.	DP=33;VDB=1.968457e-01;AF1=1;AC1=2;DP4=0,0,16,17;MQ=60;FQ=-126	GT:PL:GQ	1/1:255,99,0:99
Tb927_01_v4	488377	.	T	C	222	.	DP=31;VDB=2.848749e-01;AF1=1;AC1=2;DP4=0,0,11,20;MQ=60;FQ=-120	GT:PL:GQ	1/1:255,93,0:99
Tb927_01_v4	488630	.	A	G	222	.	DP=29;VDB=1.720121e-01;AF1=1;AC1=2;DP4=0,0,12,17;MQ=60;FQ=-114	GT:PL:GQ	1/1:255,87,0:99
Tb927_01_v4	488698	.	gg	g	118	.	INDEL;IS=15,0.555556;DP=27;VDB=1.624702e-01;AF1=0.5;AC1=1;DP4=5,4,5,8;MQ=60;FQ=78.5;PV4=0.67,9e-14,1,1	GT:PL:GQ	0/1:156,0,113:99
Tb927_01_v4	488699	.	G	T	208	.	DP=13;VDB=1.374469e-01;AF1=1;AC1=2;DP4=0,0,6,4;MQ=60;FQ=-57	GT:PL:GQ	1/1:241,30,0:57
Tb927_01_v4	488979	.	A	C	153	.	DP=20;VDB=1.093884e-01;RPB=2.266667e+00;AF1=0.5;AC1=1;DP4=3,2,7,2;MQ=60;FQ=66;PV4=0.58,1,1,1	GT:PL:GQ	0/1:183,0,93:96
Tb927_01_v4	489205	.	C	T	222	.	DP=41;VDB=3.193595e-01;AF1=1;AC1=2;DP4=0,0,25,15;MQ=60;FQ=-147	GT:PL:GQ	1/1:255,120,0:99
Tb927_01_v4	489261	.	C	T	222	.	DP=22;VDB=1.760743e-01;AF1=1;AC1=2;DP4=0,0,12,10;MQ=60;FQ=-93	GT:PL:GQ	1/1:255,66,0:99
Tb927_01_v4	489356	.	A	C	215	.	DP=38;VDB=1.342574e-01;RPB=2.350467e+00;AF1=0.5;AC1=1;DP4=10,12,10,6;MQ=60;FQ=218;PV4=0.34,1,1,1	GT:PL:GQ	0/1:245,0,255:99
Tb927_01_v4	489389	.	G	A	222	.	DP=37;VDB=1.940196e-01;AF1=1;AC1=2;DP4=0,0,14,21;MQ=60;FQ=-132	GT:PL:GQ	1/1:255,105,0:99
Tb927_01_v4	490009	.	A	G	222	.	DP=29;VDB=2.743355e-01;AF1=1;AC1=2;DP4=0,0,8,21;MQ=60;FQ=-114	GT:PL:GQ	1/1:255,87,0:99
Tb927_01_v4	490056	.	G	A	222	.	DP=37;VDB=9.184121e-02;AF1=1;AC1=2;DP4=0,0,19,18;MQ=60;FQ=-138	GT:PL:GQ	1/1:255,111,0:99
Tb927_01_v4	490079	.	C	T	222	.	DP=32;VDB=4.555860e-02;AF1=1;AC1=2;DP4=0,0,20,12;MQ=60;FQ=-123	GT:PL:GQ	1/1:255,96,0:99
Tb927_01_v4	490480	.	T	C	222	.	DP=31;VDB=7.031918e-02;AF1=1;AC1=2;DP4=0,0,16,15;MQ=60;FQ=-120	GT:PL:GQ	1/1:255,93,0:99
Tb927_01_v4	490626	.	T	C	222	.	DP=35;VDB=3.020505e-01;AF1=1;AC1=2;DP4=0,0,21,14;MQ=60;FQ=-129	GT:PL:GQ	1/1:255,102,0:99
Tb927_01_v4	490734	.	C	T	222	.	DP=33;VDB=1.528358e-01;AF1=1;AC1=2;DP4=0,0,21,12;MQ=60;FQ=-126	GT:PL:GQ	1/1:255,99,0:99
Tb927_01_v4	490773	.	G	A	222	.	DP=36;VDB=2.567674e-01;AF1=1;AC1=2;DP4=0,0,17,17;MQ=60;FQ=-129	GT:PL:GQ	1/1:255,102,0:99
Tb927_01_v4	490965	.	A	C	222	.	DP=38;VDB=3.149931e-01;AF1=1;AC1=2;DP4=0,0,15,23;MQ=60;FQ=-141	GT:PL:GQ	1/1:255,114,0:99
Tb927_01_v4	491268	.	G	A	222	.	DP=27;VDB=1.081818e-01;AF1=1;AC1=2;DP4=0,0,14,13;MQ=60;FQ=-108	GT:PL:GQ	1/1:255,81,0:99
Tb927_01_v4	491292	.	C	T	222	.	DP=26;VDB=4.936226e-02;AF1=1;AC1=2;DP4=0,0,16,10;MQ=60;FQ=-105	GT:PL:GQ	1/1:255,78,0:99
Tb927_01_v4	491429	.	T	C	222	.	DP=31;VDB=2.306169e-01;AF1=1;AC1=2;DP4=0,0,12,18;MQ=60;FQ=-117	GT:PL:GQ	1/1:255,90,0:99
Tb927_01_v4	491447	.	C	T	222	.	DP=38;VDB=2.945416e-01;AF1=1;AC1=2;DP4=0,0,10,23;MQ=60;FQ=-126	GT:PL:GQ	1/1:255,99,0:99
Tb927_01_v4	491493	.	T	C	222	.	DP=32;VDB=1.716651e-01;AF1=1;AC1=2;DP4=0,0,13,19;MQ=60;FQ=-123	GT:PL:GQ	1/1:255,96,0:99
Tb927_01_v4	491568	.	T	C	222	.	DP=41;VDB=1.704836e-01;AF1=1;AC1=2;DP4=0,0,15,26;MQ=60;FQ=-150	GT:PL:GQ	1/1:255,123,0:99
Tb927_01_v4	491633	.	C	T	222	.	DP=37;VDB=2.864937e-01;AF1=1;AC1=2;DP4=0,0,17,20;MQ=60;FQ=-138	GT:PL:GQ	1/1:255,111,0:99
Tb927_01_v4	491841	.	G	A	222	.	DP=33;VDB=2.887524e-01;AF1=1;AC1=2;DP4=0,0,19,14;MQ=60;FQ=-126	GT:PL:GQ	1/1:255,99,0:99
Tb927_01_v4	492276	.	A	G	214	.	DP=38;VDB=1.310399e-01;RPB=-1.626109e-01;AF1=0.5;AC1=1;DP4=9,13,8,8;MQ=60;FQ=217;PV4=0.74,0.15,1,0.1	GT:PL:GQ	0/1:244,0,255:99
Tb927_01_v4	492324	.	T	G	222	.	DP=35;VDB=1.722176e-01;AF1=1;AC1=2;DP4=0,0,16,19;MQ=60;FQ=-132	GT:PL:GQ	1/1:255,105,0:99
Tb927_01_v4	492459	.	A	G	222	.	DP=37;VDB=4.655534e-02;AF1=1;AC1=2;DP4=0,0,19,18;MQ=60;FQ=-138	GT:PL:GQ	1/1:255,111,0:99
Tb927_01_v4	492955	.	A	G	222	.	DP=29;VDB=2.768466e-01;AF1=1;AC1=2;DP4=0,0,13,16;MQ=60;FQ=-114	GT:PL:GQ	1/1:255,87,0:99
Tb927_01_v4	493047	.	cg	c	214	.	INDEL;IS=38,0.950000;DP=40;VDB=2.964572e-01;AF1=1;AC1=2;DP4=0,1,14,21;MQ=60;FQ=-116;PV4=1,0.5,1,0.22	GT:PL:GQ	1/1:255,81,0:99
Tb927_01_v4	493048	.	G	.	4.76	.	DP=2;AF1=1;AC1=2;DP4=0,0,0,1;MQ=60;FQ=-30	PL	27
Tb927_01_v4	493154	.	T	C	222	.	DP=34;VDB=1.883277e-01;AF1=1;AC1=2;DP4=0,0,12,19;MQ=60;FQ=-120	GT:PL:GQ	1/1:255,93,0:99
Tb927_01_v4	493218	.	A	G	222	.	DP=30;VDB=1.588181e-01;AF1=1;AC1=2;DP4=0,0,11,19;MQ=60;FQ=-117	GT:PL:GQ	1/1:255,90,0:99
Tb927_01_v4	493338	.	C	T	222	.	DP=28;VDB=2.197321e-02;AF1=1;AC1=2;DP4=0,0,13,13;MQ=60;FQ=-105	GT:PL:GQ	1/1:255,78,0:99
Tb927_01_v4	493761	.	C	T	222	.	DP=26;VDB=1.634754e-01;AF1=1;AC1=2;DP4=0,0,9,13;MQ=60;FQ=-93	GT:PL:GQ	1/1:255,66,0:99
Tb927_01_v4	493913	.	G	A	222	.	DP=22;VDB=2.043737e-01;AF1=1;AC1=2;DP4=0,0,6,16;MQ=60;FQ=-93	GT:PL:GQ	1/1:255,66,0:99
Tb927_01_v4	494064	.	G	A	222	.	DP=29;VDB=9.517158e-02;AF1=1;AC1=2;DP4=0,0,10,17;MQ=60;FQ=-108	GT:PL:GQ	1/1:255,81,0:99
Tb927_01_v4	494124	.	G	A	222	.	DP=32;VDB=2.896976e-01;AF1=1;AC1=2;DP4=0,0,13,19;MQ=60;FQ=-123	GT:PL:GQ	1/1:255,96,0:99
Tb927_01_v4	494127	.	C	T	222	.	DP=32;VDB=2.874033e-01;AF1=1;AC1=2;DP4=0,0,13,19;MQ=60;FQ=-123	GT:PL:GQ	1/1:255,96,0:99
Tb927_01_v4	494151	.	A	G	222	.	DP=32;VDB=5.078685e-02;AF1=1;AC1=2;DP4=0,0,15,17;MQ=60;FQ=-123	GT:PL:GQ	1/1:255,96,0:99
Tb927_01_v4	494239	.	A	C	222	.	DP=35;VDB=2.516144e-01;AF1=1;AC1=2;DP4=0,0,16,19;MQ=60;FQ=-132	GT:PL:GQ	1/1:255,105,0:99
Tb927_01_v4	494313	.	C	T	222	.	DP=31;VDB=2.317041e-01;AF1=1;AC1=2;DP4=0,0,19,12;MQ=60;FQ=-120	GT:PL:GQ	1/1:255,93,0:99
Tb927_01_v4	494439	.	A	G	222	.	DP=17;VDB=1.252027e-01;AF1=1;AC1=2;DP4=0,0,8,8;MQ=60;FQ=-75	GT:PL:GQ	1/1:255,48,0:93
Tb927_01_v4	494666	.	G	A	225	.	DP=36;VDB=1.258977e-01;RPB=1.175522e+00;AF1=0.5;AC1=1;DP4=9,7,5,14;MQ=60;FQ=225;PV4=0.094,0.083,1,1	GT:PL:GQ	0/1:255,0,255:99
Tb927_01_v4	494700	.	C	A	222	.	DP=35;VDB=1.239472e-01;AF1=1;AC1=2;DP4=0,0,14,19;MQ=60;FQ=-126	GT:PL:GQ	1/1:255,99,0:99
Tb927_01_v4	495046	.	A	G	222	.	DP=37;VDB=3.144414e-01;AF1=1;AC1=2;DP4=0,0,26,11;MQ=60;FQ=-138	GT:PL:GQ	1/1:255,111,0:99
Tb927_01_v4	495100	.	A	G	222	.	DP=30;VDB=2.540674e-01;AF1=1;AC1=2;DP4=0,0,14,16;MQ=60;FQ=-117	GT:PL:GQ	1/1:255,90,0:99
Tb927_01_v4	495128	.	C	A	222	.	DP=34;VDB=2.965612e-01;AF1=1;AC1=2;DP4=0,0,12,22;MQ=60;FQ=-129	GT:PL:GQ	1/1:255,102,0:99
Tb927_01_v4	495603	.	G	C	222	.	DP=30;VDB=2.408784e-01;AF1=1;AC1=2;DP4=0,0,7,23;MQ=60;FQ=-117	GT:PL:GQ	1/1:255,90,0:99
Tb927_01_v4	496250	.	C	T	222	.	DP=33;VDB=1.705928e-01;AF1=1;AC1=2;DP4=0,0,19,14;MQ=60;FQ=-126	GT:PL:GQ	1/1:255,99,0:99
Tb927_01_v4	497241	.	T	C	222	.	DP=40;VDB=2.258971e-01;AF1=1;AC1=2;DP4=0,0,19,21;MQ=60;FQ=-147	GT:PL:GQ	1/1:255,120,0:99
Tb927_01_v4	497771	.	G	A	225	.	DP=41;VDB=1.615016e-01;RPB=8.835568e-01;AF1=0.5;AC1=1;DP4=16,6,9,9;MQ=60;FQ=225;PV4=0.19,1,1,0.11	GT:PL:GQ	0/1:255,0,255:99
Tb927_01_v4	497960	.	G	A	222	.	DP=20;VDB=1.970036e-01;AF1=1;AC1=2;DP4=0,0,11,9;MQ=60;FQ=-87	GT:PL:GQ	1/1:255,60,0:99
Tb927_01_v4	497994	.	A	G	187	.	DP=9;VDB=1.909437e-02;AF1=1;AC1=2;DP4=0,0,3,6;MQ=60;FQ=-54	GT:PL:GQ	1/1:220,27,0:51
Tb927_01_v4	498005	.	A	T	211	.	DP=12;VDB=7.295659e-02;AF1=1;AC1=2;DP4=0,0,3,9;MQ=60;FQ=-63	GT:PL:GQ	1/1:244,36,0:69
Tb927_01_v4	498033	.	G	C	222	.	DP=15;VDB=1.639959e-01;AF1=1;AC1=2;DP4=0,0,5,9;MQ=60;FQ=-69	GT:PL:GQ	1/1:255,42,0:81
Tb927_01_v4	498168	.	A	C	222	.	DP=49;VDB=3.552853e-01;AF1=1;AC1=2;DP4=0,0,33,16;MQ=60;FQ=-175	GT:PL:GQ	1/1:255,148,0:99
Tb927_01_v4	498364	.	C	T	222	.	DP=33;VDB=7.239246e-02;AF1=1;AC1=2;DP4=0,0,19,13;MQ=60;FQ=-123	GT:PL:GQ	1/1:255,96,0:99
Tb927_01_v4	498619	.	G	A	222	.	DP=34;VDB=2.614192e-01;AF1=1;AC1=2;DP4=0,0,14,20;MQ=60;FQ=-129	GT:PL:GQ	1/1:255,102,0:99
Tb927_01_v4	498670	.	G	A	222	.	DP=36;VDB=2.964572e-01;AF1=1;AC1=2;DP4=0,0,18,18;MQ=60;FQ=-135	GT:PL:GQ	1/1:255,108,0:99
Tb927_01_v4	498761	.	A	G	222	.	DP=37;VDB=2.225750e-01;AF1=1;AC1=2;DP4=0,0,19,18;MQ=60;FQ=-138	GT:PL:GQ	1/1:255,111,0:99
Tb927_01_v4	498858	.	A	G	131	.	DP=25;VDB=1.289886e-01;RPB=1.330426e+00;AF1=0.5;AC1=1;DP4=11,5,2,7;MQ=60;FQ=134;PV4=0.041,0.38,1,0.34	GT:PL:GQ	0/1:161,0,255:99
Tb927_01_v4	498985	.	C	T	222	.	DP=39;VDB=1.044954e-01;AF1=1;AC1=2;DP4=0,0,13,26;MQ=60;FQ=-144	GT:PL:GQ	1/1:255,117,0:99
Tb927_01_v4	498993	.	T	G	222	.	DP=39;VDB=1.708459e-01;AF1=1;AC1=2;DP4=0,0,11,27;MQ=60;FQ=-141	GT:PL:GQ	1/1:255,114,0:99
Tb927_01_v4	499057	.	G	A	222	.	DP=35;VDB=2.956928e-01;AF1=1;AC1=2;DP4=0,0,18,15;MQ=60;FQ=-126	GT:PL:GQ	1/1:255,99,0:99
Tb927_01_v4	499564	.	G	A	222	.	DP=20;VDB=1.204239e-01;AF1=1;AC1=2;DP4=0,0,7,12;MQ=60;FQ=-84	GT:PL:GQ	1/1:255,57,0:99
Tb927_01_v4	499603	.	C	A	222	.	DP=31;VDB=2.749105e-01;AF1=1;AC1=2;DP4=0,0,8,22;MQ=60;FQ=-117	GT:PL:GQ	1/1:255,90,0:99
Tb927_01_v4	499620	.	G	C	222	.	DP=36;VDB=2.096026e-01;AF1=1;AC1=2;DP4=0,0,13,23;MQ=60;FQ=-135	GT:PL:GQ	1/1:255,108,0:99
Tb927_01_v4	499755	.	G	A	222	.	DP=35;VDB=2.748860e-01;AF1=1;AC1=2;DP4=0,0,20,15;MQ=60;FQ=-132	GT:PL:GQ	1/1:255,105,0:99
Tb927_01_v4	499896	.	G	T	222	.	DP=33;VDB=2.829996e-01;AF1=1;AC1=2;DP4=0,0,15,17;MQ=60;FQ=-123	GT:PL:GQ	1/1:255,96,0:99
Tb927_01_v4	500227	.	G	T	222	.	DP=27;VDB=4.980867e-02;AF1=1;AC1=2;DP4=0,0,13,14;MQ=60;FQ=-108	GT:PL:GQ	1/1:255,81,0:99
Tb927_01_v4	500243	.	C	T	222	.	DP=28;VDB=1.853417e-01;AF1=1;AC1=2;DP4=0,0,13,15;MQ=60;FQ=-111	GT:PL:GQ	1/1:255,84,0:99
Tb927_01_v4	500347	.	A	C	222	.	DP=24;VDB=7.808314e-04;AF1=1;AC1=2;DP4=0,0,12,12;MQ=60;FQ=-99	GT:PL:GQ	1/1:255,72,0:99
Tb927_01_v4	500528	.	T	C	222	.	DP=40;VDB=3.158841e-01;AF1=1;AC1=2;DP4=0,0,20,20;MQ=60;FQ=-147	GT:PL:GQ	1/1:255,120,0:99
Tb927_01_v4	500740	.	C	T	222	.	DP=36;VDB=2.698156e-02;AF1=1;AC1=2;DP4=0,0,13,21;MQ=60;FQ=-129	GT:PL:GQ	1/1:255,102,0:99
Tb927_01_v4	500740	.	ctt	.	104	.	INDEL;IS=1,0.027778;DP=36;VDB=3.750283e-03;AF1=0;AC1=0;DP4=13,19,1,0;MQ=60;FQ=-101;PV4=0.42,1,1,1	PL	0
Tb927_01_v4	500786	.	T	C	222	.	DP=32;VDB=2.163128e-01;AF1=1;AC1=2;DP4=0,0,15,17;MQ=60;FQ=-123	GT:PL:GQ	1/1:255,96,0:99
Tb927_01_v4	500793	.	C	T	222	.	DP=28;VDB=2.278143e-01;AF1=1;AC1=2;DP4=0,0,13,15;MQ=60;FQ=-111	GT:PL:GQ	1/1:255,84,0:99
Tb927_01_v4	500816	.	G	A	222	.	DP=30;VDB=2.825757e-01;AF1=1;AC1=2;DP4=0,0,11,19;MQ=60;FQ=-117	GT:PL:GQ	1/1:255,90,0:99
Tb927_01_v4	500931	.	G	A	222	.	DP=26;VDB=2.248331e-01;AF1=1;AC1=2;DP4=0,0,17,9;MQ=60;FQ=-105	GT:PL:GQ	1/1:255,78,0:99
Tb927_01_v4	501030	.	A	G	222	.	DP=42;VDB=3.295665e-01;AF1=1;AC1=2;DP4=0,0,27,14;MQ=60;FQ=-150	GT:PL:GQ	1/1:255,123,0:99
Tb927_01_v4	501060	.	G	A	222	.	DP=39;VDB=2.757239e-01;AF1=1;AC1=2;DP4=0,0,25,14;MQ=60;FQ=-144	GT:PL:GQ	1/1:255,117,0:99
Tb927_01_v4	501296	.	C	T	222	.	DP=32;VDB=1.067878e-01;AF1=1;AC1=2;DP4=0,0,21,11;MQ=60;FQ=-123	GT:PL:GQ	1/1:255,96,0:99
Tb927_01_v4	502263	.	G	A	222	.	DP=39;VDB=3.158416e-01;AF1=1;AC1=2;DP4=0,0,18,20;MQ=60;FQ=-141	GT:PL:GQ	1/1:255,114,0:99
Tb927_01_v4	502725	.	G	A	222	.	DP=39;VDB=2.481485e-01;AF1=1;AC1=2;DP4=0,0,24,15;MQ=60;FQ=-144	GT:PL:GQ	1/1:255,117,0:99
Tb927_01_v4	503003	.	A	G	222	.	DP=31;VDB=2.601283e-01;AF1=1;AC1=2;DP4=0,0,12,19;MQ=60;FQ=-120	GT:PL:GQ	1/1:255,93,0:99
Tb927_01_v4	503180	.	C	G	222	.	DP=23;VDB=1.267010e-01;AF1=1;AC1=2;DP4=0,0,7,16;MQ=60;FQ=-96	GT:PL:GQ	1/1:255,69,0:99
Tb927_01_v4	503376	.	A	G	222	.	DP=33;VDB=2.864963e-01;AF1=1;AC1=2;DP4=0,0,18,15;MQ=60;FQ=-126	GT:PL:GQ	1/1:255,99,0:99
Tb927_01_v4	503691	.	G	A	222	.	DP=29;VDB=1.356167e-01;AF1=1;AC1=2;DP4=0,0,19,10;MQ=60;FQ=-114	GT:PL:GQ	1/1:255,87,0:99
Tb927_01_v4	504556	.	G	A	222	.	DP=42;VDB=2.864940e-01;AF1=1;AC1=2;DP4=0,0,24,18;MQ=60;FQ=-153	GT:PL:GQ	1/1:255,126,0:99
Tb927_01_v4	505434	.	G	A	222	.	DP=31;VDB=8.880819e-02;AF1=1;AC1=2;DP4=0,0,19,12;MQ=60;FQ=-120	GT:PL:GQ	1/1:255,93,0:99
Tb927_01_v4	505745	.	C	A	222	.	DP=30;VDB=1.503341e-01;AF1=1;AC1=2;DP4=0,0,17,12;MQ=60;FQ=-114	GT:PL:GQ	1/1:255,87,0:99
Tb927_01_v4	506106	.	G	C	222	.	DP=32;VDB=2.733158e-01;AF1=1;AC1=2;DP4=0,0,21,11;MQ=60;FQ=-123	GT:PL:GQ	1/1:255,96,0:99
Tb927_01_v4	506577	.	T	C	222	.	DP=23;VDB=1.421343e-01;AF1=1;AC1=2;DP4=0,0,10,13;MQ=60;FQ=-96	GT:PL:GQ	1/1:255,69,0:99
Tb927_01_v4	506648	.	C	T	222	.	DP=29;VDB=1.990708e-01;AF1=1;AC1=2;DP4=0,0,14,14;MQ=60;FQ=-111	GT:PL:GQ	1/1:255,84,0:99
Tb927_01_v4	506865	.	A	G	222	.	DP=27;VDB=2.493336e-01;AF1=1;AC1=2;DP4=0,0,11,15;MQ=60;FQ=-105	GT:PL:GQ	1/1:255,78,0:99
Tb927_01_v4	507216	.	T	C	222	.	DP=22;VDB=1.665349e-01;AF1=1;AC1=2;DP4=0,0,8,13;MQ=60;FQ=-90	GT:PL:GQ	1/1:255,63,0:99
Tb927_01_v4	507342	.	T	C	222	.	DP=28;VDB=2.555261e-01;AF1=1;AC1=2;DP4=0,0,13,15;MQ=60;FQ=-111	GT:PL:GQ	1/1:255,84,0:99
Tb927_01_v4	507753	.	C	G	222	.	DP=28;VDB=1.378574e-02;AF1=1;AC1=2;DP4=0,0,15,13;MQ=60;FQ=-111	GT:PL:GQ	1/1:255,84,0:99
Tb927_01_v4	507927	.	C	T	222	.	DP=45;VDB=2.398924e-01;AF1=1;AC1=2;DP4=0,0,25,20;MQ=60;FQ=-162	GT:PL:GQ	1/1:255,135,0:99
Tb927_01_v4	508965	.	T	C	222	.	DP=25;VDB=2.400963e-01;AF1=1;AC1=2;DP4=0,0,12,13;MQ=60;FQ=-102	GT:PL:GQ	1/1:255,75,0:99
Tb927_01_v4	509217	.	G	C	222	.	DP=36;VDB=3.727569e-02;AF1=1;AC1=2;DP4=0,0,20,16;MQ=60;FQ=-135	GT:PL:GQ	1/1:255,108,0:99
Tb927_01_v4	509763	.	C	T	222	.	DP=35;VDB=2.679338e-01;AF1=1;AC1=2;DP4=0,0,17,17;MQ=60;FQ=-129	GT:PL:GQ	1/1:255,102,0:99
Tb927_01_v4	509862	.	C	T	222	.	DP=32;VDB=1.154007e-01;AF1=1;AC1=2;DP4=0,0,16,16;MQ=60;FQ=-123	GT:PL:GQ	1/1:255,96,0:99
Tb927_01_v4	509931	.	T	C	222	.	DP=16;VDB=9.211572e-02;AF1=1;AC1=2;DP4=0,0,5,11;MQ=60;FQ=-75	GT:PL:GQ	1/1:255,48,0:93
Tb927_01_v4	510087	.	A	G	222	.	DP=31;VDB=2.818681e-01;AF1=1;AC1=2;DP4=0,0,12,18;MQ=60;FQ=-117	GT:PL:GQ	1/1:255,90,0:99
Tb927_01_v4	510330	.	T	.	39	.	DP=14;AF1=0;AC1=0;DP4=0,3,0,0;MQ=60;FQ=-36	PL	0
Tb927_01_v4	510524	.	T	G	222	.	DP=21;VDB=1.781060e-01;AF1=1;AC1=2;DP4=0,0,13,8;MQ=60;FQ=-90	GT:PL:GQ	1/1:255,63,0:99
Tb927_01_v4	510650	.	gattg	.	43.5	.	INDEL;IS=1,0.038462;DP=26;VDB=2.053907e-01;AF1=0;AC1=0;DP4=10,11,0,1;MQ=59;FQ=-40.5;PV4=1,0.44,1,1	PL	0
Tb927_01_v4	510651	.	A	T	222	.	DP=25;VDB=2.450626e-01;AF1=1;AC1=2;DP4=0,0,12,13;MQ=59;FQ=-102	GT:PL:GQ	1/1:255,75,0:99
Tb927_01_v4	510693	.	T	A	222	.	DP=13;VDB=5.082274e-02;AF1=1;AC1=2;DP4=0,0,5,7;MQ=60;FQ=-63	GT:PL:GQ	1/1:255,36,0:69
Tb927_01_v4	510733	.	T	G	19.1	.	DP=10;VDB=2.162054e-02;RPB=2.401103e+00;AF1=0.5;AC1=1;DP4=4,0,1,3;MQ=60;FQ=18;PV4=0.14,0.17,1,1	GT:PL:GQ	0/1:49,0,47:48
Tb927_01_v4	511069	.	T	C	222	.	DP=16;VDB=1.761469e-01;AF1=1;AC1=2;DP4=0,0,10,6;MQ=60;FQ=-75	GT:PL:GQ	1/1:255,48,0:93
Tb927_01_v4	511187	.	T	C	222	.	DP=30;VDB=1.606980e-01;AF1=1;AC1=2;DP4=0,0,14,16;MQ=60;FQ=-117	GT:PL:GQ	1/1:255,90,0:99
Tb927_01_v4	511237	.	T	G	222	.	DP=30;VDB=1.813525e-01;AF1=1;AC1=2;DP4=0,0,17,11;MQ=60;FQ=-111	GT:PL:GQ	1/1:255,84,0:99
Tb927_01_v4	511240	.	T	C	185	.	DP=30;VDB=7.830502e-02;RPB=-6.358671e-01;AF1=0.5;AC1=1;DP4=8,8,8,5;MQ=60;FQ=188;PV4=0.71,1,1,1	GT:PL:GQ	0/1:215,0,250:99
Tb927_01_v4	511309	.	T	C	222	.	DP=24;VDB=2.489199e-01;AF1=1;AC1=2;DP4=0,0,9,15;MQ=60;FQ=-99	GT:PL:GQ	1/1:255,72,0:99
Tb927_01_v4	511394	.	T	A	4.77	.	DP=17;VDB=5.085621e-02;RPB=-1.700840e+00;AF1=0.4999;AC1=1;DP4=8,6,2,1;MQ=60;FQ=6.99;PV4=1,0.19,1,0.17	GT:PL:GQ	0/1:33,0,234:33
Tb927_01_v4	511395	.	A	G	6.2	.	DP=17;VDB=5.085621e-02;RPB=-1.700840e+00;AF1=0.4999;AC1=1;DP4=8,6,2,1;MQ=60;FQ=8.65;PV4=1,0.028,1,0.23	GT:PL:GQ	0/1:35,0,254:36
Tb927_01_v4	511397	.	A	G	5.46	.	DP=17;VDB=4.940956e-02;RPB=-1.700840e+00;AF1=0.4999;AC1=1;DP4=8,6,2,1;MQ=60;FQ=7.8;PV4=1,0.0068,1,0.41	GT:PL:GQ	0/1:34,0,255:34
Tb927_01_v4	511403	.	G	C	43	.	DP=17;VDB=5.358195e-02;RPB=-2.094712e+00;AF1=0.5;AC1=1;DP4=7,6,3,1;MQ=60;FQ=46;PV4=0.6,1,1,1	GT:PL:GQ	0/1:73,0,238:76
Tb927_01_v4	511583	.	A	.	36	.	DP=2;AF1=0;AC1=0;DP4=0,2,0,0;MQ=60;FQ=-33	PL	0
Tb927_01_v4	511584	.	A	.	36	.	DP=2;AF1=0;AC1=0;DP4=0,2,0,0;MQ=60;FQ=-33	PL	0
Tb927_01_v4	511627	.	C	T	222	.	DP=21;VDB=1.294143e-01;AF1=1;AC1=2;DP4=0,0,9,10;MQ=60;FQ=-84	GT:PL:GQ	1/1:255,57,0:99
Tb927_01_v4	511651	.	G	A	222	.	DP=33;VDB=1.132287e-01;AF1=1;AC1=2;DP4=0,0,5,11;MQ=60;FQ=-75	GT:PL:GQ	1/1:255,48,0:93
Tb927_01_v4	511651	.	g	gA	77.5	.	INDEL;IS=10,0.303030;DP=33;VDB=7.345007e-02;AF1=0.5;AC1=1;DP4=4,11,5,4;MQ=60;FQ=80.5;PV4=0.21,1,1,0.48	GT:PL:GQ	0/1:115,0,160:99
Tb927_01_v4	511764	.	A	G	222	.	DP=23;VDB=1.781290e-01;AF1=1;AC1=2;DP4=0,0,16,7;MQ=60;FQ=-96	GT:PL:GQ	1/1:255,69,0:99
Tb927_01_v4	511962	.	T	A	222	.	DP=37;VDB=3.124100e-01;AF1=1;AC1=2;DP4=0,0,20,17;MQ=60;FQ=-138	GT:PL:GQ	1/1:255,111,0:99
Tb927_01_v4	511996	.	A	.	28.2	.	DP=36;;AC1=2;FQ=-30	PL	0
Tb927_01_v4	512091	.	G	A	222	.	DP=36;VDB=3.031765e-01;AF1=1;AC1=2;DP4=0,0,18,18;MQ=60;FQ=-135	GT:PL:GQ	1/1:255,108,0:99
Tb927_01_v4	512114	.	G	A	222	.	DP=38;VDB=3.145916e-01;AF1=1;AC1=2;DP4=0,0,18,20;MQ=60;FQ=-141	GT:PL:GQ	1/1:255,114,0:99
Tb927_01_v4	512540	.	C	T	222	.	DP=31;VDB=4.836823e-02;AF1=1;AC1=2;DP4=0,0,10,21;MQ=60;FQ=-120	GT:PL:GQ	1/1:255,93,0:99
Tb927_01_v4	512838	.	cgtgtgtgtgtgtgtgtgt	cGTGTgtgtgtgtgtgtgtgtgt	61.5	.	INDEL;IS=2,0.285714;DP=7;VDB=7.033118e-02;AF1=0.5;AC1=1;DP4=3,2,1,1;MQ=60;FQ=64.5;PV4=1,1,1,1	GT:PL:GQ	0/1:99,0,241:99
Tb927_01_v4	512850	.	T	C	112	.	DP=10;VDB=8.476355e-02;RPB=8.217058e-01;AF1=0.5939;AC1=1;DP4=1,0,3,2;MQ=60;FQ=-22;PV4=1,1,1,0.35	GT:PL:GQ	0/1:141,0,5:8
Tb927_01_v4	512928	.	G	A	222	.	DP=40;VDB=2.839536e-01;AF1=1;AC1=2;DP4=0,0,23,17;MQ=60;FQ=-147	GT:PL:GQ	1/1:255,120,0:99
Tb927_01_v4	513027	.	T	.	28.2	.	DP=21;;AC1=2;FQ=-30	PL	0
Tb927_01_v4	513027	.	t	tAAA	126	.	INDEL;IS=11,0.523810;DP=21;VDB=6.036526e-02;AF1=1;AC1=2;DP4=0,0,8,3;MQ=60;FQ=-52.5	GT:PL:GQ	1/1:255,107,89:33
Tb927_01_v4	513127	.	A	G	129	.	DP=33;VDB=9.150694e-02;RPB=-1.909473e-02;AF1=0.5;AC1=1;DP4=16,6,6,5;MQ=60;FQ=132;PV4=0.44,0.00079,1,1	GT:PL:GQ	0/1:159,0,255:99
Tb927_01_v4	513131	.	G	A	222	.	DP=29;VDB=2.278140e-01;AF1=1;AC1=2;DP4=0,0,19,9;MQ=60;FQ=-111	GT:PL:GQ	1/1:255,84,0:99
Tb927_01_v4	513143	.	T	A	222	.	DP=26;VDB=2.116919e-01;AF1=1;AC1=2;DP4=0,0,15,8;MQ=60;FQ=-96	GT:PL:GQ	1/1:255,69,0:99
Tb927_01_v4	513145	.	A	G	222	.	DP=27;VDB=1.822364e-01;AF1=1;AC1=2;DP4=0,0,15,8;MQ=60;FQ=-96	GT:PL:GQ	1/1:255,69,0:99
Tb927_01_v4	513149	.	A	T	222	.	DP=27;VDB=1.550872e-01;AF1=1;AC1=2;DP4=0,0,16,10;MQ=60;FQ=-105	GT:PL:GQ	1/1:255,78,0:99
Tb927_01_v4	513169	.	G	A	222	.	DP=34;VDB=2.617828e-01;AF1=1;AC1=2;DP4=0,0,22,12;MQ=60;FQ=-129	GT:PL:GQ	1/1:255,102,0:99
Tb927_01_v4	513254	.	T	A	222	.	DP=23;VDB=1.298166e-01;AF1=1;AC1=2;DP4=0,0,10,13;MQ=60;FQ=-96	GT:PL:GQ	1/1:255,69,0:99
Tb927_01_v4	513314	.	C	A	195	.	DP=32;VDB=1.248351e-01;RPB=4.564834e-01;AF1=0.5;AC1=1;DP4=10,7,6,8;MQ=60;FQ=198;PV4=0.48,0.036,1,1	GT:PL:GQ	0/1:225,0,255:99
Tb927_01_v4	513365	.	A	T	215	.	DP=38;VDB=6.769352e-02;RPB=3.809512e-01;AF1=0.5;AC1=1;DP4=13,7,11,6;MQ=60;FQ=218;PV4=1,0.35,1,1	GT:PL:GQ	0/1:245,0,255:99
Tb927_01_v4	513451	.	gg	g	165	.	INDEL;IS=30,0.937500;DP=32;VDB=1.249876e-01;AF1=1;AC1=2;DP4=0,0,4,9;MQ=60;FQ=-73.5	GT:PL:GQ	1/1:206,39,0:75
Tb927_01_v4	513452	.	G	.	28.2	.	DP=2;;AC1=2;FQ=-30	PL	0
Tb927_01_v4	513564	.	A	G	225	.	DP=31;VDB=1.811432e-01;RPB=-1.567921e+00;AF1=0.5;AC1=1;DP4=7,7,5,12;MQ=60;FQ=201;PV4=0.29,1,1,0.17	GT:PL:GQ	0/1:255,0,228:99
Tb927_01_v4	513574	.	tttttc	t	217	.	INDEL;IS=13,0.448276;DP=29;VDB=1.628697e-01;AF1=0.5;AC1=1;DP4=5,5,4,9;MQ=60;FQ=217;PV4=0.42,1,1,1	GT:PL:GQ	0/1:255,0,255:99
Tb927_01_v4	513579	.	C	.	28.2	.	DP=14;;AC1=2;FQ=-30	PL	0
Tb927_01_v4	513579	.	c	cT	159	.	INDEL;IS=9,0.333333;DP=14;VDB=1.172726e-01;AF1=1;AC1=2;DP4=0,0,4,5;MQ=60;FQ=-61.5	GT:PL:GQ	1/1:200,27,0:51
Tb927_01_v4	513969	.	G	A	222	.	DP=51;VDB=1.938445e-01;AF1=1;AC1=2;DP4=0,0,29,22;MQ=60;FQ=-181	GT:PL:GQ	1/1:255,154,0:99
Tb927_01_v4	514180	.	C	A	177	.	DP=23;VDB=1.309433e-01;RPB=2.154101e-01;AF1=0.5;AC1=1;DP4=4,8,4,7;MQ=60;FQ=180;PV4=1,0.32,1,1	GT:PL:GQ	0/1:207,0,219:99
Tb927_01_v4	514287	.	T	C	222	.	DP=32;VDB=1.193591e-01;AF1=1;AC1=2;DP4=0,0,11,20;MQ=60;FQ=-120	GT:PL:GQ	1/1:255,93,0:99
Tb927_01_v4	514861	.	C	A	222	.	DP=34;VDB=2.186309e-01;AF1=1;AC1=2;DP4=0,0,17,17;MQ=60;FQ=-129	GT:PL:GQ	1/1:255,102,0:99
Tb927_01_v4	514914	.	G	A	222	.	DP=35;VDB=6.138321e-02;AF1=1;AC1=2;DP4=0,0,18,16;MQ=60;FQ=-129	GT:PL:GQ	1/1:255,102,0:99
Tb927_01_v4	514917	.	A	G	222	.	DP=35;VDB=9.645328e-02;AF1=1;AC1=2;DP4=0,0,17,17;MQ=60;FQ=-129	GT:PL:GQ	1/1:255,102,0:99
Tb927_01_v4	515577	.	G	C	222	.	DP=25;VDB=1.910656e-01;AF1=1;AC1=2;DP4=0,0,12,11;MQ=60;FQ=-96	GT:PL:GQ	1/1:255,69,0:99
Tb927_01_v4	515783	.	A	G	73.5	.	DP=4;VDB=6.846959e-02;AF1=1;AC1=2;DP4=0,0,0,4;MQ=60;FQ=-39	GT:PL:GQ	1/1:106,12,0:21
Tb927_01_v4	515798	.	C	.	10.4	.	DP=1;AF1=1;AC1=2;DP4=0,0,0,1;MQ=60;FQ=-30	PL	20
Tb927_01_v4	516075	.	A	G	222	.	DP=12;VDB=1.456707e-01;AF1=1;AC1=2;DP4=0,0,6,6;MQ=60;FQ=-63	GT:PL:GQ	1/1:255,36,0:69
Tb927_01_v4	516142	.	C	G	222	.	DP=21;VDB=1.832899e-01;AF1=1;AC1=2;DP4=0,0,8,13;MQ=60;FQ=-90	GT:PL:GQ	1/1:255,63,0:99
Tb927_01_v4	516149	.	T	C	222	.	DP=20;VDB=1.499338e-01;AF1=1;AC1=2;DP4=0,0,6,13;MQ=60;FQ=-84	GT:PL:GQ	1/1:255,57,0:99
Tb927_01_v4	516334	.	T	C	89.3	.	DP=5;VDB=6.649473e-02;AF1=1;AC1=2;DP4=0,0,1,4;MQ=60;FQ=-42	GT:PL:GQ	1/1:122,15,0:27
Tb927_01_v4	516421	.	C	G	222	.	DP=19;VDB=6.075107e-02;AF1=1;AC1=2;DP4=0,0,15,4;MQ=60;FQ=-84	GT:PL:GQ	1/1:255,57,0:99
Tb927_01_v4	516794	.	C	T	222	.	DP=29;VDB=1.217550e-01;AF1=1;AC1=2;DP4=0,0,10,19;MQ=60;FQ=-114	GT:PL:GQ	1/1:255,87,0:99
Tb927_01_v4	517106	.	G	A	222	.	DP=20;VDB=1.736809e-01;AF1=1;AC1=2;DP4=0,0,12,7;MQ=60;FQ=-84	GT:PL:GQ	1/1:255,57,0:99
Tb927_01_v4	517421	.	A	G	222	.	DP=33;VDB=2.947110e-01;AF1=1;AC1=2;DP4=0,0,19,14;MQ=60;FQ=-126	GT:PL:GQ	1/1:255,99,0:99
Tb927_01_v4	517469	.	G	A	222	.	DP=28;VDB=1.863758e-01;AF1=1;AC1=2;DP4=0,0,13,14;MQ=60;FQ=-108	GT:PL:GQ	1/1:255,81,0:99
Tb927_01_v4	517482	.	A	G	222	.	DP=29;VDB=2.597597e-01;AF1=1;AC1=2;DP4=0,0,14,15;MQ=60;FQ=-114	GT:PL:GQ	1/1:255,87,0:99
Tb927_01_v4	517491	.	T	C	222	.	DP=29;VDB=2.724287e-01;AF1=1;AC1=2;DP4=0,0,15,13;MQ=60;FQ=-111	GT:PL:GQ	1/1:255,84,0:99
Tb927_01_v4	517542	.	A	T	222	.	DP=23;VDB=1.822364e-01;AF1=1;AC1=2;DP4=0,0,12,11;MQ=60;FQ=-96	GT:PL:GQ	1/1:255,69,0:99
Tb927_01_v4	517614	.	C	T	222	.	DP=21;VDB=1.167805e-01;AF1=1;AC1=2;DP4=0,0,10,11;MQ=60;FQ=-90	GT:PL:GQ	1/1:255,63,0:99
Tb927_01_v4	517677	.	G	A	222	.	DP=36;VDB=1.414283e-01;AF1=1;AC1=2;DP4=0,0,19,16;MQ=60;FQ=-132	GT:PL:GQ	1/1:255,105,0:99
Tb927_01_v4	518022	.	G	A	222	.	DP=37;VDB=2.200689e-01;AF1=1;AC1=2;DP4=0,0,14,21;MQ=60;FQ=-132	GT:PL:GQ	1/1:255,105,0:99
Tb927_01_v4	518189	.	A	C	222	.	DP=41;VDB=3.310474e-01;AF1=1;AC1=2;DP4=0,0,22,19;MQ=60;FQ=-150	GT:PL:GQ	1/1:255,123,0:99
Tb927_01_v4	518265	.	A	G	222	.	DP=44;VDB=3.311207e-01;AF1=1;AC1=2;DP4=0,0,26,17;MQ=60;FQ=-156	GT:PL:GQ	1/1:255,129,0:99
Tb927_01_v4	518461	.	T	C	222	.	DP=41;VDB=1.869120e-01;AF1=1;AC1=2;DP4=0,0,18,19;MQ=60;FQ=-138	GT:PL:GQ	1/1:255,111,0:99
Tb927_01_v4	518634	.	A	G	222	.	DP=45;VDB=3.288262e-01;AF1=1;AC1=2;DP4=0,0,22,23;MQ=60;FQ=-162	GT:PL:GQ	1/1:255,135,0:99
Tb927_01_v4	518715	.	C	T	222	.	DP=35;VDB=2.126327e-01;AF1=1;AC1=2;DP4=0,0,18,17;MQ=60;FQ=-132	GT:PL:GQ	1/1:255,105,0:99
Tb927_01_v4	518848	.	C	A	222	.	DP=39;VDB=3.181223e-01;AF1=1;AC1=2;DP4=0,0,20,19;MQ=60;FQ=-144	GT:PL:GQ	1/1:255,117,0:99
Tb927_01_v4	518930	.	C	G	222	.	DP=33;VDB=2.845596e-01;AF1=1;AC1=2;DP4=0,0,19,13;MQ=60;FQ=-123	GT:PL:GQ	1/1:255,96,0:99
Tb927_01_v4	518942	.	A	G	222	.	DP=29;VDB=2.599947e-01;AF1=1;AC1=2;DP4=0,0,17,12;MQ=60;FQ=-114	GT:PL:GQ	1/1:255,87,0:99
Tb927_01_v4	519084	.	T	C	222	.	DP=22;VDB=5.168361e-02;AF1=1;AC1=2;DP4=0,0,9,13;MQ=60;FQ=-93	GT:PL:GQ	1/1:255,66,0:99
Tb927_01_v4	519147	.	G	T	222	.	DP=37;VDB=3.045243e-01;AF1=1;AC1=2;DP4=0,0,12,24;MQ=60;FQ=-135	GT:PL:GQ	1/1:255,108,0:99
Tb927_01_v4	519148	.	G	A	222	.	DP=39;VDB=3.031765e-01;AF1=1;AC1=2;DP4=0,0,12,24;MQ=60;FQ=-135	GT:PL:GQ	1/1:255,108,0:99
Tb927_01_v4	519149	.	A	G	222	.	DP=39;VDB=3.079285e-01;AF1=1;AC1=2;DP4=0,0,12,24;MQ=60;FQ=-135	GT:PL:GQ	1/1:255,108,0:99
Tb927_01_v4	519190	.	C	T	222	.	DP=35;VDB=2.948223e-01;AF1=1;AC1=2;DP4=0,0,10,25;MQ=60;FQ=-132	GT:PL:GQ	1/1:255,105,0:99
Tb927_01_v4	519195	.	G	T	222	.	DP=33;VDB=2.943399e-01;AF1=1;AC1=2;DP4=0,0,9,24;MQ=60;FQ=-126	GT:PL:GQ	1/1:255,99,0:99
Tb927_01_v4	519296	.	A	G	222	.	DP=37;VDB=1.690897e-01;AF1=1;AC1=2;DP4=0,0,22,14;MQ=60;FQ=-135	GT:PL:GQ	1/1:255,108,0:99
Tb927_01_v4	519341	.	T	G	222	.	DP=50;VDB=5.049651e-02;AF1=1;AC1=2;DP4=0,0,28,22;MQ=60;FQ=-178	GT:PL:GQ	1/1:255,151,0:99
Tb927_01_v4	519521	.	A	G	222	.	DP=37;VDB=5.967675e-02;AF1=1;AC1=2;DP4=0,0,16,19;MQ=60;FQ=-132	GT:PL:GQ	1/1:255,105,0:99
Tb927_01_v4	519553	.	A	G	222	.	DP=35;VDB=2.756653e-01;AF1=1;AC1=2;DP4=0,0,13,21;MQ=60;FQ=-129	GT:PL:GQ	1/1:255,102,0:99
Tb927_01_v4	519624	.	T	A	222	.	DP=43;VDB=2.840177e-01;AF1=1;AC1=2;DP4=0,0,27,16;MQ=60;FQ=-156	GT:PL:GQ	1/1:255,129,0:99
Tb927_01_v4	519661	.	G	T	222	.	DP=39;VDB=3.108902e-01;AF1=1;AC1=2;DP4=0,0,21,18;MQ=60;FQ=-144	GT:PL:GQ	1/1:255,117,0:99
Tb927_01_v4	519668	.	G	A	222	.	DP=37;VDB=2.187168e-01;AF1=1;AC1=2;DP4=0,0,20,17;MQ=60;FQ=-138	GT:PL:GQ	1/1:255,111,0:99
Tb927_01_v4	519683	.	T	A	222	.	DP=30;VDB=2.791661e-01;AF1=1;AC1=2;DP4=0,0,13,17;MQ=60;FQ=-117	GT:PL:GQ	1/1:255,90,0:99
Tb927_01_v4	519719	.	C	G	222	.	DP=28;VDB=2.692430e-01;AF1=1;AC1=2;DP4=0,0,12,16;MQ=60;FQ=-111	GT:PL:GQ	1/1:255,84,0:99
Tb927_01_v4	519722	.	G	A	222	.	DP=28;VDB=2.503514e-01;AF1=1;AC1=2;DP4=0,0,12,15;MQ=60;FQ=-108	GT:PL:GQ	1/1:255,81,0:99
Tb927_01_v4	519759	.	G	C	222	.	DP=28;VDB=2.590446e-01;AF1=1;AC1=2;DP4=0,0,14,14;MQ=60;FQ=-111	GT:PL:GQ	1/1:255,84,0:99
Tb927_01_v4	519796	.	G	T	222	.	DP=37;VDB=3.142012e-01;AF1=1;AC1=2;DP4=0,0,20,17;MQ=60;FQ=-138	GT:PL:GQ	1/1:255,111,0:99
Tb927_01_v4	519842	.	G	T	222	.	DP=32;VDB=2.918730e-01;AF1=1;AC1=2;DP4=0,0,18,14;MQ=60;FQ=-123	GT:PL:GQ	1/1:255,96,0:99
Tb927_01_v4	519853	.	A	G	222	.	DP=28;VDB=1.167362e-01;AF1=1;AC1=2;DP4=0,0,16,12;MQ=60;FQ=-111	GT:PL:GQ	1/1:255,84,0:99
Tb927_01_v4	519878	.	G	A	222	.	DP=19;VDB=1.045678e-01;AF1=1;AC1=2;DP4=0,0,7,12;MQ=60;FQ=-84	GT:PL:GQ	1/1:255,57,0:99
Tb927_01_v4	520008	.	G	A	222	.	DP=19;VDB=1.710923e-01;AF1=1;AC1=2;DP4=0,0,5,14;MQ=60;FQ=-84	GT:PL:GQ	1/1:255,57,0:99
Tb927_01_v4	520009	.	T	C	222	.	DP=19;VDB=1.798709e-01;AF1=1;AC1=2;DP4=0,0,5,14;MQ=60;FQ=-84	GT:PL:GQ	1/1:255,57,0:99
Tb927_01_v4	520088	.	A	G	222	.	DP=38;VDB=1.410256e-02;AF1=1;AC1=2;DP4=0,0,10,27;MQ=60;FQ=-138	GT:PL:GQ	1/1:255,111,0:99
Tb927_01_v4	520197	.	G	C	222	.	DP=34;VDB=7.388907e-02;AF1=1;AC1=2;DP4=0,0,19,15;MQ=60;FQ=-129	GT:PL:GQ	1/1:255,102,0:99
Tb927_01_v4	520208	.	T	C	222	.	DP=33;VDB=2.725970e-01;AF1=1;AC1=2;DP4=0,0,18,14;MQ=60;FQ=-123	GT:PL:GQ	1/1:255,96,0:99
Tb927_01_v4	520227	.	C	T	222	.	DP=27;VDB=7.729281e-02;AF1=1;AC1=2;DP4=0,0,10,17;MQ=60;FQ=-108	GT:PL:GQ	1/1:255,81,0:99
Tb927_01_v4	520262	.	A	T	222	.	DP=37;VDB=2.629516e-01;AF1=1;AC1=2;DP4=0,0,16,21;MQ=60;FQ=-138	GT:PL:GQ	1/1:255,111,0:99
Tb927_01_v4	520366	.	C	T	222	.	DP=16;VDB=3.103123e-02;AF1=1;AC1=2;DP4=0,0,7,9;MQ=60;FQ=-75	GT:PL:GQ	1/1:255,48,0:93
Tb927_01_v4	520403	.	G	A	61	.	DP=3;VDB=5.752178e-02;AF1=1;AC1=2;DP4=0,0,1,2;MQ=60;FQ=-36	GT:PL:GQ	1/1:93,9,0:16
Tb927_01_v4	520411	.	T	C	6.2	.	DP=1;AF1=1;AC1=2;DP4=0,0,0,1;MQ=60;FQ=-30	GT:PL:GQ	1/1:35,3,0:4
Tb927_01_v4	520645	.	T	G	222	.	DP=41;VDB=3.172800e-01;AF1=1;AC1=2;DP4=0,0,20,21;MQ=60;FQ=-150	GT:PL:GQ	1/1:255,123,0:99
Tb927_01_v4	520720	.	T	G	222	.	DP=23;VDB=4.978133e-02;AF1=1;AC1=2;DP4=0,0,9,14;MQ=60;FQ=-96	GT:PL:GQ	1/1:255,69,0:99
Tb927_01_v4	520756	.	C	T	118	.	DP=5;VDB=3.186598e-02;AF1=1;AC1=2;DP4=0,0,2,3;MQ=60;FQ=-42	GT:PL:GQ	1/1:151,15,0:27
Tb927_01_v4	520773	.	C	G	73	.	DP=3;VDB=5.227153e-02;AF1=1;AC1=2;DP4=0,0,1,2;MQ=60;FQ=-36	GT:PL:GQ	1/1:105,9,0:16
Tb927_01_v4	520779	.	A	G	73	.	DP=3;VDB=5.365061e-02;AF1=1;AC1=2;DP4=0,0,1,2;MQ=60;FQ=-36	GT:PL:GQ	1/1:105,9,0:16
Tb927_01_v4	520780	.	G	C	72	.	DP=3;VDB=5.227153e-02;AF1=1;AC1=2;DP4=0,0,1,2;MQ=60;FQ=-36	GT:PL:GQ	1/1:104,9,0:16
Tb927_01_v4	520786	.	A	G	99.5	.	DP=4;VDB=6.131737e-02;AF1=1;AC1=2;DP4=0,0,2,2;MQ=60;FQ=-39	GT:PL:GQ	1/1:132,12,0:21
Tb927_01_v4	520790	.	T	C	140	.	DP=6;VDB=1.031451e-01;AF1=1;AC1=2;DP4=0,0,2,4;MQ=60;FQ=-45	GT:PL:GQ	1/1:173,18,0:33
Tb927_01_v4	520814	.	C	T	222	.	DP=12;VDB=1.378222e-01;AF1=1;AC1=2;DP4=0,0,6,6;MQ=59;FQ=-63	GT:PL:GQ	1/1:255,36,0:69
Tb927_01_v4	520859	.	C	T	222	.	DP=18;VDB=1.817725e-01;AF1=1;AC1=2;DP4=0,0,7,10;MQ=54;FQ=-78	GT:PL:GQ	1/1:255,51,0:99
Tb927_01_v4	520989	.	T	C	222	.	DP=20;VDB=1.808185e-01;AF1=1;AC1=2;DP4=0,0,6,14;MQ=60;FQ=-87	GT:PL:GQ	1/1:255,60,0:99
Tb927_01_v4	521032	.	tt	t	164	.	INDEL;IS=16,0.941176;DP=17;VDB=1.717754e-01;AF1=1;AC1=2;DP4=0,0,3,12;MQ=60;FQ=-79.5	GT:PL:GQ	1/1:205,45,0:87
Tb927_01_v4	521033	.	T	.	11.3	.	DP=1;AF1=1;AC1=2;DP4=0,0,1,0;MQ=60;FQ=-30	PL	19
Tb927_01_v4	521112	.	G	A	221	.	DP=14;VDB=1.101056e-01;AF1=1;AC1=2;DP4=0,0,2,12;MQ=59;FQ=-69	GT:PL:GQ	1/1:254,42,0:81
Tb927_01_v4	521161	.	T	C	59	.	DP=4;VDB=3.131090e-02;AF1=1;AC1=2;DP4=0,0,2,1;MQ=60;FQ=-36	GT:PL:GQ	1/1:91,9,0:16
Tb927_01_v4	521164	.	C	T	70	.	DP=4;VDB=2.845191e-02;AF1=1;AC1=2;DP4=0,0,2,1;MQ=60;FQ=-36	GT:PL:GQ	1/1:102,9,0:16
Tb927_01_v4	521165	.	C	T	69	.	DP=4;VDB=3.131090e-02;AF1=1;AC1=2;DP4=0,0,2,1;MQ=60;FQ=-36	GT:PL:GQ	1/1:101,9,0:16
Tb927_01_v4	521276	.	T	A	204	.	DP=16;VDB=1.731339e-01;AF1=1;AC1=2;DP4=0,0,2,14;MQ=42;FQ=-75	GT:PL:GQ	1/1:237,48,0:93
Tb927_01_v4	521287	.	T	C	193	.	DP=14;VDB=1.587103e-01;AF1=1;AC1=2;DP4=0,0,2,12;MQ=41;FQ=-69	GT:PL:GQ	1/1:226,42,0:81
Tb927_01_v4	521290	.	G	A	197	.	DP=13;VDB=1.457518e-01;AF1=1;AC1=2;DP4=0,0,2,11;MQ=42;FQ=-66	GT:PL:GQ	1/1:230,39,0:75
Tb927_01_v4	521335	.	T	C	40	.	DP=3;VDB=2.570870e-02;AF1=1;AC1=2;DP4=0,0,0,3;MQ=29;FQ=-36	GT:PL:GQ	1/1:72,9,0:16
Tb927_01_v4	521356	.	A	G	6.98	.	DP=1;AF1=1;AC1=2;DP4=0,0,1,0;MQ=60;FQ=-30	GT:PL:GQ	1/1:36,3,0:4
Tb927_01_v4	521359	.	A	G	4.77	.	DP=1;AF1=1;AC1=2;DP4=0,0,1,0;MQ=60;FQ=-30	GT:PL:GQ	0/1:33,3,0:3
Tb927_01_v4	521360	.	T	C	6.2	.	DP=1;AF1=1;AC1=2;DP4=0,0,1,0;MQ=60;FQ=-30	GT:PL:GQ	1/1:35,3,0:4
Tb927_01_v4	521371	.	A	T	134	.	DP=6;VDB=2.106208e-02;AF1=1;AC1=2;DP4=0,0,4,2;MQ=59;FQ=-45	GT:PL:GQ	1/1:167,18,0:33
Tb927_01_v4	521377	.	C	T	199	.	DP=9;VDB=8.944587e-02;AF1=1;AC1=2;DP4=0,0,5,4;MQ=59;FQ=-54	GT:PL:GQ	1/1:232,27,0:51
Tb927_01_v4	521449	.	C	T	213	.	DP=11;VDB=1.036706e-01;AF1=1;AC1=2;DP4=0,0,3,8;MQ=60;FQ=-60	GT:PL:GQ	1/1:246,33,0:63
Tb927_01_v4	521458	.	G	T	147	.	DP=6;VDB=8.512692e-02;AF1=1;AC1=2;DP4=0,0,2,4;MQ=60;FQ=-45	GT:PL:GQ	1/1:180,18,0:33
Tb927_01_v4	521470	.	G	A	86.5	.	DP=4;VDB=7.269818e-02;AF1=1;AC1=2;DP4=0,0,2,2;MQ=60;FQ=-39	GT:PL:GQ	1/1:119,12,0:21
Tb927_01_v4	521473	.	G	A	59	.	DP=3;VDB=5.983360e-02;AF1=1;AC1=2;DP4=0,0,1,2;MQ=60;FQ=-36	GT:PL:GQ	1/1:91,9,0:16
Tb927_01_v4	521478	.	G	T	34.8	.	DP=2;VDB=5.960000e-02;AF1=1;AC1=2;DP4=0,0,0,2;MQ=60;FQ=-33	GT:PL:GQ	1/1:66,6,0:10
Tb927_01_v4	521700	.	C	T	69	.	DP=3;VDB=6.662997e-02;AF1=1;AC1=2;DP4=0,0,2,1;MQ=54;FQ=-36	GT:PL:GQ	1/1:101,9,0:16
Tb927_01_v4	521728	.	A	G	107	.	DP=5;VDB=4.465145e-02;AF1=1;AC1=2;DP4=0,0,2,3;MQ=56;FQ=-42	GT:PL:GQ	1/1:140,15,0:27
Tb927_01_v4	521742	.	T	A	123	.	DP=5;VDB=8.892796e-02;AF1=1;AC1=2;DP4=0,0,2,3;MQ=56;FQ=-42	GT:PL:GQ	1/1:156,15,0:27
Tb927_01_v4	521761	.	A	G	99.5	.	DP=4;VDB=8.228788e-02;AF1=1;AC1=2;DP4=0,0,2,2;MQ=55;FQ=-39	GT:PL:GQ	1/1:132,12,0:21
Tb927_01_v4	521801	.	T	C	6.98	.	DP=1;AF1=1;AC1=2;DP4=0,0,1,0;MQ=60;FQ=-30	GT:PL:GQ	1/1:36,3,0:4
Tb927_01_v4	521830	.	C	T	198	.	DP=10;VDB=1.386920e-01;AF1=1;AC1=2;DP4=0,0,7,3;MQ=57;FQ=-57	GT:PL:GQ	1/1:231,30,0:57
Tb927_01_v4	521833	.	A	C	204	.	DP=11;VDB=1.390321e-01;AF1=1;AC1=2;DP4=0,0,7,3;MQ=57;FQ=-57	GT:PL:GQ	1/1:237,30,0:57
Tb927_01_v4	521836	.	A	G	221	.	DP=11;VDB=1.340502e-01;AF1=1;AC1=2;DP4=0,0,7,4;MQ=57;FQ=-60	GT:PL:GQ	1/1:254,33,0:63
Tb927_01_v4	521863	.	T	C	222	.	DP=17;VDB=1.762930e-01;AF1=1;AC1=2;DP4=0,0,13,4;MQ=57;FQ=-78	GT:PL:GQ	1/1:255,51,0:99
Tb927_01_v4	522025	.	T	A	63	.	DP=3;VDB=4.034274e-02;AF1=1;AC1=2;DP4=0,0,2,1;MQ=53;FQ=-36	GT:PL:GQ	1/1:95,9,0:16
Tb927_01_v4	522028	.	C	T	69	.	DP=3;VDB=3.881056e-02;AF1=1;AC1=2;DP4=0,0,2,1;MQ=53;FQ=-36	GT:PL:GQ	1/1:101,9,0:16
Tb927_01_v4	522030	.	C	T	71	.	DP=3;VDB=4.187638e-02;AF1=1;AC1=2;DP4=0,0,2,1;MQ=53;FQ=-36	GT:PL:GQ	1/1:103,9,0:16
Tb927_01_v4	522088	.	T	C	15.1	.	DP=3;VDB=4.340713e-02;AF1=1;AC1=2;DP4=0,0,3,0;MQ=19;FQ=-36	GT:PL:GQ	1/1:47,9,0:14
Tb927_01_v4	522170	.	G	.	9.5	.	DP=1;AF1=1;AC1=2;DP4=0,0,1,0;MQ=21;FQ=-30	PL	21
Tb927_01_v4	522177	.	T	.	9.5	.	DP=1;AF1=1;AC1=2;DP4=0,0,1,0;MQ=21;FQ=-30	PL	21
Tb927_01_v4	522205	.	C	A	42.3	.	DP=5;VDB=8.771878e-02;AF1=1;AC1=2;DP4=0,0,4,1;MQ=19;FQ=-42	GT:PL:GQ	1/1:75,15,0:27
Tb927_01_v4	522481	.	T	A	85.5	.	DP=4;VDB=2.649457e-02;AF1=1;AC1=2;DP4=0,0,2,2;MQ=40;FQ=-39	GT:PL:GQ	1/1:118,12,0:21
Tb927_01_v4	522486	.	T	C	84.5	.	DP=4;VDB=2.863384e-02;AF1=1;AC1=2;DP4=0,0,2,2;MQ=40;FQ=-39	GT:PL:GQ	1/1:117,12,0:21
Tb927_01_v4	522494	.	G	A	38.8	.	DP=3;VDB=7.840000e-02;AF1=1;AC1=2;DP4=0,0,1,1;MQ=46;FQ=-33	GT:PL:GQ	1/1:70,6,0:10
Tb927_01_v4	522495	.	A	G	37.8	.	DP=3;VDB=7.680000e-02;AF1=1;AC1=2;DP4=0,0,1,1;MQ=46;FQ=-33	GT:PL:GQ	1/1:69,6,0:10
Tb927_01_v4	522648	.	T	A	205	.	DP=14;VDB=1.503532e-02;AF1=1;AC1=2;DP4=0,0,3,11;MQ=53;FQ=-69	GT:PL:GQ	1/1:238,42,0:81
Tb927_01_v4	522671	.	C	T	144	.	DP=10;VDB=7.990470e-02;AF1=1;AC1=2;DP4=0,0,1,8;MQ=47;FQ=-54	GT:PL:GQ	1/1:177,27,0:51
Tb927_01_v4	522728	.	A	G	137	.	DP=11;VDB=7.761350e-02;AF1=1;AC1=2;DP4=0,0,3,8;MQ=34;FQ=-60	GT:PL:GQ	1/1:170,33,0:63
Tb927_01_v4	522775	.	A	G	222	.	DP=15;VDB=1.299249e-01;AF1=1;AC1=2;DP4=0,0,6,8;MQ=49;FQ=-69	GT:PL:GQ	1/1:255,42,0:81
Tb927_01_v4	522797	.	C	T	222	.	DP=16;VDB=1.109294e-01;AF1=1;AC1=2;DP4=0,0,5,11;MQ=50;FQ=-75	GT:PL:GQ	1/1:255,48,0:93
Tb927_01_v4	522945	.	A	G	92.5	.	DP=4;VDB=3.084347e-02;AF1=1;AC1=2;DP4=0,0,2,2;MQ=56;FQ=-39	GT:PL:GQ	1/1:125,12,0:21
Tb927_01_v4	522986	.	C	.	10.4	.	DP=1;AF1=1;AC1=2;DP4=0,0,1,0;MQ=50;FQ=-30	PL	20
Tb927_01_v4	523220	.	C	T	125	.	DP=11;VDB=9.358718e-02;AF1=1;AC1=2;DP4=0,0,2,9;MQ=24;FQ=-60	GT:PL:GQ	1/1:158,33,0:63
Tb927_01_v4	523256	.	A	G	125	.	DP=11;VDB=8.225257e-02;AF1=1;AC1=2;DP4=0,0,2,9;MQ=24;FQ=-60	GT:PL:GQ	1/1:158,33,0:63
Tb927_01_v4	523371	.	G	A	81.5	.	DP=4;VDB=3.086163e-02;AF1=1;AC1=2;DP4=0,0,3,1;MQ=39;FQ=-39	GT:PL:GQ	1/1:114,12,0:21
Tb927_01_v4	523372	.	G	C	83.5	.	DP=4;VDB=3.086163e-02;AF1=1;AC1=2;DP4=0,0,3,1;MQ=39;FQ=-39	GT:PL:GQ	1/1:116,12,0:21
Tb927_01_v4	523389	.	C	T	62.5	.	DP=7;VDB=8.304678e-02;AF1=1;AC1=2;DP4=0,0,2,2;MQ=39;FQ=-39	GT:PL:GQ	1/1:95,12,0:21
Tb927_01_v4	523394	.	T	A	150	.	DP=8;VDB=4.981425e-02;AF1=1;AC1=2;DP4=0,0,6,2;MQ=39;FQ=-51	GT:PL:GQ	1/1:183,24,0:45
Tb927_01_v4	523434	.	A	G	222	.	DP=19;VDB=1.901491e-01;AF1=1;AC1=2;DP4=0,0,13,6;MQ=43;FQ=-84	GT:PL:GQ	1/1:255,57,0:99
Tb927_01_v4	523478	.	C	T	198	.	DP=14;VDB=1.156726e-01;RPB=1.240347e+00;AF1=1;AC1=2;DP4=1,0,8,5;MQ=49;FQ=-33;PV4=1,0.48,0.21,0.33	GT:PL:GQ	1/1:229,6,0:10
Tb927_01_v4	523481	.	A	G	190	.	DP=14;VDB=1.427710e-01;RPB=1.240347e+00;AF1=1;AC1=2;DP4=1,0,8,5;MQ=49;FQ=-33;PV4=1,0.41,0.21,0.31	GT:PL:GQ	1/1:221,6,0:10
Tb927_01_v4	523502	.	T	A	103	.	DP=7;VDB=4.719845e-02;RPB=8.170978e-01;AF1=0.505;AC1=1;DP4=1,0,4,2;MQ=56;FQ=-10.4;PV4=1,0.22,0.35,0.3	GT:PL:GQ	0/1:133,0,17:20
Tb927_01_v4	523507	.	C	G	81	.	DP=7;VDB=4.360329e-02;RPB=1.534291e+00;AF1=0.5;AC1=1;DP4=2,0,4,1;MQ=56;FQ=19.1;PV4=1,1,0.29,1	GT:PL:GQ	0/1:111,0,46:49
Tb927_01_v4	523518	.	G	T	34.8	.	DP=2;VDB=6.560000e-02;AF1=1;AC1=2;DP4=0,0,2,0;MQ=60;FQ=-33	GT:PL:GQ	1/1:66,6,0:10
Tb927_01_v4	523566	.	A	G	6.98	.	DP=1;AF1=1;AC1=2;DP4=0,0,1,0;MQ=60;FQ=-30	GT:PL:GQ	1/1:36,3,0:4
Tb927_01_v4	523576	.	A	C	6.2	.	DP=1;AF1=1;AC1=2;DP4=0,0,1,0;MQ=60;FQ=-30	GT:PL:GQ	1/1:35,3,0:4
Tb927_01_v4	523577	.	C	T	6.98	.	DP=1;AF1=1;AC1=2;DP4=0,0,1,0;MQ=60;FQ=-30	GT:PL:GQ	1/1:36,3,0:4
Tb927_01_v4	523581	.	G	T	7.8	.	DP=1;AF1=1;AC1=2;DP4=0,0,1,0;MQ=60;FQ=-30	GT:PL:GQ	1/1:37,3,0:4
Tb927_01_v4	523770	.	A	C	130	.	DP=9;VDB=1.268865e-01;AF1=1;AC1=2;DP4=0,0,9,0;MQ=60;FQ=-54	GT:PL:GQ	1/1:163,27,0:51
Tb927_01_v4	523830	.	A	G	222	.	DP=27;VDB=2.624181e-01;AF1=1;AC1=2;DP4=0,0,21,6;MQ=59;FQ=-108	GT:PL:GQ	1/1:255,81,0:99
Tb927_01_v4	523839	.	C	G	222	.	DP=26;VDB=2.502541e-01;AF1=1;AC1=2;DP4=0,0,20,6;MQ=59;FQ=-105	GT:PL:GQ	1/1:255,78,0:99
Tb927_01_v4	523842	.	G	A	24	.	DP=27;VDB=6.845168e-02;RPB=7.849022e-01;AF1=0.5;AC1=1;DP4=18,5,2,2;MQ=59;FQ=27;PV4=0.27,1,1,1	GT:PL:GQ	0/1:54,0,255:57
Tb927_01_v4	523879	.	T	C	199	.	DP=11;VDB=6.858245e-02;AF1=1;AC1=2;DP4=0,0,9,2;MQ=60;FQ=-60	GT:PL:GQ	1/1:232,33,0:63
Tb927_01_v4	523919	.	A	G	170	.	DP=10;VDB=1.174760e-01;AF1=1;AC1=2;DP4=0,0,6,2;MQ=60;FQ=-51	GT:PL:GQ	1/1:203,24,0:45
Tb927_01_v4	523920	.	C	T	170	.	DP=10;VDB=1.227566e-01;AF1=1;AC1=2;DP4=0,0,6,2;MQ=60;FQ=-51	GT:PL:GQ	1/1:203,24,0:45
Tb927_01_v4	523932	.	A	C	222	.	DP=13;VDB=9.578539e-02;AF1=1;AC1=2;DP4=0,0,10,3;MQ=59;FQ=-66	GT:PL:GQ	1/1:255,39,0:75
Tb927_01_v4	524022	.	T	C	222	.	DP=34;VDB=2.702760e-01;AF1=1;AC1=2;DP4=0,0,29,5;MQ=59;FQ=-129	GT:PL:GQ	1/1:255,102,0:99
Tb927_01_v4	524115	.	C	A	222	.	DP=24;VDB=2.372770e-01;AF1=1;AC1=2;DP4=0,0,21,3;MQ=60;FQ=-99	GT:PL:GQ	1/1:255,72,0:99
Tb927_01_v4	524137	.	T	C	201	.	DP=23;VDB=9.755393e-02;AF1=1;AC1=2;DP4=0,0,20,1;MQ=60;FQ=-90	GT:PL:GQ	1/1:234,63,0:99
Tb927_01_v4	524208	.	A	G	222	.	DP=22;VDB=1.681436e-01;AF1=1;AC1=2;DP4=0,0,12,10;MQ=60;FQ=-93	GT:PL:GQ	1/1:255,66,0:99
Tb927_01_v4	524275	.	T	A	222	.	DP=37;VDB=3.141245e-01;AF1=1;AC1=2;DP4=0,0,22,15;MQ=60;FQ=-138	GT:PL:GQ	1/1:255,111,0:99
Tb927_01_v4	524288	.	A	G	222	.	DP=35;VDB=2.779736e-01;RPB=1.630871e+00;AF1=1;AC1=2;DP4=1,0,20,13;MQ=60;FQ=-93;PV4=1,0.35,1,1	GT:PL:GQ	1/1:255,66,0:99
Tb927_01_v4	524298	.	G	A	222	.	DP=37;VDB=2.735969e-01;AF1=1;AC1=2;DP4=0,0,21,16;MQ=60;FQ=-138	GT:PL:GQ	1/1:255,111,0:99
Tb927_01_v4	524317	.	C	T	7.8	.	DP=44;VDB=8.348309e-02;RPB=-1.898060e+00;AF1=0.5;AC1=1;DP4=17,21,5,1;MQ=60;FQ=10.4;PV4=0.19,0.055,0.0051,0.33	GT:PL:GQ	0/1:37,0,255:39
Tb927_01_v4	524329	.	T	A	225	.	DP=45;VDB=2.293147e-01;RPB=1.461324e+00;AF1=0.5;AC1=1;DP4=7,2,15,21;MQ=60;FQ=84;PV4=0.071,0.29,1,1	GT:PL:GQ	0/1:255,0,111:99
Tb927_01_v4	524340	.	C	T	225	.	DP=48;VDB=2.290571e-01;RPB=5.711936e-01;AF1=0.5;AC1=1;DP4=8,2,15,23;MQ=60;FQ=89;PV4=0.033,1,1,1	GT:PL:GQ	0/1:255,0,116:99
Tb927_01_v4	524423	.	A	.	34	.	DP=35;VDB=5.223237e-02;RPB=1.882248e+00;AF1=0;AC1=0;DP4=15,16,2,1;MQ=60;FQ=-31;PV4=1,0.0073,1,0.29	PL	0
Tb927_01_v4	524489	.	A	G	225	.	DP=41;VDB=2.918561e-01;RPB=1.874074e+00;AF1=0.5;AC1=1;DP4=7,2,10,22;MQ=60;FQ=89;PV4=0.021,1,1,0.35	GT:PL:GQ	0/1:255,0,116:99
Tb927_01_v4	524506	.	A	G	222	.	DP=41;VDB=3.136664e-01;AF1=1;AC1=2;DP4=0,0,20,21;MQ=60;FQ=-150	GT:PL:GQ	1/1:255,123,0:99
Tb927_01_v4	524525	.	A	T	222	.	DP=39;VDB=3.176047e-01;AF1=1;AC1=2;DP4=0,0,26,12;MQ=59;FQ=-141	GT:PL:GQ	1/1:255,114,0:99
Tb927_01_v4	524545	.	A	C	15.1	.	DP=38;VDB=9.014600e-02;RPB=1.443850e+00;AF1=0.5;AC1=1;DP4=25,7,4,1;MQ=59;FQ=18.1;PV4=1,1,1,1	GT:PL:GQ	0/1:45,0,255:48
Tb927_01_v4	524546	.	T	.	6.19	.	DP=40;VDB=8.892796e-02;RPB=1.594940e+00;AF1=0.4992;AC1=1;DP4=26,9,4,1;MQ=58;FQ=-4.12;PV4=1,0.053,1,1	PL	25
Tb927_01_v4	524548	.	C	G	8.64	.	DP=40;VDB=9.380409e-02;RPB=1.594940e+00;AF1=0.5;AC1=1;DP4=26,9,4,1;MQ=58;FQ=11.3;PV4=1,1,1,1	GT:PL:GQ	0/1:38,0,255:40
Tb927_01_v4	524693	.	A	G	11.3	.	DP=28;VDB=4.831234e-02;RPB=1.871117e+00;AF1=0.5;AC1=1;DP4=11,13,2,2;MQ=57;FQ=14.2;PV4=1,1,0.085,0.41	GT:PL:GQ	0/1:41,0,255:43
Tb927_01_v4	524696	.	A	G	10.4	.	DP=28;VDB=4.831234e-02;RPB=2.133729e+00;AF1=0.5;AC1=1;DP4=12,12,2,2;MQ=57;FQ=13.2;PV4=1,1,0.085,0.24	GT:PL:GQ	0/1:40,0,255:42
Tb927_01_v4	524755	.	C	.	4.12	.	DP=22;VDB=2.063840e-02;RPB=-2.774516e+00;AF1=0.4996;AC1=1;DP4=6,13,0,3;MQ=59;FQ=3.55;PV4=0.53,1,1,0.082	PL	28
Tb927_01_v4	524829	.	C	T	222	.	DP=37;VDB=2.369338e-01;AF1=1;AC1=2;DP4=0,0,10,26;MQ=59;FQ=-135	GT:PL:GQ	1/1:255,108,0:99
Tb927_01_v4	524909	.	A	G	222	.	DP=50;VDB=3.222746e-01;AF1=1;AC1=2;DP4=0,0,22,28;MQ=59;FQ=-178	GT:PL:GQ	1/1:255,151,0:99
Tb927_01_v4	524913	.	T	C	222	.	DP=47;VDB=2.138717e-01;AF1=1;AC1=2;DP4=0,0,22,24;MQ=58;FQ=-165	GT:PL:GQ	1/1:255,138,0:99
Tb927_01_v4	524922	.	T	C	222	.	DP=47;VDB=1.147952e-01;AF1=1;AC1=2;DP4=0,0,23,23;MQ=58;FQ=-165	GT:PL:GQ	1/1:255,138,0:99
Tb927_01_v4	524935	.	G	A	222	.	DP=50;VDB=3.017091e-01;AF1=1;AC1=2;DP4=0,0,26,23;MQ=59;FQ=-175	GT:PL:GQ	1/1:255,148,0:99
Tb927_01_v4	525005	.	C	T	222	.	DP=15;VDB=1.303156e-01;AF1=1;AC1=2;DP4=0,0,8,6;MQ=60;FQ=-69	GT:PL:GQ	1/1:255,42,0:81
Tb927_01_v4	525012	.	C	T	222	.	DP=11;VDB=2.737123e-02;AF1=1;AC1=2;DP4=0,0,6,5;MQ=60;FQ=-60	GT:PL:GQ	1/1:255,33,0:63
Tb927_01_v4	525085	.	C	G	180	.	DP=9;VDB=3.108728e-02;AF1=1;AC1=2;DP4=0,0,2,7;MQ=60;FQ=-54	GT:PL:GQ	1/1:213,27,0:51
Tb927_01_v4	525089	.	A	G	219	.	DP=11;VDB=4.414289e-02;AF1=1;AC1=2;DP4=0,0,3,8;MQ=60;FQ=-60	GT:PL:GQ	1/1:252,33,0:63
Tb927_01_v4	525177	.	C	T	222	.	DP=28;VDB=3.285822e-05;AF1=1;AC1=2;DP4=0,0,16,12;MQ=44;FQ=-111	GT:PL:GQ	1/1:255,84,0:99
Tb927_01_v4	525196	.	A	G	222	.	DP=25;VDB=1.780594e-01;AF1=1;AC1=2;DP4=0,0,17,8;MQ=44;FQ=-102	GT:PL:GQ	1/1:255,75,0:99
Tb927_01_v4	525209	.	C	A	222	.	DP=29;VDB=6.331850e-02;AF1=1;AC1=2;DP4=0,0,21,8;MQ=50;FQ=-114	GT:PL:GQ	1/1:255,87,0:99
Tb927_01_v4	525228	.	C	T	222	.	DP=33;VDB=1.228691e-02;AF1=1;AC1=2;DP4=0,0,24,9;MQ=51;FQ=-126	GT:PL:GQ	1/1:255,99,0:99
Tb927_01_v4	525231	.	C	T	222	.	DP=34;VDB=1.518203e-01;AF1=1;AC1=2;DP4=0,0,25,9;MQ=52;FQ=-129	GT:PL:GQ	1/1:255,102,0:99
Tb927_01_v4	525235	.	C	A	222	.	DP=34;VDB=2.931290e-01;AF1=1;AC1=2;DP4=0,0,25,9;MQ=52;FQ=-126	GT:PL:GQ	1/1:255,99,0:99
Tb927_01_v4	525322	.	C	T	222	.	DP=34;VDB=2.582770e-01;AF1=1;AC1=2;DP4=0,0,14,20;MQ=60;FQ=-129	GT:PL:GQ	1/1:255,102,0:99
Tb927_01_v4	525361	.	A	T	222	.	DP=36;VDB=1.447061e-01;AF1=1;AC1=2;DP4=0,0,16,20;MQ=60;FQ=-135	GT:PL:GQ	1/1:255,108,0:99
Tb927_01_v4	525383	.	G	A	222	.	DP=34;VDB=2.741255e-01;AF1=1;AC1=2;DP4=0,0,20,14;MQ=60;FQ=-129	GT:PL:GQ	1/1:255,102,0:99
Tb927_01_v4	525455	.	A	G	222	.	DP=28;VDB=2.714333e-01;AF1=1;AC1=2;DP4=0,0,16,12;MQ=60;FQ=-111	GT:PL:GQ	1/1:255,84,0:99
Tb927_01_v4	525468	.	C	A	222	.	DP=25;VDB=2.257690e-01;AF1=1;AC1=2;DP4=0,0,12,13;MQ=60;FQ=-102	GT:PL:GQ	1/1:255,75,0:99
Tb927_01_v4	525489	.	G	T	222	.	DP=18;VDB=1.664687e-01;AF1=1;AC1=2;DP4=0,0,6,12;MQ=60;FQ=-81	GT:PL:GQ	1/1:255,54,0:99
Tb927_01_v4	525718	.	G	C	178	.	DP=8;VDB=1.060862e-01;AF1=1;AC1=2;DP4=0,0,3,5;MQ=59;FQ=-51	GT:PL:GQ	1/1:211,24,0:45
Tb927_01_v4	525746	.	T	C	222	.	DP=20;VDB=1.725594e-01;AF1=1;AC1=2;DP4=0,0,9,11;MQ=59;FQ=-87	GT:PL:GQ	1/1:255,60,0:99
Tb927_01_v4	525774	.	C	T	222	.	DP=32;VDB=2.723337e-01;AF1=1;AC1=2;DP4=0,0,17,14;MQ=59;FQ=-120	GT:PL:GQ	1/1:255,93,0:99
Tb927_01_v4	525849	.	A	G	222	.	DP=31;VDB=1.281586e-01;RPB=5.776713e-01;AF1=1;AC1=2;DP4=0,1,15,14;MQ=60;FQ=-81;PV4=1,0.36,0.43,0.29	GT:PL:GQ	1/1:255,54,0:99
Tb927_01_v4	525902	.	C	A	222	.	DP=30;VDB=2.686476e-01;AF1=1;AC1=2;DP4=0,0,10,20;MQ=59;FQ=-117	GT:PL:GQ	1/1:255,90,0:99
Tb927_01_v4	525924	.	G	A	222	.	DP=32;VDB=2.196518e-01;AF1=1;AC1=2;DP4=0,0,9,23;MQ=59;FQ=-123	GT:PL:GQ	1/1:255,96,0:99
Tb927_01_v4	526042	.	G	A	222	.	DP=29;VDB=2.502217e-01;AF1=1;AC1=2;DP4=0,0,8,20;MQ=59;FQ=-111	GT:PL:GQ	1/1:255,84,0:99
Tb927_01_v4	526082	.	T	C	222	.	DP=14;VDB=1.361051e-01;AF1=1;AC1=2;DP4=0,0,4,10;MQ=60;FQ=-69	GT:PL:GQ	1/1:255,42,0:81
Tb927_01_v4	526095	.	A	G	178	.	DP=9;VDB=8.118443e-02;AF1=1;AC1=2;DP4=0,0,2,7;MQ=60;FQ=-54	GT:PL:GQ	1/1:211,27,0:51
Tb927_01_v4	526120	.	C	G	184	.	DP=8;VDB=1.734321e-02;AF1=1;AC1=2;DP4=0,0,4,4;MQ=60;FQ=-51	GT:PL:GQ	1/1:217,24,0:45
Tb927_01_v4	526132	.	C	G	176	.	DP=8;VDB=2.995710e-02;AF1=1;AC1=2;DP4=0,0,5,3;MQ=60;FQ=-51	GT:PL:GQ	1/1:209,24,0:45
Tb927_01_v4	526137	.	T	C	195	.	DP=9;VDB=6.844822e-02;AF1=1;AC1=2;DP4=0,0,6,3;MQ=60;FQ=-54	GT:PL:GQ	1/1:228,27,0:51
Tb927_01_v4	526151	.	A	G	222	.	DP=15;VDB=5.914432e-02;AF1=1;AC1=2;DP4=0,0,7,8;MQ=60;FQ=-72	GT:PL:GQ	1/1:255,45,0:87
Tb927_01_v4	526284	.	G	A	196	.	DP=12;VDB=1.421509e-01;AF1=1;AC1=2;DP4=0,0,2,10;MQ=60;FQ=-63	GT:PL:GQ	1/1:229,36,0:69
Tb927_01_v4	526286	.	C	T	202	.	DP=12;VDB=1.526902e-01;AF1=1;AC1=2;DP4=0,0,2,10;MQ=60;FQ=-63	GT:PL:GQ	1/1:235,36,0:69
Tb927_01_v4	526375	.	T	A	135	.	DP=16;VDB=1.565843e-01;AF1=1;AC1=2;DP4=0,0,0,13;MQ=60;FQ=-66	GT:PL:GQ	1/1:168,39,0:75
Tb927_01_v4	526447	.	G	A	130	.	DP=9;VDB=1.286459e-01;AF1=1;AC1=2;DP4=0,0,0,9;MQ=60;FQ=-54	GT:PL:GQ	1/1:163,27,0:51
Tb927_01_v4	526460	.	G	A	138	.	DP=11;VDB=1.130985e-01;AF1=1;AC1=2;DP4=0,0,0,10;MQ=60;FQ=-57	GT:PL:GQ	1/1:171,30,0:57
Tb927_01_v4	526484	.	G	A	137	.	DP=11;VDB=1.432821e-01;AF1=1;AC1=2;DP4=0,0,0,11;MQ=60;FQ=-60	GT:PL:GQ	1/1:170,33,0:63
Tb927_01_v4	526843	.	C	G	146	.	DP=12;VDB=1.260301e-01;AF1=1;AC1=2;DP4=0,0,12,0;MQ=60;FQ=-63	GT:PL:GQ	1/1:179,36,0:69
Tb927_01_v4	526988	.	G	A	154	.	DP=18;VDB=6.081490e-02;AF1=1;AC1=2;DP4=0,0,18,0;MQ=60;FQ=-81	GT:PL:GQ	1/1:187,54,0:99
Tb927_01_v4	526997	.	C	T	158	.	DP=18;VDB=1.887854e-01;AF1=1;AC1=2;DP4=0,0,18,0;MQ=60;FQ=-81	GT:PL:GQ	1/1:191,54,0:99
Tb927_01_v4	527013	.	C	T	153	.	DP=18;VDB=1.845743e-01;AF1=1;AC1=2;DP4=0,0,18,0;MQ=60;FQ=-81	GT:PL:GQ	1/1:186,54,0:99
Tb927_01_v4	527047	.	C	T	148	.	DP=13;VDB=1.511177e-01;AF1=1;AC1=2;DP4=0,0,13,0;MQ=60;FQ=-66	GT:PL:GQ	1/1:181,39,0:75
Tb927_01_v4	527063	.	G	A	178	.	DP=12;VDB=7.812077e-02;AF1=1;AC1=2;DP4=0,0,11,1;MQ=60;FQ=-63	GT:PL:GQ	1/1:211,36,0:69
Tb927_01_v4	527087	.	C	T	204	.	DP=13;VDB=1.006320e-01;AF1=1;AC1=2;DP4=0,0,11,2;MQ=60;FQ=-66	GT:PL:GQ	1/1:237,39,0:75
Tb927_01_v4	527111	.	T	C	181	.	DP=9;VDB=1.124586e-01;AF1=1;AC1=2;DP4=0,0,7,2;MQ=60;FQ=-54	GT:PL:GQ	1/1:214,27,0:51
Tb927_01_v4	527185	.	G	A	181	.	DP=8;VDB=1.066385e-01;AF1=1;AC1=2;DP4=0,0,5,3;MQ=60;FQ=-51	GT:PL:GQ	1/1:214,24,0:45
Tb927_01_v4	527194	.	C	G	222	.	DP=10;VDB=9.959158e-02;AF1=1;AC1=2;DP4=0,0,5,5;MQ=60;FQ=-57	GT:PL:GQ	1/1:255,30,0:57
Tb927_01_v4	527240	.	A	G	222	.	DP=12;VDB=1.061537e-01;AF1=1;AC1=2;DP4=0,0,3,8;MQ=60;FQ=-60	GT:PL:GQ	1/1:255,33,0:63
Tb927_01_v4	527249	.	G	T	222	.	DP=13;VDB=9.534414e-02;AF1=1;AC1=2;DP4=0,0,4,9;MQ=60;FQ=-66	GT:PL:GQ	1/1:255,39,0:75
Tb927_01_v4	527520	.	C	G	188	.	DP=8;VDB=6.133053e-02;AF1=1;AC1=2;DP4=0,0,3,5;MQ=60;FQ=-51	GT:PL:GQ	1/1:221,24,0:45
Tb927_01_v4	527523	.	T	C	184	.	DP=8;VDB=6.768131e-02;AF1=1;AC1=2;DP4=0,0,3,5;MQ=60;FQ=-51	GT:PL:GQ	1/1:217,24,0:45
Tb927_01_v4	527533	.	A	G	111	.	DP=5;VDB=3.558503e-02;AF1=1;AC1=2;DP4=0,0,1,4;MQ=60;FQ=-42	GT:PL:GQ	1/1:144,15,0:27
Tb927_01_v4	527605	.	G	C	6.98	.	DP=1;AF1=1;AC1=2;DP4=0,0,1,0;MQ=60;FQ=-30	GT:PL:GQ	1/1:36,3,0:4
Tb927_01_v4	527620	.	G	A	142	.	DP=7;VDB=6.133266e-02;AF1=1;AC1=2;DP4=0,0,4,3;MQ=60;FQ=-48	GT:PL:GQ	1/1:175,21,0:39
Tb927_01_v4	527623	.	T	C	179	.	DP=8;VDB=5.052888e-02;AF1=1;AC1=2;DP4=0,0,4,4;MQ=60;FQ=-51	GT:PL:GQ	1/1:212,24,0:45
Tb927_01_v4	527633	.	C	T	222	.	DP=13;VDB=4.886128e-02;AF1=1;AC1=2;DP4=0,0,7,6;MQ=60;FQ=-66	GT:PL:GQ	1/1:255,39,0:75
Tb927_01_v4	527635	.	G	A	222	.	DP=13;VDB=6.533670e-02;AF1=1;AC1=2;DP4=0,0,7,5;MQ=60;FQ=-63	GT:PL:GQ	1/1:255,36,0:69
Tb927_01_v4	527639	.	C	T	222	.	DP=16;VDB=1.310399e-01;AF1=1;AC1=2;DP4=0,0,10,6;MQ=60;FQ=-75	GT:PL:GQ	1/1:255,48,0:93
Tb927_01_v4	527724	.	G	A	222	.	DP=22;VDB=1.254173e-01;AF1=1;AC1=2;DP4=0,0,14,8;MQ=60;FQ=-93	GT:PL:GQ	1/1:255,66,0:99
Tb927_01_v4	527770	.	T	C	222	.	DP=20;VDB=1.268264e-01;AF1=1;AC1=2;DP4=0,0,8,11;MQ=60;FQ=-84	GT:PL:GQ	1/1:255,57,0:99
Tb927_01_v4	527792	.	C	T	222	.	DP=20;VDB=1.382359e-01;AF1=1;AC1=2;DP4=0,0,7,13;MQ=60;FQ=-87	GT:PL:GQ	1/1:255,60,0:99
Tb927_01_v4	527847	.	C	T	222	.	DP=22;VDB=2.043040e-01;AF1=1;AC1=2;DP4=0,0,15,7;MQ=60;FQ=-93	GT:PL:GQ	1/1:255,66,0:99
Tb927_01_v4	527879	.	A	G	222	.	DP=26;VDB=1.834127e-01;AF1=1;AC1=2;DP4=0,0,18,8;MQ=60;FQ=-105	GT:PL:GQ	1/1:255,78,0:99
Tb927_01_v4	527892	.	G	A	222	.	DP=28;VDB=1.063127e-01;AF1=1;AC1=2;DP4=0,0,19,8;MQ=60;FQ=-108	GT:PL:GQ	1/1:255,81,0:99
Tb927_01_v4	527997	.	G	T	222	.	DP=19;VDB=6.164600e-02;AF1=1;AC1=2;DP4=0,0,10,9;MQ=60;FQ=-84	GT:PL:GQ	1/1:255,57,0:99
Tb927_01_v4	528075	.	G	A	222	.	DP=32;VDB=1.085590e-01;AF1=1;AC1=2;DP4=0,0,17,14;MQ=60;FQ=-120	GT:PL:GQ	1/1:255,93,0:99
Tb927_01_v4	528141	.	C	A	200	.	DP=11;VDB=5.740883e-03;AF1=1;AC1=2;DP4=0,0,3,7;MQ=60;FQ=-57	GT:PL:GQ	1/1:233,30,0:57
Tb927_01_v4	528184	.	G	A	193	.	DP=11;VDB=6.710477e-02;AF1=1;AC1=2;DP4=0,0,9,2;MQ=60;FQ=-60	GT:PL:GQ	1/1:226,33,0:63
Tb927_01_v4	528204	.	G	A	222	.	DP=22;VDB=1.262178e-01;AF1=1;AC1=2;DP4=0,0,14,8;MQ=59;FQ=-93	GT:PL:GQ	1/1:255,66,0:99
Tb927_01_v4	528217	.	C	T	222	.	DP=27;VDB=5.966443e-02;AF1=1;AC1=2;DP4=0,0,16,11;MQ=58;FQ=-108	GT:PL:GQ	1/1:255,81,0:99
Tb927_01_v4	528248	.	T	C	222	.	DP=24;VDB=2.494862e-01;AF1=1;AC1=2;DP4=0,0,12,12;MQ=58;FQ=-99	GT:PL:GQ	1/1:255,72,0:99
Tb927_01_v4	528268	.	A	T	222	.	DP=15;VDB=4.178606e-02;AF1=1;AC1=2;DP4=0,0,6,9;MQ=56;FQ=-72	GT:PL:GQ	1/1:255,45,0:87
Tb927_01_v4	528299	.	T	.	13.2	.	DP=1;AF1=1;AC1=2;DP4=0,0,0,1;MQ=60;FQ=-30.1	PL	17
Tb927_01_v4	528352	.	G	A	221	.	DP=10;VDB=1.155903e-01;AF1=1;AC1=2;DP4=0,0,5,5;MQ=60;FQ=-57	GT:PL:GQ	1/1:254,30,0:57
Tb927_01_v4	528374	.	T	G	222	.	DP=19;VDB=1.404545e-01;AF1=1;AC1=2;DP4=0,0,9,9;MQ=60;FQ=-81	GT:PL:GQ	1/1:255,54,0:99
Tb927_01_v4	528377	.	T	C	222	.	DP=19;VDB=1.863895e-01;AF1=1;AC1=2;DP4=0,0,9,9;MQ=60;FQ=-81	GT:PL:GQ	1/1:255,54,0:99
Tb927_01_v4	528382	.	G	A	222	.	DP=19;VDB=7.310235e-02;AF1=1;AC1=2;DP4=0,0,10,9;MQ=60;FQ=-84	GT:PL:GQ	1/1:255,57,0:99
Tb927_01_v4	528434	.	A	T	222	.	DP=35;VDB=2.892907e-01;AF1=1;AC1=2;DP4=0,0,16,19;MQ=60;FQ=-132	GT:PL:GQ	1/1:255,105,0:99
Tb927_01_v4	528491	.	C	T	222	.	DP=42;VDB=3.359272e-01;AF1=1;AC1=2;DP4=0,0,20,22;MQ=60;FQ=-153	GT:PL:GQ	1/1:255,126,0:99
Tb927_01_v4	528678	.	G	A	222	.	DP=13;VDB=1.088697e-01;AF1=1;AC1=2;DP4=0,0,6,7;MQ=60;FQ=-66	GT:PL:GQ	1/1:255,39,0:75
Tb927_01_v4	528750	.	tta	t	83.5	.	INDEL;IS=19,0.826087;DP=23;VDB=8.740836e-02;AF1=1;AC1=2;DP4=0,0,5,6;MQ=60;FQ=-67.5	GT:PL:GQ	1/1:124,33,0:63
Tb927_01_v4	528752	.	A	.	28.2	.	DP=4;;AC1=2;FQ=-30	PL	0
Tb927_01_v4	528752	.	aa	a	17.3	.	INDEL;IS=3,0.130435;DP=4;VDB=4.000000e-02;AF1=1;AC1=2;DP4=0,0,2,0;MQ=60;FQ=-40.5	GT:PL:GQ	1/1:56,6,0:10
Tb927_01_v4	528895	.	A	G	222	.	DP=40;VDB=3.221238e-01;AF1=1;AC1=2;DP4=0,0,18,22;MQ=60;FQ=-147	GT:PL:GQ	1/1:255,120,0:99
Tb927_01_v4	528939	.	A	T	222	.	DP=15;VDB=1.723986e-01;AF1=1;AC1=2;DP4=0,0,7,8;MQ=60;FQ=-72	GT:PL:GQ	1/1:255,45,0:87
Tb927_01_v4	528968	.	A	T	4.77	.	DP=1;AF1=1;AC1=2;DP4=0,0,0,1;MQ=60;FQ=-30	GT:PL:GQ	0/1:33,3,0:3
Tb927_01_v4	529052	.	C	T	222	.	DP=26;VDB=2.175272e-01;AF1=1;AC1=2;DP4=0,0,14,12;MQ=60;FQ=-105	GT:PL:GQ	1/1:255,78,0:99
Tb927_01_v4	529164	.	T	C	222	.	DP=42;VDB=2.647203e-01;AF1=1;AC1=2;DP4=0,0,28,14;MQ=60;FQ=-153	GT:PL:GQ	1/1:255,126,0:99
Tb927_01_v4	529185	.	G	A	222	.	DP=37;VDB=1.008872e-01;AF1=1;AC1=2;DP4=0,0,22,11;MQ=60;FQ=-126	GT:PL:GQ	1/1:255,99,0:99
Tb927_01_v4	529392	.	C	T	222	.	DP=27;VDB=2.676651e-01;AF1=1;AC1=2;DP4=0,0,14,13;MQ=60;FQ=-108	GT:PL:GQ	1/1:255,81,0:99
Tb927_01_v4	529399	.	A	G	222	.	DP=29;VDB=2.475210e-01;AF1=1;AC1=2;DP4=0,0,13,16;MQ=60;FQ=-114	GT:PL:GQ	1/1:255,87,0:99
Tb927_01_v4	529438	.	A	G	222	.	DP=34;VDB=1.428387e-01;AF1=1;AC1=2;DP4=0,0,15,19;MQ=60;FQ=-129	GT:PL:GQ	1/1:255,102,0:99
Tb927_01_v4	529538	.	G	A	222	.	DP=31;VDB=2.501740e-01;AF1=1;AC1=2;DP4=0,0,13,18;MQ=60;FQ=-120	GT:PL:GQ	1/1:255,93,0:99
Tb927_01_v4	529553	.	G	A	222	.	DP=26;VDB=7.369383e-03;AF1=1;AC1=2;DP4=0,0,12,14;MQ=60;FQ=-105	GT:PL:GQ	1/1:255,78,0:99
Tb927_01_v4	529579	.	T	C	222	.	DP=27;VDB=1.049868e-01;AF1=1;AC1=2;DP4=0,0,17,10;MQ=60;FQ=-108	GT:PL:GQ	1/1:255,81,0:99
Tb927_01_v4	529691	.	G	C	222	.	DP=32;VDB=1.120500e-01;AF1=1;AC1=2;DP4=0,0,16,16;MQ=60;FQ=-123	GT:PL:GQ	1/1:255,96,0:99
Tb927_01_v4	529696	.	G	A	222	.	DP=30;VDB=1.531976e-01;AF1=1;AC1=2;DP4=0,0,17,13;MQ=60;FQ=-117	GT:PL:GQ	1/1:255,90,0:99
Tb927_01_v4	529763	.	T	C	222	.	DP=36;VDB=1.330819e-01;AF1=1;AC1=2;DP4=0,0,14,22;MQ=60;FQ=-135	GT:PL:GQ	1/1:255,108,0:99
Tb927_01_v4	529770	.	C	A	222	.	DP=29;VDB=9.170599e-02;AF1=1;AC1=2;DP4=0,0,12,17;MQ=60;FQ=-114	GT:PL:GQ	1/1:255,87,0:99
Tb927_01_v4	529842	.	C	T	222	.	DP=25;VDB=4.562096e-02;AF1=1;AC1=2;DP4=0,0,12,13;MQ=60;FQ=-102	GT:PL:GQ	1/1:255,75,0:99
Tb927_01_v4	529849	.	G	C	222	.	DP=24;VDB=1.867253e-01;AF1=1;AC1=2;DP4=0,0,11,13;MQ=60;FQ=-99	GT:PL:GQ	1/1:255,72,0:99
Tb927_01_v4	529905	.	T	C	52	.	DP=3;VDB=5.227153e-02;AF1=1;AC1=2;DP4=0,0,0,3;MQ=60;FQ=-36	GT:PL:GQ	1/1:84,9,0:16
Tb927_01_v4	529906	.	T	.	39	.	DP=3;AF1=0;AC1=0;DP4=0,3,0,0;MQ=60;FQ=-36	PL	0
Tb927_01_v4	530016	.	G	A	222	.	DP=47;VDB=1.563002e-01;AF1=1;AC1=2;DP4=0,0,17,30;MQ=60;FQ=-168	GT:PL:GQ	1/1:255,141,0:99
Tb927_01_v4	530053	.	T	C	222	.	DP=34;VDB=2.912330e-01;AF1=1;AC1=2;DP4=0,0,17,17;MQ=60;FQ=-129	GT:PL:GQ	1/1:255,102,0:99
Tb927_01_v4	530080	.	G	T	222	.	DP=39;VDB=3.232810e-01;AF1=1;AC1=2;DP4=0,0,22,17;MQ=60;FQ=-144	GT:PL:GQ	1/1:255,117,0:99
Tb927_01_v4	530112	.	T	G	222	.	DP=42;VDB=3.235510e-01;AF1=1;AC1=2;DP4=0,0,23,19;MQ=60;FQ=-153	GT:PL:GQ	1/1:255,126,0:99
Tb927_01_v4	530118	.	A	G	222	.	DP=37;VDB=7.114603e-02;AF1=1;AC1=2;DP4=0,0,20,17;MQ=60;FQ=-138	GT:PL:GQ	1/1:255,111,0:99
Tb927_01_v4	530262	.	C	T	222	.	DP=17;VDB=1.752698e-01;AF1=1;AC1=2;DP4=0,0,7,9;MQ=60;FQ=-75	GT:PL:GQ	1/1:255,48,0:93
Tb927_01_v4	530273	.	A	G	222	.	DP=14;VDB=1.658103e-01;AF1=1;AC1=2;DP4=0,0,6,8;MQ=60;FQ=-69	GT:PL:GQ	1/1:255,42,0:81
Tb927_01_v4	530285	.	A	G	149	.	DP=8;VDB=4.242088e-02;AF1=1;AC1=2;DP4=0,0,1,7;MQ=60;FQ=-51	GT:PL:GQ	1/1:182,24,0:45
Tb927_01_v4	530296	.	G	C	76.5	.	DP=4;VDB=3.555881e-02;AF1=1;AC1=2;DP4=0,0,0,4;MQ=60;FQ=-39	GT:PL:GQ	1/1:109,12,0:21
Tb927_01_v4	530326	.	G	A	140	.	DP=7;VDB=1.345789e-02;AF1=1;AC1=2;DP4=0,0,4,2;MQ=60;FQ=-45	GT:PL:GQ	1/1:173,18,0:33
Tb927_01_v4	530344	.	A	G	222	.	DP=21;VDB=1.732940e-01;AF1=1;AC1=2;DP4=0,0,11,10;MQ=60;FQ=-90	GT:PL:GQ	1/1:255,63,0:99
Tb927_01_v4	530390	.	C	T	222	.	DP=36;VDB=1.161240e-01;AF1=1;AC1=2;DP4=0,0,19,17;MQ=60;FQ=-135	GT:PL:GQ	1/1:255,108,0:99
Tb927_01_v4	530406	.	T	C	222	.	DP=40;VDB=2.582440e-01;AF1=1;AC1=2;DP4=0,0,16,24;MQ=60;FQ=-147	GT:PL:GQ	1/1:255,120,0:99
Tb927_01_v4	530450	.	A	G	222	.	DP=23;VDB=2.067513e-01;AF1=1;AC1=2;DP4=0,0,4,19;MQ=60;FQ=-96	GT:PL:GQ	1/1:255,69,0:99
Tb927_01_v4	530465	.	T	C	222	.	DP=22;VDB=1.969648e-01;AF1=1;AC1=2;DP4=0,0,7,15;MQ=60;FQ=-93	GT:PL:GQ	1/1:255,66,0:99
Tb927_01_v4	530484	.	T	A	151	.	DP=16;VDB=1.177205e-02;AF1=1;AC1=2;DP4=0,0,11,5;MQ=60;FQ=-75	GT:PL:GQ	1/1:184,48,0:93
Tb927_01_v4	530485	.	T	C	156	.	DP=16;VDB=2.434083e-02;AF1=1;AC1=2;DP4=0,0,11,5;MQ=60;FQ=-75	GT:PL:GQ	1/1:189,48,0:93
Tb927_01_v4	530503	.	T	A	198	.	DP=15;VDB=7.950058e-02;AF1=1;AC1=2;DP4=0,0,12,2;MQ=60;FQ=-69	GT:PL:GQ	1/1:231,42,0:81
Tb927_01_v4	530508	.	C	T	222	.	DP=20;VDB=1.066366e-03;AF1=1;AC1=2;DP4=0,0,17,3;MQ=60;FQ=-87	GT:PL:GQ	1/1:255,60,0:99
Tb927_01_v4	530580	.	C	T	222	.	DP=44;VDB=2.372039e-01;AF1=1;AC1=2;DP4=0,0,27,17;MQ=60;FQ=-159	GT:PL:GQ	1/1:255,132,0:99
Tb927_01_v4	530624	.	G	T	222	.	DP=29;VDB=1.868533e-01;AF1=1;AC1=2;DP4=0,0,14,15;MQ=60;FQ=-114	GT:PL:GQ	1/1:255,87,0:99
Tb927_01_v4	530704	.	A	T	222	.	DP=25;VDB=9.937476e-04;AF1=1;AC1=2;DP4=0,0,16,9;MQ=60;FQ=-102	GT:PL:GQ	1/1:255,75,0:99
Tb927_01_v4	530746	.	G	A	222	.	DP=23;VDB=2.111713e-01;AF1=1;AC1=2;DP4=0,0,12,11;MQ=60;FQ=-96	GT:PL:GQ	1/1:255,69,0:99
Tb927_01_v4	530795	.	G	A	222	.	DP=37;VDB=1.086399e-02;AF1=1;AC1=2;DP4=0,0,19,18;MQ=60;FQ=-138	GT:PL:GQ	1/1:255,111,0:99
Tb927_01_v4	530871	.	G	A	222	.	DP=37;VDB=3.147323e-01;AF1=1;AC1=2;DP4=0,0,20,17;MQ=60;FQ=-138	GT:PL:GQ	1/1:255,111,0:99
Tb927_01_v4	530914	.	T	C	222	.	DP=43;VDB=3.371240e-01;AF1=1;AC1=2;DP4=0,0,22,21;MQ=60;FQ=-156	GT:PL:GQ	1/1:255,129,0:99
Tb927_01_v4	531037	.	C	A	222	.	DP=31;VDB=7.303873e-03;AF1=1;AC1=2;DP4=0,0,20,11;MQ=60;FQ=-120	GT:PL:GQ	1/1:255,93,0:99
Tb927_01_v4	531041	.	G	C	222	.	DP=31;VDB=1.893291e-02;AF1=1;AC1=2;DP4=0,0,20,11;MQ=60;FQ=-120	GT:PL:GQ	1/1:255,93,0:99
Tb927_01_v4	531155	.	A	C	222	.	DP=26;VDB=2.604435e-01;AF1=1;AC1=2;DP4=0,0,11,15;MQ=60;FQ=-105	GT:PL:GQ	1/1:255,78,0:99
Tb927_01_v4	531166	.	T	G	222	.	DP=33;VDB=2.606753e-01;AF1=1;AC1=2;DP4=0,0,13,20;MQ=60;FQ=-126	GT:PL:GQ	1/1:255,99,0:99
Tb927_01_v4	531197	.	G	A	222	.	DP=39;VDB=8.735880e-02;AF1=1;AC1=2;DP4=0,0,15,23;MQ=60;FQ=-138	GT:PL:GQ	1/1:255,111,0:99
Tb927_01_v4	531251	.	A	C	222	.	DP=34;VDB=1.595357e-01;AF1=1;AC1=2;DP4=0,0,18,16;MQ=60;FQ=-129	GT:PL:GQ	1/1:255,102,0:99
Tb927_01_v4	531299	.	T	C	222	.	DP=33;VDB=1.089800e-01;RPB=1.621149e+00;AF1=1;AC1=2;DP4=0,1,14,16;MQ=60;FQ=-83;PV4=1,0.22,1,1	GT:PL:GQ	1/1:255,56,0:99
Tb927_01_v4	531300	.	A	G	222	.	DP=33;VDB=1.317059e-01;AF1=1;AC1=2;DP4=0,0,14,17;MQ=60;FQ=-120	GT:PL:GQ	1/1:255,93,0:99
Tb927_01_v4	531316	.	T	A	222	.	DP=31;VDB=2.631157e-01;AF1=1;AC1=2;DP4=0,0,14,16;MQ=60;FQ=-117	GT:PL:GQ	1/1:255,90,0:99
Tb927_01_v4	531333	.	A	G	222	.	DP=34;VDB=2.675937e-01;AF1=1;AC1=2;DP4=0,0,16,18;MQ=60;FQ=-129	GT:PL:GQ	1/1:255,102,0:99
Tb927_01_v4	531348	.	T	C	222	.	DP=36;VDB=2.386004e-01;AF1=1;AC1=2;DP4=0,0,15,21;MQ=60;FQ=-135	GT:PL:GQ	1/1:255,108,0:99
Tb927_01_v4	531513	.	G	A	162	.	DP=7;VDB=4.151485e-02;AF1=1;AC1=2;DP4=0,0,4,3;MQ=60;FQ=-48	GT:PL:GQ	1/1:195,21,0:39
Tb927_01_v4	531576	.	G	A	222	.	DP=34;VDB=2.001291e-01;AF1=1;AC1=2;DP4=0,0,18,15;MQ=60;FQ=-126	GT:PL:GQ	1/1:255,99,0:99
Tb927_01_v4	531845	.	A	G	25.8	.	DP=3;VDB=7.040000e-02;AF1=1;AC1=2;DP4=0,0,1,1;MQ=31;FQ=-33	GT:PL:GQ	1/1:57,6,0:10
Tb927_01_v4	532032	.	A	G	77	.	DP=8;VDB=1.370390e-02;AF1=1;AC1=2;DP4=0,0,5,3;MQ=19;FQ=-51	GT:PL:GQ	1/1:110,24,0:45
Tb927_01_v4	532034	.	T	C	64.1	.	DP=9;VDB=1.121537e-02;AF1=1;AC1=2;DP4=0,0,5,2;MQ=19;FQ=-48	GT:PL:GQ	1/1:97,21,0:39
Tb927_01_v4	532035	.	G	A	77	.	DP=9;VDB=1.138467e-02;AF1=1;AC1=2;DP4=0,0,5,3;MQ=19;FQ=-51	GT:PL:GQ	1/1:110,24,0:45
Tb927_01_v4	532049	.	A	G	110	.	DP=16;VDB=3.145107e-02;RPB=2.849794e+00;AF1=0.5;AC1=1;DP4=4,0,8,4;MQ=29;FQ=26;PV4=0.52,1,0.19,1	GT:PL:GQ	0/1:140,0,53:56
Tb927_01_v4	532053	.	C	.	46	.	DP=19;VDB=6.880000e-02;RPB=1.475123e+00;AF1=0;AC1=0;DP4=10,6,1,1;MQ=28;FQ=-43;PV4=1,0.023,0.2,1	PL	0
Tb927_01_v4	532065	.	A	G	19.1	.	DP=19;VDB=4.180237e-02;RPB=-1.528574e+00;AF1=0.5;AC1=1;DP4=8,5,4,0;MQ=28;FQ=22;PV4=0.26,1,1,0.035	GT:PL:GQ	0/1:49,0,127:52
Tb927_01_v4	532083	.	A	G	20	.	DP=19;VDB=1.570251e-02;RPB=-1.394580e+00;AF1=0.5;AC1=1;DP4=5,7,4,0;MQ=26;FQ=23;PV4=0.088,1,1,1	GT:PL:GQ	0/1:50,0,119:53
Tb927_01_v4	532128	.	A	.	19	.	DP=4;RPB=8.435450e-01;AF1=0.4795;AC1=1;DP4=0,3,1,0;MQ=23;FQ=-16.1;PV4=0.25,0.0014,1,1	PL	11
Tb927_01_v4	532253	.	A	G	11.4	.	DP=4;VDB=2.570870e-02;RPB=-8.435450e-01;AF1=1;AC1=2;DP4=0,1,3,0;MQ=22;FQ=-28;PV4=0.25,0.021,1,0.0054	GT:PL:GQ	1/1:40,1,0:3
Tb927_01_v4	532256	.	A	.	8.63	.	DP=4;VDB=7.520000e-02;RPB=8.745357e-01;AF1=0.499;AC1=1;DP4=1,0,2,0;MQ=25;FQ=-7.33;PV4=1,0.44,0.07,0.33	PL	22
Tb927_01_v4	532269	.	A	G	49	.	DP=29;VDB=1.997518e-02;RPB=1.433333e+00;AF1=0.5;AC1=1;DP4=11,7,4,2;MQ=29;FQ=52;PV4=1,0.17,1,1	GT:PL:GQ	0/1:79,0,181:82
Tb927_01_v4	532287	.	A	G	35	.	DP=49;VDB=2.664604e-02;RPB=1.861069e+00;AF1=0.5;AC1=1;DP4=20,17,5,2;MQ=31;FQ=38;PV4=0.68,0.48,1,1	GT:PL:GQ	0/1:65,0,229:68
Tb927_01_v4	532332	.	G	A	211	.	DP=106;VDB=5.173621e-02;RPB=-1.443200e-01;AF1=0.5;AC1=1;DP4=16,8,40,39;MQ=35;FQ=130;PV4=0.24,1,4.3e-13,1	GT:PL:GQ	0/1:241,0,157:99
Tb927_01_v4	532355	.	A	G	225	.	DP=93;VDB=5.871825e-02;RPB=9.551864e-01;AF1=0.5;AC1=1;DP4=27,10,26,25;MQ=39;FQ=225;PV4=0.048,1,6.1e-06,1	GT:PL:GQ	0/1:255,0,255:99
Tb927_01_v4	532371	.	A	G	225	.	DP=86;VDB=2.651354e-01;RPB=-1.628660e+00;AF1=0.5;AC1=1;DP4=20,24,28,11;MQ=40;FQ=225;PV4=0.025,1,1,0.1	GT:PL:GQ	0/1:255,0,255:99
Tb927_01_v4	532389	.	A	G	225	.	DP=69;VDB=2.386651e-01;RPB=-2.402592e+00;AF1=0.5;AC1=1;DP4=11,20,24,11;MQ=42;FQ=220;PV4=0.013,1,1,1	GT:PL:GQ	0/1:255,0,248:99
Tb927_01_v4	532641	.	A	G	222	.	DP=30;VDB=2.408781e-01;AF1=1;AC1=2;DP4=0,0,21,9;MQ=59;FQ=-117	GT:PL:GQ	1/1:255,90,0:99
Tb927_01_v4	532707	.	A	G	222	.	DP=29;VDB=1.242234e-01;AF1=1;AC1=2;DP4=0,0,12,17;MQ=60;FQ=-114	GT:PL:GQ	1/1:255,87,0:99
Tb927_01_v4	532723	.	G	A	222	.	DP=26;VDB=1.699516e-01;AF1=1;AC1=2;DP4=0,0,8,18;MQ=60;FQ=-105	GT:PL:GQ	1/1:255,78,0:99
Tb927_01_v4	532744	.	A	G	222	.	DP=33;VDB=1.719182e-01;AF1=1;AC1=2;DP4=0,0,12,20;MQ=60;FQ=-123	GT:PL:GQ	1/1:255,96,0:99
Tb927_01_v4	532794	.	A	G	222	.	DP=42;VDB=2.514926e-01;AF1=1;AC1=2;DP4=0,0,22,20;MQ=60;FQ=-153	GT:PL:GQ	1/1:255,126,0:99
Tb927_01_v4	533562	.	G	A	222	.	DP=40;VDB=3.082894e-02;AF1=1;AC1=2;DP4=0,0,19,21;MQ=60;FQ=-147	GT:PL:GQ	1/1:255,120,0:99
Tb927_01_v4	534426	.	C	A	207	.	DP=16;VDB=1.233533e-01;AF1=1;AC1=2;DP4=0,0,2,14;MQ=60;FQ=-75	GT:PL:GQ	1/1:240,48,0:93
Tb927_01_v4	534801	.	A	G	222	.	DP=32;VDB=2.753989e-01;AF1=1;AC1=2;DP4=0,0,17,15;MQ=60;FQ=-123	GT:PL:GQ	1/1:255,96,0:99
Tb927_01_v4	535180	.	G	T	222	.	DP=28;VDB=2.270031e-01;AF1=1;AC1=2;DP4=0,0,11,15;MQ=60;FQ=-105	GT:PL:GQ	1/1:255,78,0:99
Tb927_01_v4	535318	.	C	T	222	.	DP=22;VDB=1.984525e-01;AF1=1;AC1=2;DP4=0,0,12,9;MQ=60;FQ=-90	GT:PL:GQ	1/1:255,63,0:99
Tb927_01_v4	535319	.	G	C	222	.	DP=22;VDB=1.977291e-01;AF1=1;AC1=2;DP4=0,0,12,9;MQ=60;FQ=-90	GT:PL:GQ	1/1:255,63,0:99
Tb927_01_v4	535382	.	A	G	222	.	DP=28;VDB=8.355364e-02;AF1=1;AC1=2;DP4=0,0,15,13;MQ=58;FQ=-111	GT:PL:GQ	1/1:255,84,0:99
Tb927_01_v4	535656	.	G	A	222	.	DP=32;VDB=2.609068e-01;AF1=1;AC1=2;DP4=0,0,12,19;MQ=60;FQ=-120	GT:PL:GQ	1/1:255,93,0:99
Tb927_01_v4	535749	.	G	T	222	.	DP=22;VDB=1.089571e-01;AF1=1;AC1=2;DP4=0,0,11,11;MQ=60;FQ=-93	GT:PL:GQ	1/1:255,66,0:99
Tb927_01_v4	535934	.	A	T	222	.	DP=36;VDB=2.136041e-01;AF1=1;AC1=2;DP4=0,0,11,25;MQ=60;FQ=-135	GT:PL:GQ	1/1:255,108,0:99
Tb927_01_v4	536090	.	A	G	222	.	DP=26;VDB=8.180390e-02;AF1=1;AC1=2;DP4=0,0,16,8;MQ=60;FQ=-99	GT:PL:GQ	1/1:255,72,0:99
Tb927_01_v4	536798	.	A	G	222	.	DP=34;VDB=2.962797e-01;AF1=1;AC1=2;DP4=0,0,18,16;MQ=60;FQ=-129	GT:PL:GQ	1/1:255,102,0:99
Tb927_01_v4	537041	.	G	A	222	.	DP=26;VDB=2.507027e-01;AF1=1;AC1=2;DP4=0,0,14,12;MQ=60;FQ=-105	GT:PL:GQ	1/1:255,78,0:99
Tb927_01_v4	537179	.	A	G	222	.	DP=36;VDB=2.542106e-01;AF1=1;AC1=2;DP4=0,0,16,17;MQ=60;FQ=-126	GT:PL:GQ	1/1:255,99,0:99
Tb927_01_v4	537932	.	T	C	222	.	DP=36;VDB=2.877292e-01;AF1=1;AC1=2;DP4=0,0,14,22;MQ=60;FQ=-135	GT:PL:GQ	1/1:255,108,0:99
Tb927_01_v4	537941	.	C	A	222	.	DP=32;VDB=6.439830e-02;AF1=1;AC1=2;DP4=0,0,14,18;MQ=60;FQ=-123	GT:PL:GQ	1/1:255,96,0:99
Tb927_01_v4	538127	.	T	C	222	.	DP=22;VDB=7.521307e-02;AF1=1;AC1=2;DP4=0,0,11,11;MQ=60;FQ=-93	GT:PL:GQ	1/1:255,66,0:99
Tb927_01_v4	538204	.	T	C	222	.	DP=17;VDB=1.791779e-01;AF1=1;AC1=2;DP4=0,0,6,11;MQ=60;FQ=-78	GT:PL:GQ	1/1:255,51,0:99
Tb927_01_v4	538383	.	C	G	222	.	DP=24;VDB=8.084249e-03;AF1=1;AC1=2;DP4=0,0,16,8;MQ=60;FQ=-99	GT:PL:GQ	1/1:255,72,0:99
Tb927_01_v4	538422	.	A	G	222	.	DP=24;VDB=1.541134e-02;AF1=1;AC1=2;DP4=0,0,15,9;MQ=60;FQ=-99	GT:PL:GQ	1/1:255,72,0:99
Tb927_01_v4	538426	.	T	A	222	.	DP=24;VDB=4.908933e-02;AF1=1;AC1=2;DP4=0,0,15,8;MQ=60;FQ=-96	GT:PL:GQ	1/1:255,69,0:99
Tb927_01_v4	538554	.	A	G	222	.	DP=14;VDB=1.614249e-01;AF1=1;AC1=2;DP4=0,0,6,8;MQ=60;FQ=-69	GT:PL:GQ	1/1:255,42,0:81
Tb927_01_v4	538670	.	A	G	222	.	DP=35;VDB=2.953885e-01;AF1=1;AC1=2;DP4=0,0,13,21;MQ=60;FQ=-129	GT:PL:GQ	1/1:255,102,0:99
Tb927_01_v4	538685	.	C	T	222	.	DP=29;VDB=2.750704e-01;AF1=1;AC1=2;DP4=0,0,13,16;MQ=60;FQ=-114	GT:PL:GQ	1/1:255,87,0:99
Tb927_01_v4	538828	.	G	A	222	.	DP=11;VDB=1.357327e-01;AF1=1;AC1=2;DP4=0,0,4,7;MQ=60;FQ=-60	GT:PL:GQ	1/1:255,33,0:63
Tb927_01_v4	538855	.	A	G	222	.	DP=24;VDB=1.428750e-01;AF1=1;AC1=2;DP4=0,0,9,14;MQ=60;FQ=-96	GT:PL:GQ	1/1:255,69,0:99
Tb927_01_v4	538869	.	T	C	222	.	DP=30;VDB=1.996476e-01;AF1=1;AC1=2;DP4=0,0,14,15;MQ=60;FQ=-114	GT:PL:GQ	1/1:255,87,0:99
Tb927_01_v4	538889	.	A	G	222	.	DP=26;VDB=4.722232e-03;AF1=1;AC1=2;DP4=0,0,15,11;MQ=60;FQ=-105	GT:PL:GQ	1/1:255,78,0:99
Tb927_01_v4	538939	.	T	C	222	.	DP=28;VDB=2.532657e-01;AF1=1;AC1=2;DP4=0,0,16,11;MQ=60;FQ=-108	GT:PL:GQ	1/1:255,81,0:99
Tb927_01_v4	538945	.	T	C	222	.	DP=26;VDB=2.111232e-01;AF1=1;AC1=2;DP4=0,0,14,11;MQ=60;FQ=-102	GT:PL:GQ	1/1:255,75,0:99
Tb927_01_v4	538981	.	C	T	222	.	DP=23;VDB=2.117523e-01;AF1=1;AC1=2;DP4=0,0,12,11;MQ=60;FQ=-96	GT:PL:GQ	1/1:255,69,0:99
Tb927_01_v4	539025	.	A	G	222	.	DP=13;VDB=9.000692e-02;AF1=1;AC1=2;DP4=0,0,9,4;MQ=60;FQ=-66	GT:PL:GQ	1/1:255,39,0:75
Tb927_01_v4	539029	.	T	A	222	.	DP=12;VDB=9.148947e-02;AF1=1;AC1=2;DP4=0,0,8,4;MQ=60;FQ=-63	GT:PL:GQ	1/1:255,36,0:69
Tb927_01_v4	539153	.	C	.	28.2	.	DP=14;;AC1=2;FQ=-30	PL	0
Tb927_01_v4	539210	.	C	T	222	.	DP=42;VDB=3.312714e-01;AF1=1;AC1=2;DP4=0,0,29,13;MQ=60;FQ=-153	GT:PL:GQ	1/1:255,126,0:99
Tb927_01_v4	539248	.	G	T	222	.	DP=35;VDB=9.493777e-02;AF1=1;AC1=2;DP4=0,0,23,11;MQ=60;FQ=-129	GT:PL:GQ	1/1:255,102,0:99
Tb927_01_v4	539414	.	T	C	222	.	DP=46;VDB=2.439243e-01;AF1=1;AC1=2;DP4=0,0,31,15;MQ=60;FQ=-165	GT:PL:GQ	1/1:255,138,0:99
Tb927_01_v4	539457	.	T	C	222	.	DP=38;VDB=3.037817e-01;AF1=1;AC1=2;DP4=0,0,26,12;MQ=60;FQ=-141	GT:PL:GQ	1/1:255,114,0:99
Tb927_01_v4	539514	.	G	T	222	.	DP=24;VDB=1.551693e-01;AF1=1;AC1=2;DP4=0,0,13,11;MQ=60;FQ=-99	GT:PL:GQ	1/1:255,72,0:99
Tb927_01_v4	539732	.	T	C	222	.	DP=32;VDB=1.716351e-01;AF1=1;AC1=2;DP4=0,0,8,23;MQ=60;FQ=-120	GT:PL:GQ	1/1:255,93,0:99
Tb927_01_v4	539911	.	C	T	222	.	DP=19;VDB=1.823885e-01;AF1=1;AC1=2;DP4=0,0,6,13;MQ=60;FQ=-84	GT:PL:GQ	1/1:255,57,0:99
Tb927_01_v4	539913	.	A	T	222	.	DP=20;VDB=1.985475e-01;AF1=1;AC1=2;DP4=0,0,6,14;MQ=60;FQ=-87	GT:PL:GQ	1/1:255,60,0:99
Tb927_01_v4	539938	.	C	T	222	.	DP=24;VDB=2.330724e-01;AF1=1;AC1=2;DP4=0,0,4,20;MQ=60;FQ=-99	GT:PL:GQ	1/1:255,72,0:99
Tb927_01_v4	539976	.	A	T	222	.	DP=22;VDB=2.058119e-01;AF1=1;AC1=2;DP4=0,0,2,20;MQ=60;FQ=-93	GT:PL:GQ	1/1:255,66,0:99
Tb927_01_v4	540059	.	G	A	154	.	DP=11;VDB=6.855827e-02;AF1=1;AC1=2;DP4=0,0,1,10;MQ=60;FQ=-60	GT:PL:GQ	1/1:187,33,0:63
Tb927_01_v4	540061	.	T	C	124	.	DP=10;VDB=7.815616e-02;AF1=1;AC1=2;DP4=0,0,1,8;MQ=60;FQ=-54	GT:PL:GQ	1/1:157,27,0:51
Tb927_01_v4	540079	.	T	A	117	.	DP=8;VDB=7.202206e-02;AF1=1;AC1=2;DP4=0,0,1,5;MQ=60;FQ=-45	GT:PL:GQ	1/1:150,18,0:33
Tb927_01_v4	540083	.	T	A	94.5	.	DP=6;VDB=8.103754e-02;AF1=1;AC1=2;DP4=0,0,1,3;MQ=60;FQ=-39	GT:PL:GQ	1/1:127,12,0:21
Tb927_01_v4	540093	.	T	A	63.5	.	DP=7;VDB=6.256175e-02;AF1=1;AC1=2;DP4=0,0,4,0;MQ=60;FQ=-39	GT:PL:GQ	1/1:96,12,0:21
Tb927_01_v4	540290	.	A	G	99.5	.	DP=6;VDB=3.555881e-02;AF1=1;AC1=2;DP4=0,0,2,2;MQ=60;FQ=-39	GT:PL:GQ	1/1:132,12,0:21
Tb927_01_v4	540360	.	T	C	97.1	.	DP=6;VDB=9.891930e-03;AF1=1;AC1=2;DP4=0,0,6,0;MQ=60;FQ=-45	GT:PL:GQ	1/1:130,18,0:33
Tb927_01_v4	540369	.	T	C	122	.	DP=9;VDB=7.798458e-02;AF1=1;AC1=2;DP4=0,0,9,0;MQ=60;FQ=-54	GT:PL:GQ	1/1:155,27,0:51
Tb927_01_v4	540413	.	C	T	180	.	DP=17;VDB=1.824993e-01;AF1=1;AC1=2;DP4=0,0,16,1;MQ=60;FQ=-78	GT:PL:GQ	1/1:213,51,0:99
Tb927_01_v4	540422	.	T	C	222	.	DP=24;VDB=2.058618e-01;AF1=1;AC1=2;DP4=0,0,17,5;MQ=60;FQ=-93	GT:PL:GQ	1/1:255,66,0:99
Tb927_01_v4	540512	.	T	G	222	.	DP=24;VDB=2.489199e-01;AF1=1;AC1=2;DP4=0,0,15,9;MQ=60;FQ=-99	GT:PL:GQ	1/1:255,72,0:99
Tb927_01_v4	540532	.	C	T	222	.	DP=24;VDB=2.496374e-01;AF1=1;AC1=2;DP4=0,0,17,7;MQ=60;FQ=-99	GT:PL:GQ	1/1:255,72,0:99
Tb927_01_v4	540652	.	A	G	222	.	DP=27;VDB=2.611955e-01;AF1=1;AC1=2;DP4=0,0,12,14;MQ=60;FQ=-105	GT:PL:GQ	1/1:255,78,0:99
Tb927_01_v4	540825	.	C	T	222	.	DP=27;VDB=2.397041e-01;AF1=1;AC1=2;DP4=0,0,17,10;MQ=60;FQ=-108	GT:PL:GQ	1/1:255,81,0:99
Tb927_01_v4	541128	.	C	A	222	.	DP=27;VDB=6.335321e-02;AF1=1;AC1=2;DP4=0,0,9,18;MQ=60;FQ=-108	GT:PL:GQ	1/1:255,81,0:99
Tb927_01_v4	541337	.	C	G	222	.	DP=46;VDB=2.326927e-01;AF1=1;AC1=2;DP4=0,0,26,20;MQ=60;FQ=-165	GT:PL:GQ	1/1:255,138,0:99
Tb927_01_v4	541464	.	T	C	222	.	DP=29;VDB=2.675775e-01;AF1=1;AC1=2;DP4=0,0,15,13;MQ=60;FQ=-111	GT:PL:GQ	1/1:255,84,0:99
Tb927_01_v4	541685	.	C	T	180	.	DP=31;VDB=1.531444e-01;RPB=-4.203364e-01;AF1=0.5;AC1=1;DP4=10,8,4,9;MQ=60;FQ=183;PV4=0.27,0.068,1,1	GT:PL:GQ	0/1:210,0,255:99
Tb927_01_v4	541931	.	C	A	222	.	DP=34;VDB=1.351565e-01;AF1=1;AC1=2;DP4=0,0,13,21;MQ=60;FQ=-129	GT:PL:GQ	1/1:255,102,0:99
Tb927_01_v4	542007	.	C	T	222	.	DP=38;VDB=2.302950e-01;AF1=1;AC1=2;DP4=0,0,28,10;MQ=60;FQ=-141	GT:PL:GQ	1/1:255,114,0:99
Tb927_01_v4	542106	.	C	T	222	.	DP=32;VDB=9.851073e-02;AF1=1;AC1=2;DP4=0,0,17,15;MQ=60;FQ=-123	GT:PL:GQ	1/1:255,96,0:99
Tb927_01_v4	542313	.	C	T	222	.	DP=26;VDB=2.444696e-01;AF1=1;AC1=2;DP4=0,0,9,15;MQ=60;FQ=-99	GT:PL:GQ	1/1:255,72,0:99
Tb927_01_v4	542329	.	G	A	222	.	DP=25;VDB=2.515221e-01;AF1=1;AC1=2;DP4=0,0,9,16;MQ=60;FQ=-102	GT:PL:GQ	1/1:255,75,0:99
Tb927_01_v4	542589	.	T	C	225	.	DP=31;VDB=7.284771e-02;RPB=8.876520e-01;AF1=0.5;AC1=1;DP4=4,7,9,11;MQ=60;FQ=167;PV4=0.72,0.22,1,0.15	GT:PL:GQ	0/1:255,0,194:99
Tb927_01_v4	542793	.	A	G	222	.	DP=18;VDB=1.864277e-01;AF1=1;AC1=2;DP4=0,0,6,12;MQ=60;FQ=-81	GT:PL:GQ	1/1:255,54,0:99
Tb927_01_v4	542841	.	T	C	222	.	DP=37;VDB=3.031765e-01;AF1=1;AC1=2;DP4=0,0,13,23;MQ=60;FQ=-135	GT:PL:GQ	1/1:255,108,0:99
Tb927_01_v4	543010	.	C	T	222	.	DP=33;VDB=7.539035e-02;AF1=1;AC1=2;DP4=0,0,19,14;MQ=60;FQ=-126	GT:PL:GQ	1/1:255,99,0:99
Tb927_01_v4	543063	.	G	A	222	.	DP=16;VDB=1.742606e-01;AF1=1;AC1=2;DP4=0,0,8,8;MQ=60;FQ=-75	GT:PL:GQ	1/1:255,48,0:93
Tb927_01_v4	543155	.	C	T	222	.	DP=27;VDB=7.681769e-03;AF1=1;AC1=2;DP4=0,0,13,13;MQ=60;FQ=-105	GT:PL:GQ	1/1:255,78,0:99
Tb927_01_v4	543240	.	G	C	189	.	DP=29;VDB=1.062287e-01;RPB=1.015505e+00;AF1=0.5;AC1=1;DP4=5,6,6,6;MQ=60;FQ=170;PV4=1,1,1,1	GT:PL:GQ	0/1:219,0,197:99
Tb927_01_v4	543251	.	C	T	141	.	DP=33;VDB=1.282016e-01;RPB=-4.653316e-01;AF1=0.5;AC1=1;DP4=6,8,7,4;MQ=60;FQ=144;PV4=0.43,0.0081,1,0.0069	GT:PL:GQ	0/1:171,0,252:99
Tb927_01_v4	543269	.	G	A	222	.	DP=34;VDB=2.856514e-01;AF1=1;AC1=2;DP4=0,0,13,18;MQ=60;FQ=-120	GT:PL:GQ	1/1:255,93,0:99
Tb927_01_v4	543335	.	A	G	212	.	DP=27;VDB=1.198186e-01;RPB=2.828895e-01;AF1=0.5;AC1=1;DP4=5,7,8,6;MQ=60;FQ=199;PV4=0.7,0.16,1,1	GT:PL:GQ	0/1:242,0,226:99
Tb927_01_v4	543360	.	T	G	222	.	DP=30;VDB=1.843990e-01;AF1=1;AC1=2;DP4=0,0,22,8;MQ=60;FQ=-117	GT:PL:GQ	1/1:255,90,0:99
Tb927_01_v4	543380	.	A	G	222	.	DP=31;VDB=1.643288e-01;AF1=1;AC1=2;DP4=0,0,23,8;MQ=60;FQ=-120	GT:PL:GQ	1/1:255,93,0:99
Tb927_01_v4	543418	.	A	T	222	.	DP=30;VDB=1.853374e-01;AF1=1;AC1=2;DP4=0,0,19,10;MQ=60;FQ=-114	GT:PL:GQ	1/1:255,87,0:99
Tb927_01_v4	543498	.	A	G	146	.	DP=29;VDB=2.007675e-01;AF1=1;AC1=2;DP4=0,0,14,7;MQ=60;FQ=-90	GT:PL:GQ	1/1:179,63,0:99
Tb927_01_v4	543531	.	A	G	222	.	DP=32;VDB=2.307927e-01;AF1=1;AC1=2;DP4=0,0,22,10;MQ=60;FQ=-123	GT:PL:GQ	1/1:255,96,0:99
Tb927_01_v4	543648	.	C	T	222	.	DP=39;VDB=2.504483e-01;AF1=1;AC1=2;DP4=0,0,29,10;MQ=60;FQ=-144	GT:PL:GQ	1/1:255,117,0:99
Tb927_01_v4	543823	.	T	C	222	.	DP=51;VDB=2.024202e-01;AF1=1;AC1=2;DP4=0,0,28,23;MQ=59;FQ=-181	GT:PL:GQ	1/1:255,154,0:99
Tb927_01_v4	543908	.	G	A	222	.	DP=37;VDB=1.700509e-01;AF1=1;AC1=2;DP4=0,0,19,18;MQ=60;FQ=-138	GT:PL:GQ	1/1:255,111,0:99
Tb927_01_v4	544042	.	G	T	222	.	DP=25;VDB=1.017778e-01;AF1=1;AC1=2;DP4=0,0,9,15;MQ=60;FQ=-99	GT:PL:GQ	1/1:255,72,0:99
Tb927_01_v4	544111	.	T	C	222	.	DP=32;VDB=1.942635e-01;AF1=1;AC1=2;DP4=0,0,9,21;MQ=60;FQ=-117	GT:PL:GQ	1/1:255,90,0:99
Tb927_01_v4	544365	.	C	T	222	.	DP=30;VDB=1.881462e-01;AF1=1;AC1=2;DP4=0,0,16,14;MQ=60;FQ=-117	GT:PL:GQ	1/1:255,90,0:99
Tb927_01_v4	544484	.	C	T	222	.	DP=23;VDB=1.931044e-01;AF1=1;AC1=2;DP4=0,0,15,7;MQ=60;FQ=-93	GT:PL:GQ	1/1:255,66,0:99
Tb927_01_v4	544491	.	A	C	222	.	DP=27;VDB=2.542579e-01;AF1=1;AC1=2;DP4=0,0,18,9;MQ=60;FQ=-108	GT:PL:GQ	1/1:255,81,0:99
Tb927_01_v4	544530	.	C	A	222	.	DP=34;VDB=1.460438e-01;AF1=1;AC1=2;DP4=0,0,16,18;MQ=60;FQ=-129	GT:PL:GQ	1/1:255,102,0:99
Tb927_01_v4	544584	.	C	T	222	.	DP=26;VDB=1.240269e-01;AF1=1;AC1=2;DP4=0,0,11,15;MQ=60;FQ=-105	GT:PL:GQ	1/1:255,78,0:99
Tb927_01_v4	544671	.	A	G	222	.	DP=44;VDB=1.149349e-01;RPB=-1.554916e+00;AF1=1;AC1=2;DP4=1,0,15,9;MQ=60;FQ=-70;PV4=1,1,1,1	GT:PL:GQ	1/1:255,43,0:83
Tb927_01_v4	544762	.	C	T	222	.	DP=44;VDB=2.688737e-01;AF1=1;AC1=2;DP4=0,0,23,20;MQ=60;FQ=-156	GT:PL:GQ	1/1:255,129,0:99
Tb927_01_v4	544806	.	C	A	222	.	DP=28;VDB=2.511192e-01;AF1=1;AC1=2;DP4=0,0,12,16;MQ=60;FQ=-111	GT:PL:GQ	1/1:255,84,0:99
Tb927_01_v4	544858	.	A	T	222	.	DP=22;VDB=2.055368e-01;AF1=1;AC1=2;DP4=0,0,8,14;MQ=60;FQ=-93	GT:PL:GQ	1/1:255,66,0:99
Tb927_01_v4	545023	.	G	T	225	.	DP=35;VDB=1.993766e-01;RPB=-1.581239e+00;AF1=0.5;AC1=1;DP4=4,7,7,17;MQ=60;FQ=166;PV4=0.71,0.086,1,0.093	GT:PL:GQ	0/1:255,0,193:99
Tb927_01_v4	545057	.	A	T	222	.	DP=33;VDB=2.659495e-01;AF1=1;AC1=2;DP4=0,0,10,23;MQ=60;FQ=-126	GT:PL:GQ	1/1:255,99,0:99
Tb927_01_v4	545210	.	T	C	222	.	DP=33;VDB=2.052021e-02;AF1=1;AC1=2;DP4=0,0,9,21;MQ=60;FQ=-117	GT:PL:GQ	1/1:255,90,0:99
Tb927_01_v4	545212	.	C	T	130	.	DP=31;VDB=4.656406e-02;RPB=-1.720618e+00;AF1=0.5;AC1=1;DP4=5,14,3,7;MQ=60;FQ=133;PV4=1,0.034,1,1	GT:PL:GQ	0/1:160,0,255:99
Tb927_01_v4	545229	.	C	T	222	.	DP=27;VDB=2.543328e-01;AF1=1;AC1=2;DP4=0,0,9,18;MQ=60;FQ=-108	GT:PL:GQ	1/1:255,81,0:99
Tb927_01_v4	545238	.	ttc	t	69.4	.	INDEL;IS=8,0.380952;DP=21;VDB=7.413027e-02;AF1=1;AC1=2;DP4=0,1,3,4;MQ=60;FQ=-43.5;PV4=1,1,1,1	GT:PL:GQ	1/1:109,9,0:16
Tb927_01_v4	545240	.	cc	c	182	.	INDEL;IS=11,0.523810;DP=13;VDB=1.123590e-01;AF1=1;AC1=2;DP4=0,0,5,6;MQ=60;FQ=-67.5	GT:PL:GQ	1/1:223,33,0:63
Tb927_01_v4	545240	.	C	T	35.8	.	DP=13;VDB=5.760000e-02;AF1=1;AC1=2;DP4=0,0,0,2;MQ=60;FQ=-33	GT:PL:GQ	1/1:67,6,0:10
Tb927_01_v4	545281	.	T	A	107	.	DP=7;VDB=6.303415e-02;AF1=1;AC1=2;DP4=0,0,2,3;MQ=60;FQ=-42	GT:PL:GQ	1/1:140,15,0:27
Tb927_01_v4	545291	.	C	.	28.2	.	DP=5;;AC1=2;FQ=-30	PL	0
Tb927_01_v4	545293	.	gctg	g	81.2	.	INDEL;IS=3,0.600000;DP=5;VDB=6.080000e-02;AF1=1;AC1=2;DP4=0,0,1,1;MQ=60;FQ=-40.5	GT:PL:GQ	1/1:120,6,0:10
Tb927_01_v4	545294	.	C	.	28.2	.	DP=1;;AC1=2;FQ=-30	PL	0
Tb927_01_v4	545395	.	T	C	190	.	DP=23;VDB=1.550343e-01;RPB=1.384779e+00;AF1=0.5;AC1=1;DP4=5,6,7,5;MQ=60;FQ=187;PV4=0.68,0.18,1,0.46	GT:PL:GQ	0/1:220,0,215:99
Tb927_01_v4	545605	.	A	G	222	.	DP=25;VDB=2.544923e-01;AF1=1;AC1=2;DP4=0,0,19,6;MQ=60;FQ=-102	GT:PL:GQ	1/1:255,75,0:99
Tb927_01_v4	545700	.	A	G	222	.	DP=37;VDB=3.145285e-01;AF1=1;AC1=2;DP4=0,0,17,20;MQ=60;FQ=-138	GT:PL:GQ	1/1:255,111,0:99
Tb927_01_v4	546064	.	C	T	222	.	DP=41;VDB=1.284531e-01;AF1=1;AC1=2;DP4=0,0,30,11;MQ=60;FQ=-150	GT:PL:GQ	1/1:255,123,0:99
Tb927_01_v4	546161	.	A	G	101	.	DP=7;VDB=5.660123e-02;RPB=3.960091e-01;AF1=0.5004;AC1=1;DP4=1,1,2,3;MQ=56;FQ=3.55;PV4=1,1,1,1	GT:PL:GQ	0/1:131,0,28:31
Tb927_01_v4	546162	.	G	.	14.2	.	DP=6;RPB=-8.217058e-01;AF1=0.4936;AC1=1;DP4=2,3,1,0;MQ=60;FQ=-11.3;PV4=1,0.31,1,1	PL	16
Tb927_01_v4	546171	.	G	A	11.1	.	DP=4;VDB=4.960000e-02;AF1=1;AC1=2;DP4=0,0,1,1;MQ=60;FQ=-33	GT:PL:GQ	1/1:42,6,0:9
Tb927_01_v4	546325	.	T	C	222	.	DP=26;VDB=1.975726e-01;AF1=1;AC1=2;DP4=0,0,11,13;MQ=60;FQ=-99	GT:PL:GQ	1/1:255,72,0:99
Tb927_01_v4	546327	.	G	T	222	.	DP=26;VDB=2.536617e-01;AF1=1;AC1=2;DP4=0,0,11,14;MQ=60;FQ=-102	GT:PL:GQ	1/1:255,75,0:99
Tb927_01_v4	546492	.	C	A	170	.	DP=32;VDB=1.447714e-01;RPB=1.389297e-01;AF1=0.5;AC1=1;DP4=9,8,2,12;MQ=60;FQ=173;PV4=0.057,0.11,1,1	GT:PL:GQ	0/1:200,0,255:99
Tb927_01_v4	546695	.	ttccc	t	4.42	.	INDEL;IS=1,0.035714;DP=28;AF1=1;AC1=2;DP4=0,0,0,1;MQ=60;FQ=-37.5	GT:PL:GQ	0/1:40,3,0:3
Tb927_01_v4	546698	.	cccc	c	22.5	.	INDEL;IS=1,0.037037;DP=26;AF1=1;AC1=2;DP4=0,0,0,1;MQ=60;FQ=-37.5	GT:PL:GQ	1/1:60,3,0:6
Tb927_01_v4	546698	.	cccc	c	22.5	.	INDEL;IS=1,0.037037;DP=26;AF1=1;AC1=2;DP4=0,0,0,1;MQ=60;FQ=-37.5	GT:PL:GQ	1/1:60,3,0:6
Tb927_01_v4	546699	.	C	.	28.2	.	DP=25;;AC1=2;FQ=-30	PL	0
Tb927_01_v4	546700	.	C	.	28.2	.	DP=26;;AC1=2;FQ=-30	PL	0
Tb927_01_v4	546824	.	aga	a	214	.	INDEL;IS=36,0.947368;DP=38;VDB=1.635554e-04;AF1=1;AC1=2;DP4=0,0,15,17;MQ=60;FQ=-131	GT:PL:GQ	1/1:255,96,0:99
Tb927_01_v4	546825	.	G	.	28.2	.	DP=2;;AC1=2;FQ=-30	PL	0
Tb927_01_v4	546990	.	G	A	222	.	DP=36;VDB=3.074955e-01;AF1=1;AC1=2;DP4=0,0,11,25;MQ=60;FQ=-135	GT:PL:GQ	1/1:255,108,0:99
Tb927_01_v4	547004	.	A	G	222	.	DP=33;VDB=2.447307e-01;AF1=1;AC1=2;DP4=0,0,7,25;MQ=60;FQ=-123	GT:PL:GQ	1/1:255,96,0:99
Tb927_01_v4	547031	.	T	A	204	.	DP=32;VDB=4.317845e-02;RPB=-6.666667e-01;AF1=0.5;AC1=1;DP4=3,10,5,8;MQ=60;FQ=184;PV4=0.67,1,1,1	GT:PL:GQ	0/1:234,0,211:99
Tb927_01_v4	547032	.	T	A	222	.	DP=31;VDB=1.567425e-02;RPB=-1.066667e+00;AF1=1;AC1=2;DP4=0,1,8,17;MQ=60;FQ=-69;PV4=1,0.41,1,1	GT:PL:GQ	1/1:255,42,0:81
Tb927_01_v4	547091	.	G	C	148	.	DP=31;VDB=2.724059e-01;AF1=1;AC1=2;DP4=0,0,16,12;MQ=60;FQ=-111	GT:PL:GQ	1/1:181,84,0:99
Tb927_01_v4	547192	.	G	A	222	.	DP=28;VDB=2.626971e-01;AF1=1;AC1=2;DP4=0,0,6,22;MQ=60;FQ=-111	GT:PL:GQ	1/1:255,84,0:99
Tb927_01_v4	547415	.	T	.	6.18	.	DP=2;AF1=1;AC1=2;DP4=0,0,1,0;MQ=60;FQ=-30	PL	25
Tb927_01_v4	547560	.	agtaca	a	206	.	INDEL;IS=5,0.500000;DP=10;VDB=3.878872e-02;AF1=0.5;AC1=1;DP4=0,1,2,3;MQ=60;FQ=8.19;PV4=1,5.5e-05,1,1	GT:PL:GQ	0/1:244,0,42:45
Tb927_01_v4	547561	.	G	.	6.97	.	DP=4;RPB=-8.435450e-01;AF1=0.499;AC1=1;DP4=1,2,1,0;MQ=60;FQ=-4.75;PV4=1,0,1,0	PL	24
Tb927_01_v4	547577	.	A	G	222	.	DP=13;VDB=8.912735e-02;AF1=1;AC1=2;DP4=0,0,7,6;MQ=60;FQ=-66	GT:PL:GQ	1/1:255,39,0:75
Tb927_01_v4	547639	.	T	C	222	.	DP=22;VDB=1.052383e-01;AF1=1;AC1=2;DP4=0,0,8,14;MQ=60;FQ=-93	GT:PL:GQ	1/1:255,66,0:99
Tb927_01_v4	547650	.	G	A	222	.	DP=22;VDB=1.948613e-01;AF1=1;AC1=2;DP4=0,0,7,14;MQ=60;FQ=-90	GT:PL:GQ	1/1:255,63,0:99
Tb927_01_v4	547712	.	A	G	40.8	.	DP=2;VDB=7.520000e-02;AF1=1;AC1=2;DP4=0,0,1,1;MQ=60;FQ=-33	GT:PL:GQ	1/1:72,6,0:10
Tb927_01_v4	547723	.	C	T	39.8	.	DP=2;VDB=7.680000e-02;AF1=1;AC1=2;DP4=0,0,1,1;MQ=60;FQ=-33	GT:PL:GQ	1/1:71,6,0:10
Tb927_01_v4	547741	.	T	A	6.98	.	DP=7;AF1=1;AC1=2;DP4=0,0,1,0;MQ=60;FQ=-30	GT:PL:GQ	1/1:36,3,0:4
Tb927_01_v4	547869	.	gaagaa	g	214	.	INDEL;IS=12,0.923077;DP=13;VDB=1.299197e-01;AF1=1;AC1=2;DP4=0,0,6,6;MQ=60;FQ=-70.5	GT:PL:GQ	1/1:255,36,0:69
Tb927_01_v4	547870	.	A	.	28.2	.	DP=0;;AC1=2;FQ=-30	PL	0
Tb927_01_v4	547917	.	A	.	8.63	.	DP=5;AF1=1;AC1=2;DP4=0,0,0,1;MQ=60;FQ=-30	PL	22
Tb927_01_v4	548170	.	T	A	154	.	DP=18;VDB=1.188699e-01;AF1=1;AC1=2;DP4=0,0,8,1;MQ=60;FQ=-54	GT:PL:GQ	1/1:187,27,0:51
Tb927_01_v4	548172	.	ta	.	51.5	.	INDEL;IS=1,0.058824;DP=17;VDB=1.179935e-01;AF1=0;AC1=0;DP4=8,1,0,1;MQ=60;FQ=-48.5;PV4=0.2,0.13,1,1	PL	0
Tb927_01_v4	548173	.	A	T	159	.	DP=16;VDB=1.246760e-01;AF1=1;AC1=2;DP4=0,0,8,1;MQ=60;FQ=-54	GT:PL:GQ	1/1:192,27,0:51
Tb927_01_v4	548201	.	C	T	110	.	DP=19;VDB=1.060862e-01;RPB=7.018644e-01;AF1=0.5;AC1=1;DP4=4,7,7,1;MQ=60;FQ=113;PV4=0.059,0.083,1,0.15	GT:PL:GQ	0/1:140,0,221:99
Tb927_01_v4	548340	.	G	A	64.5	.	DP=10;VDB=1.976096e-02;AF1=1;AC1=2;DP4=0,0,3,1;MQ=60;FQ=-39	GT:PL:GQ	1/1:97,12,0:21
Tb927_01_v4	548352	.	T	.	28.2	.	DP=9;;AC1=2;FQ=-30	PL	0
Tb927_01_v4	548355	.	G	.	54	.	DP=8;VDB=5.960000e-02;RPB=-2.219490e+00;AF1=0;AC1=0;DP4=7,1,0,0;MQ=60;FQ=-51	PL	0
Tb927_01_v4	548388	.	A	G	222	.	DP=20;VDB=1.690593e-01;AF1=1;AC1=2;DP4=0,0,12,8;MQ=60;FQ=-87	GT:PL:GQ	1/1:255,60,0:99
Tb927_01_v4	548453	.	A	G	134	.	DP=13;VDB=1.129790e-01;RPB=2.814527e-01;AF1=0.5;AC1=1;DP4=2,4,2,5;MQ=60;FQ=108;PV4=1,1,1,1	GT:PL:GQ	0/1:164,0,135:99
Tb927_01_v4	548723	.	C	A	194	.	DP=10;VDB=1.216352e-01;AF1=1;AC1=2;DP4=0,0,2,8;MQ=60;FQ=-57	GT:PL:GQ	1/1:227,30,0:57
Tb927_01_v4	548903	.	C	T	194	.	DP=11;VDB=1.285416e-01;AF1=1;AC1=2;DP4=0,0,2,9;MQ=60;FQ=-60	GT:PL:GQ	1/1:227,33,0:63
Tb927_01_v4	549098	.	G	A	171	.	DP=10;VDB=8.624995e-02;AF1=1;AC1=2;DP4=0,0,1,9;MQ=60;FQ=-57	GT:PL:GQ	1/1:204,30,0:57
Tb927_01_v4	549189	.	G	A	222	.	DP=14;VDB=1.554960e-01;AF1=1;AC1=2;DP4=0,0,6,7;MQ=60;FQ=-66	GT:PL:GQ	1/1:255,39,0:75
Tb927_01_v4	549287	.	T	A	97.5	.	DP=5;VDB=7.269818e-02;AF1=1;AC1=2;DP4=0,0,1,3;MQ=60;FQ=-39	GT:PL:GQ	1/1:130,12,0:21
Tb927_01_v4	549296	.	A	T	85.5	.	DP=5;VDB=7.269818e-02;AF1=1;AC1=2;DP4=0,0,1,3;MQ=60;FQ=-39	GT:PL:GQ	1/1:118,12,0:21
Tb927_01_v4	549360	.	A	G	6.2	.	DP=4;AF1=1;AC1=2;DP4=0,0,1,0;MQ=60;FQ=-30	GT:PL:GQ	1/1:35,3,0:4
Tb927_01_v4	549365	.	G	A	6.98	.	DP=2;AF1=1;AC1=2;DP4=0,0,1,0;MQ=60;FQ=-30	GT:PL:GQ	1/1:36,3,0:4
Tb927_01_v4	549367	.	G	A	6.98	.	DP=2;AF1=1;AC1=2;DP4=0,0,1,0;MQ=60;FQ=-30	GT:PL:GQ	1/1:36,3,0:4
Tb927_01_v4	549404	.	T	C	176	.	DP=9;VDB=9.822799e-02;AF1=1;AC1=2;DP4=0,0,7,2;MQ=60;FQ=-54	GT:PL:GQ	1/1:209,27,0:51
Tb927_01_v4	549418	.	T	.	33	.	DP=10;RPB=5.809475e-01;AF1=0;AC1=0;DP4=6,2,1,0;MQ=60;FQ=-30;PV4=1,0.22,1,1	PL	0
Tb927_01_v4	549445	.	A	G	165	.	DP=9;VDB=8.051127e-02;AF1=1;AC1=2;DP4=0,0,6,2;MQ=60;FQ=-51	GT:PL:GQ	1/1:198,24,0:45
Tb927_01_v4	549516	.	A	G	90.5	.	DP=4;VDB=5.094834e-02;AF1=1;AC1=2;DP4=0,0,3,1;MQ=60;FQ=-39	GT:PL:GQ	1/1:123,12,0:21
Tb927_01_v4	549524	.	C	.	6.96	.	DP=4;AF1=1;AC1=2;DP4=0,0,1,0;MQ=60;FQ=-30	PL	24
Tb927_01_v4	549529	.	tct	t	152	.	INDEL;IS=3,0.600000;DP=5;VDB=2.993590e-02;AF1=1;AC1=2;DP4=0,0,3,2;MQ=60;FQ=-49.5	GT:PL:GQ	1/1:192,15,0:27
Tb927_01_v4	549530	.	C	.	6.18	.	DP=2;AF1=1;AC1=2;DP4=0,0,1,0;MQ=60;FQ=-30	PL	25
Tb927_01_v4	549644	.	G	A	138	.	DP=13;VDB=1.139859e-01;RPB=-7.101679e-01;AF1=0.5;AC1=1;DP4=5,1,4,3;MQ=60;FQ=100;PV4=0.56,1,1,0.092	GT:PL:GQ	0/1:168,0,127:99
Tb927_01_v4	549796	.	T	A	204	.	DP=14;VDB=1.130904e-01;AF1=1;AC1=2;DP4=0,0,12,2;MQ=60;FQ=-69	GT:PL:GQ	1/1:237,42,0:81
Tb927_01_v4	549868	.	G	A	46	.	DP=15;VDB=8.330040e-02;RPB=-1.370862e+00;AF1=0.5;AC1=1;DP4=9,2,3,1;MQ=60;FQ=49;PV4=1,0.0097,1,1	GT:PL:GQ	0/1:76,0,202:79
Tb927_01_v4	549926	.	tattt	t	116	.	INDEL;IS=4,0.444444;DP=9;VDB=8.150771e-02;AF1=1;AC1=2;DP4=0,0,3,1;MQ=60;FQ=-46.5	GT:PL:GQ	1/1:156,12,0:21
Tb927_01_v4	549927	.	A	.	28.2	.	DP=5;;AC1=2;FQ=-30	PL	0
Tb927_01_v4	550200	.	A	G	222	.	DP=21;VDB=1.488765e-01;AF1=1;AC1=2;DP4=0,0,13,7;MQ=60;FQ=-87	GT:PL:GQ	1/1:255,60,0:99
Tb927_01_v4	550205	.	A	G	222	.	DP=21;VDB=2.011384e-01;AF1=1;AC1=2;DP4=0,0,12,9;MQ=60;FQ=-90	GT:PL:GQ	1/1:255,63,0:99
Tb927_01_v4	550296	.	G	A	6.02	.	DP=6;VDB=7.680000e-02;AF1=1;AC1=2;DP4=0,0,0,2;MQ=60;FQ=-33	GT:PL:GQ	1/1:36,6,0:6
Tb927_01_v4	550363	.	A	G	222	.	DP=24;VDB=2.518682e-01;AF1=1;AC1=2;DP4=0,0,12,12;MQ=60;FQ=-99	GT:PL:GQ	1/1:255,72,0:99
Tb927_01_v4	550380	.	C	T	222	.	DP=21;VDB=1.845269e-01;AF1=1;AC1=2;DP4=0,0,13,8;MQ=60;FQ=-90	GT:PL:GQ	1/1:255,63,0:99
Tb927_01_v4	550506	.	C	A	220	.	DP=23;VDB=7.878944e-02;RPB=1.194170e+00;AF1=0.5;AC1=1;DP4=4,4,4,11;MQ=60;FQ=132;PV4=0.37,1,1,0.1	GT:PL:GQ	0/1:250,0,159:99
Tb927_01_v4	550546	.	G	A	222	.	DP=20;VDB=1.970036e-01;AF1=1;AC1=2;DP4=0,0,12,8;MQ=60;FQ=-87	GT:PL:GQ	1/1:255,60,0:99
Tb927_01_v4	550833	.	gtttttt	gttttt	77.5	.	INDEL;IS=11,0.440000;DP=25;VDB=1.531735e-01;AF1=1;AC1=2;DP4=0,0,2,21;MQ=60;FQ=-104	GT:PL:GQ	1/1:118,69,0:99
Tb927_01_v4	550834	.	T	.	28.2	.	DP=14;;AC1=2;FQ=-30	PL	0
Tb927_01_v4	551001	.	C	T	222	.	DP=18;VDB=1.492412e-01;AF1=1;AC1=2;DP4=0,0,9,9;MQ=60;FQ=-81	GT:PL:GQ	1/1:255,54,0:99
Tb927_01_v4	551014	.	A	G	222	.	DP=14;VDB=7.061080e-02;AF1=1;AC1=2;DP4=0,0,7,7;MQ=60;FQ=-69	GT:PL:GQ	1/1:255,42,0:81
Tb927_01_v4	551025	.	A	G	221	.	DP=11;VDB=9.611976e-02;AF1=1;AC1=2;DP4=0,0,7,4;MQ=60;FQ=-60	GT:PL:GQ	1/1:254,33,0:63
Tb927_01_v4	551336	.	C	T	222	.	DP=17;VDB=1.627698e-01;AF1=1;AC1=2;DP4=0,0,10,7;MQ=60;FQ=-78	GT:PL:GQ	1/1:255,51,0:99
Tb927_01_v4	551348	.	T	A	222	.	DP=12;VDB=1.554851e-01;AF1=1;AC1=2;DP4=0,0,7,5;MQ=60;FQ=-63	GT:PL:GQ	1/1:255,36,0:69
Tb927_01_v4	551631	.	T	C	222	.	DP=39;VDB=3.073347e-01;AF1=1;AC1=2;DP4=0,0,20,19;MQ=60;FQ=-144	GT:PL:GQ	1/1:255,117,0:99
Tb927_01_v4	551730	.	T	C	11.1	.	DP=5;VDB=7.680000e-02;AF1=1;AC1=2;DP4=0,0,1,1;MQ=60;FQ=-33	GT:PL:GQ	1/1:42,6,0:9
Tb927_01_v4	551734	.	T	C	9.31	.	DP=4;VDB=7.680000e-02;AF1=1;AC1=2;DP4=0,0,1,1;MQ=60;FQ=-33	GT:PL:GQ	1/1:40,6,0:8
Tb927_01_v4	551810	.	T	C	110	.	DP=13;VDB=6.925134e-02;RPB=1.676215e+00;AF1=0.5;AC1=1;DP4=3,4,2,4;MQ=60;FQ=113;PV4=1,1,1,1	GT:PL:GQ	0/1:140,0,157:99
Tb927_01_v4	551812	.	C	.	69	.	DP=13;AF1=0;AC1=0;DP4=5,8,0,0;MQ=60;FQ=-66	PL	0
Tb927_01_v4	551958	.	A	T	153	.	DP=7;VDB=1.068485e-01;AF1=1;AC1=2;DP4=0,0,2,5;MQ=60;FQ=-48	GT:PL:GQ	1/1:186,21,0:39
Tb927_01_v4	551983	.	A	C	6.98	.	DP=4;VDB=7.200000e-02;RPB=-1.111223e+00;AF1=0.4999;AC1=1;DP4=0,2,2,0;MQ=60;FQ=9.45;PV4=0.33,0.0014,1,0.0087	GT:PL:GQ	0/1:36,0,53:37
Tb927_01_v4	551986	.	G	C	6.98	.	DP=4;VDB=7.200000e-02;RPB=-1.111223e+00;AF1=0.5001;AC1=1;DP4=0,2,2,0;MQ=60;FQ=5.14;PV4=0.33,1,1,0.026	GT:PL:GQ	0/1:36,0,32:34
Tb927_01_v4	551988	.	A	G	6.98	.	DP=4;VDB=7.200000e-02;RPB=-1.111223e+00;AF1=0.4999;AC1=1;DP4=0,2,2,0;MQ=60;FQ=9.45;PV4=0.33,0.0061,1,0.072	GT:PL:GQ	0/1:36,0,53:37
Tb927_01_v4	551989	.	C	G	6.98	.	DP=4;VDB=7.200000e-02;RPB=-1.111223e+00;AF1=0.4999;AC1=1;DP4=0,2,2,0;MQ=60;FQ=8.83;PV4=0.33,0.29,1,0.12	GT:PL:GQ	0/1:36,0,43:37
Tb927_01_v4	552149	.	C	A	130	.	DP=6;VDB=1.695204e-02;AF1=1;AC1=2;DP4=0,0,1,5;MQ=60;FQ=-45	GT:PL:GQ	1/1:163,18,0:33
Tb927_01_v4	552194	.	T	G	222	.	DP=15;VDB=1.033979e-01;AF1=1;AC1=2;DP4=0,0,10,5;MQ=60;FQ=-72	GT:PL:GQ	1/1:255,45,0:87
Tb927_01_v4	552231	.	T	C	222	.	DP=32;VDB=2.893672e-01;AF1=1;AC1=2;DP4=0,0,20,12;MQ=60;FQ=-123	GT:PL:GQ	1/1:255,96,0:99
Tb927_01_v4	552354	.	T	C	215	.	DP=25;VDB=1.526796e-01;RPB=1.216667e+00;AF1=0.5;AC1=1;DP4=5,6,6,7;MQ=60;FQ=175;PV4=1,1,1,1	GT:PL:GQ	0/1:245,0,202:99
Tb927_01_v4	552448	.	G	A	222	.	DP=35;VDB=1.651091e-02;AF1=1;AC1=2;DP4=0,0,28,7;MQ=60;FQ=-132	GT:PL:GQ	1/1:255,105,0:99
Tb927_01_v4	552540	.	A	G	225	.	DP=35;VDB=7.478780e-02;RPB=-4.961389e-01;AF1=0.5;AC1=1;DP4=3,10,13,8;MQ=60;FQ=174;PV4=0.039,1,1,1	GT:PL:GQ	0/1:255,0,201:99
Tb927_01_v4	552545	.	T	C	222	.	DP=35;VDB=1.865306e-02;AF1=1;AC1=2;DP4=0,0,17,17;MQ=60;FQ=-129	GT:PL:GQ	1/1:255,102,0:99
Tb927_01_v4	552643	.	G	A	222	.	DP=26;VDB=1.563269e-01;AF1=1;AC1=2;DP4=0,0,17,9;MQ=60;FQ=-105	GT:PL:GQ	1/1:255,78,0:99
Tb927_01_v4	552678	.	G	A	222	.	DP=32;VDB=2.868945e-01;AF1=1;AC1=2;DP4=0,0,15,16;MQ=60;FQ=-120	GT:PL:GQ	1/1:255,93,0:99
Tb927_01_v4	553004	.	G	A	201	.	DP=33;VDB=1.474041e-01;RPB=2.044252e+00;AF1=0.5;AC1=1;DP4=4,13,7,7;MQ=60;FQ=204;PV4=0.15,0.053,1,1	GT:PL:GQ	0/1:231,0,246:99
Tb927_01_v4	553016	.	G	.	28.2	.	DP=26;;AC1=2;FQ=-30	PL	0
Tb927_01_v4	553016	.	gaaaaaaa	gAAaaaaaaa	214	.	INDEL;IS=18,0.692308;DP=26;VDB=1.704231e-01;AF1=1;AC1=2;DP4=0,0,7,14;MQ=60;FQ=-97.5	GT:PL:GQ	1/1:255,63,0:99
Tb927_01_v4	553041	.	T	C	222	.	DP=22;VDB=1.934323e-01;AF1=1;AC1=2;DP4=0,0,6,16;MQ=60;FQ=-93	GT:PL:GQ	1/1:255,66,0:99
Tb927_01_v4	553088	.	C	T	118	.	DP=9;VDB=9.535112e-02;AF1=1;AC1=2;DP4=0,0,3,2;MQ=60;FQ=-42	GT:PL:GQ	1/1:151,15,0:27
Tb927_01_v4	553114	.	G	C	133	.	DP=7;VDB=2.979435e-02;AF1=1;AC1=2;DP4=0,0,1,5;MQ=60;FQ=-45	GT:PL:GQ	1/1:166,18,0:33
Tb927_01_v4	553414	.	C	T	222	.	DP=24;VDB=7.548983e-02;AF1=1;AC1=2;DP4=0,0,7,17;MQ=60;FQ=-99	GT:PL:GQ	1/1:255,72,0:99
Tb927_01_v4	553453	.	C	T	222	.	DP=19;VDB=1.903481e-01;AF1=1;AC1=2;DP4=0,0,7,12;MQ=60;FQ=-84	GT:PL:GQ	1/1:255,57,0:99
Tb927_01_v4	553454	.	G	A	222	.	DP=19;VDB=1.889900e-01;AF1=1;AC1=2;DP4=0,0,7,12;MQ=60;FQ=-84	GT:PL:GQ	1/1:255,57,0:99
Tb927_01_v4	553778	.	C	T	222	.	DP=30;VDB=3.106736e-02;AF1=1;AC1=2;DP4=0,0,19,11;MQ=60;FQ=-117	GT:PL:GQ	1/1:255,90,0:99
Tb927_01_v4	553869	.	A	G	222	.	DP=28;VDB=2.329471e-01;AF1=1;AC1=2;DP4=0,0,12,16;MQ=60;FQ=-111	GT:PL:GQ	1/1:255,84,0:99
Tb927_01_v4	553942	.	G	A	222	.	DP=33;VDB=2.581946e-01;AF1=1;AC1=2;DP4=0,0,18,15;MQ=60;FQ=-126	GT:PL:GQ	1/1:255,99,0:99
Tb927_01_v4	554060	.	G	A	222	.	DP=35;VDB=2.896517e-01;AF1=1;AC1=2;DP4=0,0,14,21;MQ=60;FQ=-132	GT:PL:GQ	1/1:255,105,0:99
Tb927_01_v4	554372	.	T	C	222	.	DP=28;VDB=1.402730e-01;RPB=-2.395398e+00;AF1=0.5;AC1=1;DP4=2,11,7,8;MQ=60;FQ=170;PV4=0.11,0.15,1,1	GT:PL:GQ	0/1:252,0,197:99
Tb927_01_v4	554471	.	C	T	222	.	DP=31;VDB=2.240279e-01;AF1=1;AC1=2;DP4=0,0,15,16;MQ=60;FQ=-120	GT:PL:GQ	1/1:255,93,0:99
Tb927_01_v4	554783	.	G	A	222	.	DP=31;VDB=2.706879e-01;AF1=1;AC1=2;DP4=0,0,20,11;MQ=60;FQ=-120	GT:PL:GQ	1/1:255,93,0:99
Tb927_01_v4	554846	.	G	A	222	.	DP=26;VDB=1.009658e-01;AF1=1;AC1=2;DP4=0,0,14,11;MQ=60;FQ=-102	GT:PL:GQ	1/1:255,75,0:99
Tb927_01_v4	554869	.	T	C	222	.	DP=24;VDB=2.183507e-01;AF1=1;AC1=2;DP4=0,0,14,10;MQ=60;FQ=-99	GT:PL:GQ	1/1:255,72,0:99
Tb927_01_v4	555092	.	G	A	222	.	DP=22;VDB=1.690561e-01;AF1=1;AC1=2;DP4=0,0,12,10;MQ=60;FQ=-93	GT:PL:GQ	1/1:255,66,0:99
Tb927_01_v4	555696	.	A	G	222	.	DP=23;VDB=1.937678e-01;AF1=1;AC1=2;DP4=0,0,11,12;MQ=60;FQ=-96	GT:PL:GQ	1/1:255,69,0:99
Tb927_01_v4	555699	.	G	A	222	.	DP=23;VDB=1.946248e-01;AF1=1;AC1=2;DP4=0,0,11,10;MQ=60;FQ=-90	GT:PL:GQ	1/1:255,63,0:99
Tb927_01_v4	555704	.	G	C	195	.	DP=22;VDB=9.532399e-02;RPB=6.264114e-01;AF1=0.5;AC1=1;DP4=5,5,4,8;MQ=60;FQ=162;PV4=0.67,1,1,1	GT:PL:GQ	0/1:225,0,189:99
Tb927_01_v4	555788	.	C	T	222	.	DP=35;VDB=1.516341e-01;AF1=1;AC1=2;DP4=0,0,18,15;MQ=60;FQ=-126	GT:PL:GQ	1/1:255,99,0:99
Tb927_01_v4	555846	.	G	A	222	.	DP=34;VDB=2.365955e-01;AF1=1;AC1=2;DP4=0,0,19,13;MQ=60;FQ=-123	GT:PL:GQ	1/1:255,96,0:99
Tb927_01_v4	555879	.	A	G	222	.	DP=35;VDB=2.838639e-01;AF1=1;AC1=2;DP4=0,0,19,16;MQ=60;FQ=-132	GT:PL:GQ	1/1:255,105,0:99
Tb927_01_v4	555953	.	C	T	222	.	DP=40;VDB=2.687674e-01;AF1=1;AC1=2;DP4=0,0,20,20;MQ=60;FQ=-147	GT:PL:GQ	1/1:255,120,0:99
Tb927_01_v4	556110	.	G	T	222	.	DP=20;VDB=1.270995e-03;AF1=1;AC1=2;DP4=0,0,12,8;MQ=60;FQ=-87	GT:PL:GQ	1/1:255,60,0:99
Tb927_01_v4	556399	.	G	A	222	.	DP=34;VDB=1.742750e-01;AF1=1;AC1=2;DP4=0,0,11,22;MQ=60;FQ=-126	GT:PL:GQ	1/1:255,99,0:99
Tb927_01_v4	556532	.	C	T	222	.	DP=22;VDB=1.110625e-01;AF1=1;AC1=2;DP4=0,0,13,9;MQ=60;FQ=-93	GT:PL:GQ	1/1:255,66,0:99
Tb927_01_v4	556553	.	G	A	222	.	DP=19;VDB=1.870647e-01;AF1=1;AC1=2;DP4=0,0,10,9;MQ=60;FQ=-84	GT:PL:GQ	1/1:255,57,0:99
Tb927_01_v4	556603	.	T	C	222	.	DP=30;VDB=7.267383e-02;AF1=1;AC1=2;DP4=0,0,17,13;MQ=60;FQ=-117	GT:PL:GQ	1/1:255,90,0:99
Tb927_01_v4	556769	.	T	A	222	.	DP=37;VDB=1.866499e-01;AF1=1;AC1=2;DP4=0,0,16,20;MQ=60;FQ=-135	GT:PL:GQ	1/1:255,108,0:99
Tb927_01_v4	556913	.	C	G	222	.	DP=33;VDB=2.029147e-01;AF1=1;AC1=2;DP4=0,0,19,14;MQ=60;FQ=-126	GT:PL:GQ	1/1:255,99,0:99
Tb927_01_v4	556966	.	C	G	222	.	DP=36;VDB=2.223997e-01;AF1=1;AC1=2;DP4=0,0,22,14;MQ=60;FQ=-135	GT:PL:GQ	1/1:255,108,0:99
Tb927_01_v4	557053	.	A	G	222	.	DP=30;VDB=5.229294e-02;AF1=1;AC1=2;DP4=0,0,12,18;MQ=60;FQ=-117	GT:PL:GQ	1/1:255,90,0:99
Tb927_01_v4	557059	.	T	A	222	.	DP=30;VDB=3.295983e-02;AF1=1;AC1=2;DP4=0,0,12,18;MQ=60;FQ=-117	GT:PL:GQ	1/1:255,90,0:99
Tb927_01_v4	557089	.	T	A	222	.	DP=24;VDB=2.208746e-01;AF1=1;AC1=2;DP4=0,0,10,14;MQ=60;FQ=-99	GT:PL:GQ	1/1:255,72,0:99
Tb927_01_v4	557347	.	C	T	222	.	DP=34;VDB=1.837777e-01;AF1=1;AC1=2;DP4=0,0,14,20;MQ=60;FQ=-129	GT:PL:GQ	1/1:255,102,0:99
Tb927_01_v4	557411	.	A	G	222	.	DP=24;VDB=1.568441e-01;AF1=1;AC1=2;DP4=0,0,11,13;MQ=60;FQ=-99	GT:PL:GQ	1/1:255,72,0:99
Tb927_01_v4	557469	.	C	G	222	.	DP=23;VDB=1.354568e-01;AF1=1;AC1=2;DP4=0,0,14,9;MQ=60;FQ=-96	GT:PL:GQ	1/1:255,69,0:99
Tb927_01_v4	557471	.	C	T	222	.	DP=22;VDB=1.041977e-01;AF1=1;AC1=2;DP4=0,0,14,8;MQ=60;FQ=-93	GT:PL:GQ	1/1:255,66,0:99
Tb927_01_v4	557566	.	T	C	222	.	DP=25;VDB=1.534427e-01;AF1=1;AC1=2;DP4=0,0,8,15;MQ=60;FQ=-96	GT:PL:GQ	1/1:255,69,0:99
Tb927_01_v4	557656	.	T	C	222	.	DP=38;VDB=2.839905e-03;AF1=1;AC1=2;DP4=0,0,25,13;MQ=60;FQ=-141	GT:PL:GQ	1/1:255,114,0:99
Tb927_01_v4	557735	.	T	.	24	.	DP=30;VDB=7.931840e-02;RPB=-3.485685e-01;AF1=0.4282;AC1=1;DP4=2,18,4,0;MQ=60;FQ=-21;PV4=0.0014,1.3e-07,1,1	PL	6
Tb927_01_v4	557849	.	C	T	222	.	DP=38;VDB=1.024996e-01;AF1=1;AC1=2;DP4=0,0,17,15;MQ=60;FQ=-123	GT:PL:GQ	1/1:255,96,0:99
Tb927_01_v4	557930	.	C	T	222	.	DP=23;VDB=1.917410e-01;AF1=1;AC1=2;DP4=0,0,11,12;MQ=60;FQ=-96	GT:PL:GQ	1/1:255,69,0:99
Tb927_01_v4	557932	.	C	G	222	.	DP=23;VDB=2.096712e-01;AF1=1;AC1=2;DP4=0,0,11,12;MQ=60;FQ=-96	GT:PL:GQ	1/1:255,69,0:99
Tb927_01_v4	558025	.	C	G	222	.	DP=27;VDB=2.189856e-01;AF1=1;AC1=2;DP4=0,0,9,18;MQ=60;FQ=-108	GT:PL:GQ	1/1:255,81,0:99
Tb927_01_v4	558101	.	T	C	222	.	DP=29;VDB=2.727043e-01;AF1=1;AC1=2;DP4=0,0,19,9;MQ=60;FQ=-111	GT:PL:GQ	1/1:255,84,0:99
Tb927_01_v4	558128	.	G	A	222	.	DP=30;VDB=2.624581e-02;AF1=1;AC1=2;DP4=0,0,17,10;MQ=60;FQ=-108	GT:PL:GQ	1/1:255,81,0:99
Tb927_01_v4	558233	.	T	C	222	.	DP=37;VDB=2.877480e-01;AF1=1;AC1=2;DP4=0,0,19,16;MQ=60;FQ=-132	GT:PL:GQ	1/1:255,105,0:99
Tb927_01_v4	558593	.	T	C	222	.	DP=33;VDB=2.671520e-02;AF1=1;AC1=2;DP4=0,0,10,23;MQ=60;FQ=-126	GT:PL:GQ	1/1:255,99,0:99
Tb927_01_v4	558935	.	A	G	222	.	DP=38;VDB=1.514005e-03;AF1=1;AC1=2;DP4=0,0,18,20;MQ=60;FQ=-141	GT:PL:GQ	1/1:255,114,0:99
Tb927_01_v4	558951	.	C	A	222	.	DP=40;VDB=1.544153e-01;AF1=1;AC1=2;DP4=0,0,17,22;MQ=60;FQ=-144	GT:PL:GQ	1/1:255,117,0:99
Tb927_01_v4	558963	.	G	T	222	.	DP=35;VDB=2.569743e-01;AF1=1;AC1=2;DP4=0,0,13,19;MQ=60;FQ=-123	GT:PL:GQ	1/1:255,96,0:99
Tb927_01_v4	559053	.	T	A	187	.	DP=27;VDB=1.554898e-01;RPB=-2.683725e-01;AF1=0.5;AC1=1;DP4=11,4,7,5;MQ=60;FQ=190;PV4=0.45,0.33,1,1	GT:PL:GQ	0/1:217,0,236:99
Tb927_01_v4	559072	.	G	A	222	.	DP=28;VDB=1.833548e-02;AF1=1;AC1=2;DP4=0,0,15,11;MQ=60;FQ=-105	GT:PL:GQ	1/1:255,78,0:99
Tb927_01_v4	559075	.	C	A	222	.	DP=28;VDB=2.272206e-03;AF1=1;AC1=2;DP4=0,0,15,11;MQ=60;FQ=-105	GT:PL:GQ	1/1:255,78,0:99
Tb927_01_v4	559116	.	C	T	222	.	DP=16;VDB=4.982170e-02;AF1=1;AC1=2;DP4=0,0,6,10;MQ=60;FQ=-75	GT:PL:GQ	1/1:255,48,0:93
Tb927_01_v4	559355	.	G	A	222	.	DP=34;VDB=2.938827e-01;AF1=1;AC1=2;DP4=0,0,10,23;MQ=60;FQ=-126	GT:PL:GQ	1/1:255,99,0:99
Tb927_01_v4	559458	.	T	C	222	.	DP=32;VDB=7.291242e-02;AF1=1;AC1=2;DP4=0,0,20,12;MQ=60;FQ=-123	GT:PL:GQ	1/1:255,96,0:99
Tb927_01_v4	559475	.	G	A	222	.	DP=37;VDB=3.030935e-01;AF1=1;AC1=2;DP4=0,0,23,14;MQ=60;FQ=-138	GT:PL:GQ	1/1:255,111,0:99
Tb927_01_v4	559493	.	C	T	222	.	DP=33;VDB=8.067204e-02;RPB=-4.332243e-01;AF1=1;AC1=2;DP4=1,0,18,13;MQ=59;FQ=-87;PV4=1,0.33,0.4,0.25	GT:PL:GQ	1/1:255,60,0:99
Tb927_01_v4	559518	.	T	C	225	.	DP=33;VDB=2.524813e-02;RPB=-6.010274e-01;AF1=0.5;AC1=1;DP4=9,5,13,6;MQ=59;FQ=194;PV4=1,1,1,0.021	GT:PL:GQ	0/1:255,0,221:99
Tb927_01_v4	559563	.	tc	t	183	.	INDEL;IS=37,1.000000;DP=37;VDB=2.017453e-01;AF1=1;AC1=2;DP4=0,0,14,8;MQ=60;FQ=-101	GT:PL:GQ	1/1:224,66,0:99
Tb927_01_v4	559564	.	C	.	28.2	.	DP=0;;AC1=2;FQ=-30	PL	0
Tb927_01_v4	559663	.	G	A	203	.	DP=14;VDB=1.315671e-01;AF1=1;AC1=2;DP4=0,0,12,2;MQ=60;FQ=-69	GT:PL:GQ	1/1:236,42,0:81
Tb927_01_v4	559747	.	T	A	222	.	DP=33;VDB=2.794658e-01;AF1=1;AC1=2;DP4=0,0,18,14;MQ=60;FQ=-123	GT:PL:GQ	1/1:255,96,0:99
Tb927_01_v4	559893	.	C	T	222	.	DP=32;VDB=2.558510e-01;AF1=1;AC1=2;DP4=0,0,7,25;MQ=60;FQ=-123	GT:PL:GQ	1/1:255,96,0:99
Tb927_01_v4	559908	.	A	G	222	.	DP=38;VDB=2.940367e-01;AF1=1;AC1=2;DP4=0,0,11,27;MQ=60;FQ=-141	GT:PL:GQ	1/1:255,114,0:99
Tb927_01_v4	559947	.	C	.	28.2	.	DP=39;;AC1=2;FQ=-30	PL	0
Tb927_01_v4	559947	.	c	cT	214	.	INDEL;IS=37,0.948718;DP=39;VDB=1.309054e-01;AF1=1;AC1=2;DP4=0,0,14,23;MQ=60;FQ=-146	GT:PL:GQ	1/1:255,111,0:99
Tb927_01_v4	560013	.	A	T	222	.	DP=39;VDB=2.293424e-01;AF1=1;AC1=2;DP4=0,0,14,25;MQ=60;FQ=-144	GT:PL:GQ	1/1:255,117,0:99
Tb927_01_v4	560064	.	ac	.	44.5	.	INDEL;IS=2,0.062500;DP=32;VDB=1.736881e-01;AF1=0;AC1=0;DP4=12,6,1,1;MQ=60;FQ=-41.5;PV4=1,0.0036,1,0.25	PL	0
Tb927_01_v4	560065	.	C	A	222	.	DP=32;VDB=1.850102e-01;AF1=1;AC1=2;DP4=0,0,11,8;MQ=60;FQ=-84	GT:PL:GQ	1/1:255,57,0:99
Tb927_01_v4	560065	.	c	cA	92.5	.	INDEL;IS=10,0.294118;DP=32;VDB=6.101141e-02;AF1=0.5;AC1=1;DP4=9,5,4,6;MQ=60;FQ=95.5;PV4=0.41,1,1,0.37	GT:PL:GQ	0/1:130,0,167:99
Tb927_01_v4	560133	.	G	A	222	.	DP=33;VDB=2.485744e-01;AF1=1;AC1=2;DP4=0,0,18,15;MQ=60;FQ=-126	GT:PL:GQ	1/1:255,99,0:99
Tb927_01_v4	560173	.	C	T	222	.	DP=28;VDB=2.192143e-01;AF1=1;AC1=2;DP4=0,0,14,14;MQ=60;FQ=-111	GT:PL:GQ	1/1:255,84,0:99
Tb927_01_v4	560180	.	C	T	222	.	DP=24;VDB=2.097869e-01;AF1=1;AC1=2;DP4=0,0,9,15;MQ=60;FQ=-99	GT:PL:GQ	1/1:255,72,0:99
Tb927_01_v4	560214	.	A	G	222	.	DP=31;VDB=2.721572e-01;AF1=1;AC1=2;DP4=0,0,15,14;MQ=60;FQ=-114	GT:PL:GQ	1/1:255,87,0:99
Tb927_01_v4	560246	.	A	G	222	.	DP=33;VDB=2.262131e-01;AF1=1;AC1=2;DP4=0,0,18,14;MQ=60;FQ=-123	GT:PL:GQ	1/1:255,96,0:99
Tb927_01_v4	560380	.	G	A	222	.	DP=28;VDB=2.158979e-01;AF1=1;AC1=2;DP4=0,0,21,7;MQ=60;FQ=-111	GT:PL:GQ	1/1:255,84,0:99
Tb927_01_v4	560444	.	aaga	.	82.5	.	INDEL;IS=1,0.024390;DP=41;VDB=3.056425e-01;AF1=0;AC1=0;DP4=14,20,0,1;MQ=60;FQ=-79.5;PV4=1,0.1,1,1	PL	0
Tb927_01_v4	560445	.	A	T	222	.	DP=40;VDB=3.156385e-01;AF1=1;AC1=2;DP4=0,0,17,21;MQ=60;FQ=-141	GT:PL:GQ	1/1:255,114,0:99
Tb927_01_v4	560503	.	C	T	222	.	DP=26;VDB=1.794651e-01;AF1=1;AC1=2;DP4=0,0,14,12;MQ=60;FQ=-105	GT:PL:GQ	1/1:255,78,0:99
Tb927_01_v4	560621	.	A	G	222	.	DP=29;VDB=4.349155e-02;AF1=1;AC1=2;DP4=0,0,13,16;MQ=60;FQ=-114	GT:PL:GQ	1/1:255,87,0:99
Tb927_01_v4	560950	.	A	G	222	.	DP=16;VDB=1.154932e-01;AF1=1;AC1=2;DP4=0,0,4,12;MQ=60;FQ=-75	GT:PL:GQ	1/1:255,48,0:93
Tb927_01_v4	561211	.	A	T	73.5	.	DP=5;VDB=1.496627e-02;AF1=1;AC1=2;DP4=0,0,0,4;MQ=60;FQ=-39	GT:PL:GQ	1/1:106,12,0:21
Tb927_01_v4	561215	.	A	T	70.5	.	DP=4;VDB=1.496627e-02;AF1=1;AC1=2;DP4=0,0,0,4;MQ=60;FQ=-39	GT:PL:GQ	1/1:103,12,0:21
Tb927_01_v4	561248	.	A	G	174	.	DP=11;VDB=4.546198e-03;AF1=1;AC1=2;DP4=0,0,10,1;MQ=60;FQ=-60	GT:PL:GQ	1/1:207,33,0:63
Tb927_01_v4	561256	.	C	G	173	.	DP=11;VDB=4.337690e-03;AF1=1;AC1=2;DP4=0,0,10,1;MQ=60;FQ=-60	GT:PL:GQ	1/1:206,33,0:63
Tb927_01_v4	561262	.	G	T	166	.	DP=12;VDB=1.452134e-02;AF1=1;AC1=2;DP4=0,0,11,1;MQ=60;FQ=-63	GT:PL:GQ	1/1:199,36,0:69
Tb927_01_v4	561277	.	G	A	198	.	DP=18;VDB=1.350400e-02;AF1=1;AC1=2;DP4=0,0,16,2;MQ=60;FQ=-81	GT:PL:GQ	1/1:231,54,0:99
Tb927_01_v4	561427	.	G	A	222	.	DP=22;VDB=1.991651e-01;AF1=1;AC1=2;DP4=0,0,18,3;MQ=58;FQ=-90	GT:PL:GQ	1/1:255,63,0:99
Tb927_01_v4	561511	.	C	A	222	.	DP=11;VDB=7.710354e-02;AF1=1;AC1=2;DP4=0,0,4,7;MQ=60;FQ=-60	GT:PL:GQ	1/1:255,33,0:63
Tb927_01_v4	561515	.	A	G	213	.	DP=10;VDB=1.243507e-01;AF1=1;AC1=2;DP4=0,0,3,7;MQ=60;FQ=-57	GT:PL:GQ	1/1:246,30,0:57
Tb927_01_v4	561554	.	C	G	90.5	.	DP=4;VDB=3.801336e-02;AF1=1;AC1=2;DP4=0,0,3,1;MQ=60;FQ=-39	GT:PL:GQ	1/1:123,12,0:21
Tb927_01_v4	561570	.	C	T	139	.	DP=7;VDB=1.135848e-01;AF1=1;AC1=2;DP4=0,0,6,1;MQ=60;FQ=-48	GT:PL:GQ	1/1:172,21,0:39
Tb927_01_v4	561586	.	A	G	184	.	DP=14;VDB=1.102015e-01;AF1=1;AC1=2;DP4=0,0,13,1;MQ=60;FQ=-69	GT:PL:GQ	1/1:217,42,0:81
Tb927_01_v4	561665	.	A	G	222	.	DP=30;VDB=2.571303e-01;AF1=1;AC1=2;DP4=0,0,20,10;MQ=60;FQ=-117	GT:PL:GQ	1/1:255,90,0:99
Tb927_01_v4	561675	.	T	C	222	.	DP=34;VDB=1.901233e-01;AF1=1;AC1=2;DP4=0,0,21,12;MQ=60;FQ=-126	GT:PL:GQ	1/1:255,99,0:99
Tb927_01_v4	561685	.	C	T	222	.	DP=33;VDB=3.252164e-02;AF1=1;AC1=2;DP4=0,0,21,12;MQ=60;FQ=-126	GT:PL:GQ	1/1:255,99,0:99
Tb927_01_v4	561717	.	G	.	28.2	.	DP=15;;AC1=2;FQ=-30	PL	0
Tb927_01_v4	561718	.	A	.	28.2	.	DP=15;;AC1=2;FQ=-30	PL	0
Tb927_01_v4	561718	.	a	aG	26	.	INDEL;IS=14,0.933333;DP=15;VDB=2.444842e-02;AF1=1;AC1=2;DP4=0,0,1,3;MQ=60;FQ=-46.5	GT:PL:GQ	1/1:66,12,0:21
Tb927_01_v4	561784	.	aca	.	19.6	.	INDEL;IS=6,0.500000;DP=12;VDB=7.680000e-02;AF1=0.4976;AC1=1;DP4=0,1,1,0;MQ=60;FQ=-18;PV4=1,1,1,1	PL	18
Tb927_01_v4	561785	.	C	A	22	.	DP=6;VDB=3.127017e-02;AF1=1;AC1=2;DP4=0,0,1,2;MQ=60;FQ=-36	GT:PL:GQ	1/1:54,9,0:15
Tb927_01_v4	561840	.	C	T	222	.	DP=36;VDB=2.412860e-01;AF1=1;AC1=2;DP4=0,0,21,15;MQ=60;FQ=-135	GT:PL:GQ	1/1:255,108,0:99
Tb927_01_v4	561982	.	G	A	222	.	DP=36;VDB=2.862087e-01;AF1=1;AC1=2;DP4=0,0,20,15;MQ=60;FQ=-132	GT:PL:GQ	1/1:255,105,0:99
Tb927_01_v4	562135	.	C	T	222	.	DP=31;VDB=2.421746e-01;AF1=1;AC1=2;DP4=0,0,17,14;MQ=60;FQ=-120	GT:PL:GQ	1/1:255,93,0:99
Tb927_01_v4	562297	.	G	A	222	.	DP=17;VDB=1.281328e-01;AF1=1;AC1=2;DP4=0,0,3,14;MQ=60;FQ=-78	GT:PL:GQ	1/1:255,51,0:99
Tb927_01_v4	562304	.	C	G	222	.	DP=16;VDB=1.086884e-01;AF1=1;AC1=2;DP4=0,0,3,13;MQ=60;FQ=-75	GT:PL:GQ	1/1:255,48,0:93
Tb927_01_v4	562320	.	T	C	218	.	DP=17;VDB=8.940530e-02;AF1=1;AC1=2;DP4=0,0,2,15;MQ=59;FQ=-78	GT:PL:GQ	1/1:251,51,0:99
Tb927_01_v4	562321	.	A	G	218	.	DP=17;VDB=7.712781e-02;AF1=1;AC1=2;DP4=0,0,2,15;MQ=59;FQ=-78	GT:PL:GQ	1/1:251,51,0:99
Tb927_01_v4	562534	.	A	G	222	.	DP=16;VDB=1.785285e-01;AF1=1;AC1=2;DP4=0,0,6,10;MQ=60;FQ=-75	GT:PL:GQ	1/1:255,48,0:93
Tb927_01_v4	562623	.	G	A	222	.	DP=24;VDB=1.911260e-01;AF1=1;AC1=2;DP4=0,0,4,20;MQ=60;FQ=-99	GT:PL:GQ	1/1:255,72,0:99
Tb927_01_v4	562634	.	tgggg	tgg	214	.	INDEL;IS=11,0.687500;DP=16;VDB=1.203439e-01;AF1=1;AC1=2;DP4=0,0,3,8;MQ=60;FQ=-67.5	GT:PL:GQ	1/1:255,33,0:63
Tb927_01_v4	562634	.	tgggg	tgg	214	.	INDEL;IS=11,0.687500;DP=16;VDB=1.203439e-01;AF1=1;AC1=2;DP4=0,0,3,8;MQ=60;FQ=-67.5	GT:PL:GQ	1/1:255,33,0:63
Tb927_01_v4	562637	.	G	.	28.2	.	DP=11;;AC1=2;FQ=-30	PL	0
Tb927_01_v4	562638	.	G	.	28.2	.	DP=11;;AC1=2;FQ=-30	PL	0
Tb927_01_v4	562661	.	T	A	19.8	.	DP=7;VDB=5.920000e-02;AF1=1;AC1=2;DP4=0,0,0,2;MQ=60;FQ=-33	GT:PL:GQ	1/1:51,6,0:10
Tb927_01_v4	562664	.	A	T	34.8	.	DP=2;VDB=6.080000e-02;AF1=1;AC1=2;DP4=0,0,0,2;MQ=60;FQ=-33	GT:PL:GQ	1/1:66,6,0:10
Tb927_01_v4	562769	.	A	.	14.2	.	DP=3;AF1=1;AC1=2;DP4=0,0,1,0;MQ=60;FQ=-30.1	PL	16
Tb927_01_v4	562772	.	A	G	14.1	.	DP=5;VDB=3.277706e-02;AF1=1;AC1=2;DP4=0,0,2,1;MQ=60;FQ=-36	GT:PL:GQ	1/1:46,9,0:14
Tb927_01_v4	562788	.	A	G	141	.	DP=9;VDB=1.285975e-01;AF1=1;AC1=2;DP4=0,0,4,5;MQ=60;FQ=-54	GT:PL:GQ	1/1:174,27,0:51
Tb927_01_v4	562885	.	C	A	184	.	DP=12;VDB=1.541079e-01;AF1=1;AC1=2;DP4=0,0,1,11;MQ=60;FQ=-63	GT:PL:GQ	1/1:217,36,0:69
Tb927_01_v4	562908	.	G	T	122	.	DP=7;VDB=8.091388e-02;AF1=1;AC1=2;DP4=0,0,1,6;MQ=60;FQ=-48	GT:PL:GQ	1/1:155,21,0:39
Tb927_01_v4	562920	.	T	A	56	.	DP=3;VDB=3.426357e-02;AF1=1;AC1=2;DP4=0,0,0,3;MQ=60;FQ=-36	GT:PL:GQ	1/1:88,9,0:16
Tb927_01_v4	563216	.	T	C	195	.	DP=9;VDB=1.055979e-01;AF1=1;AC1=2;DP4=0,0,5,4;MQ=60;FQ=-54	GT:PL:GQ	1/1:228,27,0:51
Tb927_01_v4	563236	.	A	T	188	.	DP=9;VDB=1.280158e-01;AF1=1;AC1=2;DP4=0,0,5,4;MQ=60;FQ=-54	GT:PL:GQ	1/1:221,27,0:51
Tb927_01_v4	563253	.	A	G	149	.	DP=7;VDB=6.950945e-02;AF1=1;AC1=2;DP4=0,0,3,4;MQ=60;FQ=-48	GT:PL:GQ	1/1:182,21,0:39
Tb927_01_v4	563447	.	C	T	222	.	DP=12;VDB=1.067303e-01;AF1=1;AC1=2;DP4=0,0,6,6;MQ=60;FQ=-63	GT:PL:GQ	1/1:255,36,0:69
Tb927_01_v4	563515	.	A	T	184	.	DP=9;VDB=1.273620e-01;AF1=1;AC1=2;DP4=0,0,5,4;MQ=60;FQ=-54	GT:PL:GQ	1/1:217,27,0:51
Tb927_01_v4	563529	.	C	.	28.2	.	DP=0;;AC1=2;FQ=-30	PL	0
Tb927_01_v4	563546	.	A	C	155	.	DP=7;VDB=1.148150e-01;AF1=1;AC1=2;DP4=0,0,4,3;MQ=60;FQ=-48	GT:PL:GQ	1/1:188,21,0:39
Tb927_01_v4	563572	.	C	T	91.5	.	DP=4;VDB=4.699789e-02;AF1=1;AC1=2;DP4=0,0,2,2;MQ=60;FQ=-39	GT:PL:GQ	1/1:124,12,0:21
Tb927_01_v4	563673	.	A	.	28.2	.	DP=1;;AC1=2;FQ=-30	PL	0
Tb927_01_v4	563678	.	A	.	28.2	.	DP=2;;AC1=2;FQ=-30	PL	0
Tb927_01_v4	563785	.	A	T	158	.	DP=7;VDB=1.271247e-02;AF1=1;AC1=2;DP4=0,0,4,3;MQ=60;FQ=-48	GT:PL:GQ	1/1:191,21,0:39
Tb927_01_v4	563794	.	T	C	164	.	DP=7;VDB=6.458848e-02;AF1=1;AC1=2;DP4=0,0,4,3;MQ=60;FQ=-48	GT:PL:GQ	1/1:197,21,0:39
Tb927_01_v4	563797	.	A	T	160	.	DP=7;VDB=6.622553e-02;AF1=1;AC1=2;DP4=0,0,4,3;MQ=60;FQ=-48	GT:PL:GQ	1/1:193,21,0:39
Tb927_01_v4	563801	.	T	C	169	.	DP=7;VDB=6.950945e-02;AF1=1;AC1=2;DP4=0,0,4,3;MQ=60;FQ=-48	GT:PL:GQ	1/1:202,21,0:39
Tb927_01_v4	563804	.	T	C	169	.	DP=7;VDB=6.704561e-02;AF1=1;AC1=2;DP4=0,0,4,3;MQ=60;FQ=-48	GT:PL:GQ	1/1:202,21,0:39
Tb927_01_v4	563904	.	C	T	9.31	.	DP=4;VDB=5.960000e-02;AF1=1;AC1=2;DP4=0,0,2,0;MQ=60;FQ=-33	GT:PL:GQ	1/1:40,6,0:8
Tb927_01_v4	563970	.	G	A	222	.	DP=25;VDB=1.074708e-01;AF1=1;AC1=2;DP4=0,0,17,8;MQ=59;FQ=-102	GT:PL:GQ	1/1:255,75,0:99
Tb927_01_v4	564019	.	A	T	222	.	DP=25;VDB=2.383406e-01;AF1=1;AC1=2;DP4=0,0,18,6;MQ=60;FQ=-99	GT:PL:GQ	1/1:255,72,0:99
Tb927_01_v4	564026	.	G	T	222	.	DP=25;VDB=2.449836e-01;AF1=1;AC1=2;DP4=0,0,19,6;MQ=60;FQ=-102	GT:PL:GQ	1/1:255,75,0:99
Tb927_01_v4	564110	.	A	G	207	.	DP=13;VDB=1.181634e-01;AF1=1;AC1=2;DP4=0,0,10,3;MQ=60;FQ=-66	GT:PL:GQ	1/1:240,39,0:75
Tb927_01_v4	564125	.	C	T	193	.	DP=10;VDB=6.450643e-02;AF1=1;AC1=2;DP4=0,0,8,2;MQ=60;FQ=-57	GT:PL:GQ	1/1:226,30,0:57
Tb927_01_v4	564130	.	G	C	108	.	DP=8;VDB=9.280038e-02;AF1=1;AC1=2;DP4=0,0,7,0;MQ=60;FQ=-48	GT:PL:GQ	1/1:141,21,0:39
Tb927_01_v4	564153	.	G	A	47	.	DP=4;VDB=3.728401e-02;AF1=1;AC1=2;DP4=0,0,3,0;MQ=60;FQ=-36	GT:PL:GQ	1/1:79,9,0:16
Tb927_01_v4	564154	.	A	G	61.5	.	DP=4;VDB=3.555881e-02;AF1=1;AC1=2;DP4=0,0,4,0;MQ=60;FQ=-39	GT:PL:GQ	1/1:94,12,0:21
Tb927_01_v4	564158	.	A	G	60.5	.	DP=4;VDB=3.555881e-02;AF1=1;AC1=2;DP4=0,0,4,0;MQ=60;FQ=-39	GT:PL:GQ	1/1:93,12,0:21
Tb927_01_v4	564343	.	C	T	165	.	DP=8;VDB=1.190345e-01;AF1=1;AC1=2;DP4=0,0,4,4;MQ=60;FQ=-51	GT:PL:GQ	1/1:198,24,0:45
Tb927_01_v4	564348	.	T	C	203	.	DP=9;VDB=1.305775e-01;AF1=1;AC1=2;DP4=0,0,4,5;MQ=60;FQ=-54	GT:PL:GQ	1/1:236,27,0:51
Tb927_01_v4	564428	.	G	A	222	.	DP=23;VDB=1.602680e-01;AF1=1;AC1=2;DP4=0,0,3,20;MQ=60;FQ=-96	GT:PL:GQ	1/1:255,69,0:99
Tb927_01_v4	564430	.	C	A	222	.	DP=24;VDB=2.411529e-01;AF1=1;AC1=2;DP4=0,0,3,21;MQ=60;FQ=-99	GT:PL:GQ	1/1:255,72,0:99
Tb927_01_v4	564517	.	C	T	222	.	DP=26;VDB=1.860264e-01;AF1=1;AC1=2;DP4=0,0,8,17;MQ=60;FQ=-102	GT:PL:GQ	1/1:255,75,0:99
Tb927_01_v4	564518	.	T	C	222	.	DP=26;VDB=2.163602e-01;AF1=1;AC1=2;DP4=0,0,8,17;MQ=60;FQ=-102	GT:PL:GQ	1/1:255,75,0:99
Tb927_01_v4	564576	.	T	A	222	.	DP=13;VDB=1.173374e-01;AF1=1;AC1=2;DP4=0,0,4,9;MQ=60;FQ=-66	GT:PL:GQ	1/1:255,39,0:75
Tb927_01_v4	564914	.	G	A	173	.	DP=10;VDB=1.011865e-01;AF1=1;AC1=2;DP4=0,0,7,2;MQ=60;FQ=-54	GT:PL:GQ	1/1:206,27,0:51
Tb927_01_v4	565393	.	A	G	222	.	DP=22;VDB=1.869088e-01;AF1=1;AC1=2;DP4=0,0,9,12;MQ=60;FQ=-90	GT:PL:GQ	1/1:255,63,0:99
Tb927_01_v4	565575	.	T	C	222	.	DP=24;VDB=4.186094e-02;AF1=1;AC1=2;DP4=0,0,11,13;MQ=60;FQ=-99	GT:PL:GQ	1/1:255,72,0:99
Tb927_01_v4	565634	.	G	A	117	.	DP=6;VDB=4.570808e-02;AF1=1;AC1=2;DP4=0,0,3,2;MQ=60;FQ=-42	GT:PL:GQ	1/1:150,15,0:27
[truncated: 26,833,484 more chars]
