# Supplementary material for: Genomic and Proteomic Studies on the Mode of Action of Oxaboroles against the African Trypanosome
Source: PLoS Negl Trop Dis. 2015 Dec 18;9(12):e0004299. doi: 10.1371/journal.pntd.0004299 (PMC4689576; doi:10.1371/journal.pntd.0004299)
Supplement: S2 Dataset — (GZ) [file pntd.0004299.s008.gz › pntd.0004299.s008]

##fileformat=VCFv4.1
##samtoolsVersion=0.1.19-44428cd
##reference=file://ref.fa
##contig=<ID=5K5_v3,length=158740>
##contig=<ID=BAC26D11,length=142770>
##contig=<ID=Tb927_05_v4,length=1608198>
##contig=<ID=11L3_v3,length=63482>
##contig=<ID=Tb927_07_v4,length=2205233>
##contig=<ID=Tbrucei.chr8.100,length=146393>
##contig=<ID=Tb927_08_v4,length=2481190>
##contig=<ID=TP26M21-2a10.p1k,length=39798>
##contig=<ID=TP26P4-1a02.q1ka,length=16439>
##contig=<ID=TP26P4-3b07.q1k,length=56260>
##contig=<ID=TP26P4-5g04.p1k,length=13060>
##contig=<ID=TP26P4-6c09.p1k,length=25080>
##contig=<ID=TP29O12a-1b01.p1k,length=29117>
##contig=<ID=Tb927_09_v4,length=3057547>
##contig=<ID=Tp_ends-40b06.q1k,length=14708>
##contig=<ID=tryp_IXa-16h03.q1c,length=11697>
##contig=<ID=tryp_IXb-1c10.p1c,length=17644>
##contig=<ID=tryp_IXb-217g08.q1c,length=75013>
##contig=<ID=tryp_IXb-218d07.p1c,length=217976>
##contig=<ID=tryp_IXb-247f12.p1c,length=13252>
##contig=<ID=tryp_IXb-277d03.p1c,length=13947>
##contig=<ID=tryp_IXb-314f06.q1c,length=30465>
##contig=<ID=tryp_IXb-43g07.q1c,length=15683>
##contig=<ID=tryp_IXb-68a05.p2k3050,length=69232>
##contig=<ID=tryp_IXb-6d06.q1c,length=10228>
##contig=<ID=tryp_IXb-6g03.q1c,length=40856>
##contig=<ID=tryp_IXb-73h01.q1c,length=36763>
##contig=<ID=tryp_IXb-86g11.p1c,length=13783>
##contig=<ID=tryp_IXb-93a04.p1c,length=24248>
##contig=<ID=tryp_IXb-98e04.q1c,length=11041>
##contig=<ID=TP3F6-6f06.p1k,length=26266>
##contig=<ID=TP3F6-6h01.p1k,length=13990>
##contig=<ID=TPB1C9-1a08.q1k,length=11334>
##contig=<ID=Tp_ends-39g01.p1k,length=14693>
##contig=<ID=tryp_X-106b08.p1c,length=12960>
##contig=<ID=tryp_X-149c07.p1c,length=10157>
##contig=<ID=tryp_X-149e07.q1c,length=12369>
##contig=<ID=tryp_X-155h05.q1c,length=17776>
##contig=<ID=tryp_X-174f04.q1c,length=22661>
##contig=<ID=tryp_X-179b07.p1c,length=19430>
##contig=<ID=tryp_X-188b09.p2kB601,length=26029>
##contig=<ID=tryp_X-206a03.p1c,length=24892>
##contig=<ID=tryp_X-220a01.q1c,length=42874>
##contig=<ID=tryp_X-232f09.q1c,length=12467>
##contig=<ID=tryp_X-254c10.q1c,length=61924>
##contig=<ID=tryp_X-264e11.p1c,length=11199>
##contig=<ID=tryp_X-275g09.p1c,length=10245>
##contig=<ID=tryp_X-276b11.q1c,length=31122>
##contig=<ID=tryp_X-284f09.p1c,length=42529>
##contig=<ID=tryp_X-302f11.q1ca,length=64779>
##contig=<ID=tryp_X-313e04.q2kB520,length=16976>
##contig=<ID=tryp_X-324h11.p1k,length=89654>
##contig=<ID=tryp_X-333c11.p1c,length=32628>
##contig=<ID=tryp_X-36a02.p1c,length=15758>
##contig=<ID=tryp_X-423d07.p2kB114,length=16506>
##contig=<ID=tryp_X-432f03.p2kB42,length=15352>
##contig=<ID=tryp_X-448g06.q1c,length=46568>
##contig=<ID=tryp_X-46d09.q1c,length=14877>
##contig=<ID=tryp_X-48f04.q1c,length=12252>
##contig=<ID=tryp_X-50f09.p2kB193,length=33766>
##contig=<ID=tryp_X-54d09.q1c,length=15178>
##contig=<ID=tryp_X-68d04.q1c,length=16576>
##contig=<ID=tryp_X-76f06.p1c,length=49467>
##contig=<ID=Tb927_01_v4,length=1064672>
##contig=<ID=Tb927_02_v4,length=1193948>
##contig=<ID=Tb927_03_v4,length=1653225>
##contig=<ID=Tb927_04_v4,length=1590432>
##contig=<ID=tryp_XI-1079d10.p1k,length=12108>
##contig=<ID=Tb927_11_01_v4,length=4977082>
##contig=<ID=Tb927_11_02_v4,length=284619>
##contig=<ID=Tb927_11_03_v4,length=286308>
##contig=<ID=tryp_XI-1007b07.p1k,length=10284>
##contig=<ID=tryp_XI-1007c06.p1k,length=11628>
##contig=<ID=tryp_XI-1011b06.p1k,length=16074>
##contig=<ID=tryp_XI-1026a03.q1k,length=15855>
##contig=<ID=tryp_XI-1032b03.p2k737,length=30661>
##contig=<ID=tryp_XI-1032h01.q1k,length=40317>
##contig=<ID=tryp_XI-1036e06.p1k,length=35719>
##contig=<ID=tryp_XI-1056c09.q1k,length=20378>
##contig=<ID=tryp_XI-1084b11.p1k,length=13525>
##contig=<ID=tryp_XI-1094c12.q2k740,length=12271>
##contig=<ID=tryp_XI-1113h05.p1k,length=19136>
##contig=<ID=tryp_XI-1126c12.p1k,length=12291>
##contig=<ID=tryp_XI-1130e12.q1k,length=19338>
##contig=<ID=tryp_XI-1133d10.q1k,length=17783>
##contig=<ID=tryp_XI-1138e03.p1k,length=13223>
##contig=<ID=tryp_XI-1144a03.p1k,length=18242>
##contig=<ID=tryp_XI-1150d08.q1k,length=21727>
##contig=<ID=tryp_XI-1152c10.p2kA602,length=13544>
##contig=<ID=tryp_XI-139f04.p1c,length=11080>
##contig=<ID=tryp_XI-147f01.q1ca,length=12916>
##contig=<ID=tryp_XI-256a10.p1c,length=21152>
##contig=<ID=tryp_XI-266b02.p1c,length=12330>
##contig=<ID=tryp_XI-270f07.q2k6013,length=14898>
##contig=<ID=tryp_XI-285a11.p1c,length=11608>
##contig=<ID=tryp_XI-311f03.p2k913w,length=11389>
##contig=<ID=tryp_XI-314d08.p1ka,length=11111>
##contig=<ID=tryp_XI-321e04.q2k4065,length=11622>
##contig=<ID=tryp_XI-361h08.q1k,length=15471>
##contig=<ID=tryp_XI-374h12.q2kA203,length=17417>
##contig=<ID=tryp_XI-390c04.p2kA614,length=13811>
##contig=<ID=tryp_XI-396e01.q2k3025,length=15346>
##contig=<ID=tryp_XI-425g10.p1k,length=15011>
##contig=<ID=tryp_XI-431h02.p1k,length=18464>
##contig=<ID=tryp_XI-467d06.p1k,length=18089>
##contig=<ID=tryp_XI-476g10.q2k4126,length=21187>
##contig=<ID=tryp_XI-833h02.p1k,length=15929>
##contig=<ID=tryp_XI-862d07.q2kd7148,length=15059>
##contig=<ID=tryp_XI-872c11.p1k,length=14115>
##contig=<ID=tryp_XI-881g06.q2k5028,length=18935>
##contig=<ID=tryp_XI-884a07.p1k,length=17204>
##contig=<ID=tryp_XI-887c11.p1k,length=16187>
##contig=<ID=tryp_XI-891h01.q1k,length=20748>
##contig=<ID=tryp_XI-899c04.q1k,length=26578>
##contig=<ID=tryp_XI-905b11.p1k,length=15392>
##contig=<ID=tryp_XI-925b07.q1k,length=11870>
##contig=<ID=tryp_XI-944g01.q1k,length=11830>
##contig=<ID=tryp_XI-944h10.q1k,length=18365>
##contig=<ID=tryp_XI-967a04.q1k,length=25825>
##contig=<ID=tryp_XI-974h12.q1k,length=14452>
##contig=<ID=tryp_XI-976e03.p2kA567,length=17608>
##contig=<ID=tryp_XI-983f02.p1k,length=13224>
##contig=<ID=tryp_XI-989c01.p1k,length=11722>
##contig=<ID=tryp_XI-994c05.p2k850,length=12447>
##contig=<ID=GTRYP_4071_4094-1a01.w2k4071,length=18466>
##contig=<ID=tryp_XI-339b02.q2k2024,length=11782>
##contig=<ID=Tb927_06_v4,length=1618915>
##contig=<ID=Tb927_10_v5,length=4144375>
##INFO=<ID=DP,Number=1,Type=Integer,Description="Raw read depth">
##INFO=<ID=DP4,Number=4,Type=Integer,Description="# high-quality ref-forward bases, ref-reverse, alt-forward and alt-reverse bases">
##INFO=<ID=MQ,Number=1,Type=Integer,Description="Root-mean-square mapping quality of covering reads">
##INFO=<ID=FQ,Number=1,Type=Float,Description="Phred probability of all samples being the same">
##INFO=<ID=AF1,Number=1,Type=Float,Description="Max-likelihood estimate of the first ALT allele frequency (assuming HWE)">
##INFO=<ID=AC1,Number=1,Type=Float,Description="Max-likelihood estimate of the first ALT allele count (no HWE assumption)">
##INFO=<ID=AN,Number=1,Type=Integer,Description="Total number of alleles in called genotypes">
##INFO=<ID=IS,Number=2,Type=Float,Description="Maximum number of reads supporting an indel and fraction of indel reads">
##INFO=<ID=AC,Number=A,Type=Integer,Description="Allele count in genotypes for each ALT allele, in the same order as listed">
##INFO=<ID=G3,Number=3,Type=Float,Description="ML estimate of genotype frequencies">
##INFO=<ID=HWE,Number=1,Type=Float,Description="Chi^2 based HWE test P-value based on G3">
##INFO=<ID=CLR,Number=1,Type=Integer,Description="Log ratio of genotype likelihoods with and without the constraint">
##INFO=<ID=UGT,Number=1,Type=String,Description="The most probable unconstrained genotype configuration in the trio">
##INFO=<ID=CGT,Number=1,Type=String,Description="The most probable constrained genotype configuration in the trio">
##INFO=<ID=PV4,Number=4,Type=Float,Description="P-values for strand bias, baseQ bias, mapQ bias and tail distance bias">
##INFO=<ID=INDEL,Number=0,Type=Flag,Description="Indicates that the variant is an INDEL.">
##INFO=<ID=PC2,Number=2,Type=Integer,Description="Phred probability of the nonRef allele frequency in group1 samples being larger (,smaller) than in group2.">
##INFO=<ID=PCHI2,Number=1,Type=Float,Description="Posterior weighted chi^2 P-value for testing the association between group1 and group2 samples.">
##INFO=<ID=QCHI2,Number=1,Type=Integer,Description="Phred scaled PCHI2.">
##INFO=<ID=PR,Number=1,Type=Integer,Description="# permutations yielding a smaller PCHI2.">
##INFO=<ID=QBD,Number=1,Type=Float,Description="Quality by Depth: QUAL/#reads">
##INFO=<ID=RPB,Number=1,Type=Float,Description="Read Position Bias">
##INFO=<ID=MDV,Number=1,Type=Integer,Description="Maximum number of high-quality nonRef reads in samples">
##INFO=<ID=VDB,Number=1,Type=Float,Description="Variant Distance Bias (v2) for filtering splice-site artefacts in RNA-seq data. Note: this version may be broken.">
##FORMAT=<ID=GT,Number=1,Type=String,Description="Genotype">
##FORMAT=<ID=GQ,Number=1,Type=Integer,Description="Genotype Quality">
##FORMAT=<ID=GL,Number=3,Type=Float,Description="Likelihoods for RR,RA,AA genotypes (R=ref,A=alt)">
##FORMAT=<ID=DP,Number=1,Type=Integer,Description="# high-quality bases">
##FORMAT=<ID=DV,Number=1,Type=Integer,Description="# high-quality non-reference bases">
##FORMAT=<ID=SP,Number=1,Type=Integer,Description="Phred-scaled strand bias P-value">
##FORMAT=<ID=PL,Number=G,Type=Integer,Description="List of Phred-scaled genotype likelihoods">
#CHROM	POS	ID	REF	ALT	QUAL	FILTER	INFO	FORMAT	1
Tb927_01_v4	202698	.	A	C	200	.	DP=106;VDB=2.231864e-01;RPB=-1.070620e+00;AF1=0.5;AC1=1;DP4=29,41,15,20;MQ=50;FQ=203;PV4=1,0.015,1.1e-08,1	GT:PL:GQ	0/1:230,0,255:99
Tb927_01_v4	202716	.	A	.	116	.	DP=104;VDB=1.006009e-01;RPB=-1.751782e-02;AF1=0;AC1=0;DP4=49,45,1,8;MQ=51;FQ=-113;PV4=0.032,1,0.00032,1	PL	0
Tb927_01_v4	202747	.	A	.	83	.	DP=101;VDB=1.243507e-01;RPB=3.889918e-01;AF1=0;AC1=0;DP4=43,46,1,9;MQ=56;FQ=-80;PV4=0.039,0.0021,0.02,0.2	PL	0
Tb927_01_v4	202773	.	G	.	149	.	DP=114;VDB=1.185634e-01;RPB=4.719112e-01;AF1=0;AC1=0;DP4=51,53,0,9;MQ=59;FQ=-146;PV4=0.0039,0.32,1.7e-09,0.42	PL	0
Tb927_01_v4	202810	.	T	.	88	.	DP=99;VDB=1.265695e-01;RPB=2.693484e+00;AF1=0;AC1=0;DP4=42,46,0,10;MQ=60;FQ=-85;PV4=0.0044,0.37,1,0.11	PL	0
Tb927_01_v4	203020	.	T	A	102	.	DP=92;VDB=1.242000e-01;RPB=-8.418908e-01;AF1=0.5;AC1=1;DP4=41,32,11,7;MQ=58;FQ=105;PV4=0.79,0.38,7.9e-06,0.12	GT:PL:GQ	0/1:132,0,255:99
Tb927_01_v4	203034	.	T	.	205	.	DP=81;VDB=5.920000e-02;RPB=1.749939e+00;AF1=0;AC1=0;DP4=51,28,0,2;MQ=58;FQ=-202;PV4=0.13,1,1,0.025	PL	0
Tb927_01_v4	203046	.	G	A	37	.	DP=80;VDB=1.555801e-01;RPB=-2.477951e-01;AF1=0.5;AC1=1;DP4=43,24,11,2;MQ=58;FQ=40;PV4=0.2,1,0.018,1	GT:PL:GQ	0/1:67,0,255:70
Tb927_01_v4	203229	.	T	C	16.1	.	DP=101;VDB=1.279540e-01;RPB=-1.087754e+00;AF1=0.5;AC1=1;DP4=43,43,10,4;MQ=59;FQ=19.1;PV4=0.16,0.41,0.0073,1	GT:PL:GQ	0/1:46,0,255:49
Tb927_01_v4	203331	.	C	.	219	.	DP=77;VDB=5.600000e-02;RPB=5.678746e-01;AF1=0;AC1=0;DP4=36,38,1,1;MQ=52;FQ=-216;PV4=1,1,0.44,1	PL	0
Tb927_01_v4	203333	.	G	.	125	.	DP=80;VDB=9.464066e-02;RPB=2.822415e+00;AF1=0;AC1=0;DP4=37,38,2,3;MQ=51;FQ=-122;PV4=1,0.00034,0.2,0.04	PL	0
Tb927_01_v4	203336	.	C	.	65	.	DP=81;VDB=9.724459e-02;RPB=2.492862e+00;AF1=0;AC1=0;DP4=36,36,3,4;MQ=51;FQ=-62;PV4=1,0.04,0.25,0.0042	PL	0
Tb927_01_v4	203688	.	G	.	156	.	DP=97;VDB=9.535112e-02;RPB=1.352113e+00;AF1=0;AC1=0;DP4=52,39,2,3;MQ=45;FQ=-153;PV4=0.65,0.29,1,0.096	PL	0
Tb927_01_v4	203701	.	T	.	156	.	DP=105;VDB=1.006012e-01;RPB=-3.449678e-01;AF1=0;AC1=0;DP4=60,37,4,2;MQ=41;FQ=-153;PV4=1,0.19,1,0.33	PL	0
Tb927_01_v4	203702	.	G	.	130	.	DP=103;VDB=1.099206e-01;RPB=-2.250143e-01;AF1=0;AC1=0;DP4=59,36,4,3;MQ=41;FQ=-127;PV4=1,0.028,1,0.43	PL	0
Tb927_01_v4	203885	.	G	T	82	.	DP=90;VDB=1.628042e-01;RPB=-2.078783e-01;AF1=0.5;AC1=1;DP4=46,26,9,6;MQ=59;FQ=85;PV4=0.78,1,0.00078,1	GT:PL:GQ	0/1:112,0,255:99
Tb927_01_v4	204031	.	C	.	55	.	DP=76;VDB=2.071782e-02;RPB=9.561800e-01;AF1=0;AC1=0;DP4=28,40,1,6;MQ=60;FQ=-52;PV4=0.24,0.15,1,1	PL	0
Tb927_01_v4	204064	.	G	A	5.46	.	DP=91;VDB=2.090664e-02;RPB=1.247898e+00;AF1=0.4999;AC1=1;DP4=39,41,5,6;MQ=60;FQ=7.8;PV4=1,0.063,1,0.0023	GT:PL:GQ	0/1:34,0,255:34
Tb927_01_v4	204122	.	A	.	82	.	DP=117;VDB=8.624992e-02;RPB=8.982879e-01;AF1=0;AC1=0;DP4=61,44,6,4;MQ=60;FQ=-79;PV4=1,1,1,1	PL	0
Tb927_01_v4	204149	.	T	.	156	.	DP=98;VDB=7.484593e-02;RPB=1.049446e+00;AF1=0;AC1=0;DP4=43,50,2,3;MQ=60;FQ=-153;PV4=1,1,1,1	PL	0
Tb927_01_v4	204233	.	T	C	61	.	DP=73;VDB=9.253529e-02;RPB=-2.238226e+00;AF1=0.5;AC1=1;DP4=30,31,5,6;MQ=60;FQ=64;PV4=1,1,0.00033,1	GT:PL:GQ	0/1:91,0,255:94
Tb927_01_v4	204244	.	T	C	54	.	DP=69;VDB=1.299376e-01;RPB=2.556860e-02;AF1=0.5;AC1=1;DP4=29,30,5,5;MQ=60;FQ=57;PV4=1,1,0.00021,1	GT:PL:GQ	0/1:84,0,255:87
Tb927_01_v4	204351	.	A	.	103	.	DP=103;VDB=1.025695e-01;RPB=-2.137798e+00;AF1=0;AC1=0;DP4=34,61,3,5;MQ=60;FQ=-100;PV4=1,0.26,2.9e-07,0.039	PL	0
Tb927_01_v4	204355	.	A	.	94	.	DP=105;VDB=1.271916e-01;RPB=-2.066132e+00;AF1=0;AC1=0;DP4=35,61,3,6;MQ=60;FQ=-91;PV4=1,0.018,1.3e-09,0.21	PL	0
Tb927_01_v4	204393	.	A	G	34	.	DP=103;VDB=1.497679e-01;RPB=-4.813620e-01;AF1=0.5;AC1=1;DP4=42,46,7,7;MQ=60;FQ=37;PV4=1,1,2.9e-05,1	GT:PL:GQ	0/1:64,0,246:67
Tb927_01_v4	204414	.	T	C	34	.	DP=124;VDB=9.109618e-02;RPB=2.468698e-01;AF1=0.5;AC1=1;DP4=58,47,10,8;MQ=60;FQ=37;PV4=1,0.48,6.2e-05,1	GT:PL:GQ	0/1:64,0,236:67
Tb927_01_v4	204662	.	C	.	84	.	DP=73;VDB=2.456378e-02;RPB=2.359933e+00;AF1=0;AC1=0;DP4=33,34,0,6;MQ=60;FQ=-81;PV4=0.029,0.31,1,0.019	PL	0
Tb927_01_v4	204767	.	T	.	42	.	DP=82;VDB=1.382023e-01;RPB=1.643842e+00;AF1=0;AC1=0;DP4=27,44,0,10;MQ=60;FQ=-39;PV4=0.026,0.022,1,0.12	PL	0
Tb927_01_v4	207856	.	A	C	4.77	.	DP=63;VDB=1.552239e-01;RPB=-6.375988e-01;AF1=0.4999;AC1=1;DP4=37,1,0,13;MQ=60;FQ=6.99;PV4=2.9e-11,5.1e-14,1,1	GT:PL:GQ	0/1:33,0,180:33
Tb927_01_v4	208978	.	T	.	44	.	DP=54;VDB=9.521239e-02;RPB=-8.099992e-01;AF1=0;AC1=0;DP4=31,4,0,7;MQ=60;FQ=-41;PV4=1.2e-05,7e-19,1,1	PL	0
Tb927_01_v4	208978	.	t	.	83.5	.	INDEL;IS=1,0.018519;DP=54;VDB=2.753989e-01;AF1=0;AC1=0;DP4=26,4,1,1;MQ=60;FQ=-80.5;PV4=0.29,1,1,1	PL	0
Tb927_01_v4	211414	.	G	A	222	.	DP=76;VDB=2.191920e-01;AF1=1;AC1=2;DP4=0,0,34,42;MQ=60;FQ=-256	GT:PL:GQ	1/1:255,229,0:99
Tb927_01_v4	212824	.	T	C	225	.	DP=55;VDB=1.867143e-01;RPB=7.469685e-01;AF1=0.5032;AC1=1;DP4=5,6,15,29;MQ=34;FQ=-8.63;PV4=0.5,1,1,1	GT:PL:GQ	0/1:255,0,19:22
Tb927_01_v4	215270	.	A	C	222	.	DP=76;VDB=2.637078e-01;AF1=1;AC1=2;DP4=0,0,31,42;MQ=60;FQ=-247	GT:PL:GQ	1/1:255,220,0:99
Tb927_01_v4	216469	.	T	.	55	.	DP=54;VDB=1.049699e-01;RPB=2.614789e-01;AF1=0;AC1=0;DP4=22,26,6,0;MQ=47;FQ=-52;PV4=0.024,0.32,0.00011,0.48	PL	0
Tb927_01_v4	216482	.	C	.	101	.	DP=53;VDB=3.553943e-02;RPB=3.198816e-01;AF1=0;AC1=0;DP4=23,26,4,0;MQ=46;FQ=-98;PV4=0.11,1,0.00047,1	PL	0
Tb927_01_v4	217055	.	T	G	209	.	DP=56;VDB=1.882718e-01;RPB=-3.474523e-01;AF1=0.5;AC1=1;DP4=21,14,9,9;MQ=56;FQ=212;PV4=0.56,1,0.073,1	GT:PL:GQ	0/1:239,0,255:99
Tb927_01_v4	217814	.	C	T	225	.	DP=96;VDB=1.850664e-02;RPB=5.629577e-02;AF1=0.5;AC1=1;DP4=34,29,18,13;MQ=60;FQ=225;PV4=0.83,0.4,0.49,1	GT:PL:GQ	0/1:255,0,255:99
Tb927_01_v4	217848	.	G	T	215	.	DP=93;VDB=8.047053e-02;RPB=4.612850e-01;AF1=0.5;AC1=1;DP4=37,29,14,13;MQ=60;FQ=218;PV4=0.82,1,1,1	GT:PL:GQ	0/1:245,0,255:99
Tb927_01_v4	217905	.	G	A	190	.	DP=80;VDB=5.509545e-02;RPB=-3.275622e-01;AF1=0.5;AC1=1;DP4=25,31,14,8;MQ=60;FQ=193;PV4=0.21,0.045,1,0.5	GT:PL:GQ	0/1:220,0,255:99
Tb927_01_v4	218929	.	T	G	225	.	DP=70;VDB=1.271248e-01;RPB=4.176070e-01;AF1=0.5;AC1=1;DP4=18,21,13,17;MQ=60;FQ=225;PV4=1,0.13,1,1	GT:PL:GQ	0/1:255,0,255:99
Tb927_01_v4	219175	.	cta	ca	124	.	INDEL;IS=2,0.034483;DP=58;VDB=9.645338e-02;AF1=0.5;AC1=1;DP4=9,7,11,7;MQ=60;FQ=127;PV4=1,3.6e-07,1,0.33	GT:PL:GQ	0/1:162,0,255:99
Tb927_01_v4	219176	.	taaaaaaaaaaaaaaa	.	29.2	.	INDEL;IS=24,0.413793;DP=56;VDB=6.156353e-02;AF1=0.5;AC1=1;DP4=9,7,11,6;MQ=60;FQ=-29.5;PV4=0.73,4.3e-10,1,0.35	PL	8
Tb927_01_v4	219176	.	taaaaaaaaaaaaaaa	.	29.2	.	INDEL;IS=24,0.413793;DP=56;VDB=6.156353e-02;AF1=0.5;AC1=1;DP4=9,7,11,6;MQ=60;FQ=-29.5;PV4=0.73,4.3e-10,1,0.35	PL	8
Tb927_01_v4	219177	.	A	T	168	.	DP=34;VDB=1.085752e-01;RPB=-7.180703e-01;AF1=0.5;AC1=1;DP4=2,2,5,6;MQ=60;FQ=47;PV4=1,0.37,1,1	GT:PL:GQ	0/1:198,0,74:77
Tb927_01_v4	219188	.	aaaa	.	119	.	INDEL;IS=4,0.062500;DP=64;VDB=3.226723e-01;AF1=0;AC1=0;DP4=20,17,1,1;MQ=60;FQ=-116;PV4=1,0.072,1,1	PL	0
Tb927_01_v4	219189	.	aaa	.	110	.	INDEL;IS=4,0.059701;DP=63;VDB=7.933515e-02;AF1=0;AC1=0;DP4=15,13,1,0;MQ=60;FQ=-107;PV4=1,0.11,1,1	PL	0
Tb927_01_v4	219191	.	A	G	222	.	DP=52;VDB=1.102182e-01;RPB=6.681531e-01;AF1=1;AC1=2;DP4=0,1,6,6;MQ=60;FQ=-43;PV4=1,1,1,0.22	GT:PL:GQ	1/1:255,16,0:29
Tb927_01_v4	219401	.	A	.	35	.	DP=57;RPB=8.141118e-01;AF1=0;AC1=0;DP4=0,7,0,1;MQ=60;FQ=-32;PV4=1,0.00078,1,0.25	PL	0
Tb927_01_v4	219586	.	T	C	225	.	DP=58;VDB=3.094231e-01;RPB=5.528676e-01;AF1=0.5;AC1=1;DP4=11,11,22,14;MQ=60;FQ=225;PV4=0.43,1,1,1	GT:PL:GQ	0/1:255,0,255:99
Tb927_01_v4	220422	.	aaaaaag	.	102	.	INDEL;IS=1,0.012821;DP=78;VDB=2.992938e-01;AF1=0;AC1=0;DP4=17,27,2,0;MQ=60;FQ=-98.5;PV4=0.17,0.21,1,1	PL	0
Tb927_01_v4	220423	.	aaaaag	a	95.5	.	INDEL;IS=1,0.012821;DP=77;VDB=4.065079e-01;AF1=0.5;AC1=1;DP4=15,26,12,8;MQ=60;FQ=98.5;PV4=0.1,4.6e-07,1,1	GT:PL:GQ	0/1:133,0,255:99
Tb927_01_v4	220424	.	aaaag	a	154	.	INDEL;IS=22,0.282051;DP=76;VDB=1.477237e-01;AF1=0.5;AC1=1;DP4=13,23,14,8;MQ=60;FQ=157;PV4=0.059,1,1,1	GT:PL:GQ	0/1:192,0,247:99
Tb927_01_v4	220426	.	aag	.	109	.	INDEL;IS=1,0.012821;DP=54;VDB=1.672732e-01;AF1=0;AC1=0;DP4=11,17,0,1;MQ=60;FQ=-106;PV4=1,1,1,1	PL	0
Tb927_01_v4	220428	.	G	A	222	.	DP=54;VDB=9.382318e-02;AF1=1;AC1=2;DP4=0,0,9,16;MQ=60;FQ=-102	GT:PL:GQ	1/1:255,75,0:99
Tb927_01_v4	220428	.	g	gA	15.6	.	INDEL;IS=6,0.075949;DP=54;VDB=1.281004e-01;AF1=0.5;AC1=1;DP4=7,12,2,4;MQ=60;FQ=18.5;PV4=1,1,1,1	GT:PL:GQ	0/1:53,0,166:56
Tb927_01_v4	220914	.	A	G	225	.	DP=68;VDB=2.232288e-01;RPB=-2.249267e+00;AF1=0.5;AC1=1;DP4=23,19,10,15;MQ=60;FQ=225;PV4=0.31,1,1,1	GT:PL:GQ	0/1:255,0,255:99
Tb927_01_v4	221318	.	A	G	199	.	DP=68;VDB=8.733033e-02;RPB=4.374353e-01;AF1=0.5;AC1=1;DP4=20,28,8,12;MQ=60;FQ=202;PV4=1,1,1,0.44	GT:PL:GQ	0/1:229,0,255:99
Tb927_01_v4	221419	.	C	T	187	.	DP=72;VDB=1.663904e-01;RPB=1.917413e-02;AF1=0.5;AC1=1;DP4=26,25,10,10;MQ=60;FQ=190;PV4=1,0.11,1,1	GT:PL:GQ	0/1:217,0,255:99
Tb927_01_v4	221479	.	G	A	206	.	DP=57;VDB=1.028569e-01;RPB=-6.278090e-02;AF1=0.5;AC1=1;DP4=23,14,9,9;MQ=60;FQ=209;PV4=0.56,0.087,1,0.15	GT:PL:GQ	0/1:236,0,255:99
Tb927_01_v4	221490	.	G	A	117	.	DP=50;VDB=1.362550e-01;RPB=-1.030081e+00;AF1=0.5;AC1=1;DP4=20,15,4,7;MQ=60;FQ=120;PV4=0.31,0.19,1,1	GT:PL:GQ	0/1:147,0,255:99
Tb927_01_v4	222452	.	A	G	222	.	DP=75;VDB=1.037871e-01;AF1=1;AC1=2;DP4=0,0,41,33;MQ=60;FQ=-250	GT:PL:GQ	1/1:255,223,0:99
Tb927_01_v4	222533	.	T	C	225	.	DP=70;VDB=3.337822e-01;RPB=-1.033150e+00;AF1=0.5;AC1=1;DP4=13,11,22,24;MQ=60;FQ=225;PV4=0.8,1,1,0.097	GT:PL:GQ	0/1:255,0,255:99
Tb927_01_v4	222944	.	T	C	225	.	DP=58;VDB=2.255804e-01;RPB=4.970233e-02;AF1=0.5;AC1=1;DP4=11,8,25,14;MQ=60;FQ=204;PV4=0.77,1,0.25,1	GT:PL:GQ	0/1:255,0,231:99
Tb927_01_v4	223132	.	A	G	225	.	DP=60;VDB=1.247054e-01;RPB=7.299964e-02;AF1=0.5;AC1=1;DP4=7,12,16,24;MQ=60;FQ=204;PV4=1,0.42,1,1	GT:PL:GQ	0/1:255,0,231:99
Tb927_01_v4	223328	.	C	T	225	.	DP=81;VDB=9.411423e-02;RPB=-2.119896e+00;AF1=0.5;AC1=1;DP4=11,12,27,25;MQ=60;FQ=219;PV4=0.81,0.23,1,1	GT:PL:GQ	0/1:255,0,246:99
Tb927_01_v4	223332	.	A	C	225	.	DP=78;VDB=1.113212e-01;RPB=4.463144e-01;AF1=0.5;AC1=1;DP4=8,12,27,25;MQ=60;FQ=179;PV4=0.44,1,1,1	GT:PL:GQ	0/1:255,0,206:99
Tb927_01_v4	223335	.	C	A	225	.	DP=78;VDB=1.660640e-01;RPB=8.674914e-01;AF1=0.5;AC1=1;DP4=9,14,27,25;MQ=60;FQ=222;PV4=0.33,0.0053,1,1	GT:PL:GQ	0/1:255,0,250:99
Tb927_01_v4	223445	.	C	A	225	.	DP=66;VDB=2.017753e-01;RPB=6.767076e-01;AF1=0.5;AC1=1;DP4=12,8,27,19;MQ=59;FQ=193;PV4=1,1,1,1	GT:PL:GQ	0/1:255,0,220:99
Tb927_01_v4	223543	.	C	T	225	.	DP=45;VDB=2.761475e-01;RPB=4.568028e+00;AF1=0.5;AC1=1;DP4=9,0,17,18;MQ=48;FQ=40;PV4=0.0061,0.21,1,1	GT:PL:GQ	0/1:255,0,67:70
Tb927_01_v4	223546	.	T	G	225	.	DP=46;VDB=2.497453e-01;RPB=4.746950e+00;AF1=0.5;AC1=1;DP4=10,0,16,18;MQ=47;FQ=46;PV4=0.0027,1,1,1	GT:PL:GQ	0/1:255,0,73:76
Tb927_01_v4	223556	.	G	A	225	.	DP=39;VDB=3.119047e-02;RPB=4.647608e+00;AF1=0.5;AC1=1;DP4=10,0,14,15;MQ=46;FQ=64;PV4=0.0061,0.088,1,0.074	GT:PL:GQ	0/1:255,0,91:94
Tb927_01_v4	223580	.	A	G	57	.	DP=18;VDB=7.613997e-03;RPB=3.043904e+00;AF1=0.5;AC1=1;DP4=12,0,1,5;MQ=35;FQ=60;PV4=0.0007,0.26,1,6.3e-08	GT:PL:GQ	0/1:87,0,133:90
Tb927_01_v4	224104	.	G	A	41	.	DP=144;VDB=8.127733e-03;RPB=-1.826189e-01;AF1=0.5;AC1=1;DP4=48,58,11,20;MQ=26;FQ=44;PV4=0.41,0.0044,1,1	GT:PL:GQ	0/1:71,0,201:74
Tb927_01_v4	224108	.	A	G	122	.	DP=144;VDB=5.781687e-07;RPB=6.099281e-01;AF1=0.5;AC1=1;DP4=36,58,20,23;MQ=26;FQ=125;PV4=0.45,0.073,0.41,1	GT:PL:GQ	0/1:152,0,251:99
Tb927_01_v4	224434	.	T	.	66	.	DP=44;VDB=7.269818e-02;RPB=1.928178e-01;AF1=0;AC1=0;DP4=0,38,0,4;MQ=32;FQ=-63;PV4=1,4.2e-05,0.058,1	PL	0
Tb927_01_v4	225058	.	T	.	31	.	DP=16;VDB=7.680000e-02;RPB=2.381653e-01;AF1=0;AC1=0;DP4=14,0,2,0;MQ=22;FQ=-28;PV4=1,1,1,1	PL	0
Tb927_01_v4	225680	.	C	T	225	.	DP=75;VDB=2.344937e-01;RPB=6.237661e-01;AF1=0.5;AC1=1;DP4=21,29,14,11;MQ=60;FQ=225;PV4=0.33,1,1,0.41	GT:PL:GQ	0/1:255,0,255:99
Tb927_01_v4	226008	.	C	T	203	.	DP=93;VDB=2.428983e-01;RPB=1.053376e+00;AF1=0.5;AC1=1;DP4=35,28,18,10;MQ=60;FQ=206;PV4=0.5,0.022,1,0.36	GT:PL:GQ	0/1:233,0,255:99
Tb927_01_v4	226459	.	A	C	225	.	DP=69;VDB=1.944433e-01;RPB=-2.736985e-01;AF1=0.5;AC1=1;DP4=18,27,10,12;MQ=60;FQ=225;PV4=0.79,1,1,0.11	GT:PL:GQ	0/1:255,0,255:99
Tb927_01_v4	226527	.	T	C	225	.	DP=71;VDB=3.323881e-01;RPB=5.092010e-01;AF1=0.5;AC1=1;DP4=8,12,17,32;MQ=60;FQ=202;PV4=0.78,0.065,1,1	GT:PL:GQ	0/1:255,0,229:99
Tb927_01_v4	226704	.	A	G	225	.	DP=73;VDB=1.043037e-02;RPB=-7.941431e-01;AF1=0.5;AC1=1;DP4=12,15,28,18;MQ=60;FQ=225;PV4=0.23,1,1,1	GT:PL:GQ	0/1:255,0,255:99
Tb927_01_v4	227083	.	C	A	115	.	DP=47;VDB=1.388377e-01;RPB=3.595210e-01;AF1=0.5;AC1=1;DP4=18,18,6,4;MQ=60;FQ=118;PV4=0.73,1,1,1	GT:PL:GQ	0/1:145,0,255:99
Tb927_01_v4	227224	.	T	A	178	.	DP=70;VDB=7.551174e-02;RPB=5.400617e-01;AF1=0.5;AC1=1;DP4=18,26,5,16;MQ=60;FQ=181;PV4=0.27,0.17,1,1	GT:PL:GQ	0/1:208,0,255:99
Tb927_01_v4	227234	.	acccccc	.	216	.	INDEL;IS=1,0.013699;DP=73;VDB=4.230516e-01;AF1=0;AC1=0;DP4=27,39,1,0;MQ=60;FQ=-217;PV4=0.42,0.022,1,0.38	PL	0
Tb927_01_v4	227236	.	C	G	187	.	DP=73;VDB=2.369145e-01;RPB=3.464293e-01;AF1=0.5;AC1=1;DP4=24,23,6,18;MQ=60;FQ=190;PV4=0.044,0.025,1,0.26	GT:PL:GQ	0/1:217,0,255:99
Tb927_01_v4	227291	.	A	C	222	.	DP=63;VDB=2.578274e-01;AF1=1;AC1=2;DP4=0,0,19,36;MQ=60;FQ=-193	GT:PL:GQ	1/1:255,166,0:99
Tb927_01_v4	227338	.	A	C	178	.	DP=69;VDB=1.635523e-01;RPB=-2.223449e+00;AF1=0.5;AC1=1;DP4=24,23,7,12;MQ=60;FQ=181;PV4=0.41,1,1,1	GT:PL:GQ	0/1:208,0,255:99
Tb927_01_v4	227368	.	A	C	225	.	DP=65;VDB=1.863278e-01;RPB=-9.279404e-02;AF1=0.5;AC1=1;DP4=21,19,8,15;MQ=60;FQ=225;PV4=0.2,0.17,1,1	GT:PL:GQ	0/1:255,0,255:99
Tb927_01_v4	227434	.	G	T	222	.	DP=69;VDB=1.844090e-01;RPB=-2.592542e-01;AF1=0.5;AC1=1;DP4=22,23,9,14;MQ=60;FQ=223;PV4=0.61,0.37,1,0.5	GT:PL:GQ	0/1:252,0,255:99
Tb927_01_v4	227712	.	A	C	222	.	DP=58;VDB=2.640262e-02;AF1=1;AC1=2;DP4=0,0,26,32;MQ=60;FQ=-202	GT:PL:GQ	1/1:255,175,0:99
Tb927_01_v4	227753	.	G	A	157	.	DP=52;VDB=8.032723e-02;RPB=1.186219e+00;AF1=0.5;AC1=1;DP4=18,20,8,6;MQ=60;FQ=160;PV4=0.76,1,1,1	GT:PL:GQ	0/1:187,0,255:99
Tb927_01_v4	227782	.	C	T	205	.	DP=57;VDB=8.060919e-02;RPB=-2.539214e-02;AF1=0.5;AC1=1;DP4=25,13,12,7;MQ=60;FQ=208;PV4=1,0.36,1,0.0033	GT:PL:GQ	0/1:235,0,255:99
Tb927_01_v4	227893	.	G	C	205	.	DP=77;VDB=2.107334e-01;RPB=1.018365e+00;AF1=0.5;AC1=1;DP4=25,29,10,13;MQ=60;FQ=208;PV4=1,1,1,1	GT:PL:GQ	0/1:235,0,255:99
Tb927_01_v4	227924	.	G	C	222	.	DP=74;VDB=2.891087e-01;AF1=1;AC1=2;DP4=0,0,34,40;MQ=60;FQ=-250	GT:PL:GQ	1/1:255,223,0:99
Tb927_01_v4	228473	.	G	A	206	.	DP=110;VDB=2.100224e-01;RPB=-4.968826e-01;AF1=0.5;AC1=1;DP4=34,44,16,16;MQ=60;FQ=209;PV4=0.67,0.34,1,1	GT:PL:GQ	0/1:236,0,255:99
Tb927_01_v4	228805	.	C	T	224	.	DP=73;VDB=5.464290e-02;RPB=5.759823e-03;AF1=0.5;AC1=1;DP4=25,22,18,8;MQ=60;FQ=224;PV4=0.22,1,1,0.34	GT:PL:GQ	0/1:254,0,255:99
Tb927_01_v4	228922	.	G	A	156	.	DP=57;VDB=1.497508e-01;RPB=-9.695275e-01;AF1=0.5;AC1=1;DP4=22,20,8,7;MQ=60;FQ=159;PV4=1,0.21,1,1	GT:PL:GQ	0/1:186,0,255:99
Tb927_01_v4	229786	.	T	C	67	.	DP=33;VDB=7.370915e-02;RPB=1.884337e-01;AF1=0.5;AC1=1;DP4=9,14,2,4;MQ=60;FQ=70;PV4=1,1,1,0.25	GT:PL:GQ	0/1:97,0,255:99
Tb927_01_v4	229805	.	G	C	107	.	DP=40;VDB=1.301829e-01;RPB=-1.230779e+00;AF1=0.5;AC1=1;DP4=12,19,3,6;MQ=60;FQ=110;PV4=1,1,1,1	GT:PL:GQ	0/1:137,0,255:99
Tb927_01_v4	229807	.	G	A	225	.	DP=40;VDB=6.141435e-02;RPB=1.764763e+00;AF1=0.5;AC1=1;DP4=3,7,11,19;MQ=60;FQ=128;PV4=1,0.06,0.29,0.47	GT:PL:GQ	0/1:255,0,155:99
Tb927_01_v4	229824	.	T	G	222	.	DP=37;VDB=2.044897e-01;AF1=1;AC1=2;DP4=0,0,9,28;MQ=60;FQ=-138	GT:PL:GQ	1/1:255,111,0:99
Tb927_01_v4	229953	.	G	A	167	.	DP=74;VDB=1.790278e-01;RPB=-1.571530e-01;AF1=0.5;AC1=1;DP4=29,23,12,8;MQ=60;FQ=170;PV4=0.8,0.00064,1,0.45	GT:PL:GQ	0/1:197,0,255:99
Tb927_01_v4	230323	.	G	A	142	.	DP=42;VDB=1.054810e-01;RPB=4.727813e-01;AF1=0.5;AC1=1;DP4=17,12,6,6;MQ=60;FQ=145;PV4=0.73,0.0064,1,0.031	GT:PL:GQ	0/1:172,0,255:99
Tb927_01_v4	230359	.	A	G	50	.	DP=3;VDB=3.881056e-02;AF1=1;AC1=2;DP4=0,0,1,2;MQ=60;FQ=-36	GT:PL:GQ	1/1:82,9,0:16
Tb927_01_v4	230392	.	C	T	152	.	DP=32;VDB=1.476986e-01;RPB=6.422616e-01;AF1=0.5;AC1=1;DP4=2,18,4,8;MQ=60;FQ=155;PV4=0.17,0.00092,1,0.35	GT:PL:GQ	0/1:182,0,220:99
Tb927_01_v4	230491	.	T	C	222	.	DP=69;VDB=3.983034e-01;RPB=3.878158e-01;AF1=1;AC1=2;DP4=0,1,41,25;MQ=60;FQ=-193;PV4=0.39,0.45,1,0.26	GT:PL:GQ	1/1:255,166,0:99
Tb927_01_v4	230516	.	G	A	222	.	DP=86;VDB=4.454472e-01;AF1=1;AC1=2;DP4=0,0,49,36;MQ=60;FQ=-282	GT:PL:GQ	1/1:255,255,0:99
Tb927_01_v4	230683	.	G	A	222	.	DP=59;VDB=3.955863e-01;AF1=1;AC1=2;DP4=0,0,40,18;MQ=60;FQ=-202	GT:PL:GQ	1/1:255,175,0:99
Tb927_01_v4	230693	.	T	A	79	.	DP=62;VDB=1.201120e-01;RPB=7.529293e-01;AF1=0.5;AC1=1;DP4=35,14,9,3;MQ=60;FQ=82;PV4=1,0.17,1,0.11	GT:PL:GQ	0/1:109,0,255:99
Tb927_01_v4	230779	.	C	T	222	.	DP=60;VDB=1.266541e-02;AF1=1;AC1=2;DP4=0,0,24,34;MQ=60;FQ=-202	GT:PL:GQ	1/1:255,175,0:99
Tb927_01_v4	231030	.	C	T	176	.	DP=76;VDB=1.341141e-01;RPB=7.490486e-01;AF1=0.5;AC1=1;DP4=20,36,10,10;MQ=60;FQ=179;PV4=0.3,0.053,1,1	GT:PL:GQ	0/1:206,0,255:99
Tb927_01_v4	231185	.	A	C	200	.	DP=66;VDB=1.587179e-01;RPB=7.161321e-01;AF1=0.5;AC1=1;DP4=20,23,8,12;MQ=60;FQ=203;PV4=0.79,1,1,0.14	GT:PL:GQ	0/1:230,0,255:99
Tb927_01_v4	231445	.	G	.	76	.	DP=41;VDB=6.442004e-02;RPB=6.868365e-01;AF1=0;AC1=0;DP4=12,21,0,3;MQ=60;FQ=-73;PV4=0.54,2.1e-10,1,1	PL	0
Tb927_01_v4	231479	.	A	G	121	.	DP=51;VDB=9.787516e-02;RPB=-1.476684e+00;AF1=0.5;AC1=1;DP4=13,26,4,8;MQ=60;FQ=124;PV4=1,0.26,1,0.38	GT:PL:GQ	0/1:151,0,255:99
Tb927_01_v4	231493	.	C	T	163	.	DP=66;VDB=1.322762e-01;RPB=-9.926479e-01;AF1=0.5;AC1=1;DP4=14,34,5,12;MQ=60;FQ=166;PV4=1,1,1,1	GT:PL:GQ	0/1:193,0,255:99
Tb927_01_v4	231607	.	ggaagaa	ggaa	214	.	INDEL;IS=30,0.731707;DP=41;VDB=2.771092e-01;AF1=1;AC1=2;DP4=0,0,12,17;MQ=58;FQ=-122	GT:PL:GQ	1/1:255,87,0:99
Tb927_01_v4	231609	.	A	G	172	.	DP=10;VDB=8.272155e-02;AF1=1;AC1=2;DP4=0,0,2,6;MQ=60;FQ=-51	GT:PL:GQ	1/1:205,24,0:45
Tb927_01_v4	231619	.	G	A	8.64	.	DP=32;VDB=5.328988e-02;RPB=2.491197e+00;AF1=0.5;AC1=1;DP4=10,17,0,5;MQ=58;FQ=11.3;PV4=0.15,0.071,1,0.019	GT:PL:GQ	0/1:38,0,255:40
Tb927_01_v4	231700	.	G	C	161	.	DP=64;VDB=5.384660e-02;RPB=-5.765782e-01;AF1=0.5;AC1=1;DP4=21,23,13,6;MQ=60;FQ=164;PV4=0.17,0.15,1,1	GT:PL:GQ	0/1:191,0,255:99
Tb927_01_v4	231712	.	C	T	197	.	DP=61;VDB=1.886114e-01;RPB=-1.687371e+00;AF1=0.5;AC1=1;DP4=19,22,10,8;MQ=60;FQ=200;PV4=0.58,1,1,0.42	GT:PL:GQ	0/1:227,0,255:99
Tb927_01_v4	231748	.	G	A	198	.	DP=56;VDB=1.853846e-01;RPB=5.829655e-01;AF1=0.5;AC1=1;DP4=20,17,10,8;MQ=60;FQ=201;PV4=1,0.039,1,1	GT:PL:GQ	0/1:228,0,255:99
Tb927_01_v4	231807	.	T	C	99	.	DP=38;VDB=1.201506e-01;RPB=1.494204e+00;AF1=0.5;AC1=1;DP4=20,9,4,4;MQ=60;FQ=102;PV4=0.41,1,1,1	GT:PL:GQ	0/1:129,0,255:99
Tb927_01_v4	231856	.	aatatatatatatata	aATatatatatatatata	214	.	INDEL;IS=30,0.666667;DP=45;VDB=2.360916e-01;AF1=1;AC1=2;DP4=0,1,13,17;MQ=60;FQ=-83.5;PV4=1,1,1,1	GT:PL:GQ	1/1:255,49,0:95
Tb927_01_v4	231866	.	T	.	42	.	DP=48;AF1=0;AC1=0;DP4=1,3,0,0;MQ=60;FQ=-39	PL	0
Tb927_01_v4	231887	.	A	G	149	.	DP=53;VDB=1.190798e-01;RPB=-1.908265e+00;AF1=0.5;AC1=1;DP4=19,19,10,4;MQ=60;FQ=152;PV4=0.22,1,1,1	GT:PL:GQ	0/1:179,0,255:99
Tb927_01_v4	231964	.	C	T	185	.	DP=52;VDB=1.441974e-01;RPB=1.338275e+00;AF1=0.5;AC1=1;DP4=24,12,10,6;MQ=60;FQ=188;PV4=0.76,0.33,1,0.43	GT:PL:GQ	0/1:215,0,255:99
Tb927_01_v4	232030	.	A	G	222	.	DP=51;VDB=3.136268e-05;AF1=1;AC1=2;DP4=0,0,26,24;MQ=60;FQ=-178	GT:PL:GQ	1/1:255,151,0:99
Tb927_01_v4	232064	.	C	.	67	.	DP=45;VDB=3.728401e-02;RPB=2.206826e+00;AF1=0;AC1=0;DP4=24,18,0,3;MQ=60;FQ=-64;PV4=0.094,1,1,0.088	PL	0
Tb927_01_v4	232069	.	G	.	98	.	DP=49;VDB=3.881056e-02;RPB=2.397916e+00;AF1=0;AC1=0;DP4=28,18,0,3;MQ=60;FQ=-95;PV4=0.072,4.5e-06,1,0.014	PL	0
Tb927_01_v4	232140	.	C	T	185	.	DP=62;VDB=1.887246e-01;RPB=-2.054819e+00;AF1=0.5;AC1=1;DP4=29,15,10,8;MQ=60;FQ=188;PV4=0.56,0.48,1,1	GT:PL:GQ	0/1:215,0,255:99
Tb927_01_v4	232151	.	T	C	225	.	DP=62;VDB=1.865606e-01;RPB=-1.618360e+00;AF1=0.5;AC1=1;DP4=22,16,13,9;MQ=60;FQ=225;PV4=1,1,1,0.22	GT:PL:GQ	0/1:255,0,255:99
Tb927_01_v4	232362	.	C	A	95	.	DP=54;VDB=1.132426e-02;RPB=5.369313e-01;AF1=0.5;AC1=1;DP4=15,28,7,4;MQ=60;FQ=98;PV4=0.1,0.04,1,1	GT:PL:GQ	0/1:125,0,255:99
Tb927_01_v4	232371	.	A	G	108	.	DP=61;VDB=1.352824e-01;RPB=6.956641e-01;AF1=0.5;AC1=1;DP4=14,34,9,4;MQ=60;FQ=111;PV4=0.012,0.02,1,0.39	GT:PL:GQ	0/1:138,0,255:99
Tb927_01_v4	232561	.	A	C	225	.	DP=66;VDB=2.762941e-01;RPB=1.020658e+00;AF1=0.5;AC1=1;DP4=22,15,15,14;MQ=59;FQ=225;PV4=0.62,0.00079,0.12,0.17	GT:PL:GQ	0/1:255,0,255:99
Tb927_01_v4	232587	.	C	T	225	.	DP=56;VDB=1.637428e-01;RPB=7.827628e-01;AF1=0.5;AC1=1;DP4=10,13,19,14;MQ=56;FQ=225;PV4=0.42,0.13,0.31,0.45	GT:PL:GQ	0/1:255,0,255:99
Tb927_01_v4	232591	.	G	A	225	.	DP=52;VDB=1.869147e-01;RPB=-9.723890e-01;AF1=0.5;AC1=1;DP4=17,13,10,12;MQ=56;FQ=225;PV4=0.58,1,1,0.47	GT:PL:GQ	0/1:255,0,255:99
Tb927_01_v4	232639	.	A	C	198	.	DP=39;VDB=1.830560e-01;RPB=6.089243e-01;AF1=0.5;AC1=1;DP4=11,11,8,9;MQ=40;FQ=200;PV4=1,1,1,1	GT:PL:GQ	0/1:228,0,235:99
Tb927_01_v4	232894	.	T	C	101	.	DP=54;VDB=1.971849e-01;RPB=-2.755499e+00;AF1=0.5;AC1=1;DP4=20,12,9,11;MQ=23;FQ=104;PV4=0.26,1,0.063,1	GT:PL:GQ	0/1:131,0,189:99
Tb927_01_v4	233386	.	T	G	222	.	DP=80;VDB=4.404079e-01;AF1=1;AC1=2;DP4=0,0,33,45;MQ=55;FQ=-262	GT:PL:GQ	1/1:255,235,0:99
Tb927_01_v4	233419	.	A	G	216	.	DP=77;VDB=1.537061e-02;RPB=2.177993e+00;AF1=0.5;AC1=1;DP4=25,26,11,14;MQ=54;FQ=219;PV4=0.81,0.024,0.16,1	GT:PL:GQ	0/1:246,0,255:99
Tb927_01_v4	233422	.	G	C	212	.	DP=75;VDB=1.151494e-01;RPB=2.008813e+00;AF1=0.5;AC1=1;DP4=25,26,10,13;MQ=54;FQ=215;PV4=0.8,1,0.36,1	GT:PL:GQ	0/1:242,0,255:99
Tb927_01_v4	233482	.	A	G	195	.	DP=78;VDB=8.714262e-02;RPB=-1.435500e+00;AF1=0.5;AC1=1;DP4=31,24,13,10;MQ=53;FQ=198;PV4=1,1,1,1	GT:PL:GQ	0/1:225,0,255:99
Tb927_01_v4	233603	.	T	C	225	.	DP=76;VDB=1.675628e-01;RPB=3.537856e-01;AF1=0.5;AC1=1;DP4=28,23,15,10;MQ=60;FQ=225;PV4=0.81,1,0.011,0.44	GT:PL:GQ	0/1:255,0,255:99
Tb927_01_v4	233659	.	A	G	125	.	DP=74;VDB=1.708390e-01;RPB=1.897378e+00;AF1=0.5;AC1=1;DP4=31,27,11,5;MQ=59;FQ=128;PV4=0.39,1,0.25,1	GT:PL:GQ	0/1:155,0,255:99
Tb927_01_v4	233903	.	A	G	225	.	DP=78;VDB=1.961863e-01;RPB=1.302362e+00;AF1=0.5;AC1=1;DP4=25,26,11,16;MQ=60;FQ=225;PV4=0.63,1,1,0.34	GT:PL:GQ	0/1:255,0,255:99
Tb927_01_v4	233907	.	A	G	225	.	DP=76;VDB=1.580827e-01;RPB=1.094524e+00;AF1=0.5;AC1=1;DP4=25,26,10,15;MQ=60;FQ=225;PV4=0.48,1,1,0.41	GT:PL:GQ	0/1:255,0,255:99
Tb927_01_v4	233911	.	T	C	211	.	DP=76;VDB=2.099012e-01;RPB=7.825026e-01;AF1=0.5;AC1=1;DP4=25,26,9,14;MQ=60;FQ=214;PV4=0.46,1,1,0.44	GT:PL:GQ	0/1:241,0,255:99
Tb927_01_v4	234002	.	G	A	216	.	DP=77;VDB=1.708330e-01;RPB=-2.694423e-01;AF1=0.5;AC1=1;DP4=29,24,12,12;MQ=60;FQ=219;PV4=0.81,1,1,1	GT:PL:GQ	0/1:246,0,255:99
Tb927_01_v4	234203	.	G	.	128	.	DP=54;VDB=7.360000e-02;RPB=-1.563646e+00;AF1=0;AC1=0;DP4=36,15,1,1;MQ=54;FQ=-125;PV4=0.52,1,0.052,1	PL	0
Tb927_01_v4	234251	.	A	C	125	.	DP=27;VDB=7.628080e-02;RPB=-3.589990e+00;AF1=0.5;AC1=1;DP4=12,5,2,8;MQ=40;FQ=128;PV4=0.018,1,0.41,1	GT:PL:GQ	0/1:155,0,224:99
Tb927_01_v4	234595	.	C	.	12.3	.	DP=49;VDB=6.878725e-02;RPB=1.231239e+00;AF1=0.496;AC1=1;DP4=18,20,9,1;MQ=40;FQ=-9.5;PV4=0.029,0.18,0.0031,1	PL	18
Tb927_01_v4	235034	.	G	C	225	.	DP=76;VDB=2.624353e-01;RPB=-7.398713e-02;AF1=0.5;AC1=1;DP4=26,19,17,14;MQ=55;FQ=225;PV4=0.82,0.079,0.019,0.033	GT:PL:GQ	0/1:255,0,255:99
Tb927_01_v4	235094	.	A	G	222	.	DP=78;VDB=7.807683e-02;AF1=1;AC1=2;DP4=0,0,42,36;MQ=52;FQ=-262	GT:PL:GQ	1/1:255,235,0:99
Tb927_01_v4	235100	.	G	A	222	.	DP=79;VDB=3.938943e-01;AF1=1;AC1=2;DP4=0,0,40,38;MQ=52;FQ=-262	GT:PL:GQ	1/1:255,235,0:99
Tb927_01_v4	235201	.	T	C	142	.	DP=61;VDB=1.538678e-01;RPB=-8.792847e-01;AF1=0.5;AC1=1;DP4=26,20,4,11;MQ=59;FQ=145;PV4=0.073,1,0.0018,1	GT:PL:GQ	0/1:172,0,255:99
Tb927_01_v4	235271	.	A	G	225	.	DP=56;VDB=1.999280e-01;RPB=2.538638e-01;AF1=0.5;AC1=1;DP4=18,17,11,10;MQ=59;FQ=225;PV4=1,1,0.054,0.39	GT:PL:GQ	0/1:255,0,255:99
Tb927_01_v4	235307	.	A	C	225	.	DP=65;VDB=2.439340e-01;RPB=-5.097443e-01;AF1=0.5;AC1=1;DP4=16,25,11,13;MQ=59;FQ=225;PV4=0.61,1,0.02,1	GT:PL:GQ	0/1:255,0,255:99
Tb927_01_v4	235409	.	A	G	191	.	DP=62;VDB=1.619116e-01;RPB=-1.232892e+00;AF1=0.5;AC1=1;DP4=20,24,10,8;MQ=60;FQ=194;PV4=0.58,0.46,1,1	GT:PL:GQ	0/1:221,0,255:99
Tb927_01_v4	235597	.	C	G	225	.	DP=80;VDB=2.597087e-01;RPB=5.050763e-03;AF1=0.5;AC1=1;DP4=24,25,17,13;MQ=60;FQ=225;PV4=0.64,2.7e-05,1,0.35	GT:PL:GQ	0/1:255,0,255:99
Tb927_01_v4	235905	.	A	G	176	.	DP=73;VDB=1.964673e-01;RPB=-1.785510e-01;AF1=0.5;AC1=1;DP4=29,20,8,12;MQ=59;FQ=179;PV4=0.19,0.057,1,0.21	GT:PL:GQ	0/1:206,0,255:99
Tb927_01_v4	236100	.	T	C	164	.	DP=59;VDB=2.462039e-01;RPB=-7.515658e-01;AF1=0.5;AC1=1;DP4=15,18,12,12;MQ=29;FQ=167;PV4=0.79,1,0.29,1	GT:PL:GQ	0/1:194,0,236:99
Tb927_01_v4	236241	.	T	C	49	.	DP=56;VDB=1.315960e-01;RPB=-8.311340e-01;AF1=0.5;AC1=1;DP4=20,24,4,7;MQ=37;FQ=52;PV4=0.74,0.22,0.0094,1	GT:PL:GQ	0/1:79,0,255:82
Tb927_01_v4	236628	.	C	G	196	.	DP=66;VDB=1.777942e-01;RPB=-4.534639e-01;AF1=0.5;AC1=1;DP4=28,18,13,7;MQ=59;FQ=199;PV4=0.79,0.12,0.015,1	GT:PL:GQ	0/1:226,0,255:99
Tb927_01_v4	236757	.	A	G	143	.	DP=78;VDB=1.817637e-01;RPB=1.458413e+00;AF1=0.5;AC1=1;DP4=24,35,7,10;MQ=60;FQ=146;PV4=1,1,0.0074,1	GT:PL:GQ	0/1:173,0,255:99
Tb927_01_v4	237129	.	C	T	225	.	DP=70;VDB=6.739828e-02;RPB=-1.519352e-01;AF1=0.5;AC1=1;DP4=30,14,9,17;MQ=60;FQ=225;PV4=0.012,0.0015,1,1	GT:PL:GQ	0/1:255,0,255:99
Tb927_01_v4	237746	.	A	G	207	.	DP=59;VDB=6.487062e-02;RPB=-6.789002e-01;AF1=0.5;AC1=1;DP4=25,13,12,8;MQ=60;FQ=210;PV4=0.78,0.28,1,0.042	GT:PL:GQ	0/1:237,0,255:99
Tb927_01_v4	238309	.	C	T	225	.	DP=83;VDB=8.325401e-02;RPB=-1.282719e+00;AF1=0.5;AC1=1;DP4=32,23,15,12;MQ=60;FQ=225;PV4=1,0.47,1,0.25	GT:PL:GQ	0/1:255,0,255:99
Tb927_01_v4	238400	.	T	C	222	.	DP=68;VDB=1.801002e-01;AF1=1;AC1=2;DP4=0,0,40,27;MQ=60;FQ=-229	GT:PL:GQ	1/1:255,202,0:99
Tb927_01_v4	238650	.	C	T	171	.	DP=68;VDB=1.578757e-01;RPB=7.426106e-01;AF1=0.5;AC1=1;DP4=26,23,10,8;MQ=60;FQ=174;PV4=1,0.022,1,0.3	GT:PL:GQ	0/1:201,0,255:99
Tb927_01_v4	238672	.	T	C	225	.	DP=76;VDB=2.699490e-01;RPB=2.385549e-01;AF1=0.5;AC1=1;DP4=10,12,23,30;MQ=60;FQ=202;PV4=1,1,1,1	GT:PL:GQ	0/1:255,0,229:99
Tb927_01_v4	238687	.	G	A	180	.	DP=73;VDB=1.917027e-01;RPB=-4.840183e-01;AF1=0.5;AC1=1;DP4=21,33,9,10;MQ=60;FQ=183;PV4=0.59,0.33,1,0.48	GT:PL:GQ	0/1:210,0,255:99
Tb927_01_v4	239058	.	T	C	225	.	DP=58;VDB=1.669860e-01;RPB=-1.353940e-01;AF1=0.5;AC1=1;DP4=20,15,8,13;MQ=60;FQ=225;PV4=0.27,1,1,1	GT:PL:GQ	0/1:255,0,255:99
Tb927_01_v4	239432	.	C	A	225	.	DP=54;VDB=3.176204e-01;RPB=2.118296e-01;AF1=0.5;AC1=1;DP4=8,6,20,19;MQ=60;FQ=163;PV4=0.76,0.039,1,0.15	GT:PL:GQ	0/1:255,0,190:99
Tb927_01_v4	239607	.	G	A	177	.	DP=84;VDB=5.081043e-02;RPB=-1.576906e-01;AF1=0.5;AC1=1;DP4=31,31,9,13;MQ=60;FQ=180;PV4=0.62,0.26,1,1	GT:PL:GQ	0/1:207,0,255:99
Tb927_01_v4	239635	.	G	T	208	.	DP=84;VDB=1.744207e-01;RPB=-5.111804e-01;AF1=0.5;AC1=1;DP4=32,26,11,14;MQ=60;FQ=211;PV4=0.47,0.35,1,1	GT:PL:GQ	0/1:238,0,255:99
Tb927_01_v4	239656	.	G	A	216	.	DP=72;VDB=1.194955e-01;RPB=-4.240639e-01;AF1=0.5;AC1=1;DP4=27,21,9,15;MQ=60;FQ=219;PV4=0.21,0.19,1,1	GT:PL:GQ	0/1:246,0,255:99
Tb927_01_v4	239942	.	T	C	134	.	DP=66;VDB=1.716249e-01;RPB=6.305841e-01;AF1=0.5;AC1=1;DP4=18,32,5,10;MQ=60;FQ=137;PV4=1,0.16,1,1	GT:PL:GQ	0/1:164,0,255:99
Tb927_01_v4	239965	.	G	A	49	.	DP=66;VDB=1.385412e-01;RPB=2.351717e+00;AF1=0.5;AC1=1;DP4=19,37,3,7;MQ=60;FQ=52;PV4=1,0.15,1,1	GT:PL:GQ	0/1:79,0,255:82
Tb927_01_v4	240108	.	C	T	225	.	DP=71;VDB=2.464452e-01;RPB=-3.912540e-01;AF1=0.5;AC1=1;DP4=19,27,13,12;MQ=60;FQ=225;PV4=0.46,1,1,1	GT:PL:GQ	0/1:255,0,255:99
Tb927_01_v4	240260	.	A	G	187	.	DP=62;VDB=1.247169e-01;RPB=1.041438e+00;AF1=0.5;AC1=1;DP4=28,17,9,8;MQ=60;FQ=190;PV4=0.57,1,1,1	GT:PL:GQ	0/1:217,0,255:99
Tb927_01_v4	240276	.	A	G	162	.	DP=69;VDB=1.723040e-01;RPB=2.407717e-01;AF1=0.5;AC1=1;DP4=30,21,7,10;MQ=60;FQ=165;PV4=0.26,0.42,1,0.23	GT:PL:GQ	0/1:192,0,255:99
Tb927_01_v4	240281	.	C	T	225	.	DP=66;VDB=3.592222e-01;RPB=-4.403476e-01;AF1=0.5;AC1=1;DP4=8,9,28,20;MQ=60;FQ=171;PV4=0.57,1,1,1	GT:PL:GQ	0/1:255,0,198:99
Tb927_01_v4	240305	.	A	G	119	.	DP=76;VDB=4.963639e-02;RPB=1.882419e-01;AF1=0.5;AC1=1;DP4=33,26,6,9;MQ=60;FQ=122;PV4=0.39,1,1,1	GT:PL:GQ	0/1:149,0,255:99
Tb927_01_v4	240310	.	G	T	93	.	DP=76;VDB=1.445162e-01;RPB=-5.506935e-01;AF1=0.5;AC1=1;DP4=34,27,5,9;MQ=60;FQ=96;PV4=0.24,1,1,1	GT:PL:GQ	0/1:123,0,255:99
Tb927_01_v4	240346	.	T	C	222	.	DP=83;VDB=2.939377e-01;AF1=1;AC1=2;DP4=0,0,47,36;MQ=60;FQ=-277	GT:PL:GQ	1/1:255,250,0:99
Tb927_01_v4	240376	.	T	G	163	.	DP=73;VDB=1.861617e-01;RPB=-1.332969e+00;AF1=0.5;AC1=1;DP4=25,29,10,8;MQ=60;FQ=166;PV4=0.59,1,1,0.12	GT:PL:GQ	0/1:193,0,255:99
Tb927_01_v4	240555	.	C	A	225	.	DP=82;VDB=2.561056e-01;RPB=1.660651e+00;AF1=0.5;AC1=1;DP4=13,17,27,25;MQ=60;FQ=225;PV4=0.5,1,1,0.089	GT:PL:GQ	0/1:255,0,255:99
Tb927_01_v4	240948	.	G	A	171	.	DP=66;VDB=1.695478e-01;RPB=8.136291e-01;AF1=0.5;AC1=1;DP4=32,15,9,9;MQ=60;FQ=174;PV4=0.25,0.043,1,1	GT:PL:GQ	0/1:201,0,255:99
Tb927_01_v4	241149	.	C	T	222	.	DP=64;VDB=3.978644e-01;AF1=1;AC1=2;DP4=0,0,35,27;MQ=60;FQ=-214	GT:PL:GQ	1/1:255,187,0:99
Tb927_01_v4	241272	.	A	C	222	.	DP=63;VDB=1.760705e-01;AF1=1;AC1=2;DP4=0,0,30,33;MQ=60;FQ=-217	GT:PL:GQ	1/1:255,190,0:99
Tb927_01_v4	241427	.	G	A	222	.	DP=74;VDB=3.468507e-01;AF1=1;AC1=2;DP4=0,0,30,41;MQ=60;FQ=-241	GT:PL:GQ	1/1:255,214,0:99
Tb927_01_v4	241434	.	C	T	222	.	DP=76;VDB=4.472446e-01;AF1=1;AC1=2;DP4=0,0,33,43;MQ=60;FQ=-256	GT:PL:GQ	1/1:255,229,0:99
Tb927_01_v4	241807	.	A	T	225	.	DP=68;VDB=1.988122e-01;RPB=4.480053e-01;AF1=0.5;AC1=1;DP4=23,19,19,7;MQ=60;FQ=225;PV4=0.2,1,1,0.23	GT:PL:GQ	0/1:255,0,255:99
Tb927_01_v4	241917	.	G	A	225	.	DP=63;VDB=1.136743e-01;RPB=-6.643559e-02;AF1=0.5;AC1=1;DP4=13,11,18,19;MQ=60;FQ=225;PV4=0.79,0.068,1,0.17	GT:PL:GQ	0/1:255,0,255:99
Tb927_01_v4	241977	.	C	T	222	.	DP=67;VDB=2.329783e-01;AF1=1;AC1=2;DP4=0,0,41,26;MQ=60;FQ=-229	GT:PL:GQ	1/1:255,202,0:99
Tb927_01_v4	242048	.	T	G	222	.	DP=94;VDB=1.707255e-01;AF1=1;AC1=2;DP4=0,0,52,40;MQ=60;FQ=-282	GT:PL:GQ	1/1:255,255,0:99
Tb927_01_v4	242087	.	A	G	222	.	DP=120;VDB=3.439157e-01;AF1=1;AC1=2;DP4=0,0,60,59;MQ=60;FQ=-282	GT:PL:GQ	1/1:255,255,0:99
Tb927_01_v4	242414	.	T	C	225	.	DP=73;VDB=2.675776e-01;RPB=-1.732667e-02;AF1=0.5;AC1=1;DP4=21,23,15,13;MQ=60;FQ=225;PV4=0.81,1,1,1	GT:PL:GQ	0/1:255,0,255:99
Tb927_01_v4	242434	.	G	A	225	.	DP=78;VDB=2.792042e-01;RPB=1.109807e+00;AF1=0.5;AC1=1;DP4=17,28,12,19;MQ=60;FQ=225;PV4=1,1,1,1	GT:PL:GQ	0/1:255,0,255:99
Tb927_01_v4	242437	.	G	C	225	.	DP=78;VDB=2.857896e-01;RPB=1.428191e+00;AF1=0.5;AC1=1;DP4=18,28,12,19;MQ=60;FQ=225;PV4=1,1,1,0.49	GT:PL:GQ	0/1:255,0,255:99
Tb927_01_v4	242818	.	A	G	222	.	DP=82;VDB=4.314449e-01;AF1=1;AC1=2;DP4=0,0,40,41;MQ=60;FQ=-271	GT:PL:GQ	1/1:255,244,0:99
Tb927_01_v4	242830	.	C	A	220	.	DP=82;VDB=2.408265e-01;RPB=-1.057629e+00;AF1=0.5;AC1=1;DP4=36,21,11,14;MQ=60;FQ=222;PV4=0.15,1,1,1	GT:PL:GQ	0/1:250,0,255:99
Tb927_01_v4	242920	.	C	T	178	.	DP=75;VDB=2.011231e-01;RPB=-3.357148e-01;AF1=0.5;AC1=1;DP4=26,27,14,7;MQ=60;FQ=181;PV4=0.2,0.055,1,1	GT:PL:GQ	0/1:208,0,255:99
Tb927_01_v4	242987	.	C	T	148	.	DP=93;VDB=1.843634e-01;RPB=5.972610e-02;AF1=0.5;AC1=1;DP4=29,43,9,12;MQ=60;FQ=151;PV4=1,0.25,1,0.32	GT:PL:GQ	0/1:178,0,255:99
Tb927_01_v4	243166	.	A	G	171	.	DP=77;VDB=7.797381e-02;RPB=3.149704e-01;AF1=0.5;AC1=1;DP4=26,28,5,17;MQ=60;FQ=174;PV4=0.07,0.15,1,1	GT:PL:GQ	0/1:201,0,255:99
Tb927_01_v4	243280	.	G	A	225	.	DP=85;VDB=1.558701e-01;RPB=9.004840e-02;AF1=0.5;AC1=1;DP4=23,30,15,15;MQ=60;FQ=225;PV4=0.65,0.00052,1,1	GT:PL:GQ	0/1:255,0,255:99
Tb927_01_v4	243322	.	A	G	205	.	DP=61;VDB=1.656681e-01;RPB=6.356484e-02;AF1=0.5;AC1=1;DP4=21,20,8,11;MQ=60;FQ=208;PV4=0.59,1,1,1	GT:PL:GQ	0/1:235,0,255:99
Tb927_01_v4	243508	.	T	G	225	.	DP=81;VDB=1.248056e-01;RPB=3.844385e-01;AF1=0.5;AC1=1;DP4=26,20,19,15;MQ=60;FQ=225;PV4=1,1,1,1	GT:PL:GQ	0/1:255,0,255:99
Tb927_01_v4	243516	.	C	G	225	.	DP=77;VDB=4.530790e-02;RPB=8.217301e-01;AF1=0.5;AC1=1;DP4=26,19,17,15;MQ=60;FQ=225;PV4=0.82,0.32,1,1	GT:PL:GQ	0/1:255,0,255:99
Tb927_01_v4	243691	.	C	A	225	.	DP=61;VDB=2.324999e-01;RPB=1.976534e-01;AF1=0.5;AC1=1;DP4=14,9,16,21;MQ=60;FQ=225;PV4=0.29,1,1,1	GT:PL:GQ	0/1:255,0,255:99
Tb927_01_v4	243697	.	T	C	211	.	DP=54;VDB=1.826443e-01;RPB=-6.883068e-01;AF1=0.5;AC1=1;DP4=15,20,12,7;MQ=60;FQ=214;PV4=0.25,0.44,1,1	GT:PL:GQ	0/1:241,0,255:99
Tb927_01_v4	244107	.	C	T	205	.	DP=65;VDB=1.613351e-01;RPB=9.921634e-01;AF1=0.5;AC1=1;DP4=24,20,9,11;MQ=60;FQ=208;PV4=0.59,0.12,1,0.059	GT:PL:GQ	0/1:235,0,255:99
Tb927_01_v4	244131	.	T	C	166	.	DP=65;VDB=1.022146e-01;RPB=-1.119528e-01;AF1=0.5;AC1=1;DP4=28,20,10,7;MQ=60;FQ=169;PV4=1,0.37,1,1	GT:PL:GQ	0/1:196,0,255:99
Tb927_01_v4	244159	.	T	C	209	.	DP=58;VDB=1.920796e-01;RPB=7.617642e-02;AF1=0.5;AC1=1;DP4=27,11,9,10;MQ=60;FQ=212;PV4=0.092,0.46,1,0.26	GT:PL:GQ	0/1:239,0,255:99
Tb927_01_v4	244180	.	G	A	156	.	DP=65;VDB=1.442039e-01;RPB=3.954558e-01;AF1=0.5;AC1=1;DP4=31,13,9,9;MQ=60;FQ=159;PV4=0.15,0.31,1,1	GT:PL:GQ	0/1:186,0,255:99
Tb927_01_v4	244285	.	A	G	225	.	DP=64;VDB=3.346614e-01;RPB=-4.861485e-01;AF1=0.5;AC1=1;DP4=10,11,20,23;MQ=60;FQ=221;PV4=1,0.33,1,0.014	GT:PL:GQ	0/1:255,0,249:99
Tb927_01_v4	244346	.	G	A	186	.	DP=91;VDB=2.130809e-01;RPB=-1.090336e+00;AF1=0.5;AC1=1;DP4=27,39,11,13;MQ=60;FQ=189;PV4=0.81,0.31,1,0.024	GT:PL:GQ	0/1:216,0,255:99
Tb927_01_v4	244377	.	G	C	225	.	DP=100;VDB=2.355943e-01;RPB=-1.351390e+00;AF1=0.5;AC1=1;DP4=30,35,18,17;MQ=60;FQ=225;PV4=0.68,0.2,1,1	GT:PL:GQ	0/1:255,0,255:99
Tb927_01_v4	244476	.	T	C	127	.	DP=59;VDB=1.643642e-01;RPB=2.985171e+00;AF1=0.5;AC1=1;DP4=22,19,8,6;MQ=47;FQ=130;PV4=1,0.0047,1,1	GT:PL:GQ	0/1:157,0,255:99
Tb927_01_v4	244477	.	C	T	131	.	DP=57;VDB=1.644812e-01;RPB=3.116922e+00;AF1=0.5;AC1=1;DP4=19,20,8,6;MQ=47;FQ=134;PV4=0.76,0.14,1,1	GT:PL:GQ	0/1:161,0,255:99
Tb927_01_v4	245091	.	C	.	45	.	DP=7;AF1=0;AC1=0;DP4=2,3,0,0;MQ=30;FQ=-42	PL	0
Tb927_01_v4	245107	.	T	C	152	.	DP=16;VDB=4.085106e-02;RPB=-6.666667e-01;AF1=0.5;AC1=1;DP4=3,2,7,2;MQ=50;FQ=93;PV4=0.58,0.2,1,1	GT:PL:GQ	0/1:182,0,120:99
Tb927_01_v4	245149	.	T	C	107	.	DP=48;VDB=8.154844e-02;RPB=7.589887e-01;AF1=0.5;AC1=1;DP4=19,17,5,5;MQ=57;FQ=110;PV4=1,1,1,1	GT:PL:GQ	0/1:137,0,255:99
Tb927_01_v4	245166	.	C	G	225	.	DP=71;VDB=3.628277e-01;RPB=-5.573629e-01;AF1=0.5;AC1=1;DP4=6,10,29,26;MQ=58;FQ=139;PV4=0.4,0.45,0.44,0.29	GT:PL:GQ	0/1:255,0,166:99
Tb927_01_v4	245220	.	T	C	225	.	DP=96;VDB=2.667407e-01;RPB=2.221467e+00;AF1=0.5;AC1=1;DP4=13,13,28,39;MQ=60;FQ=208;PV4=0.49,0.16,1,1	GT:PL:GQ	0/1:255,0,235:99
Tb927_01_v4	245237	.	T	C	225	.	DP=96;VDB=2.061651e-01;RPB=-1.105114e+00;AF1=0.5;AC1=1;DP4=27,38,16,13;MQ=60;FQ=225;PV4=0.27,1,1,1	GT:PL:GQ	0/1:255,0,255:99
Tb927_01_v4	245265	.	T	C	225	.	DP=88;VDB=2.289712e-01;RPB=2.751898e-01;AF1=0.5;AC1=1;DP4=26,33,18,11;MQ=60;FQ=225;PV4=0.17,0.091,1,1	GT:PL:GQ	0/1:255,0,255:99
Tb927_01_v4	245322	.	T	C	160	.	DP=86;VDB=1.571212e-01;RPB=5.421369e-01;AF1=0.5;AC1=1;DP4=25,36,10,10;MQ=60;FQ=163;PV4=0.6,0.39,1,0.34	GT:PL:GQ	0/1:190,0,255:99
Tb927_01_v4	245404	.	C	T	225	.	DP=65;VDB=2.662520e-01;RPB=-4.450562e-01;AF1=0.5;AC1=1;DP4=21,14,15,14;MQ=60;FQ=225;PV4=0.61,1,1,0.064	GT:PL:GQ	0/1:255,0,255:99
Tb927_01_v4	245473	.	C	T	225	.	DP=57;VDB=1.735425e-01;RPB=1.332098e+00;AF1=0.5;AC1=1;DP4=11,16,15,12;MQ=60;FQ=225;PV4=0.41,0.064,1,0.47	GT:PL:GQ	0/1:255,0,255:99
Tb927_01_v4	245551	.	T	C	218	.	DP=51;VDB=1.918797e-01;RPB=6.463664e-01;AF1=0.5;AC1=1;DP4=16,14,8,11;MQ=60;FQ=220;PV4=0.56,0.36,1,1	GT:PL:GQ	0/1:248,0,255:99
Tb927_01_v4	245670	.	A	G	225	.	DP=71;VDB=1.515007e-01;RPB=2.949453e-01;AF1=0.5;AC1=1;DP4=16,9,18,28;MQ=60;FQ=225;PV4=0.052,0.15,1,0.34	GT:PL:GQ	0/1:255,0,255:99
Tb927_01_v4	246056	.	T	C	195	.	DP=55;VDB=1.305326e-01;RPB=1.190962e+00;AF1=0.5;AC1=1;DP4=19,17,9,8;MQ=60;FQ=198;PV4=1,1,1,1	GT:PL:GQ	0/1:225,0,255:99
Tb927_01_v4	246104	.	C	T	225	.	DP=70;VDB=1.062969e-01;RPB=-9.441738e-01;AF1=0.5;AC1=1;DP4=22,22,10,13;MQ=60;FQ=225;PV4=0.8,1,1,1	GT:PL:GQ	0/1:255,0,255:99
Tb927_01_v4	246276	.	T	A	225	.	DP=89;VDB=2.275967e-01;RPB=-7.757108e-01;AF1=0.5;AC1=1;DP4=26,29,22,11;MQ=60;FQ=225;PV4=0.083,0.014,1,0.35	GT:PL:GQ	0/1:255,0,255:99
Tb927_01_v4	246442	.	A	G	170	.	DP=77;VDB=1.922086e-01;RPB=2.101368e+00;AF1=0.5;AC1=1;DP4=23,33,8,11;MQ=60;FQ=173;PV4=1,1,1,0.27	GT:PL:GQ	0/1:200,0,255:99
Tb927_01_v4	246456	.	G	A	225	.	DP=71;VDB=7.118483e-02;RPB=2.832608e-01;AF1=0.5;AC1=1;DP4=6,11,22,29;MQ=60;FQ=156;PV4=0.78,0.2,1,1	GT:PL:GQ	0/1:255,0,183:99
Tb927_01_v4	246565	.	C	T	200	.	DP=98;VDB=1.734054e-01;RPB=-2.101422e-01;AF1=0.5;AC1=1;DP4=32,37,10,19;MQ=60;FQ=203;PV4=0.37,0.041,1,1	GT:PL:GQ	0/1:230,0,255:99
Tb927_01_v4	246881	.	G	A	225	.	DP=81;VDB=8.996379e-02;RPB=1.952435e+00;AF1=0.5;AC1=1;DP4=28,23,17,11;MQ=60;FQ=225;PV4=0.64,0.077,1,0.015	GT:PL:GQ	0/1:255,0,255:99
Tb927_01_v4	247238	.	C	T	222	.	DP=62;VDB=3.140151e-01;AF1=1;AC1=2;DP4=0,0,35,27;MQ=60;FQ=-214	GT:PL:GQ	1/1:255,187,0:99
Tb927_01_v4	247255	.	A	C	184	.	DP=61;VDB=1.507799e-01;RPB=-7.945605e-02;AF1=0.5;AC1=1;DP4=23,18,12,7;MQ=60;FQ=187;PV4=0.78,0.1,1,0.045	GT:PL:GQ	0/1:214,0,255:99
Tb927_01_v4	247273	.	A	G	222	.	DP=63;VDB=3.524989e-01;AF1=1;AC1=2;DP4=0,0,39,24;MQ=60;FQ=-217	GT:PL:GQ	1/1:255,190,0:99
Tb927_01_v4	247323	.	C	G	225	.	DP=66;VDB=3.419309e-01;RPB=-9.697150e-01;AF1=0.5;AC1=1;DP4=10,10,26,20;MQ=60;FQ=203;PV4=0.79,1,1,0.15	GT:PL:GQ	0/1:255,0,230:99
Tb927_01_v4	247411	.	G	A	222	.	DP=55;VDB=1.086338e-01;AF1=1;AC1=2;DP4=0,0,23,32;MQ=60;FQ=-193	GT:PL:GQ	1/1:255,166,0:99
Tb927_01_v4	247504	.	A	G	222	.	DP=60;VDB=3.819797e-01;AF1=1;AC1=2;DP4=0,0,29,29;MQ=60;FQ=-202	GT:PL:GQ	1/1:255,175,0:99
Tb927_01_v4	247635	.	T	C	222	.	DP=79;VDB=3.785553e-02;AF1=1;AC1=2;DP4=0,0,40,39;MQ=60;FQ=-265	GT:PL:GQ	1/1:255,238,0:99
Tb927_01_v4	247754	.	T	C	222	.	DP=46;VDB=3.445592e-01;AF1=1;AC1=2;DP4=0,0,27,19;MQ=60;FQ=-165	GT:PL:GQ	1/1:255,138,0:99
Tb927_01_v4	247968	.	C	T	225	.	DP=81;VDB=3.634891e-01;RPB=-1.969797e-01;AF1=0.5;AC1=1;DP4=12,18,17,32;MQ=60;FQ=225;PV4=0.64,0.12,1,0.3	GT:PL:GQ	0/1:255,0,255:99
Tb927_01_v4	248450	.	C	T	222	.	DP=56;VDB=3.155532e-01;AF1=1;AC1=2;DP4=0,0,25,31;MQ=60;FQ=-196	GT:PL:GQ	1/1:255,169,0:99
Tb927_01_v4	248547	.	C	A	222	.	DP=70;VDB=3.106284e-01;AF1=1;AC1=2;DP4=0,0,32,32;MQ=60;FQ=-220	GT:PL:GQ	1/1:255,193,0:99
Tb927_01_v4	248620	.	C	T	225	.	DP=82;VDB=1.898697e-01;RPB=9.442122e-01;AF1=0.5;AC1=1;DP4=15,11,24,29;MQ=60;FQ=225;PV4=0.34,0.21,1,0.38	GT:PL:GQ	0/1:255,0,255:99
Tb927_01_v4	248725	.	T	C	222	.	DP=70;VDB=4.221470e-01;AF1=1;AC1=2;DP4=0,0,37,32;MQ=60;FQ=-235	GT:PL:GQ	1/1:255,208,0:99
Tb927_01_v4	249201	.	G	A	225	.	DP=67;VDB=2.108375e-01;RPB=-4.332178e-01;AF1=0.5;AC1=1;DP4=10,14,23,19;MQ=60;FQ=225;PV4=0.44,0.047,1,0.27	GT:PL:GQ	0/1:255,0,255:99
Tb927_01_v4	249312	.	A	G	222	.	DP=55;VDB=3.160194e-01;AF1=1;AC1=2;DP4=0,0,36,19;MQ=60;FQ=-193	GT:PL:GQ	1/1:255,166,0:99
Tb927_01_v4	249390	.	A	G	222	.	DP=54;VDB=3.218073e-01;AF1=1;AC1=2;DP4=0,0,30,23;MQ=60;FQ=-187	GT:PL:GQ	1/1:255,160,0:99
Tb927_01_v4	249490	.	G	A	225	.	DP=53;VDB=1.505396e-01;RPB=-7.418576e-01;AF1=0.5;AC1=1;DP4=11,7,22,13;MQ=60;FQ=204;PV4=1,0.19,1,0.32	GT:PL:GQ	0/1:255,0,231:99
Tb927_01_v4	249585	.	T	C	222	.	DP=83;VDB=2.616268e-01;AF1=1;AC1=2;DP4=0,0,28,53;MQ=60;FQ=-271	GT:PL:GQ	1/1:255,244,0:99
Tb927_01_v4	249882	.	A	C	222	.	DP=67;VDB=3.953846e-01;AF1=1;AC1=2;DP4=0,0,38,29;MQ=60;FQ=-229	GT:PL:GQ	1/1:255,202,0:99
Tb927_01_v4	249969	.	C	T	222	.	DP=72;VDB=4.295574e-01;AF1=1;AC1=2;DP4=0,0,39,31;MQ=60;FQ=-238	GT:PL:GQ	1/1:255,211,0:99
Tb927_01_v4	250047	.	A	G	222	.	DP=78;VDB=2.876057e-01;AF1=1;AC1=2;DP4=0,0,39,38;MQ=60;FQ=-259	GT:PL:GQ	1/1:255,232,0:99
Tb927_01_v4	250107	.	G	A	222	.	DP=57;VDB=3.926885e-01;AF1=1;AC1=2;DP4=0,0,26,31;MQ=60;FQ=-199	GT:PL:GQ	1/1:255,172,0:99
Tb927_01_v4	250236	.	T	C	143	.	DP=61;VDB=1.772167e-01;RPB=6.268601e-01;AF1=0.5;AC1=1;DP4=12,32,4,12;MQ=60;FQ=146;PV4=1,0.13,1,0.017	GT:PL:GQ	0/1:173,0,255:99
Tb927_01_v4	250362	.	G	C	222	.	DP=81;VDB=4.307443e-01;AF1=1;AC1=2;DP4=0,0,40,40;MQ=60;FQ=-268	GT:PL:GQ	1/1:255,241,0:99
Tb927_01_v4	250629	.	C	T	222	.	DP=40;VDB=2.954469e-01;AF1=1;AC1=2;DP4=0,0,15,24;MQ=60;FQ=-144	GT:PL:GQ	1/1:255,117,0:99
Tb927_01_v4	250658	.	T	C	222	.	DP=30;VDB=6.038360e-06;AF1=1;AC1=2;DP4=0,0,9,16;MQ=60;FQ=-102	GT:PL:GQ	1/1:255,75,0:99
Tb927_01_v4	250659	.	T	A	222	.	DP=29;VDB=3.364766e-04;AF1=1;AC1=2;DP4=0,0,7,16;MQ=60;FQ=-96	GT:PL:GQ	1/1:255,69,0:99
Tb927_01_v4	250729	.	C	T	150	.	DP=68;VDB=1.654275e-01;RPB=-8.573214e-01;AF1=0.5;AC1=1;DP4=27,23,9,8;MQ=60;FQ=153;PV4=1,0.07,1,1	GT:PL:GQ	0/1:180,0,255:99
Tb927_01_v4	250799	.	A	G	222	.	DP=67;VDB=2.622948e-01;AF1=1;AC1=2;DP4=0,0,34,33;MQ=60;FQ=-229	GT:PL:GQ	1/1:255,202,0:99
Tb927_01_v4	250861	.	G	A	222	.	DP=65;VDB=3.169883e-01;AF1=1;AC1=2;DP4=0,0,38,25;MQ=60;FQ=-217	GT:PL:GQ	1/1:255,190,0:99
Tb927_01_v4	250923	.	T	A	222	.	DP=74;VDB=5.609779e-02;AF1=1;AC1=2;DP4=0,0,45,29;MQ=60;FQ=-250	GT:PL:GQ	1/1:255,223,0:99
Tb927_01_v4	250935	.	A	G	222	.	DP=79;VDB=2.589557e-01;AF1=1;AC1=2;DP4=0,0,48,27;MQ=60;FQ=-253	GT:PL:GQ	1/1:255,226,0:99
Tb927_01_v4	250938	.	A	C	222	.	DP=75;VDB=3.622953e-01;AF1=1;AC1=2;DP4=0,0,44,31;MQ=60;FQ=-253	GT:PL:GQ	1/1:255,226,0:99
Tb927_01_v4	250943	.	C	T	222	.	DP=73;VDB=4.199014e-01;AF1=1;AC1=2;DP4=0,0,42,25;MQ=60;FQ=-229	GT:PL:GQ	1/1:255,202,0:99
Tb927_01_v4	250958	.	T	C	222	.	DP=70;VDB=2.078643e-01;AF1=1;AC1=2;DP4=0,0,42,28;MQ=60;FQ=-238	GT:PL:GQ	1/1:255,211,0:99
Tb927_01_v4	251393	.	G	A	222	.	DP=79;VDB=3.403446e-01;AF1=1;AC1=2;DP4=0,0,35,43;MQ=60;FQ=-262	GT:PL:GQ	1/1:255,235,0:99
Tb927_01_v4	251492	.	A	G	222	.	DP=68;VDB=3.871246e-01;AF1=1;AC1=2;DP4=0,0,34,34;MQ=60;FQ=-232	GT:PL:GQ	1/1:255,205,0:99
Tb927_01_v4	251606	.	A	G	222	.	DP=73;VDB=3.081631e-01;AF1=1;AC1=2;DP4=0,0,38,34;MQ=60;FQ=-244	GT:PL:GQ	1/1:255,217,0:99
Tb927_01_v4	251823	.	T	C	222	.	DP=65;VDB=3.908229e-01;AF1=1;AC1=2;DP4=0,0,24,40;MQ=60;FQ=-220	GT:PL:GQ	1/1:255,193,0:99
Tb927_01_v4	251964	.	G	A	222	.	DP=86;VDB=4.796920e-01;AF1=1;AC1=2;DP4=0,0,36,48;MQ=60;FQ=-280	GT:PL:GQ	1/1:255,253,0:99
Tb927_01_v4	252000	.	A	G	222	.	DP=85;VDB=4.067358e-01;AF1=1;AC1=2;DP4=0,0,43,42;MQ=60;FQ=-282	GT:PL:GQ	1/1:255,255,0:99
Tb927_01_v4	252004	.	C	T	222	.	DP=84;VDB=4.114184e-01;AF1=1;AC1=2;DP4=0,0,42,42;MQ=60;FQ=-280	GT:PL:GQ	1/1:255,253,0:99
Tb927_01_v4	252014	.	G	A	222	.	DP=81;VDB=2.066459e-01;AF1=1;AC1=2;DP4=0,0,43,38;MQ=60;FQ=-271	GT:PL:GQ	1/1:255,244,0:99
Tb927_01_v4	252042	.	C	T	222	.	DP=70;VDB=4.302759e-01;AF1=1;AC1=2;DP4=0,0,39,31;MQ=60;FQ=-238	GT:PL:GQ	1/1:255,211,0:99
Tb927_01_v4	252129	.	C	T	222	.	DP=56;VDB=3.642186e-01;AF1=1;AC1=2;DP4=0,0,24,32;MQ=60;FQ=-196	GT:PL:GQ	1/1:255,169,0:99
Tb927_01_v4	252138	.	T	C	195	.	DP=58;VDB=1.777683e-01;RPB=-4.622012e-01;AF1=0.5;AC1=1;DP4=20,20,10,8;MQ=60;FQ=198;PV4=0.78,1,1,0.052	GT:PL:GQ	0/1:225,0,255:99
Tb927_01_v4	252245	.	C	T	175	.	DP=66;VDB=1.914542e-01;RPB=1.142656e+00;AF1=0.5;AC1=1;DP4=24,21,17,4;MQ=60;FQ=178;PV4=0.055,0.016,1,0.42	GT:PL:GQ	0/1:205,0,255:99
Tb927_01_v4	252251	.	A	T	204	.	DP=69;VDB=2.056601e-01;RPB=-6.238578e-02;AF1=0.5;AC1=1;DP4=24,19,16,6;MQ=60;FQ=207;PV4=0.28,1,1,0.072	GT:PL:GQ	0/1:234,0,255:99
Tb927_01_v4	252320	.	T	C	220	.	DP=66;VDB=1.896484e-01;RPB=1.203812e+00;AF1=0.5;AC1=1;DP4=18,26,12,10;MQ=60;FQ=222;PV4=0.31,1,1,1	GT:PL:GQ	0/1:250,0,255:99
Tb927_01_v4	252481	.	G	A	225	.	DP=65;VDB=7.245380e-02;RPB=-8.586273e-01;AF1=0.5;AC1=1;DP4=20,18,15,12;MQ=60;FQ=225;PV4=1,0.41,1,0.45	GT:PL:GQ	0/1:255,0,255:99
Tb927_01_v4	252582	.	A	G	225	.	DP=81;VDB=2.186330e-01;RPB=-2.961871e-01;AF1=0.5;AC1=1;DP4=18,30,16,15;MQ=60;FQ=225;PV4=0.25,0.32,1,1	GT:PL:GQ	0/1:255,0,255:99
Tb927_01_v4	252655	.	T	A	225	.	DP=71;VDB=1.705687e-01;RPB=-8.951436e-02;AF1=0.5;AC1=1;DP4=19,26,10,16;MQ=60;FQ=225;PV4=0.81,1,1,1	GT:PL:GQ	0/1:255,0,255:99
Tb927_01_v4	252825	.	T	C	225	.	DP=69;VDB=4.823113e-02;RPB=7.857111e-01;AF1=0.5;AC1=1;DP4=7,16,25,19;MQ=60;FQ=214;PV4=0.07,1,1,0.38	GT:PL:GQ	0/1:255,0,241:99
Tb927_01_v4	253081	.	T	C	222	.	DP=63;VDB=3.216134e-01;AF1=1;AC1=2;DP4=0,0,33,30;MQ=60;FQ=-217	GT:PL:GQ	1/1:255,190,0:99
Tb927_01_v4	253228	.	T	C	225	.	DP=64;VDB=2.288518e-01;RPB=-9.776591e-01;AF1=0.5;AC1=1;DP4=27,13,8,16;MQ=60;FQ=225;PV4=0.01,1,1,1	GT:PL:GQ	0/1:255,0,255:99
Tb927_01_v4	253470	.	C	T	213	.	DP=56;VDB=1.787933e-01;RPB=-2.654971e-02;AF1=0.5;AC1=1;DP4=12,24,10,9;MQ=60;FQ=216;PV4=0.25,0.043,1,0.5	GT:PL:GQ	0/1:243,0,255:99
Tb927_01_v4	253481	.	T	C	225	.	DP=51;VDB=1.980806e-01;RPB=-5.884275e-01;AF1=0.5;AC1=1;DP4=10,21,10,10;MQ=60;FQ=225;PV4=0.25,0.081,1,0.38	GT:PL:GQ	0/1:255,0,255:99
Tb927_01_v4	253490	.	G	T	225	.	DP=48;VDB=1.923438e-01;RPB=-6.113850e-01;AF1=0.5;AC1=1;DP4=12,17,9,10;MQ=60;FQ=225;PV4=0.77,0.39,1,1	GT:PL:GQ	0/1:255,0,255:99
Tb927_01_v4	253607	.	G	A	225	.	DP=70;VDB=1.598284e-02;RPB=-6.005944e-01;AF1=0.5;AC1=1;DP4=23,22,15,10;MQ=60;FQ=225;PV4=0.62,0.45,1,0.26	GT:PL:GQ	0/1:255,0,255:99
Tb927_01_v4	253677	.	acccccccccc	.	65.3	.	INDEL;IS=7,0.155556;DP=45;VDB=6.294687e-02;AF1=0;AC1=0;DP4=16,10,1,3;MQ=60;FQ=-62.5;PV4=0.29,1,1,0.49	PL	0
Tb927_01_v4	253678	.	C	A	222	.	DP=40;VDB=8.608671e-02;AF1=1;AC1=2;DP4=0,0,16,10;MQ=60;FQ=-105	GT:PL:GQ	1/1:255,78,0:99
Tb927_01_v4	253739	.	T	C	222	.	DP=29;VDB=2.495555e-01;AF1=1;AC1=2;DP4=0,0,8,21;MQ=59;FQ=-114	GT:PL:GQ	1/1:255,87,0:99
Tb927_01_v4	253760	.	C	A	140	.	DP=18;VDB=8.605244e-03;AF1=1;AC1=2;DP4=0,0,5,6;MQ=57;FQ=-60	GT:PL:GQ	1/1:173,33,0:63
Tb927_01_v4	253809	.	C	T	222	.	DP=17;VDB=4.046138e-02;AF1=1;AC1=2;DP4=0,0,9,8;MQ=60;FQ=-78	GT:PL:GQ	1/1:255,51,0:99
Tb927_01_v4	253883	.	G	C	222	.	DP=39;VDB=2.579648e-01;AF1=1;AC1=2;DP4=0,0,20,19;MQ=60;FQ=-144	GT:PL:GQ	1/1:255,117,0:99
Tb927_01_v4	253901	.	A	G	225	.	DP=53;VDB=6.769829e-02;RPB=-1.547891e+00;AF1=0.5;AC1=1;DP4=14,7,14,17;MQ=60;FQ=225;PV4=0.16,0.038,1,0.062	GT:PL:GQ	0/1:255,0,255:99
Tb927_01_v4	253940	.	C	T	225	.	DP=67;VDB=1.424543e-01;RPB=1.670251e-01;AF1=0.5;AC1=1;DP4=16,19,16,15;MQ=60;FQ=225;PV4=0.81,0.068,1,0.31	GT:PL:GQ	0/1:255,0,255:99
Tb927_01_v4	253943	.	A	G	222	.	DP=66;VDB=1.107306e-01;AF1=1;AC1=2;DP4=0,0,31,34;MQ=60;FQ=-223	GT:PL:GQ	1/1:255,196,0:99
Tb927_01_v4	253997	.	T	A	9.52	.	DP=61;VDB=4.000000e-02;RPB=1.694823e+00;AF1=0.5;AC1=1;DP4=7,0,0,2;MQ=60;FQ=12.3;PV4=0.028,1,1,1	GT:PL:GQ	0/1:39,0,72:41
Tb927_01_v4	253998	.	T	A	11.3	.	DP=61;VDB=3.520000e-02;RPB=1.694823e+00;AF1=0.5;AC1=1;DP4=7,0,0,2;MQ=60;FQ=14.1;PV4=0.028,1,1,1	GT:PL:GQ	0/1:41,0,60:43
Tb927_01_v4	254000	.	tgt	tt,t	109	.	INDEL;IS=58,0.966667;DP=60;VDB=6.209387e-02;AF1=1;AC1=2;DP4=0,0,26,25;MQ=60;FQ=-147	GT:PL:GQ	1/1:255,217,105,255,0,250:99
Tb927_01_v4	254001	.	G	T	27.8	.	DP=2;VDB=2.560000e-02;AF1=1;AC1=2;DP4=0,0,0,2;MQ=60;FQ=-33	GT:PL:GQ	1/1:59,6,0:10
Tb927_01_v4	254397	.	A	G	222	.	DP=63;VDB=3.038460e-01;AF1=1;AC1=2;DP4=0,0,29,32;MQ=60;FQ=-211	GT:PL:GQ	1/1:255,184,0:99
Tb927_01_v4	254415	.	A	G	222	.	DP=61;VDB=3.919092e-01;AF1=1;AC1=2;DP4=0,0,25,36;MQ=60;FQ=-211	GT:PL:GQ	1/1:255,184,0:99
Tb927_01_v4	254421	.	T	C	222	.	DP=57;VDB=2.358033e-01;AF1=1;AC1=2;DP4=0,0,22,34;MQ=60;FQ=-196	GT:PL:GQ	1/1:255,169,0:99
Tb927_01_v4	254480	.	A	G	222	.	DP=58;VDB=2.301711e-01;AF1=1;AC1=2;DP4=0,0,29,29;MQ=60;FQ=-202	GT:PL:GQ	1/1:255,175,0:99
Tb927_01_v4	254494	.	T	C	222	.	DP=71;VDB=1.889165e-01;AF1=1;AC1=2;DP4=0,0,39,32;MQ=60;FQ=-241	GT:PL:GQ	1/1:255,214,0:99
Tb927_01_v4	254516	.	A	C	222	.	DP=71;VDB=3.541918e-01;AF1=1;AC1=2;DP4=0,0,42,29;MQ=60;FQ=-241	GT:PL:GQ	1/1:255,214,0:99
Tb927_01_v4	254750	.	C	T	222	.	DP=74;VDB=4.430984e-01;AF1=1;AC1=2;DP4=0,0,46,26;MQ=60;FQ=-244	GT:PL:GQ	1/1:255,217,0:99
Tb927_01_v4	254812	.	C	T	222	.	DP=26;VDB=2.381084e-01;AF1=1;AC1=2;DP4=0,0,15,11;MQ=60;FQ=-105	GT:PL:GQ	1/1:255,78,0:99
Tb927_01_v4	254833	.	A	C	11.1	.	DP=21;VDB=2.199398e-05;AF1=1;AC1=2;DP4=0,0,2,0;MQ=60;FQ=-33	GT:PL:GQ	1/1:42,6,0:9
Tb927_01_v4	254895	.	C	T	222	.	DP=52;VDB=3.672708e-01;AF1=1;AC1=2;DP4=0,0,25,25;MQ=60;FQ=-178	GT:PL:GQ	1/1:255,151,0:99
Tb927_01_v4	255655	.	C	T	225	.	DP=71;VDB=3.233042e-01;RPB=1.618948e+00;AF1=0.5;AC1=1;DP4=16,8,22,23;MQ=60;FQ=225;PV4=0.21,0.073,1,0.38	GT:PL:GQ	0/1:255,0,255:99
Tb927_01_v4	255917	.	T	C	222	.	DP=82;VDB=3.336169e-01;AF1=1;AC1=2;DP4=0,0,39,42;MQ=60;FQ=-271	GT:PL:GQ	1/1:255,244,0:99
Tb927_01_v4	256122	.	G	A	225	.	DP=59;VDB=2.367247e-01;RPB=-8.850535e-01;AF1=0.5;AC1=1;DP4=10,11,15,21;MQ=60;FQ=223;PV4=0.78,0.46,1,0.1	GT:PL:GQ	0/1:255,0,251:99
Tb927_01_v4	256346	.	a	.	98.5	.	INDEL;IS=2,0.018519;DP=108;VDB=2.188599e-01;AF1=0;AC1=0;DP4=13,19,1,1;MQ=60;FQ=-95.5;PV4=1,1,1,1	PL	0
Tb927_01_v4	256346	.	A	T	222	.	DP=108;VDB=8.613446e-02;AF1=1;AC1=2;DP4=0,0,13,21;MQ=60;FQ=-129	GT:PL:GQ	1/1:255,102,0:99
Tb927_01_v4	256479	.	A	G	222	.	DP=68;VDB=4.276880e-01;AF1=1;AC1=2;DP4=0,0,34,34;MQ=60;FQ=-232	GT:PL:GQ	1/1:255,205,0:99
Tb927_01_v4	256482	.	G	A	222	.	DP=67;VDB=3.455917e-01;AF1=1;AC1=2;DP4=0,0,31,36;MQ=60;FQ=-229	GT:PL:GQ	1/1:255,202,0:99
Tb927_01_v4	256791	.	G	A	222	.	DP=71;VDB=3.161526e-02;AF1=1;AC1=2;DP4=0,0,40,30;MQ=60;FQ=-238	GT:PL:GQ	1/1:255,211,0:99
Tb927_01_v4	256832	.	G	A	222	.	DP=82;VDB=2.422235e-01;AF1=1;AC1=2;DP4=0,0,44,37;MQ=60;FQ=-271	GT:PL:GQ	1/1:255,244,0:99
Tb927_01_v4	257055	.	C	T	222	.	DP=75;VDB=3.689338e-01;AF1=1;AC1=2;DP4=0,0,32,41;MQ=60;FQ=-247	GT:PL:GQ	1/1:255,220,0:99
Tb927_01_v4	257181	.	C	T	222	.	DP=83;VDB=3.492434e-01;AF1=1;AC1=2;DP4=0,0,47,35;MQ=60;FQ=-274	GT:PL:GQ	1/1:255,247,0:99
Tb927_01_v4	257240	.	T	C	222	.	DP=63;VDB=4.071820e-01;AF1=1;AC1=2;DP4=0,0,31,32;MQ=60;FQ=-217	GT:PL:GQ	1/1:255,190,0:99
Tb927_01_v4	257285	.	G	A	222	.	DP=67;VDB=1.304317e-01;AF1=1;AC1=2;DP4=0,0,31,34;MQ=60;FQ=-223	GT:PL:GQ	1/1:255,196,0:99
Tb927_01_v4	257334	.	T	C	222	.	DP=92;VDB=4.803630e-01;AF1=1;AC1=2;DP4=0,0,26,66;MQ=60;FQ=-282	GT:PL:GQ	1/1:255,255,0:99
Tb927_01_v4	257926	.	G	A	222	.	DP=75;VDB=7.760514e-02;AF1=1;AC1=2;DP4=0,0,39,35;MQ=60;FQ=-250	GT:PL:GQ	1/1:255,223,0:99
Tb927_01_v4	257938	.	C	T	222	.	DP=69;VDB=3.377299e-01;AF1=1;AC1=2;DP4=0,0,37,32;MQ=60;FQ=-235	GT:PL:GQ	1/1:255,208,0:99
Tb927_01_v4	257997	.	C	T	222	.	DP=81;VDB=2.181128e-01;AF1=1;AC1=2;DP4=0,0,39,38;MQ=60;FQ=-259	GT:PL:GQ	1/1:255,232,0:99
Tb927_01_v4	258039	.	C	T	222	.	DP=77;VDB=4.126215e-01;AF1=1;AC1=2;DP4=0,0,39,36;MQ=60;FQ=-253	GT:PL:GQ	1/1:255,226,0:99
Tb927_01_v4	258044	.	G	A	222	.	DP=82;VDB=6.581218e-02;AF1=1;AC1=2;DP4=0,0,43,36;MQ=60;FQ=-265	GT:PL:GQ	1/1:255,238,0:99
Tb927_01_v4	258136	.	T	C	222	.	DP=77;VDB=4.080371e-01;AF1=1;AC1=2;DP4=0,0,33,43;MQ=60;FQ=-256	GT:PL:GQ	1/1:255,229,0:99
Tb927_01_v4	258149	.	G	C	222	.	DP=73;VDB=4.399389e-01;AF1=1;AC1=2;DP4=0,0,30,42;MQ=60;FQ=-244	GT:PL:GQ	1/1:255,217,0:99
Tb927_01_v4	258267	.	T	A	222	.	DP=68;VDB=3.342859e-01;AF1=1;AC1=2;DP4=0,0,35,28;MQ=60;FQ=-217	GT:PL:GQ	1/1:255,190,0:99
Tb927_01_v4	258279	.	G	A	222	.	DP=67;VDB=1.310725e-01;AF1=1;AC1=2;DP4=0,0,42,21;MQ=60;FQ=-217	GT:PL:GQ	1/1:255,190,0:99
Tb927_01_v4	258385	.	C	T	222	.	DP=76;VDB=3.831184e-01;AF1=1;AC1=2;DP4=0,0,35,41;MQ=60;FQ=-256	GT:PL:GQ	1/1:255,229,0:99
Tb927_01_v4	258411	.	C	G	222	.	DP=75;VDB=2.952393e-01;AF1=1;AC1=2;DP4=0,0,33,39;MQ=60;FQ=-244	GT:PL:GQ	1/1:255,217,0:99
Tb927_01_v4	258412	.	T	C	222	.	DP=75;VDB=2.592762e-01;AF1=1;AC1=2;DP4=0,0,33,39;MQ=60;FQ=-244	GT:PL:GQ	1/1:255,217,0:99
Tb927_01_v4	258531	.	G	C	222	.	DP=78;VDB=3.190283e-01;AF1=1;AC1=2;DP4=0,0,43,34;MQ=60;FQ=-259	GT:PL:GQ	1/1:255,232,0:99
Tb927_01_v4	258702	.	A	G	222	.	DP=64;VDB=2.067694e-01;AF1=1;AC1=2;DP4=0,0,35,28;MQ=60;FQ=-217	GT:PL:GQ	1/1:255,190,0:99
Tb927_01_v4	258785	.	C	G	222	.	DP=68;VDB=4.189181e-01;AF1=1;AC1=2;DP4=0,0,22,46;MQ=60;FQ=-232	GT:PL:GQ	1/1:255,205,0:99
Tb927_01_v4	258828	.	C	T	222	.	DP=69;VDB=4.061540e-01;AF1=1;AC1=2;DP4=0,0,29,40;MQ=60;FQ=-235	GT:PL:GQ	1/1:255,208,0:99
Tb927_01_v4	258936	.	C	T	222	.	DP=79;VDB=1.273529e-01;AF1=1;AC1=2;DP4=0,0,41,38;MQ=60;FQ=-265	GT:PL:GQ	1/1:255,238,0:99
Tb927_01_v4	259521	.	G	A	222	.	DP=70;VDB=4.121833e-01;AF1=1;AC1=2;DP4=0,0,38,28;MQ=60;FQ=-226	GT:PL:GQ	1/1:255,199,0:99
Tb927_01_v4	259656	.	T	G	222	.	DP=62;VDB=2.655921e-01;AF1=1;AC1=2;DP4=0,0,26,36;MQ=60;FQ=-214	GT:PL:GQ	1/1:255,187,0:99
Tb927_01_v4	259892	.	T	C	222	.	DP=69;VDB=2.628088e-01;AF1=1;AC1=2;DP4=0,0,39,30;MQ=60;FQ=-235	GT:PL:GQ	1/1:255,208,0:99
Tb927_01_v4	259911	.	G	A	222	.	DP=66;VDB=1.221543e-01;AF1=1;AC1=2;DP4=0,0,37,29;MQ=60;FQ=-226	GT:PL:GQ	1/1:255,199,0:99
Tb927_01_v4	259944	.	A	G	222	.	DP=53;VDB=3.346974e-01;AF1=1;AC1=2;DP4=0,0,25,28;MQ=60;FQ=-187	GT:PL:GQ	1/1:255,160,0:99
Tb927_01_v4	259987	.	A	T	222	.	DP=62;VDB=1.998322e-01;AF1=1;AC1=2;DP4=0,0,26,35;MQ=60;FQ=-211	GT:PL:GQ	1/1:255,184,0:99
Tb927_01_v4	260147	.	A	G	222	.	DP=78;VDB=4.528471e-01;AF1=1;AC1=2;DP4=0,0,33,43;MQ=60;FQ=-256	GT:PL:GQ	1/1:255,229,0:99
Tb927_01_v4	260183	.	T	C	222	.	DP=78;VDB=4.578496e-01;AF1=1;AC1=2;DP4=0,0,25,52;MQ=60;FQ=-259	GT:PL:GQ	1/1:255,232,0:99
Tb927_01_v4	260327	.	A	C	222	.	DP=59;VDB=3.791730e-01;AF1=1;AC1=2;DP4=0,0,29,30;MQ=60;FQ=-205	GT:PL:GQ	1/1:255,178,0:99
Tb927_01_v4	260342	.	T	C	222	.	DP=53;VDB=3.601283e-01;AF1=1;AC1=2;DP4=0,0,24,28;MQ=60;FQ=-184	GT:PL:GQ	1/1:255,157,0:99
Tb927_01_v4	260630	.	A	T	222	.	DP=71;VDB=4.280194e-01;AF1=1;AC1=2;DP4=0,0,42,27;MQ=60;FQ=-235	GT:PL:GQ	1/1:255,208,0:99
Tb927_01_v4	260776	.	G	A	222	.	DP=59;VDB=3.262746e-01;AF1=1;AC1=2;DP4=0,0,31,28;MQ=60;FQ=-205	GT:PL:GQ	1/1:255,178,0:99
Tb927_01_v4	260831	.	C	G	222	.	DP=56;VDB=3.528292e-01;AF1=1;AC1=2;DP4=0,0,30,24;MQ=60;FQ=-190	GT:PL:GQ	1/1:255,163,0:99
Tb927_01_v4	260847	.	C	T	222	.	DP=61;VDB=3.761639e-01;AF1=1;AC1=2;DP4=0,0,31,26;MQ=60;FQ=-199	GT:PL:GQ	1/1:255,172,0:99
Tb927_01_v4	260883	.	C	T	222	.	DP=72;VDB=1.689728e-01;AF1=1;AC1=2;DP4=0,0,41,29;MQ=60;FQ=-238	GT:PL:GQ	1/1:255,211,0:99
Tb927_01_v4	261000	.	gacac	gac	214	.	INDEL;IS=37,0.740000;DP=50;VDB=2.833809e-01;AF1=1;AC1=2;DP4=0,0,14,21;MQ=60;FQ=-140	GT:PL:GQ	1/1:255,105,0:99
Tb927_01_v4	261002	.	cacc	c,ccc	73.2	.	INDEL;IS=4,0.081633;DP=12;VDB=2.649457e-02;AF1=1;AC1=2;DP4=0,0,2,2;MQ=60;FQ=-40.5	GT:PL:GQ	1/1:172,66,60,114,0,108:10
Tb927_01_v4	261003	.	A	C	6.2	.	DP=46;AF1=1;AC1=2;DP4=0,0,1,0;MQ=60;FQ=-30	GT:PL:GQ	1/1:35,3,0:4
Tb927_01_v4	261041	.	A	G	222	.	DP=60;VDB=2.585578e-01;AF1=1;AC1=2;DP4=0,0,27,31;MQ=60;FQ=-202	GT:PL:GQ	1/1:255,175,0:99
Tb927_01_v4	261116	.	A	G	222	.	DP=81;VDB=4.514698e-01;AF1=1;AC1=2;DP4=0,0,37,43;MQ=60;FQ=-268	GT:PL:GQ	1/1:255,241,0:99
Tb927_01_v4	261192	.	C	T	222	.	DP=86;VDB=4.567598e-01;AF1=1;AC1=2;DP4=0,0,43,42;MQ=60;FQ=-282	GT:PL:GQ	1/1:255,255,0:99
Tb927_01_v4	261345	.	A	T	222	.	DP=72;VDB=4.313078e-01;AF1=1;AC1=2;DP4=0,0,37,32;MQ=60;FQ=-235	GT:PL:GQ	1/1:255,208,0:99
Tb927_01_v4	261574	.	A	G	222	.	DP=85;VDB=4.080861e-01;AF1=1;AC1=2;DP4=0,0,37,48;MQ=60;FQ=-282	GT:PL:GQ	1/1:255,255,0:99
Tb927_01_v4	261789	.	A	G	222	.	DP=57;VDB=3.103525e-01;AF1=1;AC1=2;DP4=0,0,25,32;MQ=60;FQ=-199	GT:PL:GQ	1/1:255,172,0:99
Tb927_01_v4	261960	.	C	T	222	.	DP=68;VDB=4.245894e-01;AF1=1;AC1=2;DP4=0,0,31,36;MQ=60;FQ=-229	GT:PL:GQ	1/1:255,202,0:99
Tb927_01_v4	262021	.	A	G	222	.	DP=59;VDB=8.501361e-03;AF1=1;AC1=2;DP4=0,0,29,29;MQ=60;FQ=-202	GT:PL:GQ	1/1:255,175,0:99
Tb927_01_v4	262036	.	G	A	222	.	DP=55;VDB=3.263240e-01;AF1=1;AC1=2;DP4=0,0,25,28;MQ=60;FQ=-187	GT:PL:GQ	1/1:255,160,0:99
Tb927_01_v4	262042	.	A	G	222	.	DP=54;VDB=4.454809e-02;AF1=1;AC1=2;DP4=0,0,23,30;MQ=60;FQ=-187	GT:PL:GQ	1/1:255,160,0:99
Tb927_01_v4	262126	.	A	G	222	.	DP=41;VDB=2.986349e-01;AF1=1;AC1=2;DP4=0,0,22,19;MQ=60;FQ=-150	GT:PL:GQ	1/1:255,123,0:99
Tb927_01_v4	262165	.	T	C	222	.	DP=15;VDB=9.148405e-03;AF1=1;AC1=2;DP4=0,0,9,6;MQ=60;FQ=-72	GT:PL:GQ	1/1:255,45,0:87
Tb927_01_v4	262171	.	T	C	193	.	DP=11;VDB=2.152812e-03;AF1=1;AC1=2;DP4=0,0,8,2;MQ=60;FQ=-57	GT:PL:GQ	1/1:226,30,0:57
Tb927_01_v4	262174	.	G	A	201	.	DP=11;VDB=2.491974e-03;AF1=1;AC1=2;DP4=0,0,9,2;MQ=60;FQ=-60	GT:PL:GQ	1/1:234,33,0:63
Tb927_01_v4	262231	.	A	C	222	.	DP=30;VDB=2.630641e-03;AF1=1;AC1=2;DP4=0,0,21,9;MQ=60;FQ=-117	GT:PL:GQ	1/1:255,90,0:99
Tb927_01_v4	262292	.	A	G	222	.	DP=78;VDB=4.583447e-01;AF1=1;AC1=2;DP4=0,0,45,33;MQ=60;FQ=-262	GT:PL:GQ	1/1:255,235,0:99
Tb927_01_v4	262465	.	A	C	222	.	DP=59;VDB=3.975385e-01;AF1=1;AC1=2;DP4=0,0,34,25;MQ=60;FQ=-205	GT:PL:GQ	1/1:255,178,0:99
Tb927_01_v4	263020	.	C	T	222	.	DP=67;VDB=3.536819e-01;AF1=1;AC1=2;DP4=0,0,36,30;MQ=60;FQ=-226	GT:PL:GQ	1/1:255,199,0:99
Tb927_01_v4	263024	.	A	G	222	.	DP=68;VDB=4.302464e-01;AF1=1;AC1=2;DP4=0,0,35,33;MQ=60;FQ=-232	GT:PL:GQ	1/1:255,205,0:99
Tb927_01_v4	263041	.	C	A	222	.	DP=76;VDB=2.758932e-01;AF1=1;AC1=2;DP4=0,0,34,40;MQ=60;FQ=-250	GT:PL:GQ	1/1:255,223,0:99
Tb927_01_v4	263341	.	C	T	222	.	DP=51;VDB=1.196528e-01;AF1=1;AC1=2;DP4=0,0,16,35;MQ=60;FQ=-181	GT:PL:GQ	1/1:255,154,0:99
Tb927_01_v4	263783	.	C	.	54	.	DP=30;VDB=6.400000e-02;RPB=3.012320e-01;AF1=0;AC1=0;DP4=14,13,2,0;MQ=60;FQ=-51;PV4=0.49,1,1,1	PL	0
Tb927_01_v4	263783	.	c	cCT	22.5	.	INDEL;IS=1,0.033333;DP=30;AF1=1;AC1=2;DP4=0,0,0,1;MQ=60;FQ=-37.5	GT:PL:GQ	1/1:60,3,0:6
Tb927_01_v4	263900	.	T	G	222	.	DP=66;VDB=9.126671e-02;AF1=1;AC1=2;DP4=0,0,44,22;MQ=60;FQ=-226	GT:PL:GQ	1/1:255,199,0:99
Tb927_01_v4	263999	.	G	A	222	.	DP=76;VDB=3.431711e-01;AF1=1;AC1=2;DP4=0,0,36,40;MQ=60;FQ=-256	GT:PL:GQ	1/1:255,229,0:99
Tb927_01_v4	264062	.	A	G	222	.	DP=65;VDB=1.786755e-01;AF1=1;AC1=2;DP4=0,0,26,39;MQ=60;FQ=-223	GT:PL:GQ	1/1:255,196,0:99
Tb927_01_v4	264072	.	A	T	222	.	DP=59;VDB=8.332340e-02;AF1=1;AC1=2;DP4=0,0,27,31;MQ=60;FQ=-202	GT:PL:GQ	1/1:255,175,0:99
Tb927_01_v4	264239	.	A	G	222	.	DP=66;VDB=3.695501e-01;AF1=1;AC1=2;DP4=0,0,39,25;MQ=60;FQ=-220	GT:PL:GQ	1/1:255,193,0:99
Tb927_01_v4	264255	.	G	A	222	.	DP=62;VDB=4.067407e-01;AF1=1;AC1=2;DP4=0,0,36,25;MQ=60;FQ=-211	GT:PL:GQ	1/1:255,184,0:99
Tb927_01_v4	264523	.	T	C	222	.	DP=68;VDB=2.241512e-01;AF1=1;AC1=2;DP4=0,0,35,33;MQ=60;FQ=-232	GT:PL:GQ	1/1:255,205,0:99
Tb927_01_v4	264687	.	T	C	222	.	DP=87;VDB=2.757601e-01;AF1=1;AC1=2;DP4=0,0,46,40;MQ=60;FQ=-282	GT:PL:GQ	1/1:255,255,0:99
Tb927_01_v4	265011	.	T	C	222	.	DP=62;VDB=1.481688e-01;AF1=1;AC1=2;DP4=0,0,39,23;MQ=60;FQ=-214	GT:PL:GQ	1/1:255,187,0:99
Tb927_01_v4	265401	.	G	A	222	.	DP=76;VDB=1.113844e-01;RPB=7.958798e-01;AF1=1;AC1=2;DP4=0,1,32,41;MQ=60;FQ=-231;PV4=1,1,1,0.32	GT:PL:GQ	1/1:255,204,0:99
Tb927_01_v4	265433	.	C	T	222	.	DP=97;VDB=2.694478e-02;RPB=3.392857e-01;AF1=1;AC1=2;DP4=0,1,39,57;MQ=60;FQ=-282;PV4=1,0.33,1,0.28	GT:PL:GQ	1/1:255,255,0:99
Tb927_01_v4	265488	.	A	C	222	.	DP=84;VDB=4.665676e-01;AF1=1;AC1=2;DP4=0,0,42,41;MQ=60;FQ=-277	GT:PL:GQ	1/1:255,250,0:99
Tb927_01_v4	265493	.	G	T	222	.	DP=81;VDB=4.665195e-01;AF1=1;AC1=2;DP4=0,0,39,41;MQ=60;FQ=-268	GT:PL:GQ	1/1:255,241,0:99
Tb927_01_v4	265652	.	G	A	222	.	DP=77;VDB=4.493412e-01;RPB=-5.470108e-01;AF1=1;AC1=2;DP4=1,0,33,42;MQ=60;FQ=-219;PV4=0.45,0.23,1,0.25	GT:PL:GQ	1/1:255,192,0:99
Tb927_01_v4	265660	.	A	G	222	.	DP=76;VDB=2.505903e-01;AF1=1;AC1=2;DP4=0,0,35,39;MQ=60;FQ=-250	GT:PL:GQ	1/1:255,223,0:99
Tb927_01_v4	265929	.	G	A	222	.	DP=62;VDB=2.719302e-01;AF1=1;AC1=2;DP4=0,0,28,33;MQ=60;FQ=-211	GT:PL:GQ	1/1:255,184,0:99
Tb927_01_v4	265941	.	G	A	222	.	DP=58;VDB=3.340558e-01;AF1=1;AC1=2;DP4=0,0,24,34;MQ=60;FQ=-202	GT:PL:GQ	1/1:255,175,0:99
Tb927_01_v4	266120	.	C	T	222	.	DP=68;VDB=3.119196e-01;AF1=1;AC1=2;DP4=0,0,29,33;MQ=60;FQ=-214	GT:PL:GQ	1/1:255,187,0:99
Tb927_01_v4	266122	.	T	C	222	.	DP=67;VDB=2.141512e-01;AF1=1;AC1=2;DP4=0,0,29,33;MQ=60;FQ=-214	GT:PL:GQ	1/1:255,187,0:99
Tb927_01_v4	266272	.	A	G	222	.	DP=61;VDB=3.913595e-01;AF1=1;AC1=2;DP4=0,0,29,30;MQ=60;FQ=-205	GT:PL:GQ	1/1:255,178,0:99
Tb927_01_v4	266394	.	G	A	222	.	DP=61;VDB=2.369907e-01;AF1=1;AC1=2;DP4=0,0,29,31;MQ=60;FQ=-208	GT:PL:GQ	1/1:255,181,0:99
Tb927_01_v4	266440	.	A	G	222	.	DP=62;VDB=2.541603e-01;AF1=1;AC1=2;DP4=0,0,32,30;MQ=60;FQ=-214	GT:PL:GQ	1/1:255,187,0:99
Tb927_01_v4	266460	.	G	C	222	.	DP=63;VDB=2.988565e-01;AF1=1;AC1=2;DP4=0,0,33,29;MQ=60;FQ=-214	GT:PL:GQ	1/1:255,187,0:99
Tb927_01_v4	266817	.	G	A	222	.	DP=69;VDB=9.283596e-02;AF1=1;AC1=2;DP4=0,0,35,31;MQ=60;FQ=-226	GT:PL:GQ	1/1:255,199,0:99
Tb927_01_v4	266966	.	T	C	222	.	DP=68;VDB=6.900494e-02;AF1=1;AC1=2;DP4=0,0,24,43;MQ=60;FQ=-229	GT:PL:GQ	1/1:255,202,0:99
Tb927_01_v4	267610	.	G	A	222	.	DP=85;VDB=4.753560e-01;AF1=1;AC1=2;DP4=0,0,42,42;MQ=60;FQ=-280	GT:PL:GQ	1/1:255,253,0:99
Tb927_01_v4	267622	.	T	C	222	.	DP=86;VDB=2.467168e-01;AF1=1;AC1=2;DP4=0,0,43,42;MQ=60;FQ=-282	GT:PL:GQ	1/1:255,255,0:99
Tb927_01_v4	267901	.	T	C	222	.	DP=64;VDB=4.093212e-01;AF1=1;AC1=2;DP4=0,0,35,28;MQ=60;FQ=-217	GT:PL:GQ	1/1:255,190,0:99
Tb927_01_v4	268239	.	T	G	222	.	DP=81;VDB=4.531294e-01;AF1=1;AC1=2;DP4=0,0,39,39;MQ=60;FQ=-262	GT:PL:GQ	1/1:255,235,0:99
Tb927_01_v4	268458	.	T	C	222	.	DP=79;VDB=3.956607e-01;AF1=1;AC1=2;DP4=0,0,38,40;MQ=60;FQ=-262	GT:PL:GQ	1/1:255,235,0:99
Tb927_01_v4	268481	.	C	A	222	.	DP=89;VDB=4.636188e-01;AF1=1;AC1=2;DP4=0,0,48,39;MQ=60;FQ=-282	GT:PL:GQ	1/1:255,255,0:99
Tb927_01_v4	268600	.	A	G	222	.	DP=63;VDB=3.578715e-01;RPB=-1.561895e+00;AF1=1;AC1=2;DP4=1,0,26,34;MQ=60;FQ=-174;PV4=0.44,0.25,1,1	GT:PL:GQ	1/1:255,147,0:99
Tb927_01_v4	269404	.	A	G	222	.	DP=70;VDB=3.969276e-01;AF1=1;AC1=2;DP4=0,0,35,35;MQ=60;FQ=-238	GT:PL:GQ	1/1:255,211,0:99
Tb927_01_v4	269623	.	C	G	222	.	DP=63;VDB=3.232790e-01;AF1=1;AC1=2;DP4=0,0,30,33;MQ=60;FQ=-217	GT:PL:GQ	1/1:255,190,0:99
Tb927_01_v4	269625	.	A	G	222	.	DP=64;VDB=3.167939e-01;AF1=1;AC1=2;DP4=0,0,30,34;MQ=60;FQ=-220	GT:PL:GQ	1/1:255,193,0:99
Tb927_01_v4	269646	.	A	C	222	.	DP=63;VDB=3.996455e-01;AF1=1;AC1=2;DP4=0,0,33,30;MQ=60;FQ=-217	GT:PL:GQ	1/1:255,190,0:99
Tb927_01_v4	269703	.	T	G	222	.	DP=72;VDB=2.195100e-01;AF1=1;AC1=2;DP4=0,0,35,35;MQ=60;FQ=-238	GT:PL:GQ	1/1:255,211,0:99
Tb927_01_v4	270701	.	C	T	222	.	DP=60;VDB=3.879029e-01;AF1=1;AC1=2;DP4=0,0,29,31;MQ=60;FQ=-208	GT:PL:GQ	1/1:255,181,0:99
Tb927_01_v4	270763	.	A	C	222	.	DP=61;VDB=9.343672e-02;AF1=1;AC1=2;DP4=0,0,36,25;MQ=60;FQ=-211	GT:PL:GQ	1/1:255,184,0:99
Tb927_01_v4	270882	.	G	T	222	.	DP=66;VDB=4.201223e-01;AF1=1;AC1=2;DP4=0,0,38,27;MQ=60;FQ=-223	GT:PL:GQ	1/1:255,196,0:99
Tb927_01_v4	270891	.	T	C	222	.	DP=61;VDB=2.441385e-01;AF1=1;AC1=2;DP4=0,0,36,24;MQ=60;FQ=-208	GT:PL:GQ	1/1:255,181,0:99
Tb927_01_v4	270963	.	A	C	222	.	DP=50;VDB=1.017449e-01;AF1=1;AC1=2;DP4=0,0,23,27;MQ=60;FQ=-178	GT:PL:GQ	1/1:255,151,0:99
Tb927_01_v4	271052	.	C	T	222	.	DP=76;VDB=9.231482e-03;AF1=1;AC1=2;DP4=0,0,32,39;MQ=60;FQ=-241	GT:PL:GQ	1/1:255,214,0:99
Tb927_01_v4	271206	.	G	C	222	.	DP=47;VDB=1.935920e-01;AF1=1;AC1=2;DP4=0,0,20,27;MQ=60;FQ=-168	GT:PL:GQ	1/1:255,141,0:99
Tb927_01_v4	271344	.	G	A	222	.	DP=69;VDB=4.086402e-01;AF1=1;AC1=2;DP4=0,0,36,31;MQ=60;FQ=-229	GT:PL:GQ	1/1:255,202,0:99
Tb927_01_v4	271356	.	T	C	222	.	DP=72;VDB=4.234954e-01;AF1=1;AC1=2;DP4=0,0,40,31;MQ=60;FQ=-241	GT:PL:GQ	1/1:255,214,0:99
Tb927_01_v4	271587	.	C	T	222	.	DP=69;VDB=2.866622e-01;AF1=1;AC1=2;DP4=0,0,28,40;MQ=60;FQ=-232	GT:PL:GQ	1/1:255,205,0:99
Tb927_01_v4	271755	.	C	T	222	.	DP=68;VDB=4.251733e-01;AF1=1;AC1=2;DP4=0,0,42,25;MQ=60;FQ=-229	GT:PL:GQ	1/1:255,202,0:99
Tb927_01_v4	271859	.	C	T	222	.	DP=68;VDB=1.500805e-01;AF1=1;AC1=2;DP4=0,0,33,34;MQ=60;FQ=-229	GT:PL:GQ	1/1:255,202,0:99
Tb927_01_v4	271938	.	G	A	222	.	DP=62;VDB=2.286218e-01;AF1=1;AC1=2;DP4=0,0,37,23;MQ=60;FQ=-208	GT:PL:GQ	1/1:255,181,0:99
Tb927_01_v4	272314	.	C	T	222	.	DP=66;VDB=6.811170e-02;AF1=1;AC1=2;DP4=0,0,27,37;MQ=60;FQ=-220	GT:PL:GQ	1/1:255,193,0:99
Tb927_01_v4	273021	.	C	T	222	.	DP=61;VDB=1.264330e-01;AF1=1;AC1=2;DP4=0,0,35,26;MQ=60;FQ=-211	GT:PL:GQ	1/1:255,184,0:99
Tb927_01_v4	273453	.	G	A	222	.	DP=60;VDB=3.752266e-01;AF1=1;AC1=2;DP4=0,0,31,28;MQ=60;FQ=-205	GT:PL:GQ	1/1:255,178,0:99
Tb927_01_v4	273624	.	A	T	222	.	DP=68;VDB=4.215794e-01;AF1=1;AC1=2;DP4=0,0,22,45;MQ=60;FQ=-229	GT:PL:GQ	1/1:255,202,0:99
Tb927_01_v4	274180	.	T	C	222	.	DP=63;VDB=3.376558e-01;AF1=1;AC1=2;DP4=0,0,37,25;MQ=60;FQ=-214	GT:PL:GQ	1/1:255,187,0:99
Tb927_01_v4	274800	.	G	T	222	.	DP=91;VDB=4.017310e-01;AF1=1;AC1=2;DP4=0,0,33,56;MQ=60;FQ=-282	GT:PL:GQ	1/1:255,255,0:99
Tb927_01_v4	275189	.	C	T	222	.	DP=77;VDB=2.050964e-01;AF1=1;AC1=2;DP4=0,0,36,39;MQ=60;FQ=-253	GT:PL:GQ	1/1:255,226,0:99
Tb927_01_v4	275276	.	A	G	222	.	DP=57;VDB=3.132485e-01;AF1=1;AC1=2;DP4=0,0,30,27;MQ=60;FQ=-199	GT:PL:GQ	1/1:255,172,0:99
Tb927_01_v4	275418	.	C	T	222	.	DP=57;VDB=3.859550e-01;AF1=1;AC1=2;DP4=0,0,24,32;MQ=60;FQ=-196	GT:PL:GQ	1/1:255,169,0:99
Tb927_01_v4	276109	.	C	T	222	.	DP=71;VDB=4.394774e-01;AF1=1;AC1=2;DP4=0,0,26,45;MQ=60;FQ=-241	GT:PL:GQ	1/1:255,214,0:99
Tb927_01_v4	276222	.	C	T	222	.	DP=70;VDB=3.083110e-01;AF1=1;AC1=2;DP4=0,0,41,28;MQ=60;FQ=-235	GT:PL:GQ	1/1:255,208,0:99
Tb927_01_v4	276303	.	A	G	222	.	DP=57;VDB=2.340033e-01;AF1=1;AC1=2;DP4=0,0,28,29;MQ=60;FQ=-199	GT:PL:GQ	1/1:255,172,0:99
Tb927_01_v4	276519	.	T	C	222	.	DP=67;VDB=1.694059e-01;AF1=1;AC1=2;DP4=0,0,31,36;MQ=60;FQ=-229	GT:PL:GQ	1/1:255,202,0:99
Tb927_01_v4	276746	.	C	A	222	.	DP=101;VDB=3.483104e-01;RPB=-9.622995e-01;AF1=1;AC1=2;DP4=1,0,52,46;MQ=60;FQ=-282;PV4=1,1,1,0.3	GT:PL:GQ	1/1:255,255,0:99
Tb927_01_v4	276849	.	A	C	222	.	DP=71;VDB=3.720818e-01;AF1=1;AC1=2;DP4=0,0,34,34;MQ=60;FQ=-232	GT:PL:GQ	1/1:255,205,0:99
Tb927_01_v4	276859	.	C	T	222	.	DP=71;VDB=4.238890e-01;AF1=1;AC1=2;DP4=0,0,31,39;MQ=60;FQ=-238	GT:PL:GQ	1/1:255,211,0:99
Tb927_01_v4	276906	.	G	A	225	.	DP=78;VDB=5.743404e-02;RPB=-4.282813e-02;AF1=0.5;AC1=1;DP4=9,16,18,35;MQ=60;FQ=224;PV4=1,0.065,1,1	GT:PL:GQ	0/1:255,0,253:99
Tb927_01_v4	276945	.	C	T	222	.	DP=77;VDB=1.368685e-02;AF1=1;AC1=2;DP4=0,0,37,39;MQ=60;FQ=-253	GT:PL:GQ	1/1:255,226,0:99
Tb927_01_v4	277195	.	T	C	222	.	DP=63;VDB=4.020657e-01;AF1=1;AC1=2;DP4=0,0,33,29;MQ=60;FQ=-214	GT:PL:GQ	1/1:255,187,0:99
Tb927_01_v4	277545	.	T	C	222	.	DP=64;VDB=4.126453e-01;AF1=1;AC1=2;DP4=0,0,26,38;MQ=60;FQ=-220	GT:PL:GQ	1/1:255,193,0:99
Tb927_01_v4	277653	.	T	C	222	.	DP=70;VDB=3.531529e-01;AF1=1;AC1=2;DP4=0,0,38,32;MQ=60;FQ=-238	GT:PL:GQ	1/1:255,211,0:99
Tb927_01_v4	278262	.	A	G	222	.	DP=81;VDB=4.469732e-01;AF1=1;AC1=2;DP4=0,0,38,43;MQ=60;FQ=-271	GT:PL:GQ	1/1:255,244,0:99
Tb927_01_v4	278475	.	G	A	222	.	DP=74;VDB=4.405043e-01;AF1=1;AC1=2;DP4=0,0,36,36;MQ=60;FQ=-244	GT:PL:GQ	1/1:255,217,0:99
Tb927_01_v4	278654	.	G	A	158	.	DP=71;VDB=9.063389e-02;RPB=-5.039121e-01;AF1=0.5;AC1=1;DP4=26,26,9,9;MQ=60;FQ=161;PV4=1,0.0021,1,1	GT:PL:GQ	0/1:188,0,255:99
Tb927_01_v4	278689	.	C	A	222	.	DP=70;VDB=4.008755e-01;AF1=1;AC1=2;DP4=0,0,36,34;MQ=60;FQ=-238	GT:PL:GQ	1/1:255,211,0:99
Tb927_01_v4	278868	.	G	A	222	.	DP=72;VDB=1.880752e-01;AF1=1;AC1=2;DP4=0,0,47,25;MQ=60;FQ=-244	GT:PL:GQ	1/1:255,217,0:99
Tb927_01_v4	279380	.	T	G	222	.	DP=64;VDB=3.765657e-01;AF1=1;AC1=2;DP4=0,0,33,31;MQ=60;FQ=-220	GT:PL:GQ	1/1:255,193,0:99
Tb927_01_v4	279580	.	T	C	222	.	DP=70;VDB=4.237498e-01;AF1=1;AC1=2;DP4=0,0,37,33;MQ=60;FQ=-238	GT:PL:GQ	1/1:255,211,0:99
Tb927_01_v4	279712	.	G	T	222	.	DP=80;VDB=2.844605e-01;AF1=1;AC1=2;DP4=0,0,30,50;MQ=60;FQ=-268	GT:PL:GQ	1/1:255,241,0:99
Tb927_01_v4	279813	.	T	G	222	.	DP=24;VDB=7.756214e-02;AF1=1;AC1=2;DP4=0,0,18,6;MQ=60;FQ=-99	GT:PL:GQ	1/1:255,72,0:99
Tb927_01_v4	279890	.	C	A	222	.	DP=52;VDB=3.370128e-01;AF1=1;AC1=2;DP4=0,0,24,24;MQ=60;FQ=-171	GT:PL:GQ	1/1:255,144,0:99
Tb927_01_v4	279940	.	A	C	222	.	DP=60;VDB=4.078892e-02;AF1=1;AC1=2;DP4=0,0,28,30;MQ=60;FQ=-202	GT:PL:GQ	1/1:255,175,0:99
Tb927_01_v4	279994	.	T	G	222	.	DP=57;VDB=3.305496e-01;AF1=1;AC1=2;DP4=0,0,22,35;MQ=60;FQ=-199	GT:PL:GQ	1/1:255,172,0:99
Tb927_01_v4	280009	.	A	C	222	.	DP=56;VDB=1.846912e-01;AF1=1;AC1=2;DP4=0,0,24,32;MQ=60;FQ=-196	GT:PL:GQ	1/1:255,169,0:99
Tb927_01_v4	280165	.	G	C	60	.	DP=34;VDB=4.940956e-02;AF1=1;AC1=2;DP4=0,0,3,0;MQ=60;FQ=-36	GT:PL:GQ	1/1:92,9,0:16
Tb927_01_v4	280207	.	C	G	222	.	DP=45;VDB=3.320791e-01;AF1=1;AC1=2;DP4=0,0,21,21;MQ=60;FQ=-153	GT:PL:GQ	1/1:255,126,0:99
Tb927_01_v4	280235	.	G	A	222	.	DP=62;VDB=1.917221e-02;AF1=1;AC1=2;DP4=0,0,38,24;MQ=60;FQ=-214	GT:PL:GQ	1/1:255,187,0:99
Tb927_01_v4	280319	.	A	G	222	.	DP=65;VDB=2.128642e-01;AF1=1;AC1=2;DP4=0,0,41,23;MQ=60;FQ=-220	GT:PL:GQ	1/1:255,193,0:99
Tb927_01_v4	280355	.	T	C	222	.	DP=65;VDB=3.767394e-01;AF1=1;AC1=2;DP4=0,0,40,24;MQ=60;FQ=-220	GT:PL:GQ	1/1:255,193,0:99
Tb927_01_v4	280473	.	T	C	222	.	DP=69;VDB=2.558707e-01;AF1=1;AC1=2;DP4=0,0,33,34;MQ=60;FQ=-229	GT:PL:GQ	1/1:255,202,0:99
Tb927_01_v4	280899	.	G	A	222	.	DP=65;VDB=4.112518e-01;AF1=1;AC1=2;DP4=0,0,26,38;MQ=60;FQ=-220	GT:PL:GQ	1/1:255,193,0:99
Tb927_01_v4	281041	.	G	A	222	.	DP=83;VDB=4.530205e-01;AF1=1;AC1=2;DP4=0,0,30,51;MQ=60;FQ=-271	GT:PL:GQ	1/1:255,244,0:99
Tb927_01_v4	281076	.	C	G	222	.	DP=64;VDB=2.118563e-01;AF1=1;AC1=2;DP4=0,0,21,43;MQ=60;FQ=-220	GT:PL:GQ	1/1:255,193,0:99
Tb927_01_v4	281088	.	A	T	222	.	DP=65;VDB=3.146834e-01;AF1=1;AC1=2;DP4=0,0,22,41;MQ=60;FQ=-217	GT:PL:GQ	1/1:255,190,0:99
Tb927_01_v4	281089	.	C	T	222	.	DP=66;VDB=3.692684e-01;AF1=1;AC1=2;DP4=0,0,22,41;MQ=60;FQ=-217	GT:PL:GQ	1/1:255,190,0:99
Tb927_01_v4	281122	.	T	C	222	.	DP=63;VDB=2.802890e-01;AF1=1;AC1=2;DP4=0,0,26,37;MQ=60;FQ=-217	GT:PL:GQ	1/1:255,190,0:99
Tb927_01_v4	281186	.	C	A	222	.	DP=55;VDB=1.147057e-01;AF1=1;AC1=2;DP4=0,0,25,29;MQ=60;FQ=-190	GT:PL:GQ	1/1:255,163,0:99
Tb927_01_v4	281246	.	T	C	222	.	DP=61;VDB=2.532065e-01;AF1=1;AC1=2;DP4=0,0,33,28;MQ=60;FQ=-211	GT:PL:GQ	1/1:255,184,0:99
Tb927_01_v4	281359	.	T	G	222	.	DP=61;VDB=1.353485e-01;AF1=1;AC1=2;DP4=0,0,37,24;MQ=60;FQ=-211	GT:PL:GQ	1/1:255,184,0:99
Tb927_01_v4	281407	.	G	A	222	.	DP=76;VDB=3.856012e-01;AF1=1;AC1=2;DP4=0,0,30,46;MQ=60;FQ=-256	GT:PL:GQ	1/1:255,229,0:99
Tb927_01_v4	281468	.	A	G	222	.	DP=57;VDB=3.514467e-01;AF1=1;AC1=2;DP4=0,0,27,30;MQ=60;FQ=-199	GT:PL:GQ	1/1:255,172,0:99
Tb927_01_v4	281717	.	C	T	222	.	DP=52;VDB=1.176886e-01;AF1=1;AC1=2;DP4=0,0,23,27;MQ=60;FQ=-178	GT:PL:GQ	1/1:255,151,0:99
Tb927_01_v4	281881	.	C	G	222	.	DP=68;VDB=1.684027e-01;AF1=1;AC1=2;DP4=0,0,39,29;MQ=60;FQ=-232	GT:PL:GQ	1/1:255,205,0:99
Tb927_01_v4	281946	.	C	A	222	.	DP=81;VDB=3.762190e-01;AF1=1;AC1=2;DP4=0,0,46,33;MQ=60;FQ=-265	GT:PL:GQ	1/1:255,238,0:99
Tb927_01_v4	282098	.	C	G	222	.	DP=70;VDB=3.894139e-01;AF1=1;AC1=2;DP4=0,0,32,37;MQ=60;FQ=-235	GT:PL:GQ	1/1:255,208,0:99
Tb927_01_v4	282101	.	T	C	222	.	DP=67;VDB=1.056606e-01;AF1=1;AC1=2;DP4=0,0,29,36;MQ=60;FQ=-223	GT:PL:GQ	1/1:255,196,0:99
Tb927_01_v4	282207	.	A	C	222	.	DP=69;VDB=1.678866e-01;AF1=1;AC1=2;DP4=0,0,31,38;MQ=60;FQ=-235	GT:PL:GQ	1/1:255,208,0:99
Tb927_01_v4	282484	.	C	G	222	.	DP=93;VDB=6.917938e-02;AF1=1;AC1=2;DP4=0,0,31,58;MQ=60;FQ=-282	GT:PL:GQ	1/1:255,255,0:99
Tb927_01_v4	282598	.	C	T	222	.	DP=62;VDB=1.529612e-01;AF1=1;AC1=2;DP4=0,0,27,35;MQ=60;FQ=-214	GT:PL:GQ	1/1:255,187,0:99
Tb927_01_v4	282733	.	A	G	222	.	DP=63;VDB=2.866114e-01;RPB=1.505099e+00;AF1=1;AC1=2;DP4=1,0,27,33;MQ=60;FQ=-180;PV4=0.46,1,1,1	GT:PL:GQ	1/1:255,153,0:99
Tb927_01_v4	283132	.	A	G	222	.	DP=57;VDB=1.274168e-01;AF1=1;AC1=2;DP4=0,0,32,24;MQ=60;FQ=-196	GT:PL:GQ	1/1:255,169,0:99
Tb927_01_v4	283422	.	C	T	222	.	DP=59;VDB=3.807195e-01;AF1=1;AC1=2;DP4=0,0,30,28;MQ=60;FQ=-202	GT:PL:GQ	1/1:255,175,0:99
Tb927_01_v4	283436	.	C	G	222	.	DP=67;VDB=3.960481e-01;AF1=1;AC1=2;DP4=0,0,32,35;MQ=60;FQ=-229	GT:PL:GQ	1/1:255,202,0:99
Tb927_01_v4	283573	.	A	G	222	.	DP=77;VDB=4.512520e-01;AF1=1;AC1=2;DP4=0,0,42,35;MQ=60;FQ=-259	GT:PL:GQ	1/1:255,232,0:99
Tb927_01_v4	283693	.	G	T	222	.	DP=69;VDB=3.397939e-01;AF1=1;AC1=2;DP4=0,0,31,38;MQ=60;FQ=-235	GT:PL:GQ	1/1:255,208,0:99
Tb927_01_v4	283858	.	G	A	222	.	DP=58;VDB=2.319811e-01;AF1=1;AC1=2;DP4=0,0,28,29;MQ=60;FQ=-199	GT:PL:GQ	1/1:255,172,0:99
Tb927_01_v4	283978	.	G	T	222	.	DP=68;VDB=4.016564e-01;AF1=1;AC1=2;DP4=0,0,38,30;MQ=60;FQ=-232	GT:PL:GQ	1/1:255,205,0:99
Tb927_01_v4	283990	.	G	C	222	.	DP=68;VDB=3.240092e-01;AF1=1;AC1=2;DP4=0,0,40,27;MQ=60;FQ=-229	GT:PL:GQ	1/1:255,202,0:99
Tb927_01_v4	284077	.	T	C	222	.	DP=63;VDB=4.052286e-01;AF1=1;AC1=2;DP4=0,0,30,33;MQ=60;FQ=-217	GT:PL:GQ	1/1:255,190,0:99
Tb927_01_v4	284105	.	G	A	222	.	DP=72;VDB=4.113944e-01;AF1=1;AC1=2;DP4=0,0,32,40;MQ=60;FQ=-244	GT:PL:GQ	1/1:255,217,0:99
Tb927_01_v4	284175	.	G	T	222	.	DP=76;VDB=3.308970e-01;AF1=1;AC1=2;DP4=0,0,36,27;MQ=60;FQ=-217	GT:PL:GQ	1/1:255,190,0:99
Tb927_01_v4	284178	.	T	A	222	.	DP=72;VDB=2.479159e-01;AF1=1;AC1=2;DP4=0,0,38,27;MQ=60;FQ=-223	GT:PL:GQ	1/1:255,196,0:99
Tb927_01_v4	284272	.	G	A	222	.	DP=58;VDB=3.963163e-01;AF1=1;AC1=2;DP4=0,0,27,31;MQ=60;FQ=-202	GT:PL:GQ	1/1:255,175,0:99
Tb927_01_v4	284354	.	C	T	222	.	DP=57;VDB=3.748233e-01;AF1=1;AC1=2;DP4=0,0,29,28;MQ=60;FQ=-199	GT:PL:GQ	1/1:255,172,0:99
Tb927_01_v4	284457	.	G	A	222	.	DP=51;VDB=1.546551e-01;AF1=1;AC1=2;DP4=0,0,17,32;MQ=60;FQ=-175	GT:PL:GQ	1/1:255,148,0:99
Tb927_01_v4	284543	.	C	A	222	.	DP=48;VDB=2.674184e-01;AF1=1;AC1=2;DP4=0,0,15,33;MQ=60;FQ=-171	GT:PL:GQ	1/1:255,144,0:99
Tb927_01_v4	284699	.	T	C	222	.	DP=66;VDB=3.544730e-01;AF1=1;AC1=2;DP4=0,0,22,43;MQ=60;FQ=-223	GT:PL:GQ	1/1:255,196,0:99
Tb927_01_v4	284921	.	A	G	165	.	DP=9;VDB=4.005899e-03;AF1=1;AC1=2;DP4=0,0,1,8;MQ=60;FQ=-54	GT:PL:GQ	1/1:198,27,0:51
Tb927_01_v4	284932	.	G	A	28.8	.	DP=2;VDB=7.840000e-02;AF1=1;AC1=2;DP4=0,0,2,0;MQ=38;FQ=-33	GT:PL:GQ	1/1:60,6,0:10
Tb927_01_v4	285057	.	T	C	43	.	DP=13;VDB=1.025017e-01;RPB=-4.594905e-01;AF1=0.5;AC1=1;DP4=7,0,6,0;MQ=25;FQ=20;PV4=1,0.45,1,0.0011	GT:PL:GQ	0/1:73,0,47:50
Tb927_01_v4	285188	.	G	T	19.1	.	DP=22;VDB=3.709308e-02;RPB=1.648451e-01;AF1=0.5;AC1=1;DP4=8,2,12,0;MQ=19;FQ=22;PV4=0.19,0.48,0.024,0.16	GT:PL:GQ	0/1:49,0,91:52
Tb927_01_v4	285193	.	C	T	17.1	.	DP=21;VDB=5.038591e-02;RPB=-1.760447e-01;AF1=0.5;AC1=1;DP4=8,2,11,0;MQ=19;FQ=20.1;PV4=0.21,1,0.026,0.22	GT:PL:GQ	0/1:47,0,93:50
Tb927_01_v4	285300	.	G	C	47	.	DP=13;VDB=4.360329e-02;RPB=-2.268968e+00;AF1=0.5;AC1=1;DP4=7,1,1,4;MQ=27;FQ=45.9;PV4=0.032,0.065,1,0.09	GT:PL:GQ	0/1:77,0,75:76
Tb927_01_v4	285410	.	C	.	22	.	DP=93;VDB=1.765585e-01;RPB=-6.924427e-01;AF1=0.457;AC1=1;DP4=29,44,7,11;MQ=35;FQ=-19;PV4=1,1,2.8e-05,0.03	PL	8
Tb927_01_v4	285497	.	T	C	225	.	DP=59;VDB=3.051740e-01;RPB=1.899598e+00;AF1=0.5;AC1=1;DP4=4,13,14,28;MQ=33;FQ=58;PV4=0.54,1,1,1	GT:PL:GQ	0/1:255,0,85:88
Tb927_01_v4	285509	.	C	T	42	.	DP=66;VDB=8.990661e-02;RPB=-1.664596e+00;AF1=0.5;AC1=1;DP4=18,32,3,11;MQ=34;FQ=45;PV4=0.36,0.2,0.029,1	GT:PL:GQ	0/1:72,0,255:75
Tb927_01_v4	285704	.	C	T	162	.	DP=47;VDB=2.169661e-02;RPB=-7.986022e-01;AF1=1;AC1=2;DP4=1,1,31,12;MQ=23;FQ=-104;PV4=0.5,0.24,0.015,0.19	GT:PL:GQ	1/1:195,77,0:99
Tb927_01_v4	285746	.	T	C	222	.	DP=53;VDB=2.921632e-01;AF1=1;AC1=2;DP4=0,0,35,17;MQ=23;FQ=-184	GT:PL:GQ	1/1:255,157,0:99
Tb927_01_v4	285760	.	C	A	222	.	DP=65;VDB=2.593732e-01;RPB=1.190930e+00;AF1=1;AC1=2;DP4=0,1,37,26;MQ=26;FQ=-182;PV4=0.42,1,1,0.48	GT:PL:GQ	1/1:255,155,0:99
Tb927_01_v4	285821	.	ctttttttttttttt	.	130	.	INDEL;IS=4,0.063492;DP=63;VDB=1.668869e-02;AF1=0;AC1=0;DP4=19,27,0,4;MQ=32;FQ=-127;PV4=0.28,0.16,0.38,0.21	PL	0
Tb927_01_v4	285831	.	T	C	222	.	DP=52;VDB=2.046975e-01;AF1=1;AC1=2;DP4=0,0,19,22;MQ=32;FQ=-150	GT:PL:GQ	1/1:255,123,0:99
Tb927_01_v4	285836	.	G	A	222	.	DP=42;VDB=3.147334e-01;RPB=2.658217e+00;AF1=1;AC1=2;DP4=0,4,15,22;MQ=32;FQ=-55;PV4=0.28,0.14,1,0.2	GT:PL:GQ	1/1:255,28,0:53
Tb927_01_v4	285883	.	G	C	16.1	.	DP=9;VDB=2.845191e-02;RPB=2.077428e+00;AF1=0.5;AC1=1;DP4=0,6,0,3;MQ=34;FQ=19.1;PV4=1,0.027,0.13,0.0024	GT:PL:GQ	0/1:46,0,104:49
Tb927_01_v4	285888	.	C	.	51	.	DP=7;AF1=0;AC1=0;DP4=0,7,0,0;MQ=35;FQ=-48	PL	0
Tb927_01_v4	285892	.	C	.	17.1	.	DP=10;VDB=7.840000e-02;RPB=-1.219070e+00;AF1=0.4871;AC1=1;DP4=0,7,2,0;MQ=36;FQ=-14.2;PV4=0.028,0.11,0.11,0.037	PL	13
Tb927_01_v4	285896	.	T	.	4.12	.	DP=9;VDB=7.840000e-02;RPB=-1.114905e+00;AF1=0.4996;AC1=1;DP4=0,6,2,0;MQ=35;FQ=3.55;PV4=0.036,1,0.15,0.051	PL	28
Tb927_01_v4	285900	.	A	C	6.98	.	DP=8;VDB=2.706460e-02;RPB=-1.551181e+00;AF1=0.4999;AC1=1;DP4=0,5,3,0;MQ=34;FQ=9.53;PV4=0.018,0.086,0.039,4e-05	GT:PL:GQ	0/1:36,0,99:37
Tb927_01_v4	285914	.	T	C	167	.	DP=21;VDB=1.033907e-01;RPB=-3.179033e+00;AF1=0.5;AC1=1;DP4=0,5,10,6;MQ=38;FQ=34;PV4=0.035,0.14,0.38,0.32	GT:PL:GQ	0/1:197,0,61:64
Tb927_01_v4	285916	.	T	C	169	.	DP=22;VDB=9.867301e-02;RPB=-3.212189e+00;AF1=0.5;AC1=1;DP4=0,5,10,7;MQ=38;FQ=33;PV4=0.04,0.051,0.38,1	GT:PL:GQ	0/1:199,0,60:63
Tb927_01_v4	285967	.	G	.	163	.	DP=56;RPB=1.546721e+00;AF1=0;AC1=0;DP4=28,27,0,1;MQ=36;FQ=-160;PV4=1,1,1,5.8e-05	PL	0
Tb927_01_v4	286041	.	A	G	40.1	.	DP=6;VDB=5.806170e-02;AF1=1;AC1=2;DP4=0,0,6,0;MQ=19;FQ=-45	GT:PL:GQ	1/1:73,18,0:33
Tb927_01_v4	286050	.	C	T	36.3	.	DP=5;VDB=1.867296e-02;AF1=1;AC1=2;DP4=0,0,5,0;MQ=20;FQ=-42	GT:PL:GQ	1/1:69,15,0:27
Tb927_01_v4	286176	.	T	G	222	.	DP=62;VDB=6.815664e-03;AF1=1;AC1=2;DP4=0,0,29,33;MQ=58;FQ=-214	GT:PL:GQ	1/1:255,187,0:99
Tb927_01_v4	286309	.	C	A	222	.	DP=58;VDB=5.078269e-02;AF1=1;AC1=2;DP4=0,0,27,28;MQ=59;FQ=-193	GT:PL:GQ	1/1:255,166,0:99
Tb927_01_v4	286310	.	T	C	222	.	DP=58;VDB=7.777099e-02;AF1=1;AC1=2;DP4=0,0,29,28;MQ=59;FQ=-199	GT:PL:GQ	1/1:255,172,0:99
Tb927_01_v4	286311	.	T	G	222	.	DP=58;VDB=1.176360e-01;AF1=1;AC1=2;DP4=0,0,29,28;MQ=59;FQ=-199	GT:PL:GQ	1/1:255,172,0:99
Tb927_01_v4	286336	.	C	A	222	.	DP=57;VDB=1.493032e-01;AF1=1;AC1=2;DP4=0,0,36,21;MQ=59;FQ=-199	GT:PL:GQ	1/1:255,172,0:99
Tb927_01_v4	286417	.	T	C	222	.	DP=64;VDB=2.627113e-01;AF1=1;AC1=2;DP4=0,0,43,20;MQ=59;FQ=-217	GT:PL:GQ	1/1:255,190,0:99
Tb927_01_v4	286468	.	C	T	222	.	DP=55;VDB=3.855138e-01;AF1=1;AC1=2;DP4=0,0,28,27;MQ=60;FQ=-193	GT:PL:GQ	1/1:255,166,0:99
Tb927_01_v4	286541	.	G	A	222	.	DP=50;VDB=2.642463e-01;AF1=1;AC1=2;DP4=0,0,32,18;MQ=60;FQ=-178	GT:PL:GQ	1/1:255,151,0:99
Tb927_01_v4	286554	.	G	A	222	.	DP=50;VDB=1.370105e-02;AF1=1;AC1=2;DP4=0,0,30,20;MQ=60;FQ=-178	GT:PL:GQ	1/1:255,151,0:99
Tb927_01_v4	286580	.	G	A	222	.	DP=59;VDB=3.795440e-01;AF1=1;AC1=2;DP4=0,0,32,26;MQ=60;FQ=-202	GT:PL:GQ	1/1:255,175,0:99
Tb927_01_v4	286604	.	A	G	222	.	DP=62;VDB=1.762158e-01;AF1=1;AC1=2;DP4=0,0,36,25;MQ=59;FQ=-211	GT:PL:GQ	1/1:255,184,0:99
Tb927_01_v4	286631	.	T	G	222	.	DP=56;VDB=2.721311e-01;AF1=1;AC1=2;DP4=0,0,31,25;MQ=59;FQ=-196	GT:PL:GQ	1/1:255,169,0:99
Tb927_01_v4	286964	.	T	C	222	.	DP=63;VDB=3.220909e-01;AF1=1;AC1=2;DP4=0,0,34,29;MQ=60;FQ=-217	GT:PL:GQ	1/1:255,190,0:99
Tb927_01_v4	287240	.	C	T	222	.	DP=77;VDB=1.282733e-01;AF1=1;AC1=2;DP4=0,0,37,39;MQ=59;FQ=-256	GT:PL:GQ	1/1:255,229,0:99
Tb927_01_v4	287286	.	T	G	225	.	DP=62;VDB=1.681459e-01;RPB=-4.195265e-01;AF1=0.5;AC1=1;DP4=14,24,10,11;MQ=60;FQ=225;PV4=0.58,1,1,0.2	GT:PL:GQ	0/1:255,0,255:99
Tb927_01_v4	287298	.	T	C	222	.	DP=68;VDB=8.904310e-02;AF1=1;AC1=2;DP4=0,0,27,40;MQ=60;FQ=-229	GT:PL:GQ	1/1:255,202,0:99
Tb927_01_v4	287392	.	G	A	222	.	DP=61;VDB=1.525685e-01;AF1=1;AC1=2;DP4=0,0,29,31;MQ=60;FQ=-208	GT:PL:GQ	1/1:255,181,0:99
Tb927_01_v4	287396	.	T	C	222	.	DP=62;VDB=1.587640e-01;AF1=1;AC1=2;DP4=0,0,32,30;MQ=60;FQ=-214	GT:PL:GQ	1/1:255,187,0:99
Tb927_01_v4	287433	.	A	G	222	.	DP=62;VDB=3.392573e-01;AF1=1;AC1=2;DP4=0,0,27,34;MQ=60;FQ=-211	GT:PL:GQ	1/1:255,184,0:99
Tb927_01_v4	287451	.	G	A	222	.	DP=63;VDB=4.126573e-01;AF1=1;AC1=2;DP4=0,0,27,36;MQ=60;FQ=-217	GT:PL:GQ	1/1:255,190,0:99
Tb927_01_v4	287610	.	T	G	222	.	DP=72;VDB=1.569494e-01;AF1=1;AC1=2;DP4=0,0,34,38;MQ=60;FQ=-244	GT:PL:GQ	1/1:255,217,0:99
Tb927_01_v4	287799	.	A	G	225	.	DP=60;VDB=3.235046e-01;RPB=1.131921e+00;AF1=0.5;AC1=1;DP4=7,10,20,23;MQ=60;FQ=187;PV4=0.78,0.35,1,1	GT:PL:GQ	0/1:255,0,214:99
Tb927_01_v4	287852	.	G	A	222	.	DP=78;VDB=4.236865e-01;AF1=1;AC1=2;DP4=0,0,40,37;MQ=60;FQ=-259	GT:PL:GQ	1/1:255,232,0:99
Tb927_01_v4	287924	.	C	G	222	.	DP=78;VDB=4.575220e-01;AF1=1;AC1=2;DP4=0,0,38,39;MQ=60;FQ=-259	GT:PL:GQ	1/1:255,232,0:99
Tb927_01_v4	288032	.	C	T	222	.	DP=63;VDB=1.653277e-01;AF1=1;AC1=2;DP4=0,0,30,33;MQ=60;FQ=-217	GT:PL:GQ	1/1:255,190,0:99
Tb927_01_v4	288067	.	C	T	225	.	DP=52;VDB=1.908915e-01;RPB=2.395152e-01;AF1=0.5;AC1=1;DP4=9,20,13,10;MQ=60;FQ=225;PV4=0.092,0.038,1,1	GT:PL:GQ	0/1:255,0,255:99
Tb927_01_v4	288370	.	T	G	222	.	DP=79;VDB=4.233840e-01;AF1=1;AC1=2;DP4=0,0,40,38;MQ=60;FQ=-262	GT:PL:GQ	1/1:255,235,0:99
Tb927_01_v4	288371	.	C	T	222	.	DP=79;VDB=3.927484e-01;AF1=1;AC1=2;DP4=0,0,39,38;MQ=60;FQ=-259	GT:PL:GQ	1/1:255,232,0:99
Tb927_01_v4	288403	.	C	A	222	.	DP=70;VDB=4.224791e-01;AF1=1;AC1=2;DP4=0,0,35,34;MQ=60;FQ=-235	GT:PL:GQ	1/1:255,208,0:99
Tb927_01_v4	288590	.	C	G	222	.	DP=77;VDB=2.565697e-01;AF1=1;AC1=2;DP4=0,0,42,34;MQ=60;FQ=-256	GT:PL:GQ	1/1:255,229,0:99
Tb927_01_v4	288686	.	A	C	222	.	DP=82;VDB=4.737174e-01;AF1=1;AC1=2;DP4=0,0,35,47;MQ=60;FQ=-274	GT:PL:GQ	1/1:255,247,0:99
Tb927_01_v4	288689	.	G	A	222	.	DP=77;VDB=3.771159e-01;AF1=1;AC1=2;DP4=0,0,32,45;MQ=60;FQ=-259	GT:PL:GQ	1/1:255,232,0:99
Tb927_01_v4	288830	.	A	G	222	.	DP=89;VDB=2.290800e-02;AF1=1;AC1=2;DP4=0,0,42,46;MQ=60;FQ=-282	GT:PL:GQ	1/1:255,255,0:99
Tb927_01_v4	288947	.	A	G	222	.	DP=63;VDB=2.084909e-01;AF1=1;AC1=2;DP4=0,0,26,37;MQ=60;FQ=-217	GT:PL:GQ	1/1:255,190,0:99
Tb927_01_v4	288950	.	T	G	222	.	DP=63;VDB=2.525622e-01;AF1=1;AC1=2;DP4=0,0,27,35;MQ=60;FQ=-214	GT:PL:GQ	1/1:255,187,0:99
Tb927_01_v4	289036	.	G	A	222	.	DP=68;VDB=4.113977e-01;AF1=1;AC1=2;DP4=0,0,41,27;MQ=60;FQ=-232	GT:PL:GQ	1/1:255,205,0:99
Tb927_01_v4	289407	.	C	T	222	.	DP=88;VDB=8.423870e-02;AF1=1;AC1=2;DP4=0,0,52,34;MQ=60;FQ=-282	GT:PL:GQ	1/1:255,255,0:99
Tb927_01_v4	289499	.	T	C	222	.	DP=86;VDB=1.821384e-01;AF1=1;AC1=2;DP4=0,0,43,42;MQ=60;FQ=-282	GT:PL:GQ	1/1:255,255,0:99
Tb927_01_v4	289778	.	T	C	222	.	DP=81;VDB=4.577295e-01;AF1=1;AC1=2;DP4=0,0,35,45;MQ=60;FQ=-268	GT:PL:GQ	1/1:255,241,0:99
Tb927_01_v4	289808	.	A	G	222	.	DP=82;VDB=4.604038e-01;AF1=1;AC1=2;DP4=0,0,36,44;MQ=60;FQ=-268	GT:PL:GQ	1/1:255,241,0:99
Tb927_01_v4	289985	.	C	A	222	.	DP=77;VDB=2.863702e-01;AF1=1;AC1=2;DP4=0,0,35,41;MQ=60;FQ=-256	GT:PL:GQ	1/1:255,229,0:99
Tb927_01_v4	290584	.	T	C	222	.	DP=67;VDB=2.950467e-01;AF1=1;AC1=2;DP4=0,0,30,34;MQ=60;FQ=-220	GT:PL:GQ	1/1:255,193,0:99
Tb927_01_v4	291190	.	C	T	222	.	DP=94;VDB=4.432261e-01;AF1=1;AC1=2;DP4=0,0,41,52;MQ=60;FQ=-282	GT:PL:GQ	1/1:255,255,0:99
Tb927_01_v4	291279	.	G	A	222	.	DP=63;VDB=3.562275e-01;AF1=1;AC1=2;DP4=0,0,40,22;MQ=60;FQ=-214	GT:PL:GQ	1/1:255,187,0:99
Tb927_01_v4	291281	.	C	T	222	.	DP=65;VDB=3.263837e-01;AF1=1;AC1=2;DP4=0,0,41,23;MQ=60;FQ=-220	GT:PL:GQ	1/1:255,193,0:99
Tb927_01_v4	291313	.	C	T	222	.	DP=62;VDB=3.626027e-01;AF1=1;AC1=2;DP4=0,0,29,32;MQ=60;FQ=-211	GT:PL:GQ	1/1:255,184,0:99
Tb927_01_v4	291319	.	C	T	222	.	DP=68;VDB=2.101723e-01;AF1=1;AC1=2;DP4=0,0,32,35;MQ=60;FQ=-229	GT:PL:GQ	1/1:255,202,0:99
Tb927_01_v4	291409	.	T	A	222	.	DP=93;VDB=8.067951e-02;AF1=1;AC1=2;DP4=0,0,44,45;MQ=60;FQ=-282	GT:PL:GQ	1/1:255,255,0:99
Tb927_01_v4	291779	.	T	C	222	.	DP=86;VDB=3.323598e-01;AF1=1;AC1=2;DP4=0,0,37,48;MQ=60;FQ=-282	GT:PL:GQ	1/1:255,255,0:99
Tb927_01_v4	291888	.	G	A	222	.	DP=59;VDB=3.999687e-01;AF1=1;AC1=2;DP4=0,0,33,26;MQ=60;FQ=-205	GT:PL:GQ	1/1:255,178,0:99
Tb927_01_v4	291935	.	A	T	222	.	DP=75;VDB=2.639144e-02;AF1=1;AC1=2;DP4=0,0,28,46;MQ=60;FQ=-250	GT:PL:GQ	1/1:255,223,0:99
Tb927_01_v4	292614	.	A	G	222	.	DP=60;VDB=3.966413e-01;AF1=1;AC1=2;DP4=0,0,26,34;MQ=60;FQ=-208	GT:PL:GQ	1/1:255,181,0:99
Tb927_01_v4	292792	.	C	T	222	.	DP=67;VDB=3.815899e-01;AF1=1;AC1=2;DP4=0,0,38,28;MQ=60;FQ=-226	GT:PL:GQ	1/1:255,199,0:99
Tb927_01_v4	292963	.	T	C	222	.	DP=83;VDB=2.269166e-01;AF1=1;AC1=2;DP4=0,0,31,51;MQ=60;FQ=-274	GT:PL:GQ	1/1:255,247,0:99
Tb927_01_v4	293045	.	G	A	222	.	DP=57;VDB=2.188666e-01;AF1=1;AC1=2;DP4=0,0,36,21;MQ=60;FQ=-199	GT:PL:GQ	1/1:255,172,0:99
Tb927_01_v4	293085	.	A	T	222	.	DP=69;VDB=4.302424e-01;AF1=1;AC1=2;DP4=0,0,44,24;MQ=60;FQ=-232	GT:PL:GQ	1/1:255,205,0:99
Tb927_01_v4	293351	.	A	G	222	.	DP=52;VDB=3.725356e-01;AF1=1;AC1=2;DP4=0,0,21,31;MQ=60;FQ=-184	GT:PL:GQ	1/1:255,157,0:99
Tb927_01_v4	293390	.	A	G	222	.	DP=57;VDB=3.314907e-01;AF1=1;AC1=2;DP4=0,0,25,32;MQ=60;FQ=-199	GT:PL:GQ	1/1:255,172,0:99
Tb927_01_v4	294356	.	C	G	222	.	DP=57;VDB=2.466810e-01;AF1=1;AC1=2;DP4=0,0,34,22;MQ=60;FQ=-196	GT:PL:GQ	1/1:255,169,0:99
Tb927_01_v4	294439	.	C	T	222	.	DP=80;VDB=3.838971e-01;AF1=1;AC1=2;DP4=0,0,38,42;MQ=60;FQ=-268	GT:PL:GQ	1/1:255,241,0:99
Tb927_01_v4	294548	.	T	C	222	.	DP=82;VDB=4.737378e-01;AF1=1;AC1=2;DP4=0,0,52,30;MQ=60;FQ=-274	GT:PL:GQ	1/1:255,247,0:99
Tb927_01_v4	295162	.	A	G	222	.	DP=61;VDB=3.571743e-01;AF1=1;AC1=2;DP4=0,0,29,32;MQ=60;FQ=-211	GT:PL:GQ	1/1:255,184,0:99
Tb927_01_v4	295172	.	A	G	222	.	DP=60;VDB=3.788588e-01;AF1=1;AC1=2;DP4=0,0,30,30;MQ=60;FQ=-208	GT:PL:GQ	1/1:255,181,0:99
Tb927_01_v4	295395	.	C	G	222	.	DP=68;VDB=4.137762e-01;AF1=1;AC1=2;DP4=0,0,38,29;MQ=60;FQ=-229	GT:PL:GQ	1/1:255,202,0:99
Tb927_01_v4	295465	.	C	A	222	.	DP=65;VDB=2.091601e-01;AF1=1;AC1=2;DP4=0,0,25,33;MQ=60;FQ=-202	GT:PL:GQ	1/1:255,175,0:99
Tb927_01_v4	295467	.	A	C	222	.	DP=64;VDB=2.014394e-01;AF1=1;AC1=2;DP4=0,0,25,37;MQ=60;FQ=-214	GT:PL:GQ	1/1:255,187,0:99
Tb927_01_v4	295709	.	A	G	222	.	DP=79;VDB=9.924199e-02;AF1=1;AC1=2;DP4=0,0,44,33;MQ=60;FQ=-259	GT:PL:GQ	1/1:255,232,0:99
Tb927_01_v4	295807	.	T	C	222	.	DP=75;VDB=4.429918e-01;AF1=1;AC1=2;DP4=0,0,39,34;MQ=60;FQ=-247	GT:PL:GQ	1/1:255,220,0:99
Tb927_01_v4	295865	.	A	G	222	.	DP=74;VDB=3.168930e-01;AF1=1;AC1=2;DP4=0,0,38,34;MQ=60;FQ=-244	GT:PL:GQ	1/1:255,217,0:99
Tb927_01_v4	295892	.	A	G	222	.	DP=75;VDB=1.995532e-01;AF1=1;AC1=2;DP4=0,0,35,39;MQ=60;FQ=-250	GT:PL:GQ	1/1:255,223,0:99
Tb927_01_v4	295995	.	C	T	222	.	DP=89;VDB=4.868245e-01;AF1=1;AC1=2;DP4=0,0,39,49;MQ=60;FQ=-282	GT:PL:GQ	1/1:255,255,0:99
Tb927_01_v4	296366	.	A	G	222	.	DP=64;VDB=2.448290e-01;AF1=1;AC1=2;DP4=0,0,29,35;MQ=60;FQ=-220	GT:PL:GQ	1/1:255,193,0:99
Tb927_01_v4	296376	.	G	A	222	.	DP=71;VDB=3.651779e-01;AF1=1;AC1=2;DP4=0,0,33,38;MQ=60;FQ=-241	GT:PL:GQ	1/1:255,214,0:99
Tb927_01_v4	296867	.	T	C	222	.	DP=63;VDB=6.030352e-02;AF1=1;AC1=2;DP4=0,0,23,40;MQ=60;FQ=-217	GT:PL:GQ	1/1:255,190,0:99
Tb927_01_v4	297117	.	G	A	222	.	DP=73;VDB=2.539522e-01;AF1=1;AC1=2;DP4=0,0,30,43;MQ=60;FQ=-247	GT:PL:GQ	1/1:255,220,0:99
Tb927_01_v4	297128	.	C	T	222	.	DP=77;VDB=4.023935e-01;AF1=1;AC1=2;DP4=0,0,35,42;MQ=60;FQ=-259	GT:PL:GQ	1/1:255,232,0:99
Tb927_01_v4	297290	.	C	T	222	.	DP=52;VDB=2.826656e-01;AF1=1;AC1=2;DP4=0,0,35,16;MQ=60;FQ=-181	GT:PL:GQ	1/1:255,154,0:99
Tb927_01_v4	297350	.	G	A	222	.	DP=52;VDB=2.722412e-01;AF1=1;AC1=2;DP4=0,0,22,28;MQ=60;FQ=-178	GT:PL:GQ	1/1:255,151,0:99
Tb927_01_v4	297465	.	C	G	222	.	DP=61;VDB=2.540374e-01;AF1=1;AC1=2;DP4=0,0,29,31;MQ=60;FQ=-208	GT:PL:GQ	1/1:255,181,0:99
Tb927_01_v4	297576	.	G	A	222	.	DP=65;VDB=4.070096e-01;AF1=1;AC1=2;DP4=0,0,33,32;MQ=60;FQ=-223	GT:PL:GQ	1/1:255,196,0:99
Tb927_01_v4	297914	.	C	T	222	.	DP=69;VDB=3.296112e-01;AF1=1;AC1=2;DP4=0,0,24,37;MQ=60;FQ=-211	GT:PL:GQ	1/1:255,184,0:99
Tb927_01_v4	297946	.	A	G	222	.	DP=61;VDB=3.570656e-01;AF1=1;AC1=2;DP4=0,0,28,30;MQ=59;FQ=-202	GT:PL:GQ	1/1:255,175,0:99
Tb927_01_v4	297989	.	T	C	222	.	DP=67;VDB=2.577859e-01;AF1=1;AC1=2;DP4=0,0,38,29;MQ=59;FQ=-229	GT:PL:GQ	1/1:255,202,0:99
Tb927_01_v4	298168	.	G	A	222	.	DP=76;VDB=4.045519e-01;AF1=1;AC1=2;DP4=0,0,42,32;MQ=59;FQ=-250	GT:PL:GQ	1/1:255,223,0:99
Tb927_01_v4	298251	.	A	G	222	.	DP=91;VDB=3.136748e-01;AF1=1;AC1=2;DP4=0,0,49,41;MQ=59;FQ=-282	GT:PL:GQ	1/1:255,255,0:99
Tb927_01_v4	298269	.	A	G	222	.	DP=86;VDB=1.929390e-01;AF1=1;AC1=2;DP4=0,0,47,39;MQ=58;FQ=-282	GT:PL:GQ	1/1:255,255,0:99
Tb927_01_v4	298290	.	A	G	222	.	DP=78;VDB=4.100794e-01;AF1=1;AC1=2;DP4=0,0,40,37;MQ=58;FQ=-259	GT:PL:GQ	1/1:255,232,0:99
Tb927_01_v4	298303	.	A	C	222	.	DP=72;VDB=4.275971e-01;AF1=1;AC1=2;DP4=0,0,36,36;MQ=58;FQ=-244	GT:PL:GQ	1/1:255,217,0:99
Tb927_01_v4	298392	.	A	G	222	.	DP=79;VDB=4.072084e-01;AF1=1;AC1=2;DP4=0,0,36,42;MQ=58;FQ=-262	GT:PL:GQ	1/1:255,235,0:99
Tb927_01_v4	298413	.	G	A	222	.	DP=65;VDB=2.807780e-01;AF1=1;AC1=2;DP4=0,0,25,40;MQ=58;FQ=-223	GT:PL:GQ	1/1:255,196,0:99
Tb927_01_v4	298418	.	T	C	222	.	DP=64;VDB=3.748629e-01;AF1=1;AC1=2;DP4=0,0,25,37;MQ=58;FQ=-214	GT:PL:GQ	1/1:255,187,0:99
Tb927_01_v4	298677	.	G	C	29.1	.	DP=6;VDB=1.513023e-02;AF1=1;AC1=2;DP4=0,0,1,5;MQ=14;FQ=-45	GT:PL:GQ	1/1:62,18,0:33
Tb927_01_v4	298809	.	C	A	88.3	.	DP=44;VDB=1.929384e-01;RPB=-7.949559e-01;AF1=0.5336;AC1=1;DP4=7,0,3,27;MQ=23;FQ=-18.1;PV4=1.2e-05,1,1,0.34	GT:PL:GQ	0/1:118,0,9:12
Tb927_01_v4	298849	.	C	A	141	.	DP=53;VDB=7.920843e-02;RPB=-1.131346e+00;AF1=1;AC1=2;DP4=6,0,8,38;MQ=24;FQ=-60;PV4=0.00015,1,0.31,0.21	GT:PL:GQ	1/1:174,33,0:63
Tb927_01_v4	298907	.	A	G	222	.	DP=52;VDB=2.220970e-02;AF1=1;AC1=2;DP4=0,0,25,26;MQ=24;FQ=-181	GT:PL:GQ	1/1:255,154,0:99
Tb927_01_v4	298929	.	G	A	222	.	DP=47;VDB=8.819435e-02;AF1=1;AC1=2;DP4=0,0,31,15;MQ=25;FQ=-165	GT:PL:GQ	1/1:255,138,0:99
Tb927_01_v4	299001	.	T	C	222	.	DP=51;VDB=2.444951e-01;AF1=1;AC1=2;DP4=0,0,37,14;MQ=25;FQ=-178	GT:PL:GQ	1/1:255,151,0:99
Tb927_01_v4	299025	.	C	T	222	.	DP=58;VDB=2.138495e-01;AF1=1;AC1=2;DP4=0,0,43,14;MQ=26;FQ=-199	GT:PL:GQ	1/1:255,172,0:99
Tb927_01_v4	299180	.	A	G	222	.	DP=34;VDB=2.494810e-01;RPB=1.630871e+00;AF1=1;AC1=2;DP4=0,1,27,6;MQ=30;FQ=-109;PV4=0.21,0.46,1,1	GT:PL:GQ	1/1:255,82,0:99
Tb927_01_v4	299230	.	A	T	145	.	DP=45;VDB=2.970112e-01;RPB=2.525337e+00;AF1=0.5001;AC1=1;DP4=0,10,33,2;MQ=30;FQ=9.53;PV4=2.1e-08,1,1,0.39	GT:PL:GQ	0/1:175,0,36:39
Tb927_01_v4	299255	.	G	A	161	.	DP=48;VDB=1.050674e-01;RPB=9.092519e-01;AF1=0.5;AC1=1;DP4=0,16,29,2;MQ=31;FQ=61;PV4=1e-10,0.061,1,0.34	GT:PL:GQ	0/1:191,0,88:91
Tb927_01_v4	299509	.	A	G	222	.	DP=77;VDB=3.398882e-01;AF1=1;AC1=2;DP4=0,0,34,42;MQ=57;FQ=-256	GT:PL:GQ	1/1:255,229,0:99
Tb927_01_v4	299639	.	C	G	222	.	DP=61;VDB=3.973277e-01;AF1=1;AC1=2;DP4=0,0,42,19;MQ=59;FQ=-211	GT:PL:GQ	1/1:255,184,0:99
Tb927_01_v4	299642	.	T	C	222	.	DP=60;VDB=1.870432e-01;AF1=1;AC1=2;DP4=0,0,39,20;MQ=59;FQ=-205	GT:PL:GQ	1/1:255,178,0:99
Tb927_01_v4	299897	.	G	A	38	.	DP=34;VDB=4.406958e-02;RPB=-9.976996e-01;AF1=1;AC1=2;DP4=0,1,32,0;MQ=22;FQ=-90;PV4=0.03,0.3,2.5e-34,1	GT:PL:GQ	1/1:71,63,0:98
Tb927_01_v4	300060	.	G	A	222	.	DP=76;VDB=3.071070e-01;AF1=1;AC1=2;DP4=0,0,44,30;MQ=60;FQ=-250	GT:PL:GQ	1/1:255,223,0:99
Tb927_01_v4	300105	.	C	T	222	.	DP=66;VDB=2.654042e-01;AF1=1;AC1=2;DP4=0,0,32,33;MQ=59;FQ=-223	GT:PL:GQ	1/1:255,196,0:99
Tb927_01_v4	300337	.	T	.	17.1	.	DP=49;VDB=5.514813e-02;RPB=1.070436e+00;AF1=0.4871;AC1=1;DP4=1,32,6,0;MQ=58;FQ=-14.2;PV4=2.1e-06,8.1e-08,1,1	PL	13
Tb927_01_v4	300675	.	G	C	222	.	DP=60;VDB=2.800241e-01;AF1=1;AC1=2;DP4=0,0,34,23;MQ=60;FQ=-199	GT:PL:GQ	1/1:255,172,0:99
Tb927_01_v4	300925	.	G	A	222	.	DP=67;VDB=4.036914e-01;AF1=1;AC1=2;DP4=0,0,38,28;MQ=60;FQ=-226	GT:PL:GQ	1/1:255,199,0:99
Tb927_01_v4	301149	.	T	G	222	.	DP=61;VDB=5.838431e-03;AF1=1;AC1=2;DP4=0,0,28,33;MQ=60;FQ=-211	GT:PL:GQ	1/1:255,184,0:99
Tb927_01_v4	301194	.	T	C	222	.	DP=75;VDB=2.851708e-01;AF1=1;AC1=2;DP4=0,0,36,36;MQ=60;FQ=-244	GT:PL:GQ	1/1:255,217,0:99
Tb927_01_v4	301596	.	C	T	222	.	DP=70;VDB=4.230892e-01;AF1=1;AC1=2;DP4=0,0,31,39;MQ=60;FQ=-238	GT:PL:GQ	1/1:255,211,0:99
Tb927_01_v4	301668	.	T	C	222	.	DP=63;VDB=3.312436e-01;AF1=1;AC1=2;DP4=0,0,27,36;MQ=60;FQ=-217	GT:PL:GQ	1/1:255,190,0:99
Tb927_01_v4	303106	.	C	T	222	.	DP=78;VDB=3.926879e-01;AF1=1;AC1=2;DP4=0,0,41,35;MQ=60;FQ=-256	GT:PL:GQ	1/1:255,229,0:99
Tb927_01_v4	303444	.	C	T	222	.	DP=68;VDB=3.996786e-01;AF1=1;AC1=2;DP4=0,0,32,36;MQ=60;FQ=-232	GT:PL:GQ	1/1:255,205,0:99
Tb927_01_v4	303750	.	C	T	222	.	DP=71;VDB=3.826697e-01;AF1=1;AC1=2;DP4=0,0,26,44;MQ=60;FQ=-238	GT:PL:GQ	1/1:255,211,0:99
Tb927_01_v4	304150	.	C	T	222	.	DP=60;VDB=2.732987e-01;AF1=1;AC1=2;DP4=0,0,34,26;MQ=60;FQ=-208	GT:PL:GQ	1/1:255,181,0:99
Tb927_01_v4	304354	.	A	G	222	.	DP=66;VDB=4.146480e-01;AF1=1;AC1=2;DP4=0,0,44,20;MQ=60;FQ=-220	GT:PL:GQ	1/1:255,193,0:99
Tb927_01_v4	304668	.	A	G	222	.	DP=75;VDB=4.447653e-01;AF1=1;AC1=2;DP4=0,0,35,38;MQ=60;FQ=-247	GT:PL:GQ	1/1:255,220,0:99
Tb927_01_v4	304728	.	G	A	222	.	DP=65;VDB=2.744544e-01;AF1=1;AC1=2;DP4=0,0,26,37;MQ=60;FQ=-217	GT:PL:GQ	1/1:255,190,0:99
Tb927_01_v4	304957	.	A	G	222	.	DP=67;VDB=3.982351e-01;AF1=1;AC1=2;DP4=0,0,31,35;MQ=60;FQ=-226	GT:PL:GQ	1/1:255,199,0:99
Tb927_01_v4	305009	.	A	G	222	.	DP=49;VDB=2.428076e-02;AF1=1;AC1=2;DP4=0,0,25,23;MQ=60;FQ=-171	GT:PL:GQ	1/1:255,144,0:99
Tb927_01_v4	305209	.	G	A	222	.	DP=79;VDB=4.515659e-01;AF1=1;AC1=2;DP4=0,0,31,46;MQ=60;FQ=-259	GT:PL:GQ	1/1:255,232,0:99
Tb927_01_v4	305317	.	G	A	222	.	DP=58;VDB=6.869864e-02;AF1=1;AC1=2;DP4=0,0,29,27;MQ=58;FQ=-196	GT:PL:GQ	1/1:255,169,0:99
Tb927_01_v4	305332	.	A	T	222	.	DP=49;VDB=3.492017e-01;AF1=1;AC1=2;DP4=0,0,28,21;MQ=57;FQ=-175	GT:PL:GQ	1/1:255,148,0:99
Tb927_01_v4	305387	.	A	G	222	.	DP=21;VDB=2.891788e-02;AF1=1;AC1=2;DP4=0,0,14,7;MQ=43;FQ=-90	GT:PL:GQ	1/1:255,63,0:99
Tb927_01_v4	305562	.	A	G	222	.	DP=62;VDB=3.291383e-01;AF1=1;AC1=2;DP4=0,0,33,27;MQ=60;FQ=-208	GT:PL:GQ	1/1:255,181,0:99
Tb927_01_v4	305579	.	G	A	222	.	DP=58;VDB=2.972710e-01;AF1=1;AC1=2;DP4=0,0,34,23;MQ=60;FQ=-199	GT:PL:GQ	1/1:255,172,0:99
Tb927_01_v4	305619	.	T	C	225	.	DP=60;VDB=2.455264e-01;RPB=-5.879748e-01;AF1=0.5;AC1=1;DP4=11,8,26,15;MQ=60;FQ=199;PV4=0.78,1,1,0.031	GT:PL:GQ	0/1:255,0,226:99
Tb927_01_v4	305680	.	G	T	222	.	DP=74;VDB=4.486930e-01;AF1=1;AC1=2;DP4=0,0,37,37;MQ=60;FQ=-250	GT:PL:GQ	1/1:255,223,0:99
Tb927_01_v4	305767	.	A	G	222	.	DP=74;VDB=1.636146e-01;AF1=1;AC1=2;DP4=0,0,40,34;MQ=60;FQ=-250	GT:PL:GQ	1/1:255,223,0:99
Tb927_01_v4	305772	.	C	T	222	.	DP=74;VDB=2.697237e-01;AF1=1;AC1=2;DP4=0,0,40,34;MQ=60;FQ=-250	GT:PL:GQ	1/1:255,223,0:99
Tb927_01_v4	306108	.	A	G	222	.	DP=51;VDB=3.556752e-01;AF1=1;AC1=2;DP4=0,0,26,24;MQ=60;FQ=-178	GT:PL:GQ	1/1:255,151,0:99
Tb927_01_v4	306115	.	G	A	222	.	DP=53;VDB=1.677912e-01;AF1=1;AC1=2;DP4=0,0,24,23;MQ=60;FQ=-168	GT:PL:GQ	1/1:255,141,0:99
Tb927_01_v4	306116	.	C	T	222	.	DP=53;VDB=2.449671e-01;AF1=1;AC1=2;DP4=0,0,24,24;MQ=60;FQ=-171	GT:PL:GQ	1/1:255,144,0:99
Tb927_01_v4	306158	.	G	A	222	.	DP=67;VDB=3.840851e-01;AF1=1;AC1=2;DP4=0,0,30,37;MQ=60;FQ=-229	GT:PL:GQ	1/1:255,202,0:99
Tb927_01_v4	306160	.	T	C	222	.	DP=68;VDB=3.767811e-01;AF1=1;AC1=2;DP4=0,0,30,38;MQ=60;FQ=-232	GT:PL:GQ	1/1:255,205,0:99
Tb927_01_v4	306416	.	A	G	222	.	DP=52;VDB=3.668666e-01;AF1=1;AC1=2;DP4=0,0,27,24;MQ=60;FQ=-181	GT:PL:GQ	1/1:255,154,0:99
Tb927_01_v4	306529	.	A	G	222	.	DP=52;VDB=3.279914e-01;AF1=1;AC1=2;DP4=0,0,30,21;MQ=60;FQ=-181	GT:PL:GQ	1/1:255,154,0:99
Tb927_01_v4	306578	.	C	T	222	.	DP=62;VDB=3.599298e-01;AF1=1;AC1=2;DP4=0,0,36,26;MQ=60;FQ=-214	GT:PL:GQ	1/1:255,187,0:99
Tb927_01_v4	306599	.	G	C	222	.	DP=60;VDB=3.520143e-01;AF1=1;AC1=2;DP4=0,0,27,33;MQ=60;FQ=-208	GT:PL:GQ	1/1:255,181,0:99
Tb927_01_v4	306625	.	T	G	222	.	DP=51;VDB=2.556223e-01;AF1=1;AC1=2;DP4=0,0,22,29;MQ=60;FQ=-181	GT:PL:GQ	1/1:255,154,0:99
Tb927_01_v4	306939	.	A	G	222	.	DP=53;VDB=3.691976e-01;AF1=1;AC1=2;DP4=0,0,17,35;MQ=60;FQ=-184	GT:PL:GQ	1/1:255,157,0:99
Tb927_01_v4	306999	.	C	T	222	.	DP=65;VDB=4.152989e-01;AF1=1;AC1=2;DP4=0,0,23,42;MQ=60;FQ=-223	GT:PL:GQ	1/1:255,196,0:99
Tb927_01_v4	307273	.	C	T	222	.	DP=56;VDB=2.006253e-01;AF1=1;AC1=2;DP4=0,0,35,21;MQ=60;FQ=-196	GT:PL:GQ	1/1:255,169,0:99
Tb927_01_v4	307309	.	T	C	222	.	DP=67;VDB=1.860320e-01;AF1=1;AC1=2;DP4=0,0,51,15;MQ=60;FQ=-226	GT:PL:GQ	1/1:255,199,0:99
Tb927_01_v4	307350	.	G	A	222	.	DP=67;VDB=4.200649e-01;AF1=1;AC1=2;DP4=0,0,45,20;MQ=60;FQ=-223	GT:PL:GQ	1/1:255,196,0:99
Tb927_01_v4	307384	.	G	C	222	.	DP=62;VDB=4.018767e-01;AF1=1;AC1=2;DP4=0,0,38,23;MQ=60;FQ=-211	GT:PL:GQ	1/1:255,184,0:99
Tb927_01_v4	307518	.	A	G	222	.	DP=55;VDB=3.717331e-01;AF1=1;AC1=2;DP4=0,0,26,29;MQ=60;FQ=-193	GT:PL:GQ	1/1:255,166,0:99
Tb927_01_v4	307618	.	T	C	85	.	DP=66;VDB=2.099058e-02;AF1=1;AC1=2;DP4=0,0,1,13;MQ=60;FQ=-69	GT:PL:GQ	1/1:118,42,0:81
Tb927_01_v4	307759	.	G	T	222	.	DP=65;VDB=3.247046e-02;AF1=1;AC1=2;DP4=0,0,27,38;MQ=60;FQ=-223	GT:PL:GQ	1/1:255,196,0:99
Tb927_01_v4	307803	.	T	C	222	.	DP=56;VDB=9.418323e-02;AF1=1;AC1=2;DP4=0,0,24,30;MQ=60;FQ=-190	GT:PL:GQ	1/1:255,163,0:99
Tb927_01_v4	307911	.	A	G	222	.	DP=59;VDB=2.719082e-01;AF1=1;AC1=2;DP4=0,0,28,30;MQ=60;FQ=-202	GT:PL:GQ	1/1:255,175,0:99
Tb927_01_v4	308004	.	G	A	222	.	DP=53;VDB=3.318557e-01;AF1=1;AC1=2;DP4=0,0,24,29;MQ=60;FQ=-187	GT:PL:GQ	1/1:255,160,0:99
Tb927_01_v4	308059	.	G	A	222	.	DP=62;VDB=3.954813e-01;AF1=1;AC1=2;DP4=0,0,30,30;MQ=60;FQ=-208	GT:PL:GQ	1/1:255,181,0:99
Tb927_01_v4	308444	.	C	A	222	.	DP=51;VDB=3.562351e-01;AF1=1;AC1=2;DP4=0,0,18,33;MQ=60;FQ=-181	GT:PL:GQ	1/1:255,154,0:99
Tb927_01_v4	308477	.	C	A	222	.	DP=59;VDB=3.527197e-01;AF1=1;AC1=2;DP4=0,0,17,41;MQ=60;FQ=-202	GT:PL:GQ	1/1:255,175,0:99
Tb927_01_v4	308695	.	C	.	28	.	DP=63;VDB=5.870764e-02;RPB=-2.246554e+00;AF1=0.2696;AC1=1;DP4=16,15,2,1;MQ=60;FQ=-25;PV4=1,1,1,0.31	PL	2
Tb927_01_v4	308695	.	cgggg	cGgggg	131	.	INDEL;IS=24,0.380952;DP=63;VDB=1.053630e-01;AF1=0.5;AC1=1;DP4=14,15,10,12;MQ=60;FQ=134;PV4=1,1,1,1	GT:PL:GQ	0/1:169,0,201:99
Tb927_01_v4	308896	.	A	G	222	.	DP=62;VDB=2.954913e-01;AF1=1;AC1=2;DP4=0,0,36,25;MQ=60;FQ=-211	GT:PL:GQ	1/1:255,184,0:99
Tb927_01_v4	309570	.	T	C	222	.	DP=72;VDB=2.609858e-01;AF1=1;AC1=2;DP4=0,0,32,38;MQ=60;FQ=-238	GT:PL:GQ	1/1:255,211,0:99
Tb927_01_v4	309666	.	C	T	222	.	DP=65;VDB=3.396774e-01;AF1=1;AC1=2;DP4=0,0,42,20;MQ=60;FQ=-214	GT:PL:GQ	1/1:255,187,0:99
Tb927_01_v4	309897	.	C	T	222	.	DP=71;VDB=4.264033e-01;AF1=1;AC1=2;DP4=0,0,28,42;MQ=60;FQ=-238	GT:PL:GQ	1/1:255,211,0:99
Tb927_01_v4	310050	.	C	G	222	.	DP=74;VDB=4.399996e-01;AF1=1;AC1=2;DP4=0,0,35,39;MQ=60;FQ=-250	GT:PL:GQ	1/1:255,223,0:99
Tb927_01_v4	310554	.	A	C	222	.	DP=59;VDB=9.757122e-02;AF1=1;AC1=2;DP4=0,0,31,28;MQ=60;FQ=-205	GT:PL:GQ	1/1:255,178,0:99
Tb927_01_v4	310632	.	A	G	225	.	DP=60;VDB=2.539110e-03;RPB=5.123701e-01;AF1=0.5;AC1=1;DP4=13,10,19,15;MQ=60;FQ=217;PV4=1,1,1,1	GT:PL:GQ	0/1:255,0,244:99
Tb927_01_v4	310885	.	C	T	222	.	DP=88;VDB=4.273909e-01;AF1=1;AC1=2;DP4=0,0,61,27;MQ=60;FQ=-282	GT:PL:GQ	1/1:255,255,0:99
Tb927_01_v4	311058	.	A	C	222	.	DP=60;VDB=3.285443e-01;AF1=1;AC1=2;DP4=0,0,34,25;MQ=60;FQ=-205	GT:PL:GQ	1/1:255,178,0:99
Tb927_01_v4	311601	.	T	C	222	.	DP=62;VDB=2.764246e-01;AF1=1;AC1=2;DP4=0,0,31,31;MQ=60;FQ=-214	GT:PL:GQ	1/1:255,187,0:99
Tb927_01_v4	311662	.	G	A	222	.	DP=66;VDB=3.739928e-01;AF1=1;AC1=2;DP4=0,0,32,31;MQ=60;FQ=-217	GT:PL:GQ	1/1:255,190,0:99
Tb927_01_v4	311663	.	G	C	222	.	DP=65;VDB=3.121805e-01;AF1=1;AC1=2;DP4=0,0,32,31;MQ=60;FQ=-217	GT:PL:GQ	1/1:255,190,0:99
Tb927_01_v4	311692	.	G	C	222	.	DP=67;VDB=4.231819e-01;AF1=1;AC1=2;DP4=0,0,31,35;MQ=60;FQ=-226	GT:PL:GQ	1/1:255,199,0:99
Tb927_01_v4	311720	.	T	G	222	.	DP=66;VDB=2.593654e-01;AF1=1;AC1=2;DP4=0,0,31,34;MQ=60;FQ=-223	GT:PL:GQ	1/1:255,196,0:99
Tb927_01_v4	311762	.	G	T	222	.	DP=60;VDB=1.309340e-01;AF1=1;AC1=2;DP4=0,0,29,31;MQ=60;FQ=-208	GT:PL:GQ	1/1:255,181,0:99
Tb927_01_v4	311786	.	C	T	222	.	DP=58;VDB=1.645776e-01;AF1=1;AC1=2;DP4=0,0,22,35;MQ=60;FQ=-199	GT:PL:GQ	1/1:255,172,0:99
Tb927_01_v4	311835	.	A	G	222	.	DP=60;VDB=3.924448e-01;AF1=1;AC1=2;DP4=0,0,16,41;MQ=60;FQ=-199	GT:PL:GQ	1/1:255,172,0:99
Tb927_01_v4	311906	.	A	G	222	.	DP=58;VDB=1.249085e-01;AF1=1;AC1=2;DP4=0,0,23,34;MQ=60;FQ=-199	GT:PL:GQ	1/1:255,172,0:99
Tb927_01_v4	312210	.	A	G	222	.	DP=51;VDB=2.901023e-01;AF1=1;AC1=2;DP4=0,0,23,27;MQ=60;FQ=-178	GT:PL:GQ	1/1:255,151,0:99
Tb927_01_v4	312303	.	G	A	222	.	DP=53;VDB=1.892732e-01;AF1=1;AC1=2;DP4=0,0,26,25;MQ=60;FQ=-181	GT:PL:GQ	1/1:255,154,0:99
Tb927_01_v4	312323	.	A	T	213	.	DP=64;VDB=1.452450e-01;RPB=-3.533768e-02;AF1=0.5;AC1=1;DP4=20,22,13,9;MQ=60;FQ=216;PV4=0.44,0.075,1,0.2	GT:PL:GQ	0/1:243,0,255:99
Tb927_01_v4	312554	.	C	A	222	.	DP=52;VDB=3.534424e-01;AF1=1;AC1=2;DP4=0,0,24,28;MQ=60;FQ=-184	GT:PL:GQ	1/1:255,157,0:99
Tb927_01_v4	312802	.	G	T	222	.	DP=77;VDB=4.344805e-01;AF1=1;AC1=2;DP4=0,0,41,35;MQ=60;FQ=-256	GT:PL:GQ	1/1:255,229,0:99
Tb927_01_v4	312926	.	C	G	222	.	DP=69;VDB=4.105591e-01;AF1=1;AC1=2;DP4=0,0,43,24;MQ=60;FQ=-229	GT:PL:GQ	1/1:255,202,0:99
Tb927_01_v4	313210	.	T	C	222	.	DP=66;VDB=4.226924e-01;AF1=1;AC1=2;DP4=0,0,36,30;MQ=60;FQ=-226	GT:PL:GQ	1/1:255,199,0:99
Tb927_01_v4	313509	.	G	A	222	.	DP=78;VDB=2.090474e-01;AF1=1;AC1=2;DP4=0,0,47,30;MQ=60;FQ=-259	GT:PL:GQ	1/1:255,232,0:99
Tb927_01_v4	313571	.	T	C	222	.	DP=70;VDB=2.555429e-01;AF1=1;AC1=2;DP4=0,0,28,42;MQ=60;FQ=-238	GT:PL:GQ	1/1:255,211,0:99
Tb927_01_v4	313650	.	G	C	222	.	DP=72;VDB=4.098630e-01;AF1=1;AC1=2;DP4=0,0,46,25;MQ=60;FQ=-241	GT:PL:GQ	1/1:255,214,0:99
Tb927_01_v4	313725	.	tatgt	t	148	.	INDEL;IS=1,0.014493;DP=69;VDB=1.994922e-03;AF1=0.5;AC1=1;DP4=6,15,5,7;MQ=60;FQ=151;PV4=0.47,0.088,1,0.11	GT:PL:GQ	0/1:186,0,255:99
Tb927_01_v4	313728	.	G	A	73	.	DP=65;VDB=8.214574e-02;RPB=-1.947423e+00;AF1=0.5;AC1=1;DP4=0,3,2,3;MQ=60;FQ=41;PV4=0.46,0.066,1,1	GT:PL:GQ	0/1:103,0,68:71
Tb927_01_v4	313761	.	C	T	225	.	DP=81;VDB=4.077347e-01;RPB=2.539887e+00;AF1=0.5;AC1=1;DP4=8,4,32,36;MQ=60;FQ=58;PV4=0.35,0.041,1,1	GT:PL:GQ	0/1:255,0,85:88
Tb927_01_v4	314007	.	C	T	222	.	DP=55;VDB=1.942307e-01;AF1=1;AC1=2;DP4=0,0,30,25;MQ=60;FQ=-193	GT:PL:GQ	1/1:255,166,0:99
Tb927_01_v4	314029	.	T	C	222	.	DP=58;VDB=3.773576e-01;AF1=1;AC1=2;DP4=0,0,29,29;MQ=60;FQ=-202	GT:PL:GQ	1/1:255,175,0:99
Tb927_01_v4	314300	.	A	G	222	.	DP=57;VDB=3.627464e-01;AF1=1;AC1=2;DP4=0,0,25,30;MQ=60;FQ=-193	GT:PL:GQ	1/1:255,166,0:99
Tb927_01_v4	314349	.	T	C	222	.	DP=59;VDB=3.352088e-01;AF1=1;AC1=2;DP4=0,0,28,30;MQ=60;FQ=-202	GT:PL:GQ	1/1:255,175,0:99
Tb927_01_v4	314441	.	T	C	222	.	DP=87;VDB=7.252859e-02;AF1=1;AC1=2;DP4=0,0,55,31;MQ=60;FQ=-282	GT:PL:GQ	1/1:255,255,0:99
Tb927_01_v4	314768	.	A	G	222	.	DP=75;VDB=3.694630e-01;AF1=1;AC1=2;DP4=0,0,39,36;MQ=60;FQ=-253	GT:PL:GQ	1/1:255,226,0:99
Tb927_01_v4	314925	.	A	G	222	.	DP=68;VDB=3.438225e-01;AF1=1;AC1=2;DP4=0,0,30,38;MQ=60;FQ=-232	GT:PL:GQ	1/1:255,205,0:99
Tb927_01_v4	314991	.	C	T	222	.	DP=55;VDB=1.628169e-01;AF1=1;AC1=2;DP4=0,0,29,26;MQ=60;FQ=-193	GT:PL:GQ	1/1:255,166,0:99
Tb927_01_v4	314993	.	C	T	222	.	DP=56;VDB=2.847662e-01;AF1=1;AC1=2;DP4=0,0,30,26;MQ=60;FQ=-196	GT:PL:GQ	1/1:255,169,0:99
Tb927_01_v4	315123	.	G	A	222	.	DP=74;VDB=3.339816e-01;AF1=1;AC1=2;DP4=0,0,43,24;MQ=60;FQ=-229	GT:PL:GQ	1/1:255,202,0:99
Tb927_01_v4	315136	.	T	A	222	.	DP=69;VDB=3.610365e-01;AF1=1;AC1=2;DP4=0,0,43,15;MQ=60;FQ=-202	GT:PL:GQ	1/1:255,175,0:99
Tb927_01_v4	315357	.	T	C	222	.	DP=79;VDB=4.584989e-01;AF1=1;AC1=2;DP4=0,0,33,44;MQ=60;FQ=-259	GT:PL:GQ	1/1:255,232,0:99
Tb927_01_v4	315371	.	G	T	222	.	DP=79;VDB=1.345509e-01;AF1=1;AC1=2;DP4=0,0,33,46;MQ=60;FQ=-265	GT:PL:GQ	1/1:255,238,0:99
Tb927_01_v4	315950	.	C	T	222	.	DP=82;VDB=1.766064e-01;AF1=1;AC1=2;DP4=0,0,45,37;MQ=60;FQ=-274	GT:PL:GQ	1/1:255,247,0:99
Tb927_01_v4	315978	.	A	C	222	.	DP=78;VDB=4.615731e-01;AF1=1;AC1=2;DP4=0,0,45,33;MQ=60;FQ=-262	GT:PL:GQ	1/1:255,235,0:99
Tb927_01_v4	316100	.	T	C	222	.	DP=46;VDB=9.520344e-03;AF1=1;AC1=2;DP4=0,0,18,23;MQ=60;FQ=-150	GT:PL:GQ	1/1:255,123,0:99
Tb927_01_v4	316101	.	T	C	222	.	DP=47;VDB=8.090963e-03;AF1=1;AC1=2;DP4=0,0,18,23;MQ=60;FQ=-150	GT:PL:GQ	1/1:255,123,0:99
Tb927_01_v4	316102	.	c	.	22.6	.	INDEL;IS=1,0.021739;DP=46;AF1=1;AC1=2;DP4=0,0,1,0;MQ=60;FQ=-37.7	PL	15
Tb927_01_v4	316102	.	C	T	222	.	DP=46;VDB=1.902787e-02;AF1=1;AC1=2;DP4=0,0,18,21;MQ=60;FQ=-144	GT:PL:GQ	1/1:255,117,0:99
Tb927_01_v4	316146	.	C	T	222	.	DP=54;VDB=3.265579e-01;AF1=1;AC1=2;DP4=0,0,30,22;MQ=60;FQ=-184	GT:PL:GQ	1/1:255,157,0:99
Tb927_01_v4	316759	.	G	A	222	.	DP=66;VDB=3.920199e-01;AF1=1;AC1=2;DP4=0,0,32,33;MQ=60;FQ=-223	GT:PL:GQ	1/1:255,196,0:99
Tb927_01_v4	317392	.	G	A	222	.	DP=72;VDB=3.430076e-01;AF1=1;AC1=2;DP4=0,0,38,33;MQ=60;FQ=-241	GT:PL:GQ	1/1:255,214,0:99
Tb927_01_v4	317440	.	T	C	222	.	DP=78;VDB=1.239003e-01;AF1=1;AC1=2;DP4=0,0,36,42;MQ=60;FQ=-262	GT:PL:GQ	1/1:255,235,0:99
Tb927_01_v4	317451	.	C	T	222	.	DP=72;VDB=4.388748e-01;AF1=1;AC1=2;DP4=0,0,34,37;MQ=60;FQ=-241	GT:PL:GQ	1/1:255,214,0:99
Tb927_01_v4	317509	.	T	C	222	.	DP=86;VDB=3.904869e-01;AF1=1;AC1=2;DP4=0,0,41,44;MQ=60;FQ=-282	GT:PL:GQ	1/1:255,255,0:99
Tb927_01_v4	317592	.	C	T	222	.	DP=81;VDB=4.706879e-01;AF1=1;AC1=2;DP4=0,0,39,42;MQ=60;FQ=-271	GT:PL:GQ	1/1:255,244,0:99
Tb927_01_v4	317608	.	C	G	222	.	DP=82;VDB=3.844270e-01;AF1=1;AC1=2;DP4=0,0,38,42;MQ=60;FQ=-268	GT:PL:GQ	1/1:255,241,0:99
Tb927_01_v4	317718	.	C	G	222	.	DP=63;VDB=2.844764e-01;AF1=1;AC1=2;DP4=0,0,26,34;MQ=60;FQ=-208	GT:PL:GQ	1/1:255,181,0:99
Tb927_01_v4	318197	.	T	C	222	.	DP=55;VDB=2.032480e-01;AF1=1;AC1=2;DP4=0,0,21,31;MQ=60;FQ=-184	GT:PL:GQ	1/1:255,157,0:99
Tb927_01_v4	318900	.	C	T	222	.	DP=75;VDB=1.521458e-01;AF1=1;AC1=2;DP4=0,0,38,37;MQ=60;FQ=-253	GT:PL:GQ	1/1:255,226,0:99
Tb927_01_v4	319232	.	G	T	222	.	DP=57;VDB=2.412457e-01;AF1=1;AC1=2;DP4=0,0,25,31;MQ=60;FQ=-196	GT:PL:GQ	1/1:255,169,0:99
Tb927_01_v4	319296	.	C	A	222	.	DP=67;VDB=3.749933e-01;AF1=1;AC1=2;DP4=0,0,36,31;MQ=60;FQ=-229	GT:PL:GQ	1/1:255,202,0:99
Tb927_01_v4	319386	.	T	A	129	.	DP=74;VDB=1.007695e-01;RPB=5.910932e-01;AF1=0.5;AC1=1;DP4=22,35,5,12;MQ=60;FQ=132;PV4=0.57,0.0011,1,0.16	GT:PL:GQ	0/1:159,0,255:99
Tb927_01_v4	319665	.	A	G	225	.	DP=69;VDB=2.113956e-01;RPB=6.602614e-03;AF1=0.5;AC1=1;DP4=27,17,11,12;MQ=60;FQ=225;PV4=0.31,0.37,1,1	GT:PL:GQ	0/1:255,0,255:99
Tb927_01_v4	319686	.	C	T	225	.	DP=66;VDB=2.625251e-01;RPB=-5.839781e-01;AF1=0.5;AC1=1;DP4=22,18,12,14;MQ=60;FQ=225;PV4=0.62,0.23,1,0.11	GT:PL:GQ	0/1:255,0,255:99
Tb927_01_v4	319796	.	C	A	78	.	DP=50;VDB=8.538782e-02;RPB=1.371342e+00;AF1=0.5;AC1=1;DP4=16,24,2,8;MQ=60;FQ=81;PV4=0.29,0.41,1,0.012	GT:PL:GQ	0/1:108,0,255:99
Tb927_01_v4	319805	.	A	G	3.54	.	DP=58;VDB=3.564564e-02;RPB=3.269021e+00;AF1=0.4998;AC1=1;DP4=16,28,2,4;MQ=60;FQ=5.47;PV4=1,0.058,1,0.017	GT:PL:GQ	0/1:31,0,255:30
Tb927_01_v4	319809	.	G	.	69	.	DP=59;VDB=4.052676e-02;RPB=2.952164e+00;AF1=0;AC1=0;DP4=21,32,2,2;MQ=60;FQ=-66;PV4=1,1,1,0.057	PL	0
Tb927_01_v4	320096	.	G	A	215	.	DP=65;VDB=2.077009e-01;RPB=-2.675252e-01;AF1=0.5;AC1=1;DP4=21,21,16,7;MQ=60;FQ=218;PV4=0.19,0.38,1,0.33	GT:PL:GQ	0/1:245,0,255:99
Tb927_01_v4	320702	.	G	A	222	.	DP=59;VDB=1.303575e-01;AF1=1;AC1=2;DP4=0,0,30,29;MQ=60;FQ=-205	GT:PL:GQ	1/1:255,178,0:99
Tb927_01_v4	320736	.	G	T	213	.	DP=55;VDB=1.923718e-01;RPB=-1.088538e+00;AF1=0.5;AC1=1;DP4=16,20,7,12;MQ=60;FQ=216;PV4=0.77,0.37,1,0.059	GT:PL:GQ	0/1:243,0,255:99
Tb927_01_v4	321269	.	G	A	222	.	DP=61;VDB=3.908228e-01;AF1=1;AC1=2;DP4=0,0,38,22;MQ=60;FQ=-208	GT:PL:GQ	1/1:255,181,0:99
Tb927_01_v4	321285	.	G	A	222	.	DP=60;VDB=3.852430e-01;AF1=1;AC1=2;DP4=0,0,37,21;MQ=60;FQ=-202	GT:PL:GQ	1/1:255,175,0:99
Tb927_01_v4	321314	.	A	G	222	.	DP=62;VDB=1.216220e-01;AF1=1;AC1=2;DP4=0,0,27,35;MQ=60;FQ=-214	GT:PL:GQ	1/1:255,187,0:99
Tb927_01_v4	321324	.	A	G	222	.	DP=66;VDB=3.449957e-01;AF1=1;AC1=2;DP4=0,0,27,37;MQ=60;FQ=-220	GT:PL:GQ	1/1:255,193,0:99
Tb927_01_v4	321328	.	C	T	222	.	DP=63;VDB=2.729439e-01;AF1=1;AC1=2;DP4=0,0,24,35;MQ=60;FQ=-205	GT:PL:GQ	1/1:255,178,0:99
Tb927_01_v4	321366	.	G	A	222	.	DP=79;VDB=4.553505e-01;AF1=1;AC1=2;DP4=0,0,27,49;MQ=60;FQ=-256	GT:PL:GQ	1/1:255,229,0:99
Tb927_01_v4	321403	.	C	T	222	.	DP=78;VDB=4.577712e-01;AF1=1;AC1=2;DP4=0,0,37,40;MQ=60;FQ=-259	GT:PL:GQ	1/1:255,232,0:99
Tb927_01_v4	321448	.	T	G	222	.	DP=75;VDB=4.244055e-01;AF1=1;AC1=2;DP4=0,0,38,33;MQ=60;FQ=-241	GT:PL:GQ	1/1:255,214,0:99
Tb927_01_v4	321554	.	G	A	222	.	DP=70;VDB=7.752330e-02;AF1=1;AC1=2;DP4=0,0,38,32;MQ=60;FQ=-238	GT:PL:GQ	1/1:255,211,0:99
Tb927_01_v4	321868	.	A	G	222	.	DP=68;VDB=4.233393e-01;AF1=1;AC1=2;DP4=0,0,44,24;MQ=60;FQ=-232	GT:PL:GQ	1/1:255,205,0:99
Tb927_01_v4	321910	.	C	T	222	.	DP=53;VDB=2.762863e-01;AF1=1;AC1=2;DP4=0,0,30,23;MQ=60;FQ=-187	GT:PL:GQ	1/1:255,160,0:99
Tb927_01_v4	321914	.	C	T	222	.	DP=50;VDB=3.441488e-01;AF1=1;AC1=2;DP4=0,0,29,21;MQ=60;FQ=-178	GT:PL:GQ	1/1:255,151,0:99
Tb927_01_v4	321941	.	C	T	222	.	DP=45;VDB=2.995785e-01;AF1=1;AC1=2;DP4=0,0,9,32;MQ=60;FQ=-150	GT:PL:GQ	1/1:255,123,0:99
Tb927_01_v4	322012	.	A	G	222	.	DP=72;VDB=4.420163e-01;AF1=1;AC1=2;DP4=0,0,27,45;MQ=60;FQ=-244	GT:PL:GQ	1/1:255,217,0:99
Tb927_01_v4	322021	.	G	A	222	.	DP=74;VDB=3.481488e-01;AF1=1;AC1=2;DP4=0,0,29,43;MQ=60;FQ=-244	GT:PL:GQ	1/1:255,217,0:99
Tb927_01_v4	322168	.	A	G	222	.	DP=77;VDB=2.538528e-01;AF1=1;AC1=2;DP4=0,0,41,35;MQ=60;FQ=-256	GT:PL:GQ	1/1:255,229,0:99
Tb927_01_v4	322372	.	C	T	222	.	DP=53;VDB=2.197658e-02;AF1=1;AC1=2;DP4=0,0,29,24;MQ=60;FQ=-187	GT:PL:GQ	1/1:255,160,0:99
Tb927_01_v4	322744	.	A	G	222	.	DP=63;VDB=4.096286e-01;AF1=1;AC1=2;DP4=0,0,27,35;MQ=60;FQ=-214	GT:PL:GQ	1/1:255,187,0:99
Tb927_01_v4	322767	.	C	A	222	.	DP=73;VDB=4.450753e-01;AF1=1;AC1=2;DP4=0,0,33,40;MQ=60;FQ=-247	GT:PL:GQ	1/1:255,220,0:99
Tb927_01_v4	322803	.	C	T	222	.	DP=65;VDB=3.739051e-01;AF1=1;AC1=2;DP4=0,0,31,32;MQ=60;FQ=-217	GT:PL:GQ	1/1:255,190,0:99
Tb927_01_v4	322813	.	G	A	222	.	DP=68;VDB=1.137835e-01;AF1=1;AC1=2;DP4=0,0,32,34;MQ=60;FQ=-226	GT:PL:GQ	1/1:255,199,0:99
Tb927_01_v4	322931	.	C	T	222	.	DP=78;VDB=4.397847e-01;AF1=1;AC1=2;DP4=0,0,35,43;MQ=60;FQ=-262	GT:PL:GQ	1/1:255,235,0:99
Tb927_01_v4	322986	.	G	A	222	.	DP=81;VDB=4.651906e-01;AF1=1;AC1=2;DP4=0,0,46,34;MQ=60;FQ=-268	GT:PL:GQ	1/1:255,241,0:99
Tb927_01_v4	324228	.	A	G	222	.	DP=72;VDB=3.952676e-01;AF1=1;AC1=2;DP4=0,0,36,36;MQ=60;FQ=-244	GT:PL:GQ	1/1:255,217,0:99
Tb927_01_v4	324501	.	G	A	222	.	DP=66;VDB=4.194468e-01;AF1=1;AC1=2;DP4=0,0,31,34;MQ=60;FQ=-223	GT:PL:GQ	1/1:255,196,0:99
Tb927_01_v4	324662	.	A	T	225	.	DP=75;VDB=3.437183e-01;RPB=-2.665983e-01;AF1=0.5;AC1=1;DP4=14,14,13,32;MQ=60;FQ=225;PV4=0.085,0.38,1,1	GT:PL:GQ	0/1:255,0,255:99
Tb927_01_v4	324703	.	G	C	222	.	DP=79;VDB=1.466292e-01;AF1=1;AC1=2;DP4=0,0,40,35;MQ=60;FQ=-253	GT:PL:GQ	1/1:255,226,0:99
Tb927_01_v4	324826	.	T	C	222	.	DP=76;VDB=1.739261e-01;AF1=1;AC1=2;DP4=0,0,39,36;MQ=60;FQ=-253	GT:PL:GQ	1/1:255,226,0:99
Tb927_01_v4	324834	.	C	T	225	.	DP=74;VDB=3.405078e-01;RPB=-4.698950e-01;AF1=0.5;AC1=1;DP4=16,10,23,25;MQ=60;FQ=225;PV4=0.33,1,1,0.49	GT:PL:GQ	0/1:255,0,255:99
Tb927_01_v4	324852	.	T	C	222	.	DP=79;VDB=3.716604e-01;AF1=1;AC1=2;DP4=0,0,42,37;MQ=60;FQ=-265	GT:PL:GQ	1/1:255,238,0:99
Tb927_01_v4	324878	.	G	A	222	.	DP=82;VDB=1.031612e-01;AF1=1;AC1=2;DP4=0,0,43,39;MQ=60;FQ=-274	GT:PL:GQ	1/1:255,247,0:99
Tb927_01_v4	324886	.	T	C	222	.	DP=78;VDB=1.218458e-01;AF1=1;AC1=2;DP4=0,0,40,38;MQ=60;FQ=-262	GT:PL:GQ	1/1:255,235,0:99
Tb927_01_v4	325170	.	C	T	222	.	DP=67;VDB=1.002400e-01;AF1=1;AC1=2;DP4=0,0,35,32;MQ=60;FQ=-229	GT:PL:GQ	1/1:255,202,0:99
Tb927_01_v4	325209	.	T	C	222	.	DP=71;VDB=3.056318e-01;AF1=1;AC1=2;DP4=0,0,30,39;MQ=60;FQ=-235	GT:PL:GQ	1/1:255,208,0:99
Tb927_01_v4	325270	.	T	C	222	.	DP=94;VDB=4.740341e-01;AF1=1;AC1=2;DP4=0,0,42,49;MQ=60;FQ=-282	GT:PL:GQ	1/1:255,255,0:99
Tb927_01_v4	325322	.	T	C	225	.	DP=90;VDB=3.921917e-02;RPB=-9.454218e-02;AF1=0.5;AC1=1;DP4=11,18,33,25;MQ=60;FQ=225;PV4=0.11,1,1,0.4	GT:PL:GQ	0/1:255,0,255:99
Tb927_01_v4	325454	.	C	T	222	.	DP=79;VDB=4.469038e-01;AF1=1;AC1=2;DP4=0,0,31,43;MQ=60;FQ=-250	GT:PL:GQ	1/1:255,223,0:99
Tb927_01_v4	325577	.	T	A	222	.	DP=67;VDB=3.046305e-01;AF1=1;AC1=2;DP4=0,0,35,31;MQ=60;FQ=-226	GT:PL:GQ	1/1:255,199,0:99
Tb927_01_v4	326041	.	T	C	222	.	DP=71;VDB=1.526161e-01;AF1=1;AC1=2;DP4=0,0,22,47;MQ=60;FQ=-235	GT:PL:GQ	1/1:255,208,0:99
Tb927_01_v4	326048	.	T	C	222	.	DP=70;VDB=4.290926e-01;AF1=1;AC1=2;DP4=0,0,21,48;MQ=60;FQ=-235	GT:PL:GQ	1/1:255,208,0:99
Tb927_01_v4	326116	.	C	T	222	.	DP=55;VDB=1.985190e-02;AF1=1;AC1=2;DP4=0,0,27,27;MQ=60;FQ=-190	GT:PL:GQ	1/1:255,163,0:99
Tb927_01_v4	326227	.	C	T	222	.	DP=59;VDB=2.719123e-01;AF1=1;AC1=2;DP4=0,0,28,31;MQ=60;FQ=-205	GT:PL:GQ	1/1:255,178,0:99
Tb927_01_v4	326424	.	C	.	4.76	.	DP=8;AF1=1;AC1=2;DP4=0,0,0,1;MQ=60;FQ=-30	PL	27
Tb927_01_v4	326458	.	T	C	222	.	DP=20;VDB=9.127609e-02;AF1=1;AC1=2;DP4=0,0,10,8;MQ=60;FQ=-81	GT:PL:GQ	1/1:255,54,0:99
Tb927_01_v4	326594	.	G	A	222	.	DP=57;VDB=1.560406e-02;AF1=1;AC1=2;DP4=0,0,23,34;MQ=60;FQ=-199	GT:PL:GQ	1/1:255,172,0:99
Tb927_01_v4	326619	.	T	C	222	.	DP=66;VDB=1.130649e-01;AF1=1;AC1=2;DP4=0,0,22,44;MQ=60;FQ=-226	GT:PL:GQ	1/1:255,199,0:99
Tb927_01_v4	326648	.	G	A	222	.	DP=62;VDB=7.685751e-03;AF1=1;AC1=2;DP4=0,0,29,33;MQ=60;FQ=-214	GT:PL:GQ	1/1:255,187,0:99
Tb927_01_v4	327484	.	A	T	225	.	DP=78;VDB=1.594269e-01;RPB=3.500700e-01;AF1=0.5;AC1=1;DP4=19,32,12,14;MQ=60;FQ=225;PV4=0.47,0.38,1,1	GT:PL:GQ	0/1:255,0,255:99
Tb927_01_v4	327506	.	T	C	222	.	DP=84;VDB=1.656243e-01;RPB=1.408493e-01;AF1=0.5;AC1=1;DP4=23,30,12,14;MQ=60;FQ=223;PV4=1,0.2,1,1	GT:PL:GQ	0/1:252,0,255:99
Tb927_01_v4	327507	.	G	A	225	.	DP=84;VDB=1.290402e-01;RPB=3.957328e-01;AF1=0.5;AC1=1;DP4=23,31,12,15;MQ=60;FQ=225;PV4=1,0.098,1,1	GT:PL:GQ	0/1:255,0,255:99
Tb927_01_v4	327532	.	T	C	198	.	DP=93;VDB=2.393247e-01;RPB=9.795536e-01;AF1=0.5;AC1=1;DP4=24,41,10,16;MQ=60;FQ=201;PV4=1,1,1,0.49	GT:PL:GQ	0/1:228,0,255:99
Tb927_01_v4	327641	.	T	C	225	.	DP=75;VDB=2.097868e-01;RPB=-9.143006e-01;AF1=0.5;AC1=1;DP4=33,18,12,12;MQ=60;FQ=225;PV4=0.31,1,1,0.17	GT:PL:GQ	0/1:255,0,255:99
Tb927_01_v4	327654	.	G	A	209	.	DP=71;VDB=1.929552e-01;RPB=-2.269227e+00;AF1=0.5;AC1=1;DP4=33,16,10,12;MQ=60;FQ=212;PV4=0.12,0.19,1,1	GT:PL:GQ	0/1:239,0,255:99
Tb927_01_v4	327675	.	A	G	225	.	DP=59;VDB=2.097869e-01;RPB=-1.427306e+00;AF1=0.5;AC1=1;DP4=21,14,13,11;MQ=60;FQ=225;PV4=0.79,1,1,1	GT:PL:GQ	0/1:255,0,255:99
Tb927_01_v4	327677	.	A	G	225	.	DP=58;VDB=2.279643e-01;RPB=-1.270912e+00;AF1=0.5;AC1=1;DP4=20,14,13,11;MQ=60;FQ=225;PV4=0.79,1,1,1	GT:PL:GQ	0/1:255,0,255:99
Tb927_01_v4	327728	.	G	C	225	.	DP=59;VDB=3.116497e-01;RPB=-1.179424e+00;AF1=0.5;AC1=1;DP4=8,13,18,20;MQ=60;FQ=225;PV4=0.59,0.22,1,1	GT:PL:GQ	0/1:255,0,255:99
Tb927_01_v4	327937	.	A	G	222	.	DP=78;VDB=4.095953e-01;AF1=1;AC1=2;DP4=0,0,41,37;MQ=60;FQ=-262	GT:PL:GQ	1/1:255,235,0:99
Tb927_01_v4	327992	.	T	C	225	.	DP=67;VDB=1.144920e-01;RPB=7.694679e-02;AF1=0.5;AC1=1;DP4=21,12,21,12;MQ=60;FQ=225;PV4=1,1,1,1	GT:PL:GQ	0/1:255,0,255:99
Tb927_01_v4	328247	.	T	C	222	.	DP=76;VDB=3.607618e-01;AF1=1;AC1=2;DP4=0,0,31,45;MQ=60;FQ=-256	GT:PL:GQ	1/1:255,229,0:99
Tb927_01_v4	328251	.	G	A	222	.	DP=76;VDB=1.752382e-01;AF1=1;AC1=2;DP4=0,0,30,45;MQ=60;FQ=-253	GT:PL:GQ	1/1:255,226,0:99
Tb927_01_v4	328382	.	G	C	222	.	DP=59;VDB=2.337191e-01;AF1=1;AC1=2;DP4=0,0,25,33;MQ=60;FQ=-202	GT:PL:GQ	1/1:255,175,0:99
Tb927_01_v4	328691	.	A	T	222	.	DP=60;VDB=1.866264e-01;AF1=1;AC1=2;DP4=0,0,32,28;MQ=60;FQ=-208	GT:PL:GQ	1/1:255,181,0:99
Tb927_01_v4	328695	.	C	T	222	.	DP=60;VDB=2.788399e-01;AF1=1;AC1=2;DP4=0,0,32,28;MQ=60;FQ=-208	GT:PL:GQ	1/1:255,181,0:99
Tb927_01_v4	328766	.	C	T	222	.	DP=53;VDB=3.758112e-01;AF1=1;AC1=2;DP4=0,0,25,28;MQ=60;FQ=-187	GT:PL:GQ	1/1:255,160,0:99
Tb927_01_v4	328887	.	A	G	222	.	DP=66;VDB=9.699926e-02;AF1=1;AC1=2;DP4=0,0,31,35;MQ=60;FQ=-226	GT:PL:GQ	1/1:255,199,0:99
Tb927_01_v4	328913	.	G	A	222	.	DP=64;VDB=3.998006e-01;AF1=1;AC1=2;DP4=0,0,30,32;MQ=60;FQ=-214	GT:PL:GQ	1/1:255,187,0:99
Tb927_01_v4	329151	.	G	A	222	.	DP=68;VDB=4.216802e-01;AF1=1;AC1=2;DP4=0,0,35,33;MQ=60;FQ=-232	GT:PL:GQ	1/1:255,205,0:99
Tb927_01_v4	329163	.	G	T	222	.	DP=61;VDB=2.668991e-01;AF1=1;AC1=2;DP4=0,0,31,30;MQ=60;FQ=-211	GT:PL:GQ	1/1:255,184,0:99
Tb927_01_v4	329214	.	T	G	222	.	DP=64;VDB=1.574706e-01;AF1=1;AC1=2;DP4=0,0,28,36;MQ=60;FQ=-220	GT:PL:GQ	1/1:255,193,0:99
Tb927_01_v4	329353	.	C	T	222	.	DP=68;VDB=2.906347e-01;AF1=1;AC1=2;DP4=0,0,32,36;MQ=60;FQ=-232	GT:PL:GQ	1/1:255,205,0:99
Tb927_01_v4	329389	.	C	G	222	.	DP=72;VDB=3.409359e-01;AF1=1;AC1=2;DP4=0,0,41,30;MQ=60;FQ=-241	GT:PL:GQ	1/1:255,214,0:99
Tb927_01_v4	329401	.	C	T	222	.	DP=72;VDB=4.268728e-01;AF1=1;AC1=2;DP4=0,0,37,34;MQ=60;FQ=-241	GT:PL:GQ	1/1:255,214,0:99
Tb927_01_v4	329493	.	G	T	222	.	DP=54;VDB=3.762781e-01;AF1=1;AC1=2;DP4=0,0,21,33;MQ=60;FQ=-190	GT:PL:GQ	1/1:255,163,0:99
Tb927_01_v4	329610	.	A	T	222	.	DP=62;VDB=1.146388e-01;AF1=1;AC1=2;DP4=0,0,31,31;MQ=59;FQ=-214	GT:PL:GQ	1/1:255,187,0:99
Tb927_01_v4	329620	.	C	A	222	.	DP=63;VDB=3.829549e-01;AF1=1;AC1=2;DP4=0,0,35,28;MQ=59;FQ=-217	GT:PL:GQ	1/1:255,190,0:99
Tb927_01_v4	329626	.	G	A	222	.	DP=57;VDB=3.740773e-01;AF1=1;AC1=2;DP4=0,0,31,25;MQ=58;FQ=-196	GT:PL:GQ	1/1:255,169,0:99
Tb927_01_v4	329629	.	C	G	222	.	DP=58;VDB=3.928396e-01;AF1=1;AC1=2;DP4=0,0,32,26;MQ=57;FQ=-202	GT:PL:GQ	1/1:255,175,0:99
Tb927_01_v4	329987	.	C	T	174	.	DP=17;VDB=1.925288e-02;RPB=1.448414e+00;AF1=1;AC1=2;DP4=1,0,6,5;MQ=60;FQ=-34;PV4=1,1,1,1	GT:PL:GQ	1/1:206,7,0:12
Tb927_01_v4	330041	.	G	A	222	.	DP=80;VDB=3.411540e-01;AF1=1;AC1=2;DP4=0,0,33,45;MQ=60;FQ=-262	GT:PL:GQ	1/1:255,235,0:99
Tb927_01_v4	330155	.	T	G	14.1	.	DP=10;VDB=2.063840e-02;AF1=1;AC1=2;DP4=0,0,0,3;MQ=60;FQ=-36	GT:PL:GQ	1/1:46,9,0:14
Tb927_01_v4	330160	.	G	.	15	.	DP=11;RPB=9.668049e-01;AF1=0.5021;AC1=1;DP4=0,1,0,1;MQ=60;FQ=-15.6;PV4=1,1,1,1	PL	15
Tb927_01_v4	330279	.	T	G	74.1	.	DP=44;VDB=4.619052e-02;AF1=1;AC1=2;DP4=0,0,4,2;MQ=60;FQ=-45	GT:PL:GQ	1/1:107,18,0:33
Tb927_01_v4	330345	.	G	A	222	.	DP=54;VDB=2.972789e-01;AF1=1;AC1=2;DP4=0,0,34,18;MQ=60;FQ=-184	GT:PL:GQ	1/1:255,157,0:99
Tb927_01_v4	330399	.	T	C	222	.	DP=50;VDB=3.493146e-01;AF1=1;AC1=2;DP4=0,0,27,22;MQ=60;FQ=-175	GT:PL:GQ	1/1:255,148,0:99
Tb927_01_v4	330918	.	G	A	222	.	DP=70;VDB=2.348152e-01;AF1=1;AC1=2;DP4=0,0,30,37;MQ=60;FQ=-229	GT:PL:GQ	1/1:255,202,0:99
Tb927_01_v4	330981	.	G	C	222	.	DP=74;VDB=3.582841e-01;AF1=1;AC1=2;DP4=0,0,33,40;MQ=60;FQ=-247	GT:PL:GQ	1/1:255,220,0:99
Tb927_01_v4	331132	.	A	G	222	.	DP=60;VDB=2.561788e-01;AF1=1;AC1=2;DP4=0,0,41,18;MQ=60;FQ=-205	GT:PL:GQ	1/1:255,178,0:99
Tb927_01_v4	331515	.	C	T	222	.	DP=78;VDB=1.128318e-01;AF1=1;AC1=2;DP4=0,0,24,49;MQ=60;FQ=-247	GT:PL:GQ	1/1:255,220,0:99
Tb927_01_v4	331773	.	G	A	222	.	DP=61;VDB=1.907761e-01;AF1=1;AC1=2;DP4=0,0,22,37;MQ=60;FQ=-205	GT:PL:GQ	1/1:255,178,0:99
Tb927_01_v4	331938	.	T	C	222	.	DP=56;VDB=1.071958e-01;AF1=1;AC1=2;DP4=0,0,20,36;MQ=60;FQ=-196	GT:PL:GQ	1/1:255,169,0:99
Tb927_01_v4	332044	.	T	C	222	.	DP=57;VDB=3.707513e-01;AF1=1;AC1=2;DP4=0,0,22,34;MQ=60;FQ=-196	GT:PL:GQ	1/1:255,169,0:99
Tb927_01_v4	332145	.	A	.	28.2	.	DP=11;;AC1=2;FQ=-30	PL	0
Tb927_01_v4	332158	.	A	G	50.3	.	DP=9;VDB=8.078371e-03;AF1=1;AC1=2;DP4=0,0,3,2;MQ=60;FQ=-42	GT:PL:GQ	1/1:83,15,0:27
Tb927_01_v4	332223	.	A	G	145	.	DP=20;VDB=3.837350e-02;AF1=1;AC1=2;DP4=0,0,4,6;MQ=60;FQ=-57	GT:PL:GQ	1/1:178,30,0:57
Tb927_01_v4	332225	.	A	G	114	.	DP=20;VDB=5.272970e-02;AF1=1;AC1=2;DP4=0,0,3,6;MQ=60;FQ=-54	GT:PL:GQ	1/1:147,27,0:51
Tb927_01_v4	332235	.	A	G	78.1	.	DP=18;VDB=2.910585e-02;AF1=1;AC1=2;DP4=0,0,2,4;MQ=60;FQ=-45	GT:PL:GQ	1/1:111,18,0:33
Tb927_01_v4	332260	.	C	T	222	.	DP=18;VDB=1.686203e-01;AF1=1;AC1=2;DP4=0,0,7,11;MQ=60;FQ=-81	GT:PL:GQ	1/1:255,54,0:99
Tb927_01_v4	332348	.	C	G	222	.	DP=59;VDB=2.861428e-01;AF1=1;AC1=2;DP4=0,0,17,41;MQ=60;FQ=-202	GT:PL:GQ	1/1:255,175,0:99
Tb927_01_v4	332369	.	A	G	222	.	DP=43;VDB=9.696928e-02;AF1=1;AC1=2;DP4=0,0,11,32;MQ=60;FQ=-156	GT:PL:GQ	1/1:255,129,0:99
Tb927_01_v4	332507	.	G	A	222	.	DP=47;VDB=4.561676e-02;AF1=1;AC1=2;DP4=0,0,23,23;MQ=60;FQ=-165	GT:PL:GQ	1/1:255,138,0:99
Tb927_01_v4	332556	.	C	T	6.2	.	DP=9;AF1=1;AC1=2;DP4=0,0,0,1;MQ=60;FQ=-30	GT:PL:GQ	1/1:35,3,0:4
Tb927_01_v4	332558	.	C	T	6.98	.	DP=9;AF1=1;AC1=2;DP4=0,0,0,1;MQ=60;FQ=-30	GT:PL:GQ	1/1:36,3,0:4
Tb927_01_v4	332558	.	cttttttttt	.	16.9	.	INDEL;IS=2,0.222222;DP=9;VDB=5.760000e-02;AF1=1;AC1=2;DP4=0,0,1,1;MQ=60;FQ=-40.6	PL	22
Tb927_01_v4	332579	.	G	A	213	.	DP=12;VDB=1.012036e-01;AF1=1;AC1=2;DP4=0,0,6,5;MQ=60;FQ=-60	GT:PL:GQ	1/1:246,33,0:63
Tb927_01_v4	332602	.	C	T	222	.	DP=14;VDB=1.323368e-01;AF1=1;AC1=2;DP4=0,0,8,6;MQ=60;FQ=-69	GT:PL:GQ	1/1:255,42,0:81
Tb927_01_v4	332697	.	T	C	222	.	DP=41;VDB=1.089455e-01;AF1=1;AC1=2;DP4=0,0,17,24;MQ=60;FQ=-150	GT:PL:GQ	1/1:255,123,0:99
Tb927_01_v4	332751	.	T	C	222	.	DP=35;VDB=2.101305e-01;AF1=1;AC1=2;DP4=0,0,16,19;MQ=60;FQ=-132	GT:PL:GQ	1/1:255,105,0:99
Tb927_01_v4	332761	.	T	C	222	.	DP=39;VDB=2.776063e-01;AF1=1;AC1=2;DP4=0,0,16,21;MQ=60;FQ=-138	GT:PL:GQ	1/1:255,111,0:99
Tb927_01_v4	332801	.	T	C	222	.	DP=41;VDB=3.242898e-01;AF1=1;AC1=2;DP4=0,0,19,21;MQ=60;FQ=-147	GT:PL:GQ	1/1:255,120,0:99
Tb927_01_v4	332818	.	A	C	222	.	DP=38;VDB=7.010379e-02;AF1=1;AC1=2;DP4=0,0,20,15;MQ=60;FQ=-132	GT:PL:GQ	1/1:255,105,0:99
Tb927_01_v4	332842	.	A	G	222	.	DP=34;VDB=2.674231e-01;AF1=1;AC1=2;DP4=0,0,20,14;MQ=60;FQ=-129	GT:PL:GQ	1/1:255,102,0:99
Tb927_01_v4	332867	.	C	T	222	.	DP=23;VDB=2.022742e-02;AF1=1;AC1=2;DP4=0,0,14,9;MQ=60;FQ=-96	GT:PL:GQ	1/1:255,69,0:99
Tb927_01_v4	332874	.	ac	a	30.4	.	INDEL;IS=2,0.117647;DP=17;VDB=5.748775e-02;AF1=1;AC1=2;DP4=0,0,3,0;MQ=60;FQ=-43.5	GT:PL:GQ	1/1:70,9,0:16
Tb927_01_v4	332875	.	C	A	147	.	DP=15;VDB=9.108292e-02;RPB=-5.786376e-02;AF1=0.5;AC1=1;DP4=4,3,5,3;MQ=60;FQ=125;PV4=1,1,1,1	GT:PL:GQ	0/1:177,0,152:99
Tb927_01_v4	332875	.	caaaaaaaaa	cAaaaaaaaaa	18.6	.	INDEL;IS=7,0.411765;DP=15;VDB=6.669452e-02;AF1=1;AC1=2;DP4=0,0,4,3;MQ=60;FQ=-55.5	GT:PL:GQ	1/1:59,21,0:35
Tb927_01_v4	332898	.	T	A	185	.	DP=8;VDB=3.366188e-03;AF1=1;AC1=2;DP4=0,0,5,3;MQ=60;FQ=-51	GT:PL:GQ	1/1:218,24,0:45
Tb927_01_v4	332951	.	A	T	3.98	.	DP=13;VDB=6.400000e-02;AF1=1;AC1=2;DP4=0,0,0,2;MQ=60;FQ=-33	GT:PL:GQ	1/1:33,6,0:5
Tb927_01_v4	332960	.	T	.	36	.	DP=13;AF1=0;AC1=0;DP4=0,2,0,0;MQ=60;FQ=-33	PL	0
Tb927_01_v4	332961	.	T	.	36	.	DP=13;AF1=0;AC1=0;DP4=0,2,0,0;MQ=60;FQ=-33	PL	0
Tb927_01_v4	332961	.	t	tTAA	116	.	INDEL;IS=1,0.076923;DP=13;VDB=1.597650e-02;AF1=1;AC1=2;DP4=0,0,5,4;MQ=60;FQ=-61.5	GT:PL:GQ	1/1:157,27,0:51
Tb927_01_v4	333047	.	T	G	222	.	DP=43;VDB=8.657005e-02;AF1=1;AC1=2;DP4=0,0,12,31;MQ=60;FQ=-156	GT:PL:GQ	1/1:255,129,0:99
Tb927_01_v4	333070	.	C	T	222	.	DP=36;VDB=1.169070e-01;AF1=1;AC1=2;DP4=0,0,8,28;MQ=60;FQ=-135	GT:PL:GQ	1/1:255,108,0:99
Tb927_01_v4	333109	.	C	T	222	.	DP=15;VDB=2.065033e-02;AF1=1;AC1=2;DP4=0,0,3,12;MQ=60;FQ=-72	GT:PL:GQ	1/1:255,45,0:87
Tb927_01_v4	333184	.	C	G	222	.	DP=35;VDB=2.871772e-01;AF1=1;AC1=2;DP4=0,0,22,13;MQ=60;FQ=-132	GT:PL:GQ	1/1:255,105,0:99
Tb927_01_v4	333210	.	T	A	222	.	DP=40;VDB=4.975620e-02;AF1=1;AC1=2;DP4=0,0,27,12;MQ=60;FQ=-144	GT:PL:GQ	1/1:255,117,0:99
Tb927_01_v4	333213	.	T	A	222	.	DP=43;VDB=1.471700e-01;AF1=1;AC1=2;DP4=0,0,27,12;MQ=60;FQ=-144	GT:PL:GQ	1/1:255,117,0:99
Tb927_01_v4	333311	.	A	C	222	.	DP=36;VDB=1.021202e-01;AF1=1;AC1=2;DP4=0,0,19,17;MQ=60;FQ=-135	GT:PL:GQ	1/1:255,108,0:99
Tb927_01_v4	333359	.	A	.	28.2	.	DP=6;;AC1=2;FQ=-30	PL	0
Tb927_01_v4	333361	.	A	.	28.2	.	DP=6;;AC1=2;FQ=-30	PL	0
Tb927_01_v4	333363	.	A	.	28.2	.	DP=6;;AC1=2;FQ=-30	PL	0
Tb927_01_v4	333365	.	A	.	28.2	.	DP=8;;AC1=2;FQ=-30	PL	0
Tb927_01_v4	333372	.	T	C	4.79	.	DP=10;VDB=5.960000e-02;RPB=8.745357e-01;AF1=0.503;AC1=1;DP4=1,0,2,0;MQ=60;FQ=-8.77;PV4=1,0.11,1,1	GT:PL:GQ	0/1:33,0,19:24
Tb927_01_v4	333477	.	T	.	28.2	.	DP=10;;AC1=2;FQ=-30	PL	0
Tb927_01_v4	333479	.	T	.	28.2	.	DP=11;;AC1=2;FQ=-30	PL	0
Tb927_01_v4	333480	.	at	a	88.5	.	INDEL;IS=11,1.000000;DP=11;VDB=9.563447e-02;AF1=1;AC1=2;DP4=0,0,8,3;MQ=60;FQ=-67.5	GT:PL:GQ	1/1:129,33,0:63
Tb927_01_v4	333481	.	T	.	28.2	.	DP=0;;AC1=2;FQ=-30	PL	0
Tb927_01_v4	333486	.	A	G	150	.	DP=12;VDB=1.313753e-01;AF1=1;AC1=2;DP4=0,0,9,3;MQ=60;FQ=-63	GT:PL:GQ	1/1:183,36,0:69
Tb927_01_v4	333640	.	acta	.	126	.	INDEL;IS=1,0.016949;DP=59;VDB=3.583478e-01;AF1=0;AC1=0;DP4=30,18,1,0;MQ=60;FQ=-123;PV4=1,0.4,1,1	PL	0
Tb927_01_v4	333641	.	C	T	222	.	DP=57;VDB=3.180878e-01;AF1=1;AC1=2;DP4=0,0,37,19;MQ=60;FQ=-196	GT:PL:GQ	1/1:255,169,0:99
Tb927_01_v4	333862	.	T	.	6.96	.	DP=4;AF1=1;AC1=2;DP4=0,0,1,0;MQ=60;FQ=-30	PL	24
Tb927_01_v4	333900	.	C	T	222	.	DP=30;VDB=1.757564e-03;AF1=1;AC1=2;DP4=0,0,11,18;MQ=60;FQ=-114	GT:PL:GQ	1/1:255,87,0:99
Tb927_01_v4	333907	.	C	T	222	.	DP=33;VDB=3.826468e-03;AF1=1;AC1=2;DP4=0,0,11,21;MQ=60;FQ=-123	GT:PL:GQ	1/1:255,96,0:99
Tb927_01_v4	333915	.	T	C	222	.	DP=33;VDB=1.007644e-03;AF1=1;AC1=2;DP4=0,0,11,22;MQ=60;FQ=-126	GT:PL:GQ	1/1:255,99,0:99
Tb927_01_v4	334517	.	T	G	222	.	DP=77;VDB=1.324888e-02;AF1=1;AC1=2;DP4=0,0,40,36;MQ=60;FQ=-256	GT:PL:GQ	1/1:255,229,0:99
Tb927_01_v4	334535	.	A	T	222	.	DP=72;VDB=2.896028e-02;AF1=1;AC1=2;DP4=0,0,19,18;MQ=60;FQ=-138	GT:PL:GQ	1/1:255,111,0:99
Tb927_01_v4	334536	.	A	T	222	.	DP=71;VDB=2.656399e-02;AF1=1;AC1=2;DP4=0,0,19,18;MQ=60;FQ=-138	GT:PL:GQ	1/1:255,111,0:99
Tb927_01_v4	334540	.	A	G	222	.	DP=70;VDB=4.868902e-02;AF1=1;AC1=2;DP4=0,0,16,18;MQ=60;FQ=-129	GT:PL:GQ	1/1:255,102,0:99
Tb927_01_v4	334573	.	T	C	222	.	DP=87;VDB=1.562250e-01;AF1=1;AC1=2;DP4=0,0,39,48;MQ=60;FQ=-282	GT:PL:GQ	1/1:255,255,0:99
Tb927_01_v4	334623	.	C	T	222	.	DP=82;VDB=3.233906e-01;AF1=1;AC1=2;DP4=0,0,36,45;MQ=60;FQ=-271	GT:PL:GQ	1/1:255,244,0:99
Tb927_01_v4	334663	.	C	A	222	.	DP=92;VDB=2.260438e-01;AF1=1;AC1=2;DP4=0,0,54,37;MQ=60;FQ=-282	GT:PL:GQ	1/1:255,255,0:99
Tb927_01_v4	334682	.	A	G	225	.	DP=101;VDB=4.016077e-01;RPB=1.945761e-01;AF1=0.5;AC1=1;DP4=18,11,38,31;MQ=60;FQ=208;PV4=0.66,1,1,1	GT:PL:GQ	0/1:255,0,235:99
Tb927_01_v4	334752	.	A	T	222	.	DP=60;VDB=3.975214e-01;AF1=1;AC1=2;DP4=0,0,31,29;MQ=60;FQ=-208	GT:PL:GQ	1/1:255,181,0:99
Tb927_01_v4	335085	.	G	A	222	.	DP=82;VDB=3.311569e-01;AF1=1;AC1=2;DP4=0,0,43,39;MQ=60;FQ=-274	GT:PL:GQ	1/1:255,247,0:99
Tb927_01_v4	335098	.	A	G	222	.	DP=99;VDB=5.189431e-01;AF1=1;AC1=2;DP4=0,0,51,47;MQ=60;FQ=-282	GT:PL:GQ	1/1:255,255,0:99
Tb927_01_v4	335112	.	A	T	222	.	DP=89;VDB=1.471313e-02;AF1=1;AC1=2;DP4=0,0,52,37;MQ=60;FQ=-282	GT:PL:GQ	1/1:255,255,0:99
Tb927_01_v4	335148	.	C	T	222	.	DP=63;VDB=4.434318e-03;AF1=1;AC1=2;DP4=0,0,35,26;MQ=60;FQ=-211	GT:PL:GQ	1/1:255,184,0:99
Tb927_01_v4	335214	.	C	T	222	.	DP=58;VDB=2.455068e-01;AF1=1;AC1=2;DP4=0,0,25,31;MQ=60;FQ=-196	GT:PL:GQ	1/1:255,169,0:99
Tb927_01_v4	335262	.	A	G	222	.	DP=68;VDB=4.184143e-01;AF1=1;AC1=2;DP4=0,0,32,36;MQ=60;FQ=-232	GT:PL:GQ	1/1:255,205,0:99
Tb927_01_v4	335367	.	A	C	222	.	DP=79;VDB=4.269880e-01;AF1=1;AC1=2;DP4=0,0,41,36;MQ=60;FQ=-259	GT:PL:GQ	1/1:255,232,0:99
Tb927_01_v4	335871	.	C	A	222	.	DP=95;VDB=1.976777e-01;AF1=1;AC1=2;DP4=0,0,47,44;MQ=60;FQ=-282	GT:PL:GQ	1/1:255,255,0:99
Tb927_01_v4	335872	.	T	C	222	.	DP=95;VDB=3.570162e-01;AF1=1;AC1=2;DP4=0,0,47,46;MQ=60;FQ=-282	GT:PL:GQ	1/1:255,255,0:99
Tb927_01_v4	336019	.	C	T	198	.	DP=83;VDB=2.097869e-01;RPB=3.766610e-01;AF1=0.5;AC1=1;DP4=25,34,12,12;MQ=60;FQ=201;PV4=0.63,0.067,1,1	GT:PL:GQ	0/1:228,0,255:99
Tb927_01_v4	336055	.	T	C	222	.	DP=105;VDB=4.634527e-01;AF1=1;AC1=2;DP4=0,0,43,60;MQ=60;FQ=-282	GT:PL:GQ	1/1:255,255,0:99
Tb927_01_v4	336174	.	G	T	155	.	DP=79;VDB=1.485128e-01;RPB=1.258352e+00;AF1=0.5;AC1=1;DP4=29,29,11,8;MQ=60;FQ=158;PV4=0.6,0.017,1,0.27	GT:PL:GQ	0/1:185,0,255:99
Tb927_01_v4	336204	.	C	T	75	.	DP=53;VDB=1.331557e-01;RPB=-1.212678e-02;AF1=0.5;AC1=1;DP4=14,26,4,6;MQ=60;FQ=78;PV4=1,0.064,1,1	GT:PL:GQ	0/1:105,0,255:99
Tb927_01_v4	336222	.	C	T	225	.	DP=33;VDB=3.769961e-03;RPB=-4.488328e-01;AF1=0.5;AC1=1;DP4=2,5,8,16;MQ=60;FQ=81;PV4=1,0.27,1,1	GT:PL:GQ	0/1:255,0,108:99
Tb927_01_v4	336387	.	G	T	7.79	.	DP=95;VDB=1.289391e-01;AF1=1;AC1=2;DP4=0,0,53,42;MQ=60;FQ=-67	GT:PL:GQ	1/1:255,255,215:44
Tb927_01_v4	336462	.	A	G	222	.	DP=53;VDB=2.872475e-01;AF1=1;AC1=2;DP4=0,0,27,25;MQ=60;FQ=-184	GT:PL:GQ	1/1:255,157,0:99
Tb927_01_v4	336464	.	G	T	222	.	DP=53;VDB=2.379240e-01;AF1=1;AC1=2;DP4=0,0,27,25;MQ=60;FQ=-184	GT:PL:GQ	1/1:255,157,0:99
Tb927_01_v4	336516	.	tctt	ttt	134	.	INDEL;IS=29,0.568627;DP=51;VDB=3.899135e-03;AF1=0.5;AC1=1;DP4=6,11,12,13;MQ=60;FQ=137;PV4=0.53,0.22,1,0.17	GT:PL:GQ	0/1:172,0,197:99
Tb927_01_v4	336517	.	C	T	222	.	DP=22;VDB=1.137588e-01;AF1=1;AC1=2;DP4=0,0,7,12;MQ=60;FQ=-84	GT:PL:GQ	1/1:255,57,0:99
Tb927_01_v4	336685	.	A	G	222	.	DP=61;VDB=4.065288e-01;AF1=1;AC1=2;DP4=0,0,18,43;MQ=60;FQ=-211	GT:PL:GQ	1/1:255,184,0:99
Tb927_01_v4	336737	.	G	T	222	.	DP=41;VDB=2.318685e-01;AF1=1;AC1=2;DP4=0,0,9,30;MQ=60;FQ=-144	GT:PL:GQ	1/1:255,117,0:99
Tb927_01_v4	336780	.	tga	.	24.5	.	INDEL;IS=7,0.155556;DP=45;VDB=5.611726e-02;AF1=0.4871;AC1=1;DP4=5,27,1,5;MQ=60;FQ=-21.6;PV4=1,1,1,0.49	PL	13
Tb927_01_v4	336781	.	G	A	222	.	DP=39;VDB=1.921646e-01;AF1=1;AC1=2;DP4=0,0,6,29;MQ=60;FQ=-132	GT:PL:GQ	1/1:255,105,0:99
Tb927_01_v4	336992	.	A	G	222	.	DP=26;VDB=1.016643e-01;AF1=1;AC1=2;DP4=0,0,4,18;MQ=60;FQ=-93	GT:PL:GQ	1/1:255,66,0:99
Tb927_01_v4	337009	.	A	T	7.8	.	DP=25;VDB=2.284670e-02;AF1=1;AC1=2;DP4=0,0,0,1;MQ=60;FQ=-30	GT:PL:GQ	1/1:37,3,0:4
Tb927_01_v4	337085	.	tct	tt	210	.	INDEL;IS=62,0.968750;DP=64;VDB=4.419650e-03;AF1=1;AC1=2;DP4=2,0,30,16;MQ=59;FQ=-122;PV4=0.55,0.056,0.41,0.22	GT:PL:GQ	1/1:251,87,0:99
Tb927_01_v4	337086	.	C	T	37.8	.	DP=2;VDB=6.880000e-02;AF1=1;AC1=2;DP4=0,0,2,0;MQ=60;FQ=-33	GT:PL:GQ	1/1:69,6,0:10
Tb927_01_v4	337216	.	A	T	222	.	DP=19;VDB=1.867038e-01;AF1=1;AC1=2;DP4=0,0,16,3;MQ=60;FQ=-84	GT:PL:GQ	1/1:255,57,0:99
Tb927_01_v4	337256	.	C	G	29.8	.	DP=3;VDB=6.720000e-02;AF1=1;AC1=2;DP4=0,0,2,0;MQ=60;FQ=-33	GT:PL:GQ	1/1:61,6,0:10
Tb927_01_v4	337461	.	G	T	225	.	DP=49;VDB=1.991352e-01;RPB=-6.047243e-01;AF1=0.5;AC1=1;DP4=12,12,10,12;MQ=60;FQ=225;PV4=0.78,1,1,0.4	GT:PL:GQ	0/1:255,0,255:99
Tb927_01_v4	337500	.	G	A	222	.	DP=49;VDB=2.369837e-01;AF1=1;AC1=2;DP4=0,0,28,12;MQ=60;FQ=-147	GT:PL:GQ	1/1:255,120,0:99
Tb927_01_v4	337502	.	a	aG	8.4	.	INDEL;IS=1,0.020408;DP=49;VDB=1.304866e-01;AF1=1;AC1=2;DP4=1,0,6,2;MQ=60;FQ=-49.5;PV4=1,1,1,0.072	GT:PL:GQ	1/1:48,15,0:19
Tb927_01_v4	337502	.	A	G	222	.	DP=49;VDB=1.536030e-01;AF1=1;AC1=2;DP4=0,0,25,12;MQ=60;FQ=-138	GT:PL:GQ	1/1:255,111,0:99
Tb927_01_v4	337504	.	A	G	222	.	DP=49;VDB=8.686144e-02;AF1=1;AC1=2;DP4=0,0,27,12;MQ=60;FQ=-144	GT:PL:GQ	1/1:255,117,0:99
Tb927_01_v4	337841	.	T	C	222	.	DP=62;VDB=2.987852e-02;AF1=1;AC1=2;DP4=0,0,23,39;MQ=60;FQ=-214	GT:PL:GQ	1/1:255,187,0:99
Tb927_01_v4	337852	.	C	A	222	.	DP=59;VDB=1.913105e-01;AF1=1;AC1=2;DP4=0,0,23,36;MQ=60;FQ=-205	GT:PL:GQ	1/1:255,178,0:99
Tb927_01_v4	337863	.	tg	.	22.6	.	INDEL;IS=6,0.142857;DP=42;AF1=1;AC1=2;DP4=0,0,0,1;MQ=60;FQ=-37.7	PL	15
Tb927_01_v4	337864	.	G	A	170	.	DP=35;VDB=5.742398e-02;AF1=1;AC1=2;DP4=0,0,13,10;MQ=60;FQ=-96	GT:PL:GQ	1/1:203,69,0:99
Tb927_01_v4	337947	.	T	C	222	.	DP=33;VDB=6.196320e-06;AF1=1;AC1=2;DP4=0,0,9,24;MQ=60;FQ=-126	GT:PL:GQ	1/1:255,99,0:99
Tb927_01_v4	337956	.	T	A	222	.	DP=24;VDB=1.871418e-05;AF1=1;AC1=2;DP4=0,0,5,18;MQ=60;FQ=-96	GT:PL:GQ	1/1:255,69,0:99
Tb927_01_v4	337985	.	T	C	188	.	DP=12;VDB=5.385579e-03;AF1=1;AC1=2;DP4=0,0,9,2;MQ=60;FQ=-60	GT:PL:GQ	1/1:221,33,0:63
Tb927_01_v4	338028	.	G	T	222	.	DP=55;VDB=2.914873e-01;AF1=1;AC1=2;DP4=0,0,25,30;MQ=60;FQ=-193	GT:PL:GQ	1/1:255,166,0:99
Tb927_01_v4	338139	.	C	T	222	.	DP=60;VDB=3.720455e-01;AF1=1;AC1=2;DP4=0,0,39,20;MQ=60;FQ=-205	GT:PL:GQ	1/1:255,178,0:99
Tb927_01_v4	338391	.	G	A	222	.	DP=63;VDB=2.543269e-01;AF1=1;AC1=2;DP4=0,0,38,25;MQ=60;FQ=-217	GT:PL:GQ	1/1:255,190,0:99
Tb927_01_v4	338452	.	C	T	222	.	DP=61;VDB=1.819406e-01;AF1=1;AC1=2;DP4=0,0,30,31;MQ=60;FQ=-211	GT:PL:GQ	1/1:255,184,0:99
Tb927_01_v4	338459	.	C	T	222	.	DP=62;VDB=2.445706e-01;AF1=1;AC1=2;DP4=0,0,31,31;MQ=60;FQ=-214	GT:PL:GQ	1/1:255,187,0:99
Tb927_01_v4	338597	.	A	G	222	.	DP=63;VDB=3.912695e-01;AF1=1;AC1=2;DP4=0,0,28,34;MQ=60;FQ=-214	GT:PL:GQ	1/1:255,187,0:99
Tb927_01_v4	338823	.	C	G	225	.	DP=57;VDB=1.834469e-01;RPB=1.482253e+00;AF1=0.5;AC1=1;DP4=16,17,12,11;MQ=60;FQ=225;PV4=1,1,1,1	GT:PL:GQ	0/1:255,0,255:99
Tb927_01_v4	338906	.	A	G	225	.	DP=59;VDB=2.236194e-01;RPB=5.185580e-01;AF1=0.5;AC1=1;DP4=6,12,20,21;MQ=60;FQ=189;PV4=0.39,1,1,1	GT:PL:GQ	0/1:255,0,216:99
Tb927_01_v4	338979	.	G	C	222	.	DP=60;VDB=2.953462e-01;AF1=1;AC1=2;DP4=0,0,27,31;MQ=60;FQ=-202	GT:PL:GQ	1/1:255,175,0:99
Tb927_01_v4	339079	.	C	T	222	.	DP=62;VDB=1.426765e-01;AF1=1;AC1=2;DP4=0,0,25,37;MQ=60;FQ=-214	GT:PL:GQ	1/1:255,187,0:99
Tb927_01_v4	339169	.	G	A	222	.	DP=74;VDB=3.916678e-01;AF1=1;AC1=2;DP4=0,0,33,37;MQ=60;FQ=-238	GT:PL:GQ	1/1:255,211,0:99
Tb927_01_v4	339170	.	C	T	222	.	DP=75;VDB=3.872494e-01;AF1=1;AC1=2;DP4=0,0,33,36;MQ=60;FQ=-235	GT:PL:GQ	1/1:255,208,0:99
Tb927_01_v4	339369	.	T	C	3.41	.	DP=13;VDB=7.200000e-02;AF1=1;AC1=2;DP4=0,0,1,1;MQ=60;FQ=-33	GT:PL:GQ	1/1:32,6,0:4
Tb927_01_v4	339427	.	A	C	222	.	DP=51;VDB=2.594036e-01;AF1=1;AC1=2;DP4=0,0,30,21;MQ=60;FQ=-181	GT:PL:GQ	1/1:255,154,0:99
Tb927_01_v4	339549	.	A	G	222	.	DP=31;VDB=1.216309e-03;AF1=1;AC1=2;DP4=0,0,11,20;MQ=60;FQ=-120	GT:PL:GQ	1/1:255,93,0:99
Tb927_01_v4	339655	.	G	A	222	.	DP=62;VDB=3.974369e-01;AF1=1;AC1=2;DP4=0,0,28,34;MQ=60;FQ=-214	GT:PL:GQ	1/1:255,187,0:99
Tb927_01_v4	339658	.	C	T	222	.	DP=64;VDB=3.487118e-01;AF1=1;AC1=2;DP4=0,0,25,36;MQ=60;FQ=-211	GT:PL:GQ	1/1:255,184,0:99
Tb927_01_v4	339745	.	G	A	222	.	DP=64;VDB=3.589093e-01;AF1=1;AC1=2;DP4=0,0,34,30;MQ=60;FQ=-220	GT:PL:GQ	1/1:255,193,0:99
Tb927_01_v4	339823	.	G	A	222	.	DP=46;VDB=2.035517e-01;AF1=1;AC1=2;DP4=0,0,26,20;MQ=60;FQ=-165	GT:PL:GQ	1/1:255,138,0:99
Tb927_01_v4	339860	.	G	A	222	.	DP=53;VDB=2.981073e-01;AF1=1;AC1=2;DP4=0,0,31,22;MQ=60;FQ=-187	GT:PL:GQ	1/1:255,160,0:99
Tb927_01_v4	340405	.	G	A	222	.	DP=72;VDB=2.873499e-01;AF1=1;AC1=2;DP4=0,0,30,42;MQ=60;FQ=-244	GT:PL:GQ	1/1:255,217,0:99
Tb927_01_v4	340552	.	C	T	222	.	DP=72;VDB=2.852845e-01;AF1=1;AC1=2;DP4=0,0,33,39;MQ=60;FQ=-244	GT:PL:GQ	1/1:255,217,0:99
Tb927_01_v4	340798	.	G	A	222	.	DP=52;VDB=2.379230e-01;AF1=1;AC1=2;DP4=0,0,23,29;MQ=60;FQ=-184	GT:PL:GQ	1/1:255,157,0:99
Tb927_01_v4	340804	.	G	A	222	.	DP=51;VDB=3.101572e-01;AF1=1;AC1=2;DP4=0,0,22,29;MQ=60;FQ=-181	GT:PL:GQ	1/1:255,154,0:99
Tb927_01_v4	340873	.	T	A	69.3	.	DP=57;VDB=5.640760e-02;AF1=1;AC1=2;DP4=0,0,1,4;MQ=60;FQ=-42	GT:PL:GQ	1/1:102,15,0:27
Tb927_01_v4	340881	.	atgtgtgtgtgtgt	atgtgtgtgtgt	139	.	INDEL;IS=42,0.792453;DP=53;VDB=4.103773e-04;AF1=1;AC1=2;DP4=0,0,3,13;MQ=60;FQ=-82.5	GT:PL:GQ	1/1:180,48,0:93
Tb927_01_v4	340881	.	atgtgtgtgtgtgt	atgtgtgtgtgt	139	.	INDEL;IS=42,0.792453;DP=53;VDB=4.103773e-04;AF1=1;AC1=2;DP4=0,0,3,13;MQ=60;FQ=-82.5	GT:PL:GQ	1/1:180,48,0:93
Tb927_01_v4	340881	.	atgtgtgtgtgtgt	atgtgtgtgtgt	139	.	INDEL;IS=42,0.792453;DP=53;VDB=4.103773e-04;AF1=1;AC1=2;DP4=0,0,3,13;MQ=60;FQ=-82.5	GT:PL:GQ	1/1:180,48,0:93
Tb927_01_v4	340883	.	G	A	7.8	.	DP=9;AF1=1;AC1=2;DP4=0,0,0,1;MQ=60;FQ=-30	GT:PL:GQ	1/1:37,3,0:4
Tb927_01_v4	340885	.	G	A	57.5	.	DP=53;VDB=5.878212e-02;AF1=1;AC1=2;DP4=0,0,3,1;MQ=60;FQ=-39	GT:PL:GQ	1/1:90,12,0:21
Tb927_01_v4	340887	.	G	A	58.5	.	DP=53;VDB=4.568806e-02;AF1=1;AC1=2;DP4=0,0,3,1;MQ=60;FQ=-39	GT:PL:GQ	1/1:91,12,0:21
Tb927_01_v4	340912	.	T	C	222	.	DP=51;VDB=2.024889e-02;AF1=1;AC1=2;DP4=0,0,28,23;MQ=60;FQ=-181	GT:PL:GQ	1/1:255,154,0:99
Tb927_01_v4	340942	.	G	A	222	.	DP=63;VDB=1.798514e-02;AF1=1;AC1=2;DP4=0,0,35,27;MQ=60;FQ=-214	GT:PL:GQ	1/1:255,187,0:99
Tb927_01_v4	341003	.	G	A	222	.	DP=70;VDB=1.340890e-01;AF1=1;AC1=2;DP4=0,0,35,35;MQ=60;FQ=-238	GT:PL:GQ	1/1:255,211,0:99
Tb927_01_v4	341050	.	G	C	222	.	DP=72;VDB=2.636104e-01;AF1=1;AC1=2;DP4=0,0,40,31;MQ=60;FQ=-241	GT:PL:GQ	1/1:255,214,0:99
Tb927_01_v4	341059	.	A	G	222	.	DP=69;VDB=8.977135e-02;AF1=1;AC1=2;DP4=0,0,42,27;MQ=60;FQ=-235	GT:PL:GQ	1/1:255,208,0:99
Tb927_01_v4	341278	.	A	G	222	.	DP=64;VDB=2.116046e-01;AF1=1;AC1=2;DP4=0,0,38,26;MQ=60;FQ=-220	GT:PL:GQ	1/1:255,193,0:99
Tb927_01_v4	342324	.	C	T	222	.	DP=55;VDB=6.939385e-02;AF1=1;AC1=2;DP4=0,0,17,37;MQ=60;FQ=-190	GT:PL:GQ	1/1:255,163,0:99
Tb927_01_v4	342441	.	C	T	222	.	DP=41;VDB=3.025329e-01;AF1=1;AC1=2;DP4=0,0,16,25;MQ=60;FQ=-150	GT:PL:GQ	1/1:255,123,0:99
Tb927_01_v4	342489	.	C	T	222	.	DP=51;VDB=3.105564e-01;AF1=1;AC1=2;DP4=0,0,14,37;MQ=60;FQ=-181	GT:PL:GQ	1/1:255,154,0:99
Tb927_01_v4	342708	.	T	C	222	.	DP=72;VDB=4.298354e-01;AF1=1;AC1=2;DP4=0,0,37,33;MQ=60;FQ=-238	GT:PL:GQ	1/1:255,211,0:99
Tb927_01_v4	342751	.	A	G	222	.	DP=50;VDB=3.047594e-01;AF1=1;AC1=2;DP4=0,0,30,20;MQ=60;FQ=-178	GT:PL:GQ	1/1:255,151,0:99
Tb927_01_v4	342757	.	T	A	222	.	DP=43;VDB=3.102571e-01;AF1=1;AC1=2;DP4=0,0,26,17;MQ=60;FQ=-156	GT:PL:GQ	1/1:255,129,0:99
Tb927_01_v4	342766	.	C	G	222	.	DP=37;VDB=2.584334e-01;AF1=1;AC1=2;DP4=0,0,22,15;MQ=60;FQ=-138	GT:PL:GQ	1/1:255,111,0:99
Tb927_01_v4	342772	.	A	G	222	.	DP=30;VDB=2.732049e-01;AF1=1;AC1=2;DP4=0,0,17,13;MQ=60;FQ=-117	GT:PL:GQ	1/1:255,90,0:99
Tb927_01_v4	342787	.	T	G	222	.	DP=15;VDB=5.286396e-02;AF1=1;AC1=2;DP4=0,0,7,8;MQ=60;FQ=-72	GT:PL:GQ	1/1:255,45,0:87
Tb927_01_v4	342812	.	C	T	4.77	.	DP=1;AF1=1;AC1=2;DP4=0,0,0,1;MQ=60;FQ=-30	GT:PL:GQ	0/1:33,3,0:3
Tb927_01_v4	342871	.	G	A	222	.	DP=33;VDB=4.583785e-02;AF1=1;AC1=2;DP4=0,0,21,12;MQ=60;FQ=-126	GT:PL:GQ	1/1:255,99,0:99
Tb927_01_v4	342881	.	G	A	222	.	DP=39;VDB=3.176525e-01;AF1=1;AC1=2;DP4=0,0,23,16;MQ=60;FQ=-144	GT:PL:GQ	1/1:255,117,0:99
Tb927_01_v4	342917	.	C	T	222	.	DP=65;VDB=4.070091e-01;AF1=1;AC1=2;DP4=0,0,40,23;MQ=60;FQ=-217	GT:PL:GQ	1/1:255,190,0:99
Tb927_01_v4	343043	.	T	G	222	.	DP=63;VDB=2.498985e-01;AF1=1;AC1=2;DP4=0,0,38,24;MQ=60;FQ=-214	GT:PL:GQ	1/1:255,187,0:99
Tb927_01_v4	343055	.	T	C	222	.	DP=59;VDB=2.172118e-01;AF1=1;AC1=2;DP4=0,0,35,24;MQ=60;FQ=-205	GT:PL:GQ	1/1:255,178,0:99
Tb927_01_v4	343235	.	G	A	222	.	DP=65;VDB=3.970035e-01;AF1=1;AC1=2;DP4=0,0,35,29;MQ=60;FQ=-220	GT:PL:GQ	1/1:255,193,0:99
Tb927_01_v4	343286	.	A	G	222	.	DP=67;VDB=1.757211e-01;AF1=1;AC1=2;DP4=0,0,35,32;MQ=60;FQ=-229	GT:PL:GQ	1/1:255,202,0:99
Tb927_01_v4	343543	.	T	C	222	.	DP=77;VDB=2.846234e-01;AF1=1;AC1=2;DP4=0,0,36,40;MQ=60;FQ=-256	GT:PL:GQ	1/1:255,229,0:99
Tb927_01_v4	343717	.	C	T	222	.	DP=72;VDB=4.046117e-01;AF1=1;AC1=2;DP4=0,0,36,29;MQ=60;FQ=-223	GT:PL:GQ	1/1:255,196,0:99
Tb927_01_v4	343720	.	G	C	222	.	DP=72;VDB=4.196011e-01;AF1=1;AC1=2;DP4=0,0,36,29;MQ=60;FQ=-223	GT:PL:GQ	1/1:255,196,0:99
Tb927_01_v4	343724	.	T	G	222	.	DP=74;VDB=1.708120e-01;AF1=1;AC1=2;DP4=0,0,32,29;MQ=60;FQ=-211	GT:PL:GQ	1/1:255,184,0:99
Tb927_01_v4	343841	.	T	C	222	.	DP=50;VDB=3.572885e-01;AF1=1;AC1=2;DP4=0,0,27,23;MQ=60;FQ=-178	GT:PL:GQ	1/1:255,151,0:99
Tb927_01_v4	343977	.	A	G	222	.	DP=62;VDB=1.814584e-01;AF1=1;AC1=2;DP4=0,0,29,33;MQ=60;FQ=-214	GT:PL:GQ	1/1:255,187,0:99
Tb927_01_v4	344096	.	T	C	222	.	DP=74;VDB=3.886986e-01;AF1=1;AC1=2;DP4=0,0,41,32;MQ=60;FQ=-247	GT:PL:GQ	1/1:255,220,0:99
Tb927_01_v4	344663	.	C	A	225	.	DP=57;VDB=3.091644e-01;RPB=4.291885e-02;AF1=0.5;AC1=1;DP4=8,10,20,19;MQ=60;FQ=203;PV4=0.78,0.37,1,0.22	GT:PL:GQ	0/1:255,0,230:99
Tb927_01_v4	344708	.	A	G	222	.	DP=59;VDB=2.113995e-01;AF1=1;AC1=2;DP4=0,0,30,28;MQ=60;FQ=-202	GT:PL:GQ	1/1:255,175,0:99
Tb927_01_v4	344901	.	G	C	222	.	DP=58;VDB=4.624357e-03;AF1=1;AC1=2;DP4=0,0,28,30;MQ=60;FQ=-202	GT:PL:GQ	1/1:255,175,0:99
Tb927_01_v4	344985	.	A	G	222	.	DP=50;VDB=2.257667e-01;AF1=1;AC1=2;DP4=0,0,28,19;MQ=60;FQ=-168	GT:PL:GQ	1/1:255,141,0:99
Tb927_01_v4	345066	.	G	A	222	.	DP=56;VDB=3.501290e-01;AF1=1;AC1=2;DP4=0,0,25,27;MQ=60;FQ=-184	GT:PL:GQ	1/1:255,157,0:99
Tb927_01_v4	345079	.	A	G	222	.	DP=55;VDB=2.164128e-01;AF1=1;AC1=2;DP4=0,0,24,31;MQ=60;FQ=-193	GT:PL:GQ	1/1:255,166,0:99
Tb927_01_v4	345170	.	G	A	222	.	DP=60;VDB=2.774912e-01;AF1=1;AC1=2;DP4=0,0,28,32;MQ=60;FQ=-208	GT:PL:GQ	1/1:255,181,0:99
Tb927_01_v4	345307	.	A	G	222	.	DP=56;VDB=2.723643e-01;AF1=1;AC1=2;DP4=0,0,27,28;MQ=60;FQ=-193	GT:PL:GQ	1/1:255,166,0:99
Tb927_01_v4	345361	.	G	A	222	.	DP=56;VDB=1.990430e-01;AF1=1;AC1=2;DP4=0,0,28,28;MQ=60;FQ=-196	GT:PL:GQ	1/1:255,169,0:99
Tb927_01_v4	345379	.	C	T	222	.	DP=59;VDB=3.927643e-01;AF1=1;AC1=2;DP4=0,0,33,26;MQ=60;FQ=-205	GT:PL:GQ	1/1:255,178,0:99
Tb927_01_v4	345397	.	C	T	222	.	DP=52;VDB=2.655563e-01;AF1=1;AC1=2;DP4=0,0,31,18;MQ=60;FQ=-175	GT:PL:GQ	1/1:255,148,0:99
Tb927_01_v4	345455	.	C	G	222	.	DP=38;VDB=2.868569e-01;AF1=1;AC1=2;DP4=0,0,16,19;MQ=60;FQ=-132	GT:PL:GQ	1/1:255,105,0:99
Tb927_01_v4	345469	.	G	A	222	.	DP=36;VDB=2.873683e-01;AF1=1;AC1=2;DP4=0,0,13,18;MQ=60;FQ=-120	GT:PL:GQ	1/1:255,93,0:99
Tb927_01_v4	345514	.	A	G	222	.	DP=56;VDB=1.773251e-01;AF1=1;AC1=2;DP4=0,0,27,27;MQ=60;FQ=-190	GT:PL:GQ	1/1:255,163,0:99
Tb927_01_v4	345570	.	T	C	222	.	DP=74;VDB=3.004642e-01;AF1=1;AC1=2;DP4=0,0,45,28;MQ=60;FQ=-247	GT:PL:GQ	1/1:255,220,0:99
Tb927_01_v4	345678	.	G	A	222	.	DP=58;VDB=3.834850e-01;AF1=1;AC1=2;DP4=0,0,27,31;MQ=60;FQ=-202	GT:PL:GQ	1/1:255,175,0:99
Tb927_01_v4	345692	.	G	A	222	.	DP=60;VDB=2.336953e-01;AF1=1;AC1=2;DP4=0,0,29,31;MQ=60;FQ=-208	GT:PL:GQ	1/1:255,181,0:99
Tb927_01_v4	345743	.	A	G	222	.	DP=61;VDB=1.813707e-01;AF1=1;AC1=2;DP4=0,0,29,32;MQ=60;FQ=-211	GT:PL:GQ	1/1:255,184,0:99
Tb927_01_v4	345802	.	C	A	222	.	DP=69;VDB=3.896201e-01;AF1=1;AC1=2;DP4=0,0,42,27;MQ=60;FQ=-235	GT:PL:GQ	1/1:255,208,0:99
Tb927_01_v4	345969	.	C	T	203	.	DP=52;VDB=1.811644e-01;RPB=4.135380e-01;AF1=0.5;AC1=1;DP4=12,22,9,9;MQ=60;FQ=206;PV4=0.38,0.12,1,1	GT:PL:GQ	0/1:233,0,255:99
Tb927_01_v4	345977	.	T	C	222	.	DP=51;VDB=2.922924e-01;AF1=1;AC1=2;DP4=0,0,20,31;MQ=60;FQ=-181	GT:PL:GQ	1/1:255,154,0:99
Tb927_01_v4	346441	.	C	T	222	.	DP=82;VDB=4.656301e-01;AF1=1;AC1=2;DP4=0,0,38,44;MQ=60;FQ=-274	GT:PL:GQ	1/1:255,247,0:99
Tb927_01_v4	346870	.	C	A	222	.	DP=65;VDB=4.174704e-01;AF1=1;AC1=2;DP4=0,0,29,36;MQ=60;FQ=-223	GT:PL:GQ	1/1:255,196,0:99
Tb927_01_v4	347082	.	T	C	225	.	DP=76;VDB=2.600968e-01;RPB=-1.868257e-01;AF1=0.5;AC1=1;DP4=13,13,26,22;MQ=60;FQ=225;PV4=0.81,1,1,1	GT:PL:GQ	0/1:255,0,255:99
Tb927_01_v4	347097	.	G	A	222	.	DP=72;VDB=4.351394e-01;AF1=1;AC1=2;DP4=0,0,39,32;MQ=60;FQ=-241	GT:PL:GQ	1/1:255,214,0:99
Tb927_01_v4	347143	.	G	T	222	.	DP=72;VDB=4.366609e-01;AF1=1;AC1=2;DP4=0,0,41,29;MQ=60;FQ=-238	GT:PL:GQ	1/1:255,211,0:99
Tb927_01_v4	347185	.	T	C	222	.	DP=76;VDB=4.512300e-01;AF1=1;AC1=2;DP4=0,0,41,34;MQ=60;FQ=-253	GT:PL:GQ	1/1:255,226,0:99
Tb927_01_v4	347255	.	A	G	222	.	DP=57;VDB=3.718933e-01;AF1=1;AC1=2;DP4=0,0,30,26;MQ=60;FQ=-196	GT:PL:GQ	1/1:255,169,0:99
Tb927_01_v4	347348	.	G	A	222	.	DP=62;VDB=3.449725e-01;AF1=1;AC1=2;DP4=0,0,33,29;MQ=60;FQ=-214	GT:PL:GQ	1/1:255,187,0:99
Tb927_01_v4	347368	.	A	T	222	.	DP=68;VDB=3.915931e-01;AF1=1;AC1=2;DP4=0,0,29,39;MQ=60;FQ=-232	GT:PL:GQ	1/1:255,205,0:99
Tb927_01_v4	347479	.	T	C	222	.	DP=67;VDB=2.955812e-01;AF1=1;AC1=2;DP4=0,0,36,31;MQ=60;FQ=-229	GT:PL:GQ	1/1:255,202,0:99
Tb927_01_v4	347617	.	G	A	222	.	DP=69;VDB=3.738019e-01;AF1=1;AC1=2;DP4=0,0,36,31;MQ=60;FQ=-229	GT:PL:GQ	1/1:255,202,0:99
Tb927_01_v4	347687	.	A	T	222	.	DP=76;VDB=3.474813e-01;AF1=1;AC1=2;DP4=0,0,47,28;MQ=60;FQ=-250	GT:PL:GQ	1/1:255,223,0:99
Tb927_01_v4	347723	.	T	C	222	.	DP=88;VDB=4.564027e-01;AF1=1;AC1=2;DP4=0,0,51,35;MQ=60;FQ=-282	GT:PL:GQ	1/1:255,255,0:99
Tb927_01_v4	347727	.	T	C	222	.	DP=85;VDB=3.552160e-01;AF1=1;AC1=2;DP4=0,0,47,36;MQ=60;FQ=-277	GT:PL:GQ	1/1:255,250,0:99
Tb927_01_v4	347947	.	A	C	222	.	DP=84;VDB=3.753625e-01;AF1=1;AC1=2;DP4=0,0,32,51;MQ=60;FQ=-277	GT:PL:GQ	1/1:255,250,0:99
Tb927_01_v4	348026	.	C	T	222	.	DP=65;VDB=1.933085e-01;AF1=1;AC1=2;DP4=0,0,40,25;MQ=60;FQ=-223	GT:PL:GQ	1/1:255,196,0:99
Tb927_01_v4	348310	.	A	G	222	.	DP=55;VDB=1.684276e-01;AF1=1;AC1=2;DP4=0,0,24,28;MQ=60;FQ=-184	GT:PL:GQ	1/1:255,157,0:99
Tb927_01_v4	348470	.	A	G	222	.	DP=71;VDB=2.676853e-02;AF1=1;AC1=2;DP4=0,0,24,46;MQ=60;FQ=-238	GT:PL:GQ	1/1:255,211,0:99
Tb927_01_v4	348548	.	C	T	222	.	DP=87;VDB=3.266231e-01;AF1=1;AC1=2;DP4=0,0,46,39;MQ=60;FQ=-282	GT:PL:GQ	1/1:255,255,0:99
Tb927_01_v4	348631	.	T	C	222	.	DP=54;VDB=3.376333e-02;AF1=1;AC1=2;DP4=0,0,20,14;MQ=60;FQ=-126	GT:PL:GQ	1/1:255,99,0:99
Tb927_01_v4	348632	.	T	G	222	.	DP=53;VDB=4.510563e-02;AF1=1;AC1=2;DP4=0,0,20,20;MQ=60;FQ=-147	GT:PL:GQ	1/1:255,120,0:99
Tb927_01_v4	348632	.	tt	t	29.5	.	INDEL;IS=4,0.075472;DP=53;VDB=1.073266e-01;AF1=1;AC1=2;DP4=0,0,5,2;MQ=60;FQ=-55.5	GT:PL:GQ	1/1:70,21,0:38
Tb927_01_v4	348632	.	tt	t	29.5	.	INDEL;IS=4,0.075472;DP=53;VDB=1.073266e-01;AF1=1;AC1=2;DP4=0,0,5,2;MQ=60;FQ=-55.5	GT:PL:GQ	1/1:70,21,0:38
Tb927_01_v4	348633	.	T	G	222	.	DP=49;VDB=3.021470e-02;AF1=1;AC1=2;DP4=0,0,20,20;MQ=60;FQ=-147	GT:PL:GQ	1/1:255,120,0:99
Tb927_01_v4	348765	.	A	C	222	.	DP=72;VDB=4.235155e-01;AF1=1;AC1=2;DP4=0,0,50,20;MQ=60;FQ=-238	GT:PL:GQ	1/1:255,211,0:99
Tb927_01_v4	348826	.	A	C	222	.	DP=78;VDB=3.628705e-01;AF1=1;AC1=2;DP4=0,0,46,31;MQ=60;FQ=-259	GT:PL:GQ	1/1:255,232,0:99
Tb927_01_v4	348858	.	A	T	222	.	DP=79;VDB=1.318518e-01;AF1=1;AC1=2;DP4=0,0,40,38;MQ=60;FQ=-262	GT:PL:GQ	1/1:255,235,0:99
Tb927_01_v4	348878	.	T	C	222	.	DP=79;VDB=3.307552e-01;AF1=1;AC1=2;DP4=0,0,38,40;MQ=60;FQ=-262	GT:PL:GQ	1/1:255,235,0:99
Tb927_01_v4	348987	.	C	G	222	.	DP=69;VDB=4.000854e-01;AF1=1;AC1=2;DP4=0,0,47,22;MQ=60;FQ=-235	GT:PL:GQ	1/1:255,208,0:99
Tb927_01_v4	349106	.	a	.	24.5	.	INDEL;IS=2,0.038462;DP=52;VDB=1.148150e-01;AF1=0.4871;AC1=1;DP4=3,2,1,1;MQ=60;FQ=-21.6;PV4=1,0.0051,1,1	PL	13
Tb927_01_v4	349106	.	A	T	84	.	DP=52;VDB=4.656406e-02;RPB=-6.368472e-01;AF1=0.5;AC1=1;DP4=12,25,4,6;MQ=60;FQ=87;PV4=0.72,0.16,1,0.47	GT:PL:GQ	0/1:114,0,255:99
Tb927_01_v4	349174	.	A	C	222	.	DP=60;VDB=1.864300e-01;AF1=1;AC1=2;DP4=0,0,22,36;MQ=60;FQ=-202	GT:PL:GQ	1/1:255,175,0:99
Tb927_01_v4	349266	.	T	C	222	.	DP=67;VDB=3.870366e-01;AF1=1;AC1=2;DP4=0,0,26,41;MQ=60;FQ=-229	GT:PL:GQ	1/1:255,202,0:99
Tb927_01_v4	349285	.	C	T	222	.	DP=76;VDB=4.257630e-01;AF1=1;AC1=2;DP4=0,0,27,48;MQ=60;FQ=-253	GT:PL:GQ	1/1:255,226,0:99
Tb927_01_v4	349350	.	T	A	222	.	DP=53;VDB=3.747017e-01;AF1=1;AC1=2;DP4=0,0,11,42;MQ=60;FQ=-187	GT:PL:GQ	1/1:255,160,0:99
Tb927_01_v4	349453	.	T	G	222	.	DP=34;VDB=1.949862e-01;AF1=1;AC1=2;DP4=0,0,11,23;MQ=60;FQ=-129	GT:PL:GQ	1/1:255,102,0:99
Tb927_01_v4	349614	.	A	G	222	.	DP=28;VDB=2.408348e-01;AF1=1;AC1=2;DP4=0,0,3,24;MQ=60;FQ=-108	GT:PL:GQ	1/1:255,81,0:99
Tb927_01_v4	349652	.	G	A	222	.	DP=44;VDB=2.204605e-01;AF1=1;AC1=2;DP4=0,0,4,39;MQ=60;FQ=-156	GT:PL:GQ	1/1:255,129,0:99
Tb927_01_v4	349673	.	G	A	222	.	DP=42;VDB=3.300174e-02;AF1=1;AC1=2;DP4=0,0,4,37;MQ=60;FQ=-150	GT:PL:GQ	1/1:255,123,0:99
Tb927_01_v4	349742	.	C	T	7.8	.	DP=6;AF1=1;AC1=2;DP4=0,0,0,1;MQ=60;FQ=-30	GT:PL:GQ	1/1:37,3,0:4
Tb927_01_v4	349744	.	C	T	6.2	.	DP=6;AF1=1;AC1=2;DP4=0,0,0,1;MQ=60;FQ=-30	GT:PL:GQ	1/1:35,3,0:4
Tb927_01_v4	349746	.	C	T	6.98	.	DP=6;AF1=1;AC1=2;DP4=0,0,0,1;MQ=60;FQ=-30	GT:PL:GQ	1/1:36,3,0:4
Tb927_01_v4	349748	.	C	T	7.8	.	DP=5;AF1=1;AC1=2;DP4=0,0,0,1;MQ=60;FQ=-30	GT:PL:GQ	1/1:37,3,0:4
Tb927_01_v4	349750	.	C	T	6.98	.	DP=5;AF1=1;AC1=2;DP4=0,0,0,1;MQ=60;FQ=-30	GT:PL:GQ	1/1:36,3,0:4
Tb927_01_v4	349785	.	tcacacacacacac	tcacacacac	214	.	INDEL;IS=18,0.857143;DP=21;VDB=3.238131e-02;AF1=1;AC1=2;DP4=0,0,6,3;MQ=60;FQ=-61.5	GT:PL:GQ	1/1:255,27,0:51
Tb927_01_v4	349789	.	A	T	50	.	DP=4;VDB=3.426357e-02;AF1=1;AC1=2;DP4=0,0,3,0;MQ=60;FQ=-36	GT:PL:GQ	1/1:82,9,0:16
Tb927_01_v4	350364	.	C	T	222	.	DP=65;VDB=3.850188e-01;AF1=1;AC1=2;DP4=0,0,21,43;MQ=60;FQ=-220	GT:PL:GQ	1/1:255,193,0:99
Tb927_01_v4	350568	.	C	T	222	.	DP=69;VDB=3.926187e-01;AF1=1;AC1=2;DP4=0,0,34,35;MQ=60;FQ=-235	GT:PL:GQ	1/1:255,208,0:99
Tb927_01_v4	350598	.	A	G	222	.	DP=70;VDB=1.937717e-01;AF1=1;AC1=2;DP4=0,0,38,32;MQ=60;FQ=-238	GT:PL:GQ	1/1:255,211,0:99
Tb927_01_v4	350607	.	G	A	222	.	DP=74;VDB=4.493817e-01;AF1=1;AC1=2;DP4=0,0,37,37;MQ=60;FQ=-250	GT:PL:GQ	1/1:255,223,0:99
Tb927_01_v4	350625	.	G	A	222	.	DP=72;VDB=1.871261e-01;AF1=1;AC1=2;DP4=0,0,41,31;MQ=60;FQ=-244	GT:PL:GQ	1/1:255,217,0:99
Tb927_01_v4	350748	.	G	C	222	.	DP=68;VDB=2.282211e-01;AF1=1;AC1=2;DP4=0,0,31,37;MQ=60;FQ=-232	GT:PL:GQ	1/1:255,205,0:99
Tb927_01_v4	350852	.	C	T	222	.	DP=60;VDB=3.312599e-01;AF1=1;AC1=2;DP4=0,0,37,21;MQ=60;FQ=-202	GT:PL:GQ	1/1:255,175,0:99
Tb927_01_v4	350978	.	G	C	222	.	DP=72;VDB=2.283735e-01;AF1=1;AC1=2;DP4=0,0,33,38;MQ=60;FQ=-241	GT:PL:GQ	1/1:255,214,0:99
Tb927_01_v4	351063	.	C	T	222	.	DP=73;VDB=2.152712e-01;AF1=1;AC1=2;DP4=0,0,36,36;MQ=60;FQ=-244	GT:PL:GQ	1/1:255,217,0:99
Tb927_01_v4	351163	.	T	C	222	.	DP=76;VDB=2.744611e-01;AF1=1;AC1=2;DP4=0,0,40,36;MQ=60;FQ=-256	GT:PL:GQ	1/1:255,229,0:99
Tb927_01_v4	351642	.	A	G	222	.	DP=89;VDB=9.056305e-02;AF1=1;AC1=2;DP4=0,0,43,45;MQ=60;FQ=-282	GT:PL:GQ	1/1:255,255,0:99
Tb927_01_v4	351787	.	A	C	222	.	DP=74;VDB=4.244873e-01;AF1=1;AC1=2;DP4=0,0,41,32;MQ=60;FQ=-247	GT:PL:GQ	1/1:255,220,0:99
Tb927_01_v4	351837	.	A	G	222	.	DP=59;VDB=3.914219e-01;AF1=1;AC1=2;DP4=0,0,31,27;MQ=60;FQ=-202	GT:PL:GQ	1/1:255,175,0:99
Tb927_01_v4	351927	.	C	G	222	.	DP=81;VDB=2.886691e-02;AF1=1;AC1=2;DP4=0,0,40,41;MQ=60;FQ=-271	GT:PL:GQ	1/1:255,244,0:99
Tb927_01_v4	352128	.	A	G	222	.	DP=65;VDB=3.827186e-01;AF1=1;AC1=2;DP4=0,0,38,25;MQ=60;FQ=-217	GT:PL:GQ	1/1:255,190,0:99
Tb927_01_v4	352398	.	A	G	222	.	DP=85;VDB=4.797021e-01;AF1=1;AC1=2;DP4=0,0,44,40;MQ=60;FQ=-280	GT:PL:GQ	1/1:255,253,0:99
Tb927_01_v4	352419	.	G	C	222	.	DP=81;VDB=4.631178e-01;AF1=1;AC1=2;DP4=0,0,41,38;MQ=60;FQ=-265	GT:PL:GQ	1/1:255,238,0:99
Tb927_01_v4	352533	.	A	T	222	.	DP=81;VDB=2.216792e-01;AF1=1;AC1=2;DP4=0,0,39,42;MQ=60;FQ=-271	GT:PL:GQ	1/1:255,244,0:99
Tb927_01_v4	352602	.	C	T	222	.	DP=68;VDB=3.485765e-01;AF1=1;AC1=2;DP4=0,0,23,44;MQ=60;FQ=-229	GT:PL:GQ	1/1:255,202,0:99
Tb927_01_v4	352863	.	G	A	222	.	DP=73;VDB=4.049700e-01;AF1=1;AC1=2;DP4=0,0,45,24;MQ=60;FQ=-235	GT:PL:GQ	1/1:255,208,0:99
Tb927_01_v4	353044	.	T	C	222	.	DP=64;VDB=3.302114e-01;AF1=1;AC1=2;DP4=0,0,29,35;MQ=60;FQ=-220	GT:PL:GQ	1/1:255,193,0:99
Tb927_01_v4	353429	.	C	A	222	.	DP=65;VDB=1.701910e-01;AF1=1;AC1=2;DP4=0,0,32,33;MQ=60;FQ=-223	GT:PL:GQ	1/1:255,196,0:99
Tb927_01_v4	354183	.	T	G	222	.	DP=68;VDB=1.141337e-01;AF1=1;AC1=2;DP4=0,0,31,37;MQ=60;FQ=-232	GT:PL:GQ	1/1:255,205,0:99
Tb927_01_v4	354710	.	C	T	222	.	DP=51;VDB=1.151920e-01;AF1=1;AC1=2;DP4=0,0,28,23;MQ=60;FQ=-181	GT:PL:GQ	1/1:255,154,0:99
Tb927_01_v4	355107	.	G	A	222	.	DP=44;VDB=6.662661e-03;AF1=1;AC1=2;DP4=0,0,8,34;MQ=60;FQ=-153	GT:PL:GQ	1/1:255,126,0:99
Tb927_01_v4	355158	.	C	A	222	.	DP=18;VDB=1.517249e-02;AF1=1;AC1=2;DP4=0,0,3,15;MQ=60;FQ=-81	GT:PL:GQ	1/1:255,54,0:99
Tb927_01_v4	355219	.	A	G	222	.	DP=17;VDB=3.607102e-03;AF1=1;AC1=2;DP4=0,0,7,10;MQ=60;FQ=-78	GT:PL:GQ	1/1:255,51,0:99
Tb927_01_v4	355244	.	T	C	222	.	DP=22;VDB=1.223620e-01;AF1=1;AC1=2;DP4=0,0,6,15;MQ=60;FQ=-90	GT:PL:GQ	1/1:255,63,0:99
Tb927_01_v4	355267	.	C	T	7.8	.	DP=19;AF1=1;AC1=2;DP4=0,0,0,1;MQ=60;FQ=-30	GT:PL:GQ	1/1:37,3,0:4
Tb927_01_v4	355294	.	T	A	222	.	DP=23;VDB=1.461928e-01;AF1=1;AC1=2;DP4=0,0,4,19;MQ=60;FQ=-96	GT:PL:GQ	1/1:255,69,0:99
Tb927_01_v4	355355	.	A	C	222	.	DP=29;VDB=7.747755e-02;AF1=1;AC1=2;DP4=0,0,10,19;MQ=60;FQ=-114	GT:PL:GQ	1/1:255,87,0:99
Tb927_01_v4	355362	.	G	A	222	.	DP=29;VDB=5.722472e-02;AF1=1;AC1=2;DP4=0,0,9,18;MQ=60;FQ=-108	GT:PL:GQ	1/1:255,81,0:99
Tb927_01_v4	355522	.	G	A	222	.	DP=29;VDB=6.075704e-03;AF1=1;AC1=2;DP4=0,0,24,5;MQ=59;FQ=-114	GT:PL:GQ	1/1:255,87,0:99
Tb927_01_v4	355563	.	C	T	152	.	DP=30;VDB=1.884149e-01;AF1=1;AC1=2;DP4=0,0,24,3;MQ=60;FQ=-108	GT:PL:GQ	1/1:185,81,0:99
Tb927_01_v4	355628	.	C	T	222	.	DP=36;VDB=2.924867e-01;AF1=1;AC1=2;DP4=0,0,31,3;MQ=60;FQ=-129	GT:PL:GQ	1/1:255,102,0:99
Tb927_01_v4	355894	.	T	G	98	.	DP=20;VDB=1.666821e-01;AF1=1;AC1=2;DP4=0,0,9,5;MQ=60;FQ=-69	GT:PL:GQ	1/1:131,42,0:81
Tb927_01_v4	355971	.	C	T	222	.	DP=64;VDB=3.259164e-01;AF1=1;AC1=2;DP4=0,0,41,23;MQ=60;FQ=-220	GT:PL:GQ	1/1:255,193,0:99
Tb927_01_v4	356046	.	G	A	222	.	DP=56;VDB=3.859548e-01;AF1=1;AC1=2;DP4=0,0,37,19;MQ=60;FQ=-196	GT:PL:GQ	1/1:255,169,0:99
Tb927_01_v4	356069	.	G	A	222	.	DP=69;VDB=3.648578e-01;AF1=1;AC1=2;DP4=0,0,46,23;MQ=60;FQ=-235	GT:PL:GQ	1/1:255,208,0:99
Tb927_01_v4	356072	.	C	T	222	.	DP=70;VDB=2.204317e-01;AF1=1;AC1=2;DP4=0,0,44,26;MQ=60;FQ=-238	GT:PL:GQ	1/1:255,211,0:99
Tb927_01_v4	356098	.	T	C	222	.	DP=82;VDB=2.890820e-01;AF1=1;AC1=2;DP4=0,0,43,39;MQ=60;FQ=-274	GT:PL:GQ	1/1:255,247,0:99
Tb927_01_v4	356286	.	C	T	222	.	DP=56;VDB=2.421942e-01;AF1=1;AC1=2;DP4=0,0,33,22;MQ=60;FQ=-193	GT:PL:GQ	1/1:255,166,0:99
Tb927_01_v4	356291	.	T	G	222	.	DP=52;VDB=1.660642e-01;AF1=1;AC1=2;DP4=0,0,31,21;MQ=60;FQ=-184	GT:PL:GQ	1/1:255,157,0:99
Tb927_01_v4	356324	.	C	T	222	.	DP=55;VDB=1.428804e-01;AF1=1;AC1=2;DP4=0,0,32,23;MQ=60;FQ=-193	GT:PL:GQ	1/1:255,166,0:99
Tb927_01_v4	356332	.	A	G	222	.	DP=57;VDB=1.018155e-01;AF1=1;AC1=2;DP4=0,0,34,23;MQ=60;FQ=-199	GT:PL:GQ	1/1:255,172,0:99
Tb927_01_v4	356428	.	C	T	222	.	DP=78;VDB=3.620746e-01;AF1=1;AC1=2;DP4=0,0,48,30;MQ=60;FQ=-262	GT:PL:GQ	1/1:255,235,0:99
Tb927_01_v4	356910	.	C	T	187	.	DP=18;VDB=3.334737e-03;AF1=1;AC1=2;DP4=0,0,11,5;MQ=60;FQ=-75	GT:PL:GQ	1/1:220,48,0:93
Tb927_01_v4	356914	.	A	C	222	.	DP=22;VDB=4.300692e-03;AF1=1;AC1=2;DP4=0,0,12,10;MQ=60;FQ=-93	GT:PL:GQ	1/1:255,66,0:99
Tb927_01_v4	357116	.	T	C	222	.	DP=68;VDB=3.858422e-01;AF1=1;AC1=2;DP4=0,0,36,30;MQ=60;FQ=-226	GT:PL:GQ	1/1:255,199,0:99
Tb927_01_v4	357365	.	A	G	222	.	DP=54;VDB=3.053079e-01;AF1=1;AC1=2;DP4=0,0,27,23;MQ=60;FQ=-178	GT:PL:GQ	1/1:255,151,0:99
Tb927_01_v4	357401	.	A	G	222	.	DP=53;VDB=1.358411e-01;AF1=1;AC1=2;DP4=0,0,26,26;MQ=60;FQ=-184	GT:PL:GQ	1/1:255,157,0:99
Tb927_01_v4	357423	.	T	G	222	.	DP=50;VDB=3.602764e-01;AF1=1;AC1=2;DP4=0,0,30,20;MQ=60;FQ=-178	GT:PL:GQ	1/1:255,151,0:99
Tb927_01_v4	357573	.	C	A	222	.	DP=66;VDB=2.637324e-01;AF1=1;AC1=2;DP4=0,0,30,25;MQ=60;FQ=-193	GT:PL:GQ	1/1:255,166,0:99
Tb927_01_v4	357574	.	C	T	222	.	DP=66;VDB=3.528198e-01;AF1=1;AC1=2;DP4=0,0,30,26;MQ=60;FQ=-196	GT:PL:GQ	1/1:255,169,0:99
Tb927_01_v4	357687	.	G	T	222	.	DP=44;VDB=1.383626e-01;AF1=1;AC1=2;DP4=0,0,17,27;MQ=60;FQ=-159	GT:PL:GQ	1/1:255,132,0:99
Tb927_01_v4	358044	.	G	C	222	.	DP=71;VDB=1.394249e-01;AF1=1;AC1=2;DP4=0,0,28,43;MQ=60;FQ=-241	GT:PL:GQ	1/1:255,214,0:99
Tb927_01_v4	358153	.	A	G	222	.	DP=49;VDB=2.682654e-01;AF1=1;AC1=2;DP4=0,0,28,21;MQ=60;FQ=-175	GT:PL:GQ	1/1:255,148,0:99
Tb927_01_v4	358173	.	C	T	222	.	DP=47;VDB=3.032738e-01;AF1=1;AC1=2;DP4=0,0,26,17;MQ=60;FQ=-156	GT:PL:GQ	1/1:255,129,0:99
Tb927_01_v4	358195	.	A	T	222	.	DP=48;VDB=3.006546e-01;AF1=1;AC1=2;DP4=0,0,21,14;MQ=60;FQ=-132	GT:PL:GQ	1/1:255,105,0:99
Tb927_01_v4	358290	.	T	C	222	.	DP=20;VDB=3.001855e-02;AF1=1;AC1=2;DP4=0,0,6,14;MQ=60;FQ=-87	GT:PL:GQ	1/1:255,60,0:99
Tb927_01_v4	358304	.	T	.	5.45	.	DP=21;AF1=1;AC1=2;DP4=0,0,0,1;MQ=60;FQ=-30	PL	26
Tb927_01_v4	358525	.	C	A	222	.	DP=50;VDB=3.313524e-01;AF1=1;AC1=2;DP4=0,0,27,23;MQ=60;FQ=-178	GT:PL:GQ	1/1:255,151,0:99
Tb927_01_v4	358547	.	C	A	222	.	DP=57;VDB=3.254054e-01;AF1=1;AC1=2;DP4=0,0,27,30;MQ=60;FQ=-199	GT:PL:GQ	1/1:255,172,0:99
Tb927_01_v4	358870	.	A	G	222	.	DP=47;VDB=3.517378e-01;AF1=1;AC1=2;DP4=0,0,16,30;MQ=60;FQ=-165	GT:PL:GQ	1/1:255,138,0:99
Tb927_01_v4	358967	.	G	A	224	.	DP=50;VDB=1.112757e-01;RPB=2.181345e+00;AF1=0.5;AC1=1;DP4=13,10,10,14;MQ=60;FQ=224;PV4=0.39,3.6e-05,1,0.19	GT:PL:GQ	0/1:254,0,255:99
Tb927_01_v4	358970	.	aaaa	.	12.8	.	INDEL;IS=3,0.060000;DP=50;VDB=3.422415e-02;AF1=0.4992;AC1=1;DP4=15,8,2,0;MQ=60;FQ=-9.98;PV4=1,0.0062,1,1	PL	25
Tb927_01_v4	358971	.	A	T	222	.	DP=48;VDB=9.299340e-02;AF1=1;AC1=2;DP4=0,0,22,17;MQ=60;FQ=-144	GT:PL:GQ	1/1:255,117,0:99
Tb927_01_v4	359122	.	G	T	222	.	DP=39;VDB=3.062162e-01;AF1=1;AC1=2;DP4=0,0,14,24;MQ=60;FQ=-141	GT:PL:GQ	1/1:255,114,0:99
Tb927_01_v4	359229	.	G	A	36	.	DP=21;VDB=5.549550e-02;RPB=3.194079e+00;AF1=0.5;AC1=1;DP4=10,4,1,4;MQ=59;FQ=39;PV4=0.11,6.8e-05,1,1	GT:PL:GQ	0/1:66,0,244:69
Tb927_01_v4	359289	.	C	A	222	.	DP=54;VDB=3.526431e-01;AF1=1;AC1=2;DP4=0,0,35,19;MQ=60;FQ=-190	GT:PL:GQ	1/1:255,163,0:99
Tb927_01_v4	359298	.	A	C	222	.	DP=58;VDB=3.907683e-01;AF1=1;AC1=2;DP4=0,0,37,21;MQ=60;FQ=-202	GT:PL:GQ	1/1:255,175,0:99
Tb927_01_v4	359362	.	T	G	222	.	DP=65;VDB=3.814653e-02;AF1=1;AC1=2;DP4=0,0,37,28;MQ=60;FQ=-223	GT:PL:GQ	1/1:255,196,0:99
Tb927_01_v4	359374	.	C	A	222	.	DP=64;VDB=1.492751e-01;AF1=1;AC1=2;DP4=0,0,36,28;MQ=60;FQ=-220	GT:PL:GQ	1/1:255,193,0:99
Tb927_01_v4	359449	.	G	T	7.8	.	DP=40;AF1=1;AC1=2;DP4=0,0,1,0;MQ=60;FQ=-30	GT:PL:GQ	1/1:37,3,0:4
Tb927_01_v4	359668	.	A	G	222	.	DP=56;VDB=3.319447e-01;AF1=1;AC1=2;DP4=0,0,22,34;MQ=60;FQ=-196	GT:PL:GQ	1/1:255,169,0:99
Tb927_01_v4	359995	.	gg	.	243	.	INDEL;IS=1,0.012658;DP=79;VDB=4.375737e-01;AF1=0;AC1=0;DP4=53,25,0,1;MQ=60;FQ=-240;PV4=0.33,0.048,1,1	PL	0
Tb927_01_v4	359996	.	G	A	201	.	DP=78;VDB=3.981125e-02;RPB=1.644148e+00;AF1=0.5;AC1=1;DP4=35,18,17,7;MQ=60;FQ=204;PV4=0.8,0.33,1,1	GT:PL:GQ	0/1:231,0,255:99
Tb927_01_v4	360392	.	A	G	222	.	DP=69;VDB=2.128134e-02;AF1=1;AC1=2;DP4=0,0,34,34;MQ=60;FQ=-232	GT:PL:GQ	1/1:255,205,0:99
Tb927_01_v4	360608	.	A	G	222	.	DP=70;VDB=2.186773e-01;AF1=1;AC1=2;DP4=0,0,37,32;MQ=60;FQ=-235	GT:PL:GQ	1/1:255,208,0:99
Tb927_01_v4	360703	.	C	T	225	.	DP=83;VDB=2.452166e-02;RPB=-1.634712e+00;AF1=0.5;AC1=1;DP4=11,15,22,35;MQ=60;FQ=219;PV4=0.81,0.43,1,1	GT:PL:GQ	0/1:255,0,247:99
Tb927_01_v4	360849	.	G	A	224	.	DP=77;VDB=2.623698e-01;RPB=-1.194071e+00;AF1=0.5;AC1=1;DP4=20,26,8,19;MQ=60;FQ=224;PV4=0.32,0.09,1,1	GT:PL:GQ	0/1:254,0,255:99
Tb927_01_v4	361478	.	T	C	222	.	DP=56;VDB=2.098043e-01;AF1=1;AC1=2;DP4=0,0,27,28;MQ=60;FQ=-193	GT:PL:GQ	1/1:255,166,0:99
Tb927_01_v4	361611	.	A	G	222	.	DP=70;VDB=3.956779e-01;AF1=1;AC1=2;DP4=0,0,35,35;MQ=60;FQ=-238	GT:PL:GQ	1/1:255,211,0:99
Tb927_01_v4	361739	.	G	A	222	.	DP=58;VDB=3.371965e-01;AF1=1;AC1=2;DP4=0,0,27,30;MQ=60;FQ=-199	GT:PL:GQ	1/1:255,172,0:99
Tb927_01_v4	361777	.	gtgctgctgctgctgc	.	129	.	INDEL;IS=1,0.016949;DP=59;VDB=1.606213e-01;AF1=0;AC1=0;DP4=19,30,0,1;MQ=60;FQ=-126;PV4=1,1.6e-05,1,1	PL	0
Tb927_01_v4	361787	.	T	C	225	.	DP=58;VDB=2.415470e-01;RPB=6.215739e-02;AF1=0.5;AC1=1;DP4=9,7,14,27;MQ=60;FQ=176;PV4=0.15,1,1,0.19	GT:PL:GQ	0/1:255,0,203:99
Tb927_01_v4	361973	.	T	C	222	.	DP=50;VDB=2.314838e-01;AF1=1;AC1=2;DP4=0,0,29,20;MQ=60;FQ=-175	GT:PL:GQ	1/1:255,148,0:99
Tb927_01_v4	362031	.	G	T	222	.	DP=51;VDB=1.012988e-01;AF1=1;AC1=2;DP4=0,0,21,28;MQ=60;FQ=-175	GT:PL:GQ	1/1:255,148,0:99
Tb927_01_v4	362057	.	T	C	222	.	DP=61;VDB=2.777373e-01;AF1=1;AC1=2;DP4=0,0,26,35;MQ=60;FQ=-211	GT:PL:GQ	1/1:255,184,0:99
Tb927_01_v4	362123	.	C	T	222	.	DP=73;VDB=2.249461e-01;AF1=1;AC1=2;DP4=0,0,33,38;MQ=60;FQ=-241	GT:PL:GQ	1/1:255,214,0:99
Tb927_01_v4	362132	.	C	T	225	.	DP=75;VDB=2.960076e-01;RPB=1.738449e+00;AF1=0.5;AC1=1;DP4=13,14,22,26;MQ=60;FQ=225;PV4=1,0.14,1,0.2	GT:PL:GQ	0/1:255,0,255:99
Tb927_01_v4	362228	.	G	A	211	.	DP=15;VDB=1.409717e-01;AF1=1;AC1=2;DP4=0,0,5,6;MQ=60;FQ=-60	GT:PL:GQ	1/1:244,33,0:63
Tb927_01_v4	362242	.	C	T	222	.	DP=29;VDB=2.329828e-01;AF1=1;AC1=2;DP4=0,0,9,18;MQ=60;FQ=-108	GT:PL:GQ	1/1:255,81,0:99
Tb927_01_v4	362301	.	T	C	222	.	DP=63;VDB=4.132919e-01;AF1=1;AC1=2;DP4=0,0,17,46;MQ=60;FQ=-217	GT:PL:GQ	1/1:255,190,0:99
Tb927_01_v4	362325	.	T	A	222	.	DP=52;VDB=3.032419e-01;AF1=1;AC1=2;DP4=0,0,10,38;MQ=60;FQ=-171	GT:PL:GQ	1/1:255,144,0:99
Tb927_01_v4	362386	.	C	T	222	.	DP=37;VDB=1.239835e-01;RPB=-5.132945e-01;AF1=0.5;AC1=1;DP4=3,6,4,24;MQ=60;FQ=109;PV4=0.33,0.4,1,0.42	GT:PL:GQ	0/1:252,0,136:99
Tb927_01_v4	362456	.	T	G	222	.	DP=41;VDB=3.037816e-01;AF1=1;AC1=2;DP4=0,0,4,34;MQ=60;FQ=-141	GT:PL:GQ	1/1:255,114,0:99
Tb927_01_v4	362627	.	T	C	222	.	DP=29;VDB=2.772488e-01;AF1=1;AC1=2;DP4=0,0,8,21;MQ=60;FQ=-114	GT:PL:GQ	1/1:255,87,0:99
Tb927_01_v4	362662	.	A	G	214	.	DP=12;VDB=4.680168e-02;AF1=1;AC1=2;DP4=0,0,4,8;MQ=60;FQ=-63	GT:PL:GQ	1/1:247,36,0:69
Tb927_01_v4	362707	.	C	.	28.2	.	DP=3;;AC1=2;FQ=-30	PL	0
Tb927_01_v4	362785	.	G	A	222	.	DP=24;VDB=2.334739e-01;AF1=1;AC1=2;DP4=0,0,9,15;MQ=60;FQ=-99	GT:PL:GQ	1/1:255,72,0:99
Tb927_01_v4	363003	.	C	A	222	.	DP=21;VDB=5.587241e-02;AF1=1;AC1=2;DP4=0,0,13,3;MQ=60;FQ=-75	GT:PL:GQ	1/1:255,48,0:93
Tb927_01_v4	363029	.	G	A	222	.	DP=27;VDB=1.386100e-01;AF1=1;AC1=2;DP4=0,0,23,4;MQ=60;FQ=-108	GT:PL:GQ	1/1:255,81,0:99
Tb927_01_v4	363093	.	G	A	222	.	DP=45;VDB=3.426004e-01;AF1=1;AC1=2;DP4=0,0,33,12;MQ=59;FQ=-162	GT:PL:GQ	1/1:255,135,0:99
Tb927_01_v4	363145	.	G	A	222	.	DP=17;VDB=1.779672e-01;AF1=1;AC1=2;DP4=0,0,11,5;MQ=58;FQ=-75	GT:PL:GQ	1/1:255,48,0:93
Tb927_01_v4	363195	.	A	G	215	.	DP=20;VDB=1.177509e-01;RPB=-1.981072e+00;AF1=0.5;AC1=1;DP4=3,4,8,5;MQ=60;FQ=124;PV4=0.64,0.26,1,0.071	GT:PL:GQ	0/1:245,0,151:99
Tb927_01_v4	363750	.	T	G	222	.	DP=23;VDB=2.100649e-01;AF1=1;AC1=2;DP4=0,0,11,12;MQ=60;FQ=-96	GT:PL:GQ	1/1:255,69,0:99
Tb927_01_v4	363754	.	C	T	222	.	DP=28;VDB=2.660197e-01;AF1=1;AC1=2;DP4=0,0,11,17;MQ=60;FQ=-111	GT:PL:GQ	1/1:255,84,0:99
Tb927_01_v4	363758	.	T	C	222	.	DP=30;VDB=2.306165e-01;AF1=1;AC1=2;DP4=0,0,12,18;MQ=60;FQ=-117	GT:PL:GQ	1/1:255,90,0:99
Tb927_01_v4	363861	.	T	C	139	.	DP=14;VDB=1.123930e-03;RPB=-2.269933e+00;AF1=0.5336;AC1=1;DP4=0,2,5,6;MQ=60;FQ=-18.1;PV4=0.49,1,1,1	GT:PL:GQ	0/1:169,0,9:12
Tb927_01_v4	363923	.	C	T	222	.	DP=38;VDB=8.291320e-02;AF1=1;AC1=2;DP4=0,0,11,27;MQ=60;FQ=-141	GT:PL:GQ	1/1:255,114,0:99
Tb927_01_v4	363950	.	A	C	222	.	DP=34;VDB=2.458969e-01;AF1=1;AC1=2;DP4=0,0,10,24;MQ=60;FQ=-129	GT:PL:GQ	1/1:255,102,0:99
Tb927_01_v4	363984	.	A	C	222	.	DP=25;VDB=1.971027e-01;AF1=1;AC1=2;DP4=0,0,7,18;MQ=60;FQ=-102	GT:PL:GQ	1/1:255,75,0:99
Tb927_01_v4	364367	.	C	.	33	.	DP=10;RPB=-8.217058e-01;AF1=0;AC1=0;DP4=2,3,0,1;MQ=60;FQ=-30;PV4=1,2.6e-05,1,1	PL	0
Tb927_01_v4	364487	.	C	T	222	.	DP=29;VDB=1.415342e-02;AF1=1;AC1=2;DP4=0,0,10,17;MQ=60;FQ=-108	GT:PL:GQ	1/1:255,81,0:99
Tb927_01_v4	364488	.	T	C	222	.	DP=29;VDB=2.138834e-02;AF1=1;AC1=2;DP4=0,0,10,17;MQ=60;FQ=-108	GT:PL:GQ	1/1:255,81,0:99
Tb927_01_v4	364518	.	A	C	222	.	DP=21;VDB=9.461385e-02;AF1=1;AC1=2;DP4=0,0,7,14;MQ=60;FQ=-90	GT:PL:GQ	1/1:255,63,0:99
Tb927_01_v4	364542	.	G	.	24	.	DP=4;RPB=8.435450e-01;AF1=0.4282;AC1=1;DP4=1,2,1,0;MQ=60;FQ=-21;PV4=1,0.00064,1,1	PL	6
Tb927_01_v4	364557	.	A	C	49.5	.	DP=4;VDB=1.496627e-02;AF1=1;AC1=2;DP4=0,0,4,0;MQ=60;FQ=-39	GT:PL:GQ	1/1:82,12,0:21
Tb927_01_v4	364558	.	T	A	49.5	.	DP=4;VDB=1.496627e-02;AF1=1;AC1=2;DP4=0,0,4,0;MQ=60;FQ=-39	GT:PL:GQ	1/1:82,12,0:21
Tb927_01_v4	364570	.	T	A	156	.	DP=8;VDB=9.214539e-02;AF1=1;AC1=2;DP4=0,0,6,2;MQ=60;FQ=-51	GT:PL:GQ	1/1:189,24,0:45
Tb927_01_v4	364649	.	G	A	222	.	DP=40;VDB=1.179997e-02;AF1=1;AC1=2;DP4=0,0,26,13;MQ=60;FQ=-144	GT:PL:GQ	1/1:255,117,0:99
Tb927_01_v4	364653	.	A	G	210	.	DP=40;VDB=1.710333e-01;RPB=-7.072541e-01;AF1=0.5;AC1=1;DP4=18,6,8,7;MQ=60;FQ=213;PV4=0.19,1,1,1	GT:PL:GQ	0/1:240,0,255:99
Tb927_01_v4	364743	.	C	G	222	.	DP=46;VDB=2.335483e-02;AF1=1;AC1=2;DP4=0,0,36,10;MQ=60;FQ=-165	GT:PL:GQ	1/1:255,138,0:99
Tb927_01_v4	364759	.	C	G	222	.	DP=47;VDB=3.503928e-01;AF1=1;AC1=2;DP4=0,0,36,10;MQ=60;FQ=-165	GT:PL:GQ	1/1:255,138,0:99
Tb927_01_v4	364804	.	G	A	225	.	DP=40;VDB=2.539220e-01;RPB=7.948850e-01;AF1=0.5;AC1=1;DP4=6,6,18,7;MQ=60;FQ=127;PV4=0.27,1,1,1	GT:PL:GQ	0/1:255,0,154:99
Tb927_01_v4	364811	.	C	T	225	.	DP=41;VDB=2.287065e-01;RPB=6.352838e-01;AF1=0.5;AC1=1;DP4=7,6,17,10;MQ=60;FQ=180;PV4=0.73,0.27,1,1	GT:PL:GQ	0/1:255,0,207:99
Tb927_01_v4	364817	.	A	G	222	.	DP=38;VDB=2.682149e-01;AF1=1;AC1=2;DP4=0,0,23,15;MQ=60;FQ=-141	GT:PL:GQ	1/1:255,114,0:99
Tb927_01_v4	364885	.	T	G	100	.	DP=18;VDB=3.723926e-02;RPB=2.976553e+00;AF1=0.5;AC1=1;DP4=6,4,1,7;MQ=60;FQ=103;PV4=0.066,0.022,1,8.2e-06	GT:PL:GQ	0/1:130,0,217:99
Tb927_01_v4	365016	.	C	A	195	.	DP=54;VDB=9.836769e-02;RPB=-5.214852e-01;AF1=0.5;AC1=1;DP4=26,11,8,9;MQ=60;FQ=198;PV4=0.13,0.045,0.29,0.18	GT:PL:GQ	0/1:225,0,255:99
Tb927_01_v4	365043	.	A	T	152	.	DP=33;VDB=1.383779e-01;RPB=3.627999e-01;AF1=0.5;AC1=1;DP4=14,8,5,6;MQ=60;FQ=155;PV4=0.46,0.0064,1,0.36	GT:PL:GQ	0/1:182,0,255:99
Tb927_01_v4	365188	.	A	T	188	.	DP=54;VDB=1.826780e-01;RPB=2.497670e-01;AF1=0.5;AC1=1;DP4=16,18,6,11;MQ=60;FQ=191;PV4=0.55,0.48,1,0.38	GT:PL:GQ	0/1:218,0,255:99
Tb927_01_v4	365239	.	ttttgtttgtttgtttgtttgttt	ttttgtttgtttgtttgttt	214	.	INDEL;IS=28,0.571429;DP=49;VDB=8.329993e-02;AF1=1;AC1=2;DP4=0,0,16,14;MQ=60;FQ=-125	GT:PL:GQ	1/1:255,90,0:99
Tb927_01_v4	365259	.	G	A	83.3	.	DP=38;VDB=3.277560e-02;AF1=1;AC1=2;DP4=0,0,5,0;MQ=60;FQ=-42	GT:PL:GQ	1/1:116,15,0:27
Tb927_01_v4	365456	.	A	T	222	.	DP=49;VDB=3.557517e-01;AF1=1;AC1=2;DP4=0,0,30,18;MQ=60;FQ=-171	GT:PL:GQ	1/1:255,144,0:99
Tb927_01_v4	365467	.	C	T	222	.	DP=50;VDB=2.859605e-01;AF1=1;AC1=2;DP4=0,0,31,15;MQ=60;FQ=-165	GT:PL:GQ	1/1:255,138,0:99
Tb927_01_v4	365469	.	T	A	222	.	DP=50;VDB=2.968887e-01;AF1=1;AC1=2;DP4=0,0,33,16;MQ=60;FQ=-175	GT:PL:GQ	1/1:255,148,0:99
Tb927_01_v4	365472	.	T	C	222	.	DP=48;VDB=3.594477e-01;AF1=1;AC1=2;DP4=0,0,32,16;MQ=60;FQ=-171	GT:PL:GQ	1/1:255,144,0:99
Tb927_01_v4	365475	.	T	C	222	.	DP=47;VDB=3.023874e-01;AF1=1;AC1=2;DP4=0,0,30,16;MQ=60;FQ=-165	GT:PL:GQ	1/1:255,138,0:99
Tb927_01_v4	365521	.	T	C	222	.	DP=35;VDB=2.833116e-01;AF1=1;AC1=2;DP4=0,0,23,12;MQ=60;FQ=-132	GT:PL:GQ	1/1:255,105,0:99
Tb927_01_v4	365595	.	G	A	222	.	DP=35;VDB=2.745671e-01;AF1=1;AC1=2;DP4=0,0,16,19;MQ=60;FQ=-132	GT:PL:GQ	1/1:255,105,0:99
Tb927_01_v4	365612	.	A	G	222	.	DP=30;VDB=2.431775e-01;AF1=1;AC1=2;DP4=0,0,13,16;MQ=60;FQ=-114	GT:PL:GQ	1/1:255,87,0:99
Tb927_01_v4	365751	.	G	A	222	.	DP=47;VDB=2.598957e-01;AF1=1;AC1=2;DP4=0,0,21,25;MQ=60;FQ=-165	GT:PL:GQ	1/1:255,138,0:99
Tb927_01_v4	365781	.	A	C	222	.	DP=55;VDB=5.385876e-02;AF1=1;AC1=2;DP4=0,0,21,34;MQ=60;FQ=-193	GT:PL:GQ	1/1:255,166,0:99
Tb927_01_v4	365845	.	G	.	28.2	.	DP=4;;AC1=2;FQ=-30	PL	0
Tb927_01_v4	365903	.	A	.	8.63	.	DP=9;AF1=1;AC1=2;DP4=0,0,1,0;MQ=60;FQ=-30	PL	22
Tb927_01_v4	365990	.	C	T	225	.	DP=61;VDB=2.497447e-01;RPB=1.648046e+00;AF1=0.5;AC1=1;DP4=12,15,19,15;MQ=60;FQ=225;PV4=0.44,1,1,0.48	GT:PL:GQ	0/1:255,0,255:99
Tb927_01_v4	366017	.	T	C	222	.	DP=39;VDB=4.557365e-03;AF1=1;AC1=2;DP4=0,0,19,20;MQ=60;FQ=-144	GT:PL:GQ	1/1:255,117,0:99
Tb927_01_v4	366071	.	T	G	3.02	.	DP=6;AF1=1;AC1=2;DP4=0,0,1,0;MQ=60;FQ=-30	GT:PL:GQ	0/1:30,3,0:4
Tb927_01_v4	366074	.	C	T	3.02	.	DP=5;AF1=1;AC1=2;DP4=0,0,1,0;MQ=60;FQ=-30	GT:PL:GQ	0/1:30,3,0:4
Tb927_01_v4	366127	.	C	T	222	.	DP=26;VDB=2.253195e-01;AF1=1;AC1=2;DP4=0,0,16,10;MQ=60;FQ=-105	GT:PL:GQ	1/1:255,78,0:99
Tb927_01_v4	366189	.	G	A	222	.	DP=36;VDB=6.297950e-02;AF1=1;AC1=2;DP4=0,0,20,15;MQ=60;FQ=-132	GT:PL:GQ	1/1:255,105,0:99
Tb927_01_v4	366801	.	G	A	104	.	DP=7;VDB=3.522341e-03;AF1=1;AC1=2;DP4=0,0,7,0;MQ=60;FQ=-48	GT:PL:GQ	1/1:137,21,0:39
Tb927_01_v4	366809	.	A	G	133	.	DP=10;VDB=1.771956e-02;AF1=1;AC1=2;DP4=0,0,10,0;MQ=60;FQ=-57	GT:PL:GQ	1/1:166,30,0:57
Tb927_01_v4	366821	.	G	A	209	.	DP=17;VDB=1.573013e-01;AF1=1;AC1=2;DP4=0,0,14,2;MQ=60;FQ=-75	GT:PL:GQ	1/1:242,48,0:93
Tb927_01_v4	366874	.	A	.	57	.	DP=26;RPB=-1.734018e+00;AF1=0;AC1=0;DP4=16,4,1,0;MQ=60;FQ=-54;PV4=1,1,1,0.017	PL	0
Tb927_01_v4	366874	.	aaaaa	a	214	.	INDEL;IS=17,0.653846;DP=26;VDB=1.953459e-01;AF1=1;AC1=2;DP4=0,0,16,4;MQ=60;FQ=-94.5	GT:PL:GQ	1/1:255,60,0:99
Tb927_01_v4	366887	.	G	A	90	.	DP=33;VDB=1.206574e-02;RPB=-3.715060e+00;AF1=0.5;AC1=1;DP4=5,4,9,1;MQ=60;FQ=93;PV4=0.14,0.014,1,0.28	GT:PL:GQ	0/1:120,0,173:99
Tb927_01_v4	366888	.	G	A	87	.	DP=32;VDB=1.879354e-02;RPB=-3.512214e+00;AF1=0.5;AC1=1;DP4=4,4,8,1;MQ=60;FQ=90;PV4=0.13,0.0055,1,0.47	GT:PL:GQ	0/1:117,0,169:99
Tb927_01_v4	366934	.	A	G	222	.	DP=67;VDB=3.763488e-01;AF1=1;AC1=2;DP4=0,0,51,15;MQ=60;FQ=-226	GT:PL:GQ	1/1:255,199,0:99
Tb927_01_v4	366948	.	T	C	222	.	DP=80;VDB=3.130518e-01;AF1=1;AC1=2;DP4=0,0,59,21;MQ=60;FQ=-268	GT:PL:GQ	1/1:255,241,0:99
Tb927_01_v4	367101	.	G	A	222	.	DP=77;VDB=4.544019e-01;AF1=1;AC1=2;DP4=0,0,47,30;MQ=60;FQ=-259	GT:PL:GQ	1/1:255,232,0:99
Tb927_01_v4	367285	.	T	C	222	.	DP=63;VDB=1.723709e-01;AF1=1;AC1=2;DP4=0,0,29,33;MQ=60;FQ=-214	GT:PL:GQ	1/1:255,187,0:99
Tb927_01_v4	367315	.	A	T	222	.	DP=57;VDB=1.555919e-01;AF1=1;AC1=2;DP4=0,0,7,9;MQ=60;FQ=-75	GT:PL:GQ	1/1:255,48,0:93
Tb927_01_v4	367316	.	a	.	17.6	.	INDEL;IS=1,0.017857;DP=56;AF1=1;AC1=2;DP4=0,0,0,1;MQ=60;FQ=-37.6	PL	20
Tb927_01_v4	367316	.	A	T	222	.	DP=56;VDB=1.642042e-01;AF1=1;AC1=2;DP4=0,0,7,9;MQ=60;FQ=-75	GT:PL:GQ	1/1:255,48,0:93
Tb927_01_v4	367437	.	T	A	222	.	DP=70;VDB=8.725003e-02;AF1=1;AC1=2;DP4=0,0,40,29;MQ=60;FQ=-235	GT:PL:GQ	1/1:255,208,0:99
Tb927_01_v4	367531	.	T	C	222	.	DP=78;VDB=4.510923e-01;AF1=1;AC1=2;DP4=0,0,33,44;MQ=60;FQ=-259	GT:PL:GQ	1/1:255,232,0:99
Tb927_01_v4	367562	.	C	G	222	.	DP=68;VDB=4.198470e-01;AF1=1;AC1=2;DP4=0,0,33,33;MQ=60;FQ=-226	GT:PL:GQ	1/1:255,199,0:99
Tb927_01_v4	367645	.	A	G	222	.	DP=67;VDB=4.123721e-01;AF1=1;AC1=2;DP4=0,0,37,29;MQ=60;FQ=-226	GT:PL:GQ	1/1:255,199,0:99
Tb927_01_v4	367758	.	A	C	222	.	DP=24;VDB=4.687959e-04;AF1=1;AC1=2;DP4=0,0,15,9;MQ=60;FQ=-99	GT:PL:GQ	1/1:255,72,0:99
Tb927_01_v4	367870	.	T	G	222	.	DP=83;VDB=4.195541e-01;AF1=1;AC1=2;DP4=0,0,49,32;MQ=60;FQ=-271	GT:PL:GQ	1/1:255,244,0:99
Tb927_01_v4	367885	.	C	T	222	.	DP=79;VDB=3.015743e-01;AF1=1;AC1=2;DP4=0,0,42,36;MQ=60;FQ=-262	GT:PL:GQ	1/1:255,235,0:99
Tb927_01_v4	368338	.	T	C	222	.	DP=64;VDB=1.872746e-01;AF1=1;AC1=2;DP4=0,0,37,26;MQ=60;FQ=-217	GT:PL:GQ	1/1:255,190,0:99
Tb927_01_v4	368401	.	C	T	222	.	DP=58;VDB=2.805140e-01;AF1=1;AC1=2;DP4=0,0,32,26;MQ=60;FQ=-202	GT:PL:GQ	1/1:255,175,0:99
Tb927_01_v4	368713	.	A	G	222	.	DP=66;VDB=2.476687e-01;AF1=1;AC1=2;DP4=0,0,36,28;MQ=60;FQ=-220	GT:PL:GQ	1/1:255,193,0:99
Tb927_01_v4	368773	.	A	G	222	.	DP=77;VDB=4.511583e-01;AF1=1;AC1=2;DP4=0,0,37,39;MQ=60;FQ=-256	GT:PL:GQ	1/1:255,229,0:99
Tb927_01_v4	368998	.	T	C	222	.	DP=66;VDB=2.166616e-01;AF1=1;AC1=2;DP4=0,0,35,31;MQ=60;FQ=-226	GT:PL:GQ	1/1:255,199,0:99
Tb927_01_v4	369241	.	C	G	222	.	DP=59;VDB=3.228641e-01;AF1=1;AC1=2;DP4=0,0,17,41;MQ=60;FQ=-202	GT:PL:GQ	1/1:255,175,0:99
Tb927_01_v4	369326	.	C	T	222	.	DP=48;VDB=2.783210e-01;AF1=1;AC1=2;DP4=0,0,14,33;MQ=60;FQ=-168	GT:PL:GQ	1/1:255,141,0:99
Tb927_01_v4	369343	.	T	C	222	.	DP=50;VDB=3.513864e-01;AF1=1;AC1=2;DP4=0,0,11,36;MQ=60;FQ=-168	GT:PL:GQ	1/1:255,141,0:99
Tb927_01_v4	369468	.	agccgc	a	183	.	INDEL;IS=26,0.702703;DP=37;VDB=2.094281e-01;AF1=0.5;AC1=1;DP4=1,4,7,11;MQ=60;FQ=48.5;PV4=0.62,0.013,0.23,1	GT:PL:GQ	0/1:221,0,83:86
Tb927_01_v4	369469	.	G	A	205	.	DP=11;VDB=1.292461e-01;AF1=1;AC1=2;DP4=0,0,3,8;MQ=60;FQ=-60	GT:PL:GQ	1/1:238,33,0:63
Tb927_01_v4	369481	.	G	A	93	.	DP=43;VDB=7.293871e-02;RPB=2.064986e+00;AF1=0.5;AC1=1;DP4=5,1,3,3;MQ=60;FQ=89.8;PV4=0.55,1,1,1	GT:PL:GQ	0/1:123,0,118:99
Tb927_01_v4	369484	.	G	T	57	.	DP=44;VDB=5.219151e-02;RPB=3.362863e+00;AF1=0.5;AC1=1;DP4=12,8,2,3;MQ=60;FQ=60;PV4=0.62,1,1,0.21	GT:PL:GQ	0/1:87,0,193:90
Tb927_01_v4	369643	.	A	G	222	.	DP=28;VDB=9.188443e-05;AF1=1;AC1=2;DP4=0,0,6,20;MQ=60;FQ=-105	GT:PL:GQ	1/1:255,78,0:99
Tb927_01_v4	369767	.	G	C	222	.	DP=27;VDB=4.783140e-03;AF1=1;AC1=2;DP4=0,0,12,15;MQ=59;FQ=-108	GT:PL:GQ	1/1:255,81,0:99
Tb927_01_v4	369787	.	A	.	65	.	DP=23;RPB=-1.733843e+00;AF1=0;AC1=0;DP4=7,14,1,0;MQ=59;FQ=-62;PV4=0.36,0.18,1,0.097	PL	0
Tb927_01_v4	369789	.	C	.	65	.	DP=23;RPB=-1.733843e+00;AF1=0;AC1=0;DP4=7,14,1,0;MQ=59;FQ=-62;PV4=0.36,0.3,1,0.28	PL	0
Tb927_01_v4	369813	.	G	A	188	.	DP=9;VDB=1.295751e-01;AF1=1;AC1=2;DP4=0,0,5,4;MQ=60;FQ=-54	GT:PL:GQ	1/1:221,27,0:51
Tb927_01_v4	370010	.	T	C	222	.	DP=37;VDB=1.383863e-01;AF1=1;AC1=2;DP4=0,0,15,22;MQ=60;FQ=-138	GT:PL:GQ	1/1:255,111,0:99
Tb927_01_v4	370048	.	T	C	222	.	DP=33;VDB=1.890199e-01;AF1=1;AC1=2;DP4=0,0,17,16;MQ=60;FQ=-126	GT:PL:GQ	1/1:255,99,0:99
Tb927_01_v4	370280	.	A	G	222	.	DP=43;VDB=7.102201e-02;AF1=1;AC1=2;DP4=0,0,7,5;MQ=60;FQ=-63	GT:PL:GQ	1/1:255,36,0:69
Tb927_01_v4	370286	.	at	a	214	.	INDEL;IS=27,0.600000;DP=45;VDB=2.466316e-01;AF1=1;AC1=2;DP4=0,0,23,6;MQ=60;FQ=-122	GT:PL:GQ	1/1:255,87,0:99
Tb927_01_v4	370287	.	T	A	222	.	DP=17;VDB=5.896108e-02;AF1=1;AC1=2;DP4=0,0,7,5;MQ=60;FQ=-63	GT:PL:GQ	1/1:255,36,0:69
Tb927_01_v4	370294	.	T	A	222	.	DP=49;VDB=9.710401e-02;AF1=1;AC1=2;DP4=0,0,7,5;MQ=60;FQ=-63	GT:PL:GQ	1/1:255,36,0:69
Tb927_01_v4	370369	.	T	A	222	.	DP=63;VDB=3.163165e-01;AF1=1;AC1=2;DP4=0,0,42,14;MQ=60;FQ=-196	GT:PL:GQ	1/1:255,169,0:99
Tb927_01_v4	370403	.	C	T	222	.	DP=55;VDB=1.863668e-01;AF1=1;AC1=2;DP4=0,0,36,16;MQ=60;FQ=-184	GT:PL:GQ	1/1:255,157,0:99
Tb927_01_v4	370410	.	T	A	222	.	DP=46;VDB=2.693038e-01;AF1=1;AC1=2;DP4=0,0,30,15;MQ=60;FQ=-162	GT:PL:GQ	1/1:255,135,0:99
Tb927_01_v4	370528	.	C	T	222	.	DP=45;VDB=3.013141e-01;AF1=1;AC1=2;DP4=0,0,33,12;MQ=60;FQ=-162	GT:PL:GQ	1/1:255,135,0:99
Tb927_01_v4	370629	.	A	G	222	.	DP=52;VDB=2.145530e-01;AF1=1;AC1=2;DP4=0,0,26,26;MQ=60;FQ=-184	GT:PL:GQ	1/1:255,157,0:99
Tb927_01_v4	370707	.	at	a	33	.	INDEL;IS=27,0.843750;DP=32;VDB=1.425484e-02;AF1=1;AC1=2;DP4=0,0,1,3;MQ=60;FQ=-46.5	GT:PL:GQ	1/1:73,12,0:21
Tb927_01_v4	370708	.	T	.	36	.	DP=6;AF1=0;AC1=0;DP4=0,2,0,0;MQ=60;FQ=-33	PL	0
Tb927_01_v4	370822	.	G	A	222	.	DP=54;VDB=3.804201e-01;AF1=1;AC1=2;DP4=0,0,15,39;MQ=60;FQ=-190	GT:PL:GQ	1/1:255,163,0:99
Tb927_01_v4	370833	.	A	C	222	.	DP=57;VDB=1.026295e-01;AF1=1;AC1=2;DP4=0,0,17,40;MQ=60;FQ=-199	GT:PL:GQ	1/1:255,172,0:99
Tb927_01_v4	370929	.	G	A	222	.	DP=42;VDB=2.906182e-01;AF1=1;AC1=2;DP4=0,0,8,25;MQ=60;FQ=-126	GT:PL:GQ	1/1:255,99,0:99
Tb927_01_v4	371112	.	A	T	3.01	.	DP=9;VDB=8.318607e-02;RPB=8.293682e-01;AF1=0.5;AC1=1;DP4=0,1,0,1;MQ=60;FQ=3.01;PV4=1,1,1,1	GT:PL:GQ	0/1:30,0,30:28
Tb927_01_v4	371114	.	A	T	3.01	.	DP=9;RPB=-9.668049e-01;AF1=0.4999;AC1=1;DP4=0,1,0,1;MQ=60;FQ=3.25;PV4=1,1,1,1	GT:PL:GQ	0/1:30,0,31:28
Tb927_01_v4	371140	.	A	T	92	.	DP=42;VDB=3.035577e-02;RPB=-1.030052e+00;AF1=0.5;AC1=1;DP4=23,6,7,2;MQ=60;FQ=95;PV4=1,0.0059,1,0.18	GT:PL:GQ	0/1:122,0,255:99
Tb927_01_v4	371271	.	C	T	93.5	.	DP=7;VDB=7.269818e-02;AF1=1;AC1=2;DP4=0,0,3,1;MQ=60;FQ=-39	GT:PL:GQ	1/1:126,12,0:21
Tb927_01_v4	371278	.	A	T	92.5	.	DP=5;VDB=6.845168e-02;AF1=1;AC1=2;DP4=0,0,3,1;MQ=60;FQ=-39	GT:PL:GQ	1/1:125,12,0:21
Tb927_01_v4	371279	.	aaa	a	12.7	.	INDEL;IS=1,0.200000;DP=5;AF1=1;AC1=2;DP4=0,0,1,0;MQ=60;FQ=-37.5	GT:PL:GQ	1/1:50,3,0:5
Tb927_01_v4	371279	.	aaa	a	12.7	.	INDEL;IS=1,0.200000;DP=5;AF1=1;AC1=2;DP4=0,0,1,0;MQ=60;FQ=-37.5	GT:PL:GQ	1/1:50,3,0:5
Tb927_01_v4	371279	.	A	T	80.5	.	DP=5;VDB=6.845168e-02;AF1=1;AC1=2;DP4=0,0,3,1;MQ=60;FQ=-39	GT:PL:GQ	1/1:113,12,0:21
Tb927_01_v4	371281	.	A	G	51	.	DP=4;VDB=5.495170e-02;AF1=1;AC1=2;DP4=0,0,2,1;MQ=60;FQ=-36	GT:PL:GQ	1/1:83,9,0:16
Tb927_01_v4	371315	.	T	C	222	.	DP=17;VDB=1.085067e-01;AF1=1;AC1=2;DP4=0,0,8,9;MQ=60;FQ=-78	GT:PL:GQ	1/1:255,51,0:99
Tb927_01_v4	371320	.	G	A	222	.	DP=16;VDB=9.898310e-02;AF1=1;AC1=2;DP4=0,0,7,8;MQ=60;FQ=-72	GT:PL:GQ	1/1:255,45,0:87
Tb927_01_v4	371336	.	G	A	222	.	DP=22;VDB=2.024297e-01;AF1=1;AC1=2;DP4=0,0,11,11;MQ=60;FQ=-93	GT:PL:GQ	1/1:255,66,0:99
Tb927_01_v4	371343	.	T	G	222	.	DP=24;VDB=2.071078e-01;AF1=1;AC1=2;DP4=0,0,11,12;MQ=60;FQ=-96	GT:PL:GQ	1/1:255,69,0:99
Tb927_01_v4	371442	.	T	A	118	.	DP=32;VDB=1.304554e-01;RPB=-5.004733e-01;AF1=0.5;AC1=1;DP4=5,17,3,6;MQ=57;FQ=121;PV4=0.66,0.048,0.33,1	GT:PL:GQ	0/1:148,0,255:99
Tb927_01_v4	371445	.	C	T	111	.	DP=32;VDB=1.219930e-01;RPB=-1.087985e-01;AF1=0.5;AC1=1;DP4=5,17,3,6;MQ=57;FQ=114;PV4=0.66,0.03,0.33,1	GT:PL:GQ	0/1:141,0,255:99
Tb927_01_v4	371451	.	T	C	124	.	DP=29;VDB=5.563322e-02;RPB=7.306770e-01;AF1=0.5;AC1=1;DP4=4,16,3,6;MQ=56;FQ=127;PV4=0.64,0.23,0.36,1	GT:PL:GQ	0/1:154,0,237:99
Tb927_01_v4	371522	.	A	T	133	.	DP=6;VDB=9.891930e-03;AF1=1;AC1=2;DP4=0,0,4,2;MQ=60;FQ=-45	GT:PL:GQ	1/1:166,18,0:33
Tb927_01_v4	371832	.	C	T	222	.	DP=26;VDB=2.601790e-01;AF1=1;AC1=2;DP4=0,0,14,12;MQ=60;FQ=-105	GT:PL:GQ	1/1:255,78,0:99
Tb927_01_v4	372052	.	T	A	162	.	DP=11;VDB=1.381585e-01;AF1=1;AC1=2;DP4=0,0,3,8;MQ=60;FQ=-60	GT:PL:GQ	1/1:195,33,0:63
Tb927_01_v4	372062	.	A	G	214	.	DP=10;VDB=1.046228e-01;AF1=1;AC1=2;DP4=0,0,5,5;MQ=60;FQ=-57	GT:PL:GQ	1/1:247,30,0:57
Tb927_01_v4	372078	.	C	A	222	.	DP=15;VDB=1.327535e-01;AF1=1;AC1=2;DP4=0,0,9,6;MQ=60;FQ=-72	GT:PL:GQ	1/1:255,45,0:87
Tb927_01_v4	372282	.	G	A	222	.	DP=30;VDB=2.078721e-01;AF1=1;AC1=2;DP4=0,0,9,20;MQ=60;FQ=-114	GT:PL:GQ	1/1:255,87,0:99
Tb927_01_v4	372284	.	A	G	222	.	DP=31;VDB=2.516504e-01;AF1=1;AC1=2;DP4=0,0,9,19;MQ=60;FQ=-111	GT:PL:GQ	1/1:255,84,0:99
Tb927_01_v4	372339	.	G	A	222	.	DP=17;VDB=1.517929e-01;AF1=1;AC1=2;DP4=0,0,3,13;MQ=60;FQ=-75	GT:PL:GQ	1/1:255,48,0:93
Tb927_01_v4	372492	.	T	C	222	.	DP=21;VDB=1.697461e-01;AF1=1;AC1=2;DP4=0,0,15,6;MQ=60;FQ=-90	GT:PL:GQ	1/1:255,63,0:99
Tb927_01_v4	372626	.	G	A	32.8	.	DP=2;VDB=5.960000e-02;AF1=1;AC1=2;DP4=0,0,2,0;MQ=60;FQ=-33	GT:PL:GQ	1/1:64,6,0:10
Tb927_01_v4	372720	.	C	.	7.78	.	DP=1;AF1=1;AC1=2;DP4=0,0,0,1;MQ=60;FQ=-30	PL	23
Tb927_01_v4	372728	.	T	.	14.2	.	DP=1;AF1=1;AC1=2;DP4=0,0,0,1;MQ=60;FQ=-30.1	PL	16
Tb927_01_v4	372760	.	T	A	222	.	DP=19;VDB=1.306532e-01;AF1=1;AC1=2;DP4=0,0,11,7;MQ=60;FQ=-81	GT:PL:GQ	1/1:255,54,0:99
Tb927_01_v4	372806	.	C	T	222	.	DP=36;VDB=3.055617e-01;AF1=1;AC1=2;DP4=0,0,20,15;MQ=60;FQ=-132	GT:PL:GQ	1/1:255,105,0:99
Tb927_01_v4	372898	.	A	G	121	.	DP=12;VDB=2.822468e-02;AF1=1;AC1=2;DP4=0,0,9,3;MQ=58;FQ=-63	GT:PL:GQ	1/1:154,36,0:69
Tb927_01_v4	372950	.	G	A	159	.	DP=9;VDB=7.235424e-03;AF1=1;AC1=2;DP4=0,0,8,1;MQ=60;FQ=-54	GT:PL:GQ	1/1:192,27,0:51
Tb927_01_v4	372969	.	t	.	32.5	.	INDEL;IS=8,0.400000;DP=20;VDB=1.365899e-01;AF1=0.4061;AC1=1;DP4=9,1,3,0;MQ=60;FQ=-29.5;PV4=1,0.24,1,0.035	PL	5
Tb927_01_v4	372969	.	T	G	123	.	DP=20;VDB=7.395666e-02;RPB=2.887701e+00;AF1=0.5;AC1=1;DP4=7,1,9,1;MQ=60;FQ=84;PV4=1,1,1,1	GT:PL:GQ	0/1:153,0,111:99
Tb927_01_v4	372994	.	G	A	222	.	DP=32;VDB=1.313709e-01;AF1=1;AC1=2;DP4=0,0,29,3;MQ=60;FQ=-123	GT:PL:GQ	1/1:255,96,0:99
Tb927_01_v4	373012	.	A	T	225	.	DP=42;VDB=2.584490e-01;RPB=-2.855526e+00;AF1=0.5;AC1=1;DP4=14,1,21,5;MQ=60;FQ=134;PV4=0.39,0.29,1,0.43	GT:PL:GQ	0/1:255,0,161:99
Tb927_01_v4	373070	.	A	G	222	.	DP=35;VDB=2.842742e-01;AF1=1;AC1=2;DP4=0,0,27,8;MQ=60;FQ=-132	GT:PL:GQ	1/1:255,105,0:99
Tb927_01_v4	373119	.	G	A	222	.	DP=30;VDB=2.724059e-01;AF1=1;AC1=2;DP4=0,0,14,14;MQ=60;FQ=-111	GT:PL:GQ	1/1:255,84,0:99
Tb927_01_v4	373120	.	T	A	225	.	DP=29;VDB=1.474154e-01;RPB=-8.588409e-01;AF1=0.5;AC1=1;DP4=8,4,6,10;MQ=60;FQ=186;PV4=0.25,1,1,1	GT:PL:GQ	0/1:255,0,213:99
Tb927_01_v4	373131	.	A	G	222	.	DP=28;VDB=2.328947e-02;AF1=1;AC1=2;DP4=0,0,12,16;MQ=60;FQ=-111	GT:PL:GQ	1/1:255,84,0:99
Tb927_01_v4	373133	.	A	G	222	.	DP=29;VDB=5.114246e-02;AF1=1;AC1=2;DP4=0,0,13,16;MQ=60;FQ=-114	GT:PL:GQ	1/1:255,87,0:99
Tb927_01_v4	373190	.	T	A	222	.	DP=38;VDB=1.048088e-01;AF1=1;AC1=2;DP4=0,0,15,23;MQ=60;FQ=-141	GT:PL:GQ	1/1:255,114,0:99
Tb927_01_v4	373199	.	A	G	225	.	DP=36;VDB=2.009865e-01;RPB=7.059227e-01;AF1=0.5;AC1=1;DP4=10,5,6,15;MQ=60;FQ=207;PV4=0.041,0.43,1,1	GT:PL:GQ	0/1:255,0,234:99
Tb927_01_v4	373241	.	T	C	222	.	DP=33;VDB=6.844607e-02;AF1=1;AC1=2;DP4=0,0,19,14;MQ=60;FQ=-126	GT:PL:GQ	1/1:255,99,0:99
Tb927_01_v4	373260	.	T	G	222	.	DP=33;VDB=4.951112e-02;AF1=1;AC1=2;DP4=0,0,22,11;MQ=60;FQ=-126	GT:PL:GQ	1/1:255,99,0:99
Tb927_01_v4	373475	.	T	C	222	.	DP=37;VDB=3.128283e-01;AF1=1;AC1=2;DP4=0,0,12,25;MQ=60;FQ=-138	GT:PL:GQ	1/1:255,111,0:99
Tb927_01_v4	373524	.	T	A	60	.	DP=21;VDB=1.813313e-02;RPB=-1.362443e+00;AF1=0.5;AC1=1;DP4=3,5,8,3;MQ=60;FQ=63;PV4=0.18,4.4e-11,1,0.0018	GT:PL:GQ	0/1:90,0,137:93
Tb927_01_v4	373610	.	G	T	222	.	DP=42;VDB=6.106419e-02;AF1=1;AC1=2;DP4=0,0,19,18;MQ=60;FQ=-138	GT:PL:GQ	1/1:255,111,0:99
Tb927_01_v4	373633	.	T	A	222	.	DP=48;VDB=2.300611e-01;AF1=1;AC1=2;DP4=0,0,26,22;MQ=60;FQ=-171	GT:PL:GQ	1/1:255,144,0:99
Tb927_01_v4	373666	.	G	C	222	.	DP=47;VDB=2.563351e-01;AF1=1;AC1=2;DP4=0,0,29,17;MQ=60;FQ=-165	GT:PL:GQ	1/1:255,138,0:99
Tb927_01_v4	373696	.	G	A	222	.	DP=55;VDB=5.013182e-02;AF1=1;AC1=2;DP4=0,0,28,27;MQ=60;FQ=-193	GT:PL:GQ	1/1:255,166,0:99
Tb927_01_v4	373700	.	G	T	144	.	DP=55;VDB=1.987945e-02;RPB=-1.748595e+00;AF1=0.5;AC1=1;DP4=20,21,8,6;MQ=60;FQ=147;PV4=0.76,0.051,1,1	GT:PL:GQ	0/1:174,0,255:99
Tb927_01_v4	373747	.	G	A	222	.	DP=31;VDB=2.859862e-01;AF1=1;AC1=2;DP4=0,0,10,21;MQ=60;FQ=-120	GT:PL:GQ	1/1:255,93,0:99
Tb927_01_v4	373802	.	G	A	222	.	DP=31;VDB=2.796508e-01;AF1=1;AC1=2;DP4=0,0,24,7;MQ=60;FQ=-120	GT:PL:GQ	1/1:255,93,0:99
Tb927_01_v4	373895	.	T	A	222	.	DP=54;VDB=3.810216e-01;AF1=1;AC1=2;DP4=0,0,31,23;MQ=60;FQ=-190	GT:PL:GQ	1/1:255,163,0:99
Tb927_01_v4	373937	.	G	A	222	.	DP=50;VDB=8.467006e-03;AF1=1;AC1=2;DP4=0,0,30,20;MQ=60;FQ=-178	GT:PL:GQ	1/1:255,151,0:99
Tb927_01_v4	373948	.	A	T	225	.	DP=52;VDB=2.408393e-01;RPB=1.292665e+00;AF1=0.5;AC1=1;DP4=11,4,23,14;MQ=60;FQ=166;PV4=0.53,1,1,1	GT:PL:GQ	0/1:255,0,193:99
Tb927_01_v4	374006	.	G	A	222	.	DP=55;VDB=3.162109e-01;AF1=1;AC1=2;DP4=0,0,31,24;MQ=60;FQ=-193	GT:PL:GQ	1/1:255,166,0:99
Tb927_01_v4	374159	.	A	G	198	.	DP=52;VDB=1.751889e-01;RPB=2.926075e-01;AF1=0.5;AC1=1;DP4=17,18,10,7;MQ=58;FQ=201;PV4=0.56,0.13,1,1	GT:PL:GQ	0/1:228,0,255:99
Tb927_01_v4	374242	.	G	.	6.18	.	DP=1;AF1=1;AC1=2;DP4=0,0,1,0;MQ=60;FQ=-30	PL	25
Tb927_01_v4	374258	.	A	T	106	.	DP=19;VDB=7.871263e-02;AF1=1;AC1=2;DP4=0,0,3,2;MQ=60;FQ=-42	GT:PL:GQ	1/1:139,15,0:27
Tb927_01_v4	374274	.	T	G	222	.	DP=37;VDB=1.447801e-01;AF1=1;AC1=2;DP4=0,0,21,16;MQ=60;FQ=-138	GT:PL:GQ	1/1:255,111,0:99
Tb927_01_v4	374390	.	T	C	222	.	DP=57;VDB=6.105251e-02;AF1=1;AC1=2;DP4=0,0,27,30;MQ=60;FQ=-199	GT:PL:GQ	1/1:255,172,0:99
Tb927_01_v4	374474	.	T	C	222	.	DP=59;VDB=3.998878e-01;AF1=1;AC1=2;DP4=0,0,25,34;MQ=60;FQ=-205	GT:PL:GQ	1/1:255,178,0:99
Tb927_01_v4	374644	.	T	.	28.2	.	DP=24;;AC1=2;FQ=-30	PL	0
Tb927_01_v4	374644	.	taa	tAAGaa	214	.	INDEL;IS=23,0.958333;DP=24;VDB=1.874690e-01;AF1=1;AC1=2;DP4=0,0,16,7;MQ=60;FQ=-104	GT:PL:GQ	1/1:255,69,0:99
Tb927_01_v4	374656	.	G	A	25	.	DP=43;VDB=9.356264e-03;RPB=-1.923748e+00;AF1=0.5;AC1=1;DP4=23,12,7,0;MQ=60;FQ=28;PV4=0.16,1,1,0.0045	GT:PL:GQ	0/1:55,0,255:58
Tb927_01_v4	374790	.	T	C	222	.	DP=65;VDB=2.954952e-02;AF1=1;AC1=2;DP4=0,0,42,22;MQ=60;FQ=-220	GT:PL:GQ	1/1:255,193,0:99
Tb927_01_v4	374794	.	G	A	222	.	DP=64;VDB=5.527460e-02;AF1=1;AC1=2;DP4=0,0,43,21;MQ=60;FQ=-220	GT:PL:GQ	1/1:255,193,0:99
Tb927_01_v4	374801	.	A	G	222	.	DP=62;VDB=3.066903e-01;AF1=1;AC1=2;DP4=0,0,42,20;MQ=60;FQ=-214	GT:PL:GQ	1/1:255,187,0:99
Tb927_01_v4	375331	.	A	G	222	.	DP=53;VDB=9.254368e-02;AF1=1;AC1=2;DP4=0,0,26,27;MQ=60;FQ=-187	GT:PL:GQ	1/1:255,160,0:99
Tb927_01_v4	375408	.	C	T	222	.	DP=70;VDB=3.177616e-01;AF1=1;AC1=2;DP4=0,0,37,33;MQ=60;FQ=-238	GT:PL:GQ	1/1:255,211,0:99
Tb927_01_v4	375468	.	G	A	222	.	DP=57;VDB=3.331091e-01;AF1=1;AC1=2;DP4=0,0,25,31;MQ=60;FQ=-196	GT:PL:GQ	1/1:255,169,0:99
Tb927_01_v4	375651	.	C	G	222	.	DP=61;VDB=3.440759e-01;AF1=1;AC1=2;DP4=0,0,30,31;MQ=60;FQ=-211	GT:PL:GQ	1/1:255,184,0:99
Tb927_01_v4	375661	.	G	A	222	.	DP=72;VDB=1.895619e-01;AF1=1;AC1=2;DP4=0,0,33,38;MQ=60;FQ=-241	GT:PL:GQ	1/1:255,214,0:99
Tb927_01_v4	375732	.	A	G	222	.	DP=82;VDB=4.672272e-01;AF1=1;AC1=2;DP4=0,0,34,46;MQ=60;FQ=-268	GT:PL:GQ	1/1:255,241,0:99
Tb927_01_v4	375766	.	C	T	222	.	DP=69;VDB=3.967047e-01;AF1=1;AC1=2;DP4=0,0,31,36;MQ=60;FQ=-229	GT:PL:GQ	1/1:255,202,0:99
Tb927_01_v4	375767	.	A	C	222	.	DP=70;VDB=4.002531e-01;AF1=1;AC1=2;DP4=0,0,31,35;MQ=60;FQ=-226	GT:PL:GQ	1/1:255,199,0:99
Tb927_01_v4	376032	.	A	G	222	.	DP=61;VDB=1.253224e-01;AF1=1;AC1=2;DP4=0,0,18,43;MQ=60;FQ=-211	GT:PL:GQ	1/1:255,184,0:99
Tb927_01_v4	376088	.	A	G	222	.	DP=65;VDB=3.470961e-01;AF1=1;AC1=2;DP4=0,0,28,35;MQ=60;FQ=-217	GT:PL:GQ	1/1:255,190,0:99
Tb927_01_v4	376090	.	G	A	222	.	DP=64;VDB=3.286911e-01;AF1=1;AC1=2;DP4=0,0,28,35;MQ=60;FQ=-217	GT:PL:GQ	1/1:255,190,0:99
Tb927_01_v4	376094	.	G	C	222	.	DP=66;VDB=3.881732e-01;AF1=1;AC1=2;DP4=0,0,29,35;MQ=60;FQ=-220	GT:PL:GQ	1/1:255,193,0:99
Tb927_01_v4	376102	.	T	G	222	.	DP=67;VDB=3.852181e-01;AF1=1;AC1=2;DP4=0,0,35,32;MQ=60;FQ=-229	GT:PL:GQ	1/1:255,202,0:99
Tb927_01_v4	376145	.	C	G	222	.	DP=64;VDB=2.871055e-01;AF1=1;AC1=2;DP4=0,0,36,28;MQ=60;FQ=-220	GT:PL:GQ	1/1:255,193,0:99
Tb927_01_v4	376202	.	T	C	222	.	DP=59;VDB=2.213918e-01;AF1=1;AC1=2;DP4=0,0,34,24;MQ=60;FQ=-202	GT:PL:GQ	1/1:255,175,0:99
Tb927_01_v4	376462	.	C	T	225	.	DP=60;VDB=2.550147e-01;RPB=-3.496893e-01;AF1=0.5;AC1=1;DP4=9,14,24,12;MQ=60;FQ=225;PV4=0.059,0.11,1,0.18	GT:PL:GQ	0/1:255,0,255:99
Tb927_01_v4	376464	.	G	A	222	.	DP=60;VDB=3.349172e-01;AF1=1;AC1=2;DP4=0,0,34,25;MQ=60;FQ=-205	GT:PL:GQ	1/1:255,178,0:99
Tb927_01_v4	376975	.	A	T	225	.	DP=65;VDB=1.691538e-01;RPB=-1.230405e+00;AF1=0.5;AC1=1;DP4=5,19,13,18;MQ=60;FQ=204;PV4=0.15,0.46,1,1	GT:PL:GQ	0/1:255,0,231:99
Tb927_01_v4	376989	.	T	G	220	.	DP=61;VDB=2.130488e-02;RPB=-1.082544e+00;AF1=0.5;AC1=1;DP4=14,19,10,13;MQ=60;FQ=222;PV4=1,0.0077,1,0.024	GT:PL:GQ	0/1:250,0,255:99
Tb927_01_v4	377261	.	A	C	225	.	DP=31;VDB=1.993750e-01;RPB=2.821543e+00;AF1=0.5;AC1=1;DP4=4,4,9,14;MQ=60;FQ=89;PV4=0.69,1,1,1	GT:PL:GQ	0/1:255,0,116:99
Tb927_01_v4	377329	.	G	A	182	.	DP=11;VDB=1.068048e-01;AF1=1;AC1=2;DP4=0,0,3,7;MQ=60;FQ=-57	GT:PL:GQ	1/1:215,30,0:57
Tb927_01_v4	377664	.	C	T	222	.	DP=14;VDB=9.887166e-02;AF1=1;AC1=2;DP4=0,0,6,7;MQ=60;FQ=-66	GT:PL:GQ	1/1:255,39,0:75
Tb927_01_v4	377819	.	C	G	173	.	DP=10;VDB=1.251605e-01;AF1=1;AC1=2;DP4=0,0,2,8;MQ=60;FQ=-57	GT:PL:GQ	1/1:206,30,0:57
Tb927_01_v4	377822	.	C	T	37	.	DP=11;VDB=6.086650e-02;RPB=5.314005e-01;AF1=0.5;AC1=1;DP4=1,1,0,3;MQ=60;FQ=18.1;PV4=0.4,1,1,0.11	GT:PL:GQ	0/1:67,0,45:48
Tb927_01_v4	377824	.	T	C	30	.	DP=10;VDB=6.508500e-02;RPB=5.314005e-01;AF1=0.5;AC1=1;DP4=1,1,0,3;MQ=60;FQ=20.8;PV4=0.4,0.35,1,0.14	GT:PL:GQ	0/1:60,0,48:51
Tb927_01_v4	378049	.	G	A	222	.	DP=31;VDB=2.683775e-01;AF1=1;AC1=2;DP4=0,0,11,19;MQ=60;FQ=-117	GT:PL:GQ	1/1:255,90,0:99
Tb927_01_v4	378051	.	T	C	130	.	DP=31;VDB=1.102125e-01;RPB=6.972523e-01;AF1=0.5;AC1=1;DP4=7,14,4,6;MQ=60;FQ=133;PV4=1,0.0021,1,0.35	GT:PL:GQ	0/1:160,0,255:99
Tb927_01_v4	378469	.	G	A	222	.	DP=33;VDB=1.313709e-01;AF1=1;AC1=2;DP4=0,0,12,20;MQ=58;FQ=-123	GT:PL:GQ	1/1:255,96,0:99
Tb927_01_v4	378470	.	A	T	222	.	DP=33;VDB=1.019626e-01;AF1=1;AC1=2;DP4=0,0,12,19;MQ=58;FQ=-120	GT:PL:GQ	1/1:255,93,0:99
Tb927_01_v4	378534	.	tttattt	t	217	.	INDEL;IS=9,0.272727;DP=33;VDB=1.966410e-01;AF1=0.5;AC1=1;DP4=14,5,8,3;MQ=59;FQ=217;PV4=1,1,1,1	GT:PL:GQ	0/1:255,0,255:99
Tb927_01_v4	378539	.	T	A	222	.	DP=23;VDB=9.339420e-02;AF1=1;AC1=2;DP4=0,0,12,3;MQ=60;FQ=-72	GT:PL:GQ	1/1:255,45,0:87
Tb927_01_v4	378552	.	A	T	178	.	DP=37;VDB=7.250631e-02;RPB=3.263288e+00;AF1=0.5;AC1=1;DP4=11,5,11,3;MQ=60;FQ=181;PV4=0.69,0.31,1,1	GT:PL:GQ	0/1:208,0,248:99
Tb927_01_v4	378557	.	A	T	174	.	DP=38;VDB=1.275564e-01;RPB=3.393855e+00;AF1=0.5;AC1=1;DP4=12,5,11,3;MQ=60;FQ=177;PV4=0.7,0.03,1,1	GT:PL:GQ	0/1:204,0,255:99
Tb927_01_v4	378628	.	C	A	222	.	DP=48;VDB=7.459950e-02;AF1=1;AC1=2;DP4=0,0,32,6;MQ=60;FQ=-141	GT:PL:GQ	1/1:255,114,0:99
Tb927_01_v4	378636	.	A	G	222	.	DP=45;VDB=6.895592e-02;AF1=1;AC1=2;DP4=0,0,36,9;MQ=60;FQ=-162	GT:PL:GQ	1/1:255,135,0:99
Tb927_01_v4	378684	.	T	G	222	.	DP=33;VDB=2.904318e-01;AF1=1;AC1=2;DP4=0,0,26,6;MQ=60;FQ=-123	GT:PL:GQ	1/1:255,96,0:99
Tb927_01_v4	378741	.	C	T	156	.	DP=20;VDB=1.250001e-01;RPB=-4.490731e-01;AF1=0.5;AC1=1;DP4=5,4,8,2;MQ=60;FQ=158;PV4=0.35,0.49,1,0.055	GT:PL:GQ	0/1:186,0,190:99
Tb927_01_v4	378843	.	C	G	222	.	DP=52;VDB=3.307771e-01;AF1=1;AC1=2;DP4=0,0,20,32;MQ=60;FQ=-184	GT:PL:GQ	1/1:255,157,0:99
Tb927_01_v4	379022	.	G	A	222	.	DP=34;VDB=1.623228e-01;AF1=1;AC1=2;DP4=0,0,15,17;MQ=60;FQ=-123	GT:PL:GQ	1/1:255,96,0:99
Tb927_01_v4	379097	.	G	A	216	.	DP=11;VDB=4.255109e-02;AF1=1;AC1=2;DP4=0,0,4,7;MQ=60;FQ=-60	GT:PL:GQ	1/1:249,33,0:63
Tb927_01_v4	379098	.	A	G	6.98	.	DP=10;VDB=7.360000e-02;RPB=-2.219490e+00;AF1=0.4999;AC1=1;DP4=1,7,2,0;MQ=60;FQ=9.53;PV4=0.067,1,1,0.17	GT:PL:GQ	0/1:36,0,160:37
Tb927_01_v4	379105	.	G	C	125	.	DP=9;VDB=1.306252e-02;AF1=1;AC1=2;DP4=0,0,1,5;MQ=60;FQ=-45	GT:PL:GQ	1/1:158,18,0:33
Tb927_01_v4	379273	.	A	T	222	.	DP=50;VDB=6.378639e-02;AF1=1;AC1=2;DP4=0,0,22,26;MQ=60;FQ=-171	GT:PL:GQ	1/1:255,144,0:99
Tb927_01_v4	379570	.	T	.	28.2	.	DP=11;VDB=7.040000e-02;;AC1=2;FQ=-30	PL	0
Tb927_01_v4	379572	.	G	.	45	.	DP=16;AF1=0;AC1=0;DP4=3,2,0,0;MQ=60;FQ=-42	PL	0
Tb927_01_v4	379594	.	C	T	107	.	DP=7;VDB=9.539213e-02;AF1=1;AC1=2;DP4=0,0,2,3;MQ=60;FQ=-42	GT:PL:GQ	1/1:140,15,0:27
Tb927_01_v4	379605	.	A	G	209	.	DP=11;VDB=1.236493e-01;AF1=1;AC1=2;DP4=0,0,4,7;MQ=60;FQ=-60	GT:PL:GQ	1/1:242,33,0:63
Tb927_01_v4	379622	.	G	T	222	.	DP=19;VDB=1.556443e-01;AF1=1;AC1=2;DP4=0,0,6,13;MQ=60;FQ=-84	GT:PL:GQ	1/1:255,57,0:99
Tb927_01_v4	379749	.	G	A	30	.	DP=12;VDB=8.228788e-02;RPB=1.344278e+00;AF1=0.5;AC1=1;DP4=1,2,2,2;MQ=60;FQ=33;PV4=1,0.0067,1,0.094	GT:PL:GQ	0/1:60,0,82:63
Tb927_01_v4	379835	.	A	C	222	.	DP=17;VDB=8.005115e-02;AF1=1;AC1=2;DP4=0,0,11,6;MQ=60;FQ=-78	GT:PL:GQ	1/1:255,51,0:99
Tb927_01_v4	379877	.	C	.	64	.	DP=20;RPB=-7.709911e-01;AF1=0;AC1=0;DP4=11,6,0,1;MQ=60;FQ=-61;PV4=0.39,0.0076,1,1	PL	0
Tb927_01_v4	379877	.	ctattattattatt	cTATtattattattatt	214	.	INDEL;IS=15,0.750000;DP=20;VDB=1.466178e-01;AF1=1;AC1=2;DP4=0,0,11,4;MQ=60;FQ=-79.5	GT:PL:GQ	1/1:255,45,0:87
Tb927_01_v4	380106	.	T	C	212	.	DP=13;VDB=1.525010e-01;AF1=1;AC1=2;DP4=0,0,4,9;MQ=60;FQ=-66	GT:PL:GQ	1/1:245,39,0:75
Tb927_01_v4	380123	.	A	G	125	.	DP=7;VDB=8.408276e-02;AF1=1;AC1=2;DP4=0,0,1,6;MQ=60;FQ=-48	GT:PL:GQ	1/1:158,21,0:39
Tb927_01_v4	380137	.	T	C	31.8	.	DP=2;VDB=6.080000e-02;AF1=1;AC1=2;DP4=0,0,1,1;MQ=60;FQ=-33	GT:PL:GQ	1/1:63,6,0:10
Tb927_01_v4	380148	.	A	.	5.45	.	DP=1;AF1=1;AC1=2;DP4=0,0,1,0;MQ=60;FQ=-30	PL	26
Tb927_01_v4	380508	.	C	T	63	.	DP=6;VDB=2.064849e-02;RPB=-1.427508e+00;AF1=0.5;AC1=1;DP4=2,0,4,0;MQ=60;FQ=24;PV4=1,0.0098,1,0.14	GT:PL:GQ	0/1:93,0,51:54
Tb927_01_v4	380658	.	T	C	222	.	DP=42;VDB=2.614293e-01;AF1=1;AC1=2;DP4=0,0,22,19;MQ=60;FQ=-150	GT:PL:GQ	1/1:255,123,0:99
Tb927_01_v4	380707	.	T	A	222	.	DP=72;VDB=4.571262e-02;AF1=1;AC1=2;DP4=0,0,43,23;MQ=60;FQ=-226	GT:PL:GQ	1/1:255,199,0:99
Tb927_01_v4	380818	.	A	T	177	.	DP=55;VDB=1.712244e-01;RPB=2.600923e-01;AF1=0.5;AC1=1;DP4=25,12,10,8;MQ=60;FQ=180;PV4=0.55,5.2e-06,0.077,0.34	GT:PL:GQ	0/1:207,0,255:99
Tb927_01_v4	380865	.	C	T	158	.	DP=53;VDB=5.782263e-02;RPB=6.463327e-01;AF1=0.5;AC1=1;DP4=24,13,10,5;MQ=60;FQ=161;PV4=1,0.002,0.059,0.12	GT:PL:GQ	0/1:188,0,255:99
Tb927_01_v4	380966	.	aatgatgatgatgatgatgat	aatgatgatgatgatgat	217	.	INDEL;IS=41,0.611940;DP=67;VDB=8.384199e-02;AF1=0.5;AC1=1;DP4=5,10,22,19;MQ=60;FQ=101;PV4=0.23,1,1,1	GT:PL:GQ	0/1:255,0,136:99
Tb927_01_v4	380980	.	T	C	222	.	DP=66;VDB=1.434659e-01;RPB=-1.568873e+00;AF1=1;AC1=2;DP4=1,0,7,13;MQ=60;FQ=-68;PV4=0.38,1,0.38,1	GT:PL:GQ	1/1:255,41,0:79
Tb927_01_v4	381165	.	G	A	222	.	DP=60;VDB=1.970947e-01;AF1=1;AC1=2;DP4=0,0,11,48;MQ=60;FQ=-205	GT:PL:GQ	1/1:255,178,0:99
Tb927_01_v4	381399	.	atat	a	97.5	.	INDEL;IS=17,0.447368;DP=38;VDB=1.419751e-01;AF1=0.5;AC1=1;DP4=6,5,15,3;MQ=59;FQ=100;PV4=0.2,2.5e-07,0.22,1	GT:PL:GQ	0/1:135,0,175:99
Tb927_01_v4	381400	.	T	.	36	.	DP=21;AF1=0;AC1=0;DP4=2,0,0,0;MQ=60;FQ=-33	PL	0
Tb927_01_v4	381853	.	A	G	222	.	DP=66;VDB=4.101131e-01;AF1=1;AC1=2;DP4=0,0,31,35;MQ=60;FQ=-226	GT:PL:GQ	1/1:255,199,0:99
Tb927_01_v4	381980	.	C	G	222	.	DP=73;VDB=3.804190e-01;AF1=1;AC1=2;DP4=0,0,22,51;MQ=60;FQ=-247	GT:PL:GQ	1/1:255,220,0:99
Tb927_01_v4	382108	.	G	A	222	.	DP=60;VDB=3.944244e-01;AF1=1;AC1=2;DP4=0,0,15,45;MQ=60;FQ=-208	GT:PL:GQ	1/1:255,181,0:99
Tb927_01_v4	382148	.	T	C	222	.	DP=64;VDB=2.245217e-01;AF1=1;AC1=2;DP4=0,0,8,35;MQ=60;FQ=-156	GT:PL:GQ	1/1:255,129,0:99
Tb927_01_v4	382148	.	tt	.	41.5	.	INDEL;IS=20,0.312500;DP=64;VDB=1.929758e-01;AF1=0;AC1=0;DP4=4,15,1,6;MQ=60;FQ=-38.5;PV4=1,3.3e-05,1,1	PL	0
Tb927_01_v4	382150	.	C	T	225	.	DP=65;VDB=1.516803e-01;RPB=-2.436326e-01;AF1=0.5;AC1=1;DP4=5,15,8,35;MQ=60;FQ=199;PV4=0.74,0.025,1,0.43	GT:PL:GQ	0/1:255,0,226:99
Tb927_01_v4	382235	.	tttg	.	97.5	.	INDEL;IS=1,0.011765;DP=85;VDB=2.820344e-01;AF1=0;AC1=0;DP4=8,22,0,1;MQ=60;FQ=-94.5;PV4=1,1,1,1	PL	0
Tb927_01_v4	382236	.	ttg	t	136	.	INDEL;IS=43,0.518072;DP=82;VDB=1.873659e-01;AF1=0.5;AC1=1;DP4=8,20,13,27;MQ=60;FQ=92.5;PV4=0.79,1,1,1	GT:PL:GQ	0/1:174,0,127:99
Tb927_01_v4	382238	.	G	C	32.8	.	DP=29;VDB=2.444842e-02;AF1=1;AC1=2;DP4=0,0,0,2;MQ=60;FQ=-33	GT:PL:GQ	1/1:64,6,0:10
Tb927_01_v4	382463	.	A	G	222	.	DP=74;VDB=2.975818e-01;AF1=1;AC1=2;DP4=0,0,49,25;MQ=60;FQ=-250	GT:PL:GQ	1/1:255,223,0:99
Tb927_01_v4	382499	.	A	G	222	.	DP=62;VDB=4.049909e-01;AF1=1;AC1=2;DP4=0,0,43,18;MQ=59;FQ=-211	GT:PL:GQ	1/1:255,184,0:99
Tb927_01_v4	382606	.	A	G	222	.	DP=60;VDB=1.229093e-01;AF1=1;AC1=2;DP4=0,0,34,26;MQ=60;FQ=-208	GT:PL:GQ	1/1:255,181,0:99
Tb927_01_v4	382827	.	T	C	133	.	DP=53;VDB=1.394865e-01;RPB=-5.917071e-01;AF1=0.5;AC1=1;DP4=14,25,3,10;MQ=60;FQ=136;PV4=0.51,1,1,1	GT:PL:GQ	0/1:163,0,255:99
Tb927_01_v4	383051	.	T	G	222	.	DP=59;VDB=1.419914e-01;AF1=1;AC1=2;DP4=0,0,6,6;MQ=60;FQ=-63	GT:PL:GQ	1/1:255,36,0:69
Tb927_01_v4	383051	.	ttt	t	166	.	INDEL;IS=44,0.745763;DP=59;VDB=3.725645e-01;AF1=1;AC1=2;DP4=5,3,25,19;MQ=59;FQ=-62.5;PV4=1,1,0.34,0.2	GT:PL:GQ	1/1:207,28,0:53
Tb927_01_v4	383162	.	C	A	225	.	DP=43;VDB=2.683282e-01;RPB=5.831547e-01;AF1=0.5;AC1=1;DP4=6,8,15,14;MQ=60;FQ=188;PV4=0.75,0.18,1,0.49	GT:PL:GQ	0/1:255,0,215:99
Tb927_01_v4	383512	.	A	G	225	.	DP=55;VDB=1.785237e-01;RPB=4.312108e-01;AF1=0.5;AC1=1;DP4=10,8,7,29;MQ=60;FQ=212;PV4=0.012,0.026,1,1	GT:PL:GQ	0/1:255,0,239:99
Tb927_01_v4	383556	.	T	C	222	.	DP=52;VDB=3.688322e-01;AF1=1;AC1=2;DP4=0,0,19,33;MQ=60;FQ=-184	GT:PL:GQ	1/1:255,157,0:99
Tb927_01_v4	383769	.	A	T	222	.	DP=61;VDB=4.060420e-01;AF1=1;AC1=2;DP4=0,0,24,37;MQ=60;FQ=-211	GT:PL:GQ	1/1:255,184,0:99
Tb927_01_v4	383780	.	T	C	225	.	DP=59;VDB=2.085992e-01;RPB=-6.898692e-01;AF1=0.5;AC1=1;DP4=17,12,5,25;MQ=60;FQ=225;PV4=0.0012,1,1,0.41	GT:PL:GQ	0/1:255,0,255:99
Tb927_01_v4	383796	.	A	G	222	.	DP=52;VDB=1.136721e-01;AF1=1;AC1=2;DP4=0,0,18,32;MQ=60;FQ=-178	GT:PL:GQ	1/1:255,151,0:99
Tb927_01_v4	383825	.	G	T	111	.	DP=39;VDB=1.368514e-02;RPB=1.378882e+00;AF1=0.5;AC1=1;DP4=13,12,1,11;MQ=60;FQ=114;PV4=0.013,0.0044,1,0.37	GT:PL:GQ	0/1:141,0,255:99
Tb927_01_v4	383996	.	A	G	222	.	DP=22;VDB=1.998789e-01;AF1=1;AC1=2;DP4=0,0,11,10;MQ=60;FQ=-90	GT:PL:GQ	1/1:255,63,0:99
Tb927_01_v4	384014	.	G	A	222	.	DP=23;VDB=2.062878e-01;AF1=1;AC1=2;DP4=0,0,12,11;MQ=60;FQ=-96	GT:PL:GQ	1/1:255,69,0:99
Tb927_01_v4	384185	.	T	G	222	.	DP=22;VDB=2.020761e-01;AF1=1;AC1=2;DP4=0,0,9,13;MQ=60;FQ=-93	GT:PL:GQ	1/1:255,66,0:99
Tb927_01_v4	384447	.	A	T	14.2	.	DP=33;VDB=9.843946e-03;RPB=-3.529195e+00;AF1=0.5;AC1=1;DP4=16,11,5,0;MQ=60;FQ=17.1;PV4=0.14,1,1,2.4e-09	GT:PL:GQ	0/1:44,0,255:47
Tb927_01_v4	384470	.	A	G	225	.	DP=37;VDB=2.041865e-01;RPB=4.531891e+00;AF1=0.5;AC1=1;DP4=12,3,11,11;MQ=60;FQ=184;PV4=0.09,0.2,1,0.31	GT:PL:GQ	0/1:255,0,211:99
Tb927_01_v4	384541	.	tgtt	tt,t	66.7	.	INDEL;IS=12,0.428571;DP=28;VDB=8.716840e-02;AF1=1;AC1=2;DP4=0,0,6,6;MQ=60;FQ=-49.5	GT:PL:GQ	1/1:198,106,91,121,0,99:27
Tb927_01_v4	384542	.	G	.	13.2	.	DP=16;AF1=1;AC1=2;DP4=0,0,0,1;MQ=60;FQ=-30.1	PL	17
Tb927_01_v4	384583	.	C	T	222	.	DP=38;VDB=3.189968e-01;AF1=1;AC1=2;DP4=0,0,22,16;MQ=60;FQ=-141	GT:PL:GQ	1/1:255,114,0:99
Tb927_01_v4	385180	.	G	A	225	.	DP=30;VDB=2.039542e-01;RPB=-1.503459e+00;AF1=0.5;AC1=1;DP4=1,6,5,17;MQ=60;FQ=81;PV4=1,0.11,1,1	GT:PL:GQ	0/1:255,0,108:99
Tb927_01_v4	385199	.	G	A	157	.	DP=20;VDB=1.572415e-02;RPB=-2.774079e+00;AF1=0.5;AC1=1;DP4=1,3,1,12;MQ=60;FQ=51;PV4=0.43,0.39,1,1	GT:PL:GQ	0/1:187,0,78:81
Tb927_01_v4	385200	.	A	G	148	.	DP=18;VDB=1.436344e-02;RPB=-2.421622e+00;AF1=0.5;AC1=1;DP4=1,2,1,12;MQ=60;FQ=27;PV4=0.35,0.24,1,1	GT:PL:GQ	0/1:178,0,54:57
Tb927_01_v4	385273	.	C	A	10.2	.	DP=4;VDB=3.086563e-03;AF1=1;AC1=2;DP4=0,0,2,0;MQ=60;FQ=-33	GT:PL:GQ	1/1:41,6,0:8
Tb927_01_v4	385354	.	G	C	222	.	DP=58;VDB=2.369873e-01;AF1=1;AC1=2;DP4=0,0,14,44;MQ=60;FQ=-202	GT:PL:GQ	1/1:255,175,0:99
Tb927_01_v4	385537	.	A	G	222	.	DP=19;VDB=1.911948e-02;AF1=1;AC1=2;DP4=0,0,8,9;MQ=60;FQ=-78	GT:PL:GQ	1/1:255,51,0:99
Tb927_01_v4	385544	.	T	G	23	.	DP=11;VDB=5.085621e-02;AF1=1;AC1=2;DP4=0,0,2,1;MQ=60;FQ=-36	GT:PL:GQ	1/1:55,9,0:15
Tb927_01_v4	385912	.	C	T	222	.	DP=60;VDB=3.746028e-01;AF1=1;AC1=2;DP4=0,0,38,20;MQ=60;FQ=-202	GT:PL:GQ	1/1:255,175,0:99
Tb927_01_v4	386238	.	C	T	207	.	DP=70;VDB=1.513322e-01;RPB=-1.035386e+00;AF1=0.5;AC1=1;DP4=28,19,12,9;MQ=60;FQ=210;PV4=1,1,1,1	GT:PL:GQ	0/1:237,0,255:99
Tb927_01_v4	386441	.	G	A	225	.	DP=80;VDB=1.571773e-01;RPB=-4.765174e-02;AF1=0.5;AC1=1;DP4=27,22,13,15;MQ=60;FQ=225;PV4=0.49,0.016,1,0.094	GT:PL:GQ	0/1:255,0,255:99
Tb927_01_v4	386480	.	T	C	225	.	DP=72;VDB=2.326923e-01;RPB=5.357171e-01;AF1=0.5;AC1=1;DP4=26,20,12,13;MQ=60;FQ=225;PV4=0.62,1,1,1	GT:PL:GQ	0/1:255,0,255:99
Tb927_01_v4	386743	.	C	G	222	.	DP=73;VDB=3.727252e-01;AF1=1;AC1=2;DP4=0,0,37,36;MQ=60;FQ=-247	GT:PL:GQ	1/1:255,220,0:99
Tb927_01_v4	386986	.	G	A	222	.	DP=66;VDB=3.582941e-01;AF1=1;AC1=2;DP4=0,0,25,41;MQ=60;FQ=-226	GT:PL:GQ	1/1:255,199,0:99
Tb927_01_v4	387447	.	T	A	225	.	DP=82;VDB=3.544216e-01;RPB=1.319399e+00;AF1=0.5;AC1=1;DP4=14,19,25,22;MQ=60;FQ=225;PV4=0.37,0.041,1,0.12	GT:PL:GQ	0/1:255,0,255:99
Tb927_01_v4	387553	.	A	G	225	.	DP=69;VDB=1.149005e-01;RPB=2.128480e+00;AF1=0.5;AC1=1;DP4=24,20,16,9;MQ=60;FQ=225;PV4=0.61,0.14,1,1	GT:PL:GQ	0/1:255,0,255:99
Tb927_01_v4	387564	.	G	A	225	.	DP=71;VDB=3.372037e-01;RPB=-1.849168e+00;AF1=0.5;AC1=1;DP4=15,8,25,23;MQ=60;FQ=211;PV4=0.32,0.21,1,0.48	GT:PL:GQ	0/1:255,0,238:99
Tb927_01_v4	387824	.	T	C	225	.	DP=82;VDB=2.034484e-01;RPB=1.084366e+00;AF1=0.5;AC1=1;DP4=20,32,14,14;MQ=60;FQ=225;PV4=0.35,1,1,0.26	GT:PL:GQ	0/1:255,0,255:99
Tb927_01_v4	387914	.	C	G	225	.	DP=67;VDB=2.150307e-01;RPB=-3.330329e-01;AF1=0.5;AC1=1;DP4=11,13,22,19;MQ=60;FQ=225;PV4=0.61,0.038,1,0.21	GT:PL:GQ	0/1:255,0,255:99
Tb927_01_v4	387914	.	cggg	.	199	.	INDEL;IS=1,0.014925;DP=67;VDB=3.640438e-01;AF1=0;AC1=0;DP4=32,31,0,1;MQ=60;FQ=-196;PV4=1,0.043,1,1	PL	0
Tb927_01_v4	387959	.	A	C	225	.	DP=71;VDB=2.113014e-01;RPB=4.315173e-01;AF1=0.5;AC1=1;DP4=10,14,22,25;MQ=60;FQ=225;PV4=0.8,1,1,1	GT:PL:GQ	0/1:255,0,255:99
Tb927_01_v4	387989	.	C	T	225	.	DP=85;VDB=3.094735e-01;RPB=2.960122e-01;AF1=0.5;AC1=1;DP4=12,15,22,33;MQ=60;FQ=225;PV4=0.81,0.16,1,0.45	GT:PL:GQ	0/1:255,0,255:99
Tb927_01_v4	388019	.	G	A	222	.	DP=87;VDB=3.686522e-01;AF1=1;AC1=2;DP4=0,0,40,47;MQ=60;FQ=-282	GT:PL:GQ	1/1:255,255,0:99
Tb927_01_v4	388160	.	G	A	225	.	DP=61;VDB=2.990392e-01;RPB=-1.265492e+00;AF1=0.5;AC1=1;DP4=16,9,15,19;MQ=60;FQ=225;PV4=0.19,0.0029,1,0.011	GT:PL:GQ	0/1:255,0,255:99
Tb927_01_v4	388326	.	C	A	225	.	DP=53;VDB=2.436673e-01;RPB=1.094665e+00;AF1=0.5;AC1=1;DP4=6,10,13,24;MQ=60;FQ=189;PV4=1,0.36,1,0.39	GT:PL:GQ	0/1:255,0,216:99
Tb927_01_v4	388733	.	C	T	225	.	DP=45;VDB=1.090293e-01;RPB=-1.105615e+00;AF1=0.5;AC1=1;DP4=11,13,6,12;MQ=60;FQ=225;PV4=0.53,0.17,1,1	GT:PL:GQ	0/1:255,0,255:99
Tb927_01_v4	388914	.	C	T	225	.	DP=57;VDB=2.276384e-01;RPB=-5.180524e-01;AF1=0.5;AC1=1;DP4=8,7,22,19;MQ=60;FQ=172;PV4=1,0.086,1,0.036	GT:PL:GQ	0/1:255,0,199:99
Tb927_01_v4	388955	.	T	A	136	.	DP=63;VDB=5.066094e-02;RPB=-1.239542e+00;AF1=0.5;AC1=1;DP4=28,19,10,6;MQ=60;FQ=139;PV4=1,0.0015,1,0.47	GT:PL:GQ	0/1:166,0,255:99
Tb927_01_v4	389090	.	T	C	225	.	DP=69;VDB=2.005821e-01;RPB=-1.435632e-01;AF1=0.5;AC1=1;DP4=13,12,25,19;MQ=60;FQ=225;PV4=0.8,0.12,1,1	GT:PL:GQ	0/1:255,0,255:99
Tb927_01_v4	389587	.	G	A	222	.	DP=76;VDB=2.836402e-01;AF1=1;AC1=2;DP4=0,0,29,47;MQ=60;FQ=-256	GT:PL:GQ	1/1:255,229,0:99
Tb927_01_v4	389738	.	A	G	222	.	DP=57;VDB=3.084058e-01;AF1=1;AC1=2;DP4=0,0,34,23;MQ=60;FQ=-199	GT:PL:GQ	1/1:255,172,0:99
Tb927_01_v4	390302	.	T	G	222	.	DP=63;VDB=4.005931e-01;AF1=1;AC1=2;DP4=0,0,31,32;MQ=60;FQ=-217	GT:PL:GQ	1/1:255,190,0:99
Tb927_01_v4	390314	.	A	G	222	.	DP=56;VDB=2.746860e-01;AF1=1;AC1=2;DP4=0,0,26,29;MQ=60;FQ=-193	GT:PL:GQ	1/1:255,166,0:99
Tb927_01_v4	390945	.	C	T	222	.	DP=43;VDB=2.985448e-01;AF1=1;AC1=2;DP4=0,0,15,28;MQ=59;FQ=-156	GT:PL:GQ	1/1:255,129,0:99
Tb927_01_v4	391109	.	T	C	222	.	DP=34;VDB=2.845748e-01;AF1=1;AC1=2;DP4=0,0,24,10;MQ=60;FQ=-129	GT:PL:GQ	1/1:255,102,0:99
Tb927_01_v4	391135	.	A	G	222	.	DP=42;VDB=3.328973e-01;AF1=1;AC1=2;DP4=0,0,32,10;MQ=60;FQ=-153	GT:PL:GQ	1/1:255,126,0:99
Tb927_01_v4	391295	.	A	G	222	.	DP=52;VDB=7.757523e-02;AF1=1;AC1=2;DP4=0,0,35,16;MQ=59;FQ=-181	GT:PL:GQ	1/1:255,154,0:99
Tb927_01_v4	391397	.	C	G	222	.	DP=41;VDB=2.213555e-01;AF1=1;AC1=2;DP4=0,0,24,17;MQ=58;FQ=-150	GT:PL:GQ	1/1:255,123,0:99
Tb927_01_v4	391437	.	G	T	94	.	DP=11;VDB=3.277560e-02;RPB=3.171491e-01;AF1=0.5;AC1=1;DP4=2,4,2,3;MQ=60;FQ=97;PV4=1,0.32,1,1	GT:PL:GQ	0/1:124,0,147:99
Tb927_01_v4	391608	.	G	A	222	.	DP=44;VDB=1.405042e-01;AF1=1;AC1=2;DP4=0,0,14,28;MQ=60;FQ=-153	GT:PL:GQ	1/1:255,126,0:99
Tb927_01_v4	391663	.	A	G	222	.	DP=51;VDB=2.573579e-01;AF1=1;AC1=2;DP4=0,0,12,39;MQ=60;FQ=-181	GT:PL:GQ	1/1:255,154,0:99
Tb927_01_v4	392105	.	A	G	151	.	DP=13;VDB=1.142813e-02;AF1=1;AC1=2;DP4=0,0,13,0;MQ=60;FQ=-66	GT:PL:GQ	1/1:184,39,0:75
Tb927_01_v4	392153	.	C	T	140	.	DP=14;VDB=1.089474e-01;AF1=1;AC1=2;DP4=0,0,10,0;MQ=60;FQ=-57	GT:PL:GQ	1/1:173,30,0:57
Tb927_01_v4	392159	.	T	A	138	.	DP=14;VDB=5.934750e-02;AF1=1;AC1=2;DP4=0,0,10,0;MQ=60;FQ=-57	GT:PL:GQ	1/1:171,30,0:57
Tb927_01_v4	392160	.	T	A	136	.	DP=14;VDB=4.933834e-02;AF1=1;AC1=2;DP4=0,0,9,0;MQ=60;FQ=-54	GT:PL:GQ	1/1:169,27,0:51
Tb927_01_v4	392161	.	T	A	137	.	DP=14;VDB=3.503441e-02;AF1=1;AC1=2;DP4=0,0,10,0;MQ=60;FQ=-57	GT:PL:GQ	1/1:170,30,0:57
Tb927_01_v4	392162	.	T	A	136	.	DP=14;VDB=4.341126e-02;AF1=1;AC1=2;DP4=0,0,9,0;MQ=60;FQ=-54	GT:PL:GQ	1/1:169,27,0:51
Tb927_01_v4	392225	.	A	T	222	.	DP=35;VDB=2.770019e-01;AF1=1;AC1=2;DP4=0,0,32,3;MQ=60;FQ=-132	GT:PL:GQ	1/1:255,105,0:99
Tb927_01_v4	392317	.	G	A	222	.	DP=40;VDB=3.276076e-01;AF1=1;AC1=2;DP4=0,0,26,14;MQ=60;FQ=-147	GT:PL:GQ	1/1:255,120,0:99
Tb927_01_v4	392401	.	A	G	5.29	.	DP=16;VDB=5.760000e-02;AF1=1;AC1=2;DP4=0,0,1,1;MQ=60;FQ=-33	GT:PL:GQ	1/1:35,6,0:6
Tb927_01_v4	392544	.	A	T	222	.	DP=63;VDB=3.874306e-01;AF1=1;AC1=2;DP4=0,0,35,23;MQ=60;FQ=-202	GT:PL:GQ	1/1:255,175,0:99
Tb927_01_v4	392607	.	C	T	222	.	DP=56;VDB=3.192021e-01;AF1=1;AC1=2;DP4=0,0,38,14;MQ=60;FQ=-184	GT:PL:GQ	1/1:255,157,0:99
Tb927_01_v4	392656	.	G	A	222	.	DP=70;VDB=3.933149e-01;AF1=1;AC1=2;DP4=0,0,44,22;MQ=60;FQ=-226	GT:PL:GQ	1/1:255,199,0:99
Tb927_01_v4	392768	.	G	A	222	.	DP=62;VDB=3.961144e-01;AF1=1;AC1=2;DP4=0,0,37,25;MQ=60;FQ=-214	GT:PL:GQ	1/1:255,187,0:99
Tb927_01_v4	392773	.	C	T	222	.	DP=54;VDB=2.273778e-01;AF1=1;AC1=2;DP4=0,0,29,25;MQ=60;FQ=-190	GT:PL:GQ	1/1:255,163,0:99
Tb927_01_v4	392894	.	A	G	222	.	DP=75;VDB=3.105192e-01;AF1=1;AC1=2;DP4=0,0,23,51;MQ=60;FQ=-247	GT:PL:GQ	1/1:255,220,0:99
Tb927_01_v4	393111	.	T	C	222	.	DP=67;VDB=1.228096e-01;AF1=1;AC1=2;DP4=0,0,41,26;MQ=60;FQ=-229	GT:PL:GQ	1/1:255,202,0:99
Tb927_01_v4	393153	.	G	C	222	.	DP=74;VDB=9.429456e-02;AF1=1;AC1=2;DP4=0,0,40,34;MQ=60;FQ=-250	GT:PL:GQ	1/1:255,223,0:99
Tb927_01_v4	393265	.	T	A	222	.	DP=66;VDB=2.584578e-01;AF1=1;AC1=2;DP4=0,0,37,29;MQ=60;FQ=-226	GT:PL:GQ	1/1:255,199,0:99
Tb927_01_v4	393344	.	C	T	222	.	DP=70;VDB=8.435936e-02;AF1=1;AC1=2;DP4=0,0,34,35;MQ=60;FQ=-235	GT:PL:GQ	1/1:255,208,0:99
Tb927_01_v4	393426	.	G	T	222	.	DP=62;VDB=3.632522e-01;AF1=1;AC1=2;DP4=0,0,19,41;MQ=60;FQ=-208	GT:PL:GQ	1/1:255,181,0:99
Tb927_01_v4	393649	.	T	G	222	.	DP=76;VDB=1.707265e-01;AF1=1;AC1=2;DP4=0,0,23,53;MQ=60;FQ=-256	GT:PL:GQ	1/1:255,229,0:99
Tb927_01_v4	393742	.	C	T	87.1	.	DP=6;VDB=6.645705e-03;AF1=1;AC1=2;DP4=0,0,1,5;MQ=60;FQ=-45	GT:PL:GQ	1/1:120,18,0:33
Tb927_01_v4	393752	.	T	C	6.98	.	DP=1;AF1=1;AC1=2;DP4=0,0,1,0;MQ=60;FQ=-30	GT:PL:GQ	1/1:36,3,0:4
Tb927_01_v4	393768	.	G	A,T	180	.	DP=10;VDB=9.677789e-03;AF1=1;AC1=2;DP4=0,0,5,5;MQ=60;FQ=-54	GT:PL:GQ	1/1:213,27,0,203,7,200:51
Tb927_01_v4	393873	.	C	T	222	.	DP=46;VDB=3.289216e-01;AF1=1;AC1=2;DP4=0,0,23,22;MQ=60;FQ=-162	GT:PL:GQ	1/1:255,135,0:99
Tb927_01_v4	393888	.	A	G	222	.	DP=35;VDB=2.816899e-01;AF1=1;AC1=2;DP4=0,0,19,16;MQ=60;FQ=-132	GT:PL:GQ	1/1:255,105,0:99
Tb927_01_v4	393961	.	T	A	21.8	.	DP=11;VDB=6.560000e-02;AF1=1;AC1=2;DP4=0,0,2,0;MQ=60;FQ=-33	GT:PL:GQ	1/1:53,6,0:10
Tb927_01_v4	394140	.	G	A	222	.	DP=29;VDB=2.631365e-01;AF1=1;AC1=2;DP4=0,0,11,18;MQ=60;FQ=-114	GT:PL:GQ	1/1:255,87,0:99
Tb927_01_v4	394246	.	C	G	185	.	DP=43;VDB=1.642248e-01;RPB=2.769670e+00;AF1=0.5;AC1=1;DP4=16,10,3,14;MQ=60;FQ=188;PV4=0.0058,1,1,1	GT:PL:GQ	0/1:215,0,255:99
Tb927_01_v4	394298	.	G	T	222	.	DP=30;VDB=1.255875e-02;AF1=1;AC1=2;DP4=0,0,18,11;MQ=60;FQ=-114	GT:PL:GQ	1/1:255,87,0:99
Tb927_01_v4	394328	.	G	A	222	.	DP=36;VDB=3.000782e-01;AF1=1;AC1=2;DP4=0,0,19,17;MQ=60;FQ=-135	GT:PL:GQ	1/1:255,108,0:99
Tb927_01_v4	394354	.	A	G	222	.	DP=57;VDB=3.919415e-01;AF1=1;AC1=2;DP4=0,0,25,32;MQ=60;FQ=-199	GT:PL:GQ	1/1:255,172,0:99
Tb927_01_v4	394591	.	C	T	222	.	DP=48;VDB=2.130441e-01;AF1=1;AC1=2;DP4=0,0,31,16;MQ=60;FQ=-168	GT:PL:GQ	1/1:255,141,0:99
Tb927_01_v4	394600	.	G	A	222	.	DP=47;VDB=1.531621e-01;AF1=1;AC1=2;DP4=0,0,27,17;MQ=60;FQ=-159	GT:PL:GQ	1/1:255,132,0:99
Tb927_01_v4	394652	.	G	A	222	.	DP=44;VDB=3.111086e-01;AF1=1;AC1=2;DP4=0,0,31,12;MQ=60;FQ=-156	GT:PL:GQ	1/1:255,129,0:99
Tb927_01_v4	394720	.	A	C	204	.	DP=64;VDB=3.080650e-01;RPB=1.360097e+00;AF1=0.5;AC1=1;DP4=13,15,33,3;MQ=60;FQ=207;PV4=0.00015,0.24,1,1	GT:PL:GQ	0/1:234,0,255:99
Tb927_01_v4	394787	.	C	T	225	.	DP=51;VDB=2.043386e-01;RPB=1.940305e+00;AF1=0.5;AC1=1;DP4=19,9,11,12;MQ=60;FQ=225;PV4=0.17,0.27,1,0.28	GT:PL:GQ	0/1:255,0,255:99
Tb927_01_v4	395108	.	G	T	222	.	DP=57;VDB=3.568151e-01;AF1=1;AC1=2;DP4=0,0,23,32;MQ=59;FQ=-190	GT:PL:GQ	1/1:255,163,0:99
Tb927_01_v4	395153	.	T	C	148	.	DP=80;VDB=1.921847e-02;RPB=2.559370e+00;AF1=1;AC1=2;DP4=3,2,32,25;MQ=60;FQ=-115;PV4=1,1,0.38,1	GT:PL:GQ	1/1:181,88,0:99
Tb927_01_v4	395162	.	C	A	92	.	DP=83;VDB=2.274364e-03;AF1=1;AC1=2;DP4=0,0,14,4;MQ=59;FQ=-81	GT:PL:GQ	1/1:125,54,0:99
Tb927_01_v4	395163	.	G	A	77	.	DP=83;VDB=1.326078e-03;RPB=-1.541982e+00;AF1=1;AC1=2;DP4=0,1,14,3;MQ=59;FQ=-65;PV4=0.22,1,1,0.085	GT:PL:GQ	1/1:110,38,0:73
Tb927_01_v4	395164	.	A	G	84	.	DP=37;VDB=1.199574e-03;AF1=1;AC1=2;DP4=0,0,14,3;MQ=60;FQ=-78	GT:PL:GQ	1/1:117,51,0:99
Tb927_01_v4	395210	.	T	C	222	.	DP=94;VDB=4.419900e-01;AF1=1;AC1=2;DP4=0,0,57,37;MQ=60;FQ=-282	GT:PL:GQ	1/1:255,255,0:99
Tb927_01_v4	395339	.	G	A	225	.	DP=70;VDB=1.740724e-01;RPB=2.043025e+00;AF1=0.5;AC1=1;DP4=26,20,14,9;MQ=60;FQ=225;PV4=0.8,1,1,1	GT:PL:GQ	0/1:255,0,255:99
Tb927_01_v4	395477	.	T	C	222	.	DP=70;VDB=9.117601e-02;AF1=1;AC1=2;DP4=0,0,41,29;MQ=60;FQ=-238	GT:PL:GQ	1/1:255,211,0:99
Tb927_01_v4	395574	.	A	G	222	.	DP=81;VDB=4.070196e-01;AF1=1;AC1=2;DP4=0,0,30,50;MQ=60;FQ=-268	GT:PL:GQ	1/1:255,241,0:99
Tb927_01_v4	395688	.	A	G	222	.	DP=70;VDB=4.104657e-01;AF1=1;AC1=2;DP4=0,0,27,41;MQ=60;FQ=-232	GT:PL:GQ	1/1:255,205,0:99
Tb927_01_v4	395958	.	A	G	225	.	DP=60;VDB=2.716542e-01;RPB=2.411885e-01;AF1=0.5;AC1=1;DP4=21,9,18,10;MQ=60;FQ=225;PV4=0.78,0.34,1,0.15	GT:PL:GQ	0/1:255,0,255:99
Tb927_01_v4	396022	.	C	G	222	.	DP=65;VDB=1.910221e-01;AF1=1;AC1=2;DP4=0,0,30,34;MQ=60;FQ=-220	GT:PL:GQ	1/1:255,193,0:99
Tb927_01_v4	396080	.	A	G	207	.	DP=55;VDB=1.819062e-01;RPB=6.905899e-01;AF1=0.5;AC1=1;DP4=17,20,9,9;MQ=60;FQ=210;PV4=1,1,1,1	GT:PL:GQ	0/1:237,0,255:99
Tb927_01_v4	396213	.	C	A	225	.	DP=69;VDB=2.773884e-01;RPB=2.037393e+00;AF1=0.5;AC1=1;DP4=13,15,22,18;MQ=60;FQ=225;PV4=0.62,0.34,1,1	GT:PL:GQ	0/1:255,0,255:99
Tb927_01_v4	396311	.	C	T	222	.	DP=69;VDB=1.442931e-01;AF1=1;AC1=2;DP4=0,0,29,35;MQ=60;FQ=-220	GT:PL:GQ	1/1:255,193,0:99
Tb927_01_v4	396317	.	T	C	222	.	DP=70;VDB=4.133626e-01;AF1=1;AC1=2;DP4=0,0,34,34;MQ=60;FQ=-232	GT:PL:GQ	1/1:255,205,0:99
Tb927_01_v4	396456	.	A	C	222	.	DP=59;VDB=3.423949e-01;AF1=1;AC1=2;DP4=0,0,31,27;MQ=60;FQ=-202	GT:PL:GQ	1/1:255,175,0:99
Tb927_01_v4	396589	.	C	T	222	.	DP=59;VDB=3.912144e-01;AF1=1;AC1=2;DP4=0,0,32,25;MQ=60;FQ=-199	GT:PL:GQ	1/1:255,172,0:99
Tb927_01_v4	396931	.	C	T	165	.	DP=80;VDB=2.723579e-01;AF1=1;AC1=2;DP4=0,0,13,15;MQ=60;FQ=-111	GT:PL:GQ	1/1:198,84,0:99
Tb927_01_v4	397152	.	G	T	222	.	DP=74;VDB=4.028051e-01;AF1=1;AC1=2;DP4=0,0,42,31;MQ=60;FQ=-247	GT:PL:GQ	1/1:255,220,0:99
Tb927_01_v4	397459	.	A	G	222	.	DP=74;VDB=2.857536e-01;AF1=1;AC1=2;DP4=0,0,36,38;MQ=60;FQ=-250	GT:PL:GQ	1/1:255,223,0:99
Tb927_01_v4	397510	.	C	T	222	.	DP=85;VDB=8.047676e-02;AF1=1;AC1=2;DP4=0,0,44,40;MQ=60;FQ=-280	GT:PL:GQ	1/1:255,253,0:99
Tb927_01_v4	397525	.	G	A	222	.	DP=79;VDB=2.529963e-01;AF1=1;AC1=2;DP4=0,0,41,37;MQ=60;FQ=-262	GT:PL:GQ	1/1:255,235,0:99
Tb927_01_v4	397559	.	G	C	222	.	DP=61;VDB=3.440212e-01;AF1=1;AC1=2;DP4=0,0,33,28;MQ=60;FQ=-211	GT:PL:GQ	1/1:255,184,0:99
Tb927_01_v4	397573	.	T	A	222	.	DP=53;VDB=2.626162e-01;AF1=1;AC1=2;DP4=0,0,33,18;MQ=60;FQ=-181	GT:PL:GQ	1/1:255,154,0:99
Tb927_01_v4	397593	.	A	G	222	.	DP=56;VDB=3.273233e-01;AF1=1;AC1=2;DP4=0,0,40,16;MQ=60;FQ=-196	GT:PL:GQ	1/1:255,169,0:99
Tb927_01_v4	397747	.	A	G	222	.	DP=63;VDB=3.143836e-01;AF1=1;AC1=2;DP4=0,0,28,34;MQ=60;FQ=-214	GT:PL:GQ	1/1:255,187,0:99
Tb927_01_v4	397765	.	T	C	222	.	DP=63;VDB=4.099576e-01;AF1=1;AC1=2;DP4=0,0,33,30;MQ=60;FQ=-217	GT:PL:GQ	1/1:255,190,0:99
Tb927_01_v4	397807	.	G	A	222	.	DP=77;VDB=2.880375e-01;AF1=1;AC1=2;DP4=0,0,37,35;MQ=60;FQ=-244	GT:PL:GQ	1/1:255,217,0:99
Tb927_01_v4	397810	.	A	G	222	.	DP=77;VDB=3.256307e-01;AF1=1;AC1=2;DP4=0,0,35,35;MQ=60;FQ=-238	GT:PL:GQ	1/1:255,211,0:99
Tb927_01_v4	397867	.	G	C	222	.	DP=77;VDB=3.358636e-01;AF1=1;AC1=2;DP4=0,0,45,32;MQ=60;FQ=-259	GT:PL:GQ	1/1:255,232,0:99
Tb927_01_v4	397937	.	A	G	222	.	DP=83;VDB=4.702744e-01;AF1=1;AC1=2;DP4=0,0,36,46;MQ=60;FQ=-274	GT:PL:GQ	1/1:255,247,0:99
Tb927_01_v4	398032	.	A	T	222	.	DP=61;VDB=1.738017e-02;AF1=1;AC1=2;DP4=0,0,30,31;MQ=60;FQ=-211	GT:PL:GQ	1/1:255,184,0:99
Tb927_01_v4	398180	.	A	G	222	.	DP=70;VDB=2.952994e-01;AF1=1;AC1=2;DP4=0,0,35,35;MQ=60;FQ=-238	GT:PL:GQ	1/1:255,211,0:99
Tb927_01_v4	398247	.	G	A	222	.	DP=83;VDB=3.916920e-01;AF1=1;AC1=2;DP4=0,0,40,41;MQ=60;FQ=-271	GT:PL:GQ	1/1:255,244,0:99
Tb927_01_v4	398360	.	C	T	222	.	DP=59;VDB=2.889178e-02;AF1=1;AC1=2;DP4=0,0,26,33;MQ=60;FQ=-205	GT:PL:GQ	1/1:255,178,0:99
Tb927_01_v4	398368	.	C	T	222	.	DP=65;VDB=1.040569e-01;AF1=1;AC1=2;DP4=0,0,28,36;MQ=60;FQ=-220	GT:PL:GQ	1/1:255,193,0:99
Tb927_01_v4	398443	.	G	A	222	.	DP=65;VDB=4.063607e-01;AF1=1;AC1=2;DP4=0,0,32,32;MQ=60;FQ=-220	GT:PL:GQ	1/1:255,193,0:99
Tb927_01_v4	398460	.	C	G	222	.	DP=60;VDB=1.496815e-01;AF1=1;AC1=2;DP4=0,0,27,30;MQ=60;FQ=-199	GT:PL:GQ	1/1:255,172,0:99
Tb927_01_v4	398461	.	G	A	222	.	DP=60;VDB=2.201594e-01;AF1=1;AC1=2;DP4=0,0,26,31;MQ=60;FQ=-199	GT:PL:GQ	1/1:255,172,0:99
Tb927_01_v4	398547	.	A	G	222	.	DP=18;VDB=9.300132e-06;AF1=1;AC1=2;DP4=0,0,9,9;MQ=60;FQ=-81	GT:PL:GQ	1/1:255,54,0:99
Tb927_01_v4	398689	.	G	T	222	.	DP=65;VDB=4.165869e-01;AF1=1;AC1=2;DP4=0,0,30,34;MQ=60;FQ=-220	GT:PL:GQ	1/1:255,193,0:99
Tb927_01_v4	398692	.	G	A	222	.	DP=65;VDB=4.079406e-01;AF1=1;AC1=2;DP4=0,0,30,33;MQ=60;FQ=-217	GT:PL:GQ	1/1:255,190,0:99
Tb927_01_v4	398804	.	T	C	222	.	DP=54;VDB=3.751322e-01;AF1=1;AC1=2;DP4=0,0,20,34;MQ=60;FQ=-190	GT:PL:GQ	1/1:255,163,0:99
Tb927_01_v4	398984	.	A	T	222	.	DP=48;VDB=2.422032e-01;AF1=1;AC1=2;DP4=0,0,23,24;MQ=60;FQ=-168	GT:PL:GQ	1/1:255,141,0:99
Tb927_01_v4	399071	.	G	C	222	.	DP=56;VDB=4.028215e-02;AF1=1;AC1=2;DP4=0,0,26,29;MQ=60;FQ=-193	GT:PL:GQ	1/1:255,166,0:99
Tb927_01_v4	399079	.	G	A	222	.	DP=61;VDB=3.456700e-01;AF1=1;AC1=2;DP4=0,0,27,33;MQ=60;FQ=-208	GT:PL:GQ	1/1:255,181,0:99
Tb927_01_v4	399097	.	A	C	222	.	DP=54;VDB=2.975550e-01;AF1=1;AC1=2;DP4=0,0,24,30;MQ=60;FQ=-190	GT:PL:GQ	1/1:255,163,0:99
Tb927_01_v4	399199	.	G	A	222	.	DP=58;VDB=3.298992e-01;AF1=1;AC1=2;DP4=0,0,26,31;MQ=60;FQ=-199	GT:PL:GQ	1/1:255,172,0:99
Tb927_01_v4	399340	.	A	C	222	.	DP=72;VDB=4.303755e-01;AF1=1;AC1=2;DP4=0,0,35,35;MQ=60;FQ=-238	GT:PL:GQ	1/1:255,211,0:99
Tb927_01_v4	399344	.	A	G	222	.	DP=66;VDB=3.549418e-01;AF1=1;AC1=2;DP4=0,0,32,32;MQ=60;FQ=-220	GT:PL:GQ	1/1:255,193,0:99
Tb927_01_v4	399383	.	G	A	222	.	DP=44;VDB=3.056725e-01;AF1=1;AC1=2;DP4=0,0,14,27;MQ=60;FQ=-150	GT:PL:GQ	1/1:255,123,0:99
Tb927_01_v4	399410	.	G	T	222	.	DP=28;VDB=1.445264e-01;AF1=1;AC1=2;DP4=0,0,6,10;MQ=60;FQ=-75	GT:PL:GQ	1/1:255,48,0:93
Tb927_01_v4	399411	.	tg	.	44.5	.	INDEL;IS=2,0.071429;DP=28;VDB=1.237404e-02;AF1=0;AC1=0;DP4=2,5,0,1;MQ=60;FQ=-41.5;PV4=1,0.28,1,1	PL	0
Tb927_01_v4	399412	.	G	T	222	.	DP=27;VDB=1.339026e-01;AF1=1;AC1=2;DP4=0,0,6,10;MQ=60;FQ=-75	GT:PL:GQ	1/1:255,48,0:93
Tb927_01_v4	399413	.	tg	.	35.5	.	INDEL;IS=2,0.071429;DP=28;VDB=7.110163e-02;AF1=0.2697;AC1=1;DP4=0,4,0,2;MQ=60;FQ=-32.5;PV4=1,1,1,0.32	PL	2
Tb927_01_v4	399414	.	G	.	6.97	.	DP=27;VDB=3.360000e-02;RPB=8.732726e-01;AF1=0.499;AC1=1;DP4=1,13,1,1;MQ=60;FQ=-4.75;PV4=0.24,1,1,0.43	PL	24
Tb927_01_v4	399446	.	G	A	211	.	DP=17;VDB=1.169692e-01;AF1=1;AC1=2;DP4=0,0,3,13;MQ=60;FQ=-75	GT:PL:GQ	1/1:244,48,0:93
Tb927_01_v4	399476	.	A	C	74.5	.	DP=4;VDB=3.086163e-02;AF1=1;AC1=2;DP4=0,0,0,4;MQ=60;FQ=-39	GT:PL:GQ	1/1:107,12,0:21
Tb927_01_v4	399508	.	T	C	74.5	.	DP=4;VDB=1.570251e-02;AF1=1;AC1=2;DP4=0,0,4,0;MQ=60;FQ=-39	GT:PL:GQ	1/1:107,12,0:21
Tb927_01_v4	399510	.	T	C	77.5	.	DP=4;VDB=1.290543e-02;AF1=1;AC1=2;DP4=0,0,4,0;MQ=60;FQ=-39	GT:PL:GQ	1/1:110,12,0:21
Tb927_01_v4	399515	.	G	A	136	.	DP=8;VDB=3.949574e-02;AF1=1;AC1=2;DP4=0,0,7,1;MQ=60;FQ=-51	GT:PL:GQ	1/1:169,24,0:45
Tb927_01_v4	399546	.	T	C	222	.	DP=27;VDB=2.338821e-01;AF1=1;AC1=2;DP4=0,0,14,13;MQ=60;FQ=-108	GT:PL:GQ	1/1:255,81,0:99
Tb927_01_v4	399553	.	T	C	222	.	DP=32;VDB=1.589046e-01;AF1=1;AC1=2;DP4=0,0,14,14;MQ=60;FQ=-111	GT:PL:GQ	1/1:255,84,0:99
Tb927_01_v4	399557	.	C	T	222	.	DP=33;VDB=1.010554e-01;AF1=1;AC1=2;DP4=0,0,14,14;MQ=60;FQ=-111	GT:PL:GQ	1/1:255,84,0:99
Tb927_01_v4	399602	.	T	C	222	.	DP=58;VDB=1.553021e-01;AF1=1;AC1=2;DP4=0,0,23,33;MQ=60;FQ=-196	GT:PL:GQ	1/1:255,169,0:99
Tb927_01_v4	400098	.	A	G	222	.	DP=57;VDB=1.198635e-01;AF1=1;AC1=2;DP4=0,0,24,33;MQ=60;FQ=-199	GT:PL:GQ	1/1:255,172,0:99
Tb927_01_v4	400806	.	G	A	222	.	DP=73;VDB=3.146652e-01;AF1=1;AC1=2;DP4=0,0,39,33;MQ=60;FQ=-244	GT:PL:GQ	1/1:255,217,0:99
Tb927_01_v4	400956	.	T	C	222	.	DP=84;VDB=4.270407e-01;AF1=1;AC1=2;DP4=0,0,39,44;MQ=60;FQ=-277	GT:PL:GQ	1/1:255,250,0:99
Tb927_01_v4	401001	.	C	T	222	.	DP=88;VDB=8.790167e-02;RPB=-1.692795e+00;AF1=1;AC1=2;DP4=0,1,31,56;MQ=60;FQ=-272;PV4=1,1,1,1	GT:PL:GQ	1/1:255,245,0:99
Tb927_01_v4	401037	.	C	T	222	.	DP=83;VDB=2.477643e-01;AF1=1;AC1=2;DP4=0,0,38,45;MQ=60;FQ=-277	GT:PL:GQ	1/1:255,250,0:99
Tb927_01_v4	401889	.	T	C	222	.	DP=74;VDB=4.346451e-01;AF1=1;AC1=2;DP4=0,0,34,40;MQ=59;FQ=-250	GT:PL:GQ	1/1:255,223,0:99
Tb927_01_v4	401906	.	G	A	222	.	DP=76;VDB=3.566873e-01;AF1=1;AC1=2;DP4=0,0,34,41;MQ=60;FQ=-253	GT:PL:GQ	1/1:255,226,0:99
Tb927_01_v4	401911	.	T	C	222	.	DP=76;VDB=4.462385e-01;AF1=1;AC1=2;DP4=0,0,34,40;MQ=60;FQ=-250	GT:PL:GQ	1/1:255,223,0:99
Tb927_01_v4	401981	.	G	T	222	.	DP=78;VDB=2.373591e-01;AF1=1;AC1=2;DP4=0,0,39,39;MQ=60;FQ=-262	GT:PL:GQ	1/1:255,235,0:99
Tb927_01_v4	402177	.	A	G	222	.	DP=60;VDB=3.818558e-01;AF1=1;AC1=2;DP4=0,0,20,38;MQ=60;FQ=-202	GT:PL:GQ	1/1:255,175,0:99
Tb927_01_v4	402226	.	A	C	222	.	DP=27;VDB=4.816622e-02;AF1=1;AC1=2;DP4=0,0,7,19;MQ=60;FQ=-105	GT:PL:GQ	1/1:255,78,0:99
Tb927_01_v4	402293	.	C	T	222	.	DP=64;VDB=3.709347e-01;AF1=1;AC1=2;DP4=0,0,16,48;MQ=60;FQ=-220	GT:PL:GQ	1/1:255,193,0:99
Tb927_01_v4	402490	.	G	A	222	.	DP=56;VDB=1.306665e-01;AF1=1;AC1=2;DP4=0,0,23,32;MQ=60;FQ=-193	GT:PL:GQ	1/1:255,166,0:99
Tb927_01_v4	402491	.	C	T	222	.	DP=55;VDB=8.331158e-02;AF1=1;AC1=2;DP4=0,0,22,31;MQ=60;FQ=-187	GT:PL:GQ	1/1:255,160,0:99
Tb927_01_v4	402595	.	G	T	222	.	DP=48;VDB=2.541578e-01;AF1=1;AC1=2;DP4=0,0,22,26;MQ=60;FQ=-171	GT:PL:GQ	1/1:255,144,0:99
Tb927_01_v4	402618	.	T	A	222	.	DP=39;VDB=8.806776e-02;AF1=1;AC1=2;DP4=0,0,15,24;MQ=60;FQ=-144	GT:PL:GQ	1/1:255,117,0:99
Tb927_01_v4	402784	.	A	C	222	.	DP=64;VDB=3.354803e-01;AF1=1;AC1=2;DP4=0,0,29,34;MQ=60;FQ=-217	GT:PL:GQ	1/1:255,190,0:99
Tb927_01_v4	402826	.	T	A	222	.	DP=64;VDB=3.614993e-01;AF1=1;AC1=2;DP4=0,0,22,42;MQ=60;FQ=-220	GT:PL:GQ	1/1:255,193,0:99
Tb927_01_v4	402849	.	G	T	27	.	DP=64;VDB=6.365454e-02;AF1=1;AC1=2;DP4=0,0,0,3;MQ=60;FQ=-36	GT:PL:GQ	1/1:59,9,0:16
Tb927_01_v4	402933	.	G	A	222	.	DP=53;VDB=7.729323e-02;AF1=1;AC1=2;DP4=0,0,22,31;MQ=60;FQ=-187	GT:PL:GQ	1/1:255,160,0:99
Tb927_01_v4	403002	.	G	.	15.1	.	DP=1;AF1=1;AC1=2;DP4=0,0,1,0;MQ=60;FQ=-30.1	PL	15
Tb927_01_v4	403012	.	T	G	125	.	DP=9;VDB=6.958604e-03;AF1=1;AC1=2;DP4=0,0,9,0;MQ=60;FQ=-54	GT:PL:GQ	1/1:158,27,0:51
Tb927_01_v4	403038	.	A	G	222	.	DP=28;VDB=4.298689e-03;AF1=1;AC1=2;DP4=0,0,19,9;MQ=60;FQ=-111	GT:PL:GQ	1/1:255,84,0:99
Tb927_01_v4	403054	.	T	C	222	.	DP=43;VDB=1.741566e-01;AF1=1;AC1=2;DP4=0,0,26,17;MQ=60;FQ=-156	GT:PL:GQ	1/1:255,129,0:99
Tb927_01_v4	403061	.	T	C	222	.	DP=43;VDB=8.359769e-02;AF1=1;AC1=2;DP4=0,0,25,17;MQ=60;FQ=-153	GT:PL:GQ	1/1:255,126,0:99
Tb927_01_v4	403063	.	A	G	222	.	DP=43;VDB=2.209848e-02;AF1=1;AC1=2;DP4=0,0,26,17;MQ=60;FQ=-156	GT:PL:GQ	1/1:255,129,0:99
Tb927_01_v4	403119	.	C	T	222	.	DP=57;VDB=1.616569e-01;AF1=1;AC1=2;DP4=0,0,36,19;MQ=60;FQ=-193	GT:PL:GQ	1/1:255,166,0:99
Tb927_01_v4	403191	.	C	T	222	.	DP=58;VDB=3.505864e-01;AF1=1;AC1=2;DP4=0,0,43,14;MQ=60;FQ=-199	GT:PL:GQ	1/1:255,172,0:99
Tb927_01_v4	403212	.	A	G	222	.	DP=62;VDB=2.747145e-01;AF1=1;AC1=2;DP4=0,0,42,20;MQ=60;FQ=-214	GT:PL:GQ	1/1:255,187,0:99
Tb927_01_v4	403260	.	G	A	222	.	DP=51;VDB=3.515201e-01;AF1=1;AC1=2;DP4=0,0,27,22;MQ=60;FQ=-175	GT:PL:GQ	1/1:255,148,0:99
Tb927_01_v4	403282	.	tgt	tt,t	137	.	INDEL;IS=42,0.777778;DP=54;VDB=3.202232e-01;AF1=1;AC1=2;DP4=0,0,22,17;MQ=60;FQ=-131	GT:PL:GQ	1/1:255,173,77,224,0,203:99
Tb927_01_v4	403283	.	G	T	178	.	DP=12;VDB=1.300968e-01;AF1=1;AC1=2;DP4=0,0,5,4;MQ=60;FQ=-54	GT:PL:GQ	1/1:211,27,0:51
Tb927_01_v4	403291	.	A	C	222	.	DP=47;VDB=2.185930e-01;AF1=1;AC1=2;DP4=0,0,23,18;MQ=60;FQ=-147	GT:PL:GQ	1/1:255,120,0:99
Tb927_01_v4	403310	.	C	T	222	.	DP=51;VDB=1.781114e-01;AF1=1;AC1=2;DP4=0,0,32,15;MQ=60;FQ=-168	GT:PL:GQ	1/1:255,141,0:99
Tb927_01_v4	403366	.	T	C	222	.	DP=52;VDB=3.076195e-01;AF1=1;AC1=2;DP4=0,0,24,26;MQ=60;FQ=-178	GT:PL:GQ	1/1:255,151,0:99
Tb927_01_v4	403415	.	a	.	112	.	INDEL;IS=1,0.017857;DP=56;VDB=1.142405e-02;AF1=0;AC1=0;DP4=14,18,1,0;MQ=60;FQ=-109;PV4=0.45,1,1,1	PL	0
Tb927_01_v4	403415	.	A	T	222	.	DP=56;VDB=1.849135e-01;AF1=1;AC1=2;DP4=0,0,18,27;MQ=60;FQ=-162	GT:PL:GQ	1/1:255,135,0:99
Tb927_01_v4	403463	.	A	G	222	.	DP=60;VDB=3.765266e-01;AF1=1;AC1=2;DP4=0,0,33,26;MQ=60;FQ=-205	GT:PL:GQ	1/1:255,178,0:99
Tb927_01_v4	403471	.	A	T	222	.	DP=51;VDB=3.514855e-01;AF1=1;AC1=2;DP4=0,0,31,18;MQ=59;FQ=-175	GT:PL:GQ	1/1:255,148,0:99
Tb927_01_v4	403484	.	T	C	222	.	DP=55;VDB=3.615656e-01;AF1=1;AC1=2;DP4=0,0,31,20;MQ=60;FQ=-181	GT:PL:GQ	1/1:255,154,0:99
Tb927_01_v4	403515	.	A	G	222	.	DP=50;VDB=4.172510e-02;AF1=1;AC1=2;DP4=0,0,20,30;MQ=60;FQ=-178	GT:PL:GQ	1/1:255,151,0:99
Tb927_01_v4	403522	.	C	T	222	.	DP=56;VDB=1.601771e-03;AF1=1;AC1=2;DP4=0,0,22,34;MQ=60;FQ=-196	GT:PL:GQ	1/1:255,169,0:99
Tb927_01_v4	403533	.	G	A	222	.	DP=59;VDB=2.200682e-02;AF1=1;AC1=2;DP4=0,0,28,31;MQ=60;FQ=-205	GT:PL:GQ	1/1:255,178,0:99
Tb927_01_v4	403536	.	A	G	222	.	DP=62;VDB=2.517096e-04;AF1=1;AC1=2;DP4=0,0,28,31;MQ=60;FQ=-205	GT:PL:GQ	1/1:255,178,0:99
Tb927_01_v4	403678	.	T	G	222	.	DP=67;VDB=2.481827e-01;AF1=1;AC1=2;DP4=0,0,34,32;MQ=60;FQ=-226	GT:PL:GQ	1/1:255,199,0:99
Tb927_01_v4	403855	.	T	C	222	.	DP=57;VDB=3.927219e-01;AF1=1;AC1=2;DP4=0,0,25,32;MQ=60;FQ=-199	GT:PL:GQ	1/1:255,172,0:99
Tb927_01_v4	403994	.	A	G	222	.	DP=68;VDB=4.036911e-01;AF1=1;AC1=2;DP4=0,0,26,40;MQ=60;FQ=-226	GT:PL:GQ	1/1:255,199,0:99
Tb927_01_v4	404224	.	T	C	222	.	DP=74;VDB=2.418759e-01;AF1=1;AC1=2;DP4=0,0,39,34;MQ=60;FQ=-247	GT:PL:GQ	1/1:255,220,0:99
Tb927_01_v4	404395	.	C	T	222	.	DP=51;VDB=3.416410e-01;AF1=1;AC1=2;DP4=0,0,8,43;MQ=60;FQ=-181	GT:PL:GQ	1/1:255,154,0:99
Tb927_01_v4	404401	.	C	A	222	.	DP=49;VDB=3.382733e-01;AF1=1;AC1=2;DP4=0,0,7,42;MQ=60;FQ=-175	GT:PL:GQ	1/1:255,148,0:99
Tb927_01_v4	404685	.	A	T	45.1	.	DP=17;VDB=5.621191e-02;AF1=1;AC1=2;DP4=0,0,0,6;MQ=60;FQ=-45	GT:PL:GQ	1/1:78,18,0:33
Tb927_01_v4	404823	.	A	G	222	.	DP=47;VDB=2.687211e-01;AF1=1;AC1=2;DP4=0,0,35,10;MQ=59;FQ=-162	GT:PL:GQ	1/1:255,135,0:99
Tb927_01_v4	404864	.	T	C	222	.	DP=50;VDB=3.540200e-01;AF1=1;AC1=2;DP4=0,0,35,15;MQ=59;FQ=-178	GT:PL:GQ	1/1:255,151,0:99
Tb927_01_v4	404904	.	G	A	222	.	DP=31;VDB=1.892357e-01;AF1=1;AC1=2;DP4=0,0,17,14;MQ=60;FQ=-120	GT:PL:GQ	1/1:255,93,0:99
Tb927_01_v4	404992	.	C	T	222	.	DP=35;VDB=1.589047e-01;AF1=1;AC1=2;DP4=0,0,28,7;MQ=60;FQ=-132	GT:PL:GQ	1/1:255,105,0:99
Tb927_01_v4	405165	.	c	.	35.8	.	INDEL;IS=53,0.828125;DP=64;VDB=2.377656e-01;AF1=0;AC1=2;DP4=0,0,24,27;MQ=60;FQ=-37.5	PL	255
Tb927_01_v4	405165	.	C	T	3.98	.	DP=64;VDB=5.960000e-02;AF1=1;AC1=2;DP4=0,0,2,0;MQ=60;FQ=-33	GT:PL:GQ	1/1:33,6,0:5
Tb927_01_v4	405278	.	C	A	222	.	DP=50;VDB=1.427274e-01;AF1=1;AC1=2;DP4=0,0,19,29;MQ=60;FQ=-171	GT:PL:GQ	1/1:255,144,0:99
Tb927_01_v4	405281	.	T	A	222	.	DP=46;VDB=2.461855e-01;AF1=1;AC1=2;DP4=0,0,18,28;MQ=60;FQ=-165	GT:PL:GQ	1/1:255,138,0:99
Tb927_01_v4	405304	.	T	C	222	.	DP=44;VDB=1.112859e-01;AF1=1;AC1=2;DP4=0,0,15,27;MQ=60;FQ=-153	GT:PL:GQ	1/1:255,126,0:99
Tb927_01_v4	405346	.	A	C	222	.	DP=20;VDB=1.409981e-02;AF1=1;AC1=2;DP4=0,0,12,7;MQ=60;FQ=-84	GT:PL:GQ	1/1:255,57,0:99
Tb927_01_v4	405384	.	T	.	13.2	.	DP=12;RPB=-8.217058e-01;AF1=0.495;AC1=1;DP4=1,4,1,0;MQ=60;FQ=-10.4;PV4=0.33,1,1,1	PL	17
Tb927_01_v4	405458	.	C	T	222	.	DP=55;VDB=3.465232e-01;AF1=1;AC1=2;DP4=0,0,21,34;MQ=60;FQ=-193	GT:PL:GQ	1/1:255,166,0:99
Tb927_01_v4	405480	.	C	T	222	.	DP=59;VDB=2.025881e-01;AF1=1;AC1=2;DP4=0,0,28,31;MQ=60;FQ=-205	GT:PL:GQ	1/1:255,178,0:99
Tb927_01_v4	405964	.	G	A	222	.	DP=67;VDB=2.562749e-01;RPB=7.666891e-01;AF1=0.5;AC1=1;DP4=23,18,17,8;MQ=60;FQ=223;PV4=0.44,0.034,1,1	GT:PL:GQ	0/1:252,0,255:99
Tb927_01_v4	406179	.	T	G	222	.	DP=67;VDB=3.866672e-01;AF1=1;AC1=2;DP4=0,0,31,36;MQ=60;FQ=-229	GT:PL:GQ	1/1:255,202,0:99
Tb927_01_v4	406230	.	T	C	222	.	DP=65;VDB=3.761725e-01;AF1=1;AC1=2;DP4=0,0,30,35;MQ=60;FQ=-223	GT:PL:GQ	1/1:255,196,0:99
Tb927_01_v4	406403	.	T	G	222	.	DP=62;VDB=3.144091e-01;AF1=1;AC1=2;DP4=0,0,38,21;MQ=60;FQ=-205	GT:PL:GQ	1/1:255,178,0:99
Tb927_01_v4	406541	.	T	C	222	.	DP=73;VDB=2.166731e-01;AF1=1;AC1=2;DP4=0,0,40,33;MQ=60;FQ=-247	GT:PL:GQ	1/1:255,220,0:99
Tb927_01_v4	406646	.	A	G	222	.	DP=63;VDB=3.470961e-01;AF1=1;AC1=2;DP4=0,0,31,32;MQ=60;FQ=-217	GT:PL:GQ	1/1:255,190,0:99
Tb927_01_v4	406742	.	G	A	222	.	DP=86;VDB=4.426368e-01;AF1=1;AC1=2;DP4=0,0,45,41;MQ=60;FQ=-282	GT:PL:GQ	1/1:255,255,0:99
Tb927_01_v4	406803	.	C	T	222	.	DP=59;VDB=3.922108e-01;AF1=1;AC1=2;DP4=0,0,28,30;MQ=60;FQ=-202	GT:PL:GQ	1/1:255,175,0:99
Tb927_01_v4	407220	.	A	G	222	.	DP=62;VDB=3.581215e-01;AF1=1;AC1=2;DP4=0,0,28,33;MQ=60;FQ=-211	GT:PL:GQ	1/1:255,184,0:99
Tb927_01_v4	407243	.	G	A	222	.	DP=53;VDB=3.607495e-01;AF1=1;AC1=2;DP4=0,0,31,20;MQ=60;FQ=-181	GT:PL:GQ	1/1:255,154,0:99
Tb927_01_v4	407256	.	T	G	222	.	DP=53;VDB=3.743109e-01;AF1=1;AC1=2;DP4=0,0,29,23;MQ=60;FQ=-184	GT:PL:GQ	1/1:255,157,0:99
Tb927_01_v4	407402	.	C	T	222	.	DP=81;VDB=2.992126e-01;AF1=1;AC1=2;DP4=0,0,44,37;MQ=60;FQ=-271	GT:PL:GQ	1/1:255,244,0:99
Tb927_01_v4	407510	.	T	C	222	.	DP=64;VDB=3.844736e-01;AF1=1;AC1=2;DP4=0,0,33,30;MQ=60;FQ=-217	GT:PL:GQ	1/1:255,190,0:99
Tb927_01_v4	407573	.	T	C	222	.	DP=63;VDB=1.376008e-01;AF1=1;AC1=2;DP4=0,0,33,30;MQ=60;FQ=-217	GT:PL:GQ	1/1:255,190,0:99
Tb927_01_v4	407920	.	T	G	222	.	DP=63;VDB=3.380779e-01;AF1=1;AC1=2;DP4=0,0,29,34;MQ=60;FQ=-217	GT:PL:GQ	1/1:255,190,0:99
Tb927_01_v4	408285	.	G	A	222	.	DP=46;VDB=3.196001e-01;AF1=1;AC1=2;DP4=0,0,23,23;MQ=60;FQ=-165	GT:PL:GQ	1/1:255,138,0:99
Tb927_01_v4	408407	.	C	T	222	.	DP=60;VDB=8.936656e-02;AF1=1;AC1=2;DP4=0,0,36,24;MQ=60;FQ=-208	GT:PL:GQ	1/1:255,181,0:99
Tb927_01_v4	408672	.	G	A	216	.	DP=68;VDB=1.887385e-01;RPB=0.000000e+00;AF1=0.5;AC1=1;DP4=22,23,9,14;MQ=60;FQ=219;PV4=0.61,0.03,1,0.19	GT:PL:GQ	0/1:246,0,255:99
Tb927_01_v4	409454	.	C	T	222	.	DP=69;VDB=7.642329e-02;AF1=1;AC1=2;DP4=0,0,37,29;MQ=60;FQ=-226	GT:PL:GQ	1/1:255,199,0:99
Tb927_01_v4	409585	.	T	C	222	.	DP=67;VDB=2.744775e-01;AF1=1;AC1=2;DP4=0,0,38,28;MQ=60;FQ=-226	GT:PL:GQ	1/1:255,199,0:99
Tb927_01_v4	409661	.	G	T	222	.	DP=77;VDB=2.798644e-01;AF1=1;AC1=2;DP4=0,0,43,32;MQ=60;FQ=-253	GT:PL:GQ	1/1:255,226,0:99
Tb927_01_v4	409939	.	C	T	222	.	DP=76;VDB=4.225103e-02;AF1=1;AC1=2;DP4=0,0,42,33;MQ=60;FQ=-253	GT:PL:GQ	1/1:255,226,0:99
Tb927_01_v4	409985	.	G	A	222	.	DP=70;VDB=2.137772e-01;AF1=1;AC1=2;DP4=0,0,45,25;MQ=60;FQ=-238	GT:PL:GQ	1/1:255,211,0:99
Tb927_01_v4	410106	.	C	T	222	.	DP=70;VDB=4.244102e-01;AF1=1;AC1=2;DP4=0,0,36,33;MQ=60;FQ=-235	GT:PL:GQ	1/1:255,208,0:99
Tb927_01_v4	410150	.	T	A	222	.	DP=64;VDB=4.150043e-01;AF1=1;AC1=2;DP4=0,0,34,30;MQ=60;FQ=-220	GT:PL:GQ	1/1:255,193,0:99
Tb927_01_v4	410334	.	T	A	222	.	DP=78;VDB=4.617724e-01;AF1=1;AC1=2;DP4=0,0,49,29;MQ=60;FQ=-262	GT:PL:GQ	1/1:255,235,0:99
Tb927_01_v4	410354	.	A	G	222	.	DP=74;VDB=3.562301e-01;AF1=1;AC1=2;DP4=0,0,53,19;MQ=60;FQ=-244	GT:PL:GQ	1/1:255,217,0:99
Tb927_01_v4	410379	.	A	G	222	.	DP=85;VDB=4.244364e-01;AF1=1;AC1=2;DP4=0,0,61,24;MQ=60;FQ=-282	GT:PL:GQ	1/1:255,255,0:99
Tb927_01_v4	410401	.	T	G	222	.	DP=92;VDB=2.019439e-01;AF1=1;AC1=2;DP4=0,0,61,31;MQ=60;FQ=-282	GT:PL:GQ	1/1:255,255,0:99
Tb927_01_v4	410426	.	G	A	222	.	DP=91;VDB=4.902618e-01;AF1=1;AC1=2;DP4=0,0,50,40;MQ=60;FQ=-282	GT:PL:GQ	1/1:255,255,0:99
Tb927_01_v4	410454	.	G	C	222	.	DP=78;VDB=3.313710e-01;AF1=1;AC1=2;DP4=0,0,35,42;MQ=60;FQ=-259	GT:PL:GQ	1/1:255,232,0:99
Tb927_01_v4	410530	.	G	A	222	.	DP=82;VDB=2.941450e-01;AF1=1;AC1=2;DP4=0,0,42,36;MQ=59;FQ=-262	GT:PL:GQ	1/1:255,235,0:99
Tb927_01_v4	410583	.	G	T	222	.	DP=68;VDB=3.059700e-01;AF1=1;AC1=2;DP4=0,0,28,39;MQ=60;FQ=-229	GT:PL:GQ	1/1:255,202,0:99
Tb927_01_v4	410625	.	T	C	222	.	DP=61;VDB=1.805719e-01;AF1=1;AC1=2;DP4=0,0,19,40;MQ=60;FQ=-205	GT:PL:GQ	1/1:255,178,0:99
Tb927_01_v4	410681	.	C	T	222	.	DP=66;VDB=3.081864e-01;AF1=1;AC1=2;DP4=0,0,32,32;MQ=60;FQ=-220	GT:PL:GQ	1/1:255,193,0:99
Tb927_01_v4	410754	.	G	A	222	.	DP=62;VDB=2.851587e-01;AF1=1;AC1=2;DP4=0,0,24,37;MQ=60;FQ=-211	GT:PL:GQ	1/1:255,184,0:99
Tb927_01_v4	410759	.	G	A	222	.	DP=61;VDB=3.980378e-01;AF1=1;AC1=2;DP4=0,0,25,34;MQ=60;FQ=-205	GT:PL:GQ	1/1:255,178,0:99
Tb927_01_v4	410821	.	C	T	222	.	DP=87;VDB=3.250850e-01;AF1=1;AC1=2;DP4=0,0,40,47;MQ=60;FQ=-282	GT:PL:GQ	1/1:255,255,0:99
Tb927_01_v4	410826	.	C	T	222	.	DP=89;VDB=1.818294e-01;AF1=1;AC1=2;DP4=0,0,40,48;MQ=60;FQ=-282	GT:PL:GQ	1/1:255,255,0:99
Tb927_01_v4	410933	.	C	T	222	.	DP=59;VDB=3.775549e-01;AF1=1;AC1=2;DP4=0,0,33,24;MQ=60;FQ=-199	GT:PL:GQ	1/1:255,172,0:99
Tb927_01_v4	411060	.	C	T	222	.	DP=77;VDB=8.015151e-02;AF1=1;AC1=2;DP4=0,0,34,42;MQ=60;FQ=-256	GT:PL:GQ	1/1:255,229,0:99
Tb927_01_v4	411186	.	T	C	222	.	DP=63;VDB=4.118012e-01;AF1=1;AC1=2;DP4=0,0,28,35;MQ=60;FQ=-217	GT:PL:GQ	1/1:255,190,0:99
Tb927_01_v4	411288	.	C	T	222	.	DP=51;VDB=3.521038e-01;AF1=1;AC1=2;DP4=0,0,23,26;MQ=60;FQ=-175	GT:PL:GQ	1/1:255,148,0:99
Tb927_01_v4	411334	.	G	A	222	.	DP=58;VDB=3.032770e-01;AF1=1;AC1=2;DP4=0,0,28,28;MQ=60;FQ=-196	GT:PL:GQ	1/1:255,169,0:99
Tb927_01_v4	411335	.	G	C	222	.	DP=58;VDB=3.115151e-01;AF1=1;AC1=2;DP4=0,0,28,29;MQ=60;FQ=-199	GT:PL:GQ	1/1:255,172,0:99
Tb927_01_v4	411350	.	A	G	222	.	DP=60;VDB=3.972080e-01;AF1=1;AC1=2;DP4=0,0,33,27;MQ=60;FQ=-208	GT:PL:GQ	1/1:255,181,0:99
Tb927_01_v4	411359	.	G	A	222	.	DP=61;VDB=2.933491e-01;AF1=1;AC1=2;DP4=0,0,34,27;MQ=60;FQ=-211	GT:PL:GQ	1/1:255,184,0:99
Tb927_01_v4	411637	.	A	G	222	.	DP=71;VDB=4.283165e-01;AF1=1;AC1=2;DP4=0,0,40,30;MQ=60;FQ=-238	GT:PL:GQ	1/1:255,211,0:99
Tb927_01_v4	411698	.	A	G	222	.	DP=67;VDB=1.044057e-01;AF1=1;AC1=2;DP4=0,0,34,33;MQ=60;FQ=-229	GT:PL:GQ	1/1:255,202,0:99
Tb927_01_v4	411743	.	C	G	222	.	DP=69;VDB=3.018766e-02;AF1=1;AC1=2;DP4=0,0,34,34;MQ=60;FQ=-232	GT:PL:GQ	1/1:255,205,0:99
Tb927_01_v4	412224	.	G	C	222	.	DP=66;VDB=4.184160e-01;AF1=1;AC1=2;DP4=0,0,32,33;MQ=60;FQ=-223	GT:PL:GQ	1/1:255,196,0:99
Tb927_01_v4	412271	.	C	G	222	.	DP=78;VDB=2.511089e-01;AF1=1;AC1=2;DP4=0,0,31,46;MQ=60;FQ=-259	GT:PL:GQ	1/1:255,232,0:99
Tb927_01_v4	412434	.	C	T	222	.	DP=71;VDB=3.386168e-01;AF1=1;AC1=2;DP4=0,0,46,22;MQ=60;FQ=-232	GT:PL:GQ	1/1:255,205,0:99
Tb927_01_v4	412686	.	G	T	222	.	DP=76;VDB=3.355469e-01;AF1=1;AC1=2;DP4=0,0,32,43;MQ=60;FQ=-253	GT:PL:GQ	1/1:255,226,0:99
Tb927_01_v4	412715	.	G	A	222	.	DP=75;VDB=1.609465e-01;AF1=1;AC1=2;DP4=0,0,23,51;MQ=60;FQ=-250	GT:PL:GQ	1/1:255,223,0:99
Tb927_01_v4	412761	.	G	A	222	.	DP=67;VDB=3.101411e-01;AF1=1;AC1=2;DP4=0,0,25,39;MQ=60;FQ=-220	GT:PL:GQ	1/1:255,193,0:99
Tb927_01_v4	412853	.	A	G	222	.	DP=64;VDB=4.134170e-01;AF1=1;AC1=2;DP4=0,0,31,32;MQ=60;FQ=-217	GT:PL:GQ	1/1:255,190,0:99
Tb927_01_v4	412879	.	G	A	222	.	DP=80;VDB=2.491999e-01;AF1=1;AC1=2;DP4=0,0,31,47;MQ=60;FQ=-262	GT:PL:GQ	1/1:255,235,0:99
Tb927_01_v4	413136	.	C	T	222	.	DP=60;VDB=3.093364e-01;AF1=1;AC1=2;DP4=0,0,24,30;MQ=60;FQ=-190	GT:PL:GQ	1/1:255,163,0:99
Tb927_01_v4	413262	.	A	G	222	.	DP=60;VDB=3.929969e-01;AF1=1;AC1=2;DP4=0,0,24,34;MQ=60;FQ=-202	GT:PL:GQ	1/1:255,175,0:99
Tb927_01_v4	413366	.	T	C	222	.	DP=81;VDB=3.764105e-02;AF1=1;AC1=2;DP4=0,0,42,39;MQ=59;FQ=-271	GT:PL:GQ	1/1:255,244,0:99
Tb927_01_v4	413515	.	A	G	222	.	DP=69;VDB=4.249267e-01;AF1=1;AC1=2;DP4=0,0,37,30;MQ=60;FQ=-229	GT:PL:GQ	1/1:255,202,0:99
Tb927_01_v4	413523	.	C	T	222	.	DP=71;VDB=3.465911e-01;AF1=1;AC1=2;DP4=0,0,40,30;MQ=60;FQ=-238	GT:PL:GQ	1/1:255,211,0:99
Tb927_01_v4	413987	.	G	A	222	.	DP=82;VDB=1.644903e-01;AF1=1;AC1=2;DP4=0,0,42,39;MQ=60;FQ=-271	GT:PL:GQ	1/1:255,244,0:99
Tb927_01_v4	414069	.	G	A	222	.	DP=71;VDB=4.008755e-01;AF1=1;AC1=2;DP4=0,0,28,42;MQ=60;FQ=-238	GT:PL:GQ	1/1:255,211,0:99
Tb927_01_v4	414144	.	T	C	225	.	DP=82;VDB=3.322958e-01;RPB=8.918543e-01;AF1=0.5;AC1=1;DP4=13,13,31,25;MQ=60;FQ=220;PV4=0.81,1,1,1	GT:PL:GQ	0/1:255,0,248:99
Tb927_01_v4	414258	.	C	A	222	.	DP=62;VDB=1.614163e-01;AF1=1;AC1=2;DP4=0,0,31,29;MQ=60;FQ=-208	GT:PL:GQ	1/1:255,181,0:99
Tb927_01_v4	414265	.	A	G	222	.	DP=65;VDB=1.987547e-01;AF1=1;AC1=2;DP4=0,0,33,31;MQ=60;FQ=-220	GT:PL:GQ	1/1:255,193,0:99
Tb927_01_v4	414341	.	G	A	222	.	DP=78;VDB=3.878447e-01;AF1=1;AC1=2;DP4=0,0,45,32;MQ=60;FQ=-259	GT:PL:GQ	1/1:255,232,0:99
Tb927_01_v4	415024	.	A	G	222	.	DP=48;VDB=3.148331e-01;AF1=1;AC1=2;DP4=0,0,30,18;MQ=60;FQ=-171	GT:PL:GQ	1/1:255,144,0:99
Tb927_01_v4	415128	.	G	A	222	.	DP=49;VDB=1.182393e-01;AF1=1;AC1=2;DP4=0,0,22,27;MQ=59;FQ=-175	GT:PL:GQ	1/1:255,148,0:99
Tb927_01_v4	415200	.	A	G	222	.	DP=39;VDB=1.428640e-01;AF1=1;AC1=2;DP4=0,0,28,11;MQ=59;FQ=-144	GT:PL:GQ	1/1:255,117,0:99
Tb927_01_v4	415203	.	C	G	222	.	DP=40;VDB=9.089470e-02;AF1=1;AC1=2;DP4=0,0,29,11;MQ=59;FQ=-147	GT:PL:GQ	1/1:255,120,0:99
Tb927_01_v4	415210	.	G	C	222	.	DP=42;VDB=6.813988e-02;AF1=1;AC1=2;DP4=0,0,30,12;MQ=59;FQ=-153	GT:PL:GQ	1/1:255,126,0:99
Tb927_01_v4	415212	.	T	A	24	.	DP=44;VDB=8.348309e-02;RPB=-2.330824e+00;AF1=0.5;AC1=1;DP4=26,11,3,3;MQ=59;FQ=27;PV4=0.37,0.2,1,0.38	GT:PL:GQ	0/1:54,0,255:57
Tb927_01_v4	415293	.	G	A	222	.	DP=61;VDB=3.101645e-01;AF1=1;AC1=2;DP4=0,0,25,36;MQ=60;FQ=-211	GT:PL:GQ	1/1:255,184,0:99
Tb927_01_v4	415440	.	C	T	222	.	DP=81;VDB=3.964557e-01;AF1=1;AC1=2;DP4=0,0,49,27;MQ=60;FQ=-256	GT:PL:GQ	1/1:255,229,0:99
Tb927_01_v4	415524	.	C	A	173	.	DP=65;VDB=1.322867e-01;RPB=-4.764495e-01;AF1=0.5;AC1=1;DP4=26,21,8,10;MQ=60;FQ=176;PV4=0.58,0.0028,1,0.25	GT:PL:GQ	0/1:203,0,255:99
Tb927_01_v4	415675	.	T	G	222	.	DP=68;VDB=1.360280e-01;AF1=1;AC1=2;DP4=0,0,39,27;MQ=60;FQ=-226	GT:PL:GQ	1/1:255,199,0:99
Tb927_01_v4	415696	.	A	G	222	.	DP=70;VDB=5.704823e-02;AF1=1;AC1=2;DP4=0,0,42,28;MQ=60;FQ=-238	GT:PL:GQ	1/1:255,211,0:99
Tb927_01_v4	415714	.	A	G	222	.	DP=68;VDB=3.804455e-01;AF1=1;AC1=2;DP4=0,0,36,32;MQ=60;FQ=-232	GT:PL:GQ	1/1:255,205,0:99
Tb927_01_v4	415834	.	C	T	225	.	DP=67;VDB=1.838920e-01;RPB=-1.212594e+00;AF1=0.5;AC1=1;DP4=10,10,15,32;MQ=60;FQ=204;PV4=0.18,1,1,0.13	GT:PL:GQ	0/1:255,0,231:99
Tb927_01_v4	415852	.	G	A	197	.	DP=75;VDB=1.379429e-01;RPB=1.981326e-01;AF1=0.5;AC1=1;DP4=18,33,8,12;MQ=60;FQ=200;PV4=0.79,1,1,0.41	GT:PL:GQ	0/1:227,0,255:99
Tb927_01_v4	415885	.	A	G	225	.	DP=64;VDB=2.896496e-01;RPB=5.037100e-01;AF1=0.5;AC1=1;DP4=11,12,20,21;MQ=60;FQ=225;PV4=1,0.33,1,0.21	GT:PL:GQ	0/1:255,0,255:99
Tb927_01_v4	415888	.	A	G	222	.	DP=64;VDB=3.599833e-01;AF1=1;AC1=2;DP4=0,0,30,33;MQ=60;FQ=-217	GT:PL:GQ	1/1:255,190,0:99
Tb927_01_v4	416110	.	C	T	222	.	DP=66;VDB=3.588127e-01;AF1=1;AC1=2;DP4=0,0,38,27;MQ=60;FQ=-223	GT:PL:GQ	1/1:255,196,0:99
Tb927_01_v4	416452	.	C	T	225	.	DP=85;VDB=2.268318e-01;RPB=1.202492e+00;AF1=0.5;AC1=1;DP4=21,11,22,28;MQ=60;FQ=225;PV4=0.071,0.063,1,0.0033	GT:PL:GQ	0/1:255,0,255:99
Tb927_01_v4	416914	.	C	A	222	.	DP=73;VDB=3.299496e-01;AF1=1;AC1=2;DP4=0,0,35,38;MQ=60;FQ=-247	GT:PL:GQ	1/1:255,220,0:99
Tb927_01_v4	417030	.	T	C	170	.	DP=85;VDB=1.838302e-01;RPB=-9.584436e-01;AF1=0.5;AC1=1;DP4=34,28,10,11;MQ=60;FQ=173;PV4=0.62,0.27,1,1	GT:PL:GQ	0/1:200,0,255:99
Tb927_01_v4	417040	.	C	A	201	.	DP=81;VDB=1.927734e-01;RPB=-8.291658e-01;AF1=0.5;AC1=1;DP4=30,27,10,13;MQ=60;FQ=204;PV4=0.62,0.15,1,0.48	GT:PL:GQ	0/1:231,0,255:99
Tb927_01_v4	417207	.	C	T	222	.	DP=65;VDB=3.496954e-01;AF1=1;AC1=2;DP4=0,0,34,28;MQ=60;FQ=-214	GT:PL:GQ	1/1:255,187,0:99
Tb927_01_v4	417390	.	C	T	225	.	DP=93;VDB=1.594450e-01;RPB=2.995211e-02;AF1=0.5;AC1=1;DP4=22,16,25,24;MQ=60;FQ=225;PV4=0.66,0.001,1,1	GT:PL:GQ	0/1:255,0,255:99
Tb927_01_v4	417393	.	G	A	225	.	DP=90;VDB=9.876853e-02;RPB=4.422605e-01;AF1=0.5;AC1=1;DP4=21,17,26,24;MQ=60;FQ=225;PV4=0.83,0.096,1,1	GT:PL:GQ	0/1:255,0,255:99
Tb927_01_v4	417411	.	C	T	222	.	DP=87;VDB=4.861529e-01;AF1=1;AC1=2;DP4=0,0,50,37;MQ=60;FQ=-282	GT:PL:GQ	1/1:255,255,0:99
Tb927_01_v4	417489	.	T	C	222	.	DP=71;VDB=2.325008e-01;AF1=1;AC1=2;DP4=0,0,28,43;MQ=60;FQ=-241	GT:PL:GQ	1/1:255,214,0:99
Tb927_01_v4	417516	.	T	C	222	.	DP=74;VDB=3.075480e-01;AF1=1;AC1=2;DP4=0,0,30,44;MQ=60;FQ=-250	GT:PL:GQ	1/1:255,223,0:99
Tb927_01_v4	417585	.	G	A	225	.	DP=71;VDB=1.426288e-01;RPB=1.331018e+00;AF1=0.5;AC1=1;DP4=15,9,29,18;MQ=60;FQ=225;PV4=1,0.011,1,1	GT:PL:GQ	0/1:255,0,255:99
Tb927_01_v4	417660	.	C	T	222	.	DP=63;VDB=3.904929e-01;AF1=1;AC1=2;DP4=0,0,24,37;MQ=60;FQ=-211	GT:PL:GQ	1/1:255,184,0:99
Tb927_01_v4	418039	.	C	A	187	.	DP=42;VDB=2.045656e-01;RPB=7.046174e-01;AF1=0.5;AC1=1;DP4=3,11,5,18;MQ=36;FQ=130;PV4=1,1,1,0.032	GT:PL:GQ	0/1:217,0,157:99
Tb927_01_v4	418079	.	C	A	215	.	DP=44;VDB=2.370343e-01;RPB=-1.647020e+00;AF1=0.5;AC1=1;DP4=1,11,9,23;MQ=35;FQ=107;PV4=0.24,0.13,0.0089,0.33	GT:PL:GQ	0/1:245,0,134:99
Tb927_01_v4	418137	.	A	G	222	.	DP=55;VDB=3.307049e-01;AF1=1;AC1=2;DP4=0,0,23,31;MQ=33;FQ=-190	GT:PL:GQ	1/1:255,163,0:99
Tb927_01_v4	418186	.	A	G	222	.	DP=56;VDB=3.857915e-01;AF1=1;AC1=2;DP4=0,0,20,36;MQ=33;FQ=-196	GT:PL:GQ	1/1:255,169,0:99
Tb927_01_v4	418196	.	C	A	225	.	DP=58;VDB=3.089099e-01;RPB=-2.729604e-01;AF1=0.5;AC1=1;DP4=4,17,17,19;MQ=33;FQ=139;PV4=0.047,0.26,1,1	GT:PL:GQ	0/1:255,0,166:99
Tb927_01_v4	418255	.	C	T	222	.	DP=88;VDB=4.831376e-01;AF1=1;AC1=2;DP4=0,0,38,50;MQ=33;FQ=-282	GT:PL:GQ	1/1:255,255,0:99
Tb927_01_v4	418410	.	A	G	225	.	DP=45;VDB=2.863503e-01;RPB=-1.291383e+00;AF1=0.5001;AC1=1;DP4=6,2,16,21;MQ=29;FQ=8.65;PV4=0.13,1,1,0.0062	GT:PL:GQ	0/1:255,0,35:38
Tb927_01_v4	418460	.	A	T	6.2	.	DP=52;VDB=7.054415e-02;RPB=-5.725358e-02;AF1=0.4999;AC1=1;DP4=24,16,0,11;MQ=29;FQ=8.65;PV4=0.00033,1,0.044,1	GT:PL:GQ	0/1:35,0,253:36
Tb927_01_v4	418509	.	G	A	207	.	DP=35;VDB=1.267789e-01;AF1=1;AC1=2;DP4=0,0,19,16;MQ=22;FQ=-132	GT:PL:GQ	1/1:240,105,0:99
Tb927_01_v4	418619	.	G	T	222	.	DP=69;VDB=3.536814e-01;RPB=-2.398096e+00;AF1=1;AC1=2;DP4=0,3,40,26;MQ=52;FQ=-179;PV4=0.07,0.24,1,1	GT:PL:GQ	1/1:255,152,0:99
Tb927_01_v4	418699	.	T	C	222	.	DP=52;VDB=3.574696e-01;AF1=1;AC1=2;DP4=0,0,29,23;MQ=60;FQ=-184	GT:PL:GQ	1/1:255,157,0:99
Tb927_01_v4	418856	.	A	G	89	.	DP=82;VDB=1.555288e-01;RPB=-1.033439e-01;AF1=0.5;AC1=1;DP4=40,26,10,5;MQ=60;FQ=92;PV4=0.77,1,1,1	GT:PL:GQ	0/1:119,0,255:99
Tb927_01_v4	419009	.	T	C	222	.	DP=63;VDB=3.780422e-01;AF1=1;AC1=2;DP4=0,0,20,42;MQ=60;FQ=-214	GT:PL:GQ	1/1:255,187,0:99
Tb927_01_v4	419157	.	A	T	222	.	DP=69;VDB=6.631641e-02;AF1=1;AC1=2;DP4=0,0,32,33;MQ=60;FQ=-223	GT:PL:GQ	1/1:255,196,0:99
Tb927_01_v4	419158	.	G	A	222	.	DP=69;VDB=4.659486e-02;AF1=1;AC1=2;DP4=0,0,33,32;MQ=60;FQ=-223	GT:PL:GQ	1/1:255,196,0:99
Tb927_01_v4	419372	.	C	G	222	.	DP=55;VDB=3.490826e-01;AF1=1;AC1=2;DP4=0,0,29,24;MQ=60;FQ=-187	GT:PL:GQ	1/1:255,160,0:99
Tb927_01_v4	419505	.	T	C	222	.	DP=61;VDB=2.576671e-01;AF1=1;AC1=2;DP4=0,0,28,33;MQ=60;FQ=-211	GT:PL:GQ	1/1:255,184,0:99
Tb927_01_v4	419634	.	G	A	222	.	DP=64;VDB=4.126174e-01;AF1=1;AC1=2;DP4=0,0,33,30;MQ=60;FQ=-217	GT:PL:GQ	1/1:255,190,0:99
Tb927_01_v4	419646	.	C	G	225	.	DP=62;VDB=3.081591e-01;RPB=-1.069078e+00;AF1=0.5;AC1=1;DP4=7,7,23,25;MQ=60;FQ=141;PV4=1,0.39,1,0.19	GT:PL:GQ	0/1:255,0,168:99
Tb927_01_v4	419659	.	G	A	222	.	DP=61;VDB=4.011780e-01;AF1=1;AC1=2;DP4=0,0,28,32;MQ=60;FQ=-208	GT:PL:GQ	1/1:255,181,0:99
Tb927_01_v4	419701	.	T	C	222	.	DP=61;VDB=2.758710e-01;AF1=1;AC1=2;DP4=0,0,27,33;MQ=60;FQ=-208	GT:PL:GQ	1/1:255,181,0:99
Tb927_01_v4	419748	.	C	T	222	.	DP=65;VDB=1.602881e-01;AF1=1;AC1=2;DP4=0,0,31,33;MQ=60;FQ=-220	GT:PL:GQ	1/1:255,193,0:99
Tb927_01_v4	419856	.	C	T	222	.	DP=49;VDB=2.889666e-01;AF1=1;AC1=2;DP4=0,0,20,27;MQ=60;FQ=-168	GT:PL:GQ	1/1:255,141,0:99
Tb927_01_v4	419893	.	C	T	222	.	DP=44;VDB=4.878956e-03;AF1=1;AC1=2;DP4=0,0,18,21;MQ=60;FQ=-144	GT:PL:GQ	1/1:255,117,0:99
Tb927_01_v4	419897	.	G	T	139	.	DP=44;VDB=3.044545e-03;RPB=-5.149732e-01;AF1=0.5;AC1=1;DP4=16,17,6,5;MQ=60;FQ=142;PV4=1,1,1,1	GT:PL:GQ	0/1:169,0,255:99
Tb927_01_v4	419902	.	C	T	90	.	DP=45;VDB=1.616488e-03;RPB=4.872651e-01;AF1=0.5;AC1=1;DP4=14,18,5,5;MQ=60;FQ=93;PV4=1,0.022,1,1	GT:PL:GQ	0/1:120,0,255:99
Tb927_01_v4	419903	.	T	G	87	.	DP=46;VDB=1.685007e-03;RPB=8.193174e-01;AF1=0.5;AC1=1;DP4=15,18,6,4;MQ=60;FQ=90;PV4=0.49,0.00046,1,1	GT:PL:GQ	0/1:117,0,255:99
Tb927_01_v4	419904	.	A	C	75	.	DP=47;VDB=2.355947e-03;RPB=7.612788e-01;AF1=0.5;AC1=1;DP4=15,19,5,4;MQ=60;FQ=78;PV4=0.71,0.098,1,1	GT:PL:GQ	0/1:105,0,255:99
Tb927_01_v4	419905	.	tagag	tag	117	.	INDEL;IS=8,0.170213;DP=47;VDB=1.767458e-01;AF1=0.5;AC1=1;DP4=10,13,4,2;MQ=60;FQ=120;PV4=0.39,0.21,1,0.094	GT:PL:GQ	0/1:155,0,255:99
Tb927_01_v4	419907	.	G	T	142	.	DP=38;VDB=1.144881e-03;RPB=-8.307222e-02;AF1=0.5;AC1=1;DP4=10,16,6,5;MQ=60;FQ=145;PV4=0.48,0.5,1,1	GT:PL:GQ	0/1:172,0,255:99
Tb927_01_v4	419970	.	G	A	222	.	DP=66;VDB=8.559323e-02;AF1=1;AC1=2;DP4=0,0,22,43;MQ=60;FQ=-223	GT:PL:GQ	1/1:255,196,0:99
Tb927_01_v4	420029	.	C	A	222	.	DP=73;VDB=4.432701e-01;AF1=1;AC1=2;DP4=0,0,45,28;MQ=60;FQ=-247	GT:PL:GQ	1/1:255,220,0:99
Tb927_01_v4	420072	.	G	A	222	.	DP=72;VDB=4.414732e-01;AF1=1;AC1=2;DP4=0,0,47,25;MQ=60;FQ=-244	GT:PL:GQ	1/1:255,217,0:99
Tb927_01_v4	420232	.	G	A	225	.	DP=51;VDB=2.395649e-01;RPB=-2.247569e-01;AF1=0.5;AC1=1;DP4=14,8,12,16;MQ=60;FQ=225;PV4=0.17,0.057,1,1	GT:PL:GQ	0/1:255,0,255:99
Tb927_01_v4	420457	.	G	A	222	.	DP=61;VDB=1.119244e-01;AF1=1;AC1=2;DP4=0,0,33,27;MQ=60;FQ=-208	GT:PL:GQ	1/1:255,181,0:99
Tb927_01_v4	420661	.	G	A	222	.	DP=77;VDB=3.649257e-01;AF1=1;AC1=2;DP4=0,0,37,39;MQ=60;FQ=-256	GT:PL:GQ	1/1:255,229,0:99
Tb927_01_v4	420682	.	C	T	222	.	DP=89;VDB=4.515333e-01;AF1=1;AC1=2;DP4=0,0,41,47;MQ=60;FQ=-282	GT:PL:GQ	1/1:255,255,0:99
Tb927_01_v4	420794	.	T	C	222	.	DP=90;VDB=1.987579e-01;AF1=1;AC1=2;DP4=0,0,48,41;MQ=60;FQ=-282	GT:PL:GQ	1/1:255,255,0:99
Tb927_01_v4	420859	.	A	G	222	.	DP=68;VDB=4.142194e-01;AF1=1;AC1=2;DP4=0,0,36,31;MQ=60;FQ=-229	GT:PL:GQ	1/1:255,202,0:99
Tb927_01_v4	420940	.	A	G	222	.	DP=60;VDB=1.931770e-01;AF1=1;AC1=2;DP4=0,0,28,32;MQ=60;FQ=-208	GT:PL:GQ	1/1:255,181,0:99
Tb927_01_v4	420945	.	T	C	222	.	DP=61;VDB=3.996204e-01;AF1=1;AC1=2;DP4=0,0,29,31;MQ=60;FQ=-208	GT:PL:GQ	1/1:255,181,0:99
Tb927_01_v4	421135	.	G	A	222	.	DP=76;VDB=2.705269e-01;AF1=1;AC1=2;DP4=0,0,31,45;MQ=60;FQ=-256	GT:PL:GQ	1/1:255,229,0:99
Tb927_01_v4	421193	.	A	G	222	.	DP=94;VDB=7.121475e-02;AF1=1;AC1=2;DP4=0,0,44,49;MQ=60;FQ=-282	GT:PL:GQ	1/1:255,255,0:99
Tb927_01_v4	421420	.	G	C	222	.	DP=61;VDB=3.740310e-01;AF1=1;AC1=2;DP4=0,0,26,35;MQ=60;FQ=-211	GT:PL:GQ	1/1:255,184,0:99
Tb927_01_v4	421464	.	T	C	222	.	DP=70;VDB=3.381791e-01;AF1=1;AC1=2;DP4=0,0,25,43;MQ=60;FQ=-232	GT:PL:GQ	1/1:255,205,0:99
Tb927_01_v4	421495	.	A	G	222	.	DP=75;VDB=4.374673e-01;AF1=1;AC1=2;DP4=0,0,26,49;MQ=60;FQ=-253	GT:PL:GQ	1/1:255,226,0:99
Tb927_01_v4	421524	.	A	G	222	.	DP=66;VDB=3.840036e-01;AF1=1;AC1=2;DP4=0,0,31,34;MQ=60;FQ=-223	GT:PL:GQ	1/1:255,196,0:99
Tb927_01_v4	421576	.	C	G	222	.	DP=68;VDB=1.692959e-01;AF1=1;AC1=2;DP4=0,0,36,31;MQ=60;FQ=-229	GT:PL:GQ	1/1:255,202,0:99
Tb927_01_v4	421805	.	A	T	222	.	DP=76;VDB=4.551727e-01;AF1=1;AC1=2;DP4=0,0,33,43;MQ=60;FQ=-256	GT:PL:GQ	1/1:255,229,0:99
Tb927_01_v4	421861	.	G	A	222	.	DP=83;VDB=4.313478e-01;AF1=1;AC1=2;DP4=0,0,50,31;MQ=60;FQ=-271	GT:PL:GQ	1/1:255,244,0:99
Tb927_01_v4	421909	.	G	A	222	.	DP=86;VDB=3.509172e-01;AF1=1;AC1=2;DP4=0,0,48,36;MQ=60;FQ=-280	GT:PL:GQ	1/1:255,253,0:99
Tb927_01_v4	422238	.	G	C	222	.	DP=61;VDB=3.568243e-01;AF1=1;AC1=2;DP4=0,0,32,29;MQ=60;FQ=-211	GT:PL:GQ	1/1:255,184,0:99
Tb927_01_v4	422329	.	T	C	222	.	DP=77;VDB=2.745698e-01;AF1=1;AC1=2;DP4=0,0,37,39;MQ=60;FQ=-256	GT:PL:GQ	1/1:255,229,0:99
Tb927_01_v4	422509	.	C	T	222	.	DP=57;VDB=3.087966e-01;AF1=1;AC1=2;DP4=0,0,23,34;MQ=60;FQ=-199	GT:PL:GQ	1/1:255,172,0:99
Tb927_01_v4	422563	.	G	A	222	.	DP=62;VDB=4.053456e-01;AF1=1;AC1=2;DP4=0,0,26,35;MQ=60;FQ=-211	GT:PL:GQ	1/1:255,184,0:99
Tb927_01_v4	422737	.	G	A	222	.	DP=55;VDB=3.700618e-01;AF1=1;AC1=2;DP4=0,0,28,24;MQ=60;FQ=-184	GT:PL:GQ	1/1:255,157,0:99
Tb927_01_v4	422908	.	C	T	200	.	DP=64;VDB=5.831516e-02;RPB=1.378882e-01;AF1=0.5;AC1=1;DP4=18,22,10,9;MQ=60;FQ=203;PV4=0.78,0.066,1,0.15	GT:PL:GQ	0/1:230,0,255:99
Tb927_01_v4	423149	.	T	C	222	.	DP=64;VDB=3.668956e-01;AF1=1;AC1=2;DP4=0,0,29,34;MQ=60;FQ=-217	GT:PL:GQ	1/1:255,190,0:99
Tb927_01_v4	423154	.	G	A	222	.	DP=66;VDB=3.259980e-01;AF1=1;AC1=2;DP4=0,0,29,34;MQ=60;FQ=-217	GT:PL:GQ	1/1:255,190,0:99
Tb927_01_v4	423202	.	T	C	222	.	DP=77;VDB=4.529459e-01;AF1=1;AC1=2;DP4=0,0,46,30;MQ=60;FQ=-256	GT:PL:GQ	1/1:255,229,0:99
Tb927_01_v4	423292	.	G	A	222	.	DP=61;VDB=3.292471e-01;AF1=1;AC1=2;DP4=0,0,28,29;MQ=60;FQ=-199	GT:PL:GQ	1/1:255,172,0:99
Tb927_01_v4	423319	.	A	T	222	.	DP=58;VDB=2.135629e-01;AF1=1;AC1=2;DP4=0,0,23,34;MQ=60;FQ=-199	GT:PL:GQ	1/1:255,172,0:99
Tb927_01_v4	423497	.	C	T	222	.	DP=71;VDB=3.934411e-01;AF1=1;AC1=2;DP4=0,0,38,33;MQ=60;FQ=-241	GT:PL:GQ	1/1:255,214,0:99
Tb927_01_v4	423705	.	C	T	222	.	DP=61;VDB=1.488988e-01;AF1=1;AC1=2;DP4=0,0,42,17;MQ=60;FQ=-205	GT:PL:GQ	1/1:255,178,0:99
Tb927_01_v4	423706	.	T	G	222	.	DP=61;VDB=2.372518e-01;AF1=1;AC1=2;DP4=0,0,42,17;MQ=60;FQ=-205	GT:PL:GQ	1/1:255,178,0:99
Tb927_01_v4	423760	.	A	G	222	.	DP=69;VDB=3.695443e-01;AF1=1;AC1=2;DP4=0,0,33,36;MQ=60;FQ=-235	GT:PL:GQ	1/1:255,208,0:99
Tb927_01_v4	423919	.	A	G	222	.	DP=90;VDB=4.967325e-01;AF1=1;AC1=2;DP4=0,0,40,50;MQ=60;FQ=-282	GT:PL:GQ	1/1:255,255,0:99
Tb927_01_v4	423947	.	T	C	222	.	DP=80;VDB=3.689922e-01;AF1=1;AC1=2;DP4=0,0,41,39;MQ=60;FQ=-268	GT:PL:GQ	1/1:255,241,0:99
Tb927_01_v4	424719	.	A	G	222	.	DP=62;VDB=2.099779e-01;AF1=1;AC1=2;DP4=0,0,36,26;MQ=60;FQ=-214	GT:PL:GQ	1/1:255,187,0:99
Tb927_01_v4	424972	.	G	A	222	.	DP=62;VDB=8.940911e-02;AF1=1;AC1=2;DP4=0,0,27,34;MQ=60;FQ=-211	GT:PL:GQ	1/1:255,184,0:99
Tb927_01_v4	425177	.	G	A	222	.	DP=79;VDB=4.567405e-01;AF1=1;AC1=2;DP4=0,0,29,50;MQ=60;FQ=-265	GT:PL:GQ	1/1:255,238,0:99
Tb927_01_v4	425441	.	A	G	222	.	DP=72;VDB=1.786634e-01;AF1=1;AC1=2;DP4=0,0,38,33;MQ=60;FQ=-241	GT:PL:GQ	1/1:255,214,0:99
Tb927_01_v4	425453	.	T	C	222	.	DP=65;VDB=2.703736e-01;AF1=1;AC1=2;DP4=0,0,33,31;MQ=60;FQ=-220	GT:PL:GQ	1/1:255,193,0:99
Tb927_01_v4	425454	.	G	A	222	.	DP=65;VDB=3.837492e-01;AF1=1;AC1=2;DP4=0,0,31,33;MQ=60;FQ=-220	GT:PL:GQ	1/1:255,193,0:99
Tb927_01_v4	425474	.	A	G	222	.	DP=68;VDB=3.241237e-01;AF1=1;AC1=2;DP4=0,0,38,29;MQ=60;FQ=-229	GT:PL:GQ	1/1:255,202,0:99
Tb927_01_v4	425626	.	C	T	225	.	DP=66;VDB=1.657999e-01;RPB=-1.233786e+00;AF1=0.5;AC1=1;DP4=16,24,16,9;MQ=60;FQ=225;PV4=0.077,0.31,1,1	GT:PL:GQ	0/1:255,0,255:99
Tb927_01_v4	425663	.	C	T	222	.	DP=79;VDB=4.311564e-01;AF1=1;AC1=2;DP4=0,0,37,34;MQ=60;FQ=-241	GT:PL:GQ	1/1:255,214,0:99
Tb927_01_v4	425683	.	A	C	222	.	DP=76;VDB=3.711187e-01;AF1=1;AC1=2;DP4=0,0,45,30;MQ=60;FQ=-253	GT:PL:GQ	1/1:255,226,0:99
Tb927_01_v4	425689	.	G	C	222	.	DP=76;VDB=3.663649e-01;AF1=1;AC1=2;DP4=0,0,42,34;MQ=60;FQ=-256	GT:PL:GQ	1/1:255,229,0:99
Tb927_01_v4	425696	.	C	A	222	.	DP=80;VDB=4.445797e-01;AF1=1;AC1=2;DP4=0,0,43,34;MQ=60;FQ=-259	GT:PL:GQ	1/1:255,232,0:99
Tb927_01_v4	425864	.	C	T	222	.	DP=64;VDB=3.482760e-01;AF1=1;AC1=2;DP4=0,0,26,37;MQ=60;FQ=-217	GT:PL:GQ	1/1:255,190,0:99
Tb927_01_v4	426011	.	C	A	222	.	DP=75;VDB=3.374799e-01;AF1=1;AC1=2;DP4=0,0,30,45;MQ=60;FQ=-253	GT:PL:GQ	1/1:255,226,0:99
Tb927_01_v4	426026	.	G	A	222	.	DP=78;VDB=4.413267e-01;AF1=1;AC1=2;DP4=0,0,29,49;MQ=60;FQ=-262	GT:PL:GQ	1/1:255,235,0:99
Tb927_01_v4	426134	.	G	A	225	.	DP=73;VDB=4.126823e-02;RPB=-1.296402e+00;AF1=0.5;AC1=1;DP4=14,16,17,25;MQ=60;FQ=225;PV4=0.64,1,1,0.0047	GT:PL:GQ	0/1:255,0,255:99
Tb927_01_v4	426339	.	T	C	222	.	DP=66;VDB=3.474219e-01;AF1=1;AC1=2;DP4=0,0,37,28;MQ=60;FQ=-223	GT:PL:GQ	1/1:255,196,0:99
Tb927_01_v4	426495	.	T	C	222	.	DP=65;VDB=3.970039e-01;AF1=1;AC1=2;DP4=0,0,35,30;MQ=60;FQ=-223	GT:PL:GQ	1/1:255,196,0:99
Tb927_01_v4	426611	.	C	T	222	.	DP=71;VDB=3.546914e-01;AF1=1;AC1=2;DP4=0,0,35,35;MQ=60;FQ=-238	GT:PL:GQ	1/1:255,211,0:99
Tb927_01_v4	427100	.	C	T	222	.	DP=58;VDB=6.838047e-02;AF1=1;AC1=2;DP4=0,0,24,32;MQ=60;FQ=-196	GT:PL:GQ	1/1:255,169,0:99
Tb927_01_v4	427198	.	T	C	222	.	DP=57;VDB=2.128482e-01;AF1=1;AC1=2;DP4=0,0,30,27;MQ=60;FQ=-199	GT:PL:GQ	1/1:255,172,0:99
Tb927_01_v4	427698	.	G	A	222	.	DP=64;VDB=3.722631e-01;AF1=1;AC1=2;DP4=0,0,32,31;MQ=60;FQ=-217	GT:PL:GQ	1/1:255,190,0:99
Tb927_01_v4	428287	.	A	G	222	.	DP=91;VDB=4.950346e-01;AF1=1;AC1=2;DP4=0,0,48,42;MQ=60;FQ=-282	GT:PL:GQ	1/1:255,255,0:99
Tb927_01_v4	428325	.	T	C	222	.	DP=74;VDB=2.198927e-01;AF1=1;AC1=2;DP4=0,0,41,33;MQ=60;FQ=-250	GT:PL:GQ	1/1:255,223,0:99
Tb927_01_v4	428333	.	G	A	222	.	DP=73;VDB=2.680270e-01;AF1=1;AC1=2;DP4=0,0,40,32;MQ=60;FQ=-244	GT:PL:GQ	1/1:255,217,0:99
Tb927_01_v4	428461	.	A	G	222	.	DP=61;VDB=4.026814e-01;AF1=1;AC1=2;DP4=0,0,33,28;MQ=60;FQ=-211	GT:PL:GQ	1/1:255,184,0:99
Tb927_01_v4	428520	.	G	A	222	.	DP=61;VDB=3.013219e-01;AF1=1;AC1=2;DP4=0,0,27,32;MQ=60;FQ=-205	GT:PL:GQ	1/1:255,178,0:99
Tb927_01_v4	428541	.	G	A	222	.	DP=57;VDB=2.963414e-01;AF1=1;AC1=2;DP4=0,0,19,36;MQ=60;FQ=-193	GT:PL:GQ	1/1:255,166,0:99
Tb927_01_v4	428606	.	G	A	225	.	DP=49;VDB=1.449281e-01;RPB=3.075130e+00;AF1=0.5;AC1=1;DP4=7,19,6,17;MQ=60;FQ=225;PV4=1,0.032,1,0.49	GT:PL:GQ	0/1:255,0,255:99
Tb927_01_v4	428620	.	G	T	225	.	DP=54;VDB=2.904760e-01;RPB=-2.755100e+00;AF1=0.5;AC1=1;DP4=9,13,12,20;MQ=60;FQ=225;PV4=1,0.23,1,1	GT:PL:GQ	0/1:255,0,255:99
Tb927_01_v4	428654	.	T	G	222	.	DP=71;VDB=4.261510e-01;AF1=1;AC1=2;DP4=0,0,28,42;MQ=60;FQ=-238	GT:PL:GQ	1/1:255,211,0:99
Tb927_01_v4	428756	.	T	C	222	.	DP=72;VDB=2.752272e-01;AF1=1;AC1=2;DP4=0,0,34,37;MQ=60;FQ=-241	GT:PL:GQ	1/1:255,214,0:99
Tb927_01_v4	428759	.	C	T	222	.	DP=73;VDB=1.596906e-01;AF1=1;AC1=2;DP4=0,0,33,38;MQ=60;FQ=-241	GT:PL:GQ	1/1:255,214,0:99
Tb927_01_v4	428828	.	C	T	222	.	DP=91;VDB=4.415187e-01;AF1=1;AC1=2;DP4=0,0,45,44;MQ=60;FQ=-282	GT:PL:GQ	1/1:255,255,0:99
Tb927_01_v4	428841	.	C	A	222	.	DP=80;VDB=4.206625e-01;AF1=1;AC1=2;DP4=0,0,42,38;MQ=60;FQ=-268	GT:PL:GQ	1/1:255,241,0:99
Tb927_01_v4	428923	.	G	T	215	.	DP=56;VDB=1.673705e-01;RPB=-9.832293e-01;AF1=0.5;AC1=1;DP4=23,13,12,8;MQ=60;FQ=218;PV4=0.78,0.15,1,0.42	GT:PL:GQ	0/1:245,0,255:99
Tb927_01_v4	429259	.	C	T	222	.	DP=55;VDB=2.155199e-01;AF1=1;AC1=2;DP4=0,0,25,30;MQ=60;FQ=-193	GT:PL:GQ	1/1:255,166,0:99
Tb927_01_v4	429268	.	C	T	222	.	DP=53;VDB=2.205241e-01;AF1=1;AC1=2;DP4=0,0,22,27;MQ=60;FQ=-175	GT:PL:GQ	1/1:255,148,0:99
Tb927_01_v4	429325	.	G	T	222	.	DP=81;VDB=1.897797e-01;AF1=1;AC1=2;DP4=0,0,35,38;MQ=60;FQ=-247	GT:PL:GQ	1/1:255,220,0:99
Tb927_01_v4	429400	.	G	A	222	.	DP=73;VDB=2.610964e-01;AF1=1;AC1=2;DP4=0,0,36,37;MQ=60;FQ=-247	GT:PL:GQ	1/1:255,220,0:99
Tb927_01_v4	429508	.	T	C	222	.	DP=62;VDB=4.076201e-01;AF1=1;AC1=2;DP4=0,0,37,25;MQ=60;FQ=-214	GT:PL:GQ	1/1:255,187,0:99
Tb927_01_v4	429753	.	G	A	222	.	DP=71;VDB=1.740622e-01;AF1=1;AC1=2;DP4=0,0,35,34;MQ=60;FQ=-235	GT:PL:GQ	1/1:255,208,0:99
Tb927_01_v4	429812	.	A	G	222	.	DP=61;VDB=2.801301e-01;AF1=1;AC1=2;DP4=0,0,28,33;MQ=60;FQ=-211	GT:PL:GQ	1/1:255,184,0:99
Tb927_01_v4	429907	.	A	G	222	.	DP=71;VDB=1.061613e-01;AF1=1;AC1=2;DP4=0,0,28,40;MQ=60;FQ=-232	GT:PL:GQ	1/1:255,205,0:99
Tb927_01_v4	429949	.	T	C	222	.	DP=66;VDB=8.772595e-02;AF1=1;AC1=2;DP4=0,0,32,34;MQ=60;FQ=-226	GT:PL:GQ	1/1:255,199,0:99
Tb927_01_v4	430050	.	G	C	222	.	DP=64;VDB=3.607071e-01;AF1=1;AC1=2;DP4=0,0,31,33;MQ=60;FQ=-220	GT:PL:GQ	1/1:255,193,0:99
Tb927_01_v4	430056	.	A	G	222	.	DP=62;VDB=3.035477e-01;AF1=1;AC1=2;DP4=0,0,29,33;MQ=60;FQ=-214	GT:PL:GQ	1/1:255,187,0:99
Tb927_01_v4	430168	.	G	A	222	.	DP=56;VDB=3.496006e-01;AF1=1;AC1=2;DP4=0,0,29,25;MQ=60;FQ=-190	GT:PL:GQ	1/1:255,163,0:99
Tb927_01_v4	430300	.	T	C	222	.	DP=64;VDB=9.951869e-02;AF1=1;AC1=2;DP4=0,0,25,39;MQ=60;FQ=-220	GT:PL:GQ	1/1:255,193,0:99
Tb927_01_v4	430634	.	T	C	222	.	DP=69;VDB=3.587741e-01;AF1=1;AC1=2;DP4=0,0,34,33;MQ=60;FQ=-229	GT:PL:GQ	1/1:255,202,0:99
Tb927_01_v4	430645	.	C	T	222	.	DP=63;VDB=4.082841e-01;AF1=1;AC1=2;DP4=0,0,34,28;MQ=60;FQ=-214	GT:PL:GQ	1/1:255,187,0:99
Tb927_01_v4	430705	.	G	T	173	.	DP=45;VDB=3.048734e-01;AF1=1;AC1=2;DP4=0,0,10,25;MQ=60;FQ=-132	GT:PL:GQ	1/1:206,105,0:99
Tb927_01_v4	430711	.	T	C	222	.	DP=49;VDB=2.707992e-01;AF1=1;AC1=2;DP4=0,0,13,36;MQ=60;FQ=-175	GT:PL:GQ	1/1:255,148,0:99
Tb927_01_v4	430843	.	G	A	192	.	DP=74;VDB=1.904640e-01;RPB=1.214117e+00;AF1=0.5;AC1=1;DP4=27,24,8,13;MQ=60;FQ=195;PV4=0.31,0.029,1,1	GT:PL:GQ	0/1:222,0,255:99
Tb927_01_v4	430845	.	C	T	222	.	DP=77;VDB=2.749577e-01;AF1=1;AC1=2;DP4=0,0,35,38;MQ=60;FQ=-247	GT:PL:GQ	1/1:255,220,0:99
Tb927_01_v4	430907	.	A	C	222	.	DP=81;VDB=4.043210e-01;AF1=1;AC1=2;DP4=0,0,37,43;MQ=60;FQ=-268	GT:PL:GQ	1/1:255,241,0:99
Tb927_01_v4	430942	.	T	C	225	.	DP=60;VDB=2.790581e-01;RPB=1.040123e+00;AF1=0.5;AC1=1;DP4=14,13,18,15;MQ=60;FQ=225;PV4=1,0.35,0.19,1	GT:PL:GQ	0/1:255,0,255:99
Tb927_01_v4	430977	.	G	A	222	.	DP=74;VDB=3.887633e-01;AF1=1;AC1=2;DP4=0,0,47,27;MQ=60;FQ=-250	GT:PL:GQ	1/1:255,223,0:99
Tb927_01_v4	430985	.	A	G	222	.	DP=71;VDB=4.385846e-01;AF1=1;AC1=2;DP4=0,0,43,28;MQ=60;FQ=-241	GT:PL:GQ	1/1:255,214,0:99
Tb927_01_v4	431070	.	C	T	222	.	DP=58;VDB=3.379421e-01;AF1=1;AC1=2;DP4=0,0,28,30;MQ=60;FQ=-202	GT:PL:GQ	1/1:255,175,0:99
Tb927_01_v4	431137	.	A	G	222	.	DP=71;VDB=3.072495e-01;AF1=1;AC1=2;DP4=0,0,29,41;MQ=60;FQ=-238	GT:PL:GQ	1/1:255,211,0:99
Tb927_01_v4	431180	.	C	G	222	.	DP=61;VDB=1.212116e-01;AF1=1;AC1=2;DP4=0,0,28,32;MQ=60;FQ=-208	GT:PL:GQ	1/1:255,181,0:99
Tb927_01_v4	431470	.	A	C	222	.	DP=60;VDB=3.848014e-01;AF1=1;AC1=2;DP4=0,0,26,32;MQ=60;FQ=-202	GT:PL:GQ	1/1:255,175,0:99
Tb927_01_v4	432004	.	T	C	183	.	DP=62;VDB=1.675778e-01;RPB=1.526895e-01;AF1=0.5;AC1=1;DP4=20,23,9,10;MQ=60;FQ=186;PV4=1,0.032,1,0.018	GT:PL:GQ	0/1:213,0,255:99
Tb927_01_v4	432038	.	G	A	222	.	DP=55;VDB=1.876779e-01;AF1=1;AC1=2;DP4=0,0,25,29;MQ=60;FQ=-190	GT:PL:GQ	1/1:255,163,0:99
Tb927_01_v4	432260	.	T	C	222	.	DP=64;VDB=3.322232e-01;AF1=1;AC1=2;DP4=0,0,31,32;MQ=60;FQ=-217	GT:PL:GQ	1/1:255,190,0:99
Tb927_01_v4	432340	.	G	A	222	.	DP=56;VDB=2.926017e-01;AF1=1;AC1=2;DP4=0,0,31,24;MQ=60;FQ=-193	GT:PL:GQ	1/1:255,166,0:99
Tb927_01_v4	432542	.	G	C	222	.	DP=52;VDB=1.638605e-01;AF1=1;AC1=2;DP4=0,0,30,22;MQ=60;FQ=-184	GT:PL:GQ	1/1:255,157,0:99
Tb927_01_v4	432685	.	A	T	222	.	DP=57;VDB=2.046619e-01;AF1=1;AC1=2;DP4=0,0,29,27;MQ=60;FQ=-196	GT:PL:GQ	1/1:255,169,0:99
Tb927_01_v4	432943	.	T	C	222	.	DP=51;VDB=1.108288e-01;AF1=1;AC1=2;DP4=0,0,29,22;MQ=60;FQ=-181	GT:PL:GQ	1/1:255,154,0:99
Tb927_01_v4	433585	.	T	A	222	.	DP=76;VDB=2.801535e-01;AF1=1;AC1=2;DP4=0,0,35,39;MQ=60;FQ=-250	GT:PL:GQ	1/1:255,223,0:99
Tb927_01_v4	433762	.	A	G	222	.	DP=59;VDB=2.554456e-01;AF1=1;AC1=2;DP4=0,0,29,29;MQ=60;FQ=-202	GT:PL:GQ	1/1:255,175,0:99
Tb927_01_v4	433900	.	C	G	222	.	DP=59;VDB=3.361252e-01;AF1=1;AC1=2;DP4=0,0,35,23;MQ=60;FQ=-202	GT:PL:GQ	1/1:255,175,0:99
Tb927_01_v4	434104	.	G	C	222	.	DP=76;VDB=3.609561e-01;AF1=1;AC1=2;DP4=0,0,38,38;MQ=60;FQ=-256	GT:PL:GQ	1/1:255,229,0:99
Tb927_01_v4	434269	.	G	A	222	.	DP=77;VDB=4.329799e-01;AF1=1;AC1=2;DP4=0,0,39,38;MQ=60;FQ=-259	GT:PL:GQ	1/1:255,232,0:99
Tb927_01_v4	434916	.	A	G	222	.	DP=70;VDB=4.262703e-01;AF1=1;AC1=2;DP4=0,0,32,35;MQ=60;FQ=-229	GT:PL:GQ	1/1:255,202,0:99
Tb927_01_v4	434950	.	T	C	222	.	DP=69;VDB=7.112203e-02;AF1=1;AC1=2;DP4=0,0,26,43;MQ=60;FQ=-235	GT:PL:GQ	1/1:255,208,0:99
Tb927_01_v4	434998	.	G	A	222	.	DP=73;VDB=4.428413e-01;AF1=1;AC1=2;DP4=0,0,36,36;MQ=60;FQ=-244	GT:PL:GQ	1/1:255,217,0:99
Tb927_01_v4	435759	.	A	G	222	.	DP=65;VDB=3.603289e-01;AF1=1;AC1=2;DP4=0,0,27,36;MQ=60;FQ=-214	GT:PL:GQ	1/1:255,187,0:99
Tb927_01_v4	435900	.	C	G	222	.	DP=55;VDB=3.778506e-01;AF1=1;AC1=2;DP4=0,0,24,29;MQ=60;FQ=-187	GT:PL:GQ	1/1:255,160,0:99
Tb927_01_v4	435953	.	A	G	222	.	DP=49;VDB=3.629856e-01;AF1=1;AC1=2;DP4=0,0,29,20;MQ=60;FQ=-175	GT:PL:GQ	1/1:255,148,0:99
Tb927_01_v4	436022	.	G	A	222	.	DP=69;VDB=4.250370e-01;AF1=1;AC1=2;DP4=0,0,40,27;MQ=60;FQ=-229	GT:PL:GQ	1/1:255,202,0:99
Tb927_01_v4	436053	.	A	G	222	.	DP=55;VDB=3.705852e-01;AF1=1;AC1=2;DP4=0,0,28,23;MQ=60;FQ=-181	GT:PL:GQ	1/1:255,154,0:99
Tb927_01_v4	436054	.	C	T	222	.	DP=55;VDB=3.057210e-01;RPB=-1.767767e-01;AF1=1;AC1=2;DP4=1,0,23,25;MQ=60;FQ=-146;PV4=0.49,1,1,0.33	GT:PL:GQ	1/1:255,119,0:99
Tb927_01_v4	436087	.	cgaggaggaggaggagg	cGAGgaggaggaggaggagg	217	.	INDEL;IS=12,0.272727;DP=44;VDB=8.486358e-03;AF1=0.5;AC1=1;DP4=8,7,8,4;MQ=60;FQ=217;PV4=0.7,1,1,0.017	GT:PL:GQ	0/1:255,0,255:99
Tb927_01_v4	436087	.	C	T	222	.	DP=44;VDB=2.423776e-01;AF1=1;AC1=2;DP4=0,0,16,18;MQ=60;FQ=-129	GT:PL:GQ	1/1:255,102,0:99
Tb927_01_v4	436162	.	C	T	222	.	DP=75;VDB=3.928119e-01;AF1=1;AC1=2;DP4=0,0,38,34;MQ=60;FQ=-244	GT:PL:GQ	1/1:255,217,0:99
Tb927_01_v4	436224	.	A	G	222	.	DP=57;VDB=3.860368e-01;AF1=1;AC1=2;DP4=0,0,28,29;MQ=60;FQ=-199	GT:PL:GQ	1/1:255,172,0:99
Tb927_01_v4	436386	.	C	G	222	.	DP=68;VDB=3.893016e-01;AF1=1;AC1=2;DP4=0,0,36,31;MQ=60;FQ=-229	GT:PL:GQ	1/1:255,202,0:99
Tb927_01_v4	436463	.	G	T	222	.	DP=73;VDB=1.885302e-01;AF1=1;AC1=2;DP4=0,0,49,24;MQ=60;FQ=-247	GT:PL:GQ	1/1:255,220,0:99
Tb927_01_v4	436589	.	C	T	222	.	DP=70;VDB=1.135070e-01;AF1=1;AC1=2;DP4=0,0,35,32;MQ=60;FQ=-229	GT:PL:GQ	1/1:255,202,0:99
Tb927_01_v4	436695	.	G	C	222	.	DP=65;VDB=1.335896e-01;AF1=1;AC1=2;DP4=0,0,28,37;MQ=60;FQ=-223	GT:PL:GQ	1/1:255,196,0:99
Tb927_01_v4	436719	.	C	T	222	.	DP=63;VDB=4.069222e-01;AF1=1;AC1=2;DP4=0,0,24,38;MQ=60;FQ=-214	GT:PL:GQ	1/1:255,187,0:99
Tb927_01_v4	436729	.	C	T	222	.	DP=67;VDB=2.892920e-01;AF1=1;AC1=2;DP4=0,0,25,38;MQ=60;FQ=-217	GT:PL:GQ	1/1:255,190,0:99
Tb927_01_v4	437017	.	T	G	222	.	DP=49;VDB=3.520698e-01;AF1=1;AC1=2;DP4=0,0,24,25;MQ=60;FQ=-175	GT:PL:GQ	1/1:255,148,0:99
Tb927_01_v4	437115	.	T	G	222	.	DP=77;VDB=4.033094e-01;AF1=1;AC1=2;DP4=0,0,28,49;MQ=60;FQ=-259	GT:PL:GQ	1/1:255,232,0:99
Tb927_01_v4	437254	.	A	G	222	.	DP=70;VDB=4.317209e-01;AF1=1;AC1=2;DP4=0,0,33,36;MQ=60;FQ=-235	GT:PL:GQ	1/1:255,208,0:99
Tb927_01_v4	437293	.	C	G	222	.	DP=63;VDB=4.059579e-01;AF1=1;AC1=2;DP4=0,0,29,32;MQ=60;FQ=-211	GT:PL:GQ	1/1:255,184,0:99
Tb927_01_v4	437604	.	T	C	222	.	DP=70;VDB=4.320975e-01;AF1=1;AC1=2;DP4=0,0,34,36;MQ=60;FQ=-238	GT:PL:GQ	1/1:255,211,0:99
Tb927_01_v4	437634	.	T	C	222	.	DP=55;VDB=1.885612e-01;AF1=1;AC1=2;DP4=0,0,30,24;MQ=60;FQ=-190	GT:PL:GQ	1/1:255,163,0:99
Tb927_01_v4	437725	.	T	C	222	.	DP=70;VDB=4.248458e-01;AF1=1;AC1=2;DP4=0,0,41,29;MQ=60;FQ=-238	GT:PL:GQ	1/1:255,211,0:99
Tb927_01_v4	438039	.	G	A	187	.	DP=59;VDB=1.748533e-01;RPB=1.007860e+00;AF1=0.5;AC1=1;DP4=21,20,10,7;MQ=60;FQ=190;PV4=0.77,1,1,1	GT:PL:GQ	0/1:217,0,255:99
Tb927_01_v4	438057	.	A	G	222	.	DP=66;VDB=2.275339e-01;AF1=1;AC1=2;DP4=0,0,31,34;MQ=60;FQ=-223	GT:PL:GQ	1/1:255,196,0:99
Tb927_01_v4	438101	.	A	G	222	.	DP=74;VDB=3.966368e-01;AF1=1;AC1=2;DP4=0,0,39,33;MQ=60;FQ=-244	GT:PL:GQ	1/1:255,217,0:99
Tb927_01_v4	438108	.	A	G	222	.	DP=73;VDB=4.310229e-01;AF1=1;AC1=2;DP4=0,0,38,33;MQ=60;FQ=-241	GT:PL:GQ	1/1:255,214,0:99
Tb927_01_v4	438225	.	T	G	222	.	DP=69;VDB=2.965944e-01;AF1=1;AC1=2;DP4=0,0,39,30;MQ=60;FQ=-235	GT:PL:GQ	1/1:255,208,0:99
Tb927_01_v4	438259	.	C	T	222	.	DP=60;VDB=3.885150e-01;AF1=1;AC1=2;DP4=0,0,34,22;MQ=60;FQ=-196	GT:PL:GQ	1/1:255,169,0:99
Tb927_01_v4	438525	.	G	A	222	.	DP=50;VDB=2.503292e-01;AF1=1;AC1=2;DP4=0,0,21,27;MQ=60;FQ=-171	GT:PL:GQ	1/1:255,144,0:99
Tb927_01_v4	438537	.	cttttttt	cttttt	214	.	INDEL;IS=26,0.577778;DP=45;VDB=2.193694e-01;AF1=1;AC1=2;DP4=0,0,11,13;MQ=60;FQ=-107	GT:PL:GQ	1/1:255,72,0:99
Tb927_01_v4	438537	.	cttttttt	cttttt	214	.	INDEL;IS=26,0.577778;DP=45;VDB=2.193694e-01;AF1=1;AC1=2;DP4=0,0,11,13;MQ=60;FQ=-107	GT:PL:GQ	1/1:255,72,0:99
Tb927_01_v4	438537	.	cttttttt	cttttt	214	.	INDEL;IS=26,0.577778;DP=45;VDB=2.193694e-01;AF1=1;AC1=2;DP4=0,0,11,13;MQ=60;FQ=-107	GT:PL:GQ	1/1:255,72,0:99
Tb927_01_v4	438537	.	cttttttt	cttttt	214	.	INDEL;IS=26,0.577778;DP=45;VDB=2.193694e-01;AF1=1;AC1=2;DP4=0,0,11,13;MQ=60;FQ=-107	GT:PL:GQ	1/1:255,72,0:99
Tb927_01_v4	438541	.	T	A	7.8	.	DP=41;AF1=1;AC1=2;DP4=0,0,1,0;MQ=60;FQ=-30	GT:PL:GQ	1/1:37,3,0:4
Tb927_01_v4	438542	.	T	A	7.8	.	DP=41;AF1=1;AC1=2;DP4=0,0,1,0;MQ=60;FQ=-30	GT:PL:GQ	1/1:37,3,0:4
Tb927_01_v4	438543	.	T	A	6.98	.	DP=41;AF1=1;AC1=2;DP4=0,0,1,0;MQ=60;FQ=-30	GT:PL:GQ	1/1:36,3,0:4
Tb927_01_v4	438544	.	T	A	6.98	.	DP=28;AF1=1;AC1=2;DP4=0,0,1,0;MQ=60;FQ=-30	GT:PL:GQ	1/1:36,3,0:4
Tb927_01_v4	438674	.	G	A	222	.	DP=85;VDB=4.016976e-01;AF1=1;AC1=2;DP4=0,0,37,48;MQ=60;FQ=-282	GT:PL:GQ	1/1:255,255,0:99
Tb927_01_v4	438685	.	A	G	222	.	DP=86;VDB=1.261104e-01;AF1=1;AC1=2;DP4=0,0,38,47;MQ=60;FQ=-282	GT:PL:GQ	1/1:255,255,0:99
Tb927_01_v4	438734	.	C	T	222	.	DP=93;VDB=9.283476e-02;AF1=1;AC1=2;DP4=0,0,49,42;MQ=60;FQ=-282	GT:PL:GQ	1/1:255,255,0:99
Tb927_01_v4	438765	.	C	T	222	.	DP=80;VDB=2.728236e-01;AF1=1;AC1=2;DP4=0,0,47,32;MQ=60;FQ=-265	GT:PL:GQ	1/1:255,238,0:99
Tb927_01_v4	438772	.	G	T	222	.	DP=63;VDB=3.894190e-01;AF1=1;AC1=2;DP4=0,0,40,22;MQ=60;FQ=-214	GT:PL:GQ	1/1:255,187,0:99
Tb927_01_v4	438808	.	G	A	222	.	DP=62;VDB=3.542876e-01;AF1=1;AC1=2;DP4=0,0,36,26;MQ=60;FQ=-214	GT:PL:GQ	1/1:255,187,0:99
Tb927_01_v4	439066	.	A	G	225	.	DP=72;VDB=2.289423e-01;RPB=1.137305e+00;AF1=0.5;AC1=1;DP4=20,22,13,14;MQ=60;FQ=225;PV4=1,0.47,1,1	GT:PL:GQ	0/1:255,0,255:99
Tb927_01_v4	439076	.	G	A	225	.	DP=70;VDB=3.248931e-01;RPB=-1.403881e+00;AF1=0.5;AC1=1;DP4=12,14,24,20;MQ=60;FQ=225;PV4=0.62,1,1,0.32	GT:PL:GQ	0/1:255,0,255:99
Tb927_01_v4	439635	.	A	G	222	.	DP=69;VDB=3.182848e-01;RPB=-1.018964e+00;AF1=1;AC1=2;DP4=1,0,30,37;MQ=60;FQ=-205;PV4=0.46,1,1,0.25	GT:PL:GQ	1/1:255,178,0:99
Tb927_01_v4	439779	.	G	T	222	.	DP=66;VDB=2.141230e-01;AF1=1;AC1=2;DP4=0,0,23,40;MQ=60;FQ=-217	GT:PL:GQ	1/1:255,190,0:99
Tb927_01_v4	440048	.	A	G	184	.	DP=66;VDB=1.123007e-01;RPB=1.229457e+00;AF1=0.5;AC1=1;DP4=25,20,8,12;MQ=60;FQ=187;PV4=0.29,0.0022,1,1	GT:PL:GQ	0/1:214,0,255:99
Tb927_01_v4	440237	.	G	A	222	.	DP=72;VDB=3.551608e-01;AF1=1;AC1=2;DP4=0,0,30,41;MQ=60;FQ=-241	GT:PL:GQ	1/1:255,214,0:99
Tb927_01_v4	440247	.	A	C	222	.	DP=72;VDB=4.885662e-02;AF1=1;AC1=2;DP4=0,0,32,36;MQ=60;FQ=-232	GT:PL:GQ	1/1:255,205,0:99
Tb927_01_v4	440442	.	G	T	222	.	DP=71;VDB=2.846028e-01;AF1=1;AC1=2;DP4=0,0,43,28;MQ=60;FQ=-241	GT:PL:GQ	1/1:255,214,0:99
Tb927_01_v4	440526	.	T	A	195	.	DP=71;VDB=1.982721e-01;RPB=-2.151590e+00;AF1=0.5;AC1=1;DP4=17,33,7,13;MQ=60;FQ=198;PV4=1,1,1,0.3	GT:PL:GQ	0/1:225,0,255:99
Tb927_01_v4	440602	.	G	A	222	.	DP=69;VDB=1.178140e-01;AF1=1;AC1=2;DP4=0,0,39,29;MQ=60;FQ=-232	GT:PL:GQ	1/1:255,205,0:99
Tb927_01_v4	440608	.	G	C	222	.	DP=68;VDB=3.441444e-01;AF1=1;AC1=2;DP4=0,0,39,29;MQ=60;FQ=-232	GT:PL:GQ	1/1:255,205,0:99
Tb927_01_v4	440688	.	A	G	222	.	DP=74;VDB=9.974574e-02;AF1=1;AC1=2;DP4=0,0,45,29;MQ=60;FQ=-250	GT:PL:GQ	1/1:255,223,0:99
Tb927_01_v4	440740	.	C	G	222	.	DP=74;VDB=2.221617e-01;AF1=1;AC1=2;DP4=0,0,36,37;MQ=60;FQ=-247	GT:PL:GQ	1/1:255,220,0:99
Tb927_01_v4	440794	.	C	T	222	.	DP=81;VDB=1.734301e-01;AF1=1;AC1=2;DP4=0,0,46,32;MQ=60;FQ=-262	GT:PL:GQ	1/1:255,235,0:99
Tb927_01_v4	440911	.	C	A	222	.	DP=54;VDB=3.702338e-01;AF1=1;AC1=2;DP4=0,0,27,26;MQ=60;FQ=-187	GT:PL:GQ	1/1:255,160,0:99
Tb927_01_v4	440941	.	C	T	222	.	DP=57;VDB=3.522314e-01;AF1=1;AC1=2;DP4=0,0,26,30;MQ=60;FQ=-196	GT:PL:GQ	1/1:255,169,0:99
Tb927_01_v4	440973	.	T	C	222	.	DP=63;VDB=3.540824e-01;AF1=1;AC1=2;DP4=0,0,25,37;MQ=60;FQ=-214	GT:PL:GQ	1/1:255,187,0:99
Tb927_01_v4	440986	.	A	G	222	.	DP=74;VDB=4.216159e-01;AF1=1;AC1=2;DP4=0,0,30,44;MQ=60;FQ=-250	GT:PL:GQ	1/1:255,223,0:99
Tb927_01_v4	441021	.	C	T	222	.	DP=84;VDB=2.678024e-01;AF1=1;AC1=2;DP4=0,0,41,43;MQ=60;FQ=-280	GT:PL:GQ	1/1:255,253,0:99
Tb927_01_v4	441039	.	G	C	222	.	DP=81;VDB=2.593564e-01;AF1=1;AC1=2;DP4=0,0,38,42;MQ=60;FQ=-268	GT:PL:GQ	1/1:255,241,0:99
Tb927_01_v4	441727	.	G	A	225	.	DP=62;VDB=1.026141e-02;RPB=-1.147994e-01;AF1=0.5;AC1=1;DP4=14,11,20,17;MQ=60;FQ=225;PV4=1,0.022,1,1	GT:PL:GQ	0/1:255,0,255:99
Tb927_01_v4	441845	.	T	A	222	.	DP=69;VDB=9.020818e-02;AF1=1;AC1=2;DP4=0,0,30,39;MQ=60;FQ=-235	GT:PL:GQ	1/1:255,208,0:99
Tb927_01_v4	442067	.	C	A	225	.	DP=71;VDB=2.591318e-01;RPB=-6.385357e-01;AF1=0.5;AC1=1;DP4=17,28,16,10;MQ=60;FQ=225;PV4=0.083,0.0064,1,0.064	GT:PL:GQ	0/1:255,0,255:99
Tb927_01_v4	442156	.	C	G	222	.	DP=58;VDB=2.653974e-01;AF1=1;AC1=2;DP4=0,0,26,31;MQ=60;FQ=-199	GT:PL:GQ	1/1:255,172,0:99
Tb927_01_v4	442159	.	C	T	222	.	DP=60;VDB=1.332645e-01;AF1=1;AC1=2;DP4=0,0,28,32;MQ=60;FQ=-208	GT:PL:GQ	1/1:255,181,0:99
Tb927_01_v4	442211	.	C	A	222	.	DP=56;VDB=1.968925e-01;AF1=1;AC1=2;DP4=0,0,20,36;MQ=60;FQ=-196	GT:PL:GQ	1/1:255,169,0:99
Tb927_01_v4	442234	.	C	T	222	.	DP=50;VDB=3.191952e-01;AF1=1;AC1=2;DP4=0,0,19,31;MQ=60;FQ=-178	GT:PL:GQ	1/1:255,151,0:99
Tb927_01_v4	442255	.	G	A	222	.	DP=52;VDB=3.485786e-01;AF1=1;AC1=2;DP4=0,0,18,34;MQ=60;FQ=-184	GT:PL:GQ	1/1:255,157,0:99
Tb927_01_v4	442300	.	A	T	222	.	DP=54;VDB=3.294146e-01;AF1=1;AC1=2;DP4=0,0,23,30;MQ=60;FQ=-187	GT:PL:GQ	1/1:255,160,0:99
Tb927_01_v4	442339	.	T	C	222	.	DP=47;VDB=3.502568e-01;AF1=1;AC1=2;DP4=0,0,21,26;MQ=60;FQ=-168	GT:PL:GQ	1/1:255,141,0:99
Tb927_01_v4	442348	.	A	C	222	.	DP=41;VDB=3.126126e-01;AF1=1;AC1=2;DP4=0,0,20,21;MQ=60;FQ=-150	GT:PL:GQ	1/1:255,123,0:99
Tb927_01_v4	442360	.	G	A	222	.	DP=45;VDB=3.448934e-01;AF1=1;AC1=2;DP4=0,0,19,26;MQ=60;FQ=-162	GT:PL:GQ	1/1:255,135,0:99
Tb927_01_v4	442399	.	G	A	222	.	DP=54;VDB=3.152082e-01;AF1=1;AC1=2;DP4=0,0,28,26;MQ=60;FQ=-190	GT:PL:GQ	1/1:255,163,0:99
Tb927_01_v4	442412	.	C	A	222	.	DP=56;VDB=2.744214e-01;AF1=1;AC1=2;DP4=0,0,28,28;MQ=60;FQ=-196	GT:PL:GQ	1/1:255,169,0:99
Tb927_01_v4	442419	.	T	C	222	.	DP=56;VDB=1.333233e-01;AF1=1;AC1=2;DP4=0,0,27,26;MQ=60;FQ=-187	GT:PL:GQ	1/1:255,160,0:99
Tb927_01_v4	442452	.	C	A	222	.	DP=41;VDB=1.786153e-01;AF1=1;AC1=2;DP4=0,0,17,22;MQ=59;FQ=-144	GT:PL:GQ	1/1:255,117,0:99
Tb927_01_v4	442457	.	A	G	222	.	DP=39;VDB=2.231265e-01;AF1=1;AC1=2;DP4=0,0,16,23;MQ=59;FQ=-144	GT:PL:GQ	1/1:255,117,0:99
Tb927_01_v4	442491	.	C	T	222	.	DP=43;VDB=4.054694e-02;AF1=1;AC1=2;DP4=0,0,16,26;MQ=59;FQ=-153	GT:PL:GQ	1/1:255,126,0:99
Tb927_01_v4	442503	.	A	C	222	.	DP=43;VDB=3.191786e-01;AF1=1;AC1=2;DP4=0,0,14,28;MQ=59;FQ=-153	GT:PL:GQ	1/1:255,126,0:99
Tb927_01_v4	442508	.	A	G	222	.	DP=40;VDB=2.468947e-01;AF1=1;AC1=2;DP4=0,0,12,27;MQ=59;FQ=-144	GT:PL:GQ	1/1:255,117,0:99
Tb927_01_v4	442517	.	G	A	222	.	DP=40;VDB=2.995336e-01;AF1=1;AC1=2;DP4=0,0,12,26;MQ=59;FQ=-141	GT:PL:GQ	1/1:255,114,0:99
Tb927_01_v4	442531	.	C	A	225	.	DP=46;VDB=2.449088e-01;RPB=-2.469794e+00;AF1=0.5;AC1=1;DP4=2,15,9,19;MQ=59;FQ=164;PV4=0.16,0.22,0.16,1	GT:PL:GQ	0/1:255,0,191:99
Tb927_01_v4	442559	.	C	A	222	.	DP=48;VDB=3.148335e-01;AF1=1;AC1=2;DP4=0,0,8,40;MQ=59;FQ=-171	GT:PL:GQ	1/1:255,144,0:99
Tb927_01_v4	442591	.	A	G	222	.	DP=57;VDB=2.715794e-01;AF1=1;AC1=2;DP4=0,0,13,44;MQ=59;FQ=-199	GT:PL:GQ	1/1:255,172,0:99
Tb927_01_v4	442606	.	T	C	222	.	DP=50;VDB=1.775581e-02;AF1=1;AC1=2;DP4=0,0,11,39;MQ=59;FQ=-178	GT:PL:GQ	1/1:255,151,0:99
Tb927_01_v4	442619	.	C	A	222	.	DP=45;VDB=2.862228e-01;AF1=1;AC1=2;DP4=0,0,10,35;MQ=59;FQ=-162	GT:PL:GQ	1/1:255,135,0:99
Tb927_01_v4	442633	.	A	T	222	.	DP=33;VDB=2.155149e-02;AF1=1;AC1=2;DP4=0,0,9,22;MQ=59;FQ=-120	GT:PL:GQ	1/1:255,93,0:99
Tb927_01_v4	442638	.	A	C	222	.	DP=32;VDB=1.346771e-01;AF1=1;AC1=2;DP4=0,0,9,22;MQ=59;FQ=-120	GT:PL:GQ	1/1:255,93,0:99
Tb927_01_v4	442676	.	A	C	191	.	DP=18;VDB=1.183890e-01;AF1=1;AC1=2;DP4=0,0,1,17;MQ=60;FQ=-81	GT:PL:GQ	1/1:224,54,0:99
Tb927_01_v4	442688	.	A	T	180	.	DP=14;VDB=9.504359e-02;AF1=1;AC1=2;DP4=0,0,1,13;MQ=60;FQ=-69	GT:PL:GQ	1/1:213,42,0:81
Tb927_01_v4	442691	.	C	A	181	.	DP=15;VDB=1.680250e-01;AF1=1;AC1=2;DP4=0,0,1,14;MQ=60;FQ=-72	GT:PL:GQ	1/1:214,45,0:87
Tb927_01_v4	442694	.	C	G	192	.	DP=16;VDB=1.759401e-01;AF1=1;AC1=2;DP4=0,0,1,15;MQ=60;FQ=-75	GT:PL:GQ	1/1:225,48,0:93
Tb927_01_v4	442700	.	A	G	20	.	DP=18;VDB=3.724139e-02;RPB=0.000000e+00;AF1=0.5;AC1=1;DP4=2,13,1,2;MQ=59;FQ=23;PV4=0.44,1,0.27,0.19	GT:PL:GQ	0/1:50,0,215:53
Tb927_01_v4	442720	.	G	A	222	.	DP=30;VDB=2.643101e-02;AF1=1;AC1=2;DP4=0,0,6,24;MQ=59;FQ=-117	GT:PL:GQ	1/1:255,90,0:99
Tb927_01_v4	442754	.	G	C	222	.	DP=31;VDB=1.324463e-01;AF1=1;AC1=2;DP4=0,0,7,24;MQ=59;FQ=-120	GT:PL:GQ	1/1:255,93,0:99
Tb927_01_v4	442756	.	A	G	222	.	DP=31;VDB=4.647927e-02;AF1=1;AC1=2;DP4=0,0,7,24;MQ=59;FQ=-120	GT:PL:GQ	1/1:255,93,0:99
Tb927_01_v4	442775	.	C	G	222	.	DP=31;VDB=2.548880e-01;AF1=1;AC1=2;DP4=0,0,7,24;MQ=59;FQ=-120	GT:PL:GQ	1/1:255,93,0:99
Tb927_01_v4	442790	.	A	G	222	.	DP=36;VDB=1.737980e-01;AF1=1;AC1=2;DP4=0,0,5,31;MQ=56;FQ=-135	GT:PL:GQ	1/1:255,108,0:99
Tb927_01_v4	442819	.	C	T	203	.	DP=18;VDB=1.676749e-01;AF1=1;AC1=2;DP4=0,0,2,16;MQ=52;FQ=-81	GT:PL:GQ	1/1:236,54,0:99
Tb927_01_v4	442825	.	G	C	201	.	DP=16;VDB=1.006033e-02;AF1=1;AC1=2;DP4=0,0,2,14;MQ=51;FQ=-75	GT:PL:GQ	1/1:234,48,0:93
Tb927_01_v4	442832	.	C	A	197	.	DP=15;VDB=5.444367e-03;AF1=1;AC1=2;DP4=0,0,2,13;MQ=50;FQ=-72	GT:PL:GQ	1/1:230,45,0:87
Tb927_01_v4	443011	.	G	A	16.1	.	DP=25;VDB=1.159487e-04;AF1=1;AC1=2;DP4=0,0,0,22;MQ=13;FQ=-93	GT:PL:GQ	1/1:49,66,0:77
Tb927_01_v4	444979	.	G	A	187	.	DP=925;VDB=9.234109e-11;RPB=2.649472e-01;AF1=1;AC1=2;DP4=4,0,846,70;MQ=13;FQ=-282;PV4=1,0.33,1,1	GT:PL:GQ	1/1:220,255,0:99
Tb927_01_v4	445039	.	G	C	201	.	DP=3313;VDB=5.100044e-01;AF1=1;AC1=2;DP4=0,0,1620,1674;MQ=15;FQ=-282	GT:PL:GQ	1/1:234,255,0:99
Tb927_01_v4	445048	.	A	G	86	.	DP=3193;VDB=4.349528e-01;RPB=-4.580021e+00;AF1=1;AC1=2;DP4=117,176,1084,1653;MQ=15;FQ=-282;PV4=0.95,1,4.5e-126,1	GT:PL:GQ	1/1:119,255,0:99
Tb927_01_v4	445102	.	G	A	222	.	DP=936;VDB=8.886905e-10;RPB=-7.105636e-01;AF1=1;AC1=2;DP4=0,4,44,881;MQ=17;FQ=-282;PV4=1,1,1,1	GT:PL:GQ	1/1:255,255,0:99
Tb927_01_v4	445348	.	G	.	28.2	.	DP=1;;AC1=2;FQ=-30	PL	0
Tb927_01_v4	459685	.	A	.	28.2	.	DP=1;;AC1=2;FQ=-30	PL	0
Tb927_01_v4	459739	.	G	A	50	.	DP=11;VDB=5.800609e-02;AF1=1;AC1=2;DP4=0,0,4,7;MQ=13;FQ=-60	GT:PL:GQ	1/1:83,33,0:63
Tb927_01_v4	459767	.	G	A	6.19	.	DP=31;VDB=1.072003e-01;AF1=1;AC1=2;DP4=0,0,0,14;MQ=10;FQ=-69	GT:PL:GQ	1/1:38,42,0:43
Tb927_01_v4	459799	.	G	C	222	.	DP=251;VDB=2.379651e-06;AF1=1;AC1=2;DP4=0,0,37,204;MQ=26;FQ=-282	GT:PL:GQ	1/1:255,255,0:99
Tb927_01_v4	459808	.	A	G	222	.	DP=294;VDB=3.417526e-05;RPB=-5.371160e+00;AF1=1;AC1=2;DP4=6,16,29,223;MQ=26;FQ=-282;PV4=0.045,1,1,1	GT:PL:GQ	1/1:255,255,0:99
Tb927_01_v4	459862	.	G	A	222	.	DP=211;VDB=3.089154e-12;RPB=-1.368484e+00;AF1=1;AC1=2;DP4=0,3,21,186;MQ=28;FQ=-282;PV4=1,0.2,0.27,1	GT:PL:GQ	1/1:255,255,0:99
Tb927_01_v4	460156	.	A	.	6.99	.	DP=7;VDB=6.649473e-02;RPB=1.534291e+00;AF1=0.6661;AC1=1;DP4=0,2,0,5;MQ=12;FQ=-24;PV4=1,1,1,1	PL	23
Tb927_01_v4	460162	.	C	T	12.3	.	DP=7;VDB=8.718216e-02;AF1=1;AC1=2;DP4=0,0,0,7;MQ=12;FQ=-48	GT:PL:GQ	1/1:45,21,0:30
Tb927_01_v4	460168	.	G	C	12.3	.	DP=7;VDB=1.148524e-01;AF1=1;AC1=2;DP4=0,0,0,7;MQ=12;FQ=-48	GT:PL:GQ	1/1:45,21,0:30
Tb927_01_v4	460177	.	A	.	6.18	.	DP=18;VDB=3.856020e-04;RPB=-2.573015e+00;AF1=0.5012;AC1=1;DP4=0,8,0,8;MQ=13;FQ=-8.16;PV4=1,0.0012,1,0.25	PL	25
Tb927_01_v4	460231	.	G	A	21	.	DP=11;VDB=4.191340e-05;AF1=1;AC1=2;DP4=0,0,0,11;MQ=13;FQ=-60	GT:PL:GQ	1/1:54,33,0:51
Tb927_01_v4	461530	.	A	G	18.1	.	DP=8;VDB=1.289334e-02;AF1=1;AC1=2;DP4=0,0,8,0;MQ=13;FQ=-51	GT:PL:GQ	1/1:51,24,0:38
Tb927_01_v4	461584	.	G	A	18.1	.	DP=9;VDB=2.014165e-02;AF1=1;AC1=2;DP4=0,0,8,0;MQ=13;FQ=-51	GT:PL:GQ	1/1:51,24,0:38
Tb927_01_v4	462136	.	G	C	222	.	DP=17;VDB=4.434931e-02;AF1=1;AC1=2;DP4=0,0,10,7;MQ=48;FQ=-78	GT:PL:GQ	1/1:255,51,0:99
Tb927_01_v4	462143	.	C	A	222	.	DP=21;VDB=1.181748e-01;AF1=1;AC1=2;DP4=0,0,11,10;MQ=48;FQ=-90	GT:PL:GQ	1/1:255,63,0:99
Tb927_01_v4	462145	.	A	G	222	.	DP=22;VDB=8.666471e-02;AF1=1;AC1=2;DP4=0,0,11,8;MQ=48;FQ=-84	GT:PL:GQ	1/1:255,57,0:99
Tb927_01_v4	462196	.	T	A	222	.	DP=69;VDB=2.611743e-01;AF1=1;AC1=2;DP4=0,0,41,27;MQ=54;FQ=-232	GT:PL:GQ	1/1:255,205,0:99
Tb927_01_v4	462227	.	G	A	222	.	DP=81;VDB=3.146961e-01;AF1=1;AC1=2;DP4=0,0,53,27;MQ=56;FQ=-268	GT:PL:GQ	1/1:255,241,0:99
Tb927_01_v4	462290	.	T	G	222	.	DP=94;VDB=9.518064e-03;AF1=1;AC1=2;DP4=0,0,64,29;MQ=57;FQ=-282	GT:PL:GQ	1/1:255,255,0:99
Tb927_01_v4	462340	.	G	T	222	.	DP=93;VDB=2.302473e-01;AF1=1;AC1=2;DP4=0,0,58,35;MQ=58;FQ=-282	GT:PL:GQ	1/1:255,255,0:99
Tb927_01_v4	462415	.	T	A	222	.	DP=73;VDB=2.603012e-01;AF1=1;AC1=2;DP4=0,0,32,41;MQ=54;FQ=-247	GT:PL:GQ	1/1:255,220,0:99
Tb927_01_v4	462433	.	G	A	222	.	DP=79;VDB=4.224242e-01;AF1=1;AC1=2;DP4=0,0,33,43;MQ=53;FQ=-256	GT:PL:GQ	1/1:255,229,0:99
Tb927_01_v4	462560	.	A	T	225	.	DP=70;VDB=1.170486e-02;RPB=1.281604e-01;AF1=0.5;AC1=1;DP4=9,12,23,26;MQ=58;FQ=217;PV4=0.8,0.024,0.2,0.28	GT:PL:GQ	0/1:255,0,244:99
Tb927_01_v4	462607	.	G	A	225	.	DP=74;VDB=8.813403e-02;RPB=-1.159792e+00;AF1=0.5;AC1=1;DP4=19,27,13,14;MQ=58;FQ=225;PV4=0.63,0.092,1,0.23	GT:PL:GQ	0/1:255,0,255:99
Tb927_01_v4	462685	.	T	C	222	.	DP=79;VDB=3.840037e-01;AF1=1;AC1=2;DP4=0,0,50,29;MQ=59;FQ=-265	GT:PL:GQ	1/1:255,238,0:99
Tb927_01_v4	462689	.	G	A	222	.	DP=85;VDB=1.740536e-01;AF1=1;AC1=2;DP4=0,0,51,34;MQ=59;FQ=-282	GT:PL:GQ	1/1:255,255,0:99
Tb927_01_v4	462734	.	A	G	222	.	DP=80;VDB=4.549102e-01;AF1=1;AC1=2;DP4=0,0,42,37;MQ=60;FQ=-265	GT:PL:GQ	1/1:255,238,0:99
Tb927_01_v4	462820	.	T	C	222	.	DP=75;VDB=3.571853e-01;AF1=1;AC1=2;DP4=0,0,34,39;MQ=60;FQ=-247	GT:PL:GQ	1/1:255,220,0:99
Tb927_01_v4	463051	.	A	G	222	.	DP=43;VDB=2.007832e-01;AF1=1;AC1=2;DP4=0,0,21,19;MQ=60;FQ=-147	GT:PL:GQ	1/1:255,120,0:99
Tb927_01_v4	463321	.	G	A	222	.	DP=81;VDB=3.295792e-01;AF1=1;AC1=2;DP4=0,0,46,34;MQ=60;FQ=-268	GT:PL:GQ	1/1:255,241,0:99
Tb927_01_v4	463410	.	gg	.	40.5	.	INDEL;IS=2,0.046512;DP=43;VDB=1.163834e-01;AF1=0;AC1=0;DP4=7,9,2,0;MQ=60;FQ=-37.5;PV4=0.47,0.15,1,0.26	PL	0
Tb927_01_v4	463410	.	G	T	165	.	DP=43;VDB=1.151126e-01;RPB=1.291975e+00;AF1=0.5;AC1=1;DP4=11,13,5,7;MQ=60;FQ=168;PV4=1,1,1,1	GT:PL:GQ	0/1:195,0,255:99
Tb927_01_v4	463415	.	T	C	222	.	DP=46;VDB=3.123987e-01;AF1=1;AC1=2;DP4=0,0,20,21;MQ=60;FQ=-150	GT:PL:GQ	1/1:255,123,0:99
Tb927_01_v4	463533	.	G	A	208	.	DP=59;VDB=1.963441e-01;RPB=2.453834e-01;AF1=0.5;AC1=1;DP4=23,15,15,6;MQ=60;FQ=211;PV4=0.57,0.11,1,1	GT:PL:GQ	0/1:238,0,255:99
Tb927_01_v4	463548	.	C	T	222	.	DP=59;VDB=2.443104e-01;AF1=1;AC1=2;DP4=0,0,36,23;MQ=60;FQ=-205	GT:PL:GQ	1/1:255,178,0:99
Tb927_01_v4	464004	.	C	T	222	.	DP=69;VDB=3.100089e-01;AF1=1;AC1=2;DP4=0,0,43,24;MQ=60;FQ=-229	GT:PL:GQ	1/1:255,202,0:99
Tb927_01_v4	464014	.	A	G	222	.	DP=68;VDB=2.618012e-01;AF1=1;AC1=2;DP4=0,0,43,24;MQ=60;FQ=-229	GT:PL:GQ	1/1:255,202,0:99
Tb927_01_v4	464038	.	T	C	222	.	DP=65;VDB=3.640438e-01;AF1=1;AC1=2;DP4=0,0,43,21;MQ=60;FQ=-220	GT:PL:GQ	1/1:255,193,0:99
Tb927_01_v4	464103	.	A	T	222	.	DP=45;VDB=3.161113e-01;AF1=1;AC1=2;DP4=0,0,24,20;MQ=60;FQ=-159	GT:PL:GQ	1/1:255,132,0:99
Tb927_01_v4	464165	.	A	G	222	.	DP=65;VDB=3.572934e-01;AF1=1;AC1=2;DP4=0,0,34,30;MQ=60;FQ=-220	GT:PL:GQ	1/1:255,193,0:99
Tb927_01_v4	464183	.	T	C	222	.	DP=69;VDB=3.095352e-01;AF1=1;AC1=2;DP4=0,0,34,33;MQ=60;FQ=-229	GT:PL:GQ	1/1:255,202,0:99
Tb927_01_v4	464269	.	C	A	225	.	DP=68;VDB=3.472836e-01;RPB=1.021363e+00;AF1=0.5;AC1=1;DP4=11,11,24,21;MQ=60;FQ=223;PV4=1,1,1,0.25	GT:PL:GQ	0/1:255,0,252:99
Tb927_01_v4	464283	.	G	A	225	.	DP=68;VDB=2.449607e-01;RPB=4.953570e-01;AF1=0.5;AC1=1;DP4=15,11,22,19;MQ=60;FQ=225;PV4=0.8,0.035,1,1	GT:PL:GQ	0/1:255,0,255:99
Tb927_01_v4	464418	.	G	A	222	.	DP=80;VDB=4.601319e-01;AF1=1;AC1=2;DP4=0,0,32,46;MQ=60;FQ=-262	GT:PL:GQ	1/1:255,235,0:99
Tb927_01_v4	464488	.	A	C	222	.	DP=78;VDB=3.538373e-01;AF1=1;AC1=2;DP4=0,0,48,29;MQ=60;FQ=-259	GT:PL:GQ	1/1:255,232,0:99
Tb927_01_v4	464611	.	G	A	222	.	DP=81;VDB=3.751737e-01;AF1=1;AC1=2;DP4=0,0,43,37;MQ=60;FQ=-268	GT:PL:GQ	1/1:255,241,0:99
Tb927_01_v4	464813	.	C	T	215	.	DP=56;VDB=1.899599e-01;RPB=1.010820e+00;AF1=0.5;AC1=1;DP4=11,23,12,7;MQ=60;FQ=218;PV4=0.044,0.27,1,0.13	GT:PL:GQ	0/1:245,0,255:99
Tb927_01_v4	464862	.	C	T	222	.	DP=74;VDB=4.193429e-01;AF1=1;AC1=2;DP4=0,0,26,48;MQ=60;FQ=-250	GT:PL:GQ	1/1:255,223,0:99
Tb927_01_v4	464902	.	aca	.	52.5	.	INDEL;IS=4,0.052632;DP=76;VDB=7.721970e-02;AF1=0;AC1=0;DP4=31,26,1,3;MQ=60;FQ=-49.5;PV4=0.34,0.015,1,1	PL	0
Tb927_01_v4	464903	.	C	T	222	.	DP=72;VDB=3.080198e-01;AF1=1;AC1=2;DP4=0,0,38,31;MQ=60;FQ=-235	GT:PL:GQ	1/1:255,208,0:99
Tb927_01_v4	465009	.	C	T	222	.	DP=82;VDB=3.891476e-01;AF1=1;AC1=2;DP4=0,0,30,50;MQ=60;FQ=-268	GT:PL:GQ	1/1:255,241,0:99
Tb927_01_v4	465027	.	C	T	222	.	DP=74;VDB=3.768142e-01;AF1=1;AC1=2;DP4=0,0,25,49;MQ=60;FQ=-250	GT:PL:GQ	1/1:255,223,0:99
Tb927_01_v4	465085	.	A	G	222	.	DP=77;VDB=4.180454e-01;AF1=1;AC1=2;DP4=0,0,41,33;MQ=60;FQ=-250	GT:PL:GQ	1/1:255,223,0:99
Tb927_01_v4	465086	.	G	T	222	.	DP=77;VDB=4.358096e-01;AF1=1;AC1=2;DP4=0,0,39,32;MQ=60;FQ=-241	GT:PL:GQ	1/1:255,214,0:99
Tb927_01_v4	465106	.	A	C	222	.	DP=76;VDB=6.200759e-02;AF1=1;AC1=2;DP4=0,0,45,30;MQ=60;FQ=-253	GT:PL:GQ	1/1:255,226,0:99
Tb927_01_v4	465162	.	A	G	222	.	DP=70;VDB=3.923388e-01;AF1=1;AC1=2;DP4=0,0,38,31;MQ=60;FQ=-235	GT:PL:GQ	1/1:255,208,0:99
Tb927_01_v4	465164	.	C	T	222	.	DP=71;VDB=3.597472e-01;AF1=1;AC1=2;DP4=0,0,40,31;MQ=60;FQ=-241	GT:PL:GQ	1/1:255,214,0:99
Tb927_01_v4	465347	.	A	G	222	.	DP=31;VDB=2.988174e-02;AF1=1;AC1=2;DP4=0,0,20,11;MQ=60;FQ=-120	GT:PL:GQ	1/1:255,93,0:99
Tb927_01_v4	465454	.	A	T	222	.	DP=85;VDB=2.137342e-01;AF1=1;AC1=2;DP4=0,0,29,56;MQ=59;FQ=-282	GT:PL:GQ	1/1:255,255,0:99
Tb927_01_v4	465475	.	C	T	222	.	DP=97;VDB=2.546212e-01;AF1=1;AC1=2;DP4=0,0,41,56;MQ=59;FQ=-282	GT:PL:GQ	1/1:255,255,0:99
Tb927_01_v4	465519	.	C	T	222	.	DP=103;VDB=3.145639e-01;AF1=1;AC1=2;DP4=0,0,54,48;MQ=59;FQ=-282	GT:PL:GQ	1/1:255,255,0:99
Tb927_01_v4	465554	.	T	C	222	.	DP=87;VDB=4.087584e-01;AF1=1;AC1=2;DP4=0,0,40,47;MQ=59;FQ=-282	GT:PL:GQ	1/1:255,255,0:99
Tb927_01_v4	465766	.	C	T	222	.	DP=68;VDB=2.401512e-01;AF1=1;AC1=2;DP4=0,0,24,44;MQ=60;FQ=-232	GT:PL:GQ	1/1:255,205,0:99
Tb927_01_v4	465907	.	C	T	222	.	DP=68;VDB=2.876420e-01;AF1=1;AC1=2;DP4=0,0,23,43;MQ=60;FQ=-226	GT:PL:GQ	1/1:255,199,0:99
Tb927_01_v4	465909	.	G	C	222	.	DP=69;VDB=2.729501e-01;AF1=1;AC1=2;DP4=0,0,23,42;MQ=60;FQ=-223	GT:PL:GQ	1/1:255,196,0:99
Tb927_01_v4	465987	.	T	.	28.2	.	DP=24;;AC1=2;FQ=-30	PL	0
Tb927_01_v4	465991	.	T	.	28.2	.	DP=23;;AC1=2;FQ=-30	PL	0
Tb927_01_v4	465996	.	G	.	28.2	.	DP=18;;AC1=2;FQ=-30	PL	0
Tb927_01_v4	465997	.	A	.	28.2	.	DP=18;;AC1=2;FQ=-30	PL	0
Tb927_01_v4	465998	.	tg	t	77.6	.	INDEL;IS=5,0.238095;DP=21;VDB=1.997518e-02;AF1=1;AC1=2;DP4=0,0,0,6;MQ=60;FQ=-52.5	GT:PL:GQ	1/1:118,18,0:33
Tb927_01_v4	465999	.	G	.	28.2	.	DP=16;;AC1=2;FQ=-30	PL	0
Tb927_01_v4	466170	.	G	A	222	.	DP=52;VDB=1.281534e-01;AF1=1;AC1=2;DP4=0,0,25,27;MQ=60;FQ=-184	GT:PL:GQ	1/1:255,157,0:99
Tb927_01_v4	466178	.	T	C	222	.	DP=49;VDB=1.198599e-01;AF1=1;AC1=2;DP4=0,0,24,25;MQ=60;FQ=-175	GT:PL:GQ	1/1:255,148,0:99
Tb927_01_v4	466286	.	G	T	222	.	DP=33;VDB=1.908126e-01;AF1=1;AC1=2;DP4=0,0,9,21;MQ=60;FQ=-117	GT:PL:GQ	1/1:255,90,0:99
Tb927_01_v4	466349	.	A	T	20.1	.	DP=8;VDB=3.881056e-02;RPB=8.435450e-01;AF1=0.5008;AC1=1;DP4=0,1,0,3;MQ=60;FQ=-4.12;PV4=1,0.13,1,0.21	GT:PL:GQ	0/1:50,0,25:28
Tb927_01_v4	466351	.	A	G	20.1	.	DP=5;VDB=3.576709e-02;RPB=8.435450e-01;AF1=0.501;AC1=1;DP4=0,1,0,3;MQ=60;FQ=-4.76;PV4=1,0.15,1,0.21	GT:PL:GQ	0/1:50,0,24:27
Tb927_01_v4	466405	.	C	G	201	.	DP=19;VDB=1.830801e-02;RPB=-1.150000e+00;AF1=0.5;AC1=1;DP4=4,0,12,3;MQ=60;FQ=31;PV4=1,1,1,0.24	GT:PL:GQ	0/1:231,0,58:61
Tb927_01_v4	466438	.	T	G	222	.	DP=41;VDB=7.191811e-02;AF1=1;AC1=2;DP4=0,0,26,15;MQ=60;FQ=-150	GT:PL:GQ	1/1:255,123,0:99
Tb927_01_v4	466439	.	C	A	222	.	DP=41;VDB=4.032953e-02;AF1=1;AC1=2;DP4=0,0,25,15;MQ=60;FQ=-147	GT:PL:GQ	1/1:255,120,0:99
Tb927_01_v4	466466	.	A	G	225	.	DP=49;VDB=2.760077e-02;RPB=1.019886e+00;AF1=0.5;AC1=1;DP4=7,2,20,20;MQ=60;FQ=73;PV4=0.16,0.27,1,0.42	GT:PL:GQ	0/1:255,0,100:99
Tb927_01_v4	466490	.	T	G	222	.	DP=48;VDB=3.428054e-01;AF1=1;AC1=2;DP4=0,0,21,25;MQ=60;FQ=-165	GT:PL:GQ	1/1:255,138,0:99
Tb927_01_v4	466552	.	C	.	28.2	.	DP=43;;AC1=2;FQ=-30	PL	0
Tb927_01_v4	466561	.	A	G	222	.	DP=41;VDB=7.714201e-02;AF1=1;AC1=2;DP4=0,0,28,13;MQ=60;FQ=-150	GT:PL:GQ	1/1:255,123,0:99
Tb927_01_v4	466584	.	G	A	222	.	DP=43;VDB=3.362325e-01;AF1=1;AC1=2;DP4=0,0,31,12;MQ=60;FQ=-156	GT:PL:GQ	1/1:255,129,0:99
Tb927_01_v4	466599	.	C	T	225	.	DP=46;VDB=7.698731e-03;RPB=-2.677098e-01;AF1=0.5;AC1=1;DP4=13,6,21,6;MQ=60;FQ=224;PV4=0.51,0.28,1,0.14	GT:PL:GQ	0/1:255,0,253:99
Tb927_01_v4	466653	.	T	A	222	.	DP=28;VDB=1.525424e-01;AF1=1;AC1=2;DP4=0,0,14,6;MQ=60;FQ=-87	GT:PL:GQ	1/1:255,60,0:99
Tb927_01_v4	466761	.	A	G	222	.	DP=23;VDB=2.115816e-01;AF1=1;AC1=2;DP4=0,0,11,12;MQ=60;FQ=-96	GT:PL:GQ	1/1:255,69,0:99
Tb927_01_v4	466764	.	C	G	222	.	DP=23;VDB=2.016324e-01;AF1=1;AC1=2;DP4=0,0,11,12;MQ=60;FQ=-96	GT:PL:GQ	1/1:255,69,0:99
Tb927_01_v4	466814	.	T	A	222	.	DP=34;VDB=8.124663e-03;AF1=1;AC1=2;DP4=0,0,15,19;MQ=58;FQ=-129	GT:PL:GQ	1/1:255,102,0:99
Tb927_01_v4	466894	.	T	C	222	.	DP=19;VDB=1.335868e-01;AF1=1;AC1=2;DP4=0,0,15,4;MQ=60;FQ=-84	GT:PL:GQ	1/1:255,57,0:99
Tb927_01_v4	467140	.	T	A	222	.	DP=41;VDB=3.266139e-01;AF1=1;AC1=2;DP4=0,0,21,20;MQ=60;FQ=-150	GT:PL:GQ	1/1:255,123,0:99
Tb927_01_v4	467238	.	G	A	225	.	DP=42;VDB=6.487995e-02;RPB=1.624217e-01;AF1=0.5;AC1=1;DP4=1,9,7,25;MQ=59;FQ=88;PV4=0.65,0.49,0.29,0.43	GT:PL:GQ	0/1:255,0,115:99
Tb927_01_v4	467426	.	T	A	25.8	.	DP=2;VDB=7.840000e-02;AF1=1;AC1=2;DP4=0,0,2,0;MQ=60;FQ=-33	GT:PL:GQ	1/1:57,6,0:10
Tb927_01_v4	467947	.	C	T	222	.	DP=46;VDB=2.865749e-01;AF1=1;AC1=2;DP4=0,0,31,15;MQ=60;FQ=-165	GT:PL:GQ	1/1:255,138,0:99
Tb927_01_v4	468043	.	A	G	219	.	DP=50;VDB=1.707849e-01;RPB=-6.053272e-01;AF1=0.5;AC1=1;DP4=29,1,13,6;MQ=60;FQ=164;PV4=0.01,1,1,1	GT:PL:GQ	0/1:249,0,191:99
Tb927_01_v4	468229	.	C	T	222	.	DP=45;VDB=4.575457e-02;AF1=1;AC1=2;DP4=0,0,19,21;MQ=60;FQ=-147	GT:PL:GQ	1/1:255,120,0:99
Tb927_01_v4	468230	.	C	T	222	.	DP=46;VDB=6.525956e-02;AF1=1;AC1=2;DP4=0,0,19,21;MQ=60;FQ=-147	GT:PL:GQ	1/1:255,120,0:99
Tb927_01_v4	468360	.	G	C	222	.	DP=60;VDB=2.470274e-01;AF1=1;AC1=2;DP4=0,0,42,18;MQ=60;FQ=-208	GT:PL:GQ	1/1:255,181,0:99
Tb927_01_v4	468508	.	G	T	222	.	DP=63;VDB=1.424480e-01;AF1=1;AC1=2;DP4=0,0,40,23;MQ=60;FQ=-217	GT:PL:GQ	1/1:255,190,0:99
Tb927_01_v4	468516	.	T	C	222	.	DP=63;VDB=4.137085e-01;AF1=1;AC1=2;DP4=0,0,37,26;MQ=60;FQ=-217	GT:PL:GQ	1/1:255,190,0:99
Tb927_01_v4	468657	.	G	A	222	.	DP=80;VDB=2.128352e-01;AF1=1;AC1=2;DP4=0,0,40,38;MQ=60;FQ=-262	GT:PL:GQ	1/1:255,235,0:99
Tb927_01_v4	468744	.	C	A	222	.	DP=61;VDB=3.988338e-01;AF1=1;AC1=2;DP4=0,0,29,31;MQ=60;FQ=-208	GT:PL:GQ	1/1:255,181,0:99
Tb927_01_v4	468745	.	G	C	222	.	DP=61;VDB=3.958774e-01;AF1=1;AC1=2;DP4=0,0,29,31;MQ=60;FQ=-208	GT:PL:GQ	1/1:255,181,0:99
Tb927_01_v4	468924	.	C	T	222	.	DP=105;VDB=4.550465e-01;AF1=1;AC1=2;DP4=0,0,45,60;MQ=60;FQ=-282	GT:PL:GQ	1/1:255,255,0:99
Tb927_01_v4	468972	.	G	T	222	.	DP=74;VDB=4.094242e-01;AF1=1;AC1=2;DP4=0,0,36,34;MQ=60;FQ=-238	GT:PL:GQ	1/1:255,211,0:99
Tb927_01_v4	469151	.	A	G	222	.	DP=73;VDB=1.087553e-01;AF1=1;AC1=2;DP4=0,0,32,41;MQ=60;FQ=-247	GT:PL:GQ	1/1:255,220,0:99
Tb927_01_v4	469238	.	C	T	222	.	DP=70;VDB=1.123138e-01;AF1=1;AC1=2;DP4=0,0,30,40;MQ=60;FQ=-238	GT:PL:GQ	1/1:255,211,0:99
Tb927_01_v4	469278	.	A	.	48	.	DP=57;AF1=0;AC1=0;DP4=3,3,0,0;MQ=60;FQ=-45	PL	0
Tb927_01_v4	469278	.	aa	aAGa	91.5	.	INDEL;IS=45,0.789474;DP=57;VDB=3.455960e-01;AF1=1;AC1=2;DP4=1,0,24,25;MQ=60;FQ=-150;PV4=1,1,1,1	GT:PL:GQ	1/1:132,115,0:99
Tb927_01_v4	469427	.	aaa	a	217	.	INDEL;IS=27,0.346154;DP=78;VDB=1.815305e-01;AF1=0.5;AC1=1;DP4=18,14,11,11;MQ=60;FQ=217;PV4=0.78,1,1,1	GT:PL:GQ	0/1:255,0,255:99
Tb927_01_v4	469428	.	A	T	222	.	DP=55;VDB=3.196246e-01;AF1=1;AC1=2;DP4=0,0,22,17;MQ=60;FQ=-144	GT:PL:GQ	1/1:255,117,0:99
Tb927_01_v4	469551	.	A	C	222	.	DP=61;VDB=3.971122e-01;AF1=1;AC1=2;DP4=0,0,28,33;MQ=60;FQ=-211	GT:PL:GQ	1/1:255,184,0:99
Tb927_01_v4	469652	.	G	A	222	.	DP=65;VDB=3.237108e-01;AF1=1;AC1=2;DP4=0,0,33,29;MQ=60;FQ=-214	GT:PL:GQ	1/1:255,187,0:99
Tb927_01_v4	469768	.	A	G	222	.	DP=55;VDB=8.266048e-02;AF1=1;AC1=2;DP4=0,0,28,26;MQ=60;FQ=-190	GT:PL:GQ	1/1:255,163,0:99
Tb927_01_v4	469852	.	A	G	222	.	DP=73;VDB=4.380070e-01;AF1=1;AC1=2;DP4=0,0,40,33;MQ=60;FQ=-247	GT:PL:GQ	1/1:255,220,0:99
Tb927_01_v4	469987	.	A	C	222	.	DP=59;VDB=1.492609e-01;AF1=1;AC1=2;DP4=0,0,34,25;MQ=60;FQ=-205	GT:PL:GQ	1/1:255,178,0:99
Tb927_01_v4	469997	.	C	T	222	.	DP=62;VDB=2.478616e-01;AF1=1;AC1=2;DP4=0,0,34,27;MQ=60;FQ=-211	GT:PL:GQ	1/1:255,184,0:99
Tb927_01_v4	470076	.	G	C	222	.	DP=66;VDB=3.241644e-01;AF1=1;AC1=2;DP4=0,0,38,28;MQ=60;FQ=-226	GT:PL:GQ	1/1:255,199,0:99
Tb927_01_v4	470115	.	C	T	222	.	DP=43;VDB=3.126449e-01;AF1=1;AC1=2;DP4=0,0,21,21;MQ=60;FQ=-153	GT:PL:GQ	1/1:255,126,0:99
Tb927_01_v4	470391	.	G	A	222	.	DP=82;VDB=4.126648e-01;AF1=1;AC1=2;DP4=0,0,36,46;MQ=60;FQ=-274	GT:PL:GQ	1/1:255,247,0:99
Tb927_01_v4	470451	.	T	C	225	.	DP=75;VDB=3.264738e-01;RPB=9.105285e-02;AF1=0.5;AC1=1;DP4=20,12,30,13;MQ=60;FQ=225;PV4=0.62,1,1,1	GT:PL:GQ	0/1:255,0,255:99
Tb927_01_v4	470905	.	G	T	222	.	DP=72;VDB=3.826833e-02;AF1=1;AC1=2;DP4=0,0,38,32;MQ=60;FQ=-238	GT:PL:GQ	1/1:255,211,0:99
Tb927_01_v4	470959	.	T	C	222	.	DP=76;VDB=1.084728e-01;AF1=1;AC1=2;DP4=0,0,35,41;MQ=60;FQ=-256	GT:PL:GQ	1/1:255,229,0:99
Tb927_01_v4	471015	.	G	T	222	.	DP=60;VDB=1.543753e-01;AF1=1;AC1=2;DP4=0,0,29,30;MQ=60;FQ=-205	GT:PL:GQ	1/1:255,178,0:99
Tb927_01_v4	471198	.	C	G	222	.	DP=66;VDB=2.496847e-01;AF1=1;AC1=2;DP4=0,0,30,36;MQ=60;FQ=-226	GT:PL:GQ	1/1:255,199,0:99
Tb927_01_v4	471213	.	G	A	222	.	DP=64;VDB=1.873783e-01;AF1=1;AC1=2;DP4=0,0,29,35;MQ=60;FQ=-220	GT:PL:GQ	1/1:255,193,0:99
Tb927_01_v4	471294	.	A	G	222	.	DP=77;VDB=3.247533e-01;AF1=1;AC1=2;DP4=0,0,39,37;MQ=60;FQ=-256	GT:PL:GQ	1/1:255,229,0:99
Tb927_01_v4	471566	.	C	T	222	.	DP=78;VDB=5.625286e-02;AF1=1;AC1=2;DP4=0,0,9,9;MQ=60;FQ=-81	GT:PL:GQ	1/1:255,54,0:99
Tb927_01_v4	471567	.	C	T	222	.	DP=79;VDB=4.680971e-02;AF1=1;AC1=2;DP4=0,0,9,9;MQ=60;FQ=-81	GT:PL:GQ	1/1:255,54,0:99
Tb927_01_v4	471568	.	C	T	222	.	DP=81;VDB=5.200549e-02;AF1=1;AC1=2;DP4=0,0,9,9;MQ=60;FQ=-81	GT:PL:GQ	1/1:255,54,0:99
Tb927_01_v4	471602	.	G	A	222	.	DP=87;VDB=3.540782e-01;AF1=1;AC1=2;DP4=0,0,43,42;MQ=60;FQ=-282	GT:PL:GQ	1/1:255,255,0:99
Tb927_01_v4	471614	.	A	G	222	.	DP=79;VDB=4.124634e-01;AF1=1;AC1=2;DP4=0,0,37,42;MQ=60;FQ=-265	GT:PL:GQ	1/1:255,238,0:99
Tb927_01_v4	471673	.	C	A	222	.	DP=84;VDB=3.921868e-01;AF1=1;AC1=2;DP4=0,0,39,44;MQ=60;FQ=-277	GT:PL:GQ	1/1:255,250,0:99
Tb927_01_v4	471751	.	A	G	225	.	DP=66;VDB=1.228637e-01;RPB=4.372373e-01;AF1=0.5;AC1=1;DP4=18,12,25,9;MQ=59;FQ=225;PV4=0.29,1,0.091,1	GT:PL:GQ	0/1:255,0,255:99
Tb927_01_v4	471752	.	C	T	225	.	DP=66;VDB=1.081043e-01;RPB=4.335045e-01;AF1=0.5;AC1=1;DP4=18,12,24,9;MQ=59;FQ=225;PV4=0.3,0.13,0.088,1	GT:PL:GQ	0/1:255,0,255:99
Tb927_01_v4	471953	.	T	C	222	.	DP=68;VDB=1.412793e-01;AF1=1;AC1=2;DP4=0,0,21,44;MQ=60;FQ=-223	GT:PL:GQ	1/1:255,196,0:99
Tb927_01_v4	471957	.	C	T	222	.	DP=69;VDB=3.245645e-01;RPB=-6.299090e-01;AF1=1;AC1=2;DP4=0,1,22,43;MQ=60;FQ=-188;PV4=1,0.19,1,0.29	GT:PL:GQ	1/1:255,161,0:99
Tb927_01_v4	472003	.	A	G	222	.	DP=69;VDB=3.529052e-01;AF1=1;AC1=2;DP4=0,0,30,38;MQ=60;FQ=-232	GT:PL:GQ	1/1:255,205,0:99
Tb927_01_v4	472071	.	C	T	222	.	DP=78;VDB=4.233172e-01;AF1=1;AC1=2;DP4=0,0,32,46;MQ=60;FQ=-262	GT:PL:GQ	1/1:255,235,0:99
Tb927_01_v4	472077	.	T	C	222	.	DP=70;VDB=3.528438e-01;AF1=1;AC1=2;DP4=0,0,26,44;MQ=60;FQ=-238	GT:PL:GQ	1/1:255,211,0:99
Tb927_01_v4	472221	.	T	A	208	.	DP=53;VDB=1.012855e-01;AF1=1;AC1=2;DP4=0,0,4,6;MQ=60;FQ=-57	GT:PL:GQ	1/1:241,30,0:57
Tb927_01_v4	472222	.	T	A	218	.	DP=53;VDB=1.130985e-01;AF1=1;AC1=2;DP4=0,0,4,6;MQ=60;FQ=-57	GT:PL:GQ	1/1:251,30,0:57
Tb927_01_v4	472223	.	T	A	214	.	DP=52;VDB=1.225035e-01;AF1=1;AC1=2;DP4=0,0,4,6;MQ=60;FQ=-57	GT:PL:GQ	1/1:247,30,0:57
Tb927_01_v4	472223	.	ttt	t	172	.	INDEL;IS=37,0.711538;DP=52;VDB=2.721849e-01;AF1=1;AC1=2;DP4=0,0,12,26;MQ=60;FQ=-149	GT:PL:GQ	1/1:213,114,0:99
Tb927_01_v4	472223	.	ttt	t	172	.	INDEL;IS=37,0.711538;DP=52;VDB=2.721849e-01;AF1=1;AC1=2;DP4=0,0,12,26;MQ=60;FQ=-149	GT:PL:GQ	1/1:213,114,0:99
Tb927_01_v4	472223	.	ttt	t	172	.	INDEL;IS=37,0.711538;DP=52;VDB=2.721849e-01;AF1=1;AC1=2;DP4=0,0,12,26;MQ=60;FQ=-149	GT:PL:GQ	1/1:213,114,0:99
Tb927_01_v4	472224	.	T	A	219	.	DP=14;VDB=1.301366e-01;AF1=1;AC1=2;DP4=0,0,4,6;MQ=60;FQ=-57	GT:PL:GQ	1/1:252,30,0:57
Tb927_01_v4	472225	.	T	A	197	.	DP=14;VDB=1.355844e-01;RPB=1.581139e-01;AF1=1;AC1=2;DP4=0,1,4,6;MQ=60;FQ=-44;PV4=1,1,1,0.29	GT:PL:GQ	1/1:230,17,0:31
Tb927_01_v4	472253	.	T	C	222	.	DP=46;VDB=2.186854e-02;AF1=1;AC1=2;DP4=0,0,17,28;MQ=60;FQ=-162	GT:PL:GQ	1/1:255,135,0:99
Tb927_01_v4	472280	.	C	T	222	.	DP=26;VDB=2.556902e-01;AF1=1;AC1=2;DP4=0,0,9,16;MQ=60;FQ=-102	GT:PL:GQ	1/1:255,75,0:99
Tb927_01_v4	472386	.	T	A	222	.	DP=25;VDB=5.147139e-02;AF1=1;AC1=2;DP4=0,0,9,16;MQ=60;FQ=-102	GT:PL:GQ	1/1:255,75,0:99
Tb927_01_v4	472398	.	G	A	222	.	DP=28;VDB=8.355355e-02;AF1=1;AC1=2;DP4=0,0,10,18;MQ=60;FQ=-111	GT:PL:GQ	1/1:255,84,0:99
Tb927_01_v4	472400	.	T	C	222	.	DP=29;VDB=1.195632e-01;AF1=1;AC1=2;DP4=0,0,10,19;MQ=60;FQ=-114	GT:PL:GQ	1/1:255,87,0:99
Tb927_01_v4	472410	.	C	G	222	.	DP=41;VDB=3.166344e-02;AF1=1;AC1=2;DP4=0,0,14,26;MQ=60;FQ=-147	GT:PL:GQ	1/1:255,120,0:99
Tb927_01_v4	472427	.	T	C	222	.	DP=54;VDB=3.266880e-02;AF1=1;AC1=2;DP4=0,0,16,38;MQ=60;FQ=-190	GT:PL:GQ	1/1:255,163,0:99
Tb927_01_v4	472475	.	C	G	222	.	DP=55;VDB=1.284632e-01;AF1=1;AC1=2;DP4=0,0,13,42;MQ=60;FQ=-193	GT:PL:GQ	1/1:255,166,0:99
Tb927_01_v4	472487	.	A	G	222	.	DP=46;VDB=3.519433e-01;AF1=1;AC1=2;DP4=0,0,11,35;MQ=60;FQ=-165	GT:PL:GQ	1/1:255,138,0:99
Tb927_01_v4	472805	.	A	G	11.3	.	DP=14;VDB=6.880000e-02;RPB=1.427508e+00;AF1=0.5;AC1=1;DP4=3,1,0,2;MQ=60;FQ=14.2;PV4=0.4,1,1,0.0011	GT:PL:GQ	0/1:41,0,97:43
Tb927_01_v4	472819	.	G	A	222	.	DP=21;VDB=1.975151e-01;AF1=1;AC1=2;DP4=0,0,14,6;MQ=60;FQ=-87	GT:PL:GQ	1/1:255,60,0:99
Tb927_01_v4	472885	.	T	G	222	.	DP=51;VDB=7.841296e-02;AF1=1;AC1=2;DP4=0,0,35,16;MQ=59;FQ=-181	GT:PL:GQ	1/1:255,154,0:99
Tb927_01_v4	472917	.	G	A	222	.	DP=42;VDB=3.319823e-01;AF1=1;AC1=2;DP4=0,0,33,9;MQ=60;FQ=-153	GT:PL:GQ	1/1:255,126,0:99
Tb927_01_v4	473035	.	tgtt	t	71.5	.	INDEL;IS=6,0.230769;DP=26;VDB=1.918650e-01;AF1=0.5;AC1=1;DP4=10,8,1,2;MQ=60;FQ=74.5;PV4=0.59,0.0077,1,1	GT:PL:GQ	0/1:109,0,255:99
Tb927_01_v4	473036	.	G	A	222	.	DP=20;VDB=1.729650e-01;AF1=1;AC1=2;DP4=0,0,10,9;MQ=60;FQ=-84	GT:PL:GQ	1/1:255,57,0:99
Tb927_01_v4	473081	.	G	T	225	.	DP=44;VDB=3.006842e-01;RPB=-2.100420e-01;AF1=0.5;AC1=1;DP4=5,5,20,14;MQ=60;FQ=119;PV4=0.72,1,1,0.33	GT:PL:GQ	0/1:255,0,146:99
Tb927_01_v4	473332	.	G	A	222	.	DP=15;VDB=2.737085e-03;AF1=1;AC1=2;DP4=0,0,4,11;MQ=60;FQ=-72	GT:PL:GQ	1/1:255,45,0:87
Tb927_01_v4	473419	.	A	G	222	.	DP=75;VDB=4.367873e-01;AF1=1;AC1=2;DP4=0,0,55,19;MQ=60;FQ=-250	GT:PL:GQ	1/1:255,223,0:99
Tb927_01_v4	473540	.	T	G	222	.	DP=61;VDB=3.703671e-01;AF1=1;AC1=2;DP4=0,0,28,33;MQ=60;FQ=-211	GT:PL:GQ	1/1:255,184,0:99
Tb927_01_v4	473716	.	G	T	222	.	DP=77;VDB=2.375501e-01;AF1=1;AC1=2;DP4=0,0,38,38;MQ=60;FQ=-256	GT:PL:GQ	1/1:255,229,0:99
Tb927_01_v4	473717	.	C	T	222	.	DP=76;VDB=1.676275e-01;AF1=1;AC1=2;DP4=0,0,37,38;MQ=60;FQ=-253	GT:PL:GQ	1/1:255,226,0:99
Tb927_01_v4	473829	.	C	T	225	.	DP=86;VDB=6.599125e-03;RPB=3.708191e-01;AF1=0.5;AC1=1;DP4=19,11,25,22;MQ=60;FQ=225;PV4=0.48,0.4,1,0.44	GT:PL:GQ	0/1:255,0,255:99
Tb927_01_v4	473870	.	G	C	222	.	DP=75;VDB=4.197925e-01;AF1=1;AC1=2;DP4=0,0,46,29;MQ=60;FQ=-253	GT:PL:GQ	1/1:255,226,0:99
Tb927_01_v4	473883	.	T	C	222	.	DP=71;VDB=4.372426e-01;AF1=1;AC1=2;DP4=0,0,42,29;MQ=60;FQ=-241	GT:PL:GQ	1/1:255,214,0:99
Tb927_01_v4	473898	.	G	T	222	.	DP=67;VDB=4.035468e-01;AF1=1;AC1=2;DP4=0,0,38,29;MQ=60;FQ=-229	GT:PL:GQ	1/1:255,202,0:99
Tb927_01_v4	473928	.	C	T	222	.	DP=62;VDB=3.741157e-01;AF1=1;AC1=2;DP4=0,0,27,34;MQ=60;FQ=-211	GT:PL:GQ	1/1:255,184,0:99
Tb927_01_v4	473958	.	A	G	222	.	DP=55;VDB=1.631589e-01;AF1=1;AC1=2;DP4=0,0,19,36;MQ=60;FQ=-193	GT:PL:GQ	1/1:255,166,0:99
Tb927_01_v4	474041	.	T	C	222	.	DP=66;VDB=3.908265e-01;AF1=1;AC1=2;DP4=0,0,24,42;MQ=60;FQ=-226	GT:PL:GQ	1/1:255,199,0:99
Tb927_01_v4	474087	.	C	T	222	.	DP=82;VDB=3.983427e-01;AF1=1;AC1=2;DP4=0,0,39,42;MQ=60;FQ=-271	GT:PL:GQ	1/1:255,244,0:99
Tb927_01_v4	474107	.	A	G	222	.	DP=85;VDB=4.753398e-01;AF1=1;AC1=2;DP4=0,0,41,42;MQ=60;FQ=-277	GT:PL:GQ	1/1:255,250,0:99
Tb927_01_v4	474382	.	A	C	222	.	DP=59;VDB=3.133379e-01;AF1=1;AC1=2;DP4=0,0,28,31;MQ=60;FQ=-205	GT:PL:GQ	1/1:255,178,0:99
Tb927_01_v4	474448	.	A	C	222	.	DP=80;VDB=2.160566e-01;AF1=1;AC1=2;DP4=0,0,47,33;MQ=60;FQ=-268	GT:PL:GQ	1/1:255,241,0:99
Tb927_01_v4	474455	.	A	T	222	.	DP=78;VDB=1.303109e-01;AF1=1;AC1=2;DP4=0,0,45,30;MQ=60;FQ=-253	GT:PL:GQ	1/1:255,226,0:99
Tb927_01_v4	474474	.	A	G	222	.	DP=80;VDB=3.372227e-01;AF1=1;AC1=2;DP4=0,0,48,32;MQ=60;FQ=-268	GT:PL:GQ	1/1:255,241,0:99
Tb927_01_v4	474517	.	T	C	222	.	DP=49;VDB=3.584404e-01;AF1=1;AC1=2;DP4=0,0,29,20;MQ=60;FQ=-175	GT:PL:GQ	1/1:255,148,0:99
Tb927_01_v4	474519	.	A	C	222	.	DP=50;VDB=3.663246e-01;AF1=1;AC1=2;DP4=0,0,28,22;MQ=60;FQ=-178	GT:PL:GQ	1/1:255,151,0:99
Tb927_01_v4	474588	.	T	A	225	.	DP=63;VDB=1.910663e-01;RPB=1.160148e+00;AF1=0.5;AC1=1;DP4=11,10,22,19;MQ=60;FQ=219;PV4=1,0.25,1,0.2	GT:PL:GQ	0/1:255,0,247:99
Tb927_01_v4	474923	.	C	A	222	.	DP=63;VDB=2.828478e-01;AF1=1;AC1=2;DP4=0,0,31,31;MQ=60;FQ=-214	GT:PL:GQ	1/1:255,187,0:99
Tb927_01_v4	474925	.	G	A	222	.	DP=64;VDB=3.424714e-01;AF1=1;AC1=2;DP4=0,0,30,33;MQ=60;FQ=-217	GT:PL:GQ	1/1:255,190,0:99
Tb927_01_v4	475146	.	T	C	222	.	DP=66;VDB=3.986292e-01;AF1=1;AC1=2;DP4=0,0,29,35;MQ=60;FQ=-220	GT:PL:GQ	1/1:255,193,0:99
Tb927_01_v4	475272	.	A	G	187	.	DP=74;VDB=1.634754e-01;RPB=1.400568e+00;AF1=0.5;AC1=1;DP4=20,31,6,16;MQ=60;FQ=190;PV4=0.43,1,1,1	GT:PL:GQ	0/1:217,0,255:99
Tb927_01_v4	475297	.	G	A	222	.	DP=80;VDB=1.313065e-01;AF1=1;AC1=2;DP4=0,0,30,50;MQ=60;FQ=-268	GT:PL:GQ	1/1:255,241,0:99
Tb927_01_v4	475470	.	T	C	222	.	DP=57;VDB=3.488271e-01;AF1=1;AC1=2;DP4=0,0,26,30;MQ=60;FQ=-196	GT:PL:GQ	1/1:255,169,0:99
Tb927_01_v4	475479	.	C	T	222	.	DP=63;VDB=3.460456e-01;AF1=1;AC1=2;DP4=0,0,28,31;MQ=60;FQ=-205	GT:PL:GQ	1/1:255,178,0:99
Tb927_01_v4	475566	.	C	T	222	.	DP=63;VDB=4.101524e-01;AF1=1;AC1=2;DP4=0,0,29,33;MQ=60;FQ=-214	GT:PL:GQ	1/1:255,187,0:99
Tb927_01_v4	475859	.	acg	a	103	.	INDEL;IS=3,0.046154;DP=65;VDB=2.679359e-01;AF1=0.5;AC1=1;DP4=7,5,2,14;MQ=58;FQ=106;PV4=0.017,0.0053,1,1	GT:PL:GQ	0/1:141,0,164:99
Tb927_01_v4	475860	.	cga	c	214	.	INDEL;IS=56,0.875000;DP=61;VDB=1.355583e-01;AF1=1;AC1=2;DP4=0,0,23,26;MQ=60;FQ=-173	GT:PL:GQ	1/1:255,138,0:99
Tb927_01_v4	475861	.	G	.	28.2	.	DP=5;;AC1=2;FQ=-30	PL	0
Tb927_01_v4	476002	.	C	T	222	.	DP=79;VDB=3.228687e-01;AF1=1;AC1=2;DP4=0,0,29,48;MQ=60;FQ=-259	GT:PL:GQ	1/1:255,232,0:99
Tb927_01_v4	476061	.	T	C	64	.	DP=62;VDB=7.269818e-02;RPB=-2.092606e+00;AF1=0.5;AC1=1;DP4=2,4,2,2;MQ=60;FQ=67;PV4=1,1,1,0.12	GT:PL:GQ	0/1:94,0,126:97
Tb927_01_v4	476078	.	T	G	23	.	DP=50;VDB=2.706460e-02;AF1=1;AC1=2;DP4=0,0,0,3;MQ=60;FQ=-36	GT:PL:GQ	1/1:55,9,0:15
Tb927_01_v4	476142	.	A	G	222	.	DP=60;VDB=3.179192e-01;AF1=1;AC1=2;DP4=0,0,25,33;MQ=60;FQ=-199	GT:PL:GQ	1/1:255,172,0:99
Tb927_01_v4	476219	.	G	A	150	.	DP=41;VDB=3.190394e-03;RPB=-5.415304e-01;AF1=1;AC1=2;DP4=1,0,0,31;MQ=60;FQ=-97;PV4=0.031,1,1,0.18	GT:PL:GQ	1/1:183,70,0:99
Tb927_01_v4	476229	.	A	G	222	.	DP=32;VDB=2.159659e-05;AF1=1;AC1=2;DP4=0,0,6,22;MQ=60;FQ=-111	GT:PL:GQ	1/1:255,84,0:99
Tb927_01_v4	476237	.	G	A	70.1	.	DP=18;VDB=6.178657e-02;AF1=1;AC1=2;DP4=0,0,2,4;MQ=60;FQ=-45	GT:PL:GQ	1/1:103,18,0:33
Tb927_01_v4	476253	.	C	T	59	.	DP=12;VDB=4.940956e-02;AF1=1;AC1=2;DP4=0,0,1,2;MQ=60;FQ=-36	GT:PL:GQ	1/1:91,9,0:16
Tb927_01_v4	476254	.	A	.	16.1	.	DP=12;RPB=8.745357e-01;AF1=0.4898;AC1=1;DP4=1,1,0,1;MQ=60;FQ=-13.2;PV4=1,0.02,1,1	PL	14
Tb927_01_v4	476292	.	G	A	222	.	DP=36;VDB=1.579820e-01;AF1=1;AC1=2;DP4=0,0,26,10;MQ=60;FQ=-135	GT:PL:GQ	1/1:255,108,0:99
Tb927_01_v4	476321	.	G	A	222	.	DP=56;VDB=3.845371e-02;AF1=1;AC1=2;DP4=0,0,37,18;MQ=60;FQ=-193	GT:PL:GQ	1/1:255,166,0:99
Tb927_01_v4	476379	.	A	G	222	.	DP=58;VDB=3.965357e-01;AF1=1;AC1=2;DP4=0,0,26,32;MQ=60;FQ=-202	GT:PL:GQ	1/1:255,175,0:99
Tb927_01_v4	476555	.	cc	.	34.5	.	INDEL;IS=6,0.127660;DP=47;VDB=2.947065e-01;AF1=0.3328;AC1=1;DP4=14,20,4,1;MQ=60;FQ=-31.5;PV4=0.16,1,1,0.39	PL	3
Tb927_01_v4	476555	.	C	T	222	.	DP=47;VDB=3.263629e-01;AF1=1;AC1=2;DP4=0,0,15,25;MQ=60;FQ=-147	GT:PL:GQ	1/1:255,120,0:99
Tb927_01_v4	476735	.	A	G	222	.	DP=47;VDB=8.828349e-02;AF1=1;AC1=2;DP4=0,0,23,24;MQ=60;FQ=-168	GT:PL:GQ	1/1:255,141,0:99
Tb927_01_v4	476783	.	A	T	222	.	DP=69;VDB=2.981865e-01;AF1=1;AC1=2;DP4=0,0,32,37;MQ=60;FQ=-235	GT:PL:GQ	1/1:255,208,0:99
Tb927_01_v4	476870	.	c	.	5.84	.	INDEL;IS=3,0.076923;DP=39;AF1=1;AC1=2;DP4=0,0,0,1;MQ=60;FQ=-37.5	PL	33
Tb927_01_v4	476870	.	C	A	15.9	.	DP=39;VDB=5.960000e-02;AF1=1;AC1=2;DP4=0,0,1,1;MQ=60;FQ=-33	GT:PL:GQ	1/1:47,6,0:10
Tb927_01_v4	476912	.	C	T	222	.	DP=43;VDB=2.877483e-04;AF1=1;AC1=2;DP4=0,0,17,26;MQ=60;FQ=-156	GT:PL:GQ	1/1:255,129,0:99
Tb927_01_v4	476952	.	A	.	28.2	.	DP=37;;AC1=2;FQ=-30	PL	0
Tb927_01_v4	476960	.	G	.	28.2	.	DP=25;;AC1=2;FQ=-30	PL	0
Tb927_01_v4	476966	.	A	T	222	.	DP=27;VDB=1.091005e-01;AF1=1;AC1=2;DP4=0,0,6,18;MQ=60;FQ=-99	GT:PL:GQ	1/1:255,72,0:99
Tb927_01_v4	476986	.	A	T	222	.	DP=36;VDB=3.058757e-01;AF1=1;AC1=2;DP4=0,0,16,19;MQ=60;FQ=-132	GT:PL:GQ	1/1:255,105,0:99
Tb927_01_v4	477115	.	T	A	90.1	.	DP=18;VDB=6.704561e-02;AF1=1;AC1=2;DP4=0,0,2,5;MQ=60;FQ=-48	GT:PL:GQ	1/1:123,21,0:39
Tb927_01_v4	477117	.	T	A	93.1	.	DP=17;VDB=1.772512e-02;AF1=1;AC1=2;DP4=0,0,2,5;MQ=60;FQ=-48	GT:PL:GQ	1/1:126,21,0:39
Tb927_01_v4	477123	.	G	T	82.1	.	DP=14;VDB=8.672861e-02;AF1=1;AC1=2;DP4=0,0,2,4;MQ=60;FQ=-45	GT:PL:GQ	1/1:115,18,0:33
Tb927_01_v4	477124	.	C	T	75.1	.	DP=14;VDB=9.587252e-02;AF1=1;AC1=2;DP4=0,0,2,4;MQ=60;FQ=-45	GT:PL:GQ	1/1:108,18,0:33
Tb927_01_v4	477286	.	T	G	222	.	DP=17;VDB=2.036785e-03;AF1=1;AC1=2;DP4=0,0,7,10;MQ=60;FQ=-78	GT:PL:GQ	1/1:255,51,0:99
Tb927_01_v4	477381	.	aaaa	a	61.5	.	INDEL;IS=2,0.250000;DP=8;VDB=5.628053e-02;AF1=0.5;AC1=1;DP4=0,1,0,2;MQ=60;FQ=16.6;PV4=1,0.26,1,1	GT:PL:GQ	0/1:99,0,51:54
Tb927_01_v4	477382	.	A	.	28.2	.	DP=4;;AC1=2;FQ=-30	PL	0
Tb927_01_v4	477406	.	A	T	114	.	DP=9;VDB=2.088976e-02;AF1=1;AC1=2;DP4=0,0,7,1;MQ=60;FQ=-51	GT:PL:GQ	1/1:147,24,0:45
Tb927_01_v4	477408	.	T	A	114	.	DP=9;VDB=1.870401e-02;AF1=1;AC1=2;DP4=0,0,7,1;MQ=60;FQ=-51	GT:PL:GQ	1/1:147,24,0:45
Tb927_01_v4	477457	.	G	A	222	.	DP=42;VDB=2.138414e-01;AF1=1;AC1=2;DP4=0,0,21,20;MQ=60;FQ=-150	GT:PL:GQ	1/1:255,123,0:99
Tb927_01_v4	477513	.	G	A	222	.	DP=44;VDB=3.186105e-01;AF1=1;AC1=2;DP4=0,0,18,26;MQ=60;FQ=-159	GT:PL:GQ	1/1:255,132,0:99
Tb927_01_v4	477587	.	tc	t	134	.	INDEL;IS=28,0.509091;DP=55;VDB=3.641333e-02;AF1=0.5;AC1=1;DP4=15,7,22,4;MQ=60;FQ=137;PV4=0.3,1.9e-08,1,1	GT:PL:GQ	0/1:172,0,240:99
Tb927_01_v4	477588	.	C	T	222	.	DP=27;VDB=1.806172e-01;AF1=1;AC1=2;DP4=0,0,15,8;MQ=60;FQ=-96	GT:PL:GQ	1/1:255,69,0:99
Tb927_01_v4	477614	.	T	G	222	.	DP=53;VDB=2.432156e-01;AF1=1;AC1=2;DP4=0,0,40,11;MQ=59;FQ=-181	GT:PL:GQ	1/1:255,154,0:99
Tb927_01_v4	477667	.	A	T	196	.	DP=31;VDB=1.676511e-02;AF1=1;AC1=2;DP4=0,0,10,4;MQ=60;FQ=-69	GT:PL:GQ	1/1:229,42,0:81
Tb927_01_v4	477671	.	C	T	34	.	DP=11;VDB=3.952647e-03;AF1=1;AC1=2;DP4=0,0,1,2;MQ=60;FQ=-36	GT:PL:GQ	1/1:66,9,0:16
Tb927_01_v4	477714	.	C	T	70.3	.	DP=5;VDB=7.021545e-03;AF1=1;AC1=2;DP4=0,0,4,1;MQ=60;FQ=-42	GT:PL:GQ	1/1:103,15,0:27
Tb927_01_v4	477798	.	C	T	222	.	DP=36;VDB=1.342627e-03;AF1=1;AC1=2;DP4=0,0,19,16;MQ=60;FQ=-132	GT:PL:GQ	1/1:255,105,0:99
Tb927_01_v4	477860	.	G	T	59.5	.	DP=4;VDB=1.570251e-02;AF1=1;AC1=2;DP4=0,0,3,1;MQ=60;FQ=-39	GT:PL:GQ	1/1:92,12,0:21
Tb927_01_v4	477874	.	G	T	45	.	DP=18;VDB=3.086163e-02;RPB=-4.246039e-01;AF1=0.5;AC1=1;DP4=6,2,4,0;MQ=60;FQ=48;PV4=0.52,1,1,0.39	GT:PL:GQ	0/1:75,0,160:78
Tb927_01_v4	477903	.	C	T	225	.	DP=41;VDB=1.985332e-01;RPB=4.598545e-02;AF1=0.5;AC1=1;DP4=4,12,8,13;MQ=60;FQ=184;PV4=0.49,0.3,1,0.35	GT:PL:GQ	0/1:255,0,211:99
Tb927_01_v4	477945	.	T	A	225	.	DP=59;VDB=1.097954e-01;RPB=1.278250e+00;AF1=0.5;AC1=1;DP4=11,20,12,15;MQ=60;FQ=225;PV4=0.59,1,1,0.46	GT:PL:GQ	0/1:255,0,255:99
Tb927_01_v4	477962	.	T	C	225	.	DP=55;VDB=1.585806e-01;RPB=1.493020e+00;AF1=0.5;AC1=1;DP4=14,18,11,12;MQ=60;FQ=225;PV4=0.79,0.17,1,0.075	GT:PL:GQ	0/1:255,0,255:99
Tb927_01_v4	478032	.	G	A	222	.	DP=46;VDB=1.088849e-01;AF1=1;AC1=2;DP4=0,0,19,26;MQ=60;FQ=-162	GT:PL:GQ	1/1:255,135,0:99
Tb927_01_v4	478232	.	T	C	222	.	DP=44;VDB=3.434257e-01;AF1=1;AC1=2;DP4=0,0,27,17;MQ=60;FQ=-159	GT:PL:GQ	1/1:255,132,0:99
Tb927_01_v4	478291	.	A	G	197	.	DP=38;VDB=1.637360e-01;RPB=1.861075e+00;AF1=0.5;AC1=1;DP4=13,11,8,6;MQ=60;FQ=200;PV4=1,1,1,1	GT:PL:GQ	0/1:227,0,255:99
Tb927_01_v4	478300	.	A	T	222	.	DP=33;VDB=7.571474e-03;AF1=1;AC1=2;DP4=0,0,16,16;MQ=60;FQ=-123	GT:PL:GQ	1/1:255,96,0:99
Tb927_01_v4	478317	.	C	T	222	.	DP=29;VDB=2.568454e-01;AF1=1;AC1=2;DP4=0,0,16,9;MQ=60;FQ=-102	GT:PL:GQ	1/1:255,75,0:99
Tb927_01_v4	478335	.	C	T	222	.	DP=22;VDB=1.541833e-01;AF1=1;AC1=2;DP4=0,0,12,10;MQ=60;FQ=-93	GT:PL:GQ	1/1:255,66,0:99
Tb927_01_v4	478432	.	C	T	222	.	DP=56;VDB=3.893400e-01;AF1=1;AC1=2;DP4=0,0,29,27;MQ=60;FQ=-196	GT:PL:GQ	1/1:255,169,0:99
Tb927_01_v4	478651	.	C	T	222	.	DP=62;VDB=2.128834e-01;AF1=1;AC1=2;DP4=0,0,28,33;MQ=60;FQ=-211	GT:PL:GQ	1/1:255,184,0:99
Tb927_01_v4	478684	.	A	G	225	.	DP=55;VDB=5.346599e-02;RPB=1.388214e+00;AF1=0.5;AC1=1;DP4=6,14,20,14;MQ=60;FQ=215;PV4=0.052,0.48,1,1	GT:PL:GQ	0/1:255,0,242:99
Tb927_01_v4	478785	.	T	C	222	.	DP=32;VDB=1.382974e-01;AF1=1;AC1=2;DP4=0,0,15,16;MQ=60;FQ=-120	GT:PL:GQ	1/1:255,93,0:99
Tb927_01_v4	478953	.	T	C	222	.	DP=87;VDB=4.619219e-01;AF1=1;AC1=2;DP4=0,0,44,43;MQ=60;FQ=-282	GT:PL:GQ	1/1:255,255,0:99
Tb927_01_v4	479080	.	A	G	222	.	DP=50;VDB=3.284450e-01;AF1=1;AC1=2;DP4=0,0,24,23;MQ=60;FQ=-168	GT:PL:GQ	1/1:255,141,0:99
Tb927_01_v4	479159	.	A	G	222	.	DP=69;VDB=3.616320e-01;AF1=1;AC1=2;DP4=0,0,34,33;MQ=60;FQ=-229	GT:PL:GQ	1/1:255,202,0:99
Tb927_01_v4	479277	.	T	C	222	.	DP=25;VDB=2.329073e-01;AF1=1;AC1=2;DP4=0,0,11,14;MQ=60;FQ=-102	GT:PL:GQ	1/1:255,75,0:99
Tb927_01_v4	479460	.	G	A	222	.	DP=60;VDB=3.346329e-01;AF1=1;AC1=2;DP4=0,0,26,32;MQ=60;FQ=-202	GT:PL:GQ	1/1:255,175,0:99
Tb927_01_v4	479464	.	C	G	222	.	DP=60;VDB=4.000230e-01;AF1=1;AC1=2;DP4=0,0,23,36;MQ=60;FQ=-205	GT:PL:GQ	1/1:255,178,0:99
Tb927_01_v4	479468	.	A	T	222	.	DP=60;VDB=3.985427e-01;AF1=1;AC1=2;DP4=0,0,23,36;MQ=60;FQ=-205	GT:PL:GQ	1/1:255,178,0:99
Tb927_01_v4	479495	.	T	C	222	.	DP=68;VDB=7.885273e-02;AF1=1;AC1=2;DP4=0,0,23,38;MQ=60;FQ=-211	GT:PL:GQ	1/1:255,184,0:99
Tb927_01_v4	479496	.	T	A	222	.	DP=69;VDB=9.876273e-02;AF1=1;AC1=2;DP4=0,0,24,37;MQ=60;FQ=-211	GT:PL:GQ	1/1:255,184,0:99
Tb927_01_v4	479639	.	G	A	222	.	DP=41;VDB=3.016267e-01;AF1=1;AC1=2;DP4=0,0,23,18;MQ=60;FQ=-150	GT:PL:GQ	1/1:255,123,0:99
Tb927_01_v4	479651	.	T	A	222	.	DP=33;VDB=2.859704e-01;AF1=1;AC1=2;DP4=0,0,16,17;MQ=60;FQ=-126	GT:PL:GQ	1/1:255,99,0:99
Tb927_01_v4	479768	.	C	A	22.8	.	DP=29;VDB=2.720000e-02;AF1=1;AC1=2;DP4=0,0,1,1;MQ=60;FQ=-33	GT:PL:GQ	1/1:54,6,0:10
Tb927_01_v4	479776	.	T	C	222	.	DP=26;VDB=1.095675e-01;AF1=1;AC1=2;DP4=0,0,14,12;MQ=60;FQ=-105	GT:PL:GQ	1/1:255,78,0:99
Tb927_01_v4	479789	.	T	C	222	.	DP=33;VDB=1.695399e-03;AF1=1;AC1=2;DP4=0,0,19,13;MQ=60;FQ=-123	GT:PL:GQ	1/1:255,96,0:99
Tb927_01_v4	479828	.	C	T	222	.	DP=45;VDB=2.959550e-01;AF1=1;AC1=2;DP4=0,0,29,15;MQ=60;FQ=-159	GT:PL:GQ	1/1:255,132,0:99
Tb927_01_v4	480006	.	G	A	222	.	DP=58;VDB=2.663707e-01;AF1=1;AC1=2;DP4=0,0,34,22;MQ=60;FQ=-196	GT:PL:GQ	1/1:255,169,0:99
Tb927_01_v4	480326	.	A	G	222	.	DP=57;VDB=1.630005e-01;AF1=1;AC1=2;DP4=0,0,27,30;MQ=60;FQ=-199	GT:PL:GQ	1/1:255,172,0:99
Tb927_01_v4	480378	.	G	A	202	.	DP=48;VDB=8.430745e-02;RPB=1.439124e-01;AF1=0.5;AC1=1;DP4=21,9,8,9;MQ=60;FQ=205;PV4=0.21,0.04,1,1	GT:PL:GQ	0/1:232,0,255:99
Tb927_01_v4	480572	.	G	A	225	.	DP=79;VDB=2.760298e-01;RPB=1.116616e+00;AF1=0.5;AC1=1;DP4=26,23,15,14;MQ=60;FQ=225;PV4=1,0.14,1,0.36	GT:PL:GQ	0/1:255,0,255:99
Tb927_01_v4	480782	.	A	G	222	.	DP=60;VDB=1.042771e-01;AF1=1;AC1=2;DP4=0,0,27,32;MQ=60;FQ=-205	GT:PL:GQ	1/1:255,178,0:99
Tb927_01_v4	480810	.	T	C	222	.	DP=67;VDB=1.724947e-01;AF1=1;AC1=2;DP4=0,0,32,35;MQ=60;FQ=-229	GT:PL:GQ	1/1:255,202,0:99
Tb927_01_v4	480813	.	T	C	222	.	DP=68;VDB=1.421213e-01;AF1=1;AC1=2;DP4=0,0,33,34;MQ=60;FQ=-229	GT:PL:GQ	1/1:255,202,0:99
Tb927_01_v4	480881	.	G	A	222	.	DP=63;VDB=3.760783e-01;AF1=1;AC1=2;DP4=0,0,38,25;MQ=60;FQ=-217	GT:PL:GQ	1/1:255,190,0:99
Tb927_01_v4	480991	.	C	A	222	.	DP=54;VDB=3.818555e-01;AF1=1;AC1=2;DP4=0,0,27,27;MQ=60;FQ=-190	GT:PL:GQ	1/1:255,163,0:99
Tb927_01_v4	481055	.	G	A	222	.	DP=57;VDB=4.535870e-02;AF1=1;AC1=2;DP4=0,0,26,31;MQ=60;FQ=-199	GT:PL:GQ	1/1:255,172,0:99
Tb927_01_v4	481096	.	G	A	222	.	DP=79;VDB=3.354909e-01;AF1=1;AC1=2;DP4=0,0,33,46;MQ=60;FQ=-265	GT:PL:GQ	1/1:255,238,0:99
Tb927_01_v4	481138	.	A	T	222	.	DP=87;VDB=2.155032e-01;AF1=1;AC1=2;DP4=0,0,33,54;MQ=60;FQ=-282	GT:PL:GQ	1/1:255,255,0:99
Tb927_01_v4	481563	.	A	G	222	.	DP=72;VDB=4.133790e-01;AF1=1;AC1=2;DP4=0,0,38,33;MQ=60;FQ=-241	GT:PL:GQ	1/1:255,214,0:99
Tb927_01_v4	481692	.	A	G	222	.	DP=72;VDB=4.358619e-01;AF1=1;AC1=2;DP4=0,0,33,38;MQ=60;FQ=-241	GT:PL:GQ	1/1:255,214,0:99
Tb927_01_v4	482023	.	A	T	222	.	DP=67;VDB=3.932405e-01;AF1=1;AC1=2;DP4=0,0,34,32;MQ=60;FQ=-226	GT:PL:GQ	1/1:255,199,0:99
Tb927_01_v4	482458	.	A	G	222	.	DP=62;VDB=4.021267e-01;AF1=1;AC1=2;DP4=0,0,20,40;MQ=60;FQ=-208	GT:PL:GQ	1/1:255,181,0:99
Tb927_01_v4	482644	.	T	C	222	.	DP=58;VDB=3.365481e-01;AF1=1;AC1=2;DP4=0,0,27,29;MQ=60;FQ=-196	GT:PL:GQ	1/1:255,169,0:99
Tb927_01_v4	482806	.	G	A	225	.	DP=46;VDB=1.215110e-01;RPB=1.784732e-01;AF1=0.5;AC1=1;DP4=11,8,16,11;MQ=60;FQ=225;PV4=1,0.48,1,0.36	GT:PL:GQ	0/1:255,0,255:99
Tb927_01_v4	483303	.	G	A	222	.	DP=36;VDB=5.975013e-03;AF1=1;AC1=2;DP4=0,0,29,6;MQ=60;FQ=-132	GT:PL:GQ	1/1:255,105,0:99
Tb927_01_v4	483587	.	A	G	222	.	DP=28;VDB=1.081253e-02;AF1=1;AC1=2;DP4=0,0,10,17;MQ=60;FQ=-108	GT:PL:GQ	1/1:255,81,0:99
Tb927_01_v4	484249	.	A	C	164	.	DP=48;VDB=6.775376e-02;RPB=-2.847082e+00;AF1=0.5;AC1=1;DP4=19,14,11,4;MQ=60;FQ=167;PV4=0.35,0.49,1,0.36	GT:PL:GQ	0/1:194,0,255:99
Tb927_01_v4	485257	.	T	G	222	.	DP=54;VDB=3.820076e-01;AF1=1;AC1=2;DP4=0,0,27,27;MQ=60;FQ=-190	GT:PL:GQ	1/1:255,163,0:99
Tb927_01_v4	485308	.	T	C	222	.	DP=52;VDB=3.216967e-01;AF1=1;AC1=2;DP4=0,0,24,28;MQ=60;FQ=-184	GT:PL:GQ	1/1:255,157,0:99
Tb927_01_v4	485408	.	C	A	222	.	DP=57;VDB=1.379373e-01;AF1=1;AC1=2;DP4=0,0,28,29;MQ=60;FQ=-199	GT:PL:GQ	1/1:255,172,0:99
Tb927_01_v4	485430	.	C	G	222	.	DP=53;VDB=3.784390e-01;AF1=1;AC1=2;DP4=0,0,29,24;MQ=60;FQ=-187	GT:PL:GQ	1/1:255,160,0:99
Tb927_01_v4	485833	.	G	A	222	.	DP=66;VDB=3.860986e-01;AF1=1;AC1=2;DP4=0,0,42,23;MQ=60;FQ=-223	GT:PL:GQ	1/1:255,196,0:99
Tb927_01_v4	486269	.	T	C	222	.	DP=72;VDB=4.419751e-01;AF1=1;AC1=2;DP4=0,0,39,33;MQ=60;FQ=-244	GT:PL:GQ	1/1:255,217,0:99
Tb927_01_v4	486348	.	G	A	222	.	DP=64;VDB=3.922799e-01;AF1=1;AC1=2;DP4=0,0,31,29;MQ=60;FQ=-208	GT:PL:GQ	1/1:255,181,0:99
Tb927_01_v4	486385	.	G	A	222	.	DP=63;VDB=4.062921e-01;AF1=1;AC1=2;DP4=0,0,32,29;MQ=60;FQ=-211	GT:PL:GQ	1/1:255,184,0:99
Tb927_01_v4	486441	.	T	C	222	.	DP=65;VDB=4.016122e-01;AF1=1;AC1=2;DP4=0,0,31,32;MQ=60;FQ=-217	GT:PL:GQ	1/1:255,190,0:99
Tb927_01_v4	486711	.	G	A	222	.	DP=75;VDB=5.229149e-02;AF1=1;AC1=2;DP4=0,0,33,41;MQ=60;FQ=-250	GT:PL:GQ	1/1:255,223,0:99
Tb927_01_v4	487038	.	C	T	222	.	DP=61;VDB=3.751104e-01;AF1=1;AC1=2;DP4=0,0,31,29;MQ=60;FQ=-208	GT:PL:GQ	1/1:255,181,0:99
Tb927_01_v4	487210	.	G	T	225	.	DP=62;VDB=1.373662e-01;RPB=1.040824e+00;AF1=0.5;AC1=1;DP4=10,14,22,15;MQ=60;FQ=225;PV4=0.2,0.032,1,1	GT:PL:GQ	0/1:255,0,255:99
Tb927_01_v4	487258	.	C	T	222	.	DP=53;VDB=8.538770e-02;AF1=1;AC1=2;DP4=0,0,28,23;MQ=60;FQ=-181	GT:PL:GQ	1/1:255,154,0:99
Tb927_01_v4	487319	.	C	T	222	.	DP=73;VDB=4.235548e-01;AF1=1;AC1=2;DP4=0,0,36,36;MQ=60;FQ=-244	GT:PL:GQ	1/1:255,217,0:99
Tb927_01_v4	488033	.	T	C	222	.	DP=84;VDB=2.899241e-01;AF1=1;AC1=2;DP4=0,0,46,37;MQ=60;FQ=-277	GT:PL:GQ	1/1:255,250,0:99
Tb927_01_v4	488086	.	A	G	222	.	DP=74;VDB=4.480630e-01;AF1=1;AC1=2;DP4=0,0,33,41;MQ=60;FQ=-250	GT:PL:GQ	1/1:255,223,0:99
Tb927_01_v4	488263	.	G	A	222	.	DP=70;VDB=4.299004e-01;AF1=1;AC1=2;DP4=0,0,40,29;MQ=60;FQ=-235	GT:PL:GQ	1/1:255,208,0:99
Tb927_01_v4	488377	.	T	C	222	.	DP=69;VDB=4.295199e-01;AF1=1;AC1=2;DP4=0,0,33,36;MQ=60;FQ=-235	GT:PL:GQ	1/1:255,208,0:99
Tb927_01_v4	488630	.	A	G	222	.	DP=74;VDB=4.462173e-01;AF1=1;AC1=2;DP4=0,0,26,47;MQ=60;FQ=-247	GT:PL:GQ	1/1:255,220,0:99
Tb927_01_v4	488698	.	gg	g	84.5	.	INDEL;IS=20,0.322581;DP=62;VDB=2.490277e-01;AF1=0.5;AC1=1;DP4=22,17,6,11;MQ=60;FQ=87.5;PV4=0.24,2.2e-28,1,1	GT:PL:GQ	0/1:122,0,201:99
Tb927_01_v4	488699	.	G	T	222	.	DP=41;VDB=2.950024e-01;AF1=1;AC1=2;DP4=0,0,19,18;MQ=60;FQ=-138	GT:PL:GQ	1/1:255,111,0:99
Tb927_01_v4	488979	.	A	C	119	.	DP=56;VDB=1.228259e-01;RPB=2.027779e+00;AF1=0.5;AC1=1;DP4=17,10,7,4;MQ=60;FQ=122;PV4=1,1,1,0.11	GT:PL:GQ	0/1:149,0,237:99
Tb927_01_v4	489205	.	C	T	222	.	DP=63;VDB=1.211195e-01;AF1=1;AC1=2;DP4=0,0,37,26;MQ=60;FQ=-217	GT:PL:GQ	1/1:255,190,0:99
Tb927_01_v4	489261	.	C	T	222	.	DP=54;VDB=1.211418e-01;AF1=1;AC1=2;DP4=0,0,22,31;MQ=60;FQ=-187	GT:PL:GQ	1/1:255,160,0:99
Tb927_01_v4	489356	.	A	C	225	.	DP=71;VDB=2.803527e-01;RPB=2.493170e+00;AF1=0.5;AC1=1;DP4=12,12,28,18;MQ=60;FQ=225;PV4=0.45,0.14,1,0.28	GT:PL:GQ	0/1:255,0,255:99
Tb927_01_v4	489389	.	G	A	222	.	DP=65;VDB=3.590136e-01;AF1=1;AC1=2;DP4=0,0,30,35;MQ=60;FQ=-223	GT:PL:GQ	1/1:255,196,0:99
Tb927_01_v4	490009	.	A	G	222	.	DP=64;VDB=4.007522e-01;AF1=1;AC1=2;DP4=0,0,27,36;MQ=60;FQ=-217	GT:PL:GQ	1/1:255,190,0:99
Tb927_01_v4	490056	.	G	A	222	.	DP=72;VDB=3.910974e-01;AF1=1;AC1=2;DP4=0,0,32,39;MQ=60;FQ=-241	GT:PL:GQ	1/1:255,214,0:99
Tb927_01_v4	490079	.	C	T	222	.	DP=80;VDB=3.949542e-01;AF1=1;AC1=2;DP4=0,0,43,37;MQ=60;FQ=-268	GT:PL:GQ	1/1:255,241,0:99
Tb927_01_v4	490480	.	T	C	222	.	DP=68;VDB=3.884456e-01;AF1=1;AC1=2;DP4=0,0,33,35;MQ=60;FQ=-232	GT:PL:GQ	1/1:255,205,0:99
Tb927_01_v4	490626	.	T	C	222	.	DP=63;VDB=3.196253e-01;AF1=1;AC1=2;DP4=0,0,37,25;MQ=60;FQ=-214	GT:PL:GQ	1/1:255,187,0:99
Tb927_01_v4	490734	.	C	T	222	.	DP=77;VDB=4.543675e-01;AF1=1;AC1=2;DP4=0,0,34,42;MQ=60;FQ=-256	GT:PL:GQ	1/1:255,229,0:99
Tb927_01_v4	490773	.	G	A	222	.	DP=72;VDB=4.164538e-01;AF1=1;AC1=2;DP4=0,0,30,39;MQ=60;FQ=-235	GT:PL:GQ	1/1:255,208,0:99
Tb927_01_v4	490965	.	A	C	222	.	DP=70;VDB=4.183216e-01;AF1=1;AC1=2;DP4=0,0,34,34;MQ=60;FQ=-232	GT:PL:GQ	1/1:255,205,0:99
Tb927_01_v4	491268	.	G	A	222	.	DP=58;VDB=1.762429e-01;AF1=1;AC1=2;DP4=0,0,22,36;MQ=60;FQ=-202	GT:PL:GQ	1/1:255,175,0:99
Tb927_01_v4	491292	.	C	T	222	.	DP=71;VDB=2.908528e-01;AF1=1;AC1=2;DP4=0,0,38,32;MQ=60;FQ=-238	GT:PL:GQ	1/1:255,211,0:99
Tb927_01_v4	491429	.	T	C	222	.	DP=72;VDB=3.154620e-01;AF1=1;AC1=2;DP4=0,0,36,35;MQ=60;FQ=-241	GT:PL:GQ	1/1:255,214,0:99
Tb927_01_v4	491447	.	C	T	222	.	DP=58;VDB=2.833563e-01;AF1=1;AC1=2;DP4=0,0,22,27;MQ=60;FQ=-175	GT:PL:GQ	1/1:255,148,0:99
Tb927_01_v4	491493	.	T	C	222	.	DP=67;VDB=3.678502e-01;AF1=1;AC1=2;DP4=0,0,38,24;MQ=60;FQ=-214	GT:PL:GQ	1/1:255,187,0:99
Tb927_01_v4	491568	.	T	C	222	.	DP=69;VDB=4.320513e-01;AF1=1;AC1=2;DP4=0,0,37,32;MQ=60;FQ=-235	GT:PL:GQ	1/1:255,208,0:99
Tb927_01_v4	491633	.	C	T	222	.	DP=74;VDB=3.675431e-01;AF1=1;AC1=2;DP4=0,0,42,31;MQ=60;FQ=-247	GT:PL:GQ	1/1:255,220,0:99
Tb927_01_v4	491841	.	G	A	222	.	DP=73;VDB=4.370735e-01;AF1=1;AC1=2;DP4=0,0,33,40;MQ=60;FQ=-247	GT:PL:GQ	1/1:255,220,0:99
Tb927_01_v4	492276	.	A	G	214	.	DP=75;VDB=2.503227e-01;RPB=-3.933833e-01;AF1=0.5;AC1=1;DP4=29,20,8,16;MQ=60;FQ=217;PV4=0.048,0.011,1,0.2	GT:PL:GQ	0/1:244,0,255:99
Tb927_01_v4	492324	.	T	G	222	.	DP=76;VDB=3.007627e-01;AF1=1;AC1=2;DP4=0,0,32,43;MQ=60;FQ=-253	GT:PL:GQ	1/1:255,226,0:99
Tb927_01_v4	492459	.	A	G	222	.	DP=67;VDB=4.110700e-01;AF1=1;AC1=2;DP4=0,0,33,33;MQ=60;FQ=-226	GT:PL:GQ	1/1:255,199,0:99
Tb927_01_v4	492955	.	A	G	222	.	DP=82;VDB=1.889921e-01;AF1=1;AC1=2;DP4=0,0,49,33;MQ=60;FQ=-274	GT:PL:GQ	1/1:255,247,0:99
Tb927_01_v4	493047	.	cga	ca	214	.	INDEL;IS=73,1.000000;DP=73;VDB=1.481360e-01;AF1=1;AC1=2;DP4=0,0,39,34;MQ=60;FQ=-237	GT:PL:GQ	1/1:255,202,0:99
Tb927_01_v4	493048	.	G	.	28.2	.	DP=0;;AC1=2;FQ=-30	PL	0
Tb927_01_v4	493154	.	T	C	222	.	DP=81;VDB=2.842237e-01;AF1=1;AC1=2;DP4=0,0,36,45;MQ=60;FQ=-271	GT:PL:GQ	1/1:255,244,0:99
Tb927_01_v4	493218	.	A	G	222	.	DP=64;VDB=7.915974e-02;AF1=1;AC1=2;DP4=0,0,28,36;MQ=60;FQ=-220	GT:PL:GQ	1/1:255,193,0:99
Tb927_01_v4	493338	.	C	T	222	.	DP=83;VDB=4.223737e-01;AF1=1;AC1=2;DP4=0,0,35,47;MQ=60;FQ=-274	GT:PL:GQ	1/1:255,247,0:99
Tb927_01_v4	493761	.	C	T	222	.	DP=71;VDB=4.251365e-01;AF1=1;AC1=2;DP4=0,0,35,34;MQ=60;FQ=-235	GT:PL:GQ	1/1:255,208,0:99
Tb927_01_v4	493913	.	G	A	222	.	DP=78;VDB=1.032000e-01;AF1=1;AC1=2;DP4=0,0,45,32;MQ=60;FQ=-259	GT:PL:GQ	1/1:255,232,0:99
Tb927_01_v4	494064	.	G	A	222	.	DP=76;VDB=1.281641e-01;AF1=1;AC1=2;DP4=0,0,32,43;MQ=60;FQ=-253	GT:PL:GQ	1/1:255,226,0:99
Tb927_01_v4	494124	.	G	A	222	.	DP=75;VDB=2.161274e-01;AF1=1;AC1=2;DP4=0,0,43,32;MQ=60;FQ=-253	GT:PL:GQ	1/1:255,226,0:99
Tb927_01_v4	494127	.	C	T	222	.	DP=80;VDB=4.640044e-01;AF1=1;AC1=2;DP4=0,0,43,36;MQ=60;FQ=-265	GT:PL:GQ	1/1:255,238,0:99
Tb927_01_v4	494151	.	A	G	222	.	DP=75;VDB=4.252711e-01;AF1=1;AC1=2;DP4=0,0,38,35;MQ=60;FQ=-247	GT:PL:GQ	1/1:255,220,0:99
Tb927_01_v4	494239	.	A	C	222	.	DP=68;VDB=2.534440e-01;AF1=1;AC1=2;DP4=0,0,26,40;MQ=60;FQ=-226	GT:PL:GQ	1/1:255,199,0:99
Tb927_01_v4	494313	.	C	T	222	.	DP=83;VDB=3.687480e-01;AF1=1;AC1=2;DP4=0,0,35,46;MQ=60;FQ=-271	GT:PL:GQ	1/1:255,244,0:99
Tb927_01_v4	494439	.	A	G	222	.	DP=65;VDB=3.007010e-01;AF1=1;AC1=2;DP4=0,0,27,38;MQ=60;FQ=-223	GT:PL:GQ	1/1:255,196,0:99
Tb927_01_v4	494666	.	G	A	225	.	DP=88;VDB=1.554355e-01;RPB=-1.025662e+00;AF1=0.5;AC1=1;DP4=19,14,22,33;MQ=60;FQ=225;PV4=0.13,0.22,1,1	GT:PL:GQ	0/1:255,0,255:99
Tb927_01_v4	494700	.	C	A	222	.	DP=72;VDB=3.556241e-01;AF1=1;AC1=2;DP4=0,0,31,41;MQ=60;FQ=-244	GT:PL:GQ	1/1:255,217,0:99
Tb927_01_v4	495046	.	A	G	222	.	DP=81;VDB=4.418634e-01;AF1=1;AC1=2;DP4=0,0,37,42;MQ=60;FQ=-265	GT:PL:GQ	1/1:255,238,0:99
Tb927_01_v4	495100	.	A	G	222	.	DP=81;VDB=5.882815e-02;AF1=1;AC1=2;DP4=0,0,32,49;MQ=60;FQ=-271	GT:PL:GQ	1/1:255,244,0:99
Tb927_01_v4	495128	.	C	A	222	.	DP=71;VDB=4.123805e-01;AF1=1;AC1=2;DP4=0,0,24,47;MQ=60;FQ=-241	GT:PL:GQ	1/1:255,214,0:99
Tb927_01_v4	495603	.	G	C	222	.	DP=72;VDB=3.396486e-01;AF1=1;AC1=2;DP4=0,0,36,36;MQ=60;FQ=-244	GT:PL:GQ	1/1:255,217,0:99
Tb927_01_v4	496250	.	C	T	222	.	DP=64;VDB=3.728433e-01;AF1=1;AC1=2;DP4=0,0,38,25;MQ=60;FQ=-217	GT:PL:GQ	1/1:255,190,0:99
Tb927_01_v4	497241	.	T	C	222	.	DP=83;VDB=1.736392e-01;AF1=1;AC1=2;DP4=0,0,53,29;MQ=60;FQ=-274	GT:PL:GQ	1/1:255,247,0:99
Tb927_01_v4	497771	.	G	A	225	.	DP=76;VDB=1.993021e-01;RPB=1.100412e+00;AF1=0.5;AC1=1;DP4=20,27,16,11;MQ=60;FQ=225;PV4=0.23,0.022,1,0.22	GT:PL:GQ	0/1:255,0,255:99
Tb927_01_v4	497960	.	G	A	222	.	DP=43;VDB=2.542989e-02;AF1=1;AC1=2;DP4=0,0,27,16;MQ=60;FQ=-156	GT:PL:GQ	1/1:255,129,0:99
Tb927_01_v4	497994	.	A	G	222	.	DP=19;VDB=1.668306e-02;AF1=1;AC1=2;DP4=0,0,4,15;MQ=60;FQ=-84	GT:PL:GQ	1/1:255,57,0:99
Tb927_01_v4	498005	.	A	T	222	.	DP=22;VDB=1.094260e-01;AF1=1;AC1=2;DP4=0,0,4,18;MQ=60;FQ=-93	GT:PL:GQ	1/1:255,66,0:99
Tb927_01_v4	498033	.	G	C	222	.	DP=38;VDB=2.680399e-01;AF1=1;AC1=2;DP4=0,0,14,24;MQ=60;FQ=-141	GT:PL:GQ	1/1:255,114,0:99
Tb927_01_v4	498168	.	A	C	222	.	DP=70;VDB=8.080996e-02;AF1=1;AC1=2;DP4=0,0,36,32;MQ=59;FQ=-232	GT:PL:GQ	1/1:255,205,0:99
Tb927_01_v4	498364	.	C	T	222	.	DP=58;VDB=3.678289e-01;AF1=1;AC1=2;DP4=0,0,25,31;MQ=60;FQ=-196	GT:PL:GQ	1/1:255,169,0:99
Tb927_01_v4	498619	.	G	A	222	.	DP=76;VDB=4.497294e-01;AF1=1;AC1=2;DP4=0,0,44,31;MQ=60;FQ=-253	GT:PL:GQ	1/1:255,226,0:99
Tb927_01_v4	498670	.	G	A	222	.	DP=70;VDB=2.616682e-01;AF1=1;AC1=2;DP4=0,0,34,35;MQ=60;FQ=-235	GT:PL:GQ	1/1:255,208,0:99
Tb927_01_v4	498761	.	A	G	222	.	DP=64;VDB=2.001656e-02;AF1=1;AC1=2;DP4=0,0,30,33;MQ=60;FQ=-217	GT:PL:GQ	1/1:255,190,0:99
Tb927_01_v4	498858	.	A	G	172	.	DP=61;VDB=1.887307e-01;RPB=-6.562546e-01;AF1=0.5;AC1=1;DP4=17,26,13,5;MQ=60;FQ=175;PV4=0.026,0.3,1,0.097	GT:PL:GQ	0/1:202,0,255:99
Tb927_01_v4	498985	.	C	T	222	.	DP=63;VDB=3.800230e-01;AF1=1;AC1=2;DP4=0,0,25,38;MQ=60;FQ=-217	GT:PL:GQ	1/1:255,190,0:99
Tb927_01_v4	498993	.	T	G	222	.	DP=59;VDB=3.100395e-01;AF1=1;AC1=2;DP4=0,0,22,37;MQ=60;FQ=-205	GT:PL:GQ	1/1:255,178,0:99
Tb927_01_v4	499057	.	G	A	222	.	DP=66;VDB=4.132332e-01;AF1=1;AC1=2;DP4=0,0,26,37;MQ=60;FQ=-217	GT:PL:GQ	1/1:255,190,0:99
Tb927_01_v4	499564	.	G	A	222	.	DP=77;VDB=4.525160e-01;AF1=1;AC1=2;DP4=0,0,39,36;MQ=60;FQ=-253	GT:PL:GQ	1/1:255,226,0:99
Tb927_01_v4	499603	.	C	A	222	.	DP=79;VDB=1.645944e-01;AF1=1;AC1=2;DP4=0,0,40,39;MQ=60;FQ=-265	GT:PL:GQ	1/1:255,238,0:99
Tb927_01_v4	499620	.	G	C	222	.	DP=73;VDB=3.721518e-01;AF1=1;AC1=2;DP4=0,0,33,39;MQ=60;FQ=-244	GT:PL:GQ	1/1:255,217,0:99
Tb927_01_v4	499755	.	G	A	222	.	DP=81;VDB=4.653336e-01;AF1=1;AC1=2;DP4=0,0,39,41;MQ=60;FQ=-268	GT:PL:GQ	1/1:255,241,0:99
Tb927_01_v4	499896	.	G	T	222	.	DP=83;VDB=4.172729e-02;AF1=1;AC1=2;DP4=0,0,40,43;MQ=60;FQ=-277	GT:PL:GQ	1/1:255,250,0:99
Tb927_01_v4	500227	.	G	T	222	.	DP=77;VDB=4.461904e-01;AF1=1;AC1=2;DP4=0,0,26,50;MQ=60;FQ=-256	GT:PL:GQ	1/1:255,229,0:99
Tb927_01_v4	500243	.	C	T	222	.	DP=73;VDB=2.495405e-01;AF1=1;AC1=2;DP4=0,0,26,47;MQ=60;FQ=-247	GT:PL:GQ	1/1:255,220,0:99
Tb927_01_v4	500347	.	A	C	222	.	DP=72;VDB=4.202601e-01;AF1=1;AC1=2;DP4=0,0,39,32;MQ=60;FQ=-241	GT:PL:GQ	1/1:255,214,0:99
Tb927_01_v4	500528	.	T	C	222	.	DP=61;VDB=4.016394e-01;AF1=1;AC1=2;DP4=0,0,32,28;MQ=60;FQ=-208	GT:PL:GQ	1/1:255,181,0:99
Tb927_01_v4	500740	.	C	T	222	.	DP=68;VDB=2.816885e-03;AF1=1;AC1=2;DP4=0,0,33,31;MQ=60;FQ=-220	GT:PL:GQ	1/1:255,193,0:99
Tb927_01_v4	500786	.	T	C	222	.	DP=70;VDB=4.334602e-01;AF1=1;AC1=2;DP4=0,0,41,28;MQ=60;FQ=-235	GT:PL:GQ	1/1:255,208,0:99
Tb927_01_v4	500793	.	C	T	222	.	DP=66;VDB=3.982353e-01;AF1=1;AC1=2;DP4=0,0,37,29;MQ=60;FQ=-226	GT:PL:GQ	1/1:255,199,0:99
Tb927_01_v4	500816	.	G	A	222	.	DP=78;VDB=3.176563e-01;AF1=1;AC1=2;DP4=0,0,37,40;MQ=60;FQ=-259	GT:PL:GQ	1/1:255,232,0:99
Tb927_01_v4	500931	.	G	A	222	.	DP=62;VDB=1.046584e-01;AF1=1;AC1=2;DP4=0,0,33,28;MQ=60;FQ=-211	GT:PL:GQ	1/1:255,184,0:99
Tb927_01_v4	501030	.	A	G	222	.	DP=68;VDB=1.449462e-01;AF1=1;AC1=2;DP4=0,0,44,24;MQ=60;FQ=-232	GT:PL:GQ	1/1:255,205,0:99
Tb927_01_v4	501060	.	G	A	222	.	DP=57;VDB=3.916011e-01;AF1=1;AC1=2;DP4=0,0,32,25;MQ=60;FQ=-196	GT:PL:GQ	1/1:255,169,0:99
Tb927_01_v4	501296	.	C	T	222	.	DP=83;VDB=3.888973e-01;AF1=1;AC1=2;DP4=0,0,34,48;MQ=60;FQ=-274	GT:PL:GQ	1/1:255,247,0:99
Tb927_01_v4	502263	.	G	A	222	.	DP=72;VDB=4.335229e-01;AF1=1;AC1=2;DP4=0,0,37,32;MQ=60;FQ=-235	GT:PL:GQ	1/1:255,208,0:99
Tb927_01_v4	502725	.	G	A	222	.	DP=66;VDB=4.151517e-01;AF1=1;AC1=2;DP4=0,0,41,23;MQ=60;FQ=-220	GT:PL:GQ	1/1:255,193,0:99
Tb927_01_v4	503003	.	A	G	222	.	DP=80;VDB=2.568032e-01;AF1=1;AC1=2;DP4=0,0,36,42;MQ=60;FQ=-262	GT:PL:GQ	1/1:255,235,0:99
Tb927_01_v4	503180	.	C	G	222	.	DP=55;VDB=7.220019e-02;AF1=1;AC1=2;DP4=0,0,27,26;MQ=60;FQ=-187	GT:PL:GQ	1/1:255,160,0:99
Tb927_01_v4	503376	.	A	G	222	.	DP=76;VDB=4.406028e-01;AF1=1;AC1=2;DP4=0,0,37,38;MQ=60;FQ=-253	GT:PL:GQ	1/1:255,226,0:99
Tb927_01_v4	503691	.	G	A	222	.	DP=72;VDB=4.374524e-01;AF1=1;AC1=2;DP4=0,0,31,40;MQ=60;FQ=-241	GT:PL:GQ	1/1:255,214,0:99
Tb927_01_v4	504556	.	G	A	222	.	DP=60;VDB=3.406332e-01;AF1=1;AC1=2;DP4=0,0,25,34;MQ=60;FQ=-205	GT:PL:GQ	1/1:255,178,0:99
Tb927_01_v4	505434	.	G	A	222	.	DP=69;VDB=4.120262e-01;AF1=1;AC1=2;DP4=0,0,35,33;MQ=60;FQ=-232	GT:PL:GQ	1/1:255,205,0:99
Tb927_01_v4	505745	.	C	A	222	.	DP=67;VDB=2.717977e-01;AF1=1;AC1=2;DP4=0,0,39,28;MQ=60;FQ=-229	GT:PL:GQ	1/1:255,202,0:99
Tb927_01_v4	506106	.	G	C	222	.	DP=70;VDB=1.646017e-02;AF1=1;AC1=2;DP4=0,0,33,37;MQ=60;FQ=-238	GT:PL:GQ	1/1:255,211,0:99
Tb927_01_v4	506577	.	T	C	222	.	DP=65;VDB=3.175131e-01;AF1=1;AC1=2;DP4=0,0,26,38;MQ=60;FQ=-220	GT:PL:GQ	1/1:255,193,0:99
Tb927_01_v4	506648	.	C	T	222	.	DP=53;VDB=3.219311e-01;AF1=1;AC1=2;DP4=0,0,24,29;MQ=60;FQ=-187	GT:PL:GQ	1/1:255,160,0:99
Tb927_01_v4	506865	.	A	G	222	.	DP=71;VDB=1.941469e-02;AF1=1;AC1=2;DP4=0,0,30,39;MQ=60;FQ=-235	GT:PL:GQ	1/1:255,208,0:99
Tb927_01_v4	507216	.	T	C	222	.	DP=74;VDB=4.453987e-01;AF1=1;AC1=2;DP4=0,0,42,32;MQ=60;FQ=-250	GT:PL:GQ	1/1:255,223,0:99
Tb927_01_v4	507342	.	T	C	222	.	DP=63;VDB=9.348069e-02;RPB=-4.470390e-01;AF1=1;AC1=2;DP4=1,0,27,34;MQ=60;FQ=-178;PV4=0.45,0.43,1,0.26	GT:PL:GQ	1/1:255,151,0:99
Tb927_01_v4	507753	.	C	G	222	.	DP=73;VDB=4.236910e-01;AF1=1;AC1=2;DP4=0,0,30,43;MQ=60;FQ=-247	GT:PL:GQ	1/1:255,220,0:99
Tb927_01_v4	507927	.	C	T	222	.	DP=78;VDB=3.959868e-01;AF1=1;AC1=2;DP4=0,0,43,34;MQ=60;FQ=-259	GT:PL:GQ	1/1:255,232,0:99
Tb927_01_v4	508965	.	T	C	222	.	DP=60;VDB=4.025095e-01;AF1=1;AC1=2;DP4=0,0,19,41;MQ=60;FQ=-208	GT:PL:GQ	1/1:255,181,0:99
Tb927_01_v4	509217	.	G	C	222	.	DP=75;VDB=4.281794e-01;AF1=1;AC1=2;DP4=0,0,39,33;MQ=60;FQ=-244	GT:PL:GQ	1/1:255,217,0:99
Tb927_01_v4	509763	.	C	T	222	.	DP=90;VDB=3.889753e-01;AF1=1;AC1=2;DP4=0,0,41,48;MQ=60;FQ=-282	GT:PL:GQ	1/1:255,255,0:99
Tb927_01_v4	509862	.	C	T	222	.	DP=65;VDB=3.169272e-01;AF1=1;AC1=2;DP4=0,0,27,36;MQ=60;FQ=-217	GT:PL:GQ	1/1:255,190,0:99
Tb927_01_v4	509931	.	T	C	222	.	DP=59;VDB=3.875433e-01;AF1=1;AC1=2;DP4=0,0,32,25;MQ=60;FQ=-199	GT:PL:GQ	1/1:255,172,0:99
Tb927_01_v4	510087	.	A	G	222	.	DP=48;VDB=3.553224e-01;AF1=1;AC1=2;DP4=0,0,26,22;MQ=60;FQ=-171	GT:PL:GQ	1/1:255,144,0:99
Tb927_01_v4	510330	.	T	.	24	.	DP=27;VDB=6.560000e-02;RPB=-1.694823e+00;AF1=0.4282;AC1=1;DP4=1,6,1,1;MQ=60;FQ=-21;PV4=0.42,0.26,1,0.39	PL	6
Tb927_01_v4	510524	.	T	G	222	.	DP=50;VDB=1.778570e-01;AF1=1;AC1=2;DP4=0,0,27,20;MQ=60;FQ=-168	GT:PL:GQ	1/1:255,141,0:99
Tb927_01_v4	510651	.	A	T	222	.	DP=57;VDB=1.321464e-01;AF1=1;AC1=2;DP4=0,0,34,21;MQ=60;FQ=-193	GT:PL:GQ	1/1:255,166,0:99
Tb927_01_v4	510693	.	T	A	222	.	DP=50;VDB=5.310195e-03;AF1=1;AC1=2;DP4=0,0,22,25;MQ=60;FQ=-168	GT:PL:GQ	1/1:255,141,0:99
Tb927_01_v4	510733	.	T	G	27	.	DP=25;VDB=6.280960e-02;RPB=2.077428e+00;AF1=0.5;AC1=1;DP4=3,3,1,2;MQ=60;FQ=30;PV4=1,1,1,1	GT:PL:GQ	0/1:57,0,85:60
Tb927_01_v4	511069	.	T	C	222	.	DP=38;VDB=2.459654e-01;AF1=1;AC1=2;DP4=0,0,22,14;MQ=60;FQ=-135	GT:PL:GQ	1/1:255,108,0:99
Tb927_01_v4	511187	.	T	C	222	.	DP=45;VDB=1.977141e-01;AF1=1;AC1=2;DP4=0,0,21,24;MQ=60;FQ=-162	GT:PL:GQ	1/1:255,135,0:99
Tb927_01_v4	511237	.	T	G	222	.	DP=44;VDB=1.678112e-01;AF1=1;AC1=2;DP4=0,0,18,26;MQ=60;FQ=-159	GT:PL:GQ	1/1:255,132,0:99
Tb927_01_v4	511240	.	T	C	140	.	DP=42;VDB=1.270904e-01;RPB=4.577193e-01;AF1=0.5;AC1=1;DP4=12,19,5,6;MQ=60;FQ=143;PV4=0.73,0.45,1,0.042	GT:PL:GQ	0/1:170,0,255:99
Tb927_01_v4	511309	.	T	C	222	.	DP=58;VDB=3.930109e-01;AF1=1;AC1=2;DP4=0,0,27,30;MQ=60;FQ=-199	GT:PL:GQ	1/1:255,172,0:99
Tb927_01_v4	511394	.	T	A	21	.	DP=44;VDB=1.772512e-02;RPB=-4.140429e+00;AF1=0.5;AC1=1;DP4=14,20,6,1;MQ=60;FQ=24;PV4=0.045,0.081,1,0.029	GT:PL:GQ	0/1:51,0,255:54
Tb927_01_v4	511395	.	A	G	14.2	.	DP=46;VDB=1.693124e-02;RPB=-3.617036e+00;AF1=0.5;AC1=1;DP4=15,23,6,1;MQ=60;FQ=17.1;PV4=0.039,0.0017,1,0.13	GT:PL:GQ	0/1:44,0,255:47
Tb927_01_v4	511397	.	A	G	25	.	DP=42;VDB=1.939400e-02;RPB=-3.274231e+00;AF1=0.5;AC1=1;DP4=14,20,6,1;MQ=60;FQ=28;PV4=0.045,0.016,1,0.16	GT:PL:GQ	0/1:55,0,255:58
Tb927_01_v4	511403	.	G	C	118	.	DP=45;VDB=7.661914e-02;RPB=-4.251840e+00;AF1=0.5;AC1=1;DP4=15,15,8,3;MQ=60;FQ=121;PV4=0.29,1,1,0.3	GT:PL:GQ	0/1:148,0,255:99
Tb927_01_v4	511583	.	A	T	29	.	DP=12;VDB=2.845191e-02;RPB=-2.077428e+00;AF1=0.5;AC1=1;DP4=2,4,3,0;MQ=60;FQ=32;PV4=0.17,0.027,1,0.1	GT:PL:GQ	0/1:59,0,152:62
Tb927_01_v4	511584	.	A	G	33	.	DP=11;VDB=2.570870e-02;RPB=-1.947423e+00;AF1=0.5;AC1=1;DP4=2,3,3,0;MQ=60;FQ=36;PV4=0.2,0.013,1,0.067	GT:PL:GQ	0/1:63,0,136:66
Tb927_01_v4	511627	.	C	T	222	.	DP=29;VDB=2.420701e-01;AF1=1;AC1=2;DP4=0,0,19,6;MQ=60;FQ=-102	GT:PL:GQ	1/1:255,75,0:99
Tb927_01_v4	511649	.	aag	.	122	.	INDEL;IS=1,0.020408;DP=49;VDB=4.377887e-02;AF1=0;AC1=0;DP4=20,13,1,0;MQ=60;FQ=-119;PV4=1,0.47,1,0.015	PL	0
Tb927_01_v4	511651	.	G	A	222	.	DP=50;VDB=9.712110e-02;AF1=1;AC1=2;DP4=0,0,17,11;MQ=60;FQ=-111	GT:PL:GQ	1/1:255,84,0:99
Tb927_01_v4	511651	.	gg	gAg	162	.	INDEL;IS=16,0.313726;DP=50;VDB=9.362091e-02;AF1=0.5;AC1=1;DP4=16,7,8,8;MQ=60;FQ=143;PV4=0.32,1,1,0.3	GT:PL:GQ	0/1:200,0,178:99
Tb927_01_v4	511764	.	A	G	222	.	DP=74;VDB=1.633279e-01;AF1=1;AC1=2;DP4=0,0,39,35;MQ=60;FQ=-250	GT:PL:GQ	1/1:255,223,0:99
Tb927_01_v4	511962	.	T	A	222	.	DP=67;VDB=3.877298e-01;AF1=1;AC1=2;DP4=0,0,43,24;MQ=58;FQ=-229	GT:PL:GQ	1/1:255,202,0:99
Tb927_01_v4	511996	.	A	.	28.2	.	DP=64;;AC1=2;FQ=-30	PL	0
Tb927_01_v4	512091	.	G	A	222	.	DP=64;VDB=2.590335e-01;AF1=1;AC1=2;DP4=0,0,31,33;MQ=60;FQ=-220	GT:PL:GQ	1/1:255,193,0:99
Tb927_01_v4	512114	.	G	A	222	.	DP=63;VDB=3.335429e-01;AF1=1;AC1=2;DP4=0,0,30,33;MQ=60;FQ=-217	GT:PL:GQ	1/1:255,190,0:99
Tb927_01_v4	512540	.	C	T	222	.	DP=62;VDB=3.060064e-01;AF1=1;AC1=2;DP4=0,0,12,49;MQ=60;FQ=-211	GT:PL:GQ	1/1:255,184,0:99
Tb927_01_v4	512850	.	T	C	211	.	DP=25;VDB=1.724047e-01;RPB=2.550000e+00;AF1=0.5;AC1=1;DP4=2,2,11,4;MQ=60;FQ=17.1;PV4=0.56,1,1,1	GT:PL:GQ	0/1:241,0,44:47
Tb927_01_v4	512928	.	G	A	222	.	DP=61;VDB=3.609801e-01;AF1=1;AC1=2;DP4=0,0,38,22;MQ=59;FQ=-208	GT:PL:GQ	1/1:255,181,0:99
Tb927_01_v4	513027	.	T	.	28.2	.	DP=38;;AC1=2;FQ=-30	PL	0
Tb927_01_v4	513027	.	t	tAAA	119	.	INDEL;IS=16,0.421053;DP=38;VDB=1.697403e-01;AF1=1;AC1=2;DP4=0,0,13,3;MQ=60;FQ=-58.5	GT:PL:GQ	1/1:255,119,95:45
Tb927_01_v4	513127	.	A	G	225	.	DP=64;VDB=3.121156e-01;RPB=1.457217e-01;AF1=0.5;AC1=1;DP4=18,5,25,14;MQ=60;FQ=204;PV4=0.27,0.004,1,0.21	GT:PL:GQ	0/1:255,0,231:99
Tb927_01_v4	513131	.	G	A	222	.	DP=61;VDB=3.556653e-01;AF1=1;AC1=2;DP4=0,0,39,20;MQ=60;FQ=-205	GT:PL:GQ	1/1:255,178,0:99
Tb927_01_v4	513143	.	T	A	222	.	DP=52;VDB=3.384587e-01;AF1=1;AC1=2;DP4=0,0,33,17;MQ=60;FQ=-178	GT:PL:GQ	1/1:255,151,0:99
Tb927_01_v4	513145	.	A	G	222	.	DP=55;VDB=2.156562e-01;AF1=1;AC1=2;DP4=0,0,33,19;MQ=60;FQ=-184	GT:PL:GQ	1/1:255,157,0:99
Tb927_01_v4	513149	.	A	T	222	.	DP=58;VDB=2.473948e-01;AF1=1;AC1=2;DP4=0,0,33,20;MQ=60;FQ=-187	GT:PL:GQ	1/1:255,160,0:99
Tb927_01_v4	513169	.	G	A	222	.	DP=74;VDB=3.147945e-01;AF1=1;AC1=2;DP4=0,0,51,23;MQ=60;FQ=-250	GT:PL:GQ	1/1:255,223,0:99
Tb927_01_v4	513254	.	T	A	222	.	DP=68;VDB=4.300903e-01;AF1=1;AC1=2;DP4=0,0,36,32;MQ=60;FQ=-232	GT:PL:GQ	1/1:255,205,0:99
Tb927_01_v4	513314	.	C	A	225	.	DP=61;VDB=2.992939e-01;RPB=-9.501677e-01;AF1=0.5;AC1=1;DP4=8,4,27,19;MQ=60;FQ=113;PV4=0.75,0.086,1,0.042	GT:PL:GQ	0/1:255,0,140:99
Tb927_01_v4	513365	.	A	T	123	.	DP=58;VDB=9.931209e-02;RPB=-3.542748e-01;AF1=0.5;AC1=1;DP4=26,19,7,6;MQ=60;FQ=126;PV4=1,0.12,1,1	GT:PL:GQ	0/1:153,0,255:99
Tb927_01_v4	513451	.	gg	g	214	.	INDEL;IS=54,0.947368;DP=57;VDB=3.366580e-02;AF1=1;AC1=2;DP4=0,1,15,19;MQ=58;FQ=-107;PV4=1,8e-08,0.38,0.33	GT:PL:GQ	1/1:255,72,0:99
Tb927_01_v4	513452	.	G	A	6.98	.	DP=2;AF1=1;AC1=2;DP4=0,0,0,1;MQ=60;FQ=-30	GT:PL:GQ	1/1:36,3,0:4
Tb927_01_v4	513564	.	A	G	225	.	DP=82;VDB=4.605400e-02;RPB=-1.075511e+00;AF1=0.5;AC1=1;DP4=13,14,22,33;MQ=60;FQ=217;PV4=0.64,1,1,1	GT:PL:GQ	0/1:255,0,244:99
Tb927_01_v4	513574	.	tttttc	t	217	.	INDEL;IS=44,0.586667;DP=75;VDB=2.890066e-02;AF1=0.5;AC1=1;DP4=10,11,16,28;MQ=60;FQ=217;PV4=0.43,1,1,1	GT:PL:GQ	0/1:255,0,255:99
Tb927_01_v4	513579	.	c	cT	214	.	INDEL;IS=20,0.273973;DP=29;VDB=1.737264e-01;AF1=1;AC1=2;DP4=1,0,8,12;MQ=60;FQ=-70.5;PV4=0.43,1,1,0.22	GT:PL:GQ	1/1:255,36,0:69
Tb927_01_v4	513579	.	C	T	6.98	.	DP=29;AF1=1;AC1=2;DP4=0,0,1,0;MQ=60;FQ=-30	GT:PL:GQ	1/1:36,3,0:4
Tb927_01_v4	513969	.	G	A	222	.	DP=82;VDB=3.972207e-01;AF1=1;AC1=2;DP4=0,0,32,49;MQ=60;FQ=-271	GT:PL:GQ	1/1:255,244,0:99
Tb927_01_v4	514180	.	C	A	225	.	DP=46;VDB=1.456392e-01;RPB=-4.131892e-01;AF1=0.5;AC1=1;DP4=5,8,20,12;MQ=60;FQ=159;PV4=0.19,1,1,0.28	GT:PL:GQ	0/1:255,0,186:99
Tb927_01_v4	514287	.	T	C	222	.	DP=60;VDB=3.131287e-01;AF1=1;AC1=2;DP4=0,0,27,31;MQ=60;FQ=-202	GT:PL:GQ	1/1:255,175,0:99
Tb927_01_v4	514861	.	C	A	222	.	DP=60;VDB=4.000324e-01;AF1=1;AC1=2;DP4=0,0,33,26;MQ=60;FQ=-205	GT:PL:GQ	1/1:255,178,0:99
Tb927_01_v4	514914	.	G	A	222	.	DP=59;VDB=3.317838e-01;AF1=1;AC1=2;DP4=0,0,41,16;MQ=60;FQ=-199	GT:PL:GQ	1/1:255,172,0:99
Tb927_01_v4	514917	.	A	G	222	.	DP=58;VDB=3.756255e-01;AF1=1;AC1=2;DP4=0,0,40,16;MQ=60;FQ=-196	GT:PL:GQ	1/1:255,169,0:99
Tb927_01_v4	515577	.	G	C	222	.	DP=64;VDB=3.314749e-01;AF1=1;AC1=2;DP4=0,0,35,28;MQ=60;FQ=-217	GT:PL:GQ	1/1:255,190,0:99
Tb927_01_v4	515783	.	A	G	222	.	DP=13;VDB=1.127222e-01;AF1=1;AC1=2;DP4=0,0,5,8;MQ=60;FQ=-66	GT:PL:GQ	1/1:255,39,0:75
Tb927_01_v4	515798	.	C	G	64.1	.	DP=6;VDB=1.345789e-02;AF1=1;AC1=2;DP4=0,0,2,4;MQ=60;FQ=-45	GT:PL:GQ	1/1:97,18,0:33
Tb927_01_v4	516075	.	A	G	222	.	DP=27;VDB=2.334290e-01;AF1=1;AC1=2;DP4=0,0,16,10;MQ=60;FQ=-105	GT:PL:GQ	1/1:255,78,0:99
Tb927_01_v4	516142	.	C	G	222	.	DP=51;VDB=2.478471e-01;AF1=1;AC1=2;DP4=0,0,21,30;MQ=60;FQ=-181	GT:PL:GQ	1/1:255,154,0:99
Tb927_01_v4	516149	.	T	C	222	.	DP=50;VDB=3.233890e-01;AF1=1;AC1=2;DP4=0,0,16,32;MQ=60;FQ=-171	GT:PL:GQ	1/1:255,144,0:99
Tb927_01_v4	516334	.	T	C	222	.	DP=16;VDB=1.617757e-02;AF1=1;AC1=2;DP4=0,0,7,8;MQ=60;FQ=-72	GT:PL:GQ	1/1:255,45,0:87
Tb927_01_v4	516421	.	C	G	222	.	DP=35;VDB=3.018685e-01;AF1=1;AC1=2;DP4=0,0,23,12;MQ=60;FQ=-132	GT:PL:GQ	1/1:255,105,0:99
Tb927_01_v4	516794	.	C	T	222	.	DP=59;VDB=2.787175e-01;AF1=1;AC1=2;DP4=0,0,26,32;MQ=60;FQ=-202	GT:PL:GQ	1/1:255,175,0:99
Tb927_01_v4	517106	.	G	A	222	.	DP=43;VDB=3.310576e-01;AF1=1;AC1=2;DP4=0,0,30,12;MQ=60;FQ=-153	GT:PL:GQ	1/1:255,126,0:99
Tb927_01_v4	517421	.	A	G	222	.	DP=51;VDB=3.350328e-01;AF1=1;AC1=2;DP4=0,0,33,18;MQ=59;FQ=-181	GT:PL:GQ	1/1:255,154,0:99
Tb927_01_v4	517469	.	G	A	222	.	DP=60;VDB=3.962661e-01;AF1=1;AC1=2;DP4=0,0,40,19;MQ=59;FQ=-205	GT:PL:GQ	1/1:255,178,0:99
Tb927_01_v4	517482	.	A	G	222	.	DP=53;VDB=3.092730e-01;AF1=1;AC1=2;DP4=0,0,33,20;MQ=60;FQ=-187	GT:PL:GQ	1/1:255,160,0:99
Tb927_01_v4	517491	.	T	C	222	.	DP=54;VDB=3.546592e-01;AF1=1;AC1=2;DP4=0,0,36,18;MQ=60;FQ=-190	GT:PL:GQ	1/1:255,163,0:99
Tb927_01_v4	517542	.	A	T	222	.	DP=56;VDB=2.006467e-01;AF1=1;AC1=2;DP4=0,0,23,30;MQ=60;FQ=-187	GT:PL:GQ	1/1:255,160,0:99
Tb927_01_v4	517614	.	C	T	222	.	DP=78;VDB=1.261839e-01;AF1=1;AC1=2;DP4=0,0,37,39;MQ=60;FQ=-256	GT:PL:GQ	1/1:255,229,0:99
Tb927_01_v4	517677	.	G	A	222	.	DP=67;VDB=2.451782e-01;AF1=1;AC1=2;DP4=0,0,32,34;MQ=60;FQ=-226	GT:PL:GQ	1/1:255,199,0:99
Tb927_01_v4	518022	.	G	A	222	.	DP=67;VDB=3.178625e-01;AF1=1;AC1=2;DP4=0,0,34,31;MQ=60;FQ=-223	GT:PL:GQ	1/1:255,196,0:99
Tb927_01_v4	518189	.	A	C	222	.	DP=58;VDB=3.663943e-01;AF1=1;AC1=2;DP4=0,0,30,28;MQ=60;FQ=-202	GT:PL:GQ	1/1:255,175,0:99
Tb927_01_v4	518265	.	A	G	222	.	DP=74;VDB=4.276949e-01;AF1=1;AC1=2;DP4=0,0,39,33;MQ=60;FQ=-244	GT:PL:GQ	1/1:255,217,0:99
Tb927_01_v4	518461	.	T	C	222	.	DP=64;VDB=4.010681e-01;AF1=1;AC1=2;DP4=0,0,32,31;MQ=60;FQ=-217	GT:PL:GQ	1/1:255,190,0:99
Tb927_01_v4	518634	.	A	G	222	.	DP=68;VDB=2.606374e-01;AF1=1;AC1=2;DP4=0,0,35,30;MQ=60;FQ=-223	GT:PL:GQ	1/1:255,196,0:99
Tb927_01_v4	518715	.	C	T	222	.	DP=81;VDB=2.474296e-01;AF1=1;AC1=2;DP4=0,0,39,41;MQ=60;FQ=-268	GT:PL:GQ	1/1:255,241,0:99
Tb927_01_v4	518848	.	C	A	222	.	DP=79;VDB=3.374035e-01;AF1=1;AC1=2;DP4=0,0,47,31;MQ=60;FQ=-262	GT:PL:GQ	1/1:255,235,0:99
Tb927_01_v4	518930	.	C	G	222	.	DP=73;VDB=4.181322e-01;AF1=1;AC1=2;DP4=0,0,40,33;MQ=60;FQ=-247	GT:PL:GQ	1/1:255,220,0:99
Tb927_01_v4	518942	.	A	G	222	.	DP=70;VDB=1.693888e-01;AF1=1;AC1=2;DP4=0,0,37,33;MQ=60;FQ=-238	GT:PL:GQ	1/1:255,211,0:99
Tb927_01_v4	519084	.	T	C	222	.	DP=57;VDB=3.927707e-01;AF1=1;AC1=2;DP4=0,0,25,32;MQ=60;FQ=-199	GT:PL:GQ	1/1:255,172,0:99
Tb927_01_v4	519147	.	G	T	222	.	DP=67;VDB=3.633834e-01;AF1=1;AC1=2;DP4=0,0,31,35;MQ=60;FQ=-226	GT:PL:GQ	1/1:255,199,0:99
Tb927_01_v4	519148	.	G	A	222	.	DP=67;VDB=2.797092e-01;AF1=1;AC1=2;DP4=0,0,31,35;MQ=60;FQ=-226	GT:PL:GQ	1/1:255,199,0:99
Tb927_01_v4	519149	.	A	G	222	.	DP=67;VDB=2.094726e-01;AF1=1;AC1=2;DP4=0,0,31,35;MQ=60;FQ=-226	GT:PL:GQ	1/1:255,199,0:99
Tb927_01_v4	519190	.	C	T	222	.	DP=69;VDB=4.292604e-01;AF1=1;AC1=2;DP4=0,0,32,37;MQ=60;FQ=-235	GT:PL:GQ	1/1:255,208,0:99
Tb927_01_v4	519195	.	G	T	222	.	DP=66;VDB=2.573551e-01;AF1=1;AC1=2;DP4=0,0,28,36;MQ=60;FQ=-220	GT:PL:GQ	1/1:255,193,0:99
Tb927_01_v4	519296	.	A	G	222	.	DP=64;VDB=7.425992e-02;AF1=1;AC1=2;DP4=0,0,27,37;MQ=60;FQ=-220	GT:PL:GQ	1/1:255,193,0:99
Tb927_01_v4	519341	.	T	G	222	.	DP=78;VDB=2.842625e-01;AF1=1;AC1=2;DP4=0,0,34,43;MQ=60;FQ=-259	GT:PL:GQ	1/1:255,232,0:99
Tb927_01_v4	519521	.	A	G	222	.	DP=76;VDB=2.257311e-01;AF1=1;AC1=2;DP4=0,0,34,41;MQ=60;FQ=-253	GT:PL:GQ	1/1:255,226,0:99
Tb927_01_v4	519553	.	A	G	222	.	DP=63;VDB=3.645759e-01;AF1=1;AC1=2;DP4=0,0,30,32;MQ=60;FQ=-214	GT:PL:GQ	1/1:255,187,0:99
Tb927_01_v4	519624	.	T	A	222	.	DP=70;VDB=3.652000e-01;AF1=1;AC1=2;DP4=0,0,40,29;MQ=60;FQ=-235	GT:PL:GQ	1/1:255,208,0:99
Tb927_01_v4	519661	.	G	T	222	.	DP=72;VDB=4.031577e-01;AF1=1;AC1=2;DP4=0,0,41,31;MQ=60;FQ=-244	GT:PL:GQ	1/1:255,217,0:99
Tb927_01_v4	519668	.	G	A	222	.	DP=66;VDB=3.304552e-01;AF1=1;AC1=2;DP4=0,0,35,30;MQ=60;FQ=-223	GT:PL:GQ	1/1:255,196,0:99
Tb927_01_v4	519683	.	T	A	222	.	DP=66;VDB=4.128388e-01;AF1=1;AC1=2;DP4=0,0,36,27;MQ=60;FQ=-217	GT:PL:GQ	1/1:255,190,0:99
Tb927_01_v4	519719	.	C	G	222	.	DP=74;VDB=3.010423e-01;AF1=1;AC1=2;DP4=0,0,40,32;MQ=60;FQ=-244	GT:PL:GQ	1/1:255,217,0:99
Tb927_01_v4	519722	.	G	A	222	.	DP=75;VDB=4.490133e-01;AF1=1;AC1=2;DP4=0,0,40,34;MQ=60;FQ=-250	GT:PL:GQ	1/1:255,223,0:99
Tb927_01_v4	519759	.	G	C	222	.	DP=73;VDB=4.356330e-01;AF1=1;AC1=2;DP4=0,0,36,36;MQ=60;FQ=-244	GT:PL:GQ	1/1:255,217,0:99
Tb927_01_v4	519796	.	G	T	222	.	DP=64;VDB=1.590454e-01;AF1=1;AC1=2;DP4=0,0,31,33;MQ=59;FQ=-220	GT:PL:GQ	1/1:255,193,0:99
Tb927_01_v4	519842	.	G	T	222	.	DP=59;VDB=2.923886e-01;AF1=1;AC1=2;DP4=0,0,31,27;MQ=60;FQ=-202	GT:PL:GQ	1/1:255,175,0:99
Tb927_01_v4	519853	.	A	G	222	.	DP=57;VDB=2.776427e-01;AF1=1;AC1=2;DP4=0,0,28,29;MQ=60;FQ=-199	GT:PL:GQ	1/1:255,172,0:99
Tb927_01_v4	519878	.	G	A	222	.	DP=53;VDB=1.815584e-01;AF1=1;AC1=2;DP4=0,0,27,26;MQ=60;FQ=-187	GT:PL:GQ	1/1:255,160,0:99
Tb927_01_v4	520008	.	G	A	222	.	DP=54;VDB=3.512869e-01;AF1=1;AC1=2;DP4=0,0,16,36;MQ=60;FQ=-184	GT:PL:GQ	1/1:255,157,0:99
Tb927_01_v4	520009	.	T	C	222	.	DP=53;VDB=3.748993e-01;AF1=1;AC1=2;DP4=0,0,15,38;MQ=60;FQ=-187	GT:PL:GQ	1/1:255,160,0:99
Tb927_01_v4	520088	.	A	G	222	.	DP=65;VDB=3.127248e-01;AF1=1;AC1=2;DP4=0,0,24,37;MQ=60;FQ=-211	GT:PL:GQ	1/1:255,184,0:99
Tb927_01_v4	520197	.	G	C	222	.	DP=49;VDB=1.676058e-01;AF1=1;AC1=2;DP4=0,0,21,28;MQ=60;FQ=-175	GT:PL:GQ	1/1:255,148,0:99
Tb927_01_v4	520208	.	T	C	222	.	DP=52;VDB=3.711787e-01;AF1=1;AC1=2;DP4=0,0,20,31;MQ=60;FQ=-181	GT:PL:GQ	1/1:255,154,0:99
Tb927_01_v4	520227	.	C	T	222	.	DP=55;VDB=3.487075e-01;AF1=1;AC1=2;DP4=0,0,25,30;MQ=60;FQ=-193	GT:PL:GQ	1/1:255,166,0:99
Tb927_01_v4	520262	.	A	T	222	.	DP=57;VDB=3.808322e-01;AF1=1;AC1=2;DP4=0,0,29,27;MQ=60;FQ=-196	GT:PL:GQ	1/1:255,169,0:99
Tb927_01_v4	520366	.	C	T	222	.	DP=46;VDB=1.611432e-01;AF1=1;AC1=2;DP4=0,0,21,24;MQ=60;FQ=-162	GT:PL:GQ	1/1:255,135,0:99
Tb927_01_v4	520403	.	G	A	222	.	DP=18;VDB=4.107118e-04;AF1=1;AC1=2;DP4=0,0,6,12;MQ=60;FQ=-81	GT:PL:GQ	1/1:255,54,0:99
Tb927_01_v4	520411	.	T	C	188	.	DP=10;VDB=5.896535e-04;AF1=1;AC1=2;DP4=0,0,2,8;MQ=60;FQ=-57	GT:PL:GQ	1/1:221,30,0:57
Tb927_01_v4	520645	.	T	G	222	.	DP=72;VDB=1.577254e-01;AF1=1;AC1=2;DP4=0,0,37,35;MQ=60;FQ=-244	GT:PL:GQ	1/1:255,217,0:99
Tb927_01_v4	520720	.	T	G	222	.	DP=31;VDB=2.331797e-01;AF1=1;AC1=2;DP4=0,0,13,18;MQ=60;FQ=-120	GT:PL:GQ	1/1:255,93,0:99
Tb927_01_v4	520756	.	C	T	222	.	DP=13;VDB=2.894910e-02;AF1=1;AC1=2;DP4=0,0,5,8;MQ=60;FQ=-66	GT:PL:GQ	1/1:255,39,0:75
Tb927_01_v4	520773	.	C	G	145	.	DP=6;VDB=4.374793e-02;AF1=1;AC1=2;DP4=0,0,3,3;MQ=57;FQ=-45	GT:PL:GQ	1/1:178,18,0:33
Tb927_01_v4	520779	.	A	G	133	.	DP=7;VDB=7.443299e-02;AF1=1;AC1=2;DP4=0,0,5,2;MQ=54;FQ=-48	GT:PL:GQ	1/1:166,21,0:39
Tb927_01_v4	520780	.	G	C	135	.	DP=7;VDB=8.250596e-02;AF1=1;AC1=2;DP4=0,0,5,2;MQ=54;FQ=-48	GT:PL:GQ	1/1:168,21,0:39
Tb927_01_v4	520786	.	A	G	158	.	DP=11;VDB=1.280591e-01;AF1=1;AC1=2;DP4=0,0,9,1;MQ=54;FQ=-57	GT:PL:GQ	1/1:191,30,0:57
Tb927_01_v4	520790	.	T	C	196	.	DP=12;VDB=1.377174e-01;AF1=1;AC1=2;DP4=0,0,9,2;MQ=54;FQ=-60	GT:PL:GQ	1/1:229,33,0:63
Tb927_01_v4	520814	.	C	T	222	.	DP=27;VDB=1.391956e-01;AF1=1;AC1=2;DP4=0,0,14,13;MQ=57;FQ=-108	GT:PL:GQ	1/1:255,81,0:99
Tb927_01_v4	520859	.	C	T	222	.	DP=41;VDB=2.932467e-01;AF1=1;AC1=2;DP4=0,0,19,22;MQ=56;FQ=-150	GT:PL:GQ	1/1:255,123,0:99
Tb927_01_v4	520989	.	T	C	222	.	DP=42;VDB=2.769283e-01;AF1=1;AC1=2;DP4=0,0,12,30;MQ=60;FQ=-153	GT:PL:GQ	1/1:255,126,0:99
Tb927_01_v4	521031	.	att	at	214	.	INDEL;IS=36,0.947368;DP=38;VDB=2.768626e-01;AF1=1;AC1=2;DP4=0,0,7,29;MQ=59;FQ=-143	GT:PL:GQ	1/1:255,108,0:99
Tb927_01_v4	521033	.	T	A	6.98	.	DP=37;AF1=1;AC1=2;DP4=0,0,0,1;MQ=60;FQ=-30	GT:PL:GQ	1/1:36,3,0:4
Tb927_01_v4	521112	.	G	A	222	.	DP=44;VDB=2.174923e-01;AF1=1;AC1=2;DP4=0,0,8,36;MQ=58;FQ=-159	GT:PL:GQ	1/1:255,132,0:99
Tb927_01_v4	521161	.	T	C	137	.	DP=7;VDB=4.832556e-03;AF1=1;AC1=2;DP4=0,0,2,4;MQ=60;FQ=-45	GT:PL:GQ	1/1:170,18,0:33
Tb927_01_v4	521164	.	C	T	133	.	DP=7;VDB=4.832556e-03;AF1=1;AC1=2;DP4=0,0,2,4;MQ=60;FQ=-45	GT:PL:GQ	1/1:166,18,0:33
Tb927_01_v4	521165	.	C	T	140	.	DP=7;VDB=4.832556e-03;AF1=1;AC1=2;DP4=0,0,2,4;MQ=60;FQ=-45	GT:PL:GQ	1/1:173,18,0:33
Tb927_01_v4	521276	.	T	A	222	.	DP=33;VDB=7.999446e-02;AF1=1;AC1=2;DP4=0,0,3,30;MQ=41;FQ=-126	GT:PL:GQ	1/1:255,99,0:99
Tb927_01_v4	521287	.	T	C	221	.	DP=26;VDB=2.143740e-01;AF1=1;AC1=2;DP4=0,0,3,23;MQ=39;FQ=-105	GT:PL:GQ	1/1:254,78,0:99
Tb927_01_v4	521290	.	G	A	218	.	DP=25;VDB=2.298271e-01;AF1=1;AC1=2;DP4=0,0,3,22;MQ=39;FQ=-102	GT:PL:GQ	1/1:251,75,0:99
Tb927_01_v4	521335	.	T	C	116	.	DP=9;VDB=2.163005e-02;AF1=1;AC1=2;DP4=0,0,1,8;MQ=35;FQ=-54	GT:PL:GQ	1/1:149,27,0:51
Tb927_01_v4	521344	.	G	A	43.5	.	DP=4;VDB=2.064849e-02;AF1=1;AC1=2;DP4=0,0,0,4;MQ=25;FQ=-39	GT:PL:GQ	1/1:76,12,0:21
Tb927_01_v4	521347	.	G	A	18	.	DP=3;VDB=3.277706e-02;AF1=1;AC1=2;DP4=0,0,0,3;MQ=20;FQ=-36	GT:PL:GQ	1/1:50,9,0:15
Tb927_01_v4	521356	.	A	G	6.98	.	DP=1;AF1=1;AC1=2;DP4=0,0,1,0;MQ=58;FQ=-30	GT:PL:GQ	1/1:36,3,0:4
Tb927_01_v4	521359	.	A	G	6.98	.	DP=2;AF1=1;AC1=2;DP4=0,0,1,0;MQ=58;FQ=-30	GT:PL:GQ	1/1:36,3,0:4
Tb927_01_v4	521360	.	T	C	6.98	.	DP=2;AF1=1;AC1=2;DP4=0,0,1,0;MQ=58;FQ=-30	GT:PL:GQ	1/1:36,3,0:4
Tb927_01_v4	521371	.	A	T	171	.	DP=9;VDB=1.734201e-02;AF1=1;AC1=2;DP4=0,0,2,7;MQ=57;FQ=-54	GT:PL:GQ	1/1:204,27,0:51
Tb927_01_v4	521377	.	C	T	210	.	DP=12;VDB=3.175649e-02;AF1=1;AC1=2;DP4=0,0,3,9;MQ=58;FQ=-63	GT:PL:GQ	1/1:243,36,0:69
Tb927_01_v4	521449	.	C	T	222	.	DP=17;VDB=1.830778e-01;AF1=1;AC1=2;DP4=0,0,3,14;MQ=60;FQ=-78	GT:PL:GQ	1/1:255,51,0:99
Tb927_01_v4	521458	.	G	T	203	.	DP=12;VDB=6.165690e-02;AF1=1;AC1=2;DP4=0,0,2,10;MQ=60;FQ=-63	GT:PL:GQ	1/1:236,36,0:69
Tb927_01_v4	521470	.	G	A	173	.	DP=8;VDB=1.091397e-02;AF1=1;AC1=2;DP4=0,0,2,6;MQ=60;FQ=-51	GT:PL:GQ	1/1:206,24,0:45
Tb927_01_v4	521473	.	G	A	145	.	DP=8;VDB=1.179671e-02;AF1=1;AC1=2;DP4=0,0,2,5;MQ=60;FQ=-48	GT:PL:GQ	1/1:178,21,0:39
Tb927_01_v4	521478	.	G	T	55	.	DP=4;VDB=3.277706e-02;AF1=1;AC1=2;DP4=0,0,0,3;MQ=60;FQ=-36	GT:PL:GQ	1/1:87,9,0:16
Tb927_01_v4	521669	.	G	T	52	.	DP=3;VDB=2.063840e-02;AF1=1;AC1=2;DP4=0,0,3,0;MQ=54;FQ=-36	GT:PL:GQ	1/1:84,9,0:16
Tb927_01_v4	521700	.	C	T	222	.	DP=14;VDB=1.649198e-01;AF1=1;AC1=2;DP4=0,0,11,3;MQ=54;FQ=-69	GT:PL:GQ	1/1:255,42,0:81
Tb927_01_v4	521728	.	A	G	222	.	DP=15;VDB=6.133428e-02;AF1=1;AC1=2;DP4=0,0,11,4;MQ=54;FQ=-72	GT:PL:GQ	1/1:255,45,0:87
Tb927_01_v4	521742	.	T	A	222	.	DP=15;VDB=1.699023e-01;AF1=1;AC1=2;DP4=0,0,11,4;MQ=54;FQ=-72	GT:PL:GQ	1/1:255,45,0:87
Tb927_01_v4	521761	.	A	G	164	.	DP=8;VDB=6.868777e-02;AF1=1;AC1=2;DP4=0,0,4,3;MQ=57;FQ=-48	GT:PL:GQ	1/1:197,21,0:39
Tb927_01_v4	521830	.	C	T	143	.	DP=10;VDB=1.218079e-01;AF1=1;AC1=2;DP4=0,0,6,2;MQ=54;FQ=-51	GT:PL:GQ	1/1:176,24,0:45
Tb927_01_v4	521833	.	A	C	148	.	DP=11;VDB=1.218079e-01;AF1=1;AC1=2;DP4=0,0,6,2;MQ=54;FQ=-51	GT:PL:GQ	1/1:181,24,0:45
Tb927_01_v4	521836	.	A	G	170	.	DP=11;VDB=1.248314e-01;AF1=1;AC1=2;DP4=0,0,8,3;MQ=55;FQ=-60	GT:PL:GQ	1/1:203,33,0:63
Tb927_01_v4	521863	.	T	C	222	.	DP=24;VDB=1.945278e-01;AF1=1;AC1=2;DP4=0,0,20,4;MQ=56;FQ=-99	GT:PL:GQ	1/1:255,72,0:99
Tb927_01_v4	522025	.	T	A	77.3	.	DP=6;VDB=4.360329e-02;AF1=1;AC1=2;DP4=0,0,5,0;MQ=50;FQ=-42	GT:PL:GQ	1/1:110,15,0:27
Tb927_01_v4	522028	.	C	T	67.5	.	DP=5;VDB=2.649457e-02;AF1=1;AC1=2;DP4=0,0,4,0;MQ=52;FQ=-39	GT:PL:GQ	1/1:100,12,0:21
Tb927_01_v4	522030	.	C	T	78.5	.	DP=4;VDB=2.346140e-02;AF1=1;AC1=2;DP4=0,0,4,0;MQ=52;FQ=-39	GT:PL:GQ	1/1:111,12,0:21
Tb927_01_v4	522088	.	T	.	12.3	.	DP=1;AF1=1;AC1=2;DP4=0,0,1,0;MQ=18;FQ=-30.1	PL	18
Tb927_01_v4	522170	.	G	C	53.1	.	DP=7;VDB=1.065678e-02;AF1=1;AC1=2;DP4=0,0,6,1;MQ=18;FQ=-48	GT:PL:GQ	1/1:86,21,0:39
Tb927_01_v4	522177	.	T	C	53.1	.	DP=7;VDB=1.209606e-02;AF1=1;AC1=2;DP4=0,0,6,1;MQ=18;FQ=-48	GT:PL:GQ	1/1:86,21,0:39
Tb927_01_v4	522205	.	C	A	90	.	DP=9;VDB=9.070051e-02;AF1=1;AC1=2;DP4=0,0,6,3;MQ=20;FQ=-54	GT:PL:GQ	1/1:123,27,0:51
Tb927_01_v4	522481	.	T	A	172	.	DP=12;VDB=1.085098e-02;AF1=1;AC1=2;DP4=0,0,10,2;MQ=37;FQ=-63	GT:PL:GQ	1/1:205,36,0:69
Tb927_01_v4	522486	.	T	C	148	.	DP=9;VDB=1.092288e-02;AF1=1;AC1=2;DP4=0,0,8,1;MQ=41;FQ=-54	GT:PL:GQ	1/1:181,27,0:51
Tb927_01_v4	522494	.	G	.	11.3	.	DP=1;AF1=1;AC1=2;DP4=0,0,0,1;MQ=19;FQ=-30	PL	19
Tb927_01_v4	522495	.	A	.	11.3	.	DP=1;AF1=1;AC1=2;DP4=0,0,0,1;MQ=19;FQ=-30	PL	19
Tb927_01_v4	522648	.	T	A	222	.	DP=32;VDB=1.133781e-01;AF1=1;AC1=2;DP4=0,0,10,21;MQ=54;FQ=-120	GT:PL:GQ	1/1:255,93,0:99
Tb927_01_v4	522671	.	C	T	222	.	DP=34;VDB=1.006900e-01;AF1=1;AC1=2;DP4=0,0,7,27;MQ=46;FQ=-129	GT:PL:GQ	1/1:255,102,0:99
Tb927_01_v4	522728	.	A	G	222	.	DP=30;VDB=2.753112e-01;AF1=1;AC1=2;DP4=0,0,6,24;MQ=36;FQ=-117	GT:PL:GQ	1/1:255,90,0:99
Tb927_01_v4	522775	.	A	G	222	.	DP=25;VDB=2.499981e-01;AF1=1;AC1=2;DP4=0,0,8,17;MQ=49;FQ=-102	GT:PL:GQ	1/1:255,75,0:99
Tb927_01_v4	522797	.	C	T	222	.	DP=27;VDB=7.419146e-02;AF1=1;AC1=2;DP4=0,0,8,19;MQ=52;FQ=-108	GT:PL:GQ	1/1:255,81,0:99
Tb927_01_v4	522945	.	A	G	211	.	DP=24;VDB=1.957512e-01;AF1=1;AC1=2;DP4=0,0,2,22;MQ=56;FQ=-99	GT:PL:GQ	1/1:244,72,0:99
Tb927_01_v4	522986	.	C	A	149	.	DP=15;VDB=3.419916e-04;AF1=1;AC1=2;DP4=0,0,0,15;MQ=59;FQ=-72	GT:PL:GQ	1/1:182,45,0:87
Tb927_01_v4	523220	.	C	T	181	.	DP=15;VDB=5.998678e-02;AF1=1;AC1=2;DP4=0,0,4,11;MQ=26;FQ=-72	GT:PL:GQ	1/1:214,45,0:87
Tb927_01_v4	523256	.	A	G	181	.	DP=15;VDB=4.568091e-02;AF1=1;AC1=2;DP4=0,0,4,11;MQ=26;FQ=-72	GT:PL:GQ	1/1:214,45,0:87
Tb927_01_v4	523348	.	T	A	34.5	.	DP=4;VDB=3.801336e-02;AF1=1;AC1=2;DP4=0,0,4,0;MQ=24;FQ=-39	GT:PL:GQ	1/1:67,12,0:21
Tb927_01_v4	523371	.	G	A	112	.	DP=9;VDB=1.122180e-01;AF1=1;AC1=2;DP4=0,0,6,2;MQ=27;FQ=-51	GT:PL:GQ	1/1:145,24,0:45
Tb927_01_v4	523372	.	G	C	103	.	DP=9;VDB=1.148524e-01;AF1=1;AC1=2;DP4=0,0,5,2;MQ=28;FQ=-48	GT:PL:GQ	1/1:136,21,0:39
Tb927_01_v4	523389	.	C	T	162	.	DP=11;VDB=1.323101e-01;AF1=1;AC1=2;DP4=0,0,7,3;MQ=33;FQ=-57	GT:PL:GQ	1/1:195,30,0:57
Tb927_01_v4	523394	.	T	A	167	.	DP=11;VDB=1.100081e-01;AF1=1;AC1=2;DP4=0,0,8,3;MQ=32;FQ=-60	GT:PL:GQ	1/1:200,33,0:63
Tb927_01_v4	523434	.	A	G	222	.	DP=21;VDB=1.970247e-01;AF1=1;AC1=2;DP4=0,0,17,4;MQ=45;FQ=-90	GT:PL:GQ	1/1:255,63,0:99
Tb927_01_v4	523478	.	C	T	174	.	DP=21;VDB=1.327556e-01;RPB=1.551881e+00;AF1=1;AC1=2;DP4=1,0,16,2;MQ=50;FQ=-48;PV4=1,0.32,0.22,1	GT:PL:GQ	1/1:207,21,0:39
Tb927_01_v4	523481	.	A	G	202	.	DP=20;VDB=1.447598e-01;RPB=1.560798e+00;AF1=1;AC1=2;DP4=1,0,16,3;MQ=50;FQ=-51;PV4=1,1,0.23,1	GT:PL:GQ	1/1:235,24,0:45
Tb927_01_v4	523502	.	T	A	140	.	DP=13;VDB=8.071043e-02;RPB=2.072548e+00;AF1=0.5005;AC1=1;DP4=2,0,10,1;MQ=58;FQ=3.02;PV4=1,0.49,0.34,0.17	GT:PL:GQ	0/1:170,0,27:30
Tb927_01_v4	523507	.	C	G	129	.	DP=11;VDB=8.182397e-02;RPB=2.003469e+00;AF1=0.5001;AC1=1;DP4=2,0,8,1;MQ=58;FQ=8.65;PV4=1,0.21,0.33,0.086	GT:PL:GQ	0/1:159,0,35:38
Tb927_01_v4	523518	.	G	T	99.3	.	DP=5;VDB=5.419846e-02;AF1=1;AC1=2;DP4=0,0,4,1;MQ=55;FQ=-42	GT:PL:GQ	1/1:132,15,0:27
Tb927_01_v4	523721	.	T	A	6.98	.	DP=1;AF1=1;AC1=2;DP4=0,0,1,0;MQ=60;FQ=-30	GT:PL:GQ	1/1:36,3,0:4
Tb927_01_v4	523723	.	A	T	6.98	.	DP=1;AF1=1;AC1=2;DP4=0,0,1,0;MQ=60;FQ=-30	GT:PL:GQ	1/1:36,3,0:4
Tb927_01_v4	523726	.	G	A	6.98	.	DP=1;AF1=1;AC1=2;DP4=0,0,1,0;MQ=60;FQ=-30	GT:PL:GQ	1/1:36,3,0:4
Tb927_01_v4	523770	.	A	C	222	.	DP=21;VDB=1.646769e-02;AF1=1;AC1=2;DP4=0,0,19,2;MQ=60;FQ=-90	GT:PL:GQ	1/1:255,63,0:99
Tb927_01_v4	523830	.	A	G	222	.	DP=64;VDB=3.394226e-01;AF1=1;AC1=2;DP4=0,0,55,8;MQ=60;FQ=-217	GT:PL:GQ	1/1:255,190,0:99
Tb927_01_v4	523839	.	C	G	222	.	DP=64;VDB=2.350663e-01;AF1=1;AC1=2;DP4=0,0,55,8;MQ=60;FQ=-217	GT:PL:GQ	1/1:255,190,0:99
Tb927_01_v4	523842	.	G	.	139	.	DP=60;VDB=2.080000e-02;RPB=7.206672e-01;AF1=0;AC1=0;DP4=51,7,1,1;MQ=60;FQ=-136;PV4=0.25,1,1,0.32	PL	0
Tb927_01_v4	523879	.	T	C	222	.	DP=54;VDB=3.486232e-01;AF1=1;AC1=2;DP4=0,0,43,11;MQ=59;FQ=-190	GT:PL:GQ	1/1:255,163,0:99
Tb927_01_v4	523919	.	A	G	222	.	DP=39;VDB=3.082029e-01;AF1=1;AC1=2;DP4=0,0,28,9;MQ=59;FQ=-138	GT:PL:GQ	1/1:255,111,0:99
Tb927_01_v4	523920	.	C	T	222	.	DP=39;VDB=2.890894e-01;AF1=1;AC1=2;DP4=0,0,27,10;MQ=58;FQ=-138	GT:PL:GQ	1/1:255,111,0:99
Tb927_01_v4	523932	.	A	C	222	.	DP=42;VDB=8.083253e-02;AF1=1;AC1=2;DP4=0,0,33,9;MQ=59;FQ=-153	GT:PL:GQ	1/1:255,126,0:99
Tb927_01_v4	524022	.	T	C	222	.	DP=53;VDB=2.797560e-01;AF1=1;AC1=2;DP4=0,0,46,7;MQ=59;FQ=-187	GT:PL:GQ	1/1:255,160,0:99
Tb927_01_v4	524115	.	C	A	222	.	DP=57;VDB=1.079138e-01;AF1=1;AC1=2;DP4=0,0,45,12;MQ=60;FQ=-199	GT:PL:GQ	1/1:255,172,0:99
Tb927_01_v4	524137	.	T	C	222	.	DP=56;VDB=8.624367e-02;AF1=1;AC1=2;DP4=0,0,37,19;MQ=60;FQ=-196	GT:PL:GQ	1/1:255,169,0:99
Tb927_01_v4	524208	.	A	G	222	.	DP=71;VDB=3.826013e-01;AF1=1;AC1=2;DP4=0,0,43,28;MQ=60;FQ=-241	GT:PL:GQ	1/1:255,214,0:99
Tb927_01_v4	524275	.	T	A	222	.	DP=61;VDB=7.755728e-02;AF1=1;AC1=2;DP4=0,0,40,20;MQ=60;FQ=-208	GT:PL:GQ	1/1:255,181,0:99
Tb927_01_v4	524288	.	A	G	222	.	DP=65;VDB=4.204641e-01;AF1=1;AC1=2;DP4=0,0,43,22;MQ=60;FQ=-223	GT:PL:GQ	1/1:255,196,0:99
Tb927_01_v4	524298	.	G	A	222	.	DP=60;VDB=3.370197e-01;AF1=1;AC1=2;DP4=0,0,38,22;MQ=60;FQ=-208	GT:PL:GQ	1/1:255,181,0:99
Tb927_01_v4	524317	.	C	.	91	.	DP=77;VDB=5.074656e-02;RPB=-7.126393e-01;AF1=0;AC1=0;DP4=41,30,6,0;MQ=60;FQ=-88;PV4=0.076,1,1,1	PL	0
Tb927_01_v4	524329	.	T	A	225	.	DP=80;VDB=1.627262e-02;RPB=1.505703e+00;AF1=1;AC1=2;DP4=10,0,40,30;MQ=60;FQ=-31;PV4=0.011,0.46,0.35,1	GT:PL:GQ	1/1:255,4,0:7
Tb927_01_v4	524340	.	C	T	225	.	DP=89;VDB=4.529063e-01;RPB=1.295286e+00;AF1=0.5554;AC1=1;DP4=13,0,39,37;MQ=60;FQ=-20;PV4=0.00052,1,0.34,1	GT:PL:GQ	0/1:255,0,7:10
Tb927_01_v4	524423	.	A	G	3.54	.	DP=91;VDB=1.552083e-01;RPB=1.284419e+00;AF1=0.4998;AC1=1;DP4=31,48,10,2;MQ=60;FQ=5.47;PV4=0.0053,1,1,0.45	GT:PL:GQ	0/1:31,0,255:30
Tb927_01_v4	524489	.	A	G	223	.	DP=92;VDB=2.977593e-01;RPB=8.057463e-01;AF1=1;AC1=2;DP4=12,0,35,45;MQ=60;FQ=-39;PV4=0.00022,1,1,0.3	GT:PL:GQ	1/1:255,12,0:21
Tb927_01_v4	524506	.	A	G	222	.	DP=87;VDB=4.770038e-01;AF1=1;AC1=2;DP4=0,0,47,40;MQ=60;FQ=-282	GT:PL:GQ	1/1:255,255,0:99
Tb927_01_v4	524525	.	A	T	222	.	DP=78;VDB=4.587176e-01;AF1=1;AC1=2;DP4=0,0,45,33;MQ=60;FQ=-262	GT:PL:GQ	1/1:255,235,0:99
Tb927_01_v4	524545	.	A	.	111	.	DP=83;VDB=9.960516e-02;RPB=2.206855e+00;AF1=0;AC1=0;DP4=38,39,6,0;MQ=60;FQ=-108;PV4=0.027,0.44,1,1	PL	0
Tb927_01_v4	524546	.	T	.	110	.	DP=84;VDB=9.253667e-02;RPB=2.242023e+00;AF1=0;AC1=0;DP4=37,40,6,0;MQ=60;FQ=-107;PV4=0.026,0.46,1,1	PL	0
Tb927_01_v4	524548	.	C	.	122	.	DP=86;VDB=8.335325e-02;RPB=2.381698e+00;AF1=0;AC1=0;DP4=40,40,6,0;MQ=60;FQ=-119;PV4=0.028,0.32,1,1	PL	0
Tb927_01_v4	524693	.	A	.	148	.	DP=62;VDB=7.040000e-02;RPB=1.254990e+00;AF1=0;AC1=0;DP4=20,40,0,2;MQ=58;FQ=-145;PV4=1,1,1,1	PL	0
Tb927_01_v4	524696	.	A	.	132	.	DP=60;VDB=7.040000e-02;RPB=1.567363e+00;AF1=0;AC1=0;DP4=18,36,0,2;MQ=59;FQ=-129;PV4=1,1,1,0.2	PL	0
Tb927_01_v4	524755	.	C	.	31	.	DP=50;VDB=9.448953e-03;RPB=-1.436758e+00;AF1=0;AC1=0;DP4=19,25,0,5;MQ=58;FQ=-28;PV4=0.14,1,1,1	PL	0
Tb927_01_v4	524829	.	C	T	222	.	DP=84;VDB=4.261250e-01;AF1=1;AC1=2;DP4=0,0,25,59;MQ=60;FQ=-280	GT:PL:GQ	1/1:255,253,0:99
Tb927_01_v4	524909	.	A	G	222	.	DP=103;VDB=5.234324e-01;AF1=1;AC1=2;DP4=0,0,32,70;MQ=59;FQ=-282	GT:PL:GQ	1/1:255,255,0:99
Tb927_01_v4	524913	.	T	C	222	.	DP=103;VDB=4.485361e-01;AF1=1;AC1=2;DP4=0,0,37,65;MQ=59;FQ=-282	GT:PL:GQ	1/1:255,255,0:99
Tb927_01_v4	524922	.	T	C	222	.	DP=102;VDB=2.567402e-01;AF1=1;AC1=2;DP4=0,0,37,65;MQ=59;FQ=-282	GT:PL:GQ	1/1:255,255,0:99
Tb927_01_v4	524935	.	G	A	222	.	DP=84;VDB=4.291427e-01;AF1=1;AC1=2;DP4=0,0,38,45;MQ=59;FQ=-277	GT:PL:GQ	1/1:255,250,0:99
Tb927_01_v4	525005	.	C	T	222	.	DP=30;VDB=2.628221e-01;AF1=1;AC1=2;DP4=0,0,10,18;MQ=60;FQ=-111	GT:PL:GQ	1/1:255,84,0:99
Tb927_01_v4	525012	.	C	T	222	.	DP=26;VDB=9.168939e-02;AF1=1;AC1=2;DP4=0,0,9,17;MQ=60;FQ=-105	GT:PL:GQ	1/1:255,78,0:99
Tb927_01_v4	525057	.	T	C	27.8	.	DP=2;VDB=7.200000e-02;AF1=1;AC1=2;DP4=0,0,2,0;MQ=57;FQ=-33	GT:PL:GQ	1/1:59,6,0:10
Tb927_01_v4	525085	.	C	G	222	.	DP=24;VDB=1.622738e-02;AF1=1;AC1=2;DP4=0,0,11,13;MQ=60;FQ=-99	GT:PL:GQ	1/1:255,72,0:99
Tb927_01_v4	525089	.	A	G	222	.	DP=24;VDB=1.622742e-02;AF1=1;AC1=2;DP4=0,0,11,13;MQ=60;FQ=-99	GT:PL:GQ	1/1:255,72,0:99
Tb927_01_v4	525177	.	C	T	222	.	DP=36;VDB=2.680646e-06;AF1=1;AC1=2;DP4=0,0,12,23;MQ=45;FQ=-132	GT:PL:GQ	1/1:255,105,0:99
Tb927_01_v4	525196	.	A	G	222	.	DP=32;VDB=1.719182e-01;AF1=1;AC1=2;DP4=0,0,14,18;MQ=47;FQ=-123	GT:PL:GQ	1/1:255,96,0:99
Tb927_01_v4	525209	.	C	A	222	.	DP=37;VDB=2.027372e-01;AF1=1;AC1=2;DP4=0,0,21,16;MQ=53;FQ=-138	GT:PL:GQ	1/1:255,111,0:99
Tb927_01_v4	525228	.	C	T	222	.	DP=46;VDB=1.855586e-02;AF1=1;AC1=2;DP4=0,0,27,19;MQ=55;FQ=-165	GT:PL:GQ	1/1:255,138,0:99
Tb927_01_v4	525231	.	C	T	222	.	DP=47;VDB=1.682503e-02;AF1=1;AC1=2;DP4=0,0,26,20;MQ=55;FQ=-165	GT:PL:GQ	1/1:255,138,0:99
Tb927_01_v4	525235	.	C	A	222	.	DP=51;VDB=2.486437e-01;AF1=1;AC1=2;DP4=0,0,30,21;MQ=55;FQ=-181	GT:PL:GQ	1/1:255,154,0:99
Tb927_01_v4	525322	.	C	T	222	.	DP=68;VDB=4.241923e-01;AF1=1;AC1=2;DP4=0,0,32,35;MQ=60;FQ=-229	GT:PL:GQ	1/1:255,202,0:99
Tb927_01_v4	525361	.	A	T	222	.	DP=63;VDB=2.477025e-01;AF1=1;AC1=2;DP4=0,0,36,27;MQ=60;FQ=-217	GT:PL:GQ	1/1:255,190,0:99
Tb927_01_v4	525383	.	G	A	222	.	DP=52;VDB=3.459340e-01;AF1=1;AC1=2;DP4=0,0,35,17;MQ=60;FQ=-184	GT:PL:GQ	1/1:255,157,0:99
Tb927_01_v4	525455	.	A	G	222	.	DP=35;VDB=1.469624e-01;AF1=1;AC1=2;DP4=0,0,19,16;MQ=58;FQ=-132	GT:PL:GQ	1/1:255,105,0:99
Tb927_01_v4	525468	.	C	A	222	.	DP=27;VDB=2.676719e-01;AF1=1;AC1=2;DP4=0,0,13,14;MQ=56;FQ=-108	GT:PL:GQ	1/1:255,81,0:99
Tb927_01_v4	525489	.	G	T	222	.	DP=21;VDB=1.651016e-01;AF1=1;AC1=2;DP4=0,0,9,12;MQ=55;FQ=-90	GT:PL:GQ	1/1:255,63,0:99
Tb927_01_v4	525718	.	G	C	222	.	DP=24;VDB=2.916408e-02;AF1=1;AC1=2;DP4=0,0,12,12;MQ=60;FQ=-99	GT:PL:GQ	1/1:255,72,0:99
Tb927_01_v4	525746	.	T	C	222	.	DP=56;VDB=3.785851e-01;AF1=1;AC1=2;DP4=0,0,30,23;MQ=60;FQ=-187	GT:PL:GQ	1/1:255,160,0:99
Tb927_01_v4	525774	.	C	T	222	.	DP=75;VDB=4.300901e-01;AF1=1;AC1=2;DP4=0,0,47,28;MQ=60;FQ=-253	GT:PL:GQ	1/1:255,226,0:99
Tb927_01_v4	525849	.	A	G	222	.	DP=54;VDB=3.399434e-01;AF1=1;AC1=2;DP4=0,0,32,22;MQ=59;FQ=-190	GT:PL:GQ	1/1:255,163,0:99
Tb927_01_v4	525902	.	C	A	222	.	DP=56;VDB=2.438903e-01;AF1=1;AC1=2;DP4=0,0,23,33;MQ=60;FQ=-196	GT:PL:GQ	1/1:255,169,0:99
Tb927_01_v4	525924	.	G	A	222	.	DP=65;VDB=2.747217e-01;AF1=1;AC1=2;DP4=0,0,33,32;MQ=60;FQ=-223	GT:PL:GQ	1/1:255,196,0:99
Tb927_01_v4	526042	.	G	A	222	.	DP=64;VDB=3.899033e-01;AF1=1;AC1=2;DP4=0,0,28,33;MQ=60;FQ=-211	GT:PL:GQ	1/1:255,184,0:99
Tb927_01_v4	526082	.	T	C	222	.	DP=32;VDB=2.245884e-01;AF1=1;AC1=2;DP4=0,0,17,15;MQ=60;FQ=-123	GT:PL:GQ	1/1:255,96,0:99
Tb927_01_v4	526095	.	A	G	222	.	DP=17;VDB=1.496598e-01;AF1=1;AC1=2;DP4=0,0,7,10;MQ=60;FQ=-78	GT:PL:GQ	1/1:255,51,0:99
Tb927_01_v4	526120	.	C	G	222	.	DP=23;VDB=1.728392e-04;AF1=1;AC1=2;DP4=0,0,10,12;MQ=60;FQ=-93	GT:PL:GQ	1/1:255,66,0:99
Tb927_01_v4	526132	.	C	G	222	.	DP=26;VDB=1.760100e-03;AF1=1;AC1=2;DP4=0,0,11,15;MQ=60;FQ=-105	GT:PL:GQ	1/1:255,78,0:99
Tb927_01_v4	526137	.	T	C	222	.	DP=31;VDB=4.961167e-02;AF1=1;AC1=2;DP4=0,0,13,18;MQ=60;FQ=-120	GT:PL:GQ	1/1:255,93,0:99
Tb927_01_v4	526151	.	A	G	222	.	DP=38;VDB=3.073591e-01;AF1=1;AC1=2;DP4=0,0,15,23;MQ=60;FQ=-141	GT:PL:GQ	1/1:255,114,0:99
Tb927_01_v4	526284	.	G	A	222	.	DP=46;VDB=2.109300e-03;AF1=1;AC1=2;DP4=0,0,16,30;MQ=60;FQ=-165	GT:PL:GQ	1/1:255,138,0:99
Tb927_01_v4	526286	.	C	T	222	.	DP=48;VDB=5.086396e-03;AF1=1;AC1=2;DP4=0,0,16,32;MQ=60;FQ=-171	GT:PL:GQ	1/1:255,144,0:99
Tb927_01_v4	526375	.	T	A	195	.	DP=39;VDB=3.026581e-01;AF1=1;AC1=2;DP4=0,0,1,36;MQ=60;FQ=-138	GT:PL:GQ	1/1:228,111,0:99
Tb927_01_v4	526447	.	G	A	217	.	DP=24;VDB=1.301555e-02;AF1=1;AC1=2;DP4=0,0,2,19;MQ=60;FQ=-90	GT:PL:GQ	1/1:250,63,0:99
Tb927_01_v4	526460	.	G	A	222	.	DP=24;VDB=2.514809e-01;AF1=1;AC1=2;DP4=0,0,2,22;MQ=60;FQ=-99	GT:PL:GQ	1/1:255,72,0:99
Tb927_01_v4	526484	.	G	A	222	.	DP=39;VDB=2.462659e-01;AF1=1;AC1=2;DP4=0,0,2,35;MQ=60;FQ=-138	GT:PL:GQ	1/1:255,111,0:99
Tb927_01_v4	526843	.	C	G	209	.	DP=15;VDB=1.674186e-01;AF1=1;AC1=2;DP4=0,0,13,2;MQ=60;FQ=-72	GT:PL:GQ	1/1:242,45,0:87
Tb927_01_v4	526988	.	G	A	165	.	DP=36;VDB=1.856648e-01;AF1=1;AC1=2;DP4=0,0,35,0;MQ=60;FQ=-132	GT:PL:GQ	1/1:198,105,0:99
Tb927_01_v4	526997	.	C	T	163	.	DP=34;VDB=9.721608e-02;AF1=1;AC1=2;DP4=0,0,34,0;MQ=60;FQ=-129	GT:PL:GQ	1/1:196,102,0:99
Tb927_01_v4	527013	.	C	T	159	.	DP=31;VDB=1.471701e-01;AF1=1;AC1=2;DP4=0,0,29,0;MQ=59;FQ=-114	GT:PL:GQ	1/1:192,87,0:99
Tb927_01_v4	527047	.	C	T	182	.	DP=24;VDB=2.078632e-01;AF1=1;AC1=2;DP4=0,0,22,1;MQ=59;FQ=-96	GT:PL:GQ	1/1:215,69,0:99
Tb927_01_v4	527063	.	G	A	213	.	DP=18;VDB=1.871097e-01;AF1=1;AC1=2;DP4=0,0,16,2;MQ=60;FQ=-81	GT:PL:GQ	1/1:246,54,0:99
Tb927_01_v4	527087	.	C	T	210	.	DP=15;VDB=1.628042e-01;AF1=1;AC1=2;DP4=0,0,13,2;MQ=60;FQ=-72	GT:PL:GQ	1/1:243,45,0:87
Tb927_01_v4	527111	.	T	C	190	.	DP=11;VDB=1.384907e-01;AF1=1;AC1=2;DP4=0,0,8,2;MQ=60;FQ=-57	GT:PL:GQ	1/1:223,30,0:57
Tb927_01_v4	527185	.	G	A	222	.	DP=21;VDB=1.274047e-01;AF1=1;AC1=2;DP4=0,0,13,8;MQ=60;FQ=-90	GT:PL:GQ	1/1:255,63,0:99
Tb927_01_v4	527194	.	C	G	222	.	DP=22;VDB=2.227504e-02;AF1=1;AC1=2;DP4=0,0,13,9;MQ=60;FQ=-93	GT:PL:GQ	1/1:255,66,0:99
Tb927_01_v4	527240	.	A	G	222	.	DP=28;VDB=1.048505e-04;AF1=1;AC1=2;DP4=0,0,10,18;MQ=60;FQ=-111	GT:PL:GQ	1/1:255,84,0:99
Tb927_01_v4	527249	.	G	T	222	.	DP=30;VDB=2.695740e-01;AF1=1;AC1=2;DP4=0,0,12,18;MQ=60;FQ=-117	GT:PL:GQ	1/1:255,90,0:99
Tb927_01_v4	527520	.	C	G	222	.	DP=18;VDB=3.134838e-02;AF1=1;AC1=2;DP4=0,0,6,12;MQ=60;FQ=-81	GT:PL:GQ	1/1:255,54,0:99
Tb927_01_v4	527523	.	T	C	205	.	DP=13;VDB=1.856715e-02;AF1=1;AC1=2;DP4=0,0,2,11;MQ=60;FQ=-66	GT:PL:GQ	1/1:238,39,0:75
Tb927_01_v4	527533	.	A	G	89.3	.	DP=5;VDB=2.753127e-02;AF1=1;AC1=2;DP4=0,0,0,5;MQ=60;FQ=-42	GT:PL:GQ	1/1:122,15,0:27
Tb927_01_v4	527605	.	G	C	7.8	.	DP=1;AF1=1;AC1=2;DP4=0,0,1,0;MQ=60;FQ=-30	GT:PL:GQ	1/1:37,3,0:4
Tb927_01_v4	527620	.	G	A	222	.	DP=16;VDB=8.559642e-03;AF1=1;AC1=2;DP4=0,0,7,9;MQ=60;FQ=-75	GT:PL:GQ	1/1:255,48,0:93
Tb927_01_v4	527623	.	T	C	222	.	DP=17;VDB=1.188733e-02;AF1=1;AC1=2;DP4=0,0,7,10;MQ=60;FQ=-78	GT:PL:GQ	1/1:255,51,0:99
Tb927_01_v4	527633	.	C	T	222	.	DP=22;VDB=8.997270e-02;AF1=1;AC1=2;DP4=0,0,11,11;MQ=60;FQ=-93	GT:PL:GQ	1/1:255,66,0:99
Tb927_01_v4	527635	.	G	A	222	.	DP=22;VDB=8.196706e-02;AF1=1;AC1=2;DP4=0,0,11,11;MQ=60;FQ=-93	GT:PL:GQ	1/1:255,66,0:99
Tb927_01_v4	527639	.	C	T	222	.	DP=25;VDB=1.641961e-01;AF1=1;AC1=2;DP4=0,0,14,10;MQ=60;FQ=-99	GT:PL:GQ	1/1:255,72,0:99
Tb927_01_v4	527724	.	G	A	222	.	DP=61;VDB=3.692288e-01;AF1=1;AC1=2;DP4=0,0,32,28;MQ=60;FQ=-208	GT:PL:GQ	1/1:255,181,0:99
Tb927_01_v4	527770	.	T	C	222	.	DP=57;VDB=3.626577e-01;AF1=1;AC1=2;DP4=0,0,31,26;MQ=60;FQ=-199	GT:PL:GQ	1/1:255,172,0:99
Tb927_01_v4	527792	.	C	T	222	.	DP=44;VDB=2.519567e-01;AF1=1;AC1=2;DP4=0,0,23,21;MQ=60;FQ=-159	GT:PL:GQ	1/1:255,132,0:99
Tb927_01_v4	527847	.	C	T	222	.	DP=35;VDB=7.717279e-02;AF1=1;AC1=2;DP4=0,0,14,20;MQ=60;FQ=-129	GT:PL:GQ	1/1:255,102,0:99
Tb927_01_v4	527879	.	A	G	222	.	DP=40;VDB=3.232188e-01;AF1=1;AC1=2;DP4=0,0,23,17;MQ=60;FQ=-147	GT:PL:GQ	1/1:255,120,0:99
Tb927_01_v4	527892	.	G	A	222	.	DP=39;VDB=1.729913e-01;AF1=1;AC1=2;DP4=0,0,18,19;MQ=60;FQ=-138	GT:PL:GQ	1/1:255,111,0:99
Tb927_01_v4	527997	.	G	T	222	.	DP=58;VDB=9.121698e-02;AF1=1;AC1=2;DP4=0,0,32,26;MQ=60;FQ=-202	GT:PL:GQ	1/1:255,175,0:99
Tb927_01_v4	528075	.	G	A	222	.	DP=55;VDB=3.532959e-01;AF1=1;AC1=2;DP4=0,0,27,28;MQ=60;FQ=-193	GT:PL:GQ	1/1:255,166,0:99
Tb927_01_v4	528141	.	C	A	222	.	DP=16;VDB=9.809849e-03;AF1=1;AC1=2;DP4=0,0,7,9;MQ=60;FQ=-75	GT:PL:GQ	1/1:255,48,0:93
Tb927_01_v4	528184	.	G	A	222	.	DP=21;VDB=1.249058e-02;AF1=1;AC1=2;DP4=0,0,13,7;MQ=60;FQ=-87	GT:PL:GQ	1/1:255,60,0:99
Tb927_01_v4	528204	.	G	A	222	.	DP=36;VDB=2.377679e-01;AF1=1;AC1=2;DP4=0,0,17,19;MQ=59;FQ=-135	GT:PL:GQ	1/1:255,108,0:99
Tb927_01_v4	528217	.	C	T	222	.	DP=40;VDB=9.421793e-02;AF1=1;AC1=2;DP4=0,0,17,23;MQ=59;FQ=-147	GT:PL:GQ	1/1:255,120,0:99
Tb927_01_v4	528248	.	T	C	222	.	DP=36;VDB=2.318748e-01;AF1=1;AC1=2;DP4=0,0,11,25;MQ=59;FQ=-135	GT:PL:GQ	1/1:255,108,0:99
Tb927_01_v4	528268	.	A	T	222	.	DP=18;VDB=6.757545e-02;AF1=1;AC1=2;DP4=0,0,4,14;MQ=59;FQ=-81	GT:PL:GQ	1/1:255,54,0:99
Tb927_01_v4	528299	.	T	A	3.98	.	DP=2;VDB=7.680000e-02;AF1=1;AC1=2;DP4=0,0,0,2;MQ=60;FQ=-33	GT:PL:GQ	1/1:33,6,0:5
Tb927_01_v4	528352	.	G	A	222	.	DP=33;VDB=6.201189e-02;AF1=1;AC1=2;DP4=0,0,18,15;MQ=60;FQ=-126	GT:PL:GQ	1/1:255,99,0:99
Tb927_01_v4	528374	.	T	G	222	.	DP=49;VDB=3.240877e-01;AF1=1;AC1=2;DP4=0,0,26,22;MQ=60;FQ=-171	GT:PL:GQ	1/1:255,144,0:99
Tb927_01_v4	528377	.	T	C	222	.	DP=51;VDB=2.182942e-01;AF1=1;AC1=2;DP4=0,0,26,24;MQ=60;FQ=-178	GT:PL:GQ	1/1:255,151,0:99
Tb927_01_v4	528382	.	G	A	222	.	DP=53;VDB=4.213826e-02;AF1=1;AC1=2;DP4=0,0,27,25;MQ=60;FQ=-184	GT:PL:GQ	1/1:255,157,0:99
Tb927_01_v4	528434	.	A	T	222	.	DP=52;VDB=3.639731e-01;AF1=1;AC1=2;DP4=0,0,25,27;MQ=60;FQ=-184	GT:PL:GQ	1/1:255,157,0:99
Tb927_01_v4	528491	.	C	T	222	.	DP=58;VDB=3.851331e-01;AF1=1;AC1=2;DP4=0,0,34,24;MQ=60;FQ=-202	GT:PL:GQ	1/1:255,175,0:99
Tb927_01_v4	528678	.	G	A	222	.	DP=39;VDB=3.002357e-01;RPB=1.643768e+00;AF1=1;AC1=2;DP4=0,1,20,18;MQ=60;FQ=-109;PV4=0.49,0.45,1,1	GT:PL:GQ	1/1:255,82,0:99
Tb927_01_v4	528749	.	ttta	.	12.8	.	INDEL;IS=1,0.028571;DP=35;AF1=1;AC1=2;DP4=0,0,1,0;MQ=60;FQ=-37.5	PL	25
Tb927_01_v4	528750	.	tta	t	75.5	.	INDEL;IS=27,0.729730;DP=36;VDB=4.203281e-03;AF1=1;AC1=2;DP4=0,0,7,4;MQ=60;FQ=-67.5	GT:PL:GQ	1/1:116,33,0:63
Tb927_01_v4	528752	.	A	.	28.2	.	DP=10;;AC1=2;FQ=-30	PL	0
Tb927_01_v4	528752	.	aa	a	4.26	.	INDEL;IS=4,0.105263;DP=10;VDB=6.240000e-02;AF1=1;AC1=2;DP4=0,0,0,2;MQ=60;FQ=-40.5	GT:PL:GQ	1/1:41,6,0:5
Tb927_01_v4	528895	.	A	G	222	.	DP=71;VDB=3.554149e-01;AF1=1;AC1=2;DP4=0,0,32,39;MQ=60;FQ=-241	GT:PL:GQ	1/1:255,214,0:99
Tb927_01_v4	528939	.	A	T	222	.	DP=32;VDB=4.891022e-02;AF1=1;AC1=2;DP4=0,0,11,21;MQ=60;FQ=-123	GT:PL:GQ	1/1:255,96,0:99
Tb927_01_v4	528968	.	A	T	33.8	.	DP=2;VDB=7.360000e-02;AF1=1;AC1=2;DP4=0,0,0,2;MQ=60;FQ=-33	GT:PL:GQ	1/1:65,6,0:10
Tb927_01_v4	529052	.	C	T	222	.	DP=54;VDB=3.558679e-01;AF1=1;AC1=2;DP4=0,0,30,23;MQ=60;FQ=-187	GT:PL:GQ	1/1:255,160,0:99
Tb927_01_v4	529164	.	T	C	222	.	DP=74;VDB=3.147945e-01;AF1=1;AC1=2;DP4=0,0,41,33;MQ=60;FQ=-250	GT:PL:GQ	1/1:255,223,0:99
Tb927_01_v4	529185	.	G	A	222	.	DP=74;VDB=4.327166e-01;AF1=1;AC1=2;DP4=0,0,41,30;MQ=60;FQ=-241	GT:PL:GQ	1/1:255,214,0:99
Tb927_01_v4	529392	.	C	T	222	.	DP=58;VDB=2.390626e-01;AF1=1;AC1=2;DP4=0,0,28,29;MQ=60;FQ=-199	GT:PL:GQ	1/1:255,172,0:99
Tb927_01_v4	529399	.	A	G	222	.	DP=65;VDB=3.754749e-01;AF1=1;AC1=2;DP4=0,0,30,33;MQ=60;FQ=-217	GT:PL:GQ	1/1:255,190,0:99
Tb927_01_v4	529438	.	A	G	222	.	DP=55;VDB=3.757651e-01;AF1=1;AC1=2;DP4=0,0,33,22;MQ=60;FQ=-193	GT:PL:GQ	1/1:255,166,0:99
Tb927_01_v4	529538	.	G	A	222	.	DP=45;VDB=3.228879e-01;AF1=1;AC1=2;DP4=0,0,19,25;MQ=60;FQ=-159	GT:PL:GQ	1/1:255,132,0:99
Tb927_01_v4	529553	.	G	A	222	.	DP=37;VDB=6.036608e-02;AF1=1;AC1=2;DP4=0,0,16,21;MQ=60;FQ=-138	GT:PL:GQ	1/1:255,111,0:99
Tb927_01_v4	529579	.	T	C	222	.	DP=51;VDB=2.560112e-04;AF1=1;AC1=2;DP4=0,0,25,26;MQ=60;FQ=-181	GT:PL:GQ	1/1:255,154,0:99
Tb927_01_v4	529691	.	G	C	222	.	DP=95;VDB=4.831081e-01;AF1=1;AC1=2;DP4=0,0,46,47;MQ=60;FQ=-282	GT:PL:GQ	1/1:255,255,0:99
Tb927_01_v4	529696	.	G	A	222	.	DP=86;VDB=4.321968e-01;AF1=1;AC1=2;DP4=0,0,41,43;MQ=60;FQ=-280	GT:PL:GQ	1/1:255,253,0:99
Tb927_01_v4	529763	.	T	C	222	.	DP=81;VDB=3.708288e-01;AF1=1;AC1=2;DP4=0,0,36,45;MQ=60;FQ=-268	GT:PL:GQ	1/1:255,241,0:99
Tb927_01_v4	529770	.	C	A	222	.	DP=71;VDB=4.365668e-01;AF1=1;AC1=2;DP4=0,0,32,38;MQ=60;FQ=-238	GT:PL:GQ	1/1:255,211,0:99
Tb927_01_v4	529842	.	C	T	222	.	DP=56;VDB=1.821738e-02;AF1=1;AC1=2;DP4=0,0,22,34;MQ=60;FQ=-196	GT:PL:GQ	1/1:255,169,0:99
Tb927_01_v4	529849	.	G	C	222	.	DP=53;VDB=2.735209e-01;AF1=1;AC1=2;DP4=0,0,20,31;MQ=60;FQ=-181	GT:PL:GQ	1/1:255,154,0:99
Tb927_01_v4	529905	.	T	C	109	.	DP=9;VDB=1.240130e-02;AF1=1;AC1=2;DP4=0,0,0,7;MQ=57;FQ=-48	GT:PL:GQ	1/1:142,21,0:39
Tb927_01_v4	529906	.	T	A	30	.	DP=9;VDB=3.131090e-02;RPB=6.486824e-01;AF1=0.5;AC1=1;DP4=0,4,0,3;MQ=57;FQ=33;PV4=1,0.19,1,0.34	GT:PL:GQ	0/1:60,0,83:63
Tb927_01_v4	530016	.	G	A	222	.	DP=68;VDB=3.246979e-01;AF1=1;AC1=2;DP4=0,0,28,39;MQ=60;FQ=-229	GT:PL:GQ	1/1:255,202,0:99
Tb927_01_v4	530053	.	T	C	222	.	DP=73;VDB=4.285038e-01;AF1=1;AC1=2;DP4=0,0,33,40;MQ=60;FQ=-247	GT:PL:GQ	1/1:255,220,0:99
Tb927_01_v4	530080	.	G	T	222	.	DP=75;VDB=4.517467e-01;AF1=1;AC1=2;DP4=0,0,37,38;MQ=60;FQ=-253	GT:PL:GQ	1/1:255,226,0:99
Tb927_01_v4	530112	.	T	G	222	.	DP=76;VDB=4.533227e-01;AF1=1;AC1=2;DP4=0,0,32,44;MQ=60;FQ=-256	GT:PL:GQ	1/1:255,229,0:99
Tb927_01_v4	530118	.	A	G	222	.	DP=79;VDB=4.109108e-01;AF1=1;AC1=2;DP4=0,0,31,48;MQ=60;FQ=-265	GT:PL:GQ	1/1:255,238,0:99
Tb927_01_v4	530262	.	C	T	222	.	DP=26;VDB=2.596335e-02;AF1=1;AC1=2;DP4=0,0,7,18;MQ=60;FQ=-102	GT:PL:GQ	1/1:255,75,0:99
Tb927_01_v4	530273	.	A	G	222	.	DP=17;VDB=1.736064e-01;AF1=1;AC1=2;DP4=0,0,3,14;MQ=60;FQ=-78	GT:PL:GQ	1/1:255,51,0:99
Tb927_01_v4	530285	.	A	G	202	.	DP=13;VDB=4.415094e-02;AF1=1;AC1=2;DP4=0,0,2,11;MQ=60;FQ=-66	GT:PL:GQ	1/1:235,39,0:75
Tb927_01_v4	530296	.	G	C	125	.	DP=7;VDB=1.579017e-02;AF1=1;AC1=2;DP4=0,0,1,6;MQ=60;FQ=-48	GT:PL:GQ	1/1:158,21,0:39
Tb927_01_v4	530326	.	G	A	222	.	DP=21;VDB=4.128319e-02;AF1=1;AC1=2;DP4=0,0,15,6;MQ=60;FQ=-90	GT:PL:GQ	1/1:255,63,0:99
Tb927_01_v4	530344	.	A	G	222	.	DP=40;VDB=3.229422e-01;AF1=1;AC1=2;DP4=0,0,30,10;MQ=60;FQ=-147	GT:PL:GQ	1/1:255,120,0:99
Tb927_01_v4	530390	.	C	T	222	.	DP=74;VDB=2.734257e-01;AF1=1;AC1=2;DP4=0,0,46,28;MQ=60;FQ=-250	GT:PL:GQ	1/1:255,223,0:99
Tb927_01_v4	530406	.	T	C	222	.	DP=68;VDB=1.964683e-01;AF1=1;AC1=2;DP4=0,0,43,25;MQ=60;FQ=-232	GT:PL:GQ	1/1:255,205,0:99
Tb927_01_v4	530450	.	A	G	222	.	DP=51;VDB=3.423770e-01;AF1=1;AC1=2;DP4=0,0,26,24;MQ=60;FQ=-178	GT:PL:GQ	1/1:255,151,0:99
Tb927_01_v4	530465	.	T	C	222	.	DP=33;VDB=2.698361e-01;AF1=1;AC1=2;DP4=0,0,16,15;MQ=60;FQ=-120	GT:PL:GQ	1/1:255,93,0:99
Tb927_01_v4	530484	.	T	A	201	.	DP=36;VDB=1.125112e-04;AF1=1;AC1=2;DP4=0,0,11,20;MQ=60;FQ=-120	GT:PL:GQ	1/1:234,93,0:99
Tb927_01_v4	530485	.	T	C	195	.	DP=36;VDB=1.880683e-04;AF1=1;AC1=2;DP4=0,0,10,20;MQ=60;FQ=-117	GT:PL:GQ	1/1:228,90,0:99
Tb927_01_v4	530503	.	T	A	222	.	DP=47;VDB=3.457327e-01;AF1=1;AC1=2;DP4=0,0,18,27;MQ=60;FQ=-162	GT:PL:GQ	1/1:255,135,0:99
Tb927_01_v4	530508	.	C	T	222	.	DP=49;VDB=3.623780e-01;AF1=1;AC1=2;DP4=0,0,22,27;MQ=60;FQ=-175	GT:PL:GQ	1/1:255,148,0:99
Tb927_01_v4	530580	.	C	T	222	.	DP=75;VDB=4.431905e-01;AF1=1;AC1=2;DP4=0,0,46,28;MQ=60;FQ=-250	GT:PL:GQ	1/1:255,223,0:99
Tb927_01_v4	530624	.	G	T	222	.	DP=62;VDB=4.102255e-01;AF1=1;AC1=2;DP4=0,0,38,24;MQ=60;FQ=-214	GT:PL:GQ	1/1:255,187,0:99
Tb927_01_v4	530704	.	A	T	222	.	DP=47;VDB=1.614253e-02;AF1=1;AC1=2;DP4=0,0,26,21;MQ=60;FQ=-168	GT:PL:GQ	1/1:255,141,0:99
Tb927_01_v4	530746	.	G	A	222	.	DP=51;VDB=9.182459e-02;AF1=1;AC1=2;DP4=0,0,28,23;MQ=60;FQ=-181	GT:PL:GQ	1/1:255,154,0:99
Tb927_01_v4	530795	.	G	A	222	.	DP=73;VDB=4.839940e-02;AF1=1;AC1=2;DP4=0,0,46,27;MQ=60;FQ=-247	GT:PL:GQ	1/1:255,220,0:99
Tb927_01_v4	530871	.	G	A	222	.	DP=72;VDB=3.787469e-01;AF1=1;AC1=2;DP4=0,0,35,36;MQ=60;FQ=-241	GT:PL:GQ	1/1:255,214,0:99
Tb927_01_v4	530914	.	T	C	222	.	DP=69;VDB=1.688378e-01;AF1=1;AC1=2;DP4=0,0,38,31;MQ=60;FQ=-235	GT:PL:GQ	1/1:255,208,0:99
Tb927_01_v4	531037	.	C	A	222	.	DP=67;VDB=4.125086e-01;AF1=1;AC1=2;DP4=0,0,27,40;MQ=60;FQ=-229	GT:PL:GQ	1/1:255,202,0:99
Tb927_01_v4	531041	.	G	C	222	.	DP=66;VDB=3.796130e-01;AF1=1;AC1=2;DP4=0,0,28,37;MQ=60;FQ=-223	GT:PL:GQ	1/1:255,196,0:99
Tb927_01_v4	531155	.	A	C	222	.	DP=53;VDB=3.740981e-01;AF1=1;AC1=2;DP4=0,0,21,32;MQ=60;FQ=-187	GT:PL:GQ	1/1:255,160,0:99
Tb927_01_v4	531166	.	T	G	222	.	DP=63;VDB=4.072388e-01;AF1=1;AC1=2;DP4=0,0,27,36;MQ=60;FQ=-217	GT:PL:GQ	1/1:255,190,0:99
Tb927_01_v4	531197	.	G	A	222	.	DP=63;VDB=3.842982e-01;AF1=1;AC1=2;DP4=0,0,25,35;MQ=60;FQ=-208	GT:PL:GQ	1/1:255,181,0:99
Tb927_01_v4	531251	.	A	C	222	.	DP=63;VDB=4.137441e-01;AF1=1;AC1=2;DP4=0,0,28,35;MQ=60;FQ=-217	GT:PL:GQ	1/1:255,190,0:99
Tb927_01_v4	531299	.	T	C	222	.	DP=54;VDB=1.015769e-01;AF1=1;AC1=2;DP4=0,0,25,26;MQ=60;FQ=-181	GT:PL:GQ	1/1:255,154,0:99
Tb927_01_v4	531300	.	A	G	222	.	DP=54;VDB=8.333828e-02;AF1=1;AC1=2;DP4=0,0,26,26;MQ=60;FQ=-184	GT:PL:GQ	1/1:255,157,0:99
Tb927_01_v4	531316	.	T	A	222	.	DP=53;VDB=2.730156e-01;AF1=1;AC1=2;DP4=0,0,26,27;MQ=60;FQ=-187	GT:PL:GQ	1/1:255,160,0:99
Tb927_01_v4	531333	.	A	G	222	.	DP=58;VDB=3.881184e-01;AF1=1;AC1=2;DP4=0,0,25,32;MQ=60;FQ=-199	GT:PL:GQ	1/1:255,172,0:99
Tb927_01_v4	531348	.	T	C	222	.	DP=59;VDB=1.007675e-01;AF1=1;AC1=2;DP4=0,0,25,34;MQ=60;FQ=-205	GT:PL:GQ	1/1:255,178,0:99
Tb927_01_v4	531513	.	G	A	222	.	DP=14;VDB=2.225315e-02;AF1=1;AC1=2;DP4=0,0,8,6;MQ=60;FQ=-69	GT:PL:GQ	1/1:255,42,0:81
Tb927_01_v4	531576	.	G	A	222	.	DP=79;VDB=1.307973e-01;AF1=1;AC1=2;DP4=0,0,49,28;MQ=60;FQ=-256	GT:PL:GQ	1/1:255,229,0:99
Tb927_01_v4	531845	.	A	G	32	.	DP=8;VDB=5.487231e-02;RPB=1.787002e+00;AF1=0.5;AC1=1;DP4=2,1,1,3;MQ=27;FQ=21.8;PV4=0.49,0.19,0.47,0.093	GT:PL:GQ	0/1:62,0,49:52
Tb927_01_v4	531858	.	A	G	50	.	DP=3;VDB=5.983360e-02;AF1=1;AC1=2;DP4=0,0,3,0;MQ=33;FQ=-36	GT:PL:GQ	1/1:82,9,0:16
Tb927_01_v4	531864	.	C	T	48	.	DP=3;VDB=6.510298e-02;AF1=1;AC1=2;DP4=0,0,3,0;MQ=33;FQ=-36	GT:PL:GQ	1/1:80,9,0:16
Tb927_01_v4	531879	.	A	G	23.8	.	DP=3;VDB=7.040000e-02;AF1=1;AC1=2;DP4=0,0,2,0;MQ=30;FQ=-33	GT:PL:GQ	1/1:55,6,0:10
Tb927_01_v4	532032	.	A	G	80	.	DP=13;VDB=9.431588e-04;AF1=1;AC1=2;DP4=0,0,10,2;MQ=19;FQ=-63	GT:PL:GQ	1/1:113,36,0:69
Tb927_01_v4	532034	.	T	C	80	.	DP=16;VDB=9.932654e-04;AF1=1;AC1=2;DP4=0,0,10,2;MQ=19;FQ=-63	GT:PL:GQ	1/1:113,36,0:69
Tb927_01_v4	532035	.	G	A	80	.	DP=16;VDB=1.045756e-03;AF1=1;AC1=2;DP4=0,0,10,2;MQ=19;FQ=-63	GT:PL:GQ	1/1:113,36,0:69
Tb927_01_v4	532049	.	A	G	153	.	DP=35;VDB=1.799382e-02;RPB=2.285719e+00;AF1=1;AC1=2;DP4=3,0,22,8;MQ=30;FQ=-47;PV4=0.56,0.46,0.42,1	GT:PL:GQ	1/1:186,20,0:37
Tb927_01_v4	532053	.	C	.	29	.	DP=43;VDB=5.346098e-02;RPB=-1.893885e-02;AF1=0.1706;AC1=1;DP4=22,12,3,3;MQ=28;FQ=-26;PV4=0.65,1,1,1	PL	1
Tb927_01_v4	532065	.	A	.	73	.	DP=45;VDB=4.187638e-02;RPB=-5.648458e-01;AF1=0;AC1=0;DP4=19,18,3,0;MQ=30;FQ=-70;PV4=0.24,1,1,8.3e-07	PL	0
Tb927_01_v4	532083	.	A	.	74	.	DP=45;VDB=2.706460e-02;RPB=-6.758453e-01;AF1=0;AC1=0;DP4=19,19,3,0;MQ=29;FQ=-71;PV4=0.24,1,1,1	PL	0
Tb927_01_v4	532128	.	A	.	60	.	DP=10;AF1=0;AC1=0;DP4=0,10,0,0;MQ=23;FQ=-57	PL	0
Tb927_01_v4	532253	.	A	G	40.1	.	DP=7;VDB=1.497727e-03;AF1=1;AC1=2;DP4=0,0,7,0;MQ=18;FQ=-48	GT:PL:GQ	1/1:73,21,0:39
Tb927_01_v4	532256	.	A	G	107	.	DP=15;VDB=1.254374e-05;AF1=1;AC1=2;DP4=0,0,13,2;MQ=26;FQ=-72	GT:PL:GQ	1/1:140,45,0:87
Tb927_01_v4	532269	.	A	G	40	.	DP=62;VDB=1.649929e-02;RPB=1.657066e+00;AF1=0.5;AC1=1;DP4=35,13,6,4;MQ=27;FQ=43;PV4=0.46,0.064,1,1	GT:PL:GQ	0/1:70,0,176:73
Tb927_01_v4	532287	.	A	G	113	.	DP=111;VDB=2.558627e-01;RPB=-1.026964e+00;AF1=0.5;AC1=1;DP4=48,32,15,10;MQ=29;FQ=116;PV4=1,0.058,1,0.02	GT:PL:GQ	0/1:143,0,205:99
Tb927_01_v4	532332	.	G	A	174	.	DP=294;VDB=5.119171e-02;RPB=-2.550681e-01;AF1=0.5;AC1=1;DP4=38,28,118,99;MQ=34;FQ=48;PV4=0.67,1,1e-12,1	GT:PL:GQ	0/1:204,0,75:78
Tb927_01_v4	532355	.	A	G	225	.	DP=269;VDB=1.763193e-01;RPB=4.698278e-01;AF1=0.5;AC1=1;DP4=62,48,68,80;MQ=37;FQ=225;PV4=0.1,0.4,3e-06,1	GT:PL:GQ	0/1:255,0,255:99
Tb927_01_v4	532371	.	A	G	225	.	DP=237;VDB=4.647215e-03;RPB=-1.862524e+00;AF1=0.5;AC1=1;DP4=48,75,58,41;MQ=39;FQ=225;PV4=0.0045,1,1,1	GT:PL:GQ	0/1:255,0,255:99
Tb927_01_v4	532389	.	A	G	225	.	DP=169;VDB=1.703210e-02;RPB=-1.693939e+00;AF1=0.5;AC1=1;DP4=24,48,48,36;MQ=43;FQ=225;PV4=0.0037,1,1,1	GT:PL:GQ	0/1:255,0,255:99
Tb927_01_v4	532641	.	A	G	222	.	DP=74;VDB=4.029967e-01;AF1=1;AC1=2;DP4=0,0,43,30;MQ=59;FQ=-247	GT:PL:GQ	1/1:255,220,0:99
Tb927_01_v4	532707	.	A	G	222	.	DP=75;VDB=4.144228e-01;AF1=1;AC1=2;DP4=0,0,39,35;MQ=60;FQ=-250	GT:PL:GQ	1/1:255,223,0:99
Tb927_01_v4	532723	.	G	A	222	.	DP=72;VDB=1.726381e-01;AF1=1;AC1=2;DP4=0,0,35,37;MQ=60;FQ=-244	GT:PL:GQ	1/1:255,217,0:99
Tb927_01_v4	532744	.	A	G	222	.	DP=70;VDB=3.620449e-01;AF1=1;AC1=2;DP4=0,0,32,38;MQ=60;FQ=-238	GT:PL:GQ	1/1:255,211,0:99
Tb927_01_v4	532794	.	A	G	222	.	DP=68;VDB=2.276210e-01;AF1=1;AC1=2;DP4=0,0,37,31;MQ=60;FQ=-232	GT:PL:GQ	1/1:255,205,0:99
Tb927_01_v4	533562	.	G	A	222	.	DP=67;VDB=3.144409e-01;AF1=1;AC1=2;DP4=0,0,32,34;MQ=60;FQ=-226	GT:PL:GQ	1/1:255,199,0:99
Tb927_01_v4	534426	.	C	A	222	.	DP=60;VDB=2.378401e-01;AF1=1;AC1=2;DP4=0,0,18,40;MQ=60;FQ=-202	GT:PL:GQ	1/1:255,175,0:99
Tb927_01_v4	534801	.	A	G	222	.	DP=71;VDB=3.075898e-01;AF1=1;AC1=2;DP4=0,0,47,24;MQ=60;FQ=-241	GT:PL:GQ	1/1:255,214,0:99
Tb927_01_v4	535180	.	G	T	222	.	DP=70;VDB=3.489164e-01;AF1=1;AC1=2;DP4=0,0,38,31;MQ=60;FQ=-235	GT:PL:GQ	1/1:255,208,0:99
Tb927_01_v4	535318	.	C	T	222	.	DP=62;VDB=3.830269e-01;AF1=1;AC1=2;DP4=0,0,24,33;MQ=60;FQ=-199	GT:PL:GQ	1/1:255,172,0:99
Tb927_01_v4	535319	.	G	C	222	.	DP=61;VDB=3.919764e-01;AF1=1;AC1=2;DP4=0,0,24,33;MQ=60;FQ=-199	GT:PL:GQ	1/1:255,172,0:99
Tb927_01_v4	535382	.	A	G	222	.	DP=64;VDB=3.975105e-01;AF1=1;AC1=2;DP4=0,0,39,25;MQ=59;FQ=-220	GT:PL:GQ	1/1:255,193,0:99
Tb927_01_v4	535656	.	G	A	222	.	DP=59;VDB=3.857457e-01;AF1=1;AC1=2;DP4=0,0,29,28;MQ=60;FQ=-199	GT:PL:GQ	1/1:255,172,0:99
Tb927_01_v4	535749	.	G	T	222	.	DP=90;VDB=1.062697e-02;AF1=1;AC1=2;DP4=0,0,31,59;MQ=60;FQ=-282	GT:PL:GQ	1/1:255,255,0:99
Tb927_01_v4	535934	.	A	T	222	.	DP=60;VDB=3.993983e-01;AF1=1;AC1=2;DP4=0,0,12,48;MQ=60;FQ=-208	GT:PL:GQ	1/1:255,181,0:99
Tb927_01_v4	536090	.	A	G	222	.	DP=54;VDB=3.368040e-01;AF1=1;AC1=2;DP4=0,0,32,19;MQ=60;FQ=-181	GT:PL:GQ	1/1:255,154,0:99
Tb927_01_v4	536798	.	A	G	222	.	DP=63;VDB=3.062602e-01;AF1=1;AC1=2;DP4=0,0,33,30;MQ=60;FQ=-217	GT:PL:GQ	1/1:255,190,0:99
Tb927_01_v4	537041	.	G	A	222	.	DP=59;VDB=3.405191e-01;AF1=1;AC1=2;DP4=0,0,29,29;MQ=60;FQ=-202	GT:PL:GQ	1/1:255,175,0:99
Tb927_01_v4	537179	.	A	G	222	.	DP=61;VDB=3.653155e-01;AF1=1;AC1=2;DP4=0,0,29,30;MQ=60;FQ=-205	GT:PL:GQ	1/1:255,178,0:99
Tb927_01_v4	537932	.	T	C	222	.	DP=54;VDB=3.196591e-01;AF1=1;AC1=2;DP4=0,0,21,33;MQ=60;FQ=-190	GT:PL:GQ	1/1:255,163,0:99
Tb927_01_v4	537941	.	C	A	222	.	DP=56;VDB=3.846149e-01;AF1=1;AC1=2;DP4=0,0,23,32;MQ=60;FQ=-193	GT:PL:GQ	1/1:255,166,0:99
Tb927_01_v4	538127	.	T	C	222	.	DP=60;VDB=1.594573e-01;AF1=1;AC1=2;DP4=0,0,32,28;MQ=60;FQ=-208	GT:PL:GQ	1/1:255,181,0:99
Tb927_01_v4	538204	.	T	C	222	.	DP=52;VDB=3.448781e-01;AF1=1;AC1=2;DP4=0,0,24,26;MQ=60;FQ=-178	GT:PL:GQ	1/1:255,151,0:99
Tb927_01_v4	538383	.	C	G	222	.	DP=47;VDB=4.138921e-02;AF1=1;AC1=2;DP4=0,0,22,22;MQ=60;FQ=-159	GT:PL:GQ	1/1:255,132,0:99
Tb927_01_v4	538422	.	A	G	222	.	DP=48;VDB=2.802676e-02;AF1=1;AC1=2;DP4=0,0,21,27;MQ=60;FQ=-171	GT:PL:GQ	1/1:255,144,0:99
Tb927_01_v4	538426	.	T	A	222	.	DP=48;VDB=2.591119e-02;AF1=1;AC1=2;DP4=0,0,21,24;MQ=60;FQ=-162	GT:PL:GQ	1/1:255,135,0:99
Tb927_01_v4	538554	.	A	G	222	.	DP=22;VDB=1.824883e-01;AF1=1;AC1=2;DP4=0,0,8,14;MQ=60;FQ=-93	GT:PL:GQ	1/1:255,66,0:99
Tb927_01_v4	538670	.	A	G	222	.	DP=59;VDB=3.820110e-01;AF1=1;AC1=2;DP4=0,0,27,32;MQ=60;FQ=-205	GT:PL:GQ	1/1:255,178,0:99
Tb927_01_v4	538685	.	C	T	222	.	DP=56;VDB=3.674397e-01;AF1=1;AC1=2;DP4=0,0,27,29;MQ=60;FQ=-196	GT:PL:GQ	1/1:255,169,0:99
Tb927_01_v4	538828	.	G	A	222	.	DP=45;VDB=2.521337e-01;AF1=1;AC1=2;DP4=0,0,32,12;MQ=60;FQ=-159	GT:PL:GQ	1/1:255,132,0:99
Tb927_01_v4	538855	.	A	G	222	.	DP=72;VDB=3.892915e-01;AF1=1;AC1=2;DP4=0,0,49,23;MQ=60;FQ=-244	GT:PL:GQ	1/1:255,217,0:99
Tb927_01_v4	538869	.	T	C	222	.	DP=70;VDB=2.102326e-01;AF1=1;AC1=2;DP4=0,0,44,23;MQ=60;FQ=-229	GT:PL:GQ	1/1:255,202,0:99
Tb927_01_v4	538889	.	A	G	222	.	DP=68;VDB=1.419702e-01;AF1=1;AC1=2;DP4=0,0,40,27;MQ=60;FQ=-229	GT:PL:GQ	1/1:255,202,0:99
Tb927_01_v4	538939	.	T	C	222	.	DP=54;VDB=3.726596e-01;AF1=1;AC1=2;DP4=0,0,31,23;MQ=60;FQ=-190	GT:PL:GQ	1/1:255,163,0:99
Tb927_01_v4	538945	.	T	C	222	.	DP=55;VDB=3.717982e-01;AF1=1;AC1=2;DP4=0,0,33,22;MQ=60;FQ=-193	GT:PL:GQ	1/1:255,166,0:99
Tb927_01_v4	538981	.	C	T	222	.	DP=53;VDB=3.785924e-01;AF1=1;AC1=2;DP4=0,0,39,14;MQ=60;FQ=-187	GT:PL:GQ	1/1:255,160,0:99
Tb927_01_v4	539025	.	A	G	222	.	DP=34;VDB=2.702761e-01;AF1=1;AC1=2;DP4=0,0,23,11;MQ=60;FQ=-129	GT:PL:GQ	1/1:255,102,0:99
Tb927_01_v4	539029	.	T	A	222	.	DP=30;VDB=2.781415e-01;AF1=1;AC1=2;DP4=0,0,19,11;MQ=60;FQ=-117	GT:PL:GQ	1/1:255,90,0:99
Tb927_01_v4	539153	.	C	.	28.2	.	DP=38;;AC1=2;FQ=-30	PL	0
Tb927_01_v4	539210	.	C	T	222	.	DP=75;VDB=4.288287e-01;AF1=1;AC1=2;DP4=0,0,45,30;MQ=60;FQ=-253	GT:PL:GQ	1/1:255,226,0:99
Tb927_01_v4	539248	.	G	T	222	.	DP=69;VDB=4.310063e-01;AF1=1;AC1=2;DP4=0,0,33,36;MQ=60;FQ=-235	GT:PL:GQ	1/1:255,208,0:99
Tb927_01_v4	539414	.	T	C	222	.	DP=84;VDB=2.524752e-02;AF1=1;AC1=2;DP4=0,0,59,25;MQ=60;FQ=-280	GT:PL:GQ	1/1:255,253,0:99
Tb927_01_v4	539457	.	T	C	222	.	DP=63;VDB=6.390563e-02;AF1=1;AC1=2;DP4=0,0,41,22;MQ=60;FQ=-217	GT:PL:GQ	1/1:255,190,0:99
Tb927_01_v4	539514	.	G	T	222	.	DP=63;VDB=2.782188e-01;AF1=1;AC1=2;DP4=0,0,37,26;MQ=60;FQ=-217	GT:PL:GQ	1/1:255,190,0:99
Tb927_01_v4	539732	.	T	C	222	.	DP=62;VDB=5.749592e-02;AF1=1;AC1=2;DP4=0,0,16,45;MQ=60;FQ=-211	GT:PL:GQ	1/1:255,184,0:99
Tb927_01_v4	539911	.	C	T	222	.	DP=47;VDB=2.409616e-01;AF1=1;AC1=2;DP4=0,0,5,40;MQ=60;FQ=-162	GT:PL:GQ	1/1:255,135,0:99
Tb927_01_v4	539913	.	A	T	222	.	DP=46;VDB=6.062267e-02;AF1=1;AC1=2;DP4=0,0,6,40;MQ=60;FQ=-165	GT:PL:GQ	1/1:255,138,0:99
Tb927_01_v4	539938	.	C	T	222	.	DP=52;VDB=3.253594e-01;AF1=1;AC1=2;DP4=0,0,6,46;MQ=60;FQ=-184	GT:PL:GQ	1/1:255,157,0:99
Tb927_01_v4	539976	.	A	T	222	.	DP=38;VDB=2.838012e-01;AF1=1;AC1=2;DP4=0,0,2,36;MQ=60;FQ=-141	GT:PL:GQ	1/1:255,114,0:99
Tb927_01_v4	540059	.	G	A	209	.	DP=18;VDB=7.602679e-02;AF1=1;AC1=2;DP4=0,0,4,14;MQ=60;FQ=-81	GT:PL:GQ	1/1:242,54,0:99
Tb927_01_v4	540061	.	T	C	187	.	DP=17;VDB=3.398367e-02;AF1=1;AC1=2;DP4=0,0,3,13;MQ=60;FQ=-75	GT:PL:GQ	1/1:220,48,0:93
Tb927_01_v4	540079	.	T	A	27.8	.	DP=9;VDB=7.200000e-02;AF1=1;AC1=2;DP4=0,0,0,2;MQ=60;FQ=-33	GT:PL:GQ	1/1:59,6,0:10
Tb927_01_v4	540083	.	T	A	27.8	.	DP=9;VDB=7.200000e-02;AF1=1;AC1=2;DP4=0,0,0,2;MQ=60;FQ=-33	GT:PL:GQ	1/1:59,6,0:10
Tb927_01_v4	540093	.	T	A	123	.	DP=17;VDB=8.507452e-02;AF1=1;AC1=2;DP4=0,0,8,2;MQ=60;FQ=-57	GT:PL:GQ	1/1:156,30,0:57
Tb927_01_v4	540290	.	A	G	209	.	DP=11;VDB=2.452515e-02;AF1=1;AC1=2;DP4=0,0,6,5;MQ=60;FQ=-60	GT:PL:GQ	1/1:242,33,0:63
Tb927_01_v4	540360	.	T	C	112	.	DP=5;VDB=2.282340e-02;AF1=1;AC1=2;DP4=0,0,4,1;MQ=60;FQ=-42	GT:PL:GQ	1/1:145,15,0:27
Tb927_01_v4	540369	.	T	C	142	.	DP=6;VDB=1.602213e-02;AF1=1;AC1=2;DP4=0,0,4,2;MQ=60;FQ=-45	GT:PL:GQ	1/1:175,18,0:33
Tb927_01_v4	540413	.	C	T	222	.	DP=39;VDB=2.410393e-01;AF1=1;AC1=2;DP4=0,0,30,9;MQ=60;FQ=-144	GT:PL:GQ	1/1:255,117,0:99
Tb927_01_v4	540422	.	T	C	222	.	DP=47;VDB=3.472940e-01;AF1=1;AC1=2;DP4=0,0,33,14;MQ=60;FQ=-168	GT:PL:GQ	1/1:255,141,0:99
Tb927_01_v4	540512	.	T	G	222	.	DP=46;VDB=2.981521e-01;AF1=1;AC1=2;DP4=0,0,26,20;MQ=60;FQ=-165	GT:PL:GQ	1/1:255,138,0:99
Tb927_01_v4	540532	.	C	T	222	.	DP=41;VDB=2.493113e-01;AF1=1;AC1=2;DP4=0,0,24,16;MQ=60;FQ=-147	GT:PL:GQ	1/1:255,120,0:99
Tb927_01_v4	540652	.	A	G	222	.	DP=52;VDB=2.513756e-01;AF1=1;AC1=2;DP4=0,0,28,21;MQ=60;FQ=-175	GT:PL:GQ	1/1:255,148,0:99
Tb927_01_v4	540825	.	C	T	222	.	DP=54;VDB=3.793111e-01;AF1=1;AC1=2;DP4=0,0,37,17;MQ=60;FQ=-190	GT:PL:GQ	1/1:255,163,0:99
Tb927_01_v4	541128	.	C	A	222	.	DP=73;VDB=4.192634e-01;AF1=1;AC1=2;DP4=0,0,37,36;MQ=60;FQ=-247	GT:PL:GQ	1/1:255,220,0:99
Tb927_01_v4	541337	.	C	G	222	.	DP=86;VDB=4.544998e-01;AF1=1;AC1=2;DP4=0,0,50,34;MQ=60;FQ=-280	GT:PL:GQ	1/1:255,253,0:99
Tb927_01_v4	541464	.	T	C	222	.	DP=66;VDB=1.811678e-01;AF1=1;AC1=2;DP4=0,0,30,36;MQ=60;FQ=-226	GT:PL:GQ	1/1:255,199,0:99
Tb927_01_v4	541685	.	C	T	164	.	DP=67;VDB=1.118486e-01;RPB=2.087682e-01;AF1=0.5;AC1=1;DP4=24,24,12,6;MQ=60;FQ=167;PV4=0.27,0.0091,1,0.42	GT:PL:GQ	0/1:194,0,255:99
Tb927_01_v4	541931	.	C	A	222	.	DP=61;VDB=1.237466e-01;AF1=1;AC1=2;DP4=0,0,25,36;MQ=60;FQ=-211	GT:PL:GQ	1/1:255,184,0:99
Tb927_01_v4	542007	.	C	T	222	.	DP=81;VDB=3.792541e-01;AF1=1;AC1=2;DP4=0,0,33,47;MQ=60;FQ=-268	GT:PL:GQ	1/1:255,241,0:99
Tb927_01_v4	542106	.	C	T	222	.	DP=62;VDB=6.061273e-02;AF1=1;AC1=2;DP4=0,0,37,24;MQ=60;FQ=-211	GT:PL:GQ	1/1:255,184,0:99
Tb927_01_v4	542313	.	C	T	222	.	DP=72;VDB=2.674021e-02;AF1=1;AC1=2;DP4=0,0,37,33;MQ=60;FQ=-238	GT:PL:GQ	1/1:255,211,0:99
Tb927_01_v4	542329	.	G	A	222	.	DP=81;VDB=2.538495e-02;AF1=1;AC1=2;DP4=0,0,42,39;MQ=60;FQ=-271	GT:PL:GQ	1/1:255,244,0:99
Tb927_01_v4	542589	.	T	C	211	.	DP=61;VDB=1.683397e-01;RPB=-1.361089e-01;AF1=0.5;AC1=1;DP4=16,23,8,12;MQ=60;FQ=214;PV4=1,0.063,1,0.29	GT:PL:GQ	0/1:241,0,255:99
Tb927_01_v4	542793	.	A	G	222	.	DP=51;VDB=2.835597e-01;AF1=1;AC1=2;DP4=0,0,18,32;MQ=60;FQ=-178	GT:PL:GQ	1/1:255,151,0:99
Tb927_01_v4	542841	.	T	C	222	.	DP=64;VDB=2.503454e-02;AF1=1;AC1=2;DP4=0,0,19,45;MQ=60;FQ=-220	GT:PL:GQ	1/1:255,193,0:99
Tb927_01_v4	543010	.	C	T	222	.	DP=47;VDB=3.558282e-01;AF1=1;AC1=2;DP4=0,0,31,16;MQ=60;FQ=-168	GT:PL:GQ	1/1:255,141,0:99
Tb927_01_v4	543063	.	G	A	222	.	DP=23;VDB=1.997885e-01;AF1=1;AC1=2;DP4=0,0,11,12;MQ=60;FQ=-96	GT:PL:GQ	1/1:255,69,0:99
Tb927_01_v4	543155	.	C	T	222	.	DP=51;VDB=9.083905e-02;AF1=1;AC1=2;DP4=0,0,24,27;MQ=60;FQ=-181	GT:PL:GQ	1/1:255,154,0:99
Tb927_01_v4	543240	.	G	C	225	.	DP=57;VDB=3.145415e-01;RPB=-7.091106e-01;AF1=0.5;AC1=1;DP4=9,3,27,10;MQ=60;FQ=109;PV4=1,0.49,1,0.13	GT:PL:GQ	0/1:255,0,136:99
Tb927_01_v4	543251	.	C	T	77	.	DP=61;VDB=1.331597e-01;RPB=5.152282e-01;AF1=0.5;AC1=1;DP4=26,13,9,2;MQ=60;FQ=80;PV4=0.47,0.041,1,0.29	GT:PL:GQ	0/1:107,0,255:99
Tb927_01_v4	543269	.	G	A	222	.	DP=63;VDB=2.567829e-01;AF1=1;AC1=2;DP4=0,0,30,30;MQ=60;FQ=-208	GT:PL:GQ	1/1:255,181,0:99
Tb927_01_v4	543335	.	A	G	225	.	DP=66;VDB=3.315420e-01;RPB=9.654442e-01;AF1=0.5;AC1=1;DP4=13,10,23,18;MQ=60;FQ=225;PV4=1,0.074,1,0.32	GT:PL:GQ	0/1:255,0,255:99
Tb927_01_v4	543360	.	T	G	222	.	DP=69;VDB=3.639217e-01;AF1=1;AC1=2;DP4=0,0,43,25;MQ=60;FQ=-232	GT:PL:GQ	1/1:255,205,0:99
Tb927_01_v4	543380	.	A	G	222	.	DP=77;VDB=3.853894e-01;AF1=1;AC1=2;DP4=0,0,46,31;MQ=60;FQ=-259	GT:PL:GQ	1/1:255,232,0:99
Tb927_01_v4	543418	.	A	T	222	.	DP=82;VDB=4.729668e-01;AF1=1;AC1=2;DP4=0,0,45,37;MQ=60;FQ=-274	GT:PL:GQ	1/1:255,247,0:99
Tb927_01_v4	543498	.	A	G	152	.	DP=54;VDB=1.669161e-01;AF1=1;AC1=2;DP4=0,0,32,12;MQ=60;FQ=-159	GT:PL:GQ	1/1:185,132,0:99
Tb927_01_v4	543531	.	A	G	222	.	DP=65;VDB=4.008410e-01;AF1=1;AC1=2;DP4=0,0,36,29;MQ=60;FQ=-220	GT:PL:GQ	1/1:255,193,0:99
Tb927_01_v4	543648	.	C	T	222	.	DP=79;VDB=3.871724e-01;AF1=1;AC1=2;DP4=0,0,49,30;MQ=60;FQ=-265	GT:PL:GQ	1/1:255,238,0:99
Tb927_01_v4	543823	.	T	C	222	.	DP=84;VDB=4.394076e-01;AF1=1;AC1=2;DP4=0,0,43,39;MQ=60;FQ=-274	GT:PL:GQ	1/1:255,247,0:99
Tb927_01_v4	543908	.	G	A	222	.	DP=89;VDB=4.844083e-01;AF1=1;AC1=2;DP4=0,0,41,47;MQ=60;FQ=-282	GT:PL:GQ	1/1:255,255,0:99
Tb927_01_v4	544042	.	G	T	222	.	DP=69;VDB=3.925934e-01;AF1=1;AC1=2;DP4=0,0,26,41;MQ=60;FQ=-229	GT:PL:GQ	1/1:255,202,0:99
Tb927_01_v4	544111	.	T	C	222	.	DP=68;VDB=2.570346e-01;AF1=1;AC1=2;DP4=0,0,23,45;MQ=60;FQ=-232	GT:PL:GQ	1/1:255,205,0:99
Tb927_01_v4	544365	.	C	T	222	.	DP=62;VDB=2.663621e-01;AF1=1;AC1=2;DP4=0,0,26,34;MQ=60;FQ=-208	GT:PL:GQ	1/1:255,181,0:99
Tb927_01_v4	544484	.	C	T	222	.	DP=37;VDB=9.519956e-02;AF1=1;AC1=2;DP4=0,0,20,17;MQ=60;FQ=-138	GT:PL:GQ	1/1:255,111,0:99
Tb927_01_v4	544491	.	A	C	222	.	DP=44;VDB=3.029790e-01;AF1=1;AC1=2;DP4=0,0,23,21;MQ=60;FQ=-159	GT:PL:GQ	1/1:255,132,0:99
Tb927_01_v4	544530	.	C	A	222	.	DP=54;VDB=3.689459e-01;AF1=1;AC1=2;DP4=0,0,22,32;MQ=60;FQ=-190	GT:PL:GQ	1/1:255,163,0:99
Tb927_01_v4	544584	.	C	T	222	.	DP=57;VDB=3.914773e-01;AF1=1;AC1=2;DP4=0,0,30,27;MQ=60;FQ=-199	GT:PL:GQ	1/1:255,172,0:99
Tb927_01_v4	544671	.	A	G	222	.	DP=70;VDB=3.657150e-01;RPB=-4.996225e-01;AF1=1;AC1=2;DP4=2,0,27,23;MQ=60;FQ=-123;PV4=0.5,1,1,0.29	GT:PL:GQ	1/1:255,96,0:99
Tb927_01_v4	544762	.	C	T	222	.	DP=52;VDB=3.570844e-01;AF1=1;AC1=2;DP4=0,0,29,23;MQ=60;FQ=-184	GT:PL:GQ	1/1:255,157,0:99
Tb927_01_v4	544806	.	C	A	222	.	DP=64;VDB=4.081949e-01;AF1=1;AC1=2;DP4=0,0,36,26;MQ=60;FQ=-214	GT:PL:GQ	1/1:255,187,0:99
Tb927_01_v4	544858	.	A	T	222	.	DP=66;VDB=4.139148e-01;AF1=1;AC1=2;DP4=0,0,32,33;MQ=60;FQ=-223	GT:PL:GQ	1/1:255,196,0:99
Tb927_01_v4	545023	.	G	T	225	.	DP=67;VDB=3.453570e-01;RPB=-1.809080e+00;AF1=0.5;AC1=1;DP4=12,10,13,32;MQ=60;FQ=225;PV4=0.06,0.36,1,1	GT:PL:GQ	0/1:255,0,255:99
Tb927_01_v4	545057	.	A	T	222	.	DP=66;VDB=4.236107e-01;AF1=1;AC1=2;DP4=0,0,26,40;MQ=60;FQ=-226	GT:PL:GQ	1/1:255,199,0:99
Tb927_01_v4	545210	.	T	C	222	.	DP=62;VDB=1.837147e-01;AF1=1;AC1=2;DP4=0,0,14,47;MQ=60;FQ=-211	GT:PL:GQ	1/1:255,184,0:99
Tb927_01_v4	545212	.	C	T	225	.	DP=62;VDB=1.575299e-01;RPB=3.827072e-01;AF1=0.5;AC1=1;DP4=7,25,7,22;MQ=60;FQ=225;PV4=1,0.32,1,0.15	GT:PL:GQ	0/1:255,0,255:99
Tb927_01_v4	545229	.	C	T	222	.	DP=49;VDB=3.430330e-01;AF1=1;AC1=2;DP4=0,0,12,37;MQ=60;FQ=-175	GT:PL:GQ	1/1:255,148,0:99
Tb927_01_v4	545238	.	ttc	t	142	.	INDEL;IS=17,0.377778;DP=45;VDB=3.388386e-02;AF1=1;AC1=2;DP4=0,0,6,8;MQ=60;FQ=-76.5	GT:PL:GQ	1/1:183,42,0:81
Tb927_01_v4	545240	.	C	.	28.2	.	DP=29;;AC1=2;FQ=-30	PL	0
Tb927_01_v4	545240	.	cc	c	214	.	INDEL;IS=29,0.630435;DP=29;VDB=2.028193e-01;AF1=1;AC1=2;DP4=0,0,6,20;MQ=60;FQ=-113	GT:PL:GQ	1/1:255,78,0:99
Tb927_01_v4	545281	.	T	A	222	.	DP=18;VDB=1.887165e-01;AF1=1;AC1=2;DP4=0,0,5,13;MQ=60;FQ=-81	GT:PL:GQ	1/1:255,54,0:99
Tb927_01_v4	545291	.	C	T	33.8	.	DP=14;VDB=5.960000e-02;AF1=1;AC1=2;DP4=0,0,2,0;MQ=60;FQ=-33	GT:PL:GQ	1/1:65,6,0:10
Tb927_01_v4	545293	.	gctg	g	217	.	INDEL;IS=11,0.785714;DP=14;VDB=1.491669e-01;AF1=0.5002;AC1=1;DP4=2,0,3,7;MQ=60;FQ=-5.12;PV4=0.15,1,1,0.34	GT:PL:GQ	0/1:255,0,31:34
Tb927_01_v4	545294	.	C	T	32.8	.	DP=3;VDB=5.960000e-02;AF1=1;AC1=2;DP4=0,0,2,0;MQ=60;FQ=-33	GT:PL:GQ	1/1:64,6,0:10
Tb927_01_v4	545395	.	T	C	225	.	DP=49;VDB=1.912021e-01;RPB=1.251784e+00;AF1=0.5;AC1=1;DP4=12,9,12,14;MQ=60;FQ=225;PV4=0.56,0.2,1,0.49	GT:PL:GQ	0/1:255,0,255:99
Tb927_01_v4	545605	.	A	G	222	.	DP=54;VDB=3.560863e-01;AF1=1;AC1=2;DP4=0,0,26,28;MQ=60;FQ=-190	GT:PL:GQ	1/1:255,163,0:99
Tb927_01_v4	545700	.	A	G	222	.	DP=68;VDB=2.887220e-01;AF1=1;AC1=2;DP4=0,0,38,29;MQ=60;FQ=-229	GT:PL:GQ	1/1:255,202,0:99
Tb927_01_v4	546064	.	C	T	222	.	DP=69;VDB=4.200668e-01;AF1=1;AC1=2;DP4=0,0,28,40;MQ=60;FQ=-232	GT:PL:GQ	1/1:255,205,0:99
Tb927_01_v4	546161	.	A	G	92	.	DP=25;VDB=8.945122e-02;RPB=9.078413e-02;AF1=0.5;AC1=1;DP4=11,7,4,3;MQ=60;FQ=95;PV4=1,1,1,1	GT:PL:GQ	0/1:122,0,255:99
Tb927_01_v4	546162	.	G	A	225	.	DP=24;VDB=1.035755e-01;RPB=0.000000e+00;AF1=0.5;AC1=1;DP4=4,3,10,7;MQ=60;FQ=100;PV4=1,0.27,1,0.26	GT:PL:GQ	0/1:255,0,127:99
Tb927_01_v4	546171	.	G	A	86	.	DP=22;VDB=6.162611e-02;RPB=1.178511e-01;AF1=0.5002;AC1=1;DP4=1,1,4,5;MQ=60;FQ=6.2;PV4=1,4.6e-05,1,0.33	GT:PL:GQ	0/1:116,0,32:35
Tb927_01_v4	546325	.	T	C	222	.	DP=67;VDB=3.803501e-01;AF1=1;AC1=2;DP4=0,0,30,30;MQ=60;FQ=-208	GT:PL:GQ	1/1:255,181,0:99
Tb927_01_v4	546327	.	G	T	222	.	DP=66;VDB=2.655431e-01;AF1=1;AC1=2;DP4=0,0,30,30;MQ=60;FQ=-208	GT:PL:GQ	1/1:255,181,0:99
Tb927_01_v4	546492	.	C	A	175	.	DP=64;VDB=1.238679e-01;RPB=4.106308e-01;AF1=0.5;AC1=1;DP4=26,20,6,12;MQ=60;FQ=178;PV4=0.16,0.054,1,0.057	GT:PL:GQ	0/1:205,0,255:99
Tb927_01_v4	546695	.	ttccc	t	94.6	.	INDEL;IS=3,0.041667;DP=72;VDB=4.256416e-02;AF1=0.5102;AC1=1;DP4=0,1,2,2;MQ=60;FQ=-20.6;PV4=1,1,1,1	GT:PL:GQ	0/1:132,0,14:17
Tb927_01_v4	546698	.	cccc	c	206	.	INDEL;IS=4,0.059701;DP=64;VDB=3.369886e-02;AF1=1;AC1=2;DP4=0,0,1,4;MQ=60;FQ=-49.5	GT:PL:GQ	1/1:246,15,0:27
Tb927_01_v4	546698	.	cccc	c	206	.	INDEL;IS=4,0.059701;DP=64;VDB=3.369886e-02;AF1=1;AC1=2;DP4=0,0,1,4;MQ=60;FQ=-49.5	GT:PL:GQ	1/1:246,15,0:27
Tb927_01_v4	546699	.	C	.	28.2	.	DP=59;;AC1=2;FQ=-30	PL	0
Tb927_01_v4	546700	.	C	.	28.2	.	DP=62;;AC1=2;FQ=-30	PL	0
Tb927_01_v4	546824	.	aga	a	214	.	INDEL;IS=54,0.931035;DP=58;VDB=3.400404e-01;AF1=1;AC1=2;DP4=0,0,12,32;MQ=60;FQ=-167	GT:PL:GQ	1/1:255,132,0:99
Tb927_01_v4	546825	.	G	.	28.2	.	DP=4;;AC1=2;FQ=-30	PL	0
Tb927_01_v4	546990	.	G	A	222	.	DP=77;VDB=1.165195e-02;AF1=1;AC1=2;DP4=0,0,26,50;MQ=60;FQ=-256	GT:PL:GQ	1/1:255,229,0:99
Tb927_01_v4	547004	.	A	G	222	.	DP=66;VDB=3.352126e-01;AF1=1;AC1=2;DP4=0,0,24,42;MQ=60;FQ=-226	GT:PL:GQ	1/1:255,199,0:99
Tb927_01_v4	547031	.	T	A	225	.	DP=65;VDB=2.611813e-03;RPB=1.251933e+00;AF1=0.5;AC1=1;DP4=7,12,16,18;MQ=60;FQ=213;PV4=0.57,1,1,1	GT:PL:GQ	0/1:255,0,240:99
Tb927_01_v4	547032	.	T	A	222	.	DP=65;VDB=1.769950e-03;RPB=1.771959e+00;AF1=1;AC1=2;DP4=1,1,22,29;MQ=60;FQ=-126;PV4=1,1,1,1	GT:PL:GQ	1/1:255,99,0:99
Tb927_01_v4	547091	.	G	C	191	.	DP=46;VDB=1.856303e-01;AF1=1;AC1=2;DP4=0,0,22,23;MQ=60;FQ=-162	GT:PL:GQ	1/1:224,135,0:99
Tb927_01_v4	547192	.	G	A	222	.	DP=53;VDB=1.255572e-01;AF1=1;AC1=2;DP4=0,0,8,44;MQ=60;FQ=-184	GT:PL:GQ	1/1:255,157,0:99
Tb927_01_v4	547415	.	T	.	28.2	.	DP=7;;AC1=2;FQ=-30	PL	0
Tb927_01_v4	547560	.	agtaca	a	153	.	INDEL;IS=4,0.285714;DP=14;VDB=1.148150e-01;AF1=0.5;AC1=1;DP4=1,2,3,1;MQ=60;FQ=91.5;PV4=0.49,1,1,1	GT:PL:GQ	0/1:191,0,126:99
Tb927_01_v4	547561	.	G	A	84	.	DP=10;VDB=8.338201e-03;RPB=9.005565e-01;AF1=0.5;AC1=1;DP4=2,3,3,2;MQ=60;FQ=86.8;PV4=1,0.16,1,0.13	GT:PL:GQ	0/1:114,0,128:99
Tb927_01_v4	547577	.	A	G	222	.	DP=14;VDB=1.447714e-01;AF1=1;AC1=2;DP4=0,0,9,5;MQ=60;FQ=-69	GT:PL:GQ	1/1:255,42,0:81
Tb927_01_v4	547639	.	T	C	222	.	DP=32;VDB=8.248894e-02;AF1=1;AC1=2;DP4=0,0,11,21;MQ=60;FQ=-123	GT:PL:GQ	1/1:255,96,0:99
Tb927_01_v4	547650	.	G	A	222	.	DP=31;VDB=2.182696e-01;AF1=1;AC1=2;DP4=0,0,10,21;MQ=60;FQ=-120	GT:PL:GQ	1/1:255,93,0:99
Tb927_01_v4	547712	.	A	G	189	.	DP=10;VDB=1.342992e-01;AF1=1;AC1=2;DP4=0,0,2,8;MQ=60;FQ=-57	GT:PL:GQ	1/1:222,30,0:57
Tb927_01_v4	547723	.	C	T	163	.	DP=8;VDB=1.187675e-01;AF1=1;AC1=2;DP4=0,0,2,6;MQ=60;FQ=-51	GT:PL:GQ	1/1:196,24,0:45
Tb927_01_v4	547741	.	T	A	74	.	DP=29;VDB=1.025171e-02;RPB=-1.972788e+00;AF1=0.5;AC1=1;DP4=2,3,5,0;MQ=60;FQ=74.5;PV4=0.17,1,1,0.31	GT:PL:GQ	0/1:104,0,105:99
Tb927_01_v4	547869	.	gaagaa	g	214	.	INDEL;IS=11,0.379310;DP=29;VDB=1.685545e-02;AF1=1;AC1=2;DP4=0,0,9,2;MQ=57;FQ=-67.5	GT:PL:GQ	1/1:255,33,0:63
Tb927_01_v4	547870	.	A	G	222	.	DP=17;VDB=8.623180e-03;AF1=1;AC1=2;DP4=0,0,11,6;MQ=60;FQ=-78	GT:PL:GQ	1/1:255,51,0:99
Tb927_01_v4	547917	.	A	.	28.2	.	DP=15;;AC1=2;FQ=-30	PL	0
Tb927_01_v4	548170	.	T	A	177	.	DP=42;VDB=1.539939e-01;RPB=1.152044e+00;AF1=0.5003;AC1=1;DP4=4,0,9,3;MQ=60;FQ=4.13;PV4=0.53,1,1,1	GT:PL:GQ	0/1:207,0,29:32
Tb927_01_v4	548172	.	ta	.	11.8	.	INDEL;IS=3,0.069767;DP=43;AF1=1;AC1=2;DP4=0,0,1,0;MQ=60;FQ=-37.5	PL	26
Tb927_01_v4	548173	.	A	T	216	.	DP=40;VDB=1.404110e-01;AF1=1;AC1=2;DP4=0,0,10,3;MQ=60;FQ=-66	GT:PL:GQ	1/1:249,39,0:75
Tb927_01_v4	548201	.	C	T	154	.	DP=52;VDB=1.676466e-01;RPB=2.377332e-01;AF1=0.5;AC1=1;DP4=16,20,11,4;MQ=60;FQ=157;PV4=0.073,0.028,1,1	GT:PL:GQ	0/1:184,0,255:99
Tb927_01_v4	548340	.	G	A	200	.	DP=22;VDB=3.760116e-02;AF1=1;AC1=2;DP4=0,0,5,7;MQ=60;FQ=-63	GT:PL:GQ	1/1:233,36,0:69
Tb927_01_v4	548352	.	T	G	24.8	.	DP=18;VDB=7.840000e-02;AF1=1;AC1=2;DP4=0,0,0,2;MQ=60;FQ=-33	GT:PL:GQ	1/1:56,6,0:10
Tb927_01_v4	548354	.	tg	t	92.7	.	INDEL;IS=2,0.111111;DP=18;VDB=2.433126e-02;AF1=1;AC1=2;DP4=0,0,4,1;MQ=60;FQ=-49.5	GT:PL:GQ	1/1:133,15,0:27
Tb927_01_v4	548355	.	G	.	4.76	.	DP=16;VDB=7.680000e-02;RPB=1.958374e+00;AF1=0.4995;AC1=1;DP4=6,2,0,2;MQ=60;FQ=3.02;PV4=0.13,0.00049,1,0.09	PL	27
Tb927_01_v4	548388	.	A	G	222	.	DP=38;VDB=2.614114e-01;AF1=1;AC1=2;DP4=0,0,20,18;MQ=60;FQ=-141	GT:PL:GQ	1/1:255,114,0:99
Tb927_01_v4	548453	.	A	G	116	.	DP=46;VDB=7.557759e-02;RPB=1.545121e-01;AF1=0.5;AC1=1;DP4=10,25,4,7;MQ=60;FQ=119;PV4=0.71,0.16,1,0.19	GT:PL:GQ	0/1:146,0,255:99
Tb927_01_v4	548723	.	C	A	222	.	DP=25;VDB=1.555063e-01;AF1=1;AC1=2;DP4=0,0,12,13;MQ=60;FQ=-102	GT:PL:GQ	1/1:255,75,0:99
Tb927_01_v4	548903	.	C	T	222	.	DP=33;VDB=2.799830e-01;AF1=1;AC1=2;DP4=0,0,14,19;MQ=60;FQ=-126	GT:PL:GQ	1/1:255,99,0:99
Tb927_01_v4	549098	.	G	A	222	.	DP=22;VDB=1.638986e-01;AF1=1;AC1=2;DP4=0,0,6,16;MQ=60;FQ=-93	GT:PL:GQ	1/1:255,66,0:99
Tb927_01_v4	549189	.	G	A	222	.	DP=27;VDB=2.547047e-01;AF1=1;AC1=2;DP4=0,0,8,19;MQ=60;FQ=-108	GT:PL:GQ	1/1:255,81,0:99
Tb927_01_v4	549287	.	T	A	124	.	DP=5;VDB=4.892283e-02;AF1=1;AC1=2;DP4=0,0,3,2;MQ=60;FQ=-42	GT:PL:GQ	1/1:157,15,0:27
Tb927_01_v4	549296	.	A	T	120	.	DP=5;VDB=5.328988e-02;AF1=1;AC1=2;DP4=0,0,3,2;MQ=60;FQ=-42	GT:PL:GQ	1/1:153,15,0:27
Tb927_01_v4	549360	.	A	G	6.98	.	DP=2;AF1=1;AC1=2;DP4=0,0,1,0;MQ=60;FQ=-30	GT:PL:GQ	1/1:36,3,0:4
Tb927_01_v4	549365	.	G	A	4.77	.	DP=1;AF1=1;AC1=2;DP4=0,0,1,0;MQ=60;FQ=-30	GT:PL:GQ	0/1:33,3,0:3
Tb927_01_v4	549367	.	G	A	7.8	.	DP=1;AF1=1;AC1=2;DP4=0,0,1,0;MQ=60;FQ=-30	GT:PL:GQ	1/1:37,3,0:4
Tb927_01_v4	549404	.	T	C	222	.	DP=13;VDB=1.457793e-01;AF1=1;AC1=2;DP4=0,0,9,4;MQ=60;FQ=-66	GT:PL:GQ	1/1:255,39,0:75
Tb927_01_v4	549418	.	T	C	111	.	DP=18;VDB=1.021418e-02;RPB=-1.288359e+00;AF1=0.5;AC1=1;DP4=7,3,7,1;MQ=60;FQ=114;PV4=0.59,1,1,0.069	GT:PL:GQ	0/1:141,0,184:99
Tb927_01_v4	549445	.	A	G	222	.	DP=22;VDB=1.832931e-01;AF1=1;AC1=2;DP4=0,0,13,9;MQ=60;FQ=-93	GT:PL:GQ	1/1:255,66,0:99
Tb927_01_v4	549516	.	A	G	222	.	DP=16;VDB=1.739991e-01;AF1=1;AC1=2;DP4=0,0,11,5;MQ=59;FQ=-75	GT:PL:GQ	1/1:255,48,0:93
Tb927_01_v4	549524	.	C	A	25.8	.	DP=17;VDB=6.080000e-02;AF1=1;AC1=2;DP4=0,0,1,1;MQ=60;FQ=-33	GT:PL:GQ	1/1:57,6,0:10
Tb927_01_v4	549529	.	tct	t	214	.	INDEL;IS=13,0.590909;DP=22;VDB=1.777942e-01;AF1=1;AC1=2;DP4=1,0,13,6;MQ=59;FQ=-64.5;PV4=1,1,0.32,1	GT:PL:GQ	1/1:255,30,0:57
Tb927_01_v4	549530	.	C	.	4.76	.	DP=9;RPB=9.668049e-01;AF1=0.4998;AC1=1;DP4=1,0,0,1;MQ=60;FQ=-3.97;PV4=1,1,1,1	PL	27
Tb927_01_v4	549644	.	G	A	73	.	DP=31;VDB=1.147604e-01;RPB=7.086834e-02;AF1=0.5;AC1=1;DP4=20,4,5,2;MQ=60;FQ=76;PV4=0.6,0.0032,1,1	GT:PL:GQ	0/1:103,0,253:99
Tb927_01_v4	549796	.	T	A	222	.	DP=36;VDB=2.449567e-01;AF1=1;AC1=2;DP4=0,0,29,7;MQ=60;FQ=-135	GT:PL:GQ	1/1:255,108,0:99
Tb927_01_v4	549868	.	G	A	139	.	DP=38;VDB=1.431572e-01;RPB=-5.815055e-01;AF1=0.5;AC1=1;DP4=9,17,6,5;MQ=60;FQ=142;PV4=0.3,0.011,1,1	GT:PL:GQ	0/1:169,0,255:99
Tb927_01_v4	549926	.	tattt	t	214	.	INDEL;IS=12,0.444444;DP=27;VDB=6.828963e-03;AF1=1;AC1=2;DP4=0,0,2,8;MQ=60;FQ=-64.5	GT:PL:GQ	1/1:255,30,0:57
Tb927_01_v4	549927	.	A	G	60.5	.	DP=14;VDB=2.545961e-02;AF1=1;AC1=2;DP4=0,0,1,3;MQ=60;FQ=-39	GT:PL:GQ	1/1:93,12,0:21
Tb927_01_v4	550200	.	A	G	222	.	DP=37;VDB=7.324311e-02;AF1=1;AC1=2;DP4=0,0,15,19;MQ=60;FQ=-129	GT:PL:GQ	1/1:255,102,0:99
Tb927_01_v4	550205	.	A	G	222	.	DP=37;VDB=9.251772e-02;AF1=1;AC1=2;DP4=0,0,15,21;MQ=60;FQ=-135	GT:PL:GQ	1/1:255,108,0:99
Tb927_01_v4	550296	.	G	.	11.3	.	DP=25;AF1=1;AC1=2;DP4=0,0,0,1;MQ=60;FQ=-30	PL	19
Tb927_01_v4	550363	.	A	G	222	.	DP=47;VDB=3.428430e-01;AF1=1;AC1=2;DP4=0,0,32,15;MQ=60;FQ=-168	GT:PL:GQ	1/1:255,141,0:99
Tb927_01_v4	550380	.	C	T	222	.	DP=31;VDB=2.499761e-01;AF1=1;AC1=2;DP4=0,0,23,8;MQ=60;FQ=-120	GT:PL:GQ	1/1:255,93,0:99
Tb927_01_v4	550506	.	C	A	225	.	DP=51;VDB=3.014598e-01;RPB=2.545103e-01;AF1=0.5;AC1=1;DP4=5,9,14,21;MQ=60;FQ=175;PV4=1,0.1,1,1	GT:PL:GQ	0/1:255,0,202:99
Tb927_01_v4	550546	.	G	A	222	.	DP=35;VDB=2.570288e-01;AF1=1;AC1=2;DP4=0,0,14,21;MQ=60;FQ=-132	GT:PL:GQ	1/1:255,105,0:99
Tb927_01_v4	550833	.	gtttttt	gttttt	119	.	INDEL;IS=27,0.574468;DP=47;VDB=2.178554e-01;AF1=1;AC1=2;DP4=0,0,7,33;MQ=60;FQ=-155	GT:PL:GQ	1/1:160,120,0:99
Tb927_01_v4	550834	.	T	G	27.8	.	DP=20;VDB=6.560000e-02;AF1=1;AC1=2;DP4=0,0,0,2;MQ=60;FQ=-33	GT:PL:GQ	1/1:59,6,0:10
Tb927_01_v4	551001	.	C	T	222	.	DP=38;VDB=8.986052e-02;AF1=1;AC1=2;DP4=0,0,20,17;MQ=60;FQ=-138	GT:PL:GQ	1/1:255,111,0:99
Tb927_01_v4	551014	.	A	G	222	.	DP=36;VDB=1.571011e-01;AF1=1;AC1=2;DP4=0,0,19,17;MQ=59;FQ=-135	GT:PL:GQ	1/1:255,108,0:99
Tb927_01_v4	551025	.	A	G	222	.	DP=39;VDB=1.256135e-01;AF1=1;AC1=2;DP4=0,0,20,19;MQ=59;FQ=-144	GT:PL:GQ	1/1:255,117,0:99
Tb927_01_v4	551336	.	C	T	222	.	DP=35;VDB=3.024021e-01;AF1=1;AC1=2;DP4=0,0,15,20;MQ=60;FQ=-132	GT:PL:GQ	1/1:255,105,0:99
Tb927_01_v4	551348	.	T	A	222	.	DP=27;VDB=1.666858e-01;AF1=1;AC1=2;DP4=0,0,13,14;MQ=60;FQ=-108	GT:PL:GQ	1/1:255,81,0:99
Tb927_01_v4	551631	.	T	C	222	.	DP=41;VDB=2.907452e-01;AF1=1;AC1=2;DP4=0,0,22,18;MQ=60;FQ=-147	GT:PL:GQ	1/1:255,120,0:99
Tb927_01_v4	551730	.	T	C	55.3	.	DP=8;VDB=2.356958e-02;AF1=1;AC1=2;DP4=0,0,1,4;MQ=60;FQ=-42	GT:PL:GQ	1/1:88,15,0:27
Tb927_01_v4	551734	.	T	C	19	.	DP=4;VDB=3.576709e-02;AF1=1;AC1=2;DP4=0,0,1,2;MQ=60;FQ=-36	GT:PL:GQ	1/1:51,9,0:15
Tb927_01_v4	551762	.	C	T	6.98	.	DP=2;AF1=1;AC1=2;DP4=0,0,0,1;MQ=60;FQ=-30	GT:PL:GQ	1/1:36,3,0:4
Tb927_01_v4	551810	.	T	C	171	.	DP=31;VDB=1.313839e-01;RPB=-5.004005e-01;AF1=0.5;AC1=1;DP4=8,10,10,3;MQ=60;FQ=174;PV4=0.14,1,1,0.045	GT:PL:GQ	0/1:201,0,255:99
Tb927_01_v4	551812	.	C	.	123	.	DP=32;AF1=0;AC1=0;DP4=18,13,0,0;MQ=60;FQ=-120	PL	0
Tb927_01_v4	551958	.	A	T	126	.	DP=6;VDB=5.331890e-02;AF1=1;AC1=2;DP4=0,0,1,5;MQ=60;FQ=-45	GT:PL:GQ	1/1:159,18,0:33
Tb927_01_v4	551983	.	A	.	39	.	DP=5;AF1=0;AC1=0;DP4=1,2,0,0;MQ=60;FQ=-36	PL	0
Tb927_01_v4	551986	.	G	.	36	.	DP=5;AF1=0;AC1=0;DP4=1,1,0,0;MQ=60;FQ=-33	PL	0
Tb927_01_v4	551988	.	A	.	36	.	DP=5;AF1=0;AC1=0;DP4=1,1,0,0;MQ=60;FQ=-33	PL	0
Tb927_01_v4	551989	.	C	.	36	.	DP=5;AF1=0;AC1=0;DP4=1,1,0,0;MQ=60;FQ=-33	PL	0
Tb927_01_v4	552149	.	C	A	175	.	DP=8;VDB=1.762530e-03;AF1=1;AC1=2;DP4=0,0,4,4;MQ=60;FQ=-51	GT:PL:GQ	1/1:208,24,0:45
Tb927_01_v4	552194	.	T	G	222	.	DP=35;VDB=1.884512e-01;AF1=1;AC1=2;DP4=0,0,26,9;MQ=60;FQ=-132	GT:PL:GQ	1/1:255,105,0:99
Tb927_01_v4	552231	.	T	C	222	.	DP=60;VDB=1.531500e-01;AF1=1;AC1=2;DP4=0,0,37,22;MQ=60;FQ=-205	GT:PL:GQ	1/1:255,178,0:99
Tb927_01_v4	552354	.	T	C	225	.	DP=57;VDB=2.881834e-01;RPB=-1.216914e+00;AF1=0.5;AC1=1;DP4=17,7,19,13;MQ=60;FQ=225;PV4=0.41,0.29,1,0.12	GT:PL:GQ	0/1:255,0,255:99
Tb927_01_v4	552448	.	G	A	222	.	DP=61;VDB=2.404201e-01;AF1=1;AC1=2;DP4=0,0,41,20;MQ=60;FQ=-211	GT:PL:GQ	1/1:255,184,0:99
Tb927_01_v4	552540	.	A	G	213	.	DP=57;VDB=1.299115e-01;RPB=9.056529e-01;AF1=0.5;AC1=1;DP4=14,24,10,9;MQ=60;FQ=216;PV4=0.27,0.13,1,1	GT:PL:GQ	0/1:243,0,255:99
Tb927_01_v4	552545	.	T	C	222	.	DP=57;VDB=2.517688e-01;AF1=1;AC1=2;DP4=0,0,22,35;MQ=60;FQ=-199	GT:PL:GQ	1/1:255,172,0:99
Tb927_01_v4	552643	.	G	A	222	.	DP=56;VDB=3.830697e-01;AF1=1;AC1=2;DP4=0,0,28,27;MQ=60;FQ=-193	GT:PL:GQ	1/1:255,166,0:99
Tb927_01_v4	552678	.	G	A	222	.	DP=47;VDB=1.679977e-01;AF1=1;AC1=2;DP4=0,0,15,30;MQ=60;FQ=-162	GT:PL:GQ	1/1:255,135,0:99
Tb927_01_v4	553004	.	G	A	225	.	DP=59;VDB=5.734072e-02;RPB=1.570137e+00;AF1=0.5;AC1=1;DP4=10,15,17,16;MQ=60;FQ=225;PV4=0.43,0.0004,1,1	GT:PL:GQ	0/1:255,0,255:99
Tb927_01_v4	553016	.	G	A	12	.	DP=53;VDB=5.960000e-02;AF1=1;AC1=2;DP4=0,0,2,0;MQ=60;FQ=-33	GT:PL:GQ	1/1:43,6,0:9
Tb927_01_v4	553016	.	gaaaaaaa	gAAaaaaaaa	214	.	INDEL;IS=33,0.622642;DP=53;VDB=1.222192e-01;AF1=1;AC1=2;DP4=0,0,18,16;MQ=60;FQ=-137	GT:PL:GQ	1/1:255,102,0:99
Tb927_01_v4	553041	.	T	C	222	.	DP=34;VDB=1.374305e-01;AF1=1;AC1=2;DP4=0,0,13,20;MQ=60;FQ=-126	GT:PL:GQ	1/1:255,99,0:99
Tb927_01_v4	553088	.	C	T	222	.	DP=17;VDB=2.344822e-02;AF1=1;AC1=2;DP4=0,0,7,4;MQ=60;FQ=-60	GT:PL:GQ	1/1:255,33,0:63
Tb927_01_v4	553114	.	G	C	181	.	DP=10;VDB=3.312754e-03;AF1=1;AC1=2;DP4=0,0,4,6;MQ=60;FQ=-57	GT:PL:GQ	1/1:214,30,0:57
Tb927_01_v4	553414	.	C	T	222	.	DP=45;VDB=1.895720e-01;AF1=1;AC1=2;DP4=0,0,16,24;MQ=60;FQ=-147	GT:PL:GQ	1/1:255,120,0:99
Tb927_01_v4	553453	.	C	T	222	.	DP=46;VDB=5.437916e-02;AF1=1;AC1=2;DP4=0,0,27,17;MQ=60;FQ=-159	GT:PL:GQ	1/1:255,132,0:99
Tb927_01_v4	553454	.	G	A	222	.	DP=45;VDB=2.896567e-02;AF1=1;AC1=2;DP4=0,0,26,16;MQ=60;FQ=-153	GT:PL:GQ	1/1:255,126,0:99
Tb927_01_v4	553778	.	C	T	222	.	DP=67;VDB=2.746100e-01;AF1=1;AC1=2;DP4=0,0,37,27;MQ=60;FQ=-220	GT:PL:GQ	1/1:255,193,0:99
Tb927_01_v4	553869	.	A	G	222	.	DP=76;VDB=2.069738e-01;AF1=1;AC1=2;DP4=0,0,41,34;MQ=60;FQ=-253	GT:PL:GQ	1/1:255,226,0:99
Tb927_01_v4	553942	.	G	A	222	.	DP=59;VDB=3.498577e-01;AF1=1;AC1=2;DP4=0,0,38,20;MQ=60;FQ=-202	GT:PL:GQ	1/1:255,175,0:99
Tb927_01_v4	553942	.	gcc	.	170	.	INDEL;IS=1,0.016949;DP=59;VDB=1.492601e-01;AF1=0;AC1=0;DP4=35,19,1,0;MQ=60;FQ=-167;PV4=1,0.047,1,1	PL	0
Tb927_01_v4	554060	.	G	A	222	.	DP=73;VDB=2.461918e-01;AF1=1;AC1=2;DP4=0,0,32,40;MQ=60;FQ=-244	GT:PL:GQ	1/1:255,217,0:99
Tb927_01_v4	554372	.	T	C	192	.	DP=62;VDB=1.421170e-01;RPB=6.871030e-01;AF1=0.5;AC1=1;DP4=18,25,10,9;MQ=60;FQ=195;PV4=0.58,0.02,1,1	GT:PL:GQ	0/1:222,0,255:99
Tb927_01_v4	554471	.	C	T	222	.	DP=78;VDB=1.614612e-01;AF1=1;AC1=2;DP4=0,0,39,38;MQ=60;FQ=-259	GT:PL:GQ	1/1:255,232,0:99
Tb927_01_v4	554783	.	G	A	222	.	DP=60;VDB=3.581211e-01;AF1=1;AC1=2;DP4=0,0,35,24;MQ=60;FQ=-205	GT:PL:GQ	1/1:255,178,0:99
Tb927_01_v4	554846	.	G	A	222	.	DP=57;VDB=3.893054e-01;AF1=1;AC1=2;DP4=0,0,28,29;MQ=60;FQ=-199	GT:PL:GQ	1/1:255,172,0:99
Tb927_01_v4	554869	.	T	C	222	.	DP=62;VDB=3.325182e-01;AF1=1;AC1=2;DP4=0,0,31,31;MQ=60;FQ=-214	GT:PL:GQ	1/1:255,187,0:99
Tb927_01_v4	555092	.	G	A	222	.	DP=70;VDB=3.684867e-01;AF1=1;AC1=2;DP4=0,0,29,41;MQ=60;FQ=-238	GT:PL:GQ	1/1:255,211,0:99
Tb927_01_v4	555696	.	A	G	222	.	DP=73;VDB=3.903069e-01;RPB=-1.661026e-01;AF1=1;AC1=2;DP4=1,0,33,39;MQ=60;FQ=-214;PV4=0.47,1,1,0.28	GT:PL:GQ	1/1:255,187,0:99
Tb927_01_v4	555699	.	G	A	222	.	DP=73;VDB=3.685035e-01;AF1=1;AC1=2;DP4=0,0,33,40;MQ=60;FQ=-247	GT:PL:GQ	1/1:255,220,0:99
Tb927_01_v4	555704	.	G	C	225	.	DP=74;VDB=3.517378e-01;RPB=-4.627740e-01;AF1=0.5;AC1=1;DP4=8,19,24,22;MQ=60;FQ=225;PV4=0.087,0.08,1,0.13	GT:PL:GQ	0/1:255,0,255:99
Tb927_01_v4	555788	.	C	T	222	.	DP=73;VDB=4.454411e-01;AF1=1;AC1=2;DP4=0,0,27,46;MQ=60;FQ=-247	GT:PL:GQ	1/1:255,220,0:99
Tb927_01_v4	555846	.	G	A	222	.	DP=81;VDB=4.681011e-01;AF1=1;AC1=2;DP4=0,0,36,45;MQ=60;FQ=-271	GT:PL:GQ	1/1:255,244,0:99
Tb927_01_v4	555879	.	A	G	222	.	DP=72;VDB=2.591750e-01;AF1=1;AC1=2;DP4=0,0,34,37;MQ=60;FQ=-241	GT:PL:GQ	1/1:255,214,0:99
Tb927_01_v4	555953	.	C	T	222	.	DP=74;VDB=1.400220e-01;AF1=1;AC1=2;DP4=0,0,26,46;MQ=60;FQ=-244	GT:PL:GQ	1/1:255,217,0:99
Tb927_01_v4	556110	.	G	T	222	.	DP=75;VDB=3.989150e-01;AF1=1;AC1=2;DP4=0,0,33,41;MQ=60;FQ=-250	GT:PL:GQ	1/1:255,223,0:99
Tb927_01_v4	556399	.	G	A	222	.	DP=72;VDB=4.271930e-01;AF1=1;AC1=2;DP4=0,0,32,39;MQ=60;FQ=-241	GT:PL:GQ	1/1:255,214,0:99
Tb927_01_v4	556532	.	C	T	222	.	DP=73;VDB=4.260427e-01;AF1=1;AC1=2;DP4=0,0,40,32;MQ=60;FQ=-244	GT:PL:GQ	1/1:255,217,0:99
Tb927_01_v4	556553	.	G	A	222	.	DP=73;VDB=4.425280e-01;AF1=1;AC1=2;DP4=0,0,39,33;MQ=60;FQ=-244	GT:PL:GQ	1/1:255,217,0:99
Tb927_01_v4	556603	.	T	C	222	.	DP=76;VDB=3.714011e-01;AF1=1;AC1=2;DP4=0,0,30,45;MQ=60;FQ=-253	GT:PL:GQ	1/1:255,226,0:99
Tb927_01_v4	556769	.	T	A	222	.	DP=81;VDB=2.394015e-01;AF1=1;AC1=2;DP4=0,0,40,39;MQ=60;FQ=-265	GT:PL:GQ	1/1:255,238,0:99
Tb927_01_v4	556913	.	C	G	222	.	DP=71;VDB=4.225612e-01;AF1=1;AC1=2;DP4=0,0,35,36;MQ=60;FQ=-241	GT:PL:GQ	1/1:255,214,0:99
Tb927_01_v4	556966	.	C	G	222	.	DP=54;VDB=3.045264e-01;AF1=1;AC1=2;DP4=0,0,30,24;MQ=60;FQ=-190	GT:PL:GQ	1/1:255,163,0:99
Tb927_01_v4	557053	.	A	G	222	.	DP=70;VDB=1.030371e-01;AF1=1;AC1=2;DP4=0,0,29,40;MQ=60;FQ=-235	GT:PL:GQ	1/1:255,208,0:99
Tb927_01_v4	557059	.	T	A	222	.	DP=71;VDB=2.472193e-01;AF1=1;AC1=2;DP4=0,0,31,38;MQ=60;FQ=-235	GT:PL:GQ	1/1:255,208,0:99
Tb927_01_v4	557089	.	T	A	222	.	DP=70;VDB=1.825180e-02;AF1=1;AC1=2;DP4=0,0,39,30;MQ=60;FQ=-235	GT:PL:GQ	1/1:255,208,0:99
Tb927_01_v4	557347	.	C	T	222	.	DP=83;VDB=1.918064e-01;AF1=1;AC1=2;DP4=0,0,41,41;MQ=60;FQ=-274	GT:PL:GQ	1/1:255,247,0:99
Tb927_01_v4	557411	.	A	G	222	.	DP=69;VDB=2.973608e-01;AF1=1;AC1=2;DP4=0,0,34,35;MQ=60;FQ=-235	GT:PL:GQ	1/1:255,208,0:99
Tb927_01_v4	557469	.	C	G	222	.	DP=65;VDB=2.200734e-01;AF1=1;AC1=2;DP4=0,0,42,23;MQ=60;FQ=-223	GT:PL:GQ	1/1:255,196,0:99
Tb927_01_v4	557471	.	C	T	222	.	DP=63;VDB=2.900593e-01;AF1=1;AC1=2;DP4=0,0,40,23;MQ=60;FQ=-217	GT:PL:GQ	1/1:255,190,0:99
Tb927_01_v4	557566	.	T	C	222	.	DP=64;VDB=1.972738e-01;AF1=1;AC1=2;DP4=0,0,26,38;MQ=60;FQ=-220	GT:PL:GQ	1/1:255,193,0:99
Tb927_01_v4	557656	.	T	C	222	.	DP=68;VDB=7.916691e-02;AF1=1;AC1=2;DP4=0,0,36,32;MQ=60;FQ=-232	GT:PL:GQ	1/1:255,205,0:99
Tb927_01_v4	557735	.	T	G	22	.	DP=68;VDB=1.054480e-01;RPB=1.804729e+00;AF1=0.5;AC1=1;DP4=3,35,13,0;MQ=60;FQ=25;PV4=1.2e-09,8.8e-09,1,1	GT:PL:GQ	0/1:52,0,219:55
Tb927_01_v4	557849	.	C	T	222	.	DP=73;VDB=3.595026e-01;AF1=1;AC1=2;DP4=0,0,36,33;MQ=60;FQ=-235	GT:PL:GQ	1/1:255,208,0:99
Tb927_01_v4	557930	.	C	T	222	.	DP=63;VDB=4.009428e-01;AF1=1;AC1=2;DP4=0,0,25,37;MQ=60;FQ=-214	GT:PL:GQ	1/1:255,187,0:99
Tb927_01_v4	557932	.	C	G	222	.	DP=63;VDB=3.411462e-01;AF1=1;AC1=2;DP4=0,0,25,38;MQ=60;FQ=-217	GT:PL:GQ	1/1:255,190,0:99
Tb927_01_v4	558025	.	C	G	222	.	DP=64;VDB=4.135826e-01;AF1=1;AC1=2;DP4=0,0,28,36;MQ=60;FQ=-220	GT:PL:GQ	1/1:255,193,0:99
Tb927_01_v4	558101	.	T	C	222	.	DP=68;VDB=2.424523e-01;AF1=1;AC1=2;DP4=0,0,38,30;MQ=60;FQ=-232	GT:PL:GQ	1/1:255,205,0:99
Tb927_01_v4	558128	.	G	A	222	.	DP=63;VDB=3.943447e-01;AF1=1;AC1=2;DP4=0,0,36,25;MQ=60;FQ=-211	GT:PL:GQ	1/1:255,184,0:99
Tb927_01_v4	558233	.	T	C	222	.	DP=66;VDB=4.050014e-01;AF1=1;AC1=2;DP4=0,0,28,37;MQ=60;FQ=-223	GT:PL:GQ	1/1:255,196,0:99
Tb927_01_v4	558593	.	T	C	222	.	DP=59;VDB=3.535008e-01;AF1=1;AC1=2;DP4=0,0,19,37;MQ=60;FQ=-196	GT:PL:GQ	1/1:255,169,0:99
Tb927_01_v4	558935	.	A	G	222	.	DP=75;VDB=2.369708e-01;AF1=1;AC1=2;DP4=0,0,40,35;MQ=60;FQ=-253	GT:PL:GQ	1/1:255,226,0:99
Tb927_01_v4	558951	.	C	A	222	.	DP=78;VDB=4.187014e-01;AF1=1;AC1=2;DP4=0,0,34,41;MQ=60;FQ=-253	GT:PL:GQ	1/1:255,226,0:99
Tb927_01_v4	558963	.	G	T	222	.	DP=75;VDB=2.586308e-01;AF1=1;AC1=2;DP4=0,0,31,43;MQ=60;FQ=-250	GT:PL:GQ	1/1:255,223,0:99
Tb927_01_v4	559053	.	T	A	224	.	DP=58;VDB=1.351547e-01;RPB=8.271527e-03;AF1=0.5;AC1=1;DP4=22,14,13,8;MQ=60;FQ=224;PV4=1,0.32,1,0.076	GT:PL:GQ	0/1:254,0,255:99
Tb927_01_v4	559072	.	G	A	222	.	DP=59;VDB=1.219670e-05;AF1=1;AC1=2;DP4=0,0,35,24;MQ=60;FQ=-205	GT:PL:GQ	1/1:255,178,0:99
Tb927_01_v4	559075	.	C	A	222	.	DP=59;VDB=1.538951e-05;AF1=1;AC1=2;DP4=0,0,35,24;MQ=60;FQ=-205	GT:PL:GQ	1/1:255,178,0:99
Tb927_01_v4	559116	.	C	T	222	.	DP=23;VDB=7.827220e-02;AF1=1;AC1=2;DP4=0,0,11,12;MQ=60;FQ=-96	GT:PL:GQ	1/1:255,69,0:99
Tb927_01_v4	559355	.	G	A	222	.	DP=75;VDB=1.136749e-01;AF1=1;AC1=2;DP4=0,0,38,37;MQ=60;FQ=-253	GT:PL:GQ	1/1:255,226,0:99
Tb927_01_v4	559458	.	T	C	222	.	DP=68;VDB=3.308951e-01;AF1=1;AC1=2;DP4=0,0,38,29;MQ=60;FQ=-229	GT:PL:GQ	1/1:255,202,0:99
Tb927_01_v4	559475	.	G	A	222	.	DP=66;VDB=2.534440e-01;AF1=1;AC1=2;DP4=0,0,37,29;MQ=60;FQ=-226	GT:PL:GQ	1/1:255,199,0:99
Tb927_01_v4	559493	.	C	T	222	.	DP=62;VDB=3.881752e-01;AF1=1;AC1=2;DP4=0,0,33,28;MQ=59;FQ=-211	GT:PL:GQ	1/1:255,184,0:99
Tb927_01_v4	559518	.	T	C	225	.	DP=62;VDB=1.956223e-01;RPB=2.656398e-01;AF1=0.5;AC1=1;DP4=21,19,11,10;MQ=59;FQ=225;PV4=1,1,1,0.14	GT:PL:GQ	0/1:255,0,255:99
Tb927_01_v4	559563	.	tc	t	214	.	INDEL;IS=64,1.000000;DP=64;VDB=2.914805e-01;AF1=1;AC1=2;DP4=0,0,15,23;MQ=60;FQ=-149	GT:PL:GQ	1/1:255,114,0:99
Tb927_01_v4	559564	.	C	.	28.2	.	DP=0;;AC1=2;FQ=-30	PL	0
Tb927_01_v4	559663	.	G	A	222	.	DP=42;VDB=1.156213e-02;AF1=1;AC1=2;DP4=0,0,26,16;MQ=60;FQ=-153	GT:PL:GQ	1/1:255,126,0:99
Tb927_01_v4	559747	.	T	A	222	.	DP=75;VDB=3.934661e-01;AF1=1;AC1=2;DP4=0,0,29,44;MQ=60;FQ=-247	GT:PL:GQ	1/1:255,220,0:99
Tb927_01_v4	559893	.	C	T	222	.	DP=82;VDB=3.158008e-01;AF1=1;AC1=2;DP4=0,0,33,48;MQ=60;FQ=-271	GT:PL:GQ	1/1:255,244,0:99
Tb927_01_v4	559908	.	A	G	222	.	DP=80;VDB=3.374223e-01;AF1=1;AC1=2;DP4=0,0,27,53;MQ=60;FQ=-268	GT:PL:GQ	1/1:255,241,0:99
Tb927_01_v4	559947	.	C	.	28.2	.	DP=77;;AC1=2;FQ=-30	PL	0
Tb927_01_v4	559947	.	c	cT	214	.	INDEL;IS=74,0.961039;DP=77;VDB=8.350322e-02;AF1=1;AC1=2;DP4=0,0,30,44;MQ=60;FQ=-258	GT:PL:GQ	1/1:255,223,0:99
[truncated: 27,248,603 more chars]
