# Supplementary material for: Genomic and Proteomic Studies on the Mode of Action of Oxaboroles against the African Trypanosome
Source: PLoS Negl Trop Dis. 2015 Dec 18;9(12):e0004299. doi: 10.1371/journal.pntd.0004299 (PMC4689576; doi:10.1371/journal.pntd.0004299)
Supplement: S3 Dataset — (GZ) [file pntd.0004299.s009.gz › pntd.0004299.s009]

##fileformat=VCFv4.1
##samtoolsVersion=0.1.19-44428cd
##reference=file://ref.fa
##contig=<ID=5K5_v3,length=158740>
##contig=<ID=BAC26D11,length=142770>
##contig=<ID=Tb927_05_v4,length=1608198>
##contig=<ID=11L3_v3,length=63482>
##contig=<ID=Tb927_07_v4,length=2205233>
##contig=<ID=Tbrucei.chr8.100,length=146393>
##contig=<ID=Tb927_08_v4,length=2481190>
##contig=<ID=TP26M21-2a10.p1k,length=39798>
##contig=<ID=TP26P4-1a02.q1ka,length=16439>
##contig=<ID=TP26P4-3b07.q1k,length=56260>
##contig=<ID=TP26P4-5g04.p1k,length=13060>
##contig=<ID=TP26P4-6c09.p1k,length=25080>
##contig=<ID=TP29O12a-1b01.p1k,length=29117>
##contig=<ID=Tb927_09_v4,length=3057547>
##contig=<ID=Tp_ends-40b06.q1k,length=14708>
##contig=<ID=tryp_IXa-16h03.q1c,length=11697>
##contig=<ID=tryp_IXb-1c10.p1c,length=17644>
##contig=<ID=tryp_IXb-217g08.q1c,length=75013>
##contig=<ID=tryp_IXb-218d07.p1c,length=217976>
##contig=<ID=tryp_IXb-247f12.p1c,length=13252>
##contig=<ID=tryp_IXb-277d03.p1c,length=13947>
##contig=<ID=tryp_IXb-314f06.q1c,length=30465>
##contig=<ID=tryp_IXb-43g07.q1c,length=15683>
##contig=<ID=tryp_IXb-68a05.p2k3050,length=69232>
##contig=<ID=tryp_IXb-6d06.q1c,length=10228>
##contig=<ID=tryp_IXb-6g03.q1c,length=40856>
##contig=<ID=tryp_IXb-73h01.q1c,length=36763>
##contig=<ID=tryp_IXb-86g11.p1c,length=13783>
##contig=<ID=tryp_IXb-93a04.p1c,length=24248>
##contig=<ID=tryp_IXb-98e04.q1c,length=11041>
##contig=<ID=TP3F6-6f06.p1k,length=26266>
##contig=<ID=TP3F6-6h01.p1k,length=13990>
##contig=<ID=TPB1C9-1a08.q1k,length=11334>
##contig=<ID=Tp_ends-39g01.p1k,length=14693>
##contig=<ID=tryp_X-106b08.p1c,length=12960>
##contig=<ID=tryp_X-149c07.p1c,length=10157>
##contig=<ID=tryp_X-149e07.q1c,length=12369>
##contig=<ID=tryp_X-155h05.q1c,length=17776>
##contig=<ID=tryp_X-174f04.q1c,length=22661>
##contig=<ID=tryp_X-179b07.p1c,length=19430>
##contig=<ID=tryp_X-188b09.p2kB601,length=26029>
##contig=<ID=tryp_X-206a03.p1c,length=24892>
##contig=<ID=tryp_X-220a01.q1c,length=42874>
##contig=<ID=tryp_X-232f09.q1c,length=12467>
##contig=<ID=tryp_X-254c10.q1c,length=61924>
##contig=<ID=tryp_X-264e11.p1c,length=11199>
##contig=<ID=tryp_X-275g09.p1c,length=10245>
##contig=<ID=tryp_X-276b11.q1c,length=31122>
##contig=<ID=tryp_X-284f09.p1c,length=42529>
##contig=<ID=tryp_X-302f11.q1ca,length=64779>
##contig=<ID=tryp_X-313e04.q2kB520,length=16976>
##contig=<ID=tryp_X-324h11.p1k,length=89654>
##contig=<ID=tryp_X-333c11.p1c,length=32628>
##contig=<ID=tryp_X-36a02.p1c,length=15758>
##contig=<ID=tryp_X-423d07.p2kB114,length=16506>
##contig=<ID=tryp_X-432f03.p2kB42,length=15352>
##contig=<ID=tryp_X-448g06.q1c,length=46568>
##contig=<ID=tryp_X-46d09.q1c,length=14877>
##contig=<ID=tryp_X-48f04.q1c,length=12252>
##contig=<ID=tryp_X-50f09.p2kB193,length=33766>
##contig=<ID=tryp_X-54d09.q1c,length=15178>
##contig=<ID=tryp_X-68d04.q1c,length=16576>
##contig=<ID=tryp_X-76f06.p1c,length=49467>
##contig=<ID=Tb927_01_v4,length=1064672>
##contig=<ID=Tb927_02_v4,length=1193948>
##contig=<ID=Tb927_03_v4,length=1653225>
##contig=<ID=Tb927_04_v4,length=1590432>
##contig=<ID=tryp_XI-1079d10.p1k,length=12108>
##contig=<ID=Tb927_11_01_v4,length=4977082>
##contig=<ID=Tb927_11_02_v4,length=284619>
##contig=<ID=Tb927_11_03_v4,length=286308>
##contig=<ID=tryp_XI-1007b07.p1k,length=10284>
##contig=<ID=tryp_XI-1007c06.p1k,length=11628>
##contig=<ID=tryp_XI-1011b06.p1k,length=16074>
##contig=<ID=tryp_XI-1026a03.q1k,length=15855>
##contig=<ID=tryp_XI-1032b03.p2k737,length=30661>
##contig=<ID=tryp_XI-1032h01.q1k,length=40317>
##contig=<ID=tryp_XI-1036e06.p1k,length=35719>
##contig=<ID=tryp_XI-1056c09.q1k,length=20378>
##contig=<ID=tryp_XI-1084b11.p1k,length=13525>
##contig=<ID=tryp_XI-1094c12.q2k740,length=12271>
##contig=<ID=tryp_XI-1113h05.p1k,length=19136>
##contig=<ID=tryp_XI-1126c12.p1k,length=12291>
##contig=<ID=tryp_XI-1130e12.q1k,length=19338>
##contig=<ID=tryp_XI-1133d10.q1k,length=17783>
##contig=<ID=tryp_XI-1138e03.p1k,length=13223>
##contig=<ID=tryp_XI-1144a03.p1k,length=18242>
##contig=<ID=tryp_XI-1150d08.q1k,length=21727>
##contig=<ID=tryp_XI-1152c10.p2kA602,length=13544>
##contig=<ID=tryp_XI-139f04.p1c,length=11080>
##contig=<ID=tryp_XI-147f01.q1ca,length=12916>
##contig=<ID=tryp_XI-256a10.p1c,length=21152>
##contig=<ID=tryp_XI-266b02.p1c,length=12330>
##contig=<ID=tryp_XI-270f07.q2k6013,length=14898>
##contig=<ID=tryp_XI-285a11.p1c,length=11608>
##contig=<ID=tryp_XI-311f03.p2k913w,length=11389>
##contig=<ID=tryp_XI-314d08.p1ka,length=11111>
##contig=<ID=tryp_XI-321e04.q2k4065,length=11622>
##contig=<ID=tryp_XI-361h08.q1k,length=15471>
##contig=<ID=tryp_XI-374h12.q2kA203,length=17417>
##contig=<ID=tryp_XI-390c04.p2kA614,length=13811>
##contig=<ID=tryp_XI-396e01.q2k3025,length=15346>
##contig=<ID=tryp_XI-425g10.p1k,length=15011>
##contig=<ID=tryp_XI-431h02.p1k,length=18464>
##contig=<ID=tryp_XI-467d06.p1k,length=18089>
##contig=<ID=tryp_XI-476g10.q2k4126,length=21187>
##contig=<ID=tryp_XI-833h02.p1k,length=15929>
##contig=<ID=tryp_XI-862d07.q2kd7148,length=15059>
##contig=<ID=tryp_XI-872c11.p1k,length=14115>
##contig=<ID=tryp_XI-881g06.q2k5028,length=18935>
##contig=<ID=tryp_XI-884a07.p1k,length=17204>
##contig=<ID=tryp_XI-887c11.p1k,length=16187>
##contig=<ID=tryp_XI-891h01.q1k,length=20748>
##contig=<ID=tryp_XI-899c04.q1k,length=26578>
##contig=<ID=tryp_XI-905b11.p1k,length=15392>
##contig=<ID=tryp_XI-925b07.q1k,length=11870>
##contig=<ID=tryp_XI-944g01.q1k,length=11830>
##contig=<ID=tryp_XI-944h10.q1k,length=18365>
##contig=<ID=tryp_XI-967a04.q1k,length=25825>
##contig=<ID=tryp_XI-974h12.q1k,length=14452>
##contig=<ID=tryp_XI-976e03.p2kA567,length=17608>
##contig=<ID=tryp_XI-983f02.p1k,length=13224>
##contig=<ID=tryp_XI-989c01.p1k,length=11722>
##contig=<ID=tryp_XI-994c05.p2k850,length=12447>
##contig=<ID=GTRYP_4071_4094-1a01.w2k4071,length=18466>
##contig=<ID=tryp_XI-339b02.q2k2024,length=11782>
##contig=<ID=Tb927_06_v4,length=1618915>
##contig=<ID=Tb927_10_v5,length=4144375>
##INFO=<ID=DP,Number=1,Type=Integer,Description="Raw read depth">
##INFO=<ID=DP4,Number=4,Type=Integer,Description="# high-quality ref-forward bases, ref-reverse, alt-forward and alt-reverse bases">
##INFO=<ID=MQ,Number=1,Type=Integer,Description="Root-mean-square mapping quality of covering reads">
##INFO=<ID=FQ,Number=1,Type=Float,Description="Phred probability of all samples being the same">
##INFO=<ID=AF1,Number=1,Type=Float,Description="Max-likelihood estimate of the first ALT allele frequency (assuming HWE)">
##INFO=<ID=AC1,Number=1,Type=Float,Description="Max-likelihood estimate of the first ALT allele count (no HWE assumption)">
##INFO=<ID=AN,Number=1,Type=Integer,Description="Total number of alleles in called genotypes">
##INFO=<ID=IS,Number=2,Type=Float,Description="Maximum number of reads supporting an indel and fraction of indel reads">
##INFO=<ID=AC,Number=A,Type=Integer,Description="Allele count in genotypes for each ALT allele, in the same order as listed">
##INFO=<ID=G3,Number=3,Type=Float,Description="ML estimate of genotype frequencies">
##INFO=<ID=HWE,Number=1,Type=Float,Description="Chi^2 based HWE test P-value based on G3">
##INFO=<ID=CLR,Number=1,Type=Integer,Description="Log ratio of genotype likelihoods with and without the constraint">
##INFO=<ID=UGT,Number=1,Type=String,Description="The most probable unconstrained genotype configuration in the trio">
##INFO=<ID=CGT,Number=1,Type=String,Description="The most probable constrained genotype configuration in the trio">
##INFO=<ID=PV4,Number=4,Type=Float,Description="P-values for strand bias, baseQ bias, mapQ bias and tail distance bias">
##INFO=<ID=INDEL,Number=0,Type=Flag,Description="Indicates that the variant is an INDEL.">
##INFO=<ID=PC2,Number=2,Type=Integer,Description="Phred probability of the nonRef allele frequency in group1 samples being larger (,smaller) than in group2.">
##INFO=<ID=PCHI2,Number=1,Type=Float,Description="Posterior weighted chi^2 P-value for testing the association between group1 and group2 samples.">
##INFO=<ID=QCHI2,Number=1,Type=Integer,Description="Phred scaled PCHI2.">
##INFO=<ID=PR,Number=1,Type=Integer,Description="# permutations yielding a smaller PCHI2.">
##INFO=<ID=QBD,Number=1,Type=Float,Description="Quality by Depth: QUAL/#reads">
##INFO=<ID=RPB,Number=1,Type=Float,Description="Read Position Bias">
##INFO=<ID=MDV,Number=1,Type=Integer,Description="Maximum number of high-quality nonRef reads in samples">
##INFO=<ID=VDB,Number=1,Type=Float,Description="Variant Distance Bias (v2) for filtering splice-site artefacts in RNA-seq data. Note: this version may be broken.">
##FORMAT=<ID=GT,Number=1,Type=String,Description="Genotype">
##FORMAT=<ID=GQ,Number=1,Type=Integer,Description="Genotype Quality">
##FORMAT=<ID=GL,Number=3,Type=Float,Description="Likelihoods for RR,RA,AA genotypes (R=ref,A=alt)">
##FORMAT=<ID=DP,Number=1,Type=Integer,Description="# high-quality bases">
##FORMAT=<ID=DV,Number=1,Type=Integer,Description="# high-quality non-reference bases">
##FORMAT=<ID=SP,Number=1,Type=Integer,Description="Phred-scaled strand bias P-value">
##FORMAT=<ID=PL,Number=G,Type=Integer,Description="List of Phred-scaled genotype likelihoods">
#CHROM	POS	ID	REF	ALT	QUAL	FILTER	INFO	FORMAT	1
Tb927_01_v4	202698	.	A	C	225	.	DP=75;VDB=2.490354e-01;RPB=1.656476e+00;AF1=0.5;AC1=1;DP4=15,24,16,19;MQ=48;FQ=225;PV4=0.64,0.017,1.9e-06,0.078	GT:PL:GQ	0/1:255,0,255:99
Tb927_01_v4	202716	.	A	.	141	.	DP=84;VDB=8.382119e-02;RPB=2.392372e-01;AF1=0;AC1=0;DP4=35,43,1,4;MQ=52;FQ=-138;PV4=0.38,1,0.016,1	PL	0
Tb927_01_v4	202747	.	A	T	66	.	DP=94;VDB=1.215791e-01;RPB=5.029954e-02;AF1=0.5;AC1=1;DP4=34,41,4,13;MQ=56;FQ=69;PV4=0.11,0.0013,0.082,0.18	GT:PL:GQ	0/1:96,0,255:99
Tb927_01_v4	202773	.	G	T	46	.	DP=92;VDB=1.532891e-01;RPB=-9.940533e-01;AF1=0.5;AC1=1;DP4=35,41,2,14;MQ=59;FQ=49;PV4=0.013,1,0.45,1	GT:PL:GQ	0/1:76,0,255:79
Tb927_01_v4	202810	.	T	C	71	.	DP=61;VDB=1.343529e-01;RPB=7.259637e-01;AF1=0.5;AC1=1;DP4=18,31,2,9;MQ=59;FQ=74;PV4=0.31,1,0.0048,1	GT:PL:GQ	0/1:101,0,255:99
Tb927_01_v4	203020	.	T	A	101	.	DP=62;VDB=2.430091e-02;RPB=-1.523416e+00;AF1=0.5;AC1=1;DP4=22,26,5,8;MQ=57;FQ=104;PV4=0.76,0.024,6.3e-05,1	GT:PL:GQ	0/1:131,0,255:99
Tb927_01_v4	203034	.	T	.	76	.	DP=56;VDB=7.871263e-02;RPB=3.447977e-01;AF1=0;AC1=0;DP4=28,23,0,5;MQ=57;FQ=-73;PV4=0.051,0.01,0.014,1	PL	0
Tb927_01_v4	203046	.	G	A	36	.	DP=53;VDB=2.127120e-02;RPB=-6.467278e-01;AF1=0.5;AC1=1;DP4=20,24,6,2;MQ=57;FQ=39;PV4=0.25,1,0.19,1	GT:PL:GQ	0/1:66,0,255:69
Tb927_01_v4	203229	.	T	C	118	.	DP=64;VDB=1.583288e-01;RPB=1.705196e-01;AF1=0.5;AC1=1;DP4=18,32,9,5;MQ=58;FQ=121;PV4=0.072,0.36,0.05,1	GT:PL:GQ	0/1:148,0,255:99
Tb927_01_v4	203331	.	C	.	174	.	DP=48;AF1=0;AC1=0;DP4=26,22,0,0;MQ=52;FQ=-171	PL	0
Tb927_01_v4	203333	.	G	.	7.78	.	DP=47;VDB=8.462522e-02;RPB=1.500893e+00;AF1=0.4987;AC1=1;DP4=23,19,2,3;MQ=51;FQ=-5.45;PV4=0.65,1,1,1	PL	23
Tb927_01_v4	203336	.	C	.	5.45	.	DP=47;VDB=8.616185e-02;RPB=1.845925e+00;AF1=0.4994;AC1=1;DP4=23,19,2,3;MQ=51;FQ=-3.53;PV4=0.65,1,1,0.46	PL	26
Tb927_01_v4	203688	.	G	A	139	.	DP=58;VDB=1.664028e-01;RPB=-4.451848e-01;AF1=0.5;AC1=1;DP4=32,12,9,5;MQ=43;FQ=142;PV4=0.74,0.17,0.26,1	GT:PL:GQ	0/1:169,0,255:99
Tb927_01_v4	203701	.	T	G	130	.	DP=59;VDB=1.477151e-01;RPB=2.049003e-01;AF1=0.5;AC1=1;DP4=34,11,10,4;MQ=39;FQ=133;PV4=0.74,0.49,1,1	GT:PL:GQ	0/1:160,0,255:99
Tb927_01_v4	203702	.	G	A	136	.	DP=58;VDB=1.518482e-01;RPB=3.429652e-01;AF1=0.5;AC1=1;DP4=33,10,10,4;MQ=39;FQ=139;PV4=0.73,0.06,1,0.5	GT:PL:GQ	0/1:166,0,255:99
Tb927_01_v4	203885	.	G	T	22	.	DP=68;VDB=1.299376e-01;RPB=1.298714e-01;AF1=0.5;AC1=1;DP4=39,19,8,2;MQ=60;FQ=25;PV4=0.71,0.027,0.3,1	GT:PL:GQ	0/1:52,0,255:55
Tb927_01_v4	204031	.	C	A	92	.	DP=65;VDB=9.277132e-02;RPB=1.367442e+00;AF1=0.5;AC1=1;DP4=17,35,4,8;MQ=60;FQ=95;PV4=1,0.14,1,1	GT:PL:GQ	0/1:122,0,255:99
Tb927_01_v4	204064	.	G	A	76	.	DP=65;VDB=6.543461e-03;RPB=8.007781e-01;AF1=0.5;AC1=1;DP4=15,38,6,5;MQ=60;FQ=79;PV4=0.16,0.33,1,0.011	GT:PL:GQ	0/1:106,0,255:99
Tb927_01_v4	204122	.	A	G	166	.	DP=78;VDB=1.705617e-01;RPB=1.884574e+00;AF1=0.5;AC1=1;DP4=30,28,9,10;MQ=60;FQ=169;PV4=0.8,1,0.0062,1	GT:PL:GQ	0/1:196,0,255:99
Tb927_01_v4	204149	.	T	C	76	.	DP=74;VDB=3.898929e-02;RPB=1.899080e+00;AF1=0.5;AC1=1;DP4=32,30,5,7;MQ=60;FQ=79;PV4=0.75,1,0.00047,1	GT:PL:GQ	0/1:106,0,255:99
Tb927_01_v4	204233	.	T	C	97	.	DP=60;VDB=1.203646e-01;RPB=-1.700283e+00;AF1=0.5;AC1=1;DP4=27,22,5,6;MQ=60;FQ=100;PV4=0.74,1,0.017,1	GT:PL:GQ	0/1:127,0,255:99
Tb927_01_v4	204244	.	T	C	109	.	DP=59;VDB=1.538755e-01;RPB=-1.717980e+00;AF1=0.5;AC1=1;DP4=22,24,7,5;MQ=60;FQ=112;PV4=0.75,0.16,0.025,1	GT:PL:GQ	0/1:139,0,255:99
Tb927_01_v4	204351	.	A	G	182	.	DP=71;VDB=1.976638e-01;RPB=-1.046544e+00;AF1=0.5;AC1=1;DP4=18,32,8,12;MQ=60;FQ=185;PV4=0.79,0.072,0.02,1	GT:PL:GQ	0/1:212,0,255:99
Tb927_01_v4	204355	.	A	G	183	.	DP=65;VDB=1.329378e-01;RPB=-1.052708e+00;AF1=0.5;AC1=1;DP4=17,29,7,11;MQ=60;FQ=186;PV4=1,1,0.019,1	GT:PL:GQ	0/1:213,0,255:99
Tb927_01_v4	204393	.	A	G	112	.	DP=67;VDB=1.454963e-01;RPB=2.382663e+00;AF1=0.5;AC1=1;DP4=28,25,4,10;MQ=60;FQ=115;PV4=0.14,0.31,0.0054,1	GT:PL:GQ	0/1:142,0,255:99
Tb927_01_v4	204414	.	T	C	67	.	DP=73;VDB=1.526902e-01;RPB=1.004812e+00;AF1=0.5;AC1=1;DP4=30,30,4,8;MQ=60;FQ=70;PV4=0.35,0.035,0.012,0.078	GT:PL:GQ	0/1:97,0,255:99
Tb927_01_v4	204662	.	C	T	99	.	DP=45;VDB=2.951868e-02;RPB=-1.116486e+00;AF1=0.5;AC1=1;DP4=17,16,1,11;MQ=60;FQ=102;PV4=0.014,0.078,1,1	GT:PL:GQ	0/1:129,0,255:99
Tb927_01_v4	204767	.	T	C	12.3	.	DP=53;VDB=1.065814e-01;RPB=2.360294e-01;AF1=0.5;AC1=1;DP4=16,29,0,8;MQ=60;FQ=15.1;PV4=0.088,1,1,1	GT:PL:GQ	0/1:42,0,255:44
Tb927_01_v4	207856	.	A	.	36	.	DP=40;VDB=6.005682e-02;RPB=1.581139e-01;AF1=0;AC1=0;DP4=24,1,0,4;MQ=60;FQ=-33;PV4=0.00021,0.00089,1,0.26	PL	0
Tb927_01_v4	208978	.	T	.	26	.	DP=38;VDB=6.617741e-02;RPB=-8.938193e-01;AF1=0.3757;AC1=1;DP4=16,2,0,4;MQ=60;FQ=-23;PV4=0.0021,2.7e-05,1,1	PL	4
Tb927_01_v4	211414	.	G	A	222	.	DP=47;VDB=2.957055e-01;AF1=1;AC1=2;DP4=0,0,22,25;MQ=60;FQ=-168	GT:PL:GQ	1/1:255,141,0:99
Tb927_01_v4	212824	.	T	C	222	.	DP=41;VDB=2.477313e-01;RPB=-1.125009e+00;AF1=1;AC1=2;DP4=4,2,12,23;MQ=33;FQ=-45;PV4=0.19,1,1,0.25	GT:PL:GQ	1/1:255,18,0:33
Tb927_01_v4	215270	.	A	C	222	.	DP=58;VDB=3.872846e-01;AF1=1;AC1=2;DP4=0,0,32,25;MQ=60;FQ=-199	GT:PL:GQ	1/1:255,172,0:99
Tb927_01_v4	216469	.	T	C	31	.	DP=22;VDB=1.045599e-01;RPB=1.167748e-01;AF1=0.5;AC1=1;DP4=7,8,6,0;MQ=43;FQ=34;PV4=0.046,1,0.0021,0.22	GT:PL:GQ	0/1:61,0,255:64
Tb927_01_v4	216482	.	C	T	7.8	.	DP=22;VDB=7.760359e-02;RPB=7.018644e-01;AF1=0.5;AC1=1;DP4=6,10,5,0;MQ=41;FQ=10.4;PV4=0.035,1,0.0016,0.44	GT:PL:GQ	0/1:37,0,250:39
Tb927_01_v4	217055	.	T	G	225	.	DP=39;VDB=2.114657e-01;RPB=1.427601e-02;AF1=0.5;AC1=1;DP4=5,11,9,14;MQ=56;FQ=198;PV4=0.74,1,1,0.22	GT:PL:GQ	0/1:255,0,225:99
Tb927_01_v4	217814	.	C	T	225	.	DP=43;VDB=6.171791e-02;RPB=2.092555e-01;AF1=0.5;AC1=1;DP4=8,10,15,10;MQ=60;FQ=225;PV4=0.37,0.037,0.2,0.0082	GT:PL:GQ	0/1:255,0,255:99
Tb927_01_v4	217848	.	G	T	225	.	DP=58;VDB=1.878286e-02;RPB=-1.727151e-01;AF1=0.5;AC1=1;DP4=14,11,19,14;MQ=60;FQ=225;PV4=1,0.014,1,0.16	GT:PL:GQ	0/1:255,0,255:99
Tb927_01_v4	217905	.	G	A	225	.	DP=57;VDB=1.652481e-01;RPB=-6.472801e-01;AF1=0.5;AC1=1;DP4=20,8,14,14;MQ=60;FQ=225;PV4=0.17,0.4,1,1	GT:PL:GQ	0/1:255,0,255:99
Tb927_01_v4	218929	.	T	G	225	.	DP=44;VDB=1.810457e-01;RPB=-3.054599e-01;AF1=0.5;AC1=1;DP4=15,8,9,12;MQ=60;FQ=225;PV4=0.23,1,1,1	GT:PL:GQ	0/1:255,0,255:99
Tb927_01_v4	219176	.	taaaaaaaaaaaaaaa	.	38.4	.	INDEL;IS=14,0.388889;DP=36;VDB=2.063820e-01;AF1=0;AC1=0;DP4=8,6,6,3;MQ=60;FQ=-35.7;PV4=1,1,1,0.031	PL	0
Tb927_01_v4	219176	.	taaaaaaaaaaaaaaa	.	38.4	.	INDEL;IS=14,0.388889;DP=36;VDB=2.063820e-01;AF1=0;AC1=0;DP4=8,6,6,3;MQ=60;FQ=-35.7;PV4=1,1,1,0.031	PL	0
Tb927_01_v4	219177	.	A	T	207	.	DP=23;VDB=1.449703e-01;RPB=-1.345346e+00;AF1=0.508;AC1=1;DP4=1,2,8,5;MQ=60;FQ=-12.3;PV4=0.55,1,1,1	GT:PL:GQ	0/1:237,0,15:18
Tb927_01_v4	219188	.	aaaa	.	103	.	INDEL;IS=2,0.055556;DP=36;VDB=2.581532e-01;AF1=0;AC1=0;DP4=17,9,0,1;MQ=60;FQ=-99.5;PV4=0.37,0.095,1,1	PL	0
Tb927_01_v4	219189	.	aaa	.	88.5	.	INDEL;IS=1,0.027027;DP=35;VDB=1.058159e-01;AF1=0;AC1=0;DP4=13,8,1,0;MQ=60;FQ=-85.5;PV4=1,0.06,1,0.35	PL	0
Tb927_01_v4	219191	.	A	G	222	.	DP=34;VDB=1.557326e-01;AF1=1;AC1=2;DP4=0,0,7,7;MQ=60;FQ=-69	GT:PL:GQ	1/1:255,42,0:81
Tb927_01_v4	219401	.	A	.	42	.	DP=33;AF1=0;AC1=0;DP4=2,2,0,0;MQ=60;FQ=-39	PL	0
Tb927_01_v4	219586	.	T	C	222	.	DP=44;VDB=1.971257e-01;RPB=-1.473139e+00;AF1=0.5;AC1=1;DP4=13,11,15,5;MQ=60;FQ=223;PV4=0.21,1,1,1	GT:PL:GQ	0/1:252,0,255:99
Tb927_01_v4	220424	.	aaaag	a	135	.	INDEL;IS=13,0.309524;DP=42;VDB=2.834097e-01;AF1=0.5;AC1=1;DP4=4,14,7,6;MQ=60;FQ=138;PV4=0.13,1,1,1	GT:PL:GQ	0/1:173,0,187:99
Tb927_01_v4	220428	.	G	A	208	.	DP=26;VDB=1.431134e-01;AF1=1;AC1=2;DP4=0,0,3,9;MQ=60;FQ=-63	GT:PL:GQ	1/1:241,36,0:69
Tb927_01_v4	220428	.	g	gAA	33.5	.	INDEL;IS=4,0.102564;DP=26;VDB=1.443477e-01;AF1=0.5;AC1=1;DP4=1,7,2,2;MQ=60;FQ=35.8;PV4=0.24,1,1,1	GT:PL:GQ	0/1:71,0,79:73
Tb927_01_v4	220914	.	A	G	225	.	DP=50;VDB=2.069577e-01;RPB=2.151625e+00;AF1=0.5;AC1=1;DP4=11,10,17,11;MQ=60;FQ=225;PV4=0.58,1,1,0.39	GT:PL:GQ	0/1:255,0,255:99
Tb927_01_v4	221318	.	A	G	225	.	DP=52;VDB=2.262383e-01;RPB=-1.985264e+00;AF1=0.5;AC1=1;DP4=8,13,12,17;MQ=60;FQ=225;PV4=1,0.025,1,0.21	GT:PL:GQ	0/1:255,0,255:99
Tb927_01_v4	221419	.	C	T	225	.	DP=52;VDB=9.521531e-03;RPB=1.604059e-01;AF1=0.5;AC1=1;DP4=5,19,16,11;MQ=60;FQ=221;PV4=0.0097,1,1,1	GT:PL:GQ	0/1:255,0,249:99
Tb927_01_v4	221479	.	G	A	225	.	DP=49;VDB=2.332734e-01;RPB=-4.433225e-01;AF1=0.5;AC1=1;DP4=9,15,16,8;MQ=60;FQ=225;PV4=0.082,0.028,1,0.12	GT:PL:GQ	0/1:255,0,255:99
Tb927_01_v4	221490	.	G	A	225	.	DP=50;VDB=1.638986e-01;RPB=3.420213e-01;AF1=0.5;AC1=1;DP4=14,14,14,8;MQ=60;FQ=225;PV4=0.4,0.0084,1,1	GT:PL:GQ	0/1:255,0,255:99
Tb927_01_v4	222452	.	A	G	222	.	DP=45;VDB=3.300383e-01;AF1=1;AC1=2;DP4=0,0,28,14;MQ=60;FQ=-153	GT:PL:GQ	1/1:255,126,0:99
Tb927_01_v4	222533	.	T	C	192	.	DP=26;VDB=1.426400e-01;RPB=-1.359821e-01;AF1=0.5;AC1=1;DP4=8,5,7,5;MQ=60;FQ=195;PV4=1,0.17,1,0.088	GT:PL:GQ	0/1:222,0,234:99
Tb927_01_v4	222944	.	T	C	225	.	DP=52;VDB=1.822968e-01;RPB=-8.238472e-01;AF1=0.5;AC1=1;DP4=12,8,19,10;MQ=60;FQ=225;PV4=0.77,1,1,0.27	GT:PL:GQ	0/1:255,0,255:99
Tb927_01_v4	223132	.	A	G	225	.	DP=49;VDB=2.633378e-01;RPB=4.120655e-01;AF1=0.5;AC1=1;DP4=16,6,13,14;MQ=60;FQ=225;PV4=0.14,0.11,1,1	GT:PL:GQ	0/1:255,0,255:99
Tb927_01_v4	223328	.	C	T	225	.	DP=58;VDB=2.606924e-01;RPB=4.849815e-01;AF1=0.5;AC1=1;DP4=14,12,14,12;MQ=60;FQ=225;PV4=1,0.23,1,1	GT:PL:GQ	0/1:255,0,255:99
Tb927_01_v4	223332	.	A	C	225	.	DP=54;VDB=2.558133e-01;RPB=1.123396e+00;AF1=0.5;AC1=1;DP4=12,9,14,12;MQ=60;FQ=225;PV4=1,0.21,1,1	GT:PL:GQ	0/1:255,0,255:99
Tb927_01_v4	223335	.	C	A	225	.	DP=53;VDB=2.566179e-01;RPB=7.781826e-01;AF1=0.5;AC1=1;DP4=11,11,13,12;MQ=60;FQ=225;PV4=1,0.018,1,0.3	GT:PL:GQ	0/1:255,0,255:99
Tb927_01_v4	223445	.	C	A	225	.	DP=52;VDB=1.413238e-02;RPB=-1.061099e-01;AF1=0.5;AC1=1;DP4=12,8,16,15;MQ=60;FQ=225;PV4=0.58,0.3,1,1	GT:PL:GQ	0/1:255,0,255:99
Tb927_01_v4	223543	.	C	T	225	.	DP=34;VDB=2.617024e-01;RPB=4.202089e+00;AF1=0.5;AC1=1;DP4=8,0,13,13;MQ=48;FQ=52;PV4=0.013,0.37,1,1	GT:PL:GQ	0/1:255,0,79:82
Tb927_01_v4	223546	.	T	G	225	.	DP=33;VDB=2.544923e-01;RPB=4.179836e+00;AF1=0.5;AC1=1;DP4=8,0,12,13;MQ=48;FQ=52;PV4=0.012,1,1,1	GT:PL:GQ	0/1:255,0,79:82
Tb927_01_v4	223556	.	G	A	225	.	DP=27;VDB=1.798031e-01;RPB=4.009007e+00;AF1=0.5;AC1=1;DP4=8,0,10,9;MQ=45;FQ=71;PV4=0.026,0.27,1,0.28	GT:PL:GQ	0/1:255,0,98:99
Tb927_01_v4	223580	.	A	.	4.12	.	DP=13;VDB=6.080000e-02;RPB=1.480391e+00;AF1=0.4996;AC1=1;DP4=8,3,0,2;MQ=39;FQ=3.55;PV4=0.13,1,1,0.035	PL	28
Tb927_01_v4	224104	.	G	.	64	.	DP=98;VDB=1.601332e-01;RPB=-7.733749e-01;AF1=0;AC1=0;DP4=33,49,4,10;MQ=27;FQ=-61;PV4=0.56,0.024,0.27,0.38	PL	0
Tb927_01_v4	224108	.	A	G	48	.	DP=98;VDB=1.671832e-03;RPB=2.747427e-01;AF1=0.5;AC1=1;DP4=29,46,8,13;MQ=27;FQ=51;PV4=1,0.41,0.34,1	GT:PL:GQ	0/1:78,0,232:81
Tb927_01_v4	224434	.	T	.	35	.	DP=26;VDB=3.728401e-02;RPB=8.728716e-02;AF1=0;AC1=0;DP4=0,21,0,3;MQ=34;FQ=-32;PV4=1,5.5e-07,0.069,1	PL	0
Tb927_01_v4	225058	.	T	.	29	.	DP=8;RPB=8.141118e-01;AF1=0.1706;AC1=1;DP4=7,0,1,0;MQ=23;FQ=-26;PV4=1,1,1,1	PL	1
Tb927_01_v4	225680	.	C	T	225	.	DP=43;VDB=1.447362e-01;RPB=8.985679e-01;AF1=0.5;AC1=1;DP4=5,13,11,14;MQ=60;FQ=218;PV4=0.35,1,1,0.38	GT:PL:GQ	0/1:255,0,245:99
Tb927_01_v4	226008	.	C	T	225	.	DP=44;VDB=1.846213e-01;RPB=-2.135705e-01;AF1=0.5;AC1=1;DP4=9,7,14,13;MQ=60;FQ=206;PV4=1,0.24,1,0.4	GT:PL:GQ	0/1:255,0,233:99
Tb927_01_v4	226459	.	A	C	225	.	DP=41;VDB=1.690071e-01;RPB=-9.515227e-02;AF1=0.5;AC1=1;DP4=8,10,11,11;MQ=60;FQ=225;PV4=0.76,0.059,1,0.2	GT:PL:GQ	0/1:255,0,255:99
Tb927_01_v4	226527	.	T	C	165	.	DP=44;VDB=1.512838e-01;RPB=1.088293e+00;AF1=0.5;AC1=1;DP4=16,13,4,9;MQ=60;FQ=168;PV4=0.19,1,1,1	GT:PL:GQ	0/1:195,0,255:99
Tb927_01_v4	226704	.	A	G	225	.	DP=61;VDB=2.146919e-01;RPB=7.770985e-01;AF1=0.5;AC1=1;DP4=20,16,15,9;MQ=60;FQ=225;PV4=0.79,0.4,1,1	GT:PL:GQ	0/1:255,0,255:99
Tb927_01_v4	227083	.	C	A	225	.	DP=44;VDB=1.084753e-01;RPB=1.644784e-01;AF1=0.5;AC1=1;DP4=10,13,8,13;MQ=60;FQ=225;PV4=0.77,0.26,1,0.14	GT:PL:GQ	0/1:255,0,255:99
Tb927_01_v4	227224	.	T	A	222	.	DP=46;VDB=1.943012e-01;RPB=6.220246e-01;AF1=0.5;AC1=1;DP4=9,13,6,16;MQ=60;FQ=223;PV4=0.53,0.019,1,0.2	GT:PL:GQ	0/1:252,0,255:99
Tb927_01_v4	227236	.	C	G	202	.	DP=46;VDB=1.759293e-01;RPB=-7.108186e-02;AF1=0.5;AC1=1;DP4=13,12,5,14;MQ=60;FQ=205;PV4=0.12,0.005,1,0.093	GT:PL:GQ	0/1:232,0,255:99
Tb927_01_v4	227291	.	a	.	133	.	INDEL;IS=1,0.022727;DP=44;VDB=1.056019e-01;AF1=0;AC1=0;DP4=10,26,0,1;MQ=60;FQ=-130;PV4=1,1,1,1	PL	0
Tb927_01_v4	227291	.	A	C	222	.	DP=44;VDB=1.392053e-01;AF1=1;AC1=2;DP4=0,0,12,25;MQ=60;FQ=-138	GT:PL:GQ	1/1:255,111,0:99
Tb927_01_v4	227338	.	A	C	225	.	DP=52;VDB=1.864268e-01;RPB=-9.916542e-01;AF1=0.5;AC1=1;DP4=5,18,12,14;MQ=60;FQ=221;PV4=0.13,1,1,1	GT:PL:GQ	0/1:255,0,249:99
Tb927_01_v4	227368	.	A	C	225	.	DP=49;VDB=8.067853e-02;RPB=7.755469e-02;AF1=0.5;AC1=1;DP4=7,13,9,17;MQ=60;FQ=225;PV4=1,1,1,1	GT:PL:GQ	0/1:255,0,255:99
Tb927_01_v4	227434	.	G	T	225	.	DP=52;VDB=1.777942e-01;RPB=1.039655e+00;AF1=0.5;AC1=1;DP4=14,16,8,12;MQ=60;FQ=225;PV4=0.77,0.22,1,0.39	GT:PL:GQ	0/1:255,0,255:99
Tb927_01_v4	227712	.	A	C	222	.	DP=41;VDB=2.088759e-01;AF1=1;AC1=2;DP4=0,0,20,21;MQ=60;FQ=-150	GT:PL:GQ	1/1:255,123,0:99
Tb927_01_v4	227753	.	G	A	225	.	DP=42;VDB=2.677257e-01;RPB=-9.611111e-01;AF1=0.5;AC1=1;DP4=12,8,11,10;MQ=60;FQ=225;PV4=0.76,0.48,1,0.47	GT:PL:GQ	0/1:255,0,255:99
Tb927_01_v4	227782	.	C	T	225	.	DP=44;VDB=1.836439e-01;RPB=1.057361e+00;AF1=0.5;AC1=1;DP4=16,5,15,8;MQ=60;FQ=224;PV4=0.52,0.13,1,1	GT:PL:GQ	0/1:255,0,253:99
Tb927_01_v4	227893	.	G	C	225	.	DP=38;VDB=1.281698e-01;RPB=5.002975e-01;AF1=0.5;AC1=1;DP4=7,9,6,12;MQ=60;FQ=224;PV4=0.73,1,1,0.49	GT:PL:GQ	0/1:255,0,253:99
Tb927_01_v4	227924	.	G	C	222	.	DP=42;VDB=3.347705e-01;AF1=1;AC1=2;DP4=0,0,17,25;MQ=60;FQ=-153	GT:PL:GQ	1/1:255,126,0:99
Tb927_01_v4	228473	.	G	A	225	.	DP=44;VDB=1.942019e-01;RPB=-6.481812e-01;AF1=0.5;AC1=1;DP4=9,15,11,9;MQ=60;FQ=225;PV4=0.36,0.0031,1,0.091	GT:PL:GQ	0/1:255,0,255:99
Tb927_01_v4	228805	.	C	T	225	.	DP=58;VDB=1.752511e-01;RPB=-4.310287e-01;AF1=0.5;AC1=1;DP4=19,6,17,13;MQ=60;FQ=225;PV4=0.16,0.22,1,0.29	GT:PL:GQ	0/1:255,0,255:99
Tb927_01_v4	228922	.	G	A	225	.	DP=39;VDB=1.979285e-01;RPB=4.917076e-01;AF1=0.5;AC1=1;DP4=11,8,10,10;MQ=60;FQ=225;PV4=0.75,1,1,1	GT:PL:GQ	0/1:255,0,255:99
Tb927_01_v4	229786	.	T	C	176	.	DP=30;VDB=9.328174e-02;RPB=-1.992633e-01;AF1=0.5;AC1=1;DP4=8,9,3,9;MQ=60;FQ=179;PV4=0.27,1,1,0.071	GT:PL:GQ	0/1:206,0,255:99
Tb927_01_v4	229805	.	G	C	144	.	DP=29;VDB=1.479493e-01;RPB=-1.842614e-01;AF1=0.5;AC1=1;DP4=5,10,1,12;MQ=60;FQ=147;PV4=0.17,0.35,1,1	GT:PL:GQ	0/1:174,0,252:99
Tb927_01_v4	229807	.	G	A	202	.	DP=28;VDB=1.420877e-01;RPB=-7.278924e-02;AF1=0.5;AC1=1;DP4=1,12,4,10;MQ=60;FQ=153;PV4=0.33,0.064,1,0.44	GT:PL:GQ	0/1:232,0,180:99
Tb927_01_v4	229824	.	T	G	222	.	DP=26;VDB=7.362919e-02;AF1=1;AC1=2;DP4=0,0,6,20;MQ=60;FQ=-105	GT:PL:GQ	1/1:255,78,0:99
Tb927_01_v4	229953	.	G	A	211	.	DP=36;VDB=1.032676e-01;RPB=-3.465516e-01;AF1=0.5;AC1=1;DP4=10,8,11,6;MQ=60;FQ=214;PV4=0.73,0.034,1,1	GT:PL:GQ	0/1:241,0,255:99
Tb927_01_v4	230323	.	G	A	144	.	DP=24;VDB=1.218103e-01;RPB=1.376019e+00;AF1=0.5;AC1=1;DP4=9,5,8,2;MQ=60;FQ=147;PV4=0.65,0.47,1,0.27	GT:PL:GQ	0/1:174,0,246:99
Tb927_01_v4	230359	.	A	G	105	.	DP=6;VDB=1.192937e-02;AF1=1;AC1=2;DP4=0,0,4,2;MQ=60;FQ=-45	GT:PL:GQ	1/1:138,18,0:33
Tb927_01_v4	230392	.	C	T	221	.	DP=31;VDB=1.051732e-01;RPB=5.573629e-01;AF1=0.5;AC1=1;DP4=3,8,4,16;MQ=59;FQ=146;PV4=0.68,1,1,1	GT:PL:GQ	0/1:251,0,173:99
Tb927_01_v4	230491	.	T	C	222	.	DP=46;VDB=2.176751e-02;AF1=1;AC1=2;DP4=0,0,27,19;MQ=60;FQ=-165	GT:PL:GQ	1/1:255,138,0:99
Tb927_01_v4	230516	.	G	A	222	.	DP=41;VDB=2.375293e-01;AF1=1;AC1=2;DP4=0,0,24,17;MQ=60;FQ=-150	GT:PL:GQ	1/1:255,123,0:99
Tb927_01_v4	230683	.	G	A	222	.	DP=35;VDB=2.555981e-01;AF1=1;AC1=2;DP4=0,0,19,16;MQ=60;FQ=-132	GT:PL:GQ	1/1:255,105,0:99
Tb927_01_v4	230693	.	T	A	225	.	DP=35;VDB=1.984399e-01;RPB=6.473652e-01;AF1=0.5;AC1=1;DP4=8,6,12,8;MQ=60;FQ=199;PV4=1,1,1,0.5	GT:PL:GQ	0/1:255,0,226:99
Tb927_01_v4	230779	.	C	T	222	.	DP=35;VDB=2.776719e-01;AF1=1;AC1=2;DP4=0,0,12,17;MQ=60;FQ=-114	GT:PL:GQ	1/1:255,87,0:99
Tb927_01_v4	231030	.	C	T	201	.	DP=41;VDB=1.552347e-01;RPB=-1.388675e+00;AF1=0.5;AC1=1;DP4=9,9,3,17;MQ=60;FQ=204;PV4=0.035,0.44,1,1	GT:PL:GQ	0/1:231,0,255:99
Tb927_01_v4	231185	.	A	C	197	.	DP=36;VDB=1.661572e-01;RPB=1.060660e+00;AF1=0.5;AC1=1;DP4=13,8,7,7;MQ=60;FQ=200;PV4=0.51,0.46,1,1	GT:PL:GQ	0/1:227,0,255:99
Tb927_01_v4	231445	.	G	A	28	.	DP=29;VDB=3.723926e-02;RPB=3.611111e-01;AF1=0.5;AC1=1;DP4=8,10,3,5;MQ=60;FQ=31;PV4=1,8e-10,1,1	GT:PL:GQ	0/1:58,0,255:61
Tb927_01_v4	231479	.	A	G	136	.	DP=41;VDB=1.403193e-01;RPB=-4.560797e-01;AF1=0.5;AC1=1;DP4=15,15,6,5;MQ=60;FQ=139;PV4=1,1,1,1	GT:PL:GQ	0/1:166,0,255:99
Tb927_01_v4	231493	.	C	T	190	.	DP=50;VDB=1.505488e-01;RPB=-9.878697e-01;AF1=0.5;AC1=1;DP4=15,19,9,7;MQ=60;FQ=193;PV4=0.55,0.46,1,0.21	GT:PL:GQ	0/1:220,0,255:99
Tb927_01_v4	231607	.	ggaagaa	ggaa	214	.	INDEL;IS=16,0.800000;DP=20;VDB=1.547295e-01;AF1=1;AC1=2;DP4=0,0,7,9;MQ=58;FQ=-82.5	GT:PL:GQ	1/1:255,48,0:93
Tb927_01_v4	231609	.	A	G	99.5	.	DP=4;VDB=5.358195e-02;AF1=1;AC1=2;DP4=0,0,2,2;MQ=60;FQ=-39	GT:PL:GQ	1/1:132,12,0:21
Tb927_01_v4	231619	.	G	.	8.63	.	DP=26;VDB=3.426357e-02;RPB=2.568232e+00;AF1=0.4984;AC1=1;DP4=10,13,1,2;MQ=59;FQ=-6.18;PV4=1,0.35,1,0.0079	PL	22
Tb927_01_v4	231700	.	G	C	215	.	DP=41;VDB=1.412361e-01;RPB=-8.071156e-01;AF1=0.5;AC1=1;DP4=14,10,6,11;MQ=60;FQ=218;PV4=0.21,0.22,1,1	GT:PL:GQ	0/1:245,0,255:99
Tb927_01_v4	231712	.	C	T	225	.	DP=49;VDB=1.730131e-01;RPB=-3.966672e-01;AF1=0.5;AC1=1;DP4=17,12,8,12;MQ=60;FQ=225;PV4=0.25,0.12,1,1	GT:PL:GQ	0/1:255,0,255:99
Tb927_01_v4	231748	.	G	A	225	.	DP=50;VDB=5.150009e-02;RPB=-2.725133e-01;AF1=0.5;AC1=1;DP4=12,15,10,13;MQ=60;FQ=225;PV4=1,0.049,1,0.018	GT:PL:GQ	0/1:255,0,255:99
Tb927_01_v4	231807	.	T	C	142	.	DP=26;VDB=1.289886e-01;RPB=1.556881e+00;AF1=0.5;AC1=1;DP4=6,10,5,4;MQ=60;FQ=145;PV4=0.43,0.29,1,1	GT:PL:GQ	0/1:172,0,255:99
Tb927_01_v4	231856	.	aatatatatatatata	aATatatatatatatata	214	.	INDEL;IS=15,0.652174;DP=23;VDB=1.722862e-01;AF1=1;AC1=2;DP4=0,0,9,6;MQ=60;FQ=-79.5	GT:PL:GQ	1/1:255,45,0:87
Tb927_01_v4	231866	.	T	A	8.44	.	DP=28;VDB=7.840000e-02;AF1=1;AC1=2;DP4=0,0,2,0;MQ=60;FQ=-33	GT:PL:GQ	1/1:39,6,0:8
Tb927_01_v4	231887	.	A	G	184	.	DP=38;VDB=1.470003e-01;RPB=-2.304412e+00;AF1=0.5;AC1=1;DP4=14,8,8,5;MQ=60;FQ=187;PV4=1,1,1,1	GT:PL:GQ	0/1:214,0,255:99
Tb927_01_v4	231964	.	C	T	210	.	DP=29;VDB=4.034059e-02;RPB=-8.492078e-01;AF1=0.5;AC1=1;DP4=8,6,7,6;MQ=60;FQ=209;PV4=1,1,1,0.24	GT:PL:GQ	0/1:240,0,239:99
Tb927_01_v4	232030	.	A	G	222	.	DP=41;VDB=2.218866e-01;AF1=1;AC1=2;DP4=0,0,18,22;MQ=60;FQ=-147	GT:PL:GQ	1/1:255,120,0:99
Tb927_01_v4	232064	.	C	A	79	.	DP=36;VDB=3.723926e-02;RPB=3.557766e+00;AF1=0.5;AC1=1;DP4=9,19,4,4;MQ=60;FQ=82;PV4=0.42,0.0014,1,0.025	GT:PL:GQ	0/1:109,0,255:99
Tb927_01_v4	232069	.	G	A	6.98	.	DP=34;VDB=2.335627e-02;RPB=3.230041e+00;AF1=0.4999;AC1=1;DP4=10,18,2,4;MQ=60;FQ=9.53;PV4=1,3.3e-09,1,0.0082	GT:PL:GQ	0/1:36,0,255:37
Tb927_01_v4	232140	.	C	T	225	.	DP=43;VDB=1.850543e-01;RPB=-2.301003e+00;AF1=0.5;AC1=1;DP4=10,13,8,12;MQ=60;FQ=225;PV4=1,0.09,1,0.36	GT:PL:GQ	0/1:255,0,255:99
Tb927_01_v4	232151	.	T	C	225	.	DP=46;VDB=1.779042e-01;RPB=-4.851597e-01;AF1=0.5;AC1=1;DP4=12,13,9,12;MQ=60;FQ=225;PV4=0.77,1,1,1	GT:PL:GQ	0/1:255,0,255:99
Tb927_01_v4	232362	.	C	A	185	.	DP=38;VDB=1.062105e-01;RPB=2.428351e+00;AF1=0.5;AC1=1;DP4=11,11,11,4;MQ=60;FQ=188;PV4=0.19,0.46,1,0.37	GT:PL:GQ	0/1:215,0,255:99
Tb927_01_v4	232371	.	A	G	192	.	DP=39;VDB=1.746832e-01;RPB=1.571874e+00;AF1=0.5;AC1=1;DP4=10,12,13,4;MQ=60;FQ=195;PV4=0.099,0.11,1,0.034	GT:PL:GQ	0/1:222,0,255:99
Tb927_01_v4	232561	.	A	C	218	.	DP=37;VDB=1.620102e-01;RPB=-9.599971e-01;AF1=0.5;AC1=1;DP4=11,9,11,6;MQ=59;FQ=220;PV4=0.74,0.055,0.45,1	GT:PL:GQ	0/1:248,0,255:99
Tb927_01_v4	232587	.	C	T	225	.	DP=39;VDB=2.602027e-02;RPB=3.211422e-01;AF1=0.5;AC1=1;DP4=11,8,11,8;MQ=54;FQ=225;PV4=1,1,1,1	GT:PL:GQ	0/1:255,0,255:99
Tb927_01_v4	232591	.	G	A	225	.	DP=41;VDB=1.248947e-01;RPB=-5.211785e-01;AF1=0.5;AC1=1;DP4=11,7,12,9;MQ=54;FQ=225;PV4=1,0.09,0.43,0.0053	GT:PL:GQ	0/1:255,0,255:99
Tb927_01_v4	232639	.	A	C	208	.	DP=37;VDB=1.985279e-01;RPB=-1.989419e+00;AF1=0.5;AC1=1;DP4=7,8,11,10;MQ=36;FQ=148;PV4=1,1,1,1	GT:PL:GQ	0/1:238,0,175:99
Tb927_01_v4	232894	.	T	C	120	.	DP=40;VDB=1.553287e-01;RPB=2.277650e+00;AF1=0.5;AC1=1;DP4=15,9,7,9;MQ=23;FQ=123;PV4=0.33,0.066,1,1	GT:PL:GQ	0/1:150,0,169:99
Tb927_01_v4	233386	.	T	G	222	.	DP=49;VDB=3.348066e-01;AF1=1;AC1=2;DP4=0,0,20,29;MQ=55;FQ=-175	GT:PL:GQ	1/1:255,148,0:99
Tb927_01_v4	233419	.	A	G	225	.	DP=49;VDB=2.304999e-01;RPB=1.250000e+00;AF1=0.5;AC1=1;DP4=17,7,12,13;MQ=53;FQ=225;PV4=0.15,0.085,0.032,0.24	GT:PL:GQ	0/1:255,0,255:99
Tb927_01_v4	233422	.	G	C	225	.	DP=48;VDB=2.291475e-01;RPB=1.396465e+00;AF1=0.5;AC1=1;DP4=16,6,12,13;MQ=53;FQ=225;PV4=0.14,0.39,0.016,0.14	GT:PL:GQ	0/1:255,0,255:99
Tb927_01_v4	233482	.	A	G	195	.	DP=54;VDB=1.981156e-01;RPB=-1.559699e-01;AF1=0.5;AC1=1;DP4=18,15,15,5;MQ=53;FQ=198;PV4=0.16,1,0.23,1	GT:PL:GQ	0/1:225,0,255:99
Tb927_01_v4	233603	.	T	C	225	.	DP=41;VDB=1.761371e-01;RPB=-5.806022e-01;AF1=0.5;AC1=1;DP4=12,10,7,10;MQ=60;FQ=225;PV4=0.52,1,0.095,1	GT:PL:GQ	0/1:255,0,255:99
Tb927_01_v4	233659	.	A	G	225	.	DP=43;VDB=1.182396e-01;RPB=-1.083541e+00;AF1=0.5;AC1=1;DP4=11,9,10,13;MQ=59;FQ=225;PV4=0.55,0.26,0.032,0.33	GT:PL:GQ	0/1:255,0,255:99
Tb927_01_v4	233903	.	A	G	185	.	DP=47;VDB=1.383415e-01;RPB=-3.983494e-01;AF1=0.5;AC1=1;DP4=16,15,8,7;MQ=60;FQ=188;PV4=1,0.18,1,1	GT:PL:GQ	0/1:215,0,255:99
Tb927_01_v4	233907	.	A	G	194	.	DP=46;VDB=1.393948e-01;RPB=-4.951876e-02;AF1=0.5;AC1=1;DP4=15,14,8,7;MQ=60;FQ=197;PV4=1,0.13,1,1	GT:PL:GQ	0/1:224,0,255:99
Tb927_01_v4	233911	.	T	C	211	.	DP=47;VDB=1.281755e-01;RPB=-6.088603e-01;AF1=0.5;AC1=1;DP4=16,14,9,8;MQ=60;FQ=214;PV4=1,1,1,0.17	GT:PL:GQ	0/1:241,0,255:99
Tb927_01_v4	234002	.	G	A	225	.	DP=46;VDB=2.739348e-01;RPB=-1.001315e+00;AF1=0.5;AC1=1;DP4=7,10,16,13;MQ=60;FQ=217;PV4=0.54,0.42,1,0.0043	GT:PL:GQ	0/1:255,0,244:99
Tb927_01_v4	234203	.	G	A	19.1	.	DP=23;VDB=1.356798e-02;RPB=-3.122762e+00;AF1=0.5;AC1=1;DP4=10,9,2,2;MQ=57;FQ=22;PV4=1,0.13,0.0019,4.2e-06	GT:PL:GQ	0/1:49,0,255:52
Tb927_01_v4	234251	.	A	C	188	.	DP=19;VDB=1.564990e-01;RPB=-3.464379e+00;AF1=0.5;AC1=1;DP4=1,5,4,9;MQ=48;FQ=87;PV4=1,1,0.0015,1	GT:PL:GQ	0/1:218,0,114:99
Tb927_01_v4	234595	.	C	T	62	.	DP=35;VDB=5.830149e-02;RPB=-1.059948e+00;AF1=0.5;AC1=1;DP4=13,10,12,0;MQ=40;FQ=65;PV4=0.0069,0.037,0.18,0.023	GT:PL:GQ	0/1:92,0,255:95
Tb927_01_v4	235034	.	G	C	225	.	DP=50;VDB=2.030989e-01;RPB=-3.505848e-01;AF1=0.5;AC1=1;DP4=10,16,10,13;MQ=53;FQ=225;PV4=0.78,1,0.45,0.2	GT:PL:GQ	0/1:255,0,255:99
Tb927_01_v4	235094	.	A	G	222	.	DP=49;VDB=3.114258e-01;AF1=1;AC1=2;DP4=0,0,25,24;MQ=49;FQ=-175	GT:PL:GQ	1/1:255,148,0:99
Tb927_01_v4	235100	.	G	A	222	.	DP=53;VDB=3.317949e-01;RPB=-2.022282e+00;AF1=1;AC1=2;DP4=0,2,24,26;MQ=50;FQ=-148;PV4=0.49,0.25,1,1	GT:PL:GQ	1/1:255,121,0:99
Tb927_01_v4	235201	.	T	C	202	.	DP=30;VDB=1.645070e-01;RPB=-1.725178e+00;AF1=0.5;AC1=1;DP4=13,3,10,4;MQ=59;FQ=192;PV4=0.67,1,0.16,0.24	GT:PL:GQ	0/1:232,0,219:99
Tb927_01_v4	235271	.	A	G	185	.	DP=28;VDB=2.616681e-02;RPB=1.341863e+00;AF1=0.5;AC1=1;DP4=5,10,8,4;MQ=59;FQ=188;PV4=0.13,1,0.38,0.055	GT:PL:GQ	0/1:215,0,244:99
Tb927_01_v4	235307	.	A	C	176	.	DP=32;VDB=1.340502e-01;RPB=6.399352e-01;AF1=0.5;AC1=1;DP4=7,13,5,6;MQ=59;FQ=179;PV4=0.71,1,0.11,1	GT:PL:GQ	0/1:206,0,255:99
Tb927_01_v4	235409	.	A	G	225	.	DP=64;VDB=7.954314e-02;RPB=7.822200e-01;AF1=0.5;AC1=1;DP4=18,17,14,15;MQ=60;FQ=225;PV4=1,1,1,1	GT:PL:GQ	0/1:255,0,255:99
Tb927_01_v4	235597	.	C	G	216	.	DP=40;VDB=1.374550e-01;RPB=-1.056443e+00;AF1=0.5;AC1=1;DP4=12,9,6,12;MQ=60;FQ=219;PV4=0.2,0.083,1,1	GT:PL:GQ	0/1:246,0,255:99
Tb927_01_v4	235905	.	A	G	162	.	DP=29;VDB=7.295659e-02;RPB=1.707825e-01;AF1=0.5;AC1=1;DP4=7,8,3,9;MQ=60;FQ=165;PV4=0.42,0.47,1,1	GT:PL:GQ	0/1:192,0,247:99
Tb927_01_v4	236100	.	T	C	156	.	DP=48;VDB=1.296036e-01;RPB=7.587212e-02;AF1=0.5;AC1=1;DP4=12,16,8,11;MQ=31;FQ=159;PV4=1,1,0.22,1	GT:PL:GQ	0/1:186,0,255:99
Tb927_01_v4	236241	.	T	C	146	.	DP=32;VDB=1.474804e-01;RPB=-2.071948e+00;AF1=0.5;AC1=1;DP4=10,9,7,6;MQ=36;FQ=149;PV4=1,1,0.013,1	GT:PL:GQ	0/1:176,0,255:99
Tb927_01_v4	236628	.	C	G	225	.	DP=44;VDB=1.427072e-01;RPB=-1.232086e+00;AF1=0.5;AC1=1;DP4=10,15,10,9;MQ=60;FQ=225;PV4=0.54,0.043,0.051,0.28	GT:PL:GQ	0/1:255,0,255:99
Tb927_01_v4	236757	.	A	G	225	.	DP=39;VDB=1.737263e-01;RPB=-3.816520e-01;AF1=0.5;AC1=1;DP4=5,12,8,13;MQ=59;FQ=214;PV4=0.73,0.22,0.12,1	GT:PL:GQ	0/1:255,0,241:99
Tb927_01_v4	237129	.	C	T	225	.	DP=43;VDB=1.720354e-01;RPB=-1.281244e+00;AF1=0.5;AC1=1;DP4=9,8,13,12;MQ=60;FQ=225;PV4=1,0.014,1,0.026	GT:PL:GQ	0/1:255,0,255:99
Tb927_01_v4	237746	.	A	G	225	.	DP=52;VDB=2.011949e-01;RPB=1.361345e+00;AF1=0.5;AC1=1;DP4=9,21,10,12;MQ=60;FQ=225;PV4=0.38,0.12,1,1	GT:PL:GQ	0/1:255,0,255:99
Tb927_01_v4	238309	.	C	T	225	.	DP=46;VDB=2.316447e-01;RPB=5.650413e-01;AF1=0.5;AC1=1;DP4=11,9,18,8;MQ=60;FQ=225;PV4=0.37,0.13,1,0.16	GT:PL:GQ	0/1:255,0,255:99
Tb927_01_v4	238400	.	T	C	222	.	DP=52;VDB=3.625791e-01;AF1=1;AC1=2;DP4=0,0,29,23;MQ=60;FQ=-184	GT:PL:GQ	1/1:255,157,0:99
Tb927_01_v4	238650	.	C	T	225	.	DP=44;VDB=2.674454e-01;RPB=-6.407116e-01;AF1=0.5;AC1=1;DP4=8,8,11,16;MQ=60;FQ=215;PV4=0.75,0.016,1,0.013	GT:PL:GQ	0/1:255,0,242:99
Tb927_01_v4	238672	.	T	C	210	.	DP=49;VDB=1.831656e-01;RPB=1.228746e+00;AF1=0.5;AC1=1;DP4=15,16,9,8;MQ=60;FQ=213;PV4=1,1,1,0.36	GT:PL:GQ	0/1:240,0,255:99
Tb927_01_v4	238687	.	G	A	225	.	DP=44;VDB=7.457452e-02;RPB=-8.693183e-01;AF1=0.5;AC1=1;DP4=8,6,15,15;MQ=60;FQ=187;PV4=0.75,0.014,1,1	GT:PL:GQ	0/1:255,0,214:99
Tb927_01_v4	239058	.	T	C	225	.	DP=34;VDB=1.290944e-01;RPB=-1.718526e-01;AF1=0.5;AC1=1;DP4=3,8,9,13;MQ=60;FQ=141;PV4=0.7,1,1,0.34	GT:PL:GQ	0/1:255,0,168:99
Tb927_01_v4	239432	.	C	A	225	.	DP=34;VDB=1.391135e-01;RPB=1.382212e+00;AF1=0.5;AC1=1;DP4=8,6,12,8;MQ=60;FQ=212;PV4=1,0.023,1,0.42	GT:PL:GQ	0/1:255,0,239:99
Tb927_01_v4	239607	.	G	A	205	.	DP=53;VDB=1.683690e-01;RPB=9.737260e-01;AF1=0.5;AC1=1;DP4=21,13,12,7;MQ=60;FQ=208;PV4=1,0.36,1,0.45	GT:PL:GQ	0/1:235,0,255:99
Tb927_01_v4	239635	.	G	T	215	.	DP=55;VDB=1.045831e-01;RPB=-7.260987e-01;AF1=0.5;AC1=1;DP4=20,15,12,8;MQ=60;FQ=218;PV4=1,0.084,1,1	GT:PL:GQ	0/1:245,0,255:99
Tb927_01_v4	239656	.	G	A	213	.	DP=50;VDB=9.238401e-02;RPB=-1.384209e+00;AF1=0.5;AC1=1;DP4=16,12,8,10;MQ=60;FQ=216;PV4=0.55,0.035,1,1	GT:PL:GQ	0/1:243,0,255:99
Tb927_01_v4	239942	.	T	C	225	.	DP=53;VDB=1.547773e-01;RPB=1.008059e+00;AF1=0.5;AC1=1;DP4=7,18,15,11;MQ=60;FQ=225;PV4=0.048,1,1,0.19	GT:PL:GQ	0/1:255,0,255:99
Tb927_01_v4	239965	.	G	A	225	.	DP=52;VDB=1.326663e-01;RPB=1.902227e+00;AF1=0.5;AC1=1;DP4=12,19,12,9;MQ=60;FQ=225;PV4=0.26,1,1,1	GT:PL:GQ	0/1:255,0,255:99
Tb927_01_v4	240108	.	C	T	225	.	DP=56;VDB=2.662253e-01;RPB=-1.073338e+00;AF1=0.5;AC1=1;DP4=12,16,14,14;MQ=60;FQ=225;PV4=0.79,1,1,1	GT:PL:GQ	0/1:255,0,255:99
Tb927_01_v4	240260	.	A	G	225	.	DP=42;VDB=2.092289e-01;RPB=-3.177054e-01;AF1=0.5;AC1=1;DP4=6,12,14,10;MQ=60;FQ=224;PV4=0.13,0.44,1,1	GT:PL:GQ	0/1:255,0,254:99
Tb927_01_v4	240276	.	A	G	225	.	DP=48;VDB=2.619311e-01;RPB=6.169083e-01;AF1=0.5;AC1=1;DP4=5,15,15,13;MQ=60;FQ=217;PV4=0.075,1,1,0.15	GT:PL:GQ	0/1:255,0,244:99
Tb927_01_v4	240281	.	C	T	225	.	DP=44;VDB=1.028178e-01;RPB=4.360492e-01;AF1=0.5;AC1=1;DP4=13,11,5,15;MQ=60;FQ=225;PV4=0.069,1,1,0.067	GT:PL:GQ	0/1:255,0,255:99
Tb927_01_v4	240305	.	A	G	225	.	DP=40;VDB=1.051750e-01;RPB=1.350461e+00;AF1=0.5;AC1=1;DP4=7,10,12,9;MQ=60;FQ=202;PV4=0.51,1,1,1	GT:PL:GQ	0/1:255,0,229:99
Tb927_01_v4	240310	.	G	T	225	.	DP=38;VDB=1.881203e-01;RPB=1.021816e+00;AF1=0.5;AC1=1;DP4=7,12,9,10;MQ=60;FQ=225;PV4=0.74,0.35,1,1	GT:PL:GQ	0/1:255,0,255:99
Tb927_01_v4	240346	.	T	C	222	.	DP=35;VDB=2.854843e-01;AF1=1;AC1=2;DP4=0,0,16,19;MQ=60;FQ=-132	GT:PL:GQ	1/1:255,105,0:99
Tb927_01_v4	240376	.	T	G	218	.	DP=45;VDB=1.923127e-01;RPB=-1.232086e+00;AF1=0.5;AC1=1;DP4=11,14,10,9;MQ=60;FQ=220;PV4=0.76,0.12,1,1	GT:PL:GQ	0/1:248,0,255:99
Tb927_01_v4	240555	.	C	A	225	.	DP=57;VDB=2.584490e-01;RPB=1.240375e+00;AF1=0.5;AC1=1;DP4=13,17,12,14;MQ=60;FQ=225;PV4=1,0.14,1,0.33	GT:PL:GQ	0/1:255,0,255:99
Tb927_01_v4	240948	.	G	A	225	.	DP=54;VDB=2.202222e-01;RPB=1.434302e+00;AF1=0.5;AC1=1;DP4=12,13,16,12;MQ=60;FQ=225;PV4=0.59,0.043,1,0.28	GT:PL:GQ	0/1:255,0,255:99
Tb927_01_v4	241149	.	C	T	222	.	DP=59;VDB=2.423146e-01;AF1=1;AC1=2;DP4=0,0,29,28;MQ=60;FQ=-199	GT:PL:GQ	1/1:255,172,0:99
Tb927_01_v4	241272	.	A	C	222	.	DP=50;VDB=3.232428e-01;AF1=1;AC1=2;DP4=0,0,26,24;MQ=60;FQ=-178	GT:PL:GQ	1/1:255,151,0:99
Tb927_01_v4	241427	.	G	A	222	.	DP=41;VDB=3.312319e-01;AF1=1;AC1=2;DP4=0,0,20,21;MQ=60;FQ=-150	GT:PL:GQ	1/1:255,123,0:99
Tb927_01_v4	241434	.	C	T	222	.	DP=36;VDB=9.251772e-02;AF1=1;AC1=2;DP4=0,0,18,18;MQ=60;FQ=-135	GT:PL:GQ	1/1:255,108,0:99
Tb927_01_v4	241807	.	A	T	225	.	DP=42;VDB=8.142475e-02;RPB=2.219844e+00;AF1=0.5;AC1=1;DP4=14,4,9,14;MQ=60;FQ=206;PV4=0.025,0.18,1,0.48	GT:PL:GQ	0/1:255,0,233:99
Tb927_01_v4	241917	.	G	A	225	.	DP=54;VDB=2.009933e-01;RPB=6.516230e-01;AF1=0.5;AC1=1;DP4=12,12,13,15;MQ=60;FQ=225;PV4=1,1,1,1	GT:PL:GQ	0/1:255,0,255:99
Tb927_01_v4	241977	.	C	T	222	.	DP=51;VDB=3.086974e-01;AF1=1;AC1=2;DP4=0,0,21,29;MQ=60;FQ=-178	GT:PL:GQ	1/1:255,151,0:99
Tb927_01_v4	242048	.	T	G	222	.	DP=54;VDB=3.411167e-01;AF1=1;AC1=2;DP4=0,0,27,26;MQ=60;FQ=-187	GT:PL:GQ	1/1:255,160,0:99
Tb927_01_v4	242087	.	A	G	222	.	DP=56;VDB=3.648845e-01;AF1=1;AC1=2;DP4=0,0,31,23;MQ=60;FQ=-190	GT:PL:GQ	1/1:255,163,0:99
Tb927_01_v4	242414	.	T	C	225	.	DP=46;VDB=2.079431e-01;RPB=3.994475e-01;AF1=0.5;AC1=1;DP4=5,16,8,15;MQ=60;FQ=225;PV4=0.52,1,1,1	GT:PL:GQ	0/1:255,0,255:99
Tb927_01_v4	242434	.	G	A	225	.	DP=45;VDB=1.211337e-01;RPB=-6.523849e-01;AF1=0.5;AC1=1;DP4=5,13,7,18;MQ=60;FQ=218;PV4=1,0.1,1,0.096	GT:PL:GQ	0/1:255,0,245:99
Tb927_01_v4	242437	.	G	C	225	.	DP=45;VDB=2.167536e-01;RPB=-2.584921e-01;AF1=0.5;AC1=1;DP4=5,13,6,19;MQ=60;FQ=219;PV4=1,0.12,1,0.19	GT:PL:GQ	0/1:255,0,246:99
Tb927_01_v4	242818	.	A	G	222	.	DP=44;VDB=3.425257e-01;AF1=1;AC1=2;DP4=0,0,26,18;MQ=60;FQ=-159	GT:PL:GQ	1/1:255,132,0:99
Tb927_01_v4	242830	.	C	A	225	.	DP=53;VDB=1.730328e-01;RPB=-1.129793e+00;AF1=0.5;AC1=1;DP4=17,10,15,11;MQ=60;FQ=225;PV4=0.78,0.17,1,1	GT:PL:GQ	0/1:255,0,255:99
Tb927_01_v4	242920	.	C	T	225	.	DP=49;VDB=2.216156e-01;RPB=-1.432389e+00;AF1=0.5;AC1=1;DP4=13,10,14,12;MQ=60;FQ=225;PV4=1,0.33,1,1	GT:PL:GQ	0/1:255,0,255:99
Tb927_01_v4	242987	.	C	T	225	.	DP=56;VDB=2.967626e-01;RPB=1.125303e+00;AF1=0.5;AC1=1;DP4=8,14,13,20;MQ=60;FQ=225;PV4=1,0.063,1,1	GT:PL:GQ	0/1:255,0,255:99
Tb927_01_v4	243166	.	A	G	225	.	DP=42;VDB=6.407029e-02;RPB=-7.748113e-01;AF1=0.5;AC1=1;DP4=9,13,6,12;MQ=60;FQ=225;PV4=0.75,1,1,0.35	GT:PL:GQ	0/1:255,0,255:99
Tb927_01_v4	243280	.	G	A	225	.	DP=58;VDB=1.008514e-01;RPB=2.610648e+00;AF1=0.5;AC1=1;DP4=18,16,11,12;MQ=60;FQ=225;PV4=0.79,1,1,0.21	GT:PL:GQ	0/1:255,0,255:99
Tb927_01_v4	243322	.	A	G	225	.	DP=60;VDB=2.062878e-01;RPB=-2.408971e-01;AF1=0.5;AC1=1;DP4=19,17,12,11;MQ=60;FQ=225;PV4=1,1,1,1	GT:PL:GQ	0/1:255,0,255:99
Tb927_01_v4	243508	.	T	G	225	.	DP=61;VDB=2.754336e-01;RPB=-2.292860e+00;AF1=0.5;AC1=1;DP4=17,14,18,11;MQ=60;FQ=225;PV4=0.61,0.3,1,0.047	GT:PL:GQ	0/1:255,0,255:99
Tb927_01_v4	243516	.	C	G	225	.	DP=61;VDB=2.729802e-01;RPB=-2.243281e+00;AF1=0.5;AC1=1;DP4=18,13,19,11;MQ=60;FQ=225;PV4=0.79,0.077,1,1	GT:PL:GQ	0/1:255,0,255:99
Tb927_01_v4	243691	.	C	A	225	.	DP=53;VDB=2.600410e-01;RPB=-5.746880e-01;AF1=0.5;AC1=1;DP4=11,14,12,14;MQ=60;FQ=225;PV4=1,0.055,1,1	GT:PL:GQ	0/1:255,0,255:99
Tb927_01_v4	243697	.	T	C	225	.	DP=50;VDB=5.333428e-02;RPB=1.097139e+00;AF1=0.5;AC1=1;DP4=12,12,11,15;MQ=60;FQ=225;PV4=0.78,0.11,1,0.052	GT:PL:GQ	0/1:255,0,255:99
Tb927_01_v4	244107	.	C	T	225	.	DP=55;VDB=1.730528e-02;RPB=-7.382431e-01;AF1=0.5;AC1=1;DP4=8,16,16,15;MQ=60;FQ=225;PV4=0.27,1,1,1	GT:PL:GQ	0/1:255,0,255:99
Tb927_01_v4	244131	.	T	C	225	.	DP=51;VDB=2.781159e-01;RPB=-1.798831e+00;AF1=0.5;AC1=1;DP4=6,13,16,15;MQ=60;FQ=215;PV4=0.24,1,1,1	GT:PL:GQ	0/1:255,0,242:99
Tb927_01_v4	244159	.	T	C	225	.	DP=55;VDB=2.540170e-01;RPB=1.774364e+00;AF1=0.5;AC1=1;DP4=7,14,16,17;MQ=60;FQ=224;PV4=0.4,1,1,1	GT:PL:GQ	0/1:255,0,254:99
Tb927_01_v4	244180	.	G	A	225	.	DP=57;VDB=2.707061e-01;RPB=1.433848e+00;AF1=0.5;AC1=1;DP4=13,15,17,11;MQ=60;FQ=225;PV4=0.42,0.23,1,1	GT:PL:GQ	0/1:255,0,255:99
Tb927_01_v4	244285	.	A	G	225	.	DP=58;VDB=2.736452e-01;RPB=1.091189e-01;AF1=0.5;AC1=1;DP4=16,11,17,14;MQ=60;FQ=225;PV4=0.79,0.21,1,1	GT:PL:GQ	0/1:255,0,255:99
Tb927_01_v4	244346	.	G	A	225	.	DP=52;VDB=2.404115e-01;RPB=-7.133588e-01;AF1=0.5;AC1=1;DP4=17,5,17,11;MQ=60;FQ=223;PV4=0.24,0.091,1,1	GT:PL:GQ	0/1:255,0,252:99
Tb927_01_v4	244377	.	G	C	225	.	DP=57;VDB=2.771673e-01;RPB=4.591244e-01;AF1=0.5;AC1=1;DP4=19,8,16,13;MQ=60;FQ=225;PV4=0.28,0.067,1,1	GT:PL:GQ	0/1:255,0,255:99
Tb927_01_v4	244476	.	T	C	142	.	DP=29;VDB=1.390267e-01;RPB=3.236377e+00;AF1=0.5;AC1=1;DP4=9,9,7,3;MQ=47;FQ=145;PV4=0.43,0.41,1,1	GT:PL:GQ	0/1:172,0,255:99
Tb927_01_v4	244477	.	C	T	143	.	DP=29;VDB=1.390166e-01;RPB=3.428163e+00;AF1=0.5;AC1=1;DP4=9,9,7,3;MQ=47;FQ=146;PV4=0.43,1,1,1	GT:PL:GQ	0/1:173,0,255:99
Tb927_01_v4	245091	.	C	.	24	.	DP=8;RPB=-8.141118e-01;AF1=0.4282;AC1=1;DP4=5,2,1,0;MQ=34;FQ=-21;PV4=1,1,0.45,0.18	PL	6
Tb927_01_v4	245107	.	T	C	69	.	DP=13;VDB=6.970230e-02;RPB=-1.166045e+00;AF1=0.5;AC1=1;DP4=4,3,4,1;MQ=50;FQ=72;PV4=0.58,0.44,1,0.37	GT:PL:GQ	0/1:99,0,150:99
Tb927_01_v4	245149	.	T	C	181	.	DP=32;VDB=1.665297e-01;RPB=2.078527e-02;AF1=0.5;AC1=1;DP4=10,6,6,8;MQ=58;FQ=184;PV4=0.46,0.0066,0.36,0.4	GT:PL:GQ	0/1:211,0,255:99
Tb927_01_v4	245166	.	C	G	225	.	DP=41;VDB=1.964796e-01;RPB=1.307217e-02;AF1=0.5;AC1=1;DP4=7,12,10,12;MQ=59;FQ=225;PV4=0.75,0.091,0.21,1	GT:PL:GQ	0/1:255,0,255:99
Tb927_01_v4	245220	.	T	C	225	.	DP=57;VDB=2.694435e-01;RPB=2.175971e-01;AF1=0.5;AC1=1;DP4=7,17,11,19;MQ=60;FQ=225;PV4=0.77,1,1,1	GT:PL:GQ	0/1:255,0,255:99
Tb927_01_v4	245237	.	T	C	225	.	DP=58;VDB=1.930588e-01;RPB=-7.581588e-01;AF1=0.5;AC1=1;DP4=14,17,8,17;MQ=60;FQ=225;PV4=0.41,1,1,1	GT:PL:GQ	0/1:255,0,255:99
Tb927_01_v4	245265	.	T	C	225	.	DP=48;VDB=4.151431e-02;RPB=4.433225e-01;AF1=0.5;AC1=1;DP4=15,9,10,14;MQ=60;FQ=225;PV4=0.25,0.2,1,0.057	GT:PL:GQ	0/1:255,0,255:99
Tb927_01_v4	245322	.	T	C	224	.	DP=40;VDB=1.552318e-01;RPB=-2.590468e-01;AF1=0.5;AC1=1;DP4=10,10,9,8;MQ=60;FQ=224;PV4=1,1,1,1	GT:PL:GQ	0/1:254,0,255:99
Tb927_01_v4	245404	.	C	T	225	.	DP=44;VDB=9.066038e-02;RPB=1.732412e+00;AF1=0.5;AC1=1;DP4=9,11,14,10;MQ=60;FQ=225;PV4=0.55,0.25,1,1	GT:PL:GQ	0/1:255,0,255:99
Tb927_01_v4	245473	.	C	T	199	.	DP=35;VDB=1.642359e-01;RPB=-1.213954e+00;AF1=0.5;AC1=1;DP4=11,8,11,4;MQ=60;FQ=202;PV4=0.48,1,1,0.31	GT:PL:GQ	0/1:229,0,255:99
Tb927_01_v4	245551	.	T	C	220	.	DP=39;VDB=1.577423e-01;RPB=2.690596e-01;AF1=0.5;AC1=1;DP4=13,9,10,7;MQ=60;FQ=222;PV4=1,0.12,1,0.18	GT:PL:GQ	0/1:250,0,255:99
Tb927_01_v4	245670	.	A	G	225	.	DP=45;VDB=9.583483e-02;RPB=3.768865e-01;AF1=0.5;AC1=1;DP4=18,7,8,12;MQ=60;FQ=225;PV4=0.039,0.015,1,1	GT:PL:GQ	0/1:255,0,255:99
Tb927_01_v4	246056	.	T	C	225	.	DP=46;VDB=1.915134e-02;RPB=9.422899e-01;AF1=0.5;AC1=1;DP4=10,13,8,14;MQ=60;FQ=225;PV4=0.76,1,1,1	GT:PL:GQ	0/1:255,0,255:99
Tb927_01_v4	246104	.	C	T	225	.	DP=66;VDB=8.609158e-02;RPB=1.817095e+00;AF1=0.5;AC1=1;DP4=15,23,14,13;MQ=60;FQ=225;PV4=0.45,0.093,1,0.36	GT:PL:GQ	0/1:255,0,255:99
Tb927_01_v4	246276	.	T	A	225	.	DP=40;VDB=1.461702e-01;RPB=-6.292716e-01;AF1=0.5;AC1=1;DP4=9,8,12,11;MQ=60;FQ=225;PV4=1,0.29,1,1	GT:PL:GQ	0/1:255,0,255:99
Tb927_01_v4	246442	.	A	G	160	.	DP=39;VDB=3.557977e-02;RPB=-1.201947e+00;AF1=0.5;AC1=1;DP4=10,17,7,5;MQ=60;FQ=163;PV4=0.3,0.32,1,1	GT:PL:GQ	0/1:190,0,255:99
Tb927_01_v4	246456	.	G	A	225	.	DP=40;VDB=2.533000e-01;RPB=2.239691e+00;AF1=0.5;AC1=1;DP4=8,6,8,17;MQ=60;FQ=195;PV4=0.18,0.19,1,1	GT:PL:GQ	0/1:255,0,222:99
Tb927_01_v4	246565	.	C	T	225	.	DP=39;VDB=2.201254e-01;RPB=-1.515544e+00;AF1=0.5;AC1=1;DP4=7,8,15,9;MQ=60;FQ=216;PV4=0.51,0.029,1,0.33	GT:PL:GQ	0/1:255,0,243:99
Tb927_01_v4	246881	.	G	A	184	.	DP=46;VDB=1.650952e-01;RPB=1.991747e+00;AF1=0.5;AC1=1;DP4=18,13,8,7;MQ=60;FQ=187;PV4=1,0.16,1,1	GT:PL:GQ	0/1:214,0,255:99
Tb927_01_v4	247238	.	C	T	222	.	DP=42;VDB=3.220483e-01;AF1=1;AC1=2;DP4=0,0,16,25;MQ=60;FQ=-150	GT:PL:GQ	1/1:255,123,0:99
Tb927_01_v4	247255	.	A	C	225	.	DP=43;VDB=1.688515e-01;RPB=4.276476e-01;AF1=0.5;AC1=1;DP4=7,14,11,10;MQ=60;FQ=225;PV4=0.35,0.071,1,0.24	GT:PL:GQ	0/1:255,0,255:99
Tb927_01_v4	247273	.	A	G	222	.	DP=44;VDB=3.399997e-01;AF1=1;AC1=2;DP4=0,0,20,23;MQ=60;FQ=-156	GT:PL:GQ	1/1:255,129,0:99
Tb927_01_v4	247323	.	C	G	225	.	DP=47;VDB=2.572765e-01;RPB=1.172604e-01;AF1=0.5;AC1=1;DP4=12,10,12,13;MQ=60;FQ=225;PV4=0.77,0.31,1,0.39	GT:PL:GQ	0/1:255,0,255:99
Tb927_01_v4	247411	.	G	A	222	.	DP=53;VDB=3.488549e-01;AF1=1;AC1=2;DP4=0,0,24,28;MQ=60;FQ=-184	GT:PL:GQ	1/1:255,157,0:99
Tb927_01_v4	247504	.	A	G	222	.	DP=45;VDB=1.047213e-01;AF1=1;AC1=2;DP4=0,0,27,16;MQ=60;FQ=-156	GT:PL:GQ	1/1:255,129,0:99
Tb927_01_v4	247635	.	T	C	222	.	DP=40;VDB=2.615376e-01;AF1=1;AC1=2;DP4=0,0,20,19;MQ=60;FQ=-144	GT:PL:GQ	1/1:255,117,0:99
Tb927_01_v4	247754	.	T	C	222	.	DP=47;VDB=1.159367e-01;AF1=1;AC1=2;DP4=0,0,20,27;MQ=60;FQ=-168	GT:PL:GQ	1/1:255,141,0:99
Tb927_01_v4	247968	.	C	T	225	.	DP=47;VDB=1.769545e-01;RPB=3.091410e-01;AF1=0.5;AC1=1;DP4=6,16,11,14;MQ=60;FQ=225;PV4=0.36,1,1,0.34	GT:PL:GQ	0/1:255,0,255:99
Tb927_01_v4	248450	.	C	T	222	.	DP=51;VDB=7.271416e-02;AF1=1;AC1=2;DP4=0,0,27,23;MQ=60;FQ=-178	GT:PL:GQ	1/1:255,151,0:99
Tb927_01_v4	248547	.	C	A	222	.	DP=36;VDB=2.949718e-01;AF1=1;AC1=2;DP4=0,0,15,20;MQ=60;FQ=-132	GT:PL:GQ	1/1:255,105,0:99
Tb927_01_v4	248620	.	C	T	218	.	DP=35;VDB=1.784580e-01;RPB=9.437293e-01;AF1=0.5;AC1=1;DP4=12,7,6,10;MQ=60;FQ=220;PV4=0.18,1,1,0.45	GT:PL:GQ	0/1:248,0,255:99
Tb927_01_v4	248725	.	T	C	222	.	DP=45;VDB=3.389800e-01;AF1=1;AC1=2;DP4=0,0,19,26;MQ=60;FQ=-162	GT:PL:GQ	1/1:255,135,0:99
Tb927_01_v4	249201	.	G	A	225	.	DP=35;VDB=1.353478e-01;RPB=1.006650e+00;AF1=0.5;AC1=1;DP4=8,9,6,12;MQ=60;FQ=225;PV4=0.5,1,1,1	GT:PL:GQ	0/1:255,0,255:99
Tb927_01_v4	249312	.	A	G	222	.	DP=34;VDB=3.787607e-02;AF1=1;AC1=2;DP4=0,0,22,11;MQ=60;FQ=-126	GT:PL:GQ	1/1:255,99,0:99
Tb927_01_v4	249390	.	A	G	222	.	DP=26;VDB=2.625057e-01;AF1=1;AC1=2;DP4=0,0,15,11;MQ=60;FQ=-105	GT:PL:GQ	1/1:255,78,0:99
Tb927_01_v4	249490	.	G	A	225	.	DP=54;VDB=1.805628e-02;RPB=4.556478e-01;AF1=0.5;AC1=1;DP4=11,18,12,12;MQ=60;FQ=225;PV4=0.42,0.067,1,1	GT:PL:GQ	0/1:255,0,255:99
Tb927_01_v4	249585	.	T	C	222	.	DP=41;VDB=2.785467e-01;AF1=1;AC1=2;DP4=0,0,19,22;MQ=60;FQ=-150	GT:PL:GQ	1/1:255,123,0:99
Tb927_01_v4	249882	.	A	C	222	.	DP=44;VDB=8.588073e-02;AF1=1;AC1=2;DP4=0,0,21,23;MQ=60;FQ=-159	GT:PL:GQ	1/1:255,132,0:99
Tb927_01_v4	249969	.	C	T	222	.	DP=40;VDB=3.155407e-01;AF1=1;AC1=2;DP4=0,0,22,17;MQ=60;FQ=-144	GT:PL:GQ	1/1:255,117,0:99
Tb927_01_v4	250047	.	A	G	222	.	DP=45;VDB=8.034080e-02;AF1=1;AC1=2;DP4=0,0,18,27;MQ=60;FQ=-162	GT:PL:GQ	1/1:255,135,0:99
Tb927_01_v4	250107	.	G	A	222	.	DP=51;VDB=3.209523e-01;AF1=1;AC1=2;DP4=0,0,23,28;MQ=60;FQ=-181	GT:PL:GQ	1/1:255,154,0:99
Tb927_01_v4	250236	.	T	C	225	.	DP=55;VDB=1.696164e-01;RPB=-6.057397e-01;AF1=0.5;AC1=1;DP4=13,19,12,11;MQ=60;FQ=225;PV4=0.42,1,1,1	GT:PL:GQ	0/1:255,0,255:99
Tb927_01_v4	250362	.	G	C	222	.	DP=39;VDB=3.129418e-01;AF1=1;AC1=2;DP4=0,0,19,20;MQ=60;FQ=-144	GT:PL:GQ	1/1:255,117,0:99
Tb927_01_v4	250629	.	C	T	222	.	DP=23;VDB=2.005843e-01;AF1=1;AC1=2;DP4=0,0,9,14;MQ=60;FQ=-96	GT:PL:GQ	1/1:255,69,0:99
Tb927_01_v4	250658	.	T	C	188	.	DP=17;VDB=4.966381e-03;AF1=1;AC1=2;DP4=0,0,5,8;MQ=60;FQ=-66	GT:PL:GQ	1/1:221,39,0:75
Tb927_01_v4	250659	.	T	A	208	.	DP=15;VDB=6.312006e-03;AF1=1;AC1=2;DP4=0,0,5,8;MQ=60;FQ=-66	GT:PL:GQ	1/1:241,39,0:75
Tb927_01_v4	250729	.	C	T	179	.	DP=36;VDB=1.547391e-01;RPB=-1.511729e+00;AF1=0.5;AC1=1;DP4=14,9,6,6;MQ=60;FQ=182;PV4=0.72,1,1,1	GT:PL:GQ	0/1:209,0,255:99
Tb927_01_v4	250799	.	A	G	222	.	DP=46;VDB=1.172092e-01;AF1=1;AC1=2;DP4=0,0,24,21;MQ=60;FQ=-162	GT:PL:GQ	1/1:255,135,0:99
Tb927_01_v4	250861	.	G	A	222	.	DP=54;VDB=3.812867e-01;AF1=1;AC1=2;DP4=0,0,29,25;MQ=60;FQ=-190	GT:PL:GQ	1/1:255,163,0:99
Tb927_01_v4	250923	.	T	A	222	.	DP=41;VDB=2.660264e-01;AF1=1;AC1=2;DP4=0,0,32,9;MQ=60;FQ=-150	GT:PL:GQ	1/1:255,123,0:99
Tb927_01_v4	250935	.	A	G	222	.	DP=39;VDB=1.230487e-01;AF1=1;AC1=2;DP4=0,0,31,8;MQ=60;FQ=-144	GT:PL:GQ	1/1:255,117,0:99
Tb927_01_v4	250938	.	A	C	222	.	DP=37;VDB=4.945168e-02;AF1=1;AC1=2;DP4=0,0,29,8;MQ=60;FQ=-138	GT:PL:GQ	1/1:255,111,0:99
Tb927_01_v4	250943	.	C	T	222	.	DP=36;VDB=5.675717e-02;AF1=1;AC1=2;DP4=0,0,28,7;MQ=60;FQ=-132	GT:PL:GQ	1/1:255,105,0:99
Tb927_01_v4	250958	.	T	C	222	.	DP=41;VDB=1.087134e-01;AF1=1;AC1=2;DP4=0,0,29,11;MQ=60;FQ=-147	GT:PL:GQ	1/1:255,120,0:99
Tb927_01_v4	251393	.	G	A	222	.	DP=52;VDB=4.619985e-02;AF1=1;AC1=2;DP4=0,0,27,25;MQ=60;FQ=-184	GT:PL:GQ	1/1:255,157,0:99
Tb927_01_v4	251492	.	A	G	222	.	DP=51;VDB=1.620547e-02;AF1=1;AC1=2;DP4=0,0,21,29;MQ=60;FQ=-178	GT:PL:GQ	1/1:255,151,0:99
Tb927_01_v4	251606	.	A	G	222	.	DP=63;VDB=2.246628e-01;AF1=1;AC1=2;DP4=0,0,33,29;MQ=60;FQ=-214	GT:PL:GQ	1/1:255,187,0:99
Tb927_01_v4	251823	.	T	C	222	.	DP=45;VDB=3.438381e-01;AF1=1;AC1=2;DP4=0,0,22,22;MQ=60;FQ=-159	GT:PL:GQ	1/1:255,132,0:99
Tb927_01_v4	251964	.	G	A	222	.	DP=48;VDB=2.242632e-01;AF1=1;AC1=2;DP4=0,0,25,23;MQ=60;FQ=-171	GT:PL:GQ	1/1:255,144,0:99
Tb927_01_v4	252000	.	A	G	222	.	DP=44;VDB=3.400403e-01;AF1=1;AC1=2;DP4=0,0,21,23;MQ=60;FQ=-159	GT:PL:GQ	1/1:255,132,0:99
Tb927_01_v4	252004	.	C	T	222	.	DP=44;VDB=2.610264e-01;AF1=1;AC1=2;DP4=0,0,21,22;MQ=60;FQ=-156	GT:PL:GQ	1/1:255,129,0:99
Tb927_01_v4	252014	.	G	A	222	.	DP=44;VDB=3.439495e-01;AF1=1;AC1=2;DP4=0,0,21,23;MQ=60;FQ=-159	GT:PL:GQ	1/1:255,132,0:99
Tb927_01_v4	252042	.	C	T	222	.	DP=37;VDB=1.909432e-01;AF1=1;AC1=2;DP4=0,0,18,18;MQ=60;FQ=-135	GT:PL:GQ	1/1:255,108,0:99
Tb927_01_v4	252129	.	C	T	222	.	DP=49;VDB=3.184192e-01;AF1=1;AC1=2;DP4=0,0,17,29;MQ=60;FQ=-165	GT:PL:GQ	1/1:255,138,0:99
Tb927_01_v4	252138	.	T	C	225	.	DP=49;VDB=1.405813e-01;RPB=-1.649310e+00;AF1=0.5;AC1=1;DP4=10,14,9,14;MQ=60;FQ=225;PV4=1,1,1,1	GT:PL:GQ	0/1:255,0,255:99
Tb927_01_v4	252245	.	C	T	225	.	DP=48;VDB=1.738340e-01;RPB=1.031879e+00;AF1=0.5;AC1=1;DP4=13,12,13,10;MQ=60;FQ=225;PV4=0.78,0.011,1,1	GT:PL:GQ	0/1:255,0,255:99
Tb927_01_v4	252251	.	A	T	225	.	DP=49;VDB=2.115457e-01;RPB=1.191988e+00;AF1=0.5;AC1=1;DP4=14,12,14,9;MQ=60;FQ=225;PV4=0.77,1,1,1	GT:PL:GQ	0/1:255,0,255:99
Tb927_01_v4	252320	.	T	C	225	.	DP=48;VDB=2.111232e-01;RPB=-1.073154e+00;AF1=0.5;AC1=1;DP4=12,11,14,11;MQ=60;FQ=225;PV4=1,0.052,1,1	GT:PL:GQ	0/1:255,0,255:99
Tb927_01_v4	252481	.	G	A	225	.	DP=40;VDB=1.757932e-01;RPB=-1.300969e+00;AF1=0.5;AC1=1;DP4=11,9,7,11;MQ=60;FQ=225;PV4=0.35,0.053,1,1	GT:PL:GQ	0/1:255,0,255:99
Tb927_01_v4	252582	.	A	G	186	.	DP=54;VDB=1.704658e-01;RPB=1.146075e+00;AF1=0.5;AC1=1;DP4=25,13,9,7;MQ=60;FQ=189;PV4=0.55,1,1,1	GT:PL:GQ	0/1:216,0,255:99
Tb927_01_v4	252655	.	T	A	225	.	DP=41;VDB=1.128977e-01;RPB=-1.134568e+00;AF1=0.5;AC1=1;DP4=11,10,9,11;MQ=60;FQ=225;PV4=0.76,0.068,1,1	GT:PL:GQ	0/1:255,0,255:99
Tb927_01_v4	252825	.	T	C	225	.	DP=54;VDB=1.686833e-01;RPB=2.049003e-01;AF1=0.5;AC1=1;DP4=12,16,11,14;MQ=60;FQ=225;PV4=1,0.33,1,0.26	GT:PL:GQ	0/1:255,0,255:99
Tb927_01_v4	253081	.	T	C	222	.	DP=53;VDB=3.748461e-01;AF1=1;AC1=2;DP4=0,0,29,24;MQ=60;FQ=-187	GT:PL:GQ	1/1:255,160,0:99
Tb927_01_v4	253228	.	T	C	148	.	DP=39;VDB=9.882445e-02;RPB=-1.340648e-01;AF1=0.5;AC1=1;DP4=12,14,2,11;MQ=60;FQ=151;PV4=0.083,1,1,1	GT:PL:GQ	0/1:178,0,255:99
Tb927_01_v4	253470	.	C	T	208	.	DP=37;VDB=1.762853e-01;RPB=-4.785713e-01;AF1=0.5;AC1=1;DP4=4,13,3,15;MQ=60;FQ=209;PV4=0.69,1,1,1	GT:PL:GQ	0/1:238,0,240:99
Tb927_01_v4	253481	.	T	C	225	.	DP=40;VDB=2.321449e-02;RPB=3.670159e-01;AF1=0.5;AC1=1;DP4=6,12,5,17;MQ=60;FQ=219;PV4=0.5,1,1,1	GT:PL:GQ	0/1:255,0,246:99
Tb927_01_v4	253490	.	G	T	225	.	DP=40;VDB=1.783214e-01;RPB=4.875114e-01;AF1=0.5;AC1=1;DP4=6,13,5,16;MQ=60;FQ=224;PV4=0.73,1,1,1	GT:PL:GQ	0/1:255,0,254:99
Tb927_01_v4	253607	.	G	A	225	.	DP=49;VDB=1.955202e-01;RPB=9.865824e-01;AF1=0.5;AC1=1;DP4=17,12,13,7;MQ=60;FQ=225;PV4=0.77,0.32,1,0.21	GT:PL:GQ	0/1:255,0,255:99
Tb927_01_v4	253678	.	C	A	222	.	DP=31;VDB=1.475604e-01;AF1=1;AC1=2;DP4=0,0,12,5;MQ=60;FQ=-78	GT:PL:GQ	1/1:255,51,0:99
Tb927_01_v4	253739	.	T	C	222	.	DP=18;VDB=8.821986e-02;AF1=1;AC1=2;DP4=0,0,4,14;MQ=60;FQ=-81	GT:PL:GQ	1/1:255,54,0:99
Tb927_01_v4	253760	.	C	A	36	.	DP=9;VDB=3.881056e-02;AF1=1;AC1=2;DP4=0,0,0,3;MQ=60;FQ=-36	GT:PL:GQ	1/1:68,9,0:16
Tb927_01_v4	253809	.	C	T	158	.	DP=9;VDB=1.297010e-01;AF1=1;AC1=2;DP4=0,0,8,1;MQ=60;FQ=-54	GT:PL:GQ	1/1:191,27,0:51
Tb927_01_v4	253883	.	G	C	222	.	DP=28;VDB=2.117365e-01;AF1=1;AC1=2;DP4=0,0,20,8;MQ=59;FQ=-111	GT:PL:GQ	1/1:255,84,0:99
Tb927_01_v4	253901	.	A	G	225	.	DP=35;VDB=1.359067e-02;RPB=-1.341089e+00;AF1=0.5;AC1=1;DP4=11,5,11,8;MQ=59;FQ=219;PV4=0.73,0.21,0.18,0.21	GT:PL:GQ	0/1:255,0,247:99
Tb927_01_v4	253940	.	C	T	145	.	DP=36;VDB=1.337574e-01;RPB=4.086347e-01;AF1=0.5;AC1=1;DP4=12,12,5,6;MQ=60;FQ=148;PV4=1,0.1,0.071,0.23	GT:PL:GQ	0/1:175,0,255:99
Tb927_01_v4	253943	.	A	G	222	.	DP=35;VDB=1.985480e-01;AF1=1;AC1=2;DP4=0,0,15,19;MQ=60;FQ=-129	GT:PL:GQ	1/1:255,102,0:99
Tb927_01_v4	253997	.	T	.	33	.	DP=38;AF1=0;AC1=0;DP4=1,0,0,0;MQ=60;FQ=-30	PL	0
Tb927_01_v4	253998	.	T	.	33	.	DP=37;AF1=0;AC1=0;DP4=1,0,0,0;MQ=60;FQ=-30	PL	0
Tb927_01_v4	254000	.	tgt	tt	105	.	INDEL;IS=37,0.973684;DP=38;VDB=2.765446e-01;AF1=1;AC1=2;DP4=0,0,18,18;MQ=60;FQ=-122	GT:PL:GQ	1/1:255,196,109:99
Tb927_01_v4	254001	.	G	.	28.2	.	DP=0;;AC1=2;FQ=-30	PL	0
Tb927_01_v4	254397	.	A	G	222	.	DP=42;VDB=3.046616e-01;AF1=1;AC1=2;DP4=0,0,13,29;MQ=60;FQ=-153	GT:PL:GQ	1/1:255,126,0:99
Tb927_01_v4	254415	.	A	G	222	.	DP=47;VDB=3.558821e-01;AF1=1;AC1=2;DP4=0,0,15,32;MQ=60;FQ=-168	GT:PL:GQ	1/1:255,141,0:99
Tb927_01_v4	254421	.	T	C	222	.	DP=45;VDB=1.987270e-01;AF1=1;AC1=2;DP4=0,0,13,31;MQ=60;FQ=-159	GT:PL:GQ	1/1:255,132,0:99
Tb927_01_v4	254480	.	A	G	222	.	DP=46;VDB=1.696080e-01;AF1=1;AC1=2;DP4=0,0,23,23;MQ=60;FQ=-165	GT:PL:GQ	1/1:255,138,0:99
Tb927_01_v4	254494	.	T	C	222	.	DP=44;VDB=1.334976e-01;AF1=1;AC1=2;DP4=0,0,21,21;MQ=60;FQ=-153	GT:PL:GQ	1/1:255,126,0:99
Tb927_01_v4	254516	.	A	C	222	.	DP=50;VDB=7.584523e-02;AF1=1;AC1=2;DP4=0,0,23,27;MQ=60;FQ=-178	GT:PL:GQ	1/1:255,151,0:99
Tb927_01_v4	254750	.	C	T	222	.	DP=45;VDB=5.039588e-02;AF1=1;AC1=2;DP4=0,0,28,16;MQ=60;FQ=-159	GT:PL:GQ	1/1:255,132,0:99
Tb927_01_v4	254812	.	C	T	222	.	DP=16;VDB=1.335471e-01;AF1=1;AC1=2;DP4=0,0,10,6;MQ=60;FQ=-75	GT:PL:GQ	1/1:255,48,0:93
Tb927_01_v4	254833	.	A	C	13.9	.	DP=14;VDB=8.859717e-05;AF1=1;AC1=2;DP4=0,0,2,0;MQ=60;FQ=-33	GT:PL:GQ	1/1:45,6,0:10
Tb927_01_v4	254895	.	C	T	222	.	DP=46;VDB=6.810427e-02;AF1=1;AC1=2;DP4=0,0,23,22;MQ=60;FQ=-162	GT:PL:GQ	1/1:255,135,0:99
Tb927_01_v4	255655	.	C	T	225	.	DP=37;VDB=1.798772e-01;RPB=1.425939e+00;AF1=0.5;AC1=1;DP4=13,6,9,8;MQ=60;FQ=225;PV4=0.5,0.058,1,0.34	GT:PL:GQ	0/1:255,0,255:99
Tb927_01_v4	255917	.	T	C	222	.	DP=50;VDB=2.602798e-01;AF1=1;AC1=2;DP4=0,0,23,27;MQ=60;FQ=-178	GT:PL:GQ	1/1:255,151,0:99
Tb927_01_v4	256122	.	G	A	225	.	DP=52;VDB=2.734520e-01;RPB=4.848814e-01;AF1=0.5;AC1=1;DP4=10,11,17,14;MQ=60;FQ=225;PV4=0.78,0.44,1,0.27	GT:PL:GQ	0/1:255,0,255:99
Tb927_01_v4	256346	.	A	T	222	.	DP=59;VDB=1.946224e-02;AF1=1;AC1=2;DP4=0,0,12,12;MQ=60;FQ=-99	GT:PL:GQ	1/1:255,72,0:99
Tb927_01_v4	256479	.	A	G	222	.	DP=33;VDB=2.810788e-01;AF1=1;AC1=2;DP4=0,0,18,14;MQ=60;FQ=-123	GT:PL:GQ	1/1:255,96,0:99
Tb927_01_v4	256482	.	G	A	222	.	DP=32;VDB=2.849589e-01;AF1=1;AC1=2;DP4=0,0,17,14;MQ=60;FQ=-120	GT:PL:GQ	1/1:255,93,0:99
Tb927_01_v4	256791	.	G	A	222	.	DP=58;VDB=3.245384e-01;AF1=1;AC1=2;DP4=0,0,24,32;MQ=60;FQ=-196	GT:PL:GQ	1/1:255,169,0:99
Tb927_01_v4	256832	.	G	A	222	.	DP=65;VDB=3.667547e-01;AF1=1;AC1=2;DP4=0,0,26,37;MQ=60;FQ=-217	GT:PL:GQ	1/1:255,190,0:99
Tb927_01_v4	257055	.	C	T	222	.	DP=49;VDB=1.230690e-01;AF1=1;AC1=2;DP4=0,0,25,24;MQ=60;FQ=-175	GT:PL:GQ	1/1:255,148,0:99
Tb927_01_v4	257181	.	C	T	222	.	DP=43;VDB=3.394820e-01;AF1=1;AC1=2;DP4=0,0,27,16;MQ=60;FQ=-156	GT:PL:GQ	1/1:255,129,0:99
Tb927_01_v4	257240	.	T	C	222	.	DP=48;VDB=3.581827e-01;AF1=1;AC1=2;DP4=0,0,23,25;MQ=60;FQ=-171	GT:PL:GQ	1/1:255,144,0:99
Tb927_01_v4	257285	.	G	A	222	.	DP=45;VDB=2.291424e-01;AF1=1;AC1=2;DP4=0,0,19,25;MQ=60;FQ=-159	GT:PL:GQ	1/1:255,132,0:99
Tb927_01_v4	257334	.	T	C	222	.	DP=50;VDB=3.566949e-01;AF1=1;AC1=2;DP4=0,0,13,35;MQ=60;FQ=-171	GT:PL:GQ	1/1:255,144,0:99
Tb927_01_v4	257926	.	G	A	222	.	DP=39;VDB=1.076010e-01;AF1=1;AC1=2;DP4=0,0,25,13;MQ=60;FQ=-141	GT:PL:GQ	1/1:255,114,0:99
Tb927_01_v4	257938	.	C	T	222	.	DP=40;VDB=1.160719e-02;AF1=1;AC1=2;DP4=0,0,25,14;MQ=60;FQ=-144	GT:PL:GQ	1/1:255,117,0:99
Tb927_01_v4	257997	.	C	T	222	.	DP=44;VDB=3.192746e-01;AF1=1;AC1=2;DP4=0,0,17,27;MQ=60;FQ=-159	GT:PL:GQ	1/1:255,132,0:99
Tb927_01_v4	258039	.	C	T	222	.	DP=35;VDB=1.809131e-01;AF1=1;AC1=2;DP4=0,0,10,23;MQ=60;FQ=-126	GT:PL:GQ	1/1:255,99,0:99
Tb927_01_v4	258044	.	G	A	222	.	DP=35;VDB=2.858122e-01;AF1=1;AC1=2;DP4=0,0,14,20;MQ=60;FQ=-129	GT:PL:GQ	1/1:255,102,0:99
Tb927_01_v4	258136	.	T	C	222	.	DP=49;VDB=3.559176e-01;AF1=1;AC1=2;DP4=0,0,25,23;MQ=60;FQ=-171	GT:PL:GQ	1/1:255,144,0:99
Tb927_01_v4	258149	.	G	C	222	.	DP=49;VDB=2.610592e-01;AF1=1;AC1=2;DP4=0,0,24,25;MQ=60;FQ=-175	GT:PL:GQ	1/1:255,148,0:99
Tb927_01_v4	258267	.	T	A	222	.	DP=54;VDB=3.739404e-01;AF1=1;AC1=2;DP4=0,0,31,22;MQ=60;FQ=-187	GT:PL:GQ	1/1:255,160,0:99
Tb927_01_v4	258279	.	G	A	222	.	DP=50;VDB=5.459390e-02;AF1=1;AC1=2;DP4=0,0,30,17;MQ=60;FQ=-168	GT:PL:GQ	1/1:255,141,0:99
Tb927_01_v4	258385	.	C	T	222	.	DP=49;VDB=1.935920e-01;AF1=1;AC1=2;DP4=0,0,17,30;MQ=60;FQ=-168	GT:PL:GQ	1/1:255,141,0:99
Tb927_01_v4	258411	.	C	G	222	.	DP=45;VDB=1.891804e-01;AF1=1;AC1=2;DP4=0,0,18,23;MQ=60;FQ=-150	GT:PL:GQ	1/1:255,123,0:99
Tb927_01_v4	258412	.	T	C	222	.	DP=45;VDB=2.235209e-01;AF1=1;AC1=2;DP4=0,0,18,23;MQ=60;FQ=-150	GT:PL:GQ	1/1:255,123,0:99
Tb927_01_v4	258531	.	G	C	222	.	DP=39;VDB=1.743013e-01;AF1=1;AC1=2;DP4=0,0,17,20;MQ=60;FQ=-138	GT:PL:GQ	1/1:255,111,0:99
Tb927_01_v4	258702	.	A	G	222	.	DP=27;VDB=2.650903e-01;AF1=1;AC1=2;DP4=0,0,14,13;MQ=60;FQ=-108	GT:PL:GQ	1/1:255,81,0:99
Tb927_01_v4	258785	.	C	G	222	.	DP=41;VDB=2.539071e-01;AF1=1;AC1=2;DP4=0,0,20,21;MQ=60;FQ=-150	GT:PL:GQ	1/1:255,123,0:99
Tb927_01_v4	258828	.	C	T	222	.	DP=48;VDB=1.697896e-01;AF1=1;AC1=2;DP4=0,0,24,23;MQ=60;FQ=-168	GT:PL:GQ	1/1:255,141,0:99
Tb927_01_v4	258936	.	C	T	222	.	DP=49;VDB=3.500570e-01;AF1=1;AC1=2;DP4=0,0,26,23;MQ=60;FQ=-175	GT:PL:GQ	1/1:255,148,0:99
Tb927_01_v4	259521	.	G	A	222	.	DP=41;VDB=9.856669e-02;AF1=1;AC1=2;DP4=0,0,19,20;MQ=60;FQ=-144	GT:PL:GQ	1/1:255,117,0:99
Tb927_01_v4	259656	.	T	G	222	.	DP=46;VDB=3.204539e-01;AF1=1;AC1=2;DP4=0,0,19,26;MQ=60;FQ=-162	GT:PL:GQ	1/1:255,135,0:99
Tb927_01_v4	259892	.	T	C	222	.	DP=49;VDB=3.463881e-01;AF1=1;AC1=2;DP4=0,0,22,26;MQ=60;FQ=-171	GT:PL:GQ	1/1:255,144,0:99
Tb927_01_v4	259911	.	G	A	222	.	DP=44;VDB=3.064563e-01;AF1=1;AC1=2;DP4=0,0,20,24;MQ=60;FQ=-159	GT:PL:GQ	1/1:255,132,0:99
Tb927_01_v4	259944	.	A	G	222	.	DP=41;VDB=3.242421e-01;AF1=1;AC1=2;DP4=0,0,21,19;MQ=60;FQ=-147	GT:PL:GQ	1/1:255,120,0:99
Tb927_01_v4	259987	.	A	T	222	.	DP=36;VDB=2.892906e-01;AF1=1;AC1=2;DP4=0,0,14,21;MQ=60;FQ=-132	GT:PL:GQ	1/1:255,105,0:99
Tb927_01_v4	260147	.	A	G	222	.	DP=49;VDB=7.315002e-02;AF1=1;AC1=2;DP4=0,0,13,35;MQ=60;FQ=-171	GT:PL:GQ	1/1:255,144,0:99
Tb927_01_v4	260183	.	T	C	222	.	DP=55;VDB=1.681864e-01;AF1=1;AC1=2;DP4=0,0,15,40;MQ=60;FQ=-193	GT:PL:GQ	1/1:255,166,0:99
Tb927_01_v4	260327	.	A	C	222	.	DP=51;VDB=3.050321e-01;AF1=1;AC1=2;DP4=0,0,28,23;MQ=60;FQ=-181	GT:PL:GQ	1/1:255,154,0:99
Tb927_01_v4	260342	.	T	C	222	.	DP=40;VDB=3.049813e-01;AF1=1;AC1=2;DP4=0,0,17,20;MQ=60;FQ=-138	GT:PL:GQ	1/1:255,111,0:99
Tb927_01_v4	260630	.	A	T	222	.	DP=39;VDB=2.669950e-01;AF1=1;AC1=2;DP4=0,0,22,17;MQ=60;FQ=-144	GT:PL:GQ	1/1:255,117,0:99
Tb927_01_v4	260776	.	G	A	222	.	DP=53;VDB=9.652633e-02;AF1=1;AC1=2;DP4=0,0,27,25;MQ=60;FQ=-184	GT:PL:GQ	1/1:255,157,0:99
Tb927_01_v4	260831	.	C	G	222	.	DP=50;VDB=3.632774e-01;AF1=1;AC1=2;DP4=0,0,21,28;MQ=60;FQ=-175	GT:PL:GQ	1/1:255,148,0:99
Tb927_01_v4	260847	.	C	T	222	.	DP=48;VDB=1.979582e-01;AF1=1;AC1=2;DP4=0,0,19,24;MQ=60;FQ=-156	GT:PL:GQ	1/1:255,129,0:99
Tb927_01_v4	260883	.	C	T	222	.	DP=51;VDB=3.132948e-01;AF1=1;AC1=2;DP4=0,0,24,24;MQ=60;FQ=-171	GT:PL:GQ	1/1:255,144,0:99
Tb927_01_v4	261002	.	cac	c	217	.	INDEL;IS=17,0.680000;DP=25;VDB=1.773582e-01;AF1=0.5;AC1=1;DP4=1,1,6,8;MQ=60;FQ=7.36;PV4=1,1,0.36,1	GT:PL:GQ	0/1:255,0,41:44
Tb927_01_v4	261003	.	A	C	42	.	DP=9;VDB=2.982819e-02;AF1=1;AC1=2;DP4=0,0,2,1;MQ=60;FQ=-36	GT:PL:GQ	1/1:74,9,0:16
Tb927_01_v4	261041	.	A	G	222	.	DP=41;VDB=3.021309e-01;AF1=1;AC1=2;DP4=0,0,12,28;MQ=60;FQ=-147	GT:PL:GQ	1/1:255,120,0:99
Tb927_01_v4	261116	.	A	G	222	.	DP=47;VDB=3.520430e-01;AF1=1;AC1=2;DP4=0,0,17,30;MQ=60;FQ=-168	GT:PL:GQ	1/1:255,141,0:99
Tb927_01_v4	261192	.	C	T	222	.	DP=51;VDB=2.929426e-01;AF1=1;AC1=2;DP4=0,0,27,24;MQ=60;FQ=-181	GT:PL:GQ	1/1:255,154,0:99
Tb927_01_v4	261345	.	A	T	222	.	DP=53;VDB=1.291918e-01;AF1=1;AC1=2;DP4=0,0,29,22;MQ=60;FQ=-181	GT:PL:GQ	1/1:255,154,0:99
Tb927_01_v4	261574	.	A	G	222	.	DP=43;VDB=2.042269e-01;AF1=1;AC1=2;DP4=0,0,14,28;MQ=60;FQ=-153	GT:PL:GQ	1/1:255,126,0:99
Tb927_01_v4	261789	.	A	G	222	.	DP=40;VDB=3.094591e-01;AF1=1;AC1=2;DP4=0,0,18,21;MQ=60;FQ=-144	GT:PL:GQ	1/1:255,117,0:99
Tb927_01_v4	261960	.	C	T	222	.	DP=37;VDB=2.205418e-01;AF1=1;AC1=2;DP4=0,0,18,19;MQ=60;FQ=-138	GT:PL:GQ	1/1:255,111,0:99
Tb927_01_v4	262021	.	A	G	222	.	DP=45;VDB=3.108127e-01;AF1=1;AC1=2;DP4=0,0,25,19;MQ=60;FQ=-159	GT:PL:GQ	1/1:255,132,0:99
Tb927_01_v4	262036	.	G	A	222	.	DP=44;VDB=3.211128e-01;AF1=1;AC1=2;DP4=0,0,23,21;MQ=60;FQ=-159	GT:PL:GQ	1/1:255,132,0:99
Tb927_01_v4	262042	.	A	G	222	.	DP=48;VDB=1.974815e-01;AF1=1;AC1=2;DP4=0,0,25,22;MQ=60;FQ=-165	GT:PL:GQ	1/1:255,138,0:99
Tb927_01_v4	262126	.	A	G	222	.	DP=19;VDB=8.560954e-02;AF1=1;AC1=2;DP4=0,0,11,8;MQ=60;FQ=-84	GT:PL:GQ	1/1:255,57,0:99
Tb927_01_v4	262165	.	T	C	204	.	DP=11;VDB=6.319648e-02;AF1=1;AC1=2;DP4=0,0,4,7;MQ=60;FQ=-60	GT:PL:GQ	1/1:237,33,0:63
Tb927_01_v4	262171	.	T	C	193	.	DP=8;VDB=1.138467e-02;AF1=1;AC1=2;DP4=0,0,4,4;MQ=60;FQ=-51	GT:PL:GQ	1/1:226,24,0:45
Tb927_01_v4	262174	.	G	A	157	.	DP=8;VDB=4.013103e-02;AF1=1;AC1=2;DP4=0,0,4,3;MQ=60;FQ=-48	GT:PL:GQ	1/1:190,21,0:39
Tb927_01_v4	262231	.	A	C	222	.	DP=20;VDB=1.545058e-01;AF1=1;AC1=2;DP4=0,0,9,9;MQ=60;FQ=-81	GT:PL:GQ	1/1:255,54,0:99
Tb927_01_v4	262292	.	A	G	222	.	DP=56;VDB=3.858586e-01;AF1=1;AC1=2;DP4=0,0,30,25;MQ=60;FQ=-193	GT:PL:GQ	1/1:255,166,0:99
Tb927_01_v4	262465	.	A	C	222	.	DP=33;VDB=4.864626e-02;AF1=1;AC1=2;DP4=0,0,13,19;MQ=60;FQ=-123	GT:PL:GQ	1/1:255,96,0:99
Tb927_01_v4	263020	.	C	T	222	.	DP=40;VDB=2.807624e-01;AF1=1;AC1=2;DP4=0,0,23,16;MQ=60;FQ=-144	GT:PL:GQ	1/1:255,117,0:99
Tb927_01_v4	263024	.	A	G	222	.	DP=38;VDB=3.188700e-01;AF1=1;AC1=2;DP4=0,0,22,16;MQ=60;FQ=-141	GT:PL:GQ	1/1:255,114,0:99
Tb927_01_v4	263041	.	C	A	222	.	DP=38;VDB=2.581531e-01;AF1=1;AC1=2;DP4=0,0,19,18;MQ=60;FQ=-138	GT:PL:GQ	1/1:255,111,0:99
Tb927_01_v4	263341	.	C	T	222	.	DP=40;VDB=9.315265e-02;AF1=1;AC1=2;DP4=0,0,14,26;MQ=60;FQ=-147	GT:PL:GQ	1/1:255,120,0:99
Tb927_01_v4	263783	.	C	.	48	.	DP=36;VDB=2.567120e-02;RPB=1.092918e+00;AF1=0;AC1=0;DP4=9,22,2,1;MQ=60;FQ=-45;PV4=0.24,0.37,1,0.19	PL	0
Tb927_01_v4	263783	.	c	cCT	6.56	.	INDEL;IS=1,0.027778;DP=36;AF1=1;AC1=2;DP4=0,0,1,0;MQ=60;FQ=-37.5	GT:PL:GQ	1/1:43,3,0:4
Tb927_01_v4	263900	.	T	G	222	.	DP=49;VDB=1.031674e-01;AF1=1;AC1=2;DP4=0,0,32,16;MQ=60;FQ=-171	GT:PL:GQ	1/1:255,144,0:99
Tb927_01_v4	263999	.	G	A	222	.	DP=54;VDB=3.369204e-01;AF1=1;AC1=2;DP4=0,0,26,27;MQ=60;FQ=-187	GT:PL:GQ	1/1:255,160,0:99
Tb927_01_v4	264062	.	A	G	222	.	DP=49;VDB=3.635461e-01;AF1=1;AC1=2;DP4=0,0,29,20;MQ=60;FQ=-175	GT:PL:GQ	1/1:255,148,0:99
Tb927_01_v4	264072	.	A	T	222	.	DP=53;VDB=3.783438e-01;AF1=1;AC1=2;DP4=0,0,32,21;MQ=60;FQ=-187	GT:PL:GQ	1/1:255,160,0:99
Tb927_01_v4	264239	.	A	G	222	.	DP=42;VDB=3.268626e-01;AF1=1;AC1=2;DP4=0,0,22,20;MQ=60;FQ=-153	GT:PL:GQ	1/1:255,126,0:99
Tb927_01_v4	264255	.	G	A	222	.	DP=39;VDB=1.888163e-01;AF1=1;AC1=2;DP4=0,0,20,19;MQ=60;FQ=-144	GT:PL:GQ	1/1:255,117,0:99
Tb927_01_v4	264523	.	T	C	222	.	DP=37;VDB=1.840800e-02;AF1=1;AC1=2;DP4=0,0,20,16;MQ=60;FQ=-135	GT:PL:GQ	1/1:255,108,0:99
Tb927_01_v4	264687	.	T	C	222	.	DP=50;VDB=3.473380e-01;AF1=1;AC1=2;DP4=0,0,19,30;MQ=60;FQ=-175	GT:PL:GQ	1/1:255,148,0:99
Tb927_01_v4	265011	.	T	C	222	.	DP=47;VDB=2.896167e-01;AF1=1;AC1=2;DP4=0,0,28,18;MQ=60;FQ=-165	GT:PL:GQ	1/1:255,138,0:99
Tb927_01_v4	265401	.	G	A	222	.	DP=46;VDB=3.346340e-01;AF1=1;AC1=2;DP4=0,0,17,25;MQ=60;FQ=-153	GT:PL:GQ	1/1:255,126,0:99
Tb927_01_v4	265433	.	C	T	222	.	DP=52;VDB=2.268264e-01;AF1=1;AC1=2;DP4=0,0,18,33;MQ=60;FQ=-181	GT:PL:GQ	1/1:255,154,0:99
Tb927_01_v4	265488	.	A	C	222	.	DP=47;VDB=3.426733e-01;AF1=1;AC1=2;DP4=0,0,24,22;MQ=60;FQ=-165	GT:PL:GQ	1/1:255,138,0:99
Tb927_01_v4	265493	.	G	T	222	.	DP=44;VDB=3.425827e-01;AF1=1;AC1=2;DP4=0,0,25,19;MQ=60;FQ=-159	GT:PL:GQ	1/1:255,132,0:99
Tb927_01_v4	265652	.	G	A	222	.	DP=40;VDB=1.614384e-01;AF1=1;AC1=2;DP4=0,0,16,24;MQ=60;FQ=-147	GT:PL:GQ	1/1:255,120,0:99
Tb927_01_v4	265660	.	A	G	222	.	DP=41;VDB=2.178555e-01;AF1=1;AC1=2;DP4=0,0,16,24;MQ=60;FQ=-147	GT:PL:GQ	1/1:255,120,0:99
Tb927_01_v4	265929	.	G	A	222	.	DP=50;VDB=6.025951e-02;AF1=1;AC1=2;DP4=0,0,22,27;MQ=60;FQ=-175	GT:PL:GQ	1/1:255,148,0:99
Tb927_01_v4	265941	.	G	A	222	.	DP=56;VDB=3.645490e-01;AF1=1;AC1=2;DP4=0,0,25,31;MQ=60;FQ=-196	GT:PL:GQ	1/1:255,169,0:99
Tb927_01_v4	266120	.	C	T	222	.	DP=44;VDB=2.424291e-01;AF1=1;AC1=2;DP4=0,0,17,23;MQ=60;FQ=-147	GT:PL:GQ	1/1:255,120,0:99
Tb927_01_v4	266122	.	T	C	222	.	DP=45;VDB=2.619585e-01;AF1=1;AC1=2;DP4=0,0,17,21;MQ=60;FQ=-141	GT:PL:GQ	1/1:255,114,0:99
Tb927_01_v4	266272	.	A	G	222	.	DP=44;VDB=1.875322e-01;AF1=1;AC1=2;DP4=0,0,22,20;MQ=60;FQ=-153	GT:PL:GQ	1/1:255,126,0:99
Tb927_01_v4	266394	.	G	A	222	.	DP=46;VDB=3.205315e-01;AF1=1;AC1=2;DP4=0,0,19,27;MQ=60;FQ=-165	GT:PL:GQ	1/1:255,138,0:99
Tb927_01_v4	266440	.	A	G	222	.	DP=55;VDB=2.304248e-01;RPB=-5.354497e-01;AF1=1;AC1=2;DP4=0,1,28,26;MQ=60;FQ=-163;PV4=0.49,1,1,0.3	GT:PL:GQ	1/1:255,136,0:99
Tb927_01_v4	266460	.	G	C	222	.	DP=62;VDB=2.212352e-01;AF1=1;AC1=2;DP4=0,0,29,33;MQ=60;FQ=-214	GT:PL:GQ	1/1:255,187,0:99
Tb927_01_v4	266817	.	G	A	222	.	DP=53;VDB=3.585279e-01;AF1=1;AC1=2;DP4=0,0,21,31;MQ=60;FQ=-184	GT:PL:GQ	1/1:255,157,0:99
Tb927_01_v4	266966	.	T	C	222	.	DP=35;VDB=3.007356e-01;AF1=1;AC1=2;DP4=0,0,12,22;MQ=60;FQ=-129	GT:PL:GQ	1/1:255,102,0:99
Tb927_01_v4	267610	.	G	A	222	.	DP=29;VDB=2.622674e-01;AF1=1;AC1=2;DP4=0,0,15,14;MQ=60;FQ=-114	GT:PL:GQ	1/1:255,87,0:99
Tb927_01_v4	267622	.	T	C	222	.	DP=33;VDB=2.967078e-01;AF1=1;AC1=2;DP4=0,0,16,17;MQ=60;FQ=-126	GT:PL:GQ	1/1:255,99,0:99
Tb927_01_v4	267901	.	T	C	222	.	DP=48;VDB=2.930904e-01;AF1=1;AC1=2;DP4=0,0,18,30;MQ=60;FQ=-171	GT:PL:GQ	1/1:255,144,0:99
Tb927_01_v4	268239	.	T	G	222	.	DP=36;VDB=2.650296e-01;AF1=1;AC1=2;DP4=0,0,20,16;MQ=60;FQ=-135	GT:PL:GQ	1/1:255,108,0:99
Tb927_01_v4	268458	.	T	C	222	.	DP=45;VDB=3.310504e-01;AF1=1;AC1=2;DP4=0,0,20,23;MQ=60;FQ=-156	GT:PL:GQ	1/1:255,129,0:99
Tb927_01_v4	268481	.	C	A	222	.	DP=49;VDB=3.328150e-01;AF1=1;AC1=2;DP4=0,0,23,26;MQ=60;FQ=-175	GT:PL:GQ	1/1:255,148,0:99
Tb927_01_v4	268600	.	A	G	222	.	DP=38;VDB=5.360855e-02;AF1=1;AC1=2;DP4=0,0,13,25;MQ=60;FQ=-141	GT:PL:GQ	1/1:255,114,0:99
Tb927_01_v4	269404	.	A	G	222	.	DP=57;VDB=3.926533e-01;AF1=1;AC1=2;DP4=0,0,25,32;MQ=60;FQ=-199	GT:PL:GQ	1/1:255,172,0:99
Tb927_01_v4	269623	.	C	G	222	.	DP=43;VDB=9.583326e-02;AF1=1;AC1=2;DP4=0,0,23,19;MQ=60;FQ=-153	GT:PL:GQ	1/1:255,126,0:99
Tb927_01_v4	269625	.	A	G	222	.	DP=42;VDB=9.680338e-02;AF1=1;AC1=2;DP4=0,0,23,18;MQ=60;FQ=-150	GT:PL:GQ	1/1:255,123,0:99
Tb927_01_v4	269646	.	A	C	222	.	DP=33;VDB=2.075755e-01;AF1=1;AC1=2;DP4=0,0,19,13;MQ=60;FQ=-123	GT:PL:GQ	1/1:255,96,0:99
Tb927_01_v4	269703	.	T	G	222	.	DP=34;VDB=5.762540e-02;AF1=1;AC1=2;DP4=0,0,15,18;MQ=60;FQ=-126	GT:PL:GQ	1/1:255,99,0:99
Tb927_01_v4	270701	.	C	T	222	.	DP=38;VDB=2.992969e-01;AF1=1;AC1=2;DP4=0,0,21,17;MQ=60;FQ=-141	GT:PL:GQ	1/1:255,114,0:99
Tb927_01_v4	270763	.	A	C	222	.	DP=38;VDB=2.188312e-01;AF1=1;AC1=2;DP4=0,0,17,21;MQ=60;FQ=-141	GT:PL:GQ	1/1:255,114,0:99
Tb927_01_v4	270882	.	G	T	222	.	DP=37;VDB=3.120693e-01;AF1=1;AC1=2;DP4=0,0,19,18;MQ=60;FQ=-138	GT:PL:GQ	1/1:255,111,0:99
Tb927_01_v4	270891	.	T	C	222	.	DP=41;VDB=2.190872e-01;AF1=1;AC1=2;DP4=0,0,23,18;MQ=60;FQ=-150	GT:PL:GQ	1/1:255,123,0:99
Tb927_01_v4	270963	.	A	C	222	.	DP=46;VDB=1.055553e-01;AF1=1;AC1=2;DP4=0,0,29,17;MQ=60;FQ=-165	GT:PL:GQ	1/1:255,138,0:99
Tb927_01_v4	271052	.	C	T	222	.	DP=34;VDB=1.779619e-01;AF1=1;AC1=2;DP4=0,0,23,10;MQ=60;FQ=-126	GT:PL:GQ	1/1:255,99,0:99
Tb927_01_v4	271206	.	G	C	222	.	DP=45;VDB=2.739183e-01;AF1=1;AC1=2;DP4=0,0,23,22;MQ=60;FQ=-162	GT:PL:GQ	1/1:255,135,0:99
Tb927_01_v4	271344	.	G	A	222	.	DP=37;VDB=3.057782e-01;AF1=1;AC1=2;DP4=0,0,19,16;MQ=60;FQ=-132	GT:PL:GQ	1/1:255,105,0:99
Tb927_01_v4	271356	.	T	C	222	.	DP=38;VDB=3.187542e-01;AF1=1;AC1=2;DP4=0,0,21,17;MQ=60;FQ=-141	GT:PL:GQ	1/1:255,114,0:99
Tb927_01_v4	271587	.	C	T	222	.	DP=39;VDB=9.711696e-03;AF1=1;AC1=2;DP4=0,0,19,20;MQ=60;FQ=-144	GT:PL:GQ	1/1:255,117,0:99
Tb927_01_v4	271755	.	C	T	222	.	DP=67;VDB=1.519497e-01;AF1=1;AC1=2;DP4=0,0,36,31;MQ=60;FQ=-229	GT:PL:GQ	1/1:255,202,0:99
Tb927_01_v4	271859	.	C	T	222	.	DP=29;VDB=8.100865e-02;AF1=1;AC1=2;DP4=0,0,16,13;MQ=60;FQ=-114	GT:PL:GQ	1/1:255,87,0:99
Tb927_01_v4	271938	.	G	A	222	.	DP=40;VDB=3.040932e-01;AF1=1;AC1=2;DP4=0,0,28,12;MQ=60;FQ=-147	GT:PL:GQ	1/1:255,120,0:99
Tb927_01_v4	272314	.	C	T	222	.	DP=37;VDB=2.015408e-01;AF1=1;AC1=2;DP4=0,0,18,18;MQ=60;FQ=-135	GT:PL:GQ	1/1:255,108,0:99
Tb927_01_v4	273021	.	C	T	222	.	DP=50;VDB=3.498434e-01;AF1=1;AC1=2;DP4=0,0,33,17;MQ=60;FQ=-178	GT:PL:GQ	1/1:255,151,0:99
Tb927_01_v4	273453	.	G	A	222	.	DP=37;VDB=2.055802e-01;AF1=1;AC1=2;DP4=0,0,18,18;MQ=60;FQ=-135	GT:PL:GQ	1/1:255,108,0:99
Tb927_01_v4	273624	.	A	T	222	.	DP=48;VDB=2.124780e-01;AF1=1;AC1=2;DP4=0,0,18,30;MQ=60;FQ=-171	GT:PL:GQ	1/1:255,144,0:99
Tb927_01_v4	274180	.	T	C	222	.	DP=39;VDB=3.167915e-01;AF1=1;AC1=2;DP4=0,0,22,17;MQ=60;FQ=-144	GT:PL:GQ	1/1:255,117,0:99
Tb927_01_v4	274800	.	G	T	222	.	DP=39;VDB=3.137971e-01;AF1=1;AC1=2;DP4=0,0,22,16;MQ=60;FQ=-141	GT:PL:GQ	1/1:255,114,0:99
Tb927_01_v4	275189	.	C	T	222	.	DP=45;VDB=3.440179e-01;AF1=1;AC1=2;DP4=0,0,25,20;MQ=60;FQ=-162	GT:PL:GQ	1/1:255,135,0:99
Tb927_01_v4	275276	.	A	G	222	.	DP=46;VDB=2.344568e-01;AF1=1;AC1=2;DP4=0,0,26,20;MQ=60;FQ=-165	GT:PL:GQ	1/1:255,138,0:99
Tb927_01_v4	275418	.	C	T	222	.	DP=40;VDB=2.659685e-01;AF1=1;AC1=2;DP4=0,0,24,16;MQ=60;FQ=-147	GT:PL:GQ	1/1:255,120,0:99
Tb927_01_v4	276109	.	C	T	222	.	DP=42;VDB=3.482917e-02;AF1=1;AC1=2;DP4=0,0,16,25;MQ=60;FQ=-150	GT:PL:GQ	1/1:255,123,0:99
Tb927_01_v4	276222	.	C	T	222	.	DP=42;VDB=3.232185e-01;AF1=1;AC1=2;DP4=0,0,23,18;MQ=60;FQ=-150	GT:PL:GQ	1/1:255,123,0:99
Tb927_01_v4	276303	.	A	G	222	.	DP=36;VDB=2.215269e-01;AF1=1;AC1=2;DP4=0,0,15,21;MQ=60;FQ=-135	GT:PL:GQ	1/1:255,108,0:99
Tb927_01_v4	276519	.	T	C	222	.	DP=54;VDB=3.710543e-01;AF1=1;AC1=2;DP4=0,0,32,22;MQ=60;FQ=-190	GT:PL:GQ	1/1:255,163,0:99
Tb927_01_v4	276746	.	C	A	222	.	DP=37;VDB=1.357385e-01;AF1=1;AC1=2;DP4=0,0,20,17;MQ=60;FQ=-138	GT:PL:GQ	1/1:255,111,0:99
Tb927_01_v4	276849	.	A	C	222	.	DP=44;VDB=1.146504e-01;AF1=1;AC1=2;DP4=0,0,25,19;MQ=60;FQ=-159	GT:PL:GQ	1/1:255,132,0:99
Tb927_01_v4	276859	.	C	T	222	.	DP=49;VDB=2.516642e-01;AF1=1;AC1=2;DP4=0,0,30,18;MQ=60;FQ=-171	GT:PL:GQ	1/1:255,144,0:99
Tb927_01_v4	276906	.	G	A	225	.	DP=46;VDB=2.272801e-01;RPB=-1.216334e+00;AF1=0.5;AC1=1;DP4=8,10,12,15;MQ=60;FQ=225;PV4=1,0.017,1,1	GT:PL:GQ	0/1:255,0,255:99
Tb927_01_v4	276945	.	C	T	222	.	DP=38;VDB=2.224005e-01;AF1=1;AC1=2;DP4=0,0,16,22;MQ=60;FQ=-141	GT:PL:GQ	1/1:255,114,0:99
Tb927_01_v4	277195	.	T	C	222	.	DP=46;VDB=1.285415e-01;AF1=1;AC1=2;DP4=0,0,21,25;MQ=60;FQ=-165	GT:PL:GQ	1/1:255,138,0:99
Tb927_01_v4	277545	.	T	C	222	.	DP=32;VDB=1.772375e-01;AF1=1;AC1=2;DP4=0,0,21,11;MQ=60;FQ=-123	GT:PL:GQ	1/1:255,96,0:99
Tb927_01_v4	277653	.	T	C	222	.	DP=47;VDB=1.858895e-01;AF1=1;AC1=2;DP4=0,0,24,22;MQ=60;FQ=-165	GT:PL:GQ	1/1:255,138,0:99
Tb927_01_v4	278262	.	A	G	222	.	DP=41;VDB=1.436404e-01;AF1=1;AC1=2;DP4=0,0,19,21;MQ=60;FQ=-147	GT:PL:GQ	1/1:255,120,0:99
Tb927_01_v4	278475	.	G	A	222	.	DP=42;VDB=2.161268e-01;AF1=1;AC1=2;DP4=0,0,24,15;MQ=60;FQ=-144	GT:PL:GQ	1/1:255,117,0:99
Tb927_01_v4	278654	.	G	A	225	.	DP=56;VDB=2.635826e-01;RPB=9.574271e-02;AF1=0.5;AC1=1;DP4=12,12,15,15;MQ=60;FQ=225;PV4=1,0.076,1,0.00087	GT:PL:GQ	0/1:255,0,255:99
Tb927_01_v4	278689	.	C	A	222	.	DP=47;VDB=1.094217e-01;AF1=1;AC1=2;DP4=0,0,27,19;MQ=60;FQ=-165	GT:PL:GQ	1/1:255,138,0:99
Tb927_01_v4	278868	.	G	A	222	.	DP=45;VDB=2.583943e-01;AF1=1;AC1=2;DP4=0,0,23,22;MQ=60;FQ=-162	GT:PL:GQ	1/1:255,135,0:99
Tb927_01_v4	279380	.	T	G	222	.	DP=42;VDB=1.485386e-01;AF1=1;AC1=2;DP4=0,0,23,18;MQ=60;FQ=-150	GT:PL:GQ	1/1:255,123,0:99
Tb927_01_v4	279580	.	T	C	222	.	DP=61;VDB=3.356335e-01;AF1=1;AC1=2;DP4=0,0,33,28;MQ=60;FQ=-211	GT:PL:GQ	1/1:255,184,0:99
Tb927_01_v4	279712	.	G	T	222	.	DP=50;VDB=2.415648e-01;AF1=1;AC1=2;DP4=0,0,18,32;MQ=60;FQ=-178	GT:PL:GQ	1/1:255,151,0:99
Tb927_01_v4	279813	.	T	G	222	.	DP=18;VDB=1.409461e-01;AF1=1;AC1=2;DP4=0,0,11,7;MQ=60;FQ=-81	GT:PL:GQ	1/1:255,54,0:99
Tb927_01_v4	279890	.	C	A	222	.	DP=43;VDB=6.380809e-02;AF1=1;AC1=2;DP4=0,0,12,31;MQ=60;FQ=-156	GT:PL:GQ	1/1:255,129,0:99
Tb927_01_v4	279940	.	A	C	222	.	DP=48;VDB=4.117662e-02;AF1=1;AC1=2;DP4=0,0,15,31;MQ=60;FQ=-165	GT:PL:GQ	1/1:255,138,0:99
Tb927_01_v4	279994	.	T	G	222	.	DP=47;VDB=1.400021e-01;AF1=1;AC1=2;DP4=0,0,16,29;MQ=60;FQ=-162	GT:PL:GQ	1/1:255,135,0:99
Tb927_01_v4	280009	.	A	C	222	.	DP=44;VDB=3.370010e-01;AF1=1;AC1=2;DP4=0,0,17,26;MQ=60;FQ=-156	GT:PL:GQ	1/1:255,129,0:99
Tb927_01_v4	280165	.	G	C	57	.	DP=23;VDB=3.881056e-02;AF1=1;AC1=2;DP4=0,0,0,3;MQ=60;FQ=-36	GT:PL:GQ	1/1:89,9,0:16
Tb927_01_v4	280165	.	gcc	gCcc	133	.	INDEL;IS=12,0.521739;DP=23;VDB=1.436151e-01;AF1=0.5001;AC1=1;DP4=0,3,6,4;MQ=60;FQ=-3.28;PV4=0.19,1,1,0.18	GT:PL:GQ	0/1:171,0,34:37
Tb927_01_v4	280207	.	C	G	222	.	DP=24;VDB=1.972435e-01;AF1=1;AC1=2;DP4=0,0,9,13;MQ=60;FQ=-93	GT:PL:GQ	1/1:255,66,0:99
Tb927_01_v4	280235	.	G	A	222	.	DP=30;VDB=2.003170e-01;AF1=1;AC1=2;DP4=0,0,19,11;MQ=60;FQ=-117	GT:PL:GQ	1/1:255,90,0:99
Tb927_01_v4	280319	.	A	G	222	.	DP=33;VDB=8.475861e-02;AF1=1;AC1=2;DP4=0,0,19,13;MQ=60;FQ=-123	GT:PL:GQ	1/1:255,96,0:99
Tb927_01_v4	280355	.	T	C	222	.	DP=40;VDB=3.233073e-01;AF1=1;AC1=2;DP4=0,0,29,10;MQ=60;FQ=-144	GT:PL:GQ	1/1:255,117,0:99
Tb927_01_v4	280473	.	T	C	222	.	DP=44;VDB=2.913916e-01;AF1=1;AC1=2;DP4=0,0,22,22;MQ=60;FQ=-159	GT:PL:GQ	1/1:255,132,0:99
Tb927_01_v4	280899	.	G	A	222	.	DP=45;VDB=1.779286e-01;AF1=1;AC1=2;DP4=0,0,12,32;MQ=60;FQ=-159	GT:PL:GQ	1/1:255,132,0:99
Tb927_01_v4	281041	.	G	A	222	.	DP=49;VDB=2.792244e-01;AF1=1;AC1=2;DP4=0,0,22,27;MQ=60;FQ=-175	GT:PL:GQ	1/1:255,148,0:99
Tb927_01_v4	281076	.	C	G	222	.	DP=37;VDB=1.099663e-01;AF1=1;AC1=2;DP4=0,0,19,18;MQ=60;FQ=-138	GT:PL:GQ	1/1:255,111,0:99
Tb927_01_v4	281088	.	A	T	222	.	DP=43;VDB=1.844256e-01;AF1=1;AC1=2;DP4=0,0,22,19;MQ=60;FQ=-150	GT:PL:GQ	1/1:255,123,0:99
Tb927_01_v4	281089	.	C	T	222	.	DP=44;VDB=2.187880e-01;AF1=1;AC1=2;DP4=0,0,22,20;MQ=60;FQ=-153	GT:PL:GQ	1/1:255,126,0:99
Tb927_01_v4	281122	.	T	C	222	.	DP=41;VDB=2.977486e-01;AF1=1;AC1=2;DP4=0,0,26,15;MQ=60;FQ=-150	GT:PL:GQ	1/1:255,123,0:99
Tb927_01_v4	281186	.	C	A	222	.	DP=44;VDB=3.399855e-01;AF1=1;AC1=2;DP4=0,0,24,19;MQ=60;FQ=-156	GT:PL:GQ	1/1:255,129,0:99
Tb927_01_v4	281246	.	T	C	222	.	DP=45;VDB=2.781026e-01;AF1=1;AC1=2;DP4=0,0,23,20;MQ=60;FQ=-156	GT:PL:GQ	1/1:255,129,0:99
Tb927_01_v4	281359	.	T	G	222	.	DP=40;VDB=2.335788e-01;AF1=1;AC1=2;DP4=0,0,17,21;MQ=60;FQ=-141	GT:PL:GQ	1/1:255,114,0:99
Tb927_01_v4	281407	.	G	A	222	.	DP=42;VDB=3.306547e-01;AF1=1;AC1=2;DP4=0,0,14,27;MQ=60;FQ=-150	GT:PL:GQ	1/1:255,123,0:99
Tb927_01_v4	281468	.	A	G	222	.	DP=49;VDB=2.191401e-01;AF1=1;AC1=2;DP4=0,0,22,26;MQ=60;FQ=-171	GT:PL:GQ	1/1:255,144,0:99
Tb927_01_v4	281717	.	C	T	222	.	DP=40;VDB=1.480208e-01;AF1=1;AC1=2;DP4=0,0,26,14;MQ=60;FQ=-147	GT:PL:GQ	1/1:255,120,0:99
Tb927_01_v4	281881	.	C	G	222	.	DP=46;VDB=3.419309e-01;AF1=1;AC1=2;DP4=0,0,17,29;MQ=60;FQ=-165	GT:PL:GQ	1/1:255,138,0:99
Tb927_01_v4	281946	.	C	A	222	.	DP=47;VDB=2.532725e-01;AF1=1;AC1=2;DP4=0,0,17,30;MQ=60;FQ=-168	GT:PL:GQ	1/1:255,141,0:99
Tb927_01_v4	282098	.	C	G	222	.	DP=53;VDB=3.444707e-01;AF1=1;AC1=2;DP4=0,0,25,28;MQ=60;FQ=-187	GT:PL:GQ	1/1:255,160,0:99
Tb927_01_v4	282101	.	T	C	222	.	DP=56;VDB=3.681315e-01;AF1=1;AC1=2;DP4=0,0,25,30;MQ=60;FQ=-193	GT:PL:GQ	1/1:255,166,0:99
Tb927_01_v4	282207	.	A	C	222	.	DP=34;VDB=1.761367e-01;AF1=1;AC1=2;DP4=0,0,16,18;MQ=60;FQ=-129	GT:PL:GQ	1/1:255,102,0:99
Tb927_01_v4	282484	.	C	G	222	.	DP=28;VDB=2.612728e-01;AF1=1;AC1=2;DP4=0,0,11,17;MQ=60;FQ=-111	GT:PL:GQ	1/1:255,84,0:99
Tb927_01_v4	282598	.	C	T	222	.	DP=37;VDB=2.637720e-01;AF1=1;AC1=2;DP4=0,0,22,14;MQ=60;FQ=-135	GT:PL:GQ	1/1:255,108,0:99
Tb927_01_v4	282733	.	A	G	222	.	DP=34;VDB=2.234213e-01;AF1=1;AC1=2;DP4=0,0,18,14;MQ=60;FQ=-123	GT:PL:GQ	1/1:255,96,0:99
Tb927_01_v4	283132	.	A	G	222	.	DP=43;VDB=2.911488e-01;AF1=1;AC1=2;DP4=0,0,21,22;MQ=60;FQ=-156	GT:PL:GQ	1/1:255,129,0:99
Tb927_01_v4	283422	.	C	T	222	.	DP=34;VDB=2.560028e-01;AF1=1;AC1=2;DP4=0,0,14,17;MQ=60;FQ=-120	GT:PL:GQ	1/1:255,93,0:99
Tb927_01_v4	283436	.	C	G	222	.	DP=38;VDB=2.944568e-01;AF1=1;AC1=2;DP4=0,0,18,18;MQ=60;FQ=-135	GT:PL:GQ	1/1:255,108,0:99
Tb927_01_v4	283573	.	A	G	222	.	DP=60;VDB=3.914810e-01;AF1=1;AC1=2;DP4=0,0,29,31;MQ=60;FQ=-208	GT:PL:GQ	1/1:255,181,0:99
Tb927_01_v4	283693	.	G	T	222	.	DP=43;VDB=2.974018e-01;AF1=1;AC1=2;DP4=0,0,25,17;MQ=60;FQ=-153	GT:PL:GQ	1/1:255,126,0:99
Tb927_01_v4	283858	.	G	A	222	.	DP=31;VDB=4.239287e-02;RPB=1.617480e+00;AF1=1;AC1=2;DP4=0,1,8,21;MQ=60;FQ=-93;PV4=1,1,1,1	GT:PL:GQ	1/1:255,66,0:99
Tb927_01_v4	283978	.	G	T	222	.	DP=50;VDB=2.801476e-01;AF1=1;AC1=2;DP4=0,0,26,23;MQ=60;FQ=-175	GT:PL:GQ	1/1:255,148,0:99
Tb927_01_v4	283990	.	G	C	222	.	DP=50;VDB=1.161638e-01;AF1=1;AC1=2;DP4=0,0,25,24;MQ=60;FQ=-175	GT:PL:GQ	1/1:255,148,0:99
Tb927_01_v4	284077	.	T	C	222	.	DP=44;VDB=4.957960e-02;AF1=1;AC1=2;DP4=0,0,24,18;MQ=60;FQ=-153	GT:PL:GQ	1/1:255,126,0:99
Tb927_01_v4	284105	.	G	A	222	.	DP=36;VDB=2.822277e-01;AF1=1;AC1=2;DP4=0,0,24,12;MQ=60;FQ=-135	GT:PL:GQ	1/1:255,108,0:99
Tb927_01_v4	284175	.	G	T	222	.	DP=53;VDB=3.478840e-01;AF1=1;AC1=2;DP4=0,0,26,19;MQ=60;FQ=-162	GT:PL:GQ	1/1:255,135,0:99
Tb927_01_v4	284178	.	T	A	222	.	DP=49;VDB=3.473366e-01;AF1=1;AC1=2;DP4=0,0,27,19;MQ=60;FQ=-165	GT:PL:GQ	1/1:255,138,0:99
Tb927_01_v4	284272	.	G	A	222	.	DP=34;VDB=9.219386e-02;AF1=1;AC1=2;DP4=0,0,22,11;MQ=60;FQ=-126	GT:PL:GQ	1/1:255,99,0:99
Tb927_01_v4	284354	.	C	T	222	.	DP=49;VDB=4.550559e-02;AF1=1;AC1=2;DP4=0,0,29,20;MQ=60;FQ=-175	GT:PL:GQ	1/1:255,148,0:99
Tb927_01_v4	284457	.	G	A	222	.	DP=35;VDB=1.693908e-02;AF1=1;AC1=2;DP4=0,0,12,22;MQ=60;FQ=-129	GT:PL:GQ	1/1:255,102,0:99
Tb927_01_v4	284543	.	C	A	222	.	DP=51;VDB=3.581422e-01;AF1=1;AC1=2;DP4=0,0,16,34;MQ=60;FQ=-178	GT:PL:GQ	1/1:255,151,0:99
Tb927_01_v4	284699	.	T	C	222	.	DP=43;VDB=3.332325e-01;AF1=1;AC1=2;DP4=0,0,16,27;MQ=60;FQ=-156	GT:PL:GQ	1/1:255,129,0:99
Tb927_01_v4	284921	.	A	G	118	.	DP=5;VDB=3.558503e-02;AF1=1;AC1=2;DP4=0,0,3,2;MQ=60;FQ=-42	GT:PL:GQ	1/1:151,15,0:27
Tb927_01_v4	284932	.	G	.	11.3	.	DP=1;AF1=1;AC1=2;DP4=0,0,1,0;MQ=19;FQ=-30	PL	19
Tb927_01_v4	285057	.	T	C	25	.	DP=15;VDB=9.525876e-02;RPB=-6.481812e-01;AF1=0.5;AC1=1;DP4=9,0,6,0;MQ=20;FQ=21.1;PV4=1,0.2,1,0.092	GT:PL:GQ	0/1:55,0,49:51
Tb927_01_v4	285188	.	G	T	6.2	.	DP=19;VDB=8.641475e-02;RPB=4.648348e-01;AF1=0.4999;AC1=1;DP4=11,1,7,0;MQ=19;FQ=8.65;PV4=1,1,0.23,1	GT:PL:GQ	0/1:35,0,79:36
Tb927_01_v4	285193	.	C	T	13.2	.	DP=19;VDB=7.046610e-02;RPB=4.442617e-02;AF1=0.5;AC1=1;DP4=9,1,8,0;MQ=19;FQ=16.1;PV4=1,0.16,0.19,0.29	GT:PL:GQ	0/1:43,0,76:46
Tb927_01_v4	285300	.	G	.	14	.	DP=2;RPB=-9.668049e-01;AF1=0.5099;AC1=1;DP4=1,0,0,1;MQ=30;FQ=-16.5;PV4=1,1,1,1	PL	16
Tb927_01_v4	285410	.	C	.	35	.	DP=79;VDB=1.563741e-01;RPB=-8.362898e-01;AF1=0;AC1=0;DP4=27,37,9,4;MQ=35;FQ=-32;PV4=0.13,0.16,0.0011,1	PL	0
Tb927_01_v4	285497	.	T	C	225	.	DP=37;VDB=2.599224e-01;RPB=1.761263e+00;AF1=0.5;AC1=1;DP4=5,5,9,18;MQ=33;FQ=51;PV4=0.45,0.19,1,1	GT:PL:GQ	0/1:255,0,78:81
Tb927_01_v4	285509	.	C	T	22	.	DP=45;VDB=4.923761e-02;RPB=-1.528879e+00;AF1=0.5;AC1=1;DP4=16,21,3,5;MQ=34;FQ=25;PV4=1,0.04,0.46,0.22	GT:PL:GQ	0/1:52,0,255:55
Tb927_01_v4	285704	.	C	T	161	.	DP=33;VDB=1.657898e-01;RPB=-8.303989e-01;AF1=1;AC1=2;DP4=0,5,18,9;MQ=23;FQ=-45;PV4=0.0099,0.15,1,1	GT:PL:GQ	1/1:194,18,0:33
Tb927_01_v4	285746	.	T	C	215	.	DP=37;VDB=2.644026e-01;RPB=-9.048645e-01;AF1=1;AC1=2;DP4=0,4,18,15;MQ=25;FQ=-74;PV4=0.11,0.18,1,1	GT:PL:GQ	1/1:248,47,0:91
Tb927_01_v4	285760	.	C	A,G	167	.	DP=39;VDB=3.141690e-01;RPB=-5.412074e-01;AF1=1;AC1=2;DP4=0,2,19,18;MQ=27;FQ=-86;PV4=0.49,1,1,0.22	GT:PL:GQ	1/1:255,114,55,223,0,212:99
Tb927_01_v4	285821	.	ctttttttttttttt	.	110	.	INDEL;IS=2,0.047619;DP=42;VDB=1.351567e-01;AF1=0;AC1=0;DP4=14,18,0,2;MQ=32;FQ=-107;PV4=0.5,0.0062,0.036,0.14	PL	0
Tb927_01_v4	285831	.	T	C	222	.	DP=36;VDB=1.250069e-01;AF1=1;AC1=2;DP4=0,0,14,15;MQ=33;FQ=-114	GT:PL:GQ	1/1:255,87,0:99
Tb927_01_v4	285836	.	G	A	223	.	DP=34;VDB=2.228045e-01;RPB=2.004459e+00;AF1=1;AC1=2;DP4=0,4,14,16;MQ=32;FQ=-39;PV4=0.13,0.28,1,0.37	GT:PL:GQ	1/1:255,12,0:21
Tb927_01_v4	285883	.	G	C	92	.	DP=15;VDB=1.982835e-02;RPB=3.182507e+00;AF1=0.5;AC1=1;DP4=0,8,2,5;MQ=34;FQ=92;PV4=0.2,0.32,0.076,0.00011	GT:PL:GQ	0/1:122,0,122:99
Tb927_01_v4	285888	.	C	T	38	.	DP=12;VDB=2.249890e-02;RPB=1.273812e+00;AF1=0.5;AC1=1;DP4=0,8,1,3;MQ=36;FQ=41;PV4=0.33,0.12,0.25,7.3e-06	GT:PL:GQ	0/1:68,0,121:71
Tb927_01_v4	285892	.	C	.	24	.	DP=12;RPB=-1.392621e+00;AF1=0.4282;AC1=1;DP4=0,9,1,0;MQ=39;FQ=-21;PV4=0.1,1,1,0.027	PL	6
Tb927_01_v4	285896	.	T	.	11.3	.	DP=11;VDB=6.560000e-02;RPB=-2.003469e+00;AF1=0.4968;AC1=1;DP4=0,9,2,0;MQ=38;FQ=-8.63;PV4=0.018,0.075,0.13,0.034	PL	19
Tb927_01_v4	285900	.	A	C	18.1	.	DP=12;VDB=4.308876e-02;RPB=-2.632544e+00;AF1=0.5;AC1=1;DP4=0,8,2,2;MQ=36;FQ=21;PV4=0.091,0.0055,0.015,0.056	GT:PL:GQ	0/1:48,0,125:51
Tb927_01_v4	285914	.	T	C	74	.	DP=14;VDB=1.016622e-01;RPB=-2.537151e+00;AF1=0.5;AC1=1;DP4=0,7,4,3;MQ=38;FQ=76.5;PV4=0.07,0.42,0.011,0.13	GT:PL:GQ	0/1:104,0,113:99
Tb927_01_v4	285916	.	T	C	106	.	DP=18;VDB=1.419131e-01;RPB=-3.079267e+00;AF1=0.5;AC1=1;DP4=0,7,5,6;MQ=38;FQ=78;PV4=0.1,0.21,0.024,0.051	GT:PL:GQ	0/1:136,0,105:99
Tb927_01_v4	285967	.	G	.	111	.	DP=51;VDB=5.440000e-02;RPB=2.203078e+00;AF1=0;AC1=0;DP4=23,25,0,2;MQ=40;FQ=-108;PV4=0.49,1,1,0.005	PL	0
Tb927_01_v4	286041	.	A	G	108	.	DP=8;VDB=5.924983e-02;AF1=1;AC1=2;DP4=0,0,5,3;MQ=24;FQ=-51	GT:PL:GQ	1/1:141,24,0:45
Tb927_01_v4	286050	.	C	T	81.1	.	DP=7;VDB=2.884933e-02;AF1=1;AC1=2;DP4=0,0,5,2;MQ=23;FQ=-48	GT:PL:GQ	1/1:114,21,0:39
Tb927_01_v4	286176	.	T	G	222	.	DP=42;VDB=2.796027e-01;AF1=1;AC1=2;DP4=0,0,23,18;MQ=58;FQ=-150	GT:PL:GQ	1/1:255,123,0:99
Tb927_01_v4	286309	.	C	A	222	.	DP=44;VDB=2.945961e-01;AF1=1;AC1=2;DP4=0,0,26,14;MQ=59;FQ=-147	GT:PL:GQ	1/1:255,120,0:99
Tb927_01_v4	286310	.	T	C	222	.	DP=44;VDB=3.399767e-01;AF1=1;AC1=2;DP4=0,0,28,15;MQ=59;FQ=-156	GT:PL:GQ	1/1:255,129,0:99
Tb927_01_v4	286311	.	T	G	222	.	DP=44;VDB=3.316064e-01;AF1=1;AC1=2;DP4=0,0,28,15;MQ=59;FQ=-156	GT:PL:GQ	1/1:255,129,0:99
Tb927_01_v4	286336	.	C	A	222	.	DP=37;VDB=1.297732e-01;AF1=1;AC1=2;DP4=0,0,24,12;MQ=59;FQ=-135	GT:PL:GQ	1/1:255,108,0:99
Tb927_01_v4	286417	.	T	C	222	.	DP=45;VDB=3.356420e-01;AF1=1;AC1=2;DP4=0,0,29,16;MQ=59;FQ=-162	GT:PL:GQ	1/1:255,135,0:99
Tb927_01_v4	286468	.	C	T	222	.	DP=27;VDB=2.673557e-01;AF1=1;AC1=2;DP4=0,0,23,4;MQ=59;FQ=-108	GT:PL:GQ	1/1:255,81,0:99
Tb927_01_v4	286541	.	G	A	222	.	DP=37;VDB=1.280726e-01;AF1=1;AC1=2;DP4=0,0,23,11;MQ=60;FQ=-129	GT:PL:GQ	1/1:255,102,0:99
Tb927_01_v4	286554	.	G	A	222	.	DP=33;VDB=1.458810e-01;AF1=1;AC1=2;DP4=0,0,20,11;MQ=60;FQ=-120	GT:PL:GQ	1/1:255,93,0:99
Tb927_01_v4	286580	.	G	A	222	.	DP=34;VDB=2.520081e-01;AF1=1;AC1=2;DP4=0,0,15,17;MQ=60;FQ=-123	GT:PL:GQ	1/1:255,96,0:99
Tb927_01_v4	286604	.	A	G	222	.	DP=33;VDB=2.725124e-01;AF1=1;AC1=2;DP4=0,0,17,16;MQ=60;FQ=-126	GT:PL:GQ	1/1:255,99,0:99
Tb927_01_v4	286631	.	T	G	222	.	DP=47;VDB=3.392135e-01;AF1=1;AC1=2;DP4=0,0,22,23;MQ=60;FQ=-162	GT:PL:GQ	1/1:255,135,0:99
Tb927_01_v4	286964	.	T	C	222	.	DP=51;VDB=1.742260e-01;AF1=1;AC1=2;DP4=0,0,32,18;MQ=60;FQ=-178	GT:PL:GQ	1/1:255,151,0:99
Tb927_01_v4	287240	.	C	T	222	.	DP=55;VDB=8.213044e-02;AF1=1;AC1=2;DP4=0,0,25,30;MQ=60;FQ=-193	GT:PL:GQ	1/1:255,166,0:99
Tb927_01_v4	287286	.	T	G	225	.	DP=40;VDB=1.268264e-01;RPB=1.272946e+00;AF1=0.5;AC1=1;DP4=12,9,7,12;MQ=60;FQ=225;PV4=0.22,1,1,1	GT:PL:GQ	0/1:255,0,255:99
Tb927_01_v4	287298	.	T	C	222	.	DP=42;VDB=2.601434e-01;AF1=1;AC1=2;DP4=0,0,20,22;MQ=60;FQ=-153	GT:PL:GQ	1/1:255,126,0:99
Tb927_01_v4	287392	.	G	A	222	.	DP=45;VDB=1.462799e-01;AF1=1;AC1=2;DP4=0,0,21,23;MQ=60;FQ=-159	GT:PL:GQ	1/1:255,132,0:99
Tb927_01_v4	287396	.	T	C	222	.	DP=46;VDB=8.880801e-02;AF1=1;AC1=2;DP4=0,0,21,25;MQ=60;FQ=-165	GT:PL:GQ	1/1:255,138,0:99
Tb927_01_v4	287433	.	A	G	222	.	DP=49;VDB=3.362373e-01;AF1=1;AC1=2;DP4=0,0,24,25;MQ=60;FQ=-175	GT:PL:GQ	1/1:255,148,0:99
Tb927_01_v4	287451	.	G	A	222	.	DP=49;VDB=3.517624e-01;AF1=1;AC1=2;DP4=0,0,24,25;MQ=60;FQ=-175	GT:PL:GQ	1/1:255,148,0:99
Tb927_01_v4	287610	.	T	G	222	.	DP=36;VDB=8.057527e-02;AF1=1;AC1=2;DP4=0,0,17,19;MQ=60;FQ=-135	GT:PL:GQ	1/1:255,108,0:99
Tb927_01_v4	287799	.	A	G	225	.	DP=33;VDB=1.553058e-01;RPB=-2.958580e+00;AF1=0.5;AC1=1;DP4=10,6,8,8;MQ=60;FQ=224;PV4=0.72,1,1,0.34	GT:PL:GQ	0/1:255,0,253:99
Tb927_01_v4	287852	.	G	A	222	.	DP=44;VDB=3.421283e-01;AF1=1;AC1=2;DP4=0,0,23,21;MQ=60;FQ=-159	GT:PL:GQ	1/1:255,132,0:99
Tb927_01_v4	287924	.	C	G	222	.	DP=43;VDB=3.357606e-01;AF1=1;AC1=2;DP4=0,0,27,15;MQ=60;FQ=-153	GT:PL:GQ	1/1:255,126,0:99
Tb927_01_v4	288032	.	C	T	222	.	DP=52;VDB=3.709869e-01;AF1=1;AC1=2;DP4=0,0,32,19;MQ=60;FQ=-181	GT:PL:GQ	1/1:255,154,0:99
Tb927_01_v4	288067	.	C	T	225	.	DP=46;VDB=2.026546e-01;RPB=5.167644e-01;AF1=0.5;AC1=1;DP4=16,8,9,13;MQ=60;FQ=225;PV4=0.14,0.024,1,0.29	GT:PL:GQ	0/1:255,0,255:99
Tb927_01_v4	288370	.	T	G	222	.	DP=35;VDB=2.993213e-01;AF1=1;AC1=2;DP4=0,0,18,16;MQ=60;FQ=-129	GT:PL:GQ	1/1:255,102,0:99
Tb927_01_v4	288371	.	C	T	222	.	DP=35;VDB=2.994992e-01;AF1=1;AC1=2;DP4=0,0,18,16;MQ=60;FQ=-129	GT:PL:GQ	1/1:255,102,0:99
Tb927_01_v4	288403	.	C	A	222	.	DP=38;VDB=3.187542e-01;AF1=1;AC1=2;DP4=0,0,16,22;MQ=60;FQ=-141	GT:PL:GQ	1/1:255,114,0:99
Tb927_01_v4	288590	.	C	G	222	.	DP=44;VDB=2.030354e-02;AF1=1;AC1=2;DP4=0,0,22,21;MQ=60;FQ=-156	GT:PL:GQ	1/1:255,129,0:99
Tb927_01_v4	288686	.	A	C	222	.	DP=30;VDB=2.506685e-01;AF1=1;AC1=2;DP4=0,0,13,17;MQ=60;FQ=-117	GT:PL:GQ	1/1:255,90,0:99
Tb927_01_v4	288689	.	G	A	222	.	DP=30;VDB=2.772357e-01;AF1=1;AC1=2;DP4=0,0,12,17;MQ=60;FQ=-114	GT:PL:GQ	1/1:255,87,0:99
Tb927_01_v4	288830	.	A	G	222	.	DP=36;VDB=1.427501e-01;AF1=1;AC1=2;DP4=0,0,12,23;MQ=60;FQ=-132	GT:PL:GQ	1/1:255,105,0:99
Tb927_01_v4	288947	.	A	G	222	.	DP=47;VDB=1.532348e-01;AF1=1;AC1=2;DP4=0,0,18,29;MQ=60;FQ=-168	GT:PL:GQ	1/1:255,141,0:99
Tb927_01_v4	288950	.	T	G	222	.	DP=46;VDB=1.963199e-02;AF1=1;AC1=2;DP4=0,0,18,28;MQ=60;FQ=-165	GT:PL:GQ	1/1:255,138,0:99
Tb927_01_v4	289036	.	G	A	222	.	DP=35;VDB=1.914084e-02;AF1=1;AC1=2;DP4=0,0,23,12;MQ=60;FQ=-132	GT:PL:GQ	1/1:255,105,0:99
Tb927_01_v4	289407	.	C	T	222	.	DP=40;VDB=3.130236e-01;AF1=1;AC1=2;DP4=0,0,29,11;MQ=60;FQ=-147	GT:PL:GQ	1/1:255,120,0:99
Tb927_01_v4	289499	.	T	C	222	.	DP=49;VDB=1.548220e-02;AF1=1;AC1=2;DP4=0,0,22,26;MQ=60;FQ=-171	GT:PL:GQ	1/1:255,144,0:99
Tb927_01_v4	289778	.	T	C	222	.	DP=70;VDB=3.398834e-01;AF1=1;AC1=2;DP4=0,0,42,28;MQ=60;FQ=-238	GT:PL:GQ	1/1:255,211,0:99
Tb927_01_v4	289808	.	A	G	222	.	DP=65;VDB=4.143647e-01;AF1=1;AC1=2;DP4=0,0,34,31;MQ=60;FQ=-223	GT:PL:GQ	1/1:255,196,0:99
Tb927_01_v4	289985	.	C	A	222	.	DP=40;VDB=3.034873e-01;AF1=1;AC1=2;DP4=0,0,12,28;MQ=60;FQ=-147	GT:PL:GQ	1/1:255,120,0:99
Tb927_01_v4	290584	.	T	C	222	.	DP=48;VDB=2.620612e-01;AF1=1;AC1=2;DP4=0,0,24,24;MQ=60;FQ=-171	GT:PL:GQ	1/1:255,144,0:99
Tb927_01_v4	291190	.	C	T	222	.	DP=45;VDB=1.521216e-01;AF1=1;AC1=2;DP4=0,0,19,25;MQ=60;FQ=-159	GT:PL:GQ	1/1:255,132,0:99
Tb927_01_v4	291279	.	G	A	222	.	DP=41;VDB=1.768021e-01;AF1=1;AC1=2;DP4=0,0,18,22;MQ=60;FQ=-147	GT:PL:GQ	1/1:255,120,0:99
Tb927_01_v4	291281	.	C	T	222	.	DP=40;VDB=1.297488e-01;AF1=1;AC1=2;DP4=0,0,16,22;MQ=60;FQ=-141	GT:PL:GQ	1/1:255,114,0:99
Tb927_01_v4	291313	.	C	T	222	.	DP=53;VDB=1.086870e-01;AF1=1;AC1=2;DP4=0,0,28,24;MQ=60;FQ=-184	GT:PL:GQ	1/1:255,157,0:99
Tb927_01_v4	291319	.	C	T	222	.	DP=57;VDB=2.159977e-01;AF1=1;AC1=2;DP4=0,0,32,25;MQ=60;FQ=-199	GT:PL:GQ	1/1:255,172,0:99
Tb927_01_v4	291409	.	T	A	222	.	DP=51;VDB=1.926955e-01;AF1=1;AC1=2;DP4=0,0,22,28;MQ=60;FQ=-178	GT:PL:GQ	1/1:255,151,0:99
Tb927_01_v4	291779	.	T	C	222	.	DP=42;VDB=3.151463e-01;AF1=1;AC1=2;DP4=0,0,22,19;MQ=60;FQ=-150	GT:PL:GQ	1/1:255,123,0:99
Tb927_01_v4	291888	.	G	A	222	.	DP=32;VDB=2.644307e-01;AF1=1;AC1=2;DP4=0,0,16,16;MQ=60;FQ=-123	GT:PL:GQ	1/1:255,96,0:99
Tb927_01_v4	291935	.	A	T	222	.	DP=47;VDB=6.381030e-02;AF1=1;AC1=2;DP4=0,0,18,28;MQ=60;FQ=-165	GT:PL:GQ	1/1:255,138,0:99
Tb927_01_v4	292614	.	A	G	222	.	DP=46;VDB=1.926495e-01;AF1=1;AC1=2;DP4=0,0,17,28;MQ=60;FQ=-162	GT:PL:GQ	1/1:255,135,0:99
Tb927_01_v4	292792	.	C	T	222	.	DP=39;VDB=1.331723e-01;AF1=1;AC1=2;DP4=0,0,20,19;MQ=60;FQ=-144	GT:PL:GQ	1/1:255,117,0:99
Tb927_01_v4	292963	.	T	C	222	.	DP=49;VDB=3.314729e-01;AF1=1;AC1=2;DP4=0,0,29,20;MQ=60;FQ=-175	GT:PL:GQ	1/1:255,148,0:99
Tb927_01_v4	293045	.	G	A	222	.	DP=51;VDB=2.022606e-01;AF1=1;AC1=2;DP4=0,0,24,26;MQ=60;FQ=-178	GT:PL:GQ	1/1:255,151,0:99
Tb927_01_v4	293085	.	A	T	222	.	DP=41;VDB=6.406388e-02;AF1=1;AC1=2;DP4=0,0,26,14;MQ=60;FQ=-147	GT:PL:GQ	1/1:255,120,0:99
Tb927_01_v4	293351	.	A	G	222	.	DP=41;VDB=2.947490e-01;AF1=1;AC1=2;DP4=0,0,20,21;MQ=60;FQ=-150	GT:PL:GQ	1/1:255,123,0:99
Tb927_01_v4	293390	.	A	G	222	.	DP=54;VDB=3.785034e-01;AF1=1;AC1=2;DP4=0,0,26,27;MQ=60;FQ=-187	GT:PL:GQ	1/1:255,160,0:99
Tb927_01_v4	294356	.	C	G	222	.	DP=40;VDB=1.438298e-01;AF1=1;AC1=2;DP4=0,0,24,16;MQ=60;FQ=-147	GT:PL:GQ	1/1:255,120,0:99
Tb927_01_v4	294439	.	C	T	222	.	DP=44;VDB=1.239288e-01;AF1=1;AC1=2;DP4=0,0,16,28;MQ=60;FQ=-159	GT:PL:GQ	1/1:255,132,0:99
Tb927_01_v4	294548	.	T	C	222	.	DP=65;VDB=2.957686e-01;AF1=1;AC1=2;DP4=0,0,39,26;MQ=60;FQ=-223	GT:PL:GQ	1/1:255,196,0:99
Tb927_01_v4	295162	.	A	G	222	.	DP=42;VDB=8.508629e-02;AF1=1;AC1=2;DP4=0,0,20,21;MQ=60;FQ=-150	GT:PL:GQ	1/1:255,123,0:99
Tb927_01_v4	295172	.	A	G	222	.	DP=48;VDB=3.443793e-01;AF1=1;AC1=2;DP4=0,0,21,27;MQ=60;FQ=-171	GT:PL:GQ	1/1:255,144,0:99
Tb927_01_v4	295395	.	C	G	222	.	DP=37;VDB=3.037559e-01;AF1=1;AC1=2;DP4=0,0,21,16;MQ=60;FQ=-138	GT:PL:GQ	1/1:255,111,0:99
Tb927_01_v4	295465	.	C	A	222	.	DP=39;VDB=2.388672e-01;AF1=1;AC1=2;DP4=0,0,11,22;MQ=60;FQ=-126	GT:PL:GQ	1/1:255,99,0:99
Tb927_01_v4	295467	.	A	C	222	.	DP=38;VDB=2.965612e-01;AF1=1;AC1=2;DP4=0,0,11,23;MQ=60;FQ=-129	GT:PL:GQ	1/1:255,102,0:99
Tb927_01_v4	295709	.	A	G	222	.	DP=44;VDB=1.446709e-02;AF1=1;AC1=2;DP4=0,0,21,21;MQ=60;FQ=-153	GT:PL:GQ	1/1:255,126,0:99
Tb927_01_v4	295807	.	T	C	222	.	DP=35;VDB=2.829022e-01;AF1=1;AC1=2;DP4=0,0,22,12;MQ=60;FQ=-129	GT:PL:GQ	1/1:255,102,0:99
Tb927_01_v4	295865	.	A	G	222	.	DP=27;VDB=2.089661e-01;AF1=1;AC1=2;DP4=0,0,18,8;MQ=60;FQ=-105	GT:PL:GQ	1/1:255,78,0:99
Tb927_01_v4	295892	.	A	G	222	.	DP=25;VDB=2.348055e-01;AF1=1;AC1=2;DP4=0,0,14,11;MQ=60;FQ=-102	GT:PL:GQ	1/1:255,75,0:99
Tb927_01_v4	295995	.	C	T	222	.	DP=51;VDB=2.612858e-01;AF1=1;AC1=2;DP4=0,0,23,28;MQ=60;FQ=-181	GT:PL:GQ	1/1:255,154,0:99
Tb927_01_v4	296366	.	A	G	222	.	DP=44;VDB=7.965833e-02;AF1=1;AC1=2;DP4=0,0,19,25;MQ=59;FQ=-159	GT:PL:GQ	1/1:255,132,0:99
Tb927_01_v4	296376	.	G	A	222	.	DP=47;VDB=3.450920e-01;AF1=1;AC1=2;DP4=0,0,25,22;MQ=60;FQ=-168	GT:PL:GQ	1/1:255,141,0:99
Tb927_01_v4	296867	.	T	C	222	.	DP=38;VDB=5.681607e-02;AF1=1;AC1=2;DP4=0,0,14,24;MQ=60;FQ=-141	GT:PL:GQ	1/1:255,114,0:99
Tb927_01_v4	297117	.	G	A	222	.	DP=45;VDB=3.361519e-01;AF1=1;AC1=2;DP4=0,0,18,26;MQ=60;FQ=-159	GT:PL:GQ	1/1:255,132,0:99
Tb927_01_v4	297128	.	C	T	222	.	DP=44;VDB=5.664585e-02;AF1=1;AC1=2;DP4=0,0,18,26;MQ=60;FQ=-159	GT:PL:GQ	1/1:255,132,0:99
Tb927_01_v4	297290	.	C	T	222	.	DP=33;VDB=2.782511e-01;AF1=1;AC1=2;DP4=0,0,20,12;MQ=60;FQ=-123	GT:PL:GQ	1/1:255,96,0:99
Tb927_01_v4	297350	.	G	A	222	.	DP=31;VDB=2.810090e-01;AF1=1;AC1=2;DP4=0,0,20,10;MQ=60;FQ=-117	GT:PL:GQ	1/1:255,90,0:99
Tb927_01_v4	297465	.	C	G	222	.	DP=32;VDB=2.899063e-01;AF1=1;AC1=2;DP4=0,0,15,17;MQ=60;FQ=-123	GT:PL:GQ	1/1:255,96,0:99
Tb927_01_v4	297576	.	G	A	222	.	DP=48;VDB=1.834402e-01;AF1=1;AC1=2;DP4=0,0,21,25;MQ=60;FQ=-165	GT:PL:GQ	1/1:255,138,0:99
Tb927_01_v4	297914	.	C	T	222	.	DP=41;VDB=1.441826e-01;AF1=1;AC1=2;DP4=0,0,19,11;MQ=60;FQ=-117	GT:PL:GQ	1/1:255,90,0:99
Tb927_01_v4	297946	.	A	G	222	.	DP=36;VDB=3.002635e-01;AF1=1;AC1=2;DP4=0,0,19,16;MQ=60;FQ=-132	GT:PL:GQ	1/1:255,105,0:99
Tb927_01_v4	297989	.	T	C	222	.	DP=40;VDB=2.597134e-01;AF1=1;AC1=2;DP4=0,0,17,22;MQ=60;FQ=-144	GT:PL:GQ	1/1:255,117,0:99
Tb927_01_v4	298168	.	G	A	222	.	DP=45;VDB=2.491120e-01;AF1=1;AC1=2;DP4=0,0,27,17;MQ=58;FQ=-159	GT:PL:GQ	1/1:255,132,0:99
Tb927_01_v4	298251	.	A	G	222	.	DP=47;VDB=1.696077e-01;AF1=1;AC1=2;DP4=0,0,26,20;MQ=59;FQ=-165	GT:PL:GQ	1/1:255,138,0:99
Tb927_01_v4	298269	.	A	G	222	.	DP=48;VDB=3.438165e-01;AF1=1;AC1=2;DP4=0,0,25,23;MQ=58;FQ=-171	GT:PL:GQ	1/1:255,144,0:99
Tb927_01_v4	298290	.	A	G	222	.	DP=52;VDB=2.809445e-01;AF1=1;AC1=2;DP4=0,0,26,25;MQ=58;FQ=-181	GT:PL:GQ	1/1:255,154,0:99
Tb927_01_v4	298303	.	A	C	222	.	DP=55;VDB=1.766532e-01;AF1=1;AC1=2;DP4=0,0,27,28;MQ=58;FQ=-193	GT:PL:GQ	1/1:255,166,0:99
Tb927_01_v4	298392	.	A	G	222	.	DP=50;VDB=2.838603e-01;AF1=1;AC1=2;DP4=0,0,35,15;MQ=57;FQ=-178	GT:PL:GQ	1/1:255,151,0:99
Tb927_01_v4	298413	.	G	A	222	.	DP=46;VDB=3.387703e-01;AF1=1;AC1=2;DP4=0,0,28,18;MQ=57;FQ=-165	GT:PL:GQ	1/1:255,138,0:99
Tb927_01_v4	298418	.	T	C	222	.	DP=49;VDB=3.422255e-01;AF1=1;AC1=2;DP4=0,0,29,20;MQ=58;FQ=-175	GT:PL:GQ	1/1:255,148,0:99
Tb927_01_v4	298677	.	G	C	73	.	DP=11;VDB=6.466679e-02;AF1=1;AC1=2;DP4=0,0,2,9;MQ=17;FQ=-60	GT:PL:GQ	1/1:106,33,0:63
Tb927_01_v4	298809	.	C	A	119	.	DP=35;VDB=2.453507e-01;RPB=-6.517861e-01;AF1=0.5718;AC1=1;DP4=6,0,5,21;MQ=23;FQ=-21;PV4=0.00051,1,1,0.3	GT:PL:GQ	0/1:148,0,6:9
Tb927_01_v4	298849	.	C	A	128	.	DP=32;VDB=2.517036e-02;RPB=-1.556998e-01;AF1=0.6243;AC1=1;DP4=5,0,5,22;MQ=24;FQ=-23;PV4=0.0013,0.29,1,0.21	GT:PL:GQ	0/1:157,0,4:7
Tb927_01_v4	298907	.	A	G	222	.	DP=31;VDB=2.208055e-01;AF1=1;AC1=2;DP4=0,0,16,15;MQ=25;FQ=-120	GT:PL:GQ	1/1:255,93,0:99
Tb927_01_v4	298929	.	G	A	206	.	DP=25;VDB=8.085454e-02;AF1=1;AC1=2;DP4=0,0,16,9;MQ=25;FQ=-102	GT:PL:GQ	1/1:239,75,0:99
Tb927_01_v4	299001	.	T	C	185	.	DP=26;VDB=1.106980e-01;AF1=1;AC1=2;DP4=0,0,18,8;MQ=23;FQ=-105	GT:PL:GQ	1/1:218,78,0:99
Tb927_01_v4	299025	.	C	T	222	.	DP=32;VDB=4.119954e-02;AF1=1;AC1=2;DP4=0,0,24,8;MQ=26;FQ=-123	GT:PL:GQ	1/1:255,96,0:99
Tb927_01_v4	299180	.	A	G	176	.	DP=23;VDB=2.089083e-01;AF1=1;AC1=2;DP4=0,0,20,3;MQ=27;FQ=-96	GT:PL:GQ	1/1:209,69,0:99
Tb927_01_v4	299230	.	A	T	123	.	DP=39;VDB=2.626436e-01;RPB=1.283333e+00;AF1=0.5;AC1=1;DP4=0,9,29,1;MQ=29;FQ=20.1;PV4=4.7e-08,0.17,1,0.05	GT:PL:GQ	0/1:153,0,47:50
Tb927_01_v4	299255	.	G	A	134	.	DP=43;VDB=2.704079e-01;RPB=1.656353e-01;AF1=0.5;AC1=1;DP4=0,15,27,1;MQ=30;FQ=64;PV4=1.1e-10,0.032,1,0.093	GT:PL:GQ	0/1:164,0,91:94
Tb927_01_v4	299509	.	A	G	222	.	DP=50;VDB=1.913053e-01;AF1=1;AC1=2;DP4=0,0,28,21;MQ=57;FQ=-175	GT:PL:GQ	1/1:255,148,0:99
Tb927_01_v4	299639	.	C	G	222	.	DP=47;VDB=1.400686e-01;AF1=1;AC1=2;DP4=0,0,22,25;MQ=59;FQ=-168	GT:PL:GQ	1/1:255,141,0:99
Tb927_01_v4	299642	.	T	C	222	.	DP=48;VDB=1.106073e-01;AF1=1;AC1=2;DP4=0,0,21,26;MQ=59;FQ=-168	GT:PL:GQ	1/1:255,141,0:99
Tb927_01_v4	299897	.	G	A	63	.	DP=25;VDB=2.572902e-01;AF1=1;AC1=2;DP4=0,0,25,0;MQ=21;FQ=-102	GT:PL:GQ	1/1:96,75,0:99
Tb927_01_v4	300060	.	G	A	222	.	DP=50;VDB=2.146977e-01;AF1=1;AC1=2;DP4=0,0,30,18;MQ=60;FQ=-171	GT:PL:GQ	1/1:255,144,0:99
Tb927_01_v4	300105	.	C	T	222	.	DP=48;VDB=3.014271e-01;AF1=1;AC1=2;DP4=0,0,28,20;MQ=60;FQ=-171	GT:PL:GQ	1/1:255,144,0:99
Tb927_01_v4	300337	.	T	.	5.45	.	DP=37;VDB=2.433126e-02;RPB=4.198951e-01;AF1=0.4994;AC1=1;DP4=1,22,5,0;MQ=58;FQ=-3.53;PV4=6.1e-05,0.0002,1,1	PL	26
Tb927_01_v4	300675	.	G	C	222	.	DP=37;VDB=1.731243e-01;AF1=1;AC1=2;DP4=0,0,12,24;MQ=60;FQ=-135	GT:PL:GQ	1/1:255,108,0:99
Tb927_01_v4	300925	.	G	A	222	.	DP=34;VDB=2.995851e-01;AF1=1;AC1=2;DP4=0,0,16,18;MQ=60;FQ=-129	GT:PL:GQ	1/1:255,102,0:99
Tb927_01_v4	301149	.	T	G	222	.	DP=43;VDB=3.162786e-01;AF1=1;AC1=2;DP4=0,0,20,21;MQ=60;FQ=-150	GT:PL:GQ	1/1:255,123,0:99
Tb927_01_v4	301194	.	T	C	222	.	DP=42;VDB=2.185947e-01;AF1=1;AC1=2;DP4=0,0,20,22;MQ=60;FQ=-153	GT:PL:GQ	1/1:255,126,0:99
Tb927_01_v4	301596	.	C	T	222	.	DP=39;VDB=2.160236e-01;AF1=1;AC1=2;DP4=0,0,21,18;MQ=60;FQ=-144	GT:PL:GQ	1/1:255,117,0:99
Tb927_01_v4	301668	.	T	C	222	.	DP=52;VDB=2.702975e-01;AF1=1;AC1=2;DP4=0,0,29,22;MQ=60;FQ=-181	GT:PL:GQ	1/1:255,154,0:99
Tb927_01_v4	303106	.	C	T	222	.	DP=45;VDB=3.375105e-01;AF1=1;AC1=2;DP4=0,0,21,23;MQ=60;FQ=-159	GT:PL:GQ	1/1:255,132,0:99
Tb927_01_v4	303444	.	C	T	222	.	DP=50;VDB=1.502300e-01;AF1=1;AC1=2;DP4=0,0,26,23;MQ=60;FQ=-175	GT:PL:GQ	1/1:255,148,0:99
Tb927_01_v4	303750	.	C	T	222	.	DP=45;VDB=3.443069e-01;AF1=1;AC1=2;DP4=0,0,12,33;MQ=60;FQ=-162	GT:PL:GQ	1/1:255,135,0:99
Tb927_01_v4	304150	.	C	T	222	.	DP=41;VDB=3.161454e-01;AF1=1;AC1=2;DP4=0,0,20,20;MQ=60;FQ=-147	GT:PL:GQ	1/1:255,120,0:99
Tb927_01_v4	304354	.	A	G	222	.	DP=56;VDB=3.888499e-01;AF1=1;AC1=2;DP4=0,0,29,27;MQ=60;FQ=-196	GT:PL:GQ	1/1:255,169,0:99
Tb927_01_v4	304668	.	A	G	222	.	DP=41;VDB=3.275385e-01;AF1=1;AC1=2;DP4=0,0,22,18;MQ=60;FQ=-147	GT:PL:GQ	1/1:255,120,0:99
Tb927_01_v4	304728	.	G	A	222	.	DP=46;VDB=3.469010e-01;AF1=1;AC1=2;DP4=0,0,20,26;MQ=60;FQ=-165	GT:PL:GQ	1/1:255,138,0:99
Tb927_01_v4	304957	.	A	G	222	.	DP=30;VDB=2.308478e-01;AF1=1;AC1=2;DP4=0,0,18,12;MQ=60;FQ=-117	GT:PL:GQ	1/1:255,90,0:99
Tb927_01_v4	305009	.	A	G	222	.	DP=32;VDB=2.904318e-01;AF1=1;AC1=2;DP4=0,0,15,17;MQ=60;FQ=-123	GT:PL:GQ	1/1:255,96,0:99
Tb927_01_v4	305209	.	G	A	222	.	DP=44;VDB=2.354668e-01;AF1=1;AC1=2;DP4=0,0,25,17;MQ=60;FQ=-153	GT:PL:GQ	1/1:255,126,0:99
Tb927_01_v4	305317	.	G	A	222	.	DP=50;VDB=1.994954e-01;AF1=1;AC1=2;DP4=0,0,20,30;MQ=59;FQ=-178	GT:PL:GQ	1/1:255,151,0:99
Tb927_01_v4	305332	.	A	T	222	.	DP=41;VDB=2.077122e-01;AF1=1;AC1=2;DP4=0,0,16,24;MQ=59;FQ=-147	GT:PL:GQ	1/1:255,120,0:99
Tb927_01_v4	305387	.	A	G	203	.	DP=13;VDB=1.518427e-01;AF1=1;AC1=2;DP4=0,0,8,5;MQ=42;FQ=-66	GT:PL:GQ	1/1:236,39,0:75
Tb927_01_v4	305562	.	A	G	222	.	DP=46;VDB=2.614123e-01;AF1=1;AC1=2;DP4=0,0,19,27;MQ=60;FQ=-165	GT:PL:GQ	1/1:255,138,0:99
Tb927_01_v4	305579	.	G	A	222	.	DP=46;VDB=1.883244e-01;AF1=1;AC1=2;DP4=0,0,21,24;MQ=60;FQ=-162	GT:PL:GQ	1/1:255,135,0:99
Tb927_01_v4	305619	.	T	C	225	.	DP=44;VDB=1.372416e-01;RPB=-1.577346e+00;AF1=0.5;AC1=1;DP4=12,5,15,11;MQ=60;FQ=206;PV4=0.52,0.27,0.21,1	GT:PL:GQ	0/1:255,0,233:99
Tb927_01_v4	305680	.	G	T	222	.	DP=44;VDB=3.437420e-01;AF1=1;AC1=2;DP4=0,0,19,25;MQ=60;FQ=-159	GT:PL:GQ	1/1:255,132,0:99
Tb927_01_v4	305767	.	A	G	222	.	DP=48;VDB=3.204175e-01;AF1=1;AC1=2;DP4=0,0,25,23;MQ=60;FQ=-171	GT:PL:GQ	1/1:255,144,0:99
Tb927_01_v4	305771	.	tc	.	150	.	INDEL;IS=1,0.019231;DP=52;VDB=2.334659e-01;AF1=0;AC1=0;DP4=23,24,1,0;MQ=60;FQ=-147;PV4=1,0.00061,1,1	PL	0
Tb927_01_v4	305772	.	C	T	222	.	DP=51;VDB=2.150129e-01;AF1=1;AC1=2;DP4=0,0,25,25;MQ=60;FQ=-178	GT:PL:GQ	1/1:255,151,0:99
Tb927_01_v4	306108	.	A	G	222	.	DP=44;VDB=3.327622e-01;AF1=1;AC1=2;DP4=0,0,25,19;MQ=60;FQ=-159	GT:PL:GQ	1/1:255,132,0:99
Tb927_01_v4	306115	.	G	A	222	.	DP=43;VDB=3.087640e-01;AF1=1;AC1=2;DP4=0,0,22,14;MQ=60;FQ=-135	GT:PL:GQ	1/1:255,108,0:99
Tb927_01_v4	306116	.	C	T	222	.	DP=42;VDB=3.089098e-01;AF1=1;AC1=2;DP4=0,0,22,14;MQ=60;FQ=-135	GT:PL:GQ	1/1:255,108,0:99
Tb927_01_v4	306158	.	G	A	222	.	DP=41;VDB=1.737029e-01;AF1=1;AC1=2;DP4=0,0,26,15;MQ=60;FQ=-150	GT:PL:GQ	1/1:255,123,0:99
Tb927_01_v4	306160	.	T	C	222	.	DP=42;VDB=1.297134e-01;AF1=1;AC1=2;DP4=0,0,27,15;MQ=60;FQ=-153	GT:PL:GQ	1/1:255,126,0:99
Tb927_01_v4	306416	.	A	G	222	.	DP=32;VDB=1.094034e-01;AF1=1;AC1=2;DP4=0,0,13,19;MQ=60;FQ=-123	GT:PL:GQ	1/1:255,96,0:99
Tb927_01_v4	306529	.	A	G	222	.	DP=43;VDB=2.057927e-01;AF1=1;AC1=2;DP4=0,0,24,17;MQ=60;FQ=-150	GT:PL:GQ	1/1:255,123,0:99
Tb927_01_v4	306578	.	C	T	222	.	DP=47;VDB=1.475840e-01;AF1=1;AC1=2;DP4=0,0,23,23;MQ=60;FQ=-165	GT:PL:GQ	1/1:255,138,0:99
Tb927_01_v4	306599	.	G	C	222	.	DP=46;VDB=2.819253e-01;AF1=1;AC1=2;DP4=0,0,23,23;MQ=60;FQ=-165	GT:PL:GQ	1/1:255,138,0:99
Tb927_01_v4	306625	.	T	G	222	.	DP=35;VDB=6.158861e-02;AF1=1;AC1=2;DP4=0,0,13,22;MQ=60;FQ=-132	GT:PL:GQ	1/1:255,105,0:99
Tb927_01_v4	306939	.	A	G	222	.	DP=41;VDB=2.395427e-01;AF1=1;AC1=2;DP4=0,0,12,29;MQ=60;FQ=-150	GT:PL:GQ	1/1:255,123,0:99
Tb927_01_v4	306999	.	C	T	222	.	DP=32;VDB=1.645898e-01;AF1=1;AC1=2;DP4=0,0,8,24;MQ=60;FQ=-123	GT:PL:GQ	1/1:255,96,0:99
Tb927_01_v4	307273	.	C	T	222	.	DP=39;VDB=3.200784e-01;AF1=1;AC1=2;DP4=0,0,23,16;MQ=60;FQ=-144	GT:PL:GQ	1/1:255,117,0:99
Tb927_01_v4	307309	.	T	C	222	.	DP=36;VDB=3.039734e-01;AF1=1;AC1=2;DP4=0,0,24,11;MQ=60;FQ=-132	GT:PL:GQ	1/1:255,105,0:99
Tb927_01_v4	307350	.	G	A	222	.	DP=28;VDB=2.237563e-01;AF1=1;AC1=2;DP4=0,0,15,12;MQ=60;FQ=-108	GT:PL:GQ	1/1:255,81,0:99
Tb927_01_v4	307384	.	G	C	222	.	DP=31;VDB=2.870004e-01;AF1=1;AC1=2;DP4=0,0,15,16;MQ=60;FQ=-120	GT:PL:GQ	1/1:255,93,0:99
Tb927_01_v4	307518	.	A	G	222	.	DP=45;VDB=2.511995e-01;AF1=1;AC1=2;DP4=0,0,26,19;MQ=60;FQ=-162	GT:PL:GQ	1/1:255,135,0:99
Tb927_01_v4	307618	.	T	C	57.3	.	DP=40;VDB=3.752182e-02;AF1=1;AC1=2;DP4=0,0,1,4;MQ=60;FQ=-42	GT:PL:GQ	1/1:90,15,0:27
Tb927_01_v4	307759	.	G	T	222	.	DP=37;VDB=2.255082e-01;AF1=1;AC1=2;DP4=0,0,20,15;MQ=60;FQ=-132	GT:PL:GQ	1/1:255,105,0:99
Tb927_01_v4	307803	.	T	C	222	.	DP=39;VDB=2.986996e-01;AF1=1;AC1=2;DP4=0,0,16,22;MQ=60;FQ=-141	GT:PL:GQ	1/1:255,114,0:99
Tb927_01_v4	307911	.	A	G	222	.	DP=45;VDB=3.480502e-01;AF1=1;AC1=2;DP4=0,0,26,19;MQ=60;FQ=-162	GT:PL:GQ	1/1:255,135,0:99
Tb927_01_v4	308004	.	G	A	222	.	DP=44;VDB=1.865304e-01;AF1=1;AC1=2;DP4=0,0,23,21;MQ=60;FQ=-159	GT:PL:GQ	1/1:255,132,0:99
Tb927_01_v4	308059	.	G	A	222	.	DP=42;VDB=1.780169e-01;AF1=1;AC1=2;DP4=0,0,26,15;MQ=60;FQ=-150	GT:PL:GQ	1/1:255,123,0:99
Tb927_01_v4	308444	.	C	A	222	.	DP=42;VDB=2.181977e-01;AF1=1;AC1=2;DP4=0,0,22,19;MQ=60;FQ=-150	GT:PL:GQ	1/1:255,123,0:99
Tb927_01_v4	308477	.	C	A	222	.	DP=47;VDB=3.439268e-01;AF1=1;AC1=2;DP4=0,0,20,25;MQ=60;FQ=-162	GT:PL:GQ	1/1:255,135,0:99
Tb927_01_v4	308695	.	C	.	39	.	DP=27;RPB=3.471825e-01;AF1=0;AC1=0;DP4=6,8,1,0;MQ=60;FQ=-36;PV4=0.47,1,1,1	PL	0
Tb927_01_v4	308695	.	cgggg	cGgggg	93.5	.	INDEL;IS=11,0.407407;DP=27;VDB=5.538052e-02;AF1=0.5;AC1=1;DP4=5,9,6,5;MQ=60;FQ=96.4;PV4=0.43,1,1,0.27	GT:PL:GQ	0/1:131,0,152:99
Tb927_01_v4	308896	.	A	G	222	.	DP=35;VDB=2.662186e-01;AF1=1;AC1=2;DP4=0,0,22,12;MQ=60;FQ=-129	GT:PL:GQ	1/1:255,102,0:99
Tb927_01_v4	309570	.	T	C	222	.	DP=31;VDB=1.681896e-02;AF1=1;AC1=2;DP4=0,0,19,12;MQ=60;FQ=-120	GT:PL:GQ	1/1:255,93,0:99
Tb927_01_v4	309666	.	C	T	222	.	DP=44;VDB=2.437313e-01;AF1=1;AC1=2;DP4=0,0,27,17;MQ=60;FQ=-159	GT:PL:GQ	1/1:255,132,0:99
Tb927_01_v4	309897	.	C	T	222	.	DP=48;VDB=3.010047e-01;AF1=1;AC1=2;DP4=0,0,25,23;MQ=60;FQ=-171	GT:PL:GQ	1/1:255,144,0:99
Tb927_01_v4	310050	.	C	G	222	.	DP=41;VDB=2.930484e-01;AF1=1;AC1=2;DP4=0,0,16,24;MQ=60;FQ=-147	GT:PL:GQ	1/1:255,120,0:99
Tb927_01_v4	310554	.	A	C	222	.	DP=38;VDB=3.093236e-01;AF1=1;AC1=2;DP4=0,0,17,21;MQ=60;FQ=-141	GT:PL:GQ	1/1:255,114,0:99
Tb927_01_v4	310632	.	A	G	225	.	DP=43;VDB=2.332735e-01;RPB=8.071156e-01;AF1=0.5;AC1=1;DP4=11,6,10,14;MQ=60;FQ=194;PV4=0.21,1,1,1	GT:PL:GQ	0/1:255,0,221:99
Tb927_01_v4	310885	.	C	T	222	.	DP=51;VDB=3.246741e-01;AF1=1;AC1=2;DP4=0,0,29,22;MQ=60;FQ=-181	GT:PL:GQ	1/1:255,154,0:99
Tb927_01_v4	311058	.	A	C	222	.	DP=42;VDB=8.574466e-02;AF1=1;AC1=2;DP4=0,0,23,19;MQ=60;FQ=-153	GT:PL:GQ	1/1:255,126,0:99
Tb927_01_v4	311601	.	T	C	222	.	DP=46;VDB=2.342538e-01;AF1=1;AC1=2;DP4=0,0,18,27;MQ=60;FQ=-162	GT:PL:GQ	1/1:255,135,0:99
Tb927_01_v4	311662	.	G	A	222	.	DP=53;VDB=2.447344e-01;AF1=1;AC1=2;DP4=0,0,30,21;MQ=60;FQ=-181	GT:PL:GQ	1/1:255,154,0:99
Tb927_01_v4	311663	.	G	C	222	.	DP=53;VDB=3.496045e-01;AF1=1;AC1=2;DP4=0,0,29,22;MQ=60;FQ=-181	GT:PL:GQ	1/1:255,154,0:99
Tb927_01_v4	311692	.	G	C	222	.	DP=44;VDB=5.299581e-02;AF1=1;AC1=2;DP4=0,0,26,18;MQ=60;FQ=-159	GT:PL:GQ	1/1:255,132,0:99
Tb927_01_v4	311720	.	T	G	222	.	DP=39;VDB=2.973582e-01;AF1=1;AC1=2;DP4=0,0,21,18;MQ=60;FQ=-144	GT:PL:GQ	1/1:255,117,0:99
Tb927_01_v4	311762	.	G	T	222	.	DP=29;VDB=2.308420e-01;AF1=1;AC1=2;DP4=0,0,15,14;MQ=60;FQ=-114	GT:PL:GQ	1/1:255,87,0:99
Tb927_01_v4	311786	.	C	T	222	.	DP=39;VDB=1.725396e-01;AF1=1;AC1=2;DP4=0,0,20,18;MQ=60;FQ=-141	GT:PL:GQ	1/1:255,114,0:99
Tb927_01_v4	311835	.	A	G	222	.	DP=45;VDB=5.645449e-02;AF1=1;AC1=2;DP4=0,0,14,30;MQ=60;FQ=-159	GT:PL:GQ	1/1:255,132,0:99
Tb927_01_v4	311906	.	A	G	222	.	DP=45;VDB=2.572755e-01;AF1=1;AC1=2;DP4=0,0,18,27;MQ=60;FQ=-162	GT:PL:GQ	1/1:255,135,0:99
Tb927_01_v4	312210	.	A	G	222	.	DP=28;VDB=1.813524e-01;AF1=1;AC1=2;DP4=0,0,9,19;MQ=60;FQ=-111	GT:PL:GQ	1/1:255,84,0:99
Tb927_01_v4	312303	.	G	A	222	.	DP=31;VDB=9.567640e-02;AF1=1;AC1=2;DP4=0,0,14,16;MQ=60;FQ=-117	GT:PL:GQ	1/1:255,90,0:99
Tb927_01_v4	312323	.	A	T	196	.	DP=39;VDB=1.247444e-01;RPB=6.652246e-01;AF1=0.5;AC1=1;DP4=11,11,5,9;MQ=60;FQ=199;PV4=0.5,0.3,1,1	GT:PL:GQ	0/1:226,0,255:99
Tb927_01_v4	312554	.	C	A	222	.	DP=45;VDB=1.132238e-01;AF1=1;AC1=2;DP4=0,0,29,16;MQ=60;FQ=-162	GT:PL:GQ	1/1:255,135,0:99
Tb927_01_v4	312802	.	G	T	222	.	DP=38;VDB=1.821329e-01;AF1=1;AC1=2;DP4=0,0,19,17;MQ=60;FQ=-135	GT:PL:GQ	1/1:255,108,0:99
Tb927_01_v4	312926	.	C	G	222	.	DP=43;VDB=3.005701e-01;AF1=1;AC1=2;DP4=0,0,21,21;MQ=60;FQ=-153	GT:PL:GQ	1/1:255,126,0:99
Tb927_01_v4	313210	.	T	C	222	.	DP=51;VDB=1.033410e-01;AF1=1;AC1=2;DP4=0,0,22,29;MQ=60;FQ=-181	GT:PL:GQ	1/1:255,154,0:99
Tb927_01_v4	313509	.	G	A	222	.	DP=36;VDB=2.571111e-01;AF1=1;AC1=2;DP4=0,0,19,17;MQ=60;FQ=-135	GT:PL:GQ	1/1:255,108,0:99
Tb927_01_v4	313571	.	T	C	222	.	DP=51;VDB=6.967372e-02;AF1=1;AC1=2;DP4=0,0,22,28;MQ=60;FQ=-178	GT:PL:GQ	1/1:255,151,0:99
Tb927_01_v4	313650	.	G	C	222	.	DP=51;VDB=3.306420e-01;AF1=1;AC1=2;DP4=0,0,32,19;MQ=60;FQ=-181	GT:PL:GQ	1/1:255,154,0:99
Tb927_01_v4	313728	.	G	A	5.46	.	DP=30;VDB=3.131090e-02;RPB=-1.291774e+00;AF1=0.4999;AC1=1;DP4=1,1,1,2;MQ=60;FQ=7.77;PV4=1,0.0014,1,1	GT:PL:GQ	0/1:34,0,55:34
Tb927_01_v4	313761	.	C	T	225	.	DP=39;VDB=4.839296e-02;RPB=1.661538e+00;AF1=0.5;AC1=1;DP4=6,7,10,15;MQ=60;FQ=187;PV4=0.74,0.099,1,0.24	GT:PL:GQ	0/1:255,0,214:99
Tb927_01_v4	314007	.	C	T	222	.	DP=42;VDB=1.230800e-01;AF1=1;AC1=2;DP4=0,0,24,17;MQ=60;FQ=-150	GT:PL:GQ	1/1:255,123,0:99
Tb927_01_v4	314029	.	T	C	222	.	DP=47;VDB=3.150777e-01;AF1=1;AC1=2;DP4=0,0,28,19;MQ=60;FQ=-168	GT:PL:GQ	1/1:255,141,0:99
Tb927_01_v4	314300	.	A	G	222	.	DP=39;VDB=8.701155e-02;AF1=1;AC1=2;DP4=0,0,23,16;MQ=60;FQ=-144	GT:PL:GQ	1/1:255,117,0:99
Tb927_01_v4	314349	.	T	C	222	.	DP=39;VDB=1.925763e-01;AF1=1;AC1=2;DP4=0,0,18,21;MQ=60;FQ=-144	GT:PL:GQ	1/1:255,117,0:99
Tb927_01_v4	314441	.	T	C	222	.	DP=38;VDB=1.893615e-01;AF1=1;AC1=2;DP4=0,0,21,15;MQ=60;FQ=-135	GT:PL:GQ	1/1:255,108,0:99
Tb927_01_v4	314768	.	A	G	222	.	DP=35;VDB=5.546349e-02;AF1=1;AC1=2;DP4=0,0,19,16;MQ=60;FQ=-132	GT:PL:GQ	1/1:255,105,0:99
Tb927_01_v4	314925	.	A	G	222	.	DP=44;VDB=3.082083e-01;AF1=1;AC1=2;DP4=0,0,25,18;MQ=60;FQ=-156	GT:PL:GQ	1/1:255,129,0:99
Tb927_01_v4	314991	.	C	T	222	.	DP=51;VDB=3.444186e-01;AF1=1;AC1=2;DP4=0,0,23,28;MQ=60;FQ=-181	GT:PL:GQ	1/1:255,154,0:99
Tb927_01_v4	314993	.	C	T	222	.	DP=49;VDB=3.499836e-01;AF1=1;AC1=2;DP4=0,0,21,28;MQ=60;FQ=-175	GT:PL:GQ	1/1:255,148,0:99
Tb927_01_v4	315123	.	G	A	222	.	DP=37;VDB=1.089804e-01;AF1=1;AC1=2;DP4=0,0,17,12;MQ=60;FQ=-114	GT:PL:GQ	1/1:255,87,0:99
Tb927_01_v4	315136	.	T	A	222	.	DP=38;VDB=5.643013e-02;AF1=1;AC1=2;DP4=0,0,20,12;MQ=60;FQ=-123	GT:PL:GQ	1/1:255,96,0:99
Tb927_01_v4	315357	.	T	C	222	.	DP=51;VDB=3.662867e-01;AF1=1;AC1=2;DP4=0,0,23,28;MQ=60;FQ=-181	GT:PL:GQ	1/1:255,154,0:99
Tb927_01_v4	315371	.	G	T	222	.	DP=47;VDB=2.949768e-01;AF1=1;AC1=2;DP4=0,0,21,26;MQ=60;FQ=-168	GT:PL:GQ	1/1:255,141,0:99
Tb927_01_v4	315950	.	C	T	222	.	DP=53;VDB=3.464141e-01;AF1=1;AC1=2;DP4=0,0,29,23;MQ=60;FQ=-184	GT:PL:GQ	1/1:255,157,0:99
Tb927_01_v4	315978	.	A	C	222	.	DP=46;VDB=2.029759e-01;AF1=1;AC1=2;DP4=0,0,27,18;MQ=60;FQ=-162	GT:PL:GQ	1/1:255,135,0:99
Tb927_01_v4	316100	.	T	C	222	.	DP=50;VDB=2.879739e-02;AF1=1;AC1=2;DP4=0,0,22,24;MQ=60;FQ=-165	GT:PL:GQ	1/1:255,138,0:99
Tb927_01_v4	316101	.	T	C	222	.	DP=50;VDB=2.807383e-02;AF1=1;AC1=2;DP4=0,0,23,24;MQ=60;FQ=-168	GT:PL:GQ	1/1:255,141,0:99
Tb927_01_v4	316102	.	C	T	222	.	DP=50;VDB=1.516306e-02;AF1=1;AC1=2;DP4=0,0,23,24;MQ=60;FQ=-168	GT:PL:GQ	1/1:255,141,0:99
Tb927_01_v4	316146	.	C	T	222	.	DP=47;VDB=3.574450e-02;AF1=1;AC1=2;DP4=0,0,24,23;MQ=60;FQ=-168	GT:PL:GQ	1/1:255,141,0:99
Tb927_01_v4	316759	.	G	A	222	.	DP=54;VDB=3.752118e-01;AF1=1;AC1=2;DP4=0,0,28,25;MQ=60;FQ=-187	GT:PL:GQ	1/1:255,160,0:99
Tb927_01_v4	317392	.	G	A	222	.	DP=46;VDB=2.303945e-01;AF1=1;AC1=2;DP4=0,0,20,26;MQ=60;FQ=-165	GT:PL:GQ	1/1:255,138,0:99
Tb927_01_v4	317440	.	T	C	222	.	DP=48;VDB=3.263372e-01;AF1=1;AC1=2;DP4=0,0,24,23;MQ=60;FQ=-168	GT:PL:GQ	1/1:255,141,0:99
Tb927_01_v4	317451	.	C	T	222	.	DP=47;VDB=3.389264e-01;AF1=1;AC1=2;DP4=0,0,23,23;MQ=60;FQ=-165	GT:PL:GQ	1/1:255,138,0:99
Tb927_01_v4	317509	.	T	C	222	.	DP=44;VDB=3.330668e-01;AF1=1;AC1=2;DP4=0,0,22,22;MQ=60;FQ=-159	GT:PL:GQ	1/1:255,132,0:99
Tb927_01_v4	317592	.	C	T	222	.	DP=40;VDB=1.352236e-01;AF1=1;AC1=2;DP4=0,0,18,22;MQ=60;FQ=-147	GT:PL:GQ	1/1:255,120,0:99
Tb927_01_v4	317608	.	C	G	222	.	DP=44;VDB=3.223724e-01;AF1=1;AC1=2;DP4=0,0,22,22;MQ=60;FQ=-159	GT:PL:GQ	1/1:255,132,0:99
Tb927_01_v4	317718	.	C	G	222	.	DP=27;VDB=1.178988e-01;AF1=1;AC1=2;DP4=0,0,10,14;MQ=60;FQ=-99	GT:PL:GQ	1/1:255,72,0:99
Tb927_01_v4	318197	.	T	C	222	.	DP=38;VDB=7.868311e-02;AF1=1;AC1=2;DP4=0,0,14,22;MQ=60;FQ=-135	GT:PL:GQ	1/1:255,108,0:99
Tb927_01_v4	318900	.	C	T	222	.	DP=38;VDB=3.155348e-01;AF1=1;AC1=2;DP4=0,0,19,19;MQ=60;FQ=-141	GT:PL:GQ	1/1:255,114,0:99
Tb927_01_v4	319232	.	G	T	222	.	DP=45;VDB=2.689074e-01;AF1=1;AC1=2;DP4=0,0,25,19;MQ=60;FQ=-159	GT:PL:GQ	1/1:255,132,0:99
Tb927_01_v4	319296	.	C	A	222	.	DP=43;VDB=2.329691e-01;AF1=1;AC1=2;DP4=0,0,23,20;MQ=60;FQ=-156	GT:PL:GQ	1/1:255,129,0:99
Tb927_01_v4	319386	.	T	A	217	.	DP=38;VDB=1.771336e-01;RPB=1.197408e+00;AF1=0.5;AC1=1;DP4=10,12,10,6;MQ=60;FQ=219;PV4=0.34,1,1,1	GT:PL:GQ	0/1:247,0,255:99
Tb927_01_v4	319665	.	A	G	225	.	DP=46;VDB=1.976550e-01;RPB=-4.320904e-01;AF1=0.5;AC1=1;DP4=12,8,13,13;MQ=60;FQ=225;PV4=0.56,0.46,1,0.094	GT:PL:GQ	0/1:255,0,255:99
Tb927_01_v4	319686	.	C	T	225	.	DP=40;VDB=1.838654e-01;RPB=3.791755e-01;AF1=0.5;AC1=1;DP4=10,11,11,8;MQ=60;FQ=225;PV4=0.54,0.047,1,0.23	GT:PL:GQ	0/1:255,0,255:99
Tb927_01_v4	319795	.	gcgc	.	65.5	.	INDEL;IS=6,0.193548;DP=31;VDB=1.227816e-01;AF1=0;AC1=0;DP4=9,10,0,1;MQ=60;FQ=-62.5;PV4=1,0.0027,1,0.001	PL	0
Tb927_01_v4	319796	.	C	A	66	.	DP=25;VDB=8.091386e-02;RPB=3.056399e+00;AF1=0.5;AC1=1;DP4=9,9,0,7;MQ=60;FQ=69;PV4=0.027,1,1,0.016	GT:PL:GQ	0/1:96,0,255:99
Tb927_01_v4	319805	.	A	G	34	.	DP=36;VDB=4.360329e-02;RPB=2.602400e+00;AF1=0.5;AC1=1;DP4=10,11,0,5;MQ=60;FQ=37;PV4=0.12,1,1,0.012	GT:PL:GQ	0/1:64,0,255:67
Tb927_01_v4	319809	.	G	T	8.64	.	DP=37;VDB=4.677259e-02;RPB=3.181981e+00;AF1=0.5;AC1=1;DP4=13,17,0,5;MQ=60;FQ=11.3;PV4=0.13,1,1,0.00019	GT:PL:GQ	0/1:38,0,255:40
Tb927_01_v4	320096	.	G	A	167	.	DP=34;VDB=6.167360e-02;RPB=2.081064e-01;AF1=0.5;AC1=1;DP4=12,7,13,2;MQ=60;FQ=170;PV4=0.24,0.15,1,1	GT:PL:GQ	0/1:197,0,255:99
Tb927_01_v4	320702	.	G	A	222	.	DP=58;VDB=3.853522e-01;AF1=1;AC1=2;DP4=0,0,29,29;MQ=60;FQ=-202	GT:PL:GQ	1/1:255,175,0:99
Tb927_01_v4	320736	.	G	T	225	.	DP=51;VDB=1.927584e-01;RPB=1.107393e+00;AF1=0.5;AC1=1;DP4=11,17,12,11;MQ=60;FQ=225;PV4=0.41,0.036,1,1	GT:PL:GQ	0/1:255,0,255:99
Tb927_01_v4	321269	.	G	A	222	.	DP=53;VDB=3.681971e-01;AF1=1;AC1=2;DP4=0,0,32,21;MQ=60;FQ=-187	GT:PL:GQ	1/1:255,160,0:99
Tb927_01_v4	321285	.	G	A	222	.	DP=48;VDB=3.028249e-01;AF1=1;AC1=2;DP4=0,0,26,22;MQ=60;FQ=-171	GT:PL:GQ	1/1:255,144,0:99
Tb927_01_v4	321314	.	A	G	222	.	DP=47;VDB=5.093090e-02;AF1=1;AC1=2;DP4=0,0,21,26;MQ=60;FQ=-168	GT:PL:GQ	1/1:255,141,0:99
Tb927_01_v4	321324	.	A	G	222	.	DP=49;VDB=3.588696e-01;AF1=1;AC1=2;DP4=0,0,21,28;MQ=60;FQ=-175	GT:PL:GQ	1/1:255,148,0:99
Tb927_01_v4	321328	.	C	T	222	.	DP=50;VDB=1.712561e-01;AF1=1;AC1=2;DP4=0,0,21,29;MQ=60;FQ=-178	GT:PL:GQ	1/1:255,151,0:99
Tb927_01_v4	321366	.	G	A	222	.	DP=39;VDB=6.698341e-02;AF1=1;AC1=2;DP4=0,0,10,28;MQ=60;FQ=-141	GT:PL:GQ	1/1:255,114,0:99
Tb927_01_v4	321403	.	C	T	222	.	DP=38;VDB=2.215870e-02;AF1=1;AC1=2;DP4=0,0,15,22;MQ=60;FQ=-138	GT:PL:GQ	1/1:255,111,0:99
Tb927_01_v4	321448	.	T	G	222	.	DP=52;VDB=3.558675e-01;AF1=1;AC1=2;DP4=0,0,19,32;MQ=60;FQ=-181	GT:PL:GQ	1/1:255,154,0:99
Tb927_01_v4	321554	.	G	A	222	.	DP=44;VDB=4.564410e-02;AF1=1;AC1=2;DP4=0,0,25,19;MQ=60;FQ=-159	GT:PL:GQ	1/1:255,132,0:99
Tb927_01_v4	321868	.	A	G	222	.	DP=28;VDB=2.207237e-01;AF1=1;AC1=2;DP4=0,0,15,13;MQ=60;FQ=-111	GT:PL:GQ	1/1:255,84,0:99
Tb927_01_v4	321910	.	C	T	222	.	DP=34;VDB=2.963268e-01;AF1=1;AC1=2;DP4=0,0,16,17;MQ=60;FQ=-126	GT:PL:GQ	1/1:255,99,0:99
Tb927_01_v4	321914	.	C	T	222	.	DP=34;VDB=1.999688e-01;AF1=1;AC1=2;DP4=0,0,15,19;MQ=60;FQ=-129	GT:PL:GQ	1/1:255,102,0:99
Tb927_01_v4	321941	.	C	T	222	.	DP=34;VDB=1.374402e-01;AF1=1;AC1=2;DP4=0,0,7,20;MQ=60;FQ=-108	GT:PL:GQ	1/1:255,81,0:99
Tb927_01_v4	322012	.	A	G	222	.	DP=41;VDB=2.891256e-01;AF1=1;AC1=2;DP4=0,0,15,26;MQ=60;FQ=-150	GT:PL:GQ	1/1:255,123,0:99
Tb927_01_v4	322021	.	G	A	222	.	DP=45;VDB=1.910256e-01;AF1=1;AC1=2;DP4=0,0,16,29;MQ=60;FQ=-162	GT:PL:GQ	1/1:255,135,0:99
Tb927_01_v4	322168	.	A	G	222	.	DP=51;VDB=3.159555e-01;AF1=1;AC1=2;DP4=0,0,36,13;MQ=60;FQ=-175	GT:PL:GQ	1/1:255,148,0:99
Tb927_01_v4	322372	.	C	T	222	.	DP=48;VDB=3.350686e-01;AF1=1;AC1=2;DP4=0,0,33,15;MQ=60;FQ=-171	GT:PL:GQ	1/1:255,144,0:99
Tb927_01_v4	322744	.	A	G	222	.	DP=45;VDB=3.417857e-01;AF1=1;AC1=2;DP4=0,0,12,33;MQ=59;FQ=-162	GT:PL:GQ	1/1:255,135,0:99
Tb927_01_v4	322767	.	C	A	222	.	DP=47;VDB=2.717015e-01;AF1=1;AC1=2;DP4=0,0,13,34;MQ=60;FQ=-168	GT:PL:GQ	1/1:255,141,0:99
Tb927_01_v4	322803	.	C	T	222	.	DP=46;VDB=2.818688e-01;AF1=1;AC1=2;DP4=0,0,15,30;MQ=60;FQ=-162	GT:PL:GQ	1/1:255,135,0:99
Tb927_01_v4	322813	.	G	A	222	.	DP=40;VDB=2.934732e-01;AF1=1;AC1=2;DP4=0,0,16,24;MQ=60;FQ=-147	GT:PL:GQ	1/1:255,120,0:99
Tb927_01_v4	322931	.	C	T	222	.	DP=66;VDB=2.741027e-01;AF1=1;AC1=2;DP4=0,0,21,45;MQ=60;FQ=-226	GT:PL:GQ	1/1:255,199,0:99
Tb927_01_v4	322986	.	G	A	222	.	DP=42;VDB=2.312455e-01;AF1=1;AC1=2;DP4=0,0,25,16;MQ=60;FQ=-150	GT:PL:GQ	1/1:255,123,0:99
Tb927_01_v4	324228	.	A	G	222	.	DP=41;VDB=2.514157e-01;AF1=1;AC1=2;DP4=0,0,19,22;MQ=60;FQ=-150	GT:PL:GQ	1/1:255,123,0:99
Tb927_01_v4	324501	.	G	A	222	.	DP=49;VDB=2.324858e-01;AF1=1;AC1=2;DP4=0,0,24,25;MQ=60;FQ=-175	GT:PL:GQ	1/1:255,148,0:99
Tb927_01_v4	324662	.	A	T	225	.	DP=47;VDB=1.810130e-01;RPB=-1.016452e+00;AF1=0.5;AC1=1;DP4=13,12,10,10;MQ=60;FQ=225;PV4=1,1,1,1	GT:PL:GQ	0/1:255,0,255:99
Tb927_01_v4	324703	.	G	C	222	.	DP=43;VDB=2.654170e-01;AF1=1;AC1=2;DP4=0,0,19,23;MQ=60;FQ=-153	GT:PL:GQ	1/1:255,126,0:99
Tb927_01_v4	324826	.	T	C	222	.	DP=48;VDB=3.546858e-01;AF1=1;AC1=2;DP4=0,0,29,19;MQ=60;FQ=-171	GT:PL:GQ	1/1:255,144,0:99
Tb927_01_v4	324834	.	C	T	225	.	DP=50;VDB=1.827645e-01;RPB=2.063758e-02;AF1=0.5;AC1=1;DP4=14,9,15,10;MQ=60;FQ=225;PV4=1,0.2,1,1	GT:PL:GQ	0/1:255,0,255:99
Tb927_01_v4	324852	.	T	C	222	.	DP=47;VDB=1.429254e-02;AF1=1;AC1=2;DP4=0,0,25,22;MQ=60;FQ=-168	GT:PL:GQ	1/1:255,141,0:99
Tb927_01_v4	324878	.	G	A	222	.	DP=44;VDB=3.217466e-01;AF1=1;AC1=2;DP4=0,0,23,21;MQ=60;FQ=-159	GT:PL:GQ	1/1:255,132,0:99
Tb927_01_v4	324886	.	T	C	222	.	DP=39;VDB=1.463833e-01;AF1=1;AC1=2;DP4=0,0,18,21;MQ=60;FQ=-144	GT:PL:GQ	1/1:255,117,0:99
Tb927_01_v4	325170	.	C	T	222	.	DP=50;VDB=2.076457e-01;AF1=1;AC1=2;DP4=0,0,23,26;MQ=60;FQ=-175	GT:PL:GQ	1/1:255,148,0:99
Tb927_01_v4	325209	.	T	C	222	.	DP=54;VDB=3.045274e-01;AF1=1;AC1=2;DP4=0,0,24,30;MQ=60;FQ=-190	GT:PL:GQ	1/1:255,163,0:99
Tb927_01_v4	325270	.	T	C	222	.	DP=47;VDB=1.667377e-01;RPB=1.885248e-01;AF1=1;AC1=2;DP4=0,2,19,25;MQ=60;FQ=-109;PV4=0.5,1,1,1	GT:PL:GQ	1/1:255,82,0:99
Tb927_01_v4	325322	.	T	C	225	.	DP=39;VDB=1.910478e-01;RPB=-2.247996e+00;AF1=0.5;AC1=1;DP4=6,13,9,10;MQ=60;FQ=225;PV4=0.51,1,1,0.08	GT:PL:GQ	0/1:255,0,255:99
Tb927_01_v4	325454	.	C	T	222	.	DP=34;VDB=2.789862e-01;AF1=1;AC1=2;DP4=0,0,11,21;MQ=60;FQ=-123	GT:PL:GQ	1/1:255,96,0:99
Tb927_01_v4	325577	.	T	A	222	.	DP=54;VDB=2.127928e-01;AF1=1;AC1=2;DP4=0,0,29,25;MQ=60;FQ=-190	GT:PL:GQ	1/1:255,163,0:99
Tb927_01_v4	326041	.	T	C	222	.	DP=37;VDB=3.102089e-01;AF1=1;AC1=2;DP4=0,0,14,22;MQ=60;FQ=-135	GT:PL:GQ	1/1:255,108,0:99
Tb927_01_v4	326048	.	T	C	222	.	DP=35;VDB=2.396104e-01;AF1=1;AC1=2;DP4=0,0,13,22;MQ=60;FQ=-132	GT:PL:GQ	1/1:255,105,0:99
Tb927_01_v4	326116	.	C	T	222	.	DP=23;VDB=2.115082e-01;AF1=1;AC1=2;DP4=0,0,11,12;MQ=60;FQ=-96	GT:PL:GQ	1/1:255,69,0:99
Tb927_01_v4	326227	.	C	T	222	.	DP=33;VDB=2.816595e-01;AF1=1;AC1=2;DP4=0,0,16,15;MQ=60;FQ=-120	GT:PL:GQ	1/1:255,93,0:99
Tb927_01_v4	326424	.	C	G	25.8	.	DP=7;VDB=5.960000e-02;AF1=1;AC1=2;DP4=0,0,0,2;MQ=60;FQ=-33	GT:PL:GQ	1/1:57,6,0:10
Tb927_01_v4	326458	.	T	C	125	.	DP=7;VDB=5.621191e-02;AF1=1;AC1=2;DP4=0,0,5,1;MQ=60;FQ=-45	GT:PL:GQ	1/1:158,18,0:33
Tb927_01_v4	326594	.	G	A	222	.	DP=30;VDB=2.400181e-01;AF1=1;AC1=2;DP4=0,0,15,15;MQ=60;FQ=-117	GT:PL:GQ	1/1:255,90,0:99
Tb927_01_v4	326619	.	T	C	222	.	DP=31;VDB=1.768609e-01;AF1=1;AC1=2;DP4=0,0,13,18;MQ=60;FQ=-120	GT:PL:GQ	1/1:255,93,0:99
Tb927_01_v4	326648	.	G	A	222	.	DP=31;VDB=1.068627e-01;AF1=1;AC1=2;DP4=0,0,16,15;MQ=60;FQ=-120	GT:PL:GQ	1/1:255,93,0:99
Tb927_01_v4	327484	.	A	T	225	.	DP=48;VDB=2.731923e-01;RPB=6.173933e-01;AF1=0.5;AC1=1;DP4=9,7,12,19;MQ=60;FQ=195;PV4=0.36,0.47,1,0.39	GT:PL:GQ	0/1:255,0,222:99
Tb927_01_v4	327506	.	T	C	225	.	DP=47;VDB=7.045276e-02;RPB=-3.668370e-02;AF1=0.5;AC1=1;DP4=10,9,9,15;MQ=60;FQ=225;PV4=0.37,0.1,1,1	GT:PL:GQ	0/1:255,0,255:99
Tb927_01_v4	327507	.	G	A	225	.	DP=47;VDB=5.470393e-02;RPB=1.126164e+00;AF1=0.5;AC1=1;DP4=9,12,9,15;MQ=60;FQ=225;PV4=0.77,1,1,1	GT:PL:GQ	0/1:255,0,255:99
Tb927_01_v4	327532	.	T	C	218	.	DP=44;VDB=4.814700e-02;RPB=3.140320e+00;AF1=0.5;AC1=1;DP4=7,18,7,9;MQ=60;FQ=220;PV4=0.33,1,1,0.49	GT:PL:GQ	0/1:248,0,255:99
Tb927_01_v4	327641	.	T	C	225	.	DP=48;VDB=2.525566e-01;RPB=2.379537e-01;AF1=0.5;AC1=1;DP4=16,6,13,13;MQ=60;FQ=225;PV4=0.14,0.044,1,1	GT:PL:GQ	0/1:255,0,255:99
Tb927_01_v4	327654	.	G	A	225	.	DP=49;VDB=9.192578e-02;RPB=2.036700e+00;AF1=0.5;AC1=1;DP4=13,8,13,14;MQ=60;FQ=225;PV4=0.39,0.2,1,0.2	GT:PL:GQ	0/1:255,0,255:99
Tb927_01_v4	327675	.	A	G	225	.	DP=44;VDB=1.579106e-01;RPB=1.761495e+00;AF1=0.5;AC1=1;DP4=11,10,9,13;MQ=60;FQ=225;PV4=0.55,1,1,0.079	GT:PL:GQ	0/1:255,0,255:99
Tb927_01_v4	327677	.	A	G	225	.	DP=46;VDB=8.762998e-02;RPB=1.757534e+00;AF1=0.5;AC1=1;DP4=12,11,9,14;MQ=60;FQ=225;PV4=0.55,1,1,0.054	GT:PL:GQ	0/1:255,0,255:99
Tb927_01_v4	327728	.	G	C	225	.	DP=31;VDB=1.543458e-01;RPB=2.397317e-02;AF1=0.5;AC1=1;DP4=4,6,7,11;MQ=60;FQ=163;PV4=1,0.035,1,0.37	GT:PL:GQ	0/1:255,0,190:99
Tb927_01_v4	327937	.	A	G	222	.	DP=47;VDB=1.708060e-01;AF1=1;AC1=2;DP4=0,0,31,15;MQ=60;FQ=-165	GT:PL:GQ	1/1:255,138,0:99
Tb927_01_v4	327992	.	T	C	225	.	DP=37;VDB=1.907953e-01;RPB=7.596714e-02;AF1=0.5;AC1=1;DP4=11,7,11,8;MQ=60;FQ=225;PV4=1,0.44,1,0.23	GT:PL:GQ	0/1:255,0,255:99
Tb927_01_v4	328247	.	T	C	222	.	DP=54;VDB=1.058028e-01;AF1=1;AC1=2;DP4=0,0,30,23;MQ=60;FQ=-187	GT:PL:GQ	1/1:255,160,0:99
Tb927_01_v4	328251	.	G	A	222	.	DP=54;VDB=1.767479e-01;AF1=1;AC1=2;DP4=0,0,30,24;MQ=60;FQ=-190	GT:PL:GQ	1/1:255,163,0:99
Tb927_01_v4	328382	.	G	C	222	.	DP=42;VDB=8.315589e-02;AF1=1;AC1=2;DP4=0,0,18,23;MQ=60;FQ=-150	GT:PL:GQ	1/1:255,123,0:99
Tb927_01_v4	328691	.	A	T	222	.	DP=45;VDB=1.299203e-01;AF1=1;AC1=2;DP4=0,0,17,28;MQ=60;FQ=-162	GT:PL:GQ	1/1:255,135,0:99
Tb927_01_v4	328695	.	C	T	222	.	DP=43;VDB=1.303202e-01;AF1=1;AC1=2;DP4=0,0,18,25;MQ=60;FQ=-156	GT:PL:GQ	1/1:255,129,0:99
Tb927_01_v4	328766	.	C	T	222	.	DP=37;VDB=8.346642e-02;AF1=1;AC1=2;DP4=0,0,13,23;MQ=60;FQ=-135	GT:PL:GQ	1/1:255,108,0:99
Tb927_01_v4	328887	.	A	G	222	.	DP=48;VDB=3.419579e-01;AF1=1;AC1=2;DP4=0,0,13,34;MQ=60;FQ=-168	GT:PL:GQ	1/1:255,141,0:99
Tb927_01_v4	328913	.	G	A	222	.	DP=48;VDB=2.286360e-01;AF1=1;AC1=2;DP4=0,0,15,32;MQ=60;FQ=-168	GT:PL:GQ	1/1:255,141,0:99
Tb927_01_v4	329151	.	G	A	222	.	DP=39;VDB=3.201270e-01;AF1=1;AC1=2;DP4=0,0,20,19;MQ=60;FQ=-144	GT:PL:GQ	1/1:255,117,0:99
Tb927_01_v4	329163	.	G	T	222	.	DP=37;VDB=3.063030e-01;AF1=1;AC1=2;DP4=0,0,19,18;MQ=60;FQ=-138	GT:PL:GQ	1/1:255,111,0:99
Tb927_01_v4	329214	.	T	G	222	.	DP=30;VDB=1.693170e-01;AF1=1;AC1=2;DP4=0,0,19,11;MQ=60;FQ=-117	GT:PL:GQ	1/1:255,90,0:99
Tb927_01_v4	329353	.	C	T	222	.	DP=35;VDB=2.968347e-01;AF1=1;AC1=2;DP4=0,0,16,18;MQ=60;FQ=-129	GT:PL:GQ	1/1:255,102,0:99
Tb927_01_v4	329389	.	C	G	222	.	DP=57;VDB=3.898233e-01;AF1=1;AC1=2;DP4=0,0,23,34;MQ=60;FQ=-199	GT:PL:GQ	1/1:255,172,0:99
Tb927_01_v4	329401	.	C	T	222	.	DP=55;VDB=2.260364e-01;AF1=1;AC1=2;DP4=0,0,22,33;MQ=60;FQ=-193	GT:PL:GQ	1/1:255,166,0:99
Tb927_01_v4	329493	.	G	T	222	.	DP=38;VDB=1.557280e-01;AF1=1;AC1=2;DP4=0,0,17,20;MQ=60;FQ=-138	GT:PL:GQ	1/1:255,111,0:99
Tb927_01_v4	329610	.	A	T	222	.	DP=22;VDB=1.706352e-01;AF1=1;AC1=2;DP4=0,0,9,13;MQ=60;FQ=-93	GT:PL:GQ	1/1:255,66,0:99
Tb927_01_v4	329620	.	C	A	222	.	DP=25;VDB=2.499981e-01;AF1=1;AC1=2;DP4=0,0,11,14;MQ=59;FQ=-102	GT:PL:GQ	1/1:255,75,0:99
Tb927_01_v4	329626	.	G	A	222	.	DP=26;VDB=2.293749e-01;AF1=1;AC1=2;DP4=0,0,12,13;MQ=57;FQ=-102	GT:PL:GQ	1/1:255,75,0:99
Tb927_01_v4	329629	.	C	G	222	.	DP=29;VDB=2.303765e-01;AF1=1;AC1=2;DP4=0,0,13,16;MQ=57;FQ=-114	GT:PL:GQ	1/1:255,87,0:99
Tb927_01_v4	329987	.	C	T	155	.	DP=14;VDB=6.538996e-03;AF1=1;AC1=2;DP4=0,0,6,2;MQ=60;FQ=-51	GT:PL:GQ	1/1:188,24,0:45
Tb927_01_v4	330041	.	G	A	222	.	DP=48;VDB=3.101587e-01;AF1=1;AC1=2;DP4=0,0,31,17;MQ=60;FQ=-171	GT:PL:GQ	1/1:255,144,0:99
Tb927_01_v4	330155	.	T	.	11.3	.	DP=7;AF1=1;AC1=2;DP4=0,0,1,0;MQ=60;FQ=-30	PL	19
Tb927_01_v4	330160	.	G	.	28.2	.	DP=8;;AC1=2;FQ=-30	PL	0
Tb927_01_v4	330279	.	T	G	6.79	.	DP=36;VDB=3.680000e-02;AF1=1;AC1=2;DP4=0,0,2,0;MQ=60;FQ=-33	GT:PL:GQ	1/1:37,6,0:7
Tb927_01_v4	330345	.	G	A	222	.	DP=38;VDB=3.018287e-01;AF1=1;AC1=2;DP4=0,0,28,10;MQ=60;FQ=-141	GT:PL:GQ	1/1:255,114,0:99
Tb927_01_v4	330399	.	T	C	222	.	DP=33;VDB=2.799372e-01;AF1=1;AC1=2;DP4=0,0,15,17;MQ=60;FQ=-123	GT:PL:GQ	1/1:255,96,0:99
Tb927_01_v4	330918	.	G	A	222	.	DP=42;VDB=7.871710e-02;AF1=1;AC1=2;DP4=0,0,20,21;MQ=60;FQ=-150	GT:PL:GQ	1/1:255,123,0:99
Tb927_01_v4	330981	.	G	C	222	.	DP=45;VDB=1.880548e-01;AF1=1;AC1=2;DP4=0,0,20,25;MQ=60;FQ=-162	GT:PL:GQ	1/1:255,135,0:99
Tb927_01_v4	331132	.	A	G	222	.	DP=39;VDB=2.253763e-01;AF1=1;AC1=2;DP4=0,0,19,20;MQ=60;FQ=-144	GT:PL:GQ	1/1:255,117,0:99
Tb927_01_v4	331515	.	C	T	222	.	DP=36;VDB=2.942269e-01;AF1=1;AC1=2;DP4=0,0,17,19;MQ=60;FQ=-135	GT:PL:GQ	1/1:255,108,0:99
Tb927_01_v4	331773	.	G	A	222	.	DP=37;VDB=2.680299e-01;AF1=1;AC1=2;DP4=0,0,16,20;MQ=60;FQ=-135	GT:PL:GQ	1/1:255,108,0:99
Tb927_01_v4	331938	.	T	C	222	.	DP=37;VDB=2.776063e-01;AF1=1;AC1=2;DP4=0,0,10,27;MQ=60;FQ=-138	GT:PL:GQ	1/1:255,111,0:99
Tb927_01_v4	332044	.	T	C	222	.	DP=37;VDB=3.135419e-01;AF1=1;AC1=2;DP4=0,0,11,26;MQ=60;FQ=-138	GT:PL:GQ	1/1:255,111,0:99
Tb927_01_v4	332145	.	A	.	28.2	.	DP=4;;AC1=2;FQ=-30	PL	0
Tb927_01_v4	332158	.	A	G	12.2	.	DP=6;VDB=2.845191e-02;AF1=1;AC1=2;DP4=0,0,1,2;MQ=60;FQ=-36	GT:PL:GQ	1/1:44,9,0:14
Tb927_01_v4	332223	.	A	G	39	.	DP=10;VDB=5.365061e-02;AF1=1;AC1=2;DP4=0,0,2,1;MQ=60;FQ=-36	GT:PL:GQ	1/1:71,9,0:16
Tb927_01_v4	332225	.	A	G	19.8	.	DP=10;VDB=6.240000e-02;AF1=1;AC1=2;DP4=0,0,1,1;MQ=60;FQ=-33	GT:PL:GQ	1/1:51,6,0:10
Tb927_01_v4	332235	.	A	.	6.96	.	DP=7;AF1=1;AC1=2;DP4=0,0,1,0;MQ=60;FQ=-30	PL	24
Tb927_01_v4	332260	.	C	T	222	.	DP=16;VDB=3.064328e-02;AF1=1;AC1=2;DP4=0,0,6,10;MQ=60;FQ=-75	GT:PL:GQ	1/1:255,48,0:93
Tb927_01_v4	332348	.	C	G	222	.	DP=23;VDB=9.146143e-02;AF1=1;AC1=2;DP4=0,0,8,14;MQ=60;FQ=-93	GT:PL:GQ	1/1:255,66,0:99
Tb927_01_v4	332369	.	A	G	193	.	DP=14;VDB=1.565603e-01;RPB=7.442084e-01;AF1=1;AC1=2;DP4=0,1,3,10;MQ=60;FQ=-34;PV4=1,0.43,1,0.38	GT:PL:GQ	1/1:225,7,0:12
Tb927_01_v4	332507	.	G	A	222	.	DP=27;VDB=2.650562e-01;AF1=1;AC1=2;DP4=0,0,13,14;MQ=60;FQ=-108	GT:PL:GQ	1/1:255,81,0:99
Tb927_01_v4	332556	.	C	.	28.2	.	DP=3;;AC1=2;FQ=-30	PL	0
Tb927_01_v4	332558	.	C	.	28.2	.	DP=3;;AC1=2;FQ=-30	PL	0
Tb927_01_v4	332558	.	cttttttttt	.	26.5	.	INDEL;IS=1,0.333333;DP=3;AF1=1;AC1=2;DP4=0,0,1,0;MQ=60;FQ=-37.9	PL	11
Tb927_01_v4	332579	.	G	A	50	.	DP=3;VDB=3.277706e-02;AF1=1;AC1=2;DP4=0,0,2,1;MQ=60;FQ=-36	GT:PL:GQ	1/1:82,9,0:16
Tb927_01_v4	332602	.	C	T	222	.	DP=13;VDB=1.261917e-01;AF1=1;AC1=2;DP4=0,0,5,8;MQ=60;FQ=-66	GT:PL:GQ	1/1:255,39,0:75
Tb927_01_v4	332697	.	T	C	222	.	DP=18;VDB=1.824738e-01;AF1=1;AC1=2;DP4=0,0,10,8;MQ=60;FQ=-81	GT:PL:GQ	1/1:255,54,0:99
Tb927_01_v4	332751	.	T	C	222	.	DP=21;VDB=5.441478e-02;AF1=1;AC1=2;DP4=0,0,10,11;MQ=60;FQ=-90	GT:PL:GQ	1/1:255,63,0:99
Tb927_01_v4	332761	.	T	C	222	.	DP=19;VDB=1.014915e-01;AF1=1;AC1=2;DP4=0,0,7,12;MQ=60;FQ=-84	GT:PL:GQ	1/1:255,57,0:99
Tb927_01_v4	332801	.	T	C	222	.	DP=17;VDB=1.707239e-01;AF1=1;AC1=2;DP4=0,0,3,14;MQ=60;FQ=-78	GT:PL:GQ	1/1:255,51,0:99
Tb927_01_v4	332818	.	A	C	205	.	DP=16;VDB=1.246197e-01;AF1=1;AC1=2;DP4=0,0,2,13;MQ=60;FQ=-72	GT:PL:GQ	1/1:238,45,0:87
Tb927_01_v4	332842	.	A	G	168	.	DP=11;VDB=1.388161e-01;RPB=7.905694e-01;AF1=1;AC1=2;DP4=0,1,2,8;MQ=60;FQ=-36;PV4=1,1,1,0.23	GT:PL:GQ	1/1:200,9,0:16
Tb927_01_v4	332867	.	C	T	107	.	DP=5;VDB=8.689290e-02;AF1=1;AC1=2;DP4=0,0,1,4;MQ=60;FQ=-42	GT:PL:GQ	1/1:140,15,0:27
Tb927_01_v4	332875	.	C	A	24	.	DP=4;VDB=4.000000e-02;RPB=-1.111223e+00;AF1=0.5;AC1=1;DP4=1,1,0,2;MQ=60;FQ=25.3;PV4=1,1,1,1	GT:PL:GQ	0/1:54,0,57:55
Tb927_01_v4	332875	.	caaaaaaaaa	.	16.9	.	INDEL;IS=2,0.500000;DP=4;VDB=3.840000e-02;AF1=1;AC1=2;DP4=0,0,1,1;MQ=60;FQ=-40.6	PL	22
Tb927_01_v4	332898	.	T	A	40.8	.	DP=2;VDB=6.240000e-02;AF1=1;AC1=2;DP4=0,0,1,1;MQ=60;FQ=-33	GT:PL:GQ	1/1:72,6,0:10
Tb927_01_v4	332951	.	A	T	6.98	.	DP=10;AF1=1;AC1=2;DP4=0,0,1,0;MQ=60;FQ=-30	GT:PL:GQ	1/1:36,3,0:4
Tb927_01_v4	332960	.	T	A	6.98	.	DP=10;AF1=1;AC1=2;DP4=0,0,1,0;MQ=60;FQ=-30	GT:PL:GQ	1/1:36,3,0:4
Tb927_01_v4	332961	.	T	A	7.8	.	DP=10;AF1=1;AC1=2;DP4=0,0,1,0;MQ=60;FQ=-30	GT:PL:GQ	1/1:37,3,0:4
Tb927_01_v4	333047	.	T	G	222	.	DP=22;VDB=2.006909e-01;AF1=1;AC1=2;DP4=0,0,5,17;MQ=60;FQ=-93	GT:PL:GQ	1/1:255,66,0:99
Tb927_01_v4	333070	.	C	T	222	.	DP=19;VDB=1.766414e-01;AF1=1;AC1=2;DP4=0,0,4,15;MQ=60;FQ=-84	GT:PL:GQ	1/1:255,57,0:99
Tb927_01_v4	333109	.	C	T	133	.	DP=7;VDB=5.105454e-02;AF1=1;AC1=2;DP4=0,0,1,6;MQ=60;FQ=-48	GT:PL:GQ	1/1:166,21,0:39
Tb927_01_v4	333184	.	C	G	222	.	DP=23;VDB=1.408083e-01;AF1=1;AC1=2;DP4=0,0,15,7;MQ=60;FQ=-93	GT:PL:GQ	1/1:255,66,0:99
Tb927_01_v4	333210	.	T	A	222	.	DP=39;VDB=5.179387e-02;AF1=1;AC1=2;DP4=0,0,27,10;MQ=60;FQ=-138	GT:PL:GQ	1/1:255,111,0:99
Tb927_01_v4	333213	.	T	A	222	.	DP=41;VDB=2.376287e-02;AF1=1;AC1=2;DP4=0,0,27,10;MQ=60;FQ=-138	GT:PL:GQ	1/1:255,111,0:99
Tb927_01_v4	333311	.	A	C	222	.	DP=22;VDB=1.354759e-01;AF1=1;AC1=2;DP4=0,0,17,5;MQ=60;FQ=-93	GT:PL:GQ	1/1:255,66,0:99
Tb927_01_v4	333359	.	A	.	28.2	.	DP=12;;AC1=2;FQ=-30	PL	0
Tb927_01_v4	333361	.	A	.	28.2	.	DP=11;;AC1=2;FQ=-30	PL	0
Tb927_01_v4	333363	.	A	.	28.2	.	DP=9;;AC1=2;FQ=-30	PL	0
Tb927_01_v4	333365	.	A	.	28.2	.	DP=11;;AC1=2;FQ=-30	PL	0
Tb927_01_v4	333372	.	T	.	28.2	.	DP=12;;AC1=2;FQ=-30	PL	0
Tb927_01_v4	333477	.	T	.	15.1	.	DP=9;AF1=1;AC1=2;DP4=0,0,1,0;MQ=60;FQ=-30.1	PL	15
Tb927_01_v4	333479	.	T	.	28.2	.	DP=9;;AC1=2;FQ=-30	PL	0
Tb927_01_v4	333480	.	at	a	36.5	.	INDEL;IS=9,1.000000;DP=9;VDB=8.971609e-02;AF1=1;AC1=2;DP4=0,0,8,0;MQ=60;FQ=-58.5	GT:PL:GQ	1/1:77,24,0:45
Tb927_01_v4	333481	.	T	.	28.2	.	DP=0;;AC1=2;FQ=-30	PL	0
Tb927_01_v4	333486	.	A	G	125	.	DP=11;VDB=1.299528e-01;AF1=1;AC1=2;DP4=0,0,10,1;MQ=60;FQ=-60	GT:PL:GQ	1/1:158,33,0:63
Tb927_01_v4	333640	.	acta	.	58.5	.	INDEL;IS=1,0.028571;DP=35;VDB=1.227785e-01;AF1=0;AC1=0;DP4=17,9,1,0;MQ=60;FQ=-55.5;PV4=1,1,1,1	PL	0
Tb927_01_v4	333641	.	C	T	222	.	DP=32;VDB=3.499337e-02;AF1=1;AC1=2;DP4=0,0,17,11;MQ=60;FQ=-111	GT:PL:GQ	1/1:255,84,0:99
Tb927_01_v4	333862	.	T	.	15.1	.	DP=5;AF1=1;AC1=2;DP4=0,0,1,0;MQ=60;FQ=-30.1	PL	15
Tb927_01_v4	333900	.	C	T	222	.	DP=20;VDB=5.822271e-02;AF1=1;AC1=2;DP4=0,0,16,3;MQ=60;FQ=-84	GT:PL:GQ	1/1:255,57,0:99
Tb927_01_v4	333907	.	C	T	222	.	DP=22;VDB=1.005215e-01;AF1=1;AC1=2;DP4=0,0,16,5;MQ=60;FQ=-90	GT:PL:GQ	1/1:255,63,0:99
Tb927_01_v4	333915	.	T	C	222	.	DP=23;VDB=1.226909e-01;AF1=1;AC1=2;DP4=0,0,17,5;MQ=60;FQ=-93	GT:PL:GQ	1/1:255,66,0:99
Tb927_01_v4	334517	.	T	G	222	.	DP=41;VDB=3.143457e-01;AF1=1;AC1=2;DP4=0,0,25,14;MQ=60;FQ=-144	GT:PL:GQ	1/1:255,117,0:99
Tb927_01_v4	334535	.	A	T	222	.	DP=32;VDB=1.536931e-01;AF1=1;AC1=2;DP4=0,0,10,4;MQ=60;FQ=-69	GT:PL:GQ	1/1:255,42,0:81
Tb927_01_v4	334536	.	A	T	222	.	DP=31;VDB=1.601332e-01;AF1=1;AC1=2;DP4=0,0,10,4;MQ=60;FQ=-69	GT:PL:GQ	1/1:255,42,0:81
Tb927_01_v4	334540	.	A	G	222	.	DP=33;VDB=1.662684e-01;AF1=1;AC1=2;DP4=0,0,10,4;MQ=60;FQ=-69	GT:PL:GQ	1/1:255,42,0:81
Tb927_01_v4	334573	.	T	C	222	.	DP=51;VDB=2.553062e-01;AF1=1;AC1=2;DP4=0,0,22,29;MQ=60;FQ=-181	GT:PL:GQ	1/1:255,154,0:99
Tb927_01_v4	334623	.	C	T	222	.	DP=62;VDB=1.970808e-01;AF1=1;AC1=2;DP4=0,0,22,40;MQ=60;FQ=-214	GT:PL:GQ	1/1:255,187,0:99
Tb927_01_v4	334663	.	C	A	222	.	DP=51;VDB=2.285972e-01;AF1=1;AC1=2;DP4=0,0,26,25;MQ=60;FQ=-181	GT:PL:GQ	1/1:255,154,0:99
Tb927_01_v4	334682	.	A	G	225	.	DP=50;VDB=2.600727e-01;RPB=-7.076188e-01;AF1=0.5;AC1=1;DP4=8,13,19,10;MQ=60;FQ=225;PV4=0.085,0.1,1,0.22	GT:PL:GQ	0/1:255,0,255:99
Tb927_01_v4	334752	.	A	T	222	.	DP=55;VDB=1.740481e-01;AF1=1;AC1=2;DP4=0,0,31,24;MQ=60;FQ=-193	GT:PL:GQ	1/1:255,166,0:99
Tb927_01_v4	335085	.	G	A	222	.	DP=42;VDB=1.858105e-01;AF1=1;AC1=2;DP4=0,0,13,28;MQ=60;FQ=-150	GT:PL:GQ	1/1:255,123,0:99
Tb927_01_v4	335098	.	A	G	222	.	DP=44;VDB=2.826208e-01;AF1=1;AC1=2;DP4=0,0,15,29;MQ=60;FQ=-159	GT:PL:GQ	1/1:255,132,0:99
Tb927_01_v4	335112	.	A	T	222	.	DP=45;VDB=3.074233e-01;AF1=1;AC1=2;DP4=0,0,17,28;MQ=60;FQ=-162	GT:PL:GQ	1/1:255,135,0:99
Tb927_01_v4	335148	.	C	T	222	.	DP=47;VDB=3.277628e-01;AF1=1;AC1=2;DP4=0,0,16,30;MQ=60;FQ=-165	GT:PL:GQ	1/1:255,138,0:99
Tb927_01_v4	335214	.	C	T	222	.	DP=46;VDB=3.067599e-01;AF1=1;AC1=2;DP4=0,0,20,26;MQ=60;FQ=-165	GT:PL:GQ	1/1:255,138,0:99
Tb927_01_v4	335262	.	A	G	222	.	DP=45;VDB=3.008949e-01;AF1=1;AC1=2;DP4=0,0,22,23;MQ=60;FQ=-162	GT:PL:GQ	1/1:255,135,0:99
Tb927_01_v4	335367	.	A	C	222	.	DP=56;VDB=3.662547e-01;AF1=1;AC1=2;DP4=0,0,29,27;MQ=60;FQ=-196	GT:PL:GQ	1/1:255,169,0:99
Tb927_01_v4	335871	.	C	A	222	.	DP=51;VDB=1.364269e-01;AF1=1;AC1=2;DP4=0,0,28,21;MQ=60;FQ=-175	GT:PL:GQ	1/1:255,148,0:99
Tb927_01_v4	335872	.	T	C	222	.	DP=50;VDB=1.907290e-01;AF1=1;AC1=2;DP4=0,0,28,21;MQ=60;FQ=-175	GT:PL:GQ	1/1:255,148,0:99
Tb927_01_v4	336019	.	C	T	200	.	DP=45;VDB=3.371698e-02;RPB=1.618130e+00;AF1=0.5;AC1=1;DP4=10,18,8,7;MQ=60;FQ=203;PV4=0.34,0.49,1,1	GT:PL:GQ	0/1:230,0,255:99
Tb927_01_v4	336055	.	T	C	222	.	DP=48;VDB=3.397941e-01;AF1=1;AC1=2;DP4=0,0,18,30;MQ=60;FQ=-171	GT:PL:GQ	1/1:255,144,0:99
Tb927_01_v4	336174	.	G	T	225	.	DP=53;VDB=1.342363e-01;RPB=-6.858277e-01;AF1=0.5;AC1=1;DP4=12,9,6,21;MQ=60;FQ=225;PV4=0.018,1,1,1	GT:PL:GQ	0/1:255,0,255:99
Tb927_01_v4	336204	.	C	T	217	.	DP=36;VDB=1.907012e-01;RPB=6.586947e-02;AF1=0.5;AC1=1;DP4=6,7,4,19;MQ=60;FQ=189;PV4=0.12,0.11,1,0.12	GT:PL:GQ	0/1:247,0,216:99
Tb927_01_v4	336222	.	C	T	69	.	DP=19;VDB=6.970230e-02;RPB=-1.712767e+00;AF1=0.5;AC1=1;DP4=4,10,2,3;MQ=60;FQ=72;PV4=1,1,1,1	GT:PL:GQ	0/1:99,0,234:99
Tb927_01_v4	336387	.	G	.	27.9	.	DP=44;VDB=2.328161e-01;AF1=1;AC1=2;DP4=0,0,25,19;MQ=60;FQ=-30.5	PL	255
Tb927_01_v4	336462	.	A	G	222	.	DP=34;VDB=2.966954e-01;AF1=1;AC1=2;DP4=0,0,14,19;MQ=60;FQ=-126	GT:PL:GQ	1/1:255,99,0:99
Tb927_01_v4	336464	.	G	T	222	.	DP=35;VDB=2.932642e-01;AF1=1;AC1=2;DP4=0,0,13,20;MQ=60;FQ=-126	GT:PL:GQ	1/1:255,99,0:99
Tb927_01_v4	336516	.	tct	tt	115	.	INDEL;IS=20,0.526316;DP=38;VDB=4.773942e-03;AF1=0.5;AC1=1;DP4=6,2,7,10;MQ=60;FQ=80.5;PV4=0.2,0.2,1,0.1	GT:PL:GQ	0/1:153,0,115:99
Tb927_01_v4	336517	.	C	T	210	.	DP=18;VDB=1.128232e-01;AF1=1;AC1=2;DP4=0,0,8,3;MQ=60;FQ=-60	GT:PL:GQ	1/1:243,33,0:63
Tb927_01_v4	336685	.	A	G	222	.	DP=31;VDB=2.959684e-02;AF1=1;AC1=2;DP4=0,0,13,18;MQ=60;FQ=-120	GT:PL:GQ	1/1:255,93,0:99
Tb927_01_v4	336737	.	G	T	222	.	DP=33;VDB=2.447307e-01;AF1=1;AC1=2;DP4=0,0,12,20;MQ=59;FQ=-123	GT:PL:GQ	1/1:255,96,0:99
Tb927_01_v4	336780	.	tg	.	50.5	.	INDEL;IS=3,0.090909;DP=33;VDB=1.032160e-01;AF1=0;AC1=0;DP4=7,13,1,1;MQ=60;FQ=-47.5;PV4=1,0.047,1,1	PL	0
Tb927_01_v4	336781	.	G	A	222	.	DP=29;VDB=8.261335e-02;AF1=1;AC1=2;DP4=0,0,9,15;MQ=60;FQ=-99	GT:PL:GQ	1/1:255,72,0:99
Tb927_01_v4	336992	.	A	G	222	.	DP=23;VDB=4.629528e-02;AF1=1;AC1=2;DP4=0,0,6,17;MQ=60;FQ=-96	GT:PL:GQ	1/1:255,69,0:99
Tb927_01_v4	337009	.	A	T	40.8	.	DP=23;VDB=5.440000e-02;AF1=1;AC1=2;DP4=0,0,1,1;MQ=60;FQ=-33	GT:PL:GQ	1/1:72,6,0:10
Tb927_01_v4	337085	.	tc	t	173	.	INDEL;IS=42,0.933333;DP=45;VDB=1.991699e-01;AF1=1;AC1=2;DP4=2,1,27,12;MQ=60;FQ=-70.5;PV4=1,1.7e-08,0.26,0.25	GT:PL:GQ	1/1:214,36,0:69
Tb927_01_v4	337086	.	C	T	69	.	DP=3;VDB=6.695005e-02;AF1=1;AC1=2;DP4=0,0,2,1;MQ=60;FQ=-36	GT:PL:GQ	1/1:101,9,0:16
Tb927_01_v4	337216	.	A	T	222	.	DP=17;VDB=5.425762e-02;AF1=1;AC1=2;DP4=0,0,10,7;MQ=60;FQ=-78	GT:PL:GQ	1/1:255,51,0:99
Tb927_01_v4	337256	.	C	G	50	.	DP=3;VDB=3.881056e-02;AF1=1;AC1=2;DP4=0,0,3,0;MQ=60;FQ=-36	GT:PL:GQ	1/1:82,9,0:16
Tb927_01_v4	337461	.	G	T	225	.	DP=36;VDB=1.260757e-01;RPB=1.452197e+00;AF1=0.5;AC1=1;DP4=4,10,9,11;MQ=60;FQ=174;PV4=0.48,1,1,0.19	GT:PL:GQ	0/1:255,0,201:99
Tb927_01_v4	337500	.	G	A	222	.	DP=40;VDB=1.041681e-01;AF1=1;AC1=2;DP4=0,0,18,19;MQ=60;FQ=-138	GT:PL:GQ	1/1:255,111,0:99
Tb927_01_v4	337502	.	A	G	222	.	DP=41;VDB=6.213766e-02;AF1=1;AC1=2;DP4=0,0,17,19;MQ=60;FQ=-135	GT:PL:GQ	1/1:255,108,0:99
Tb927_01_v4	337504	.	A	G	222	.	DP=41;VDB=5.217779e-02;AF1=1;AC1=2;DP4=0,0,15,19;MQ=60;FQ=-129	GT:PL:GQ	1/1:255,102,0:99
Tb927_01_v4	337841	.	T	C	222	.	DP=37;VDB=3.145896e-01;AF1=1;AC1=2;DP4=0,0,12,25;MQ=60;FQ=-138	GT:PL:GQ	1/1:255,111,0:99
Tb927_01_v4	337852	.	C	A	222	.	DP=30;VDB=9.184390e-02;AF1=1;AC1=2;DP4=0,0,7,21;MQ=60;FQ=-111	GT:PL:GQ	1/1:255,84,0:99
Tb927_01_v4	337864	.	G	A	154	.	DP=26;VDB=2.425188e-01;AF1=1;AC1=2;DP4=0,0,6,17;MQ=60;FQ=-96	GT:PL:GQ	1/1:187,69,0:99
Tb927_01_v4	337947	.	T	C	222	.	DP=15;VDB=9.808248e-03;AF1=1;AC1=2;DP4=0,0,7,8;MQ=60;FQ=-72	GT:PL:GQ	1/1:255,45,0:87
Tb927_01_v4	337956	.	T	A	175	.	DP=8;VDB=8.594958e-03;AF1=1;AC1=2;DP4=0,0,4,4;MQ=60;FQ=-51	GT:PL:GQ	1/1:208,24,0:45
Tb927_01_v4	337985	.	T	C	204	.	DP=11;VDB=9.325760e-04;AF1=1;AC1=2;DP4=0,0,3,8;MQ=60;FQ=-60	GT:PL:GQ	1/1:237,33,0:63
Tb927_01_v4	338028	.	G	T	222	.	DP=36;VDB=2.729533e-01;AF1=1;AC1=2;DP4=0,0,13,22;MQ=60;FQ=-132	GT:PL:GQ	1/1:255,105,0:99
Tb927_01_v4	338139	.	C	T	222	.	DP=46;VDB=3.480205e-01;AF1=1;AC1=2;DP4=0,0,32,14;MQ=60;FQ=-165	GT:PL:GQ	1/1:255,138,0:99
Tb927_01_v4	338391	.	G	A	222	.	DP=44;VDB=2.169354e-01;AF1=1;AC1=2;DP4=0,0,20,24;MQ=60;FQ=-159	GT:PL:GQ	1/1:255,132,0:99
Tb927_01_v4	338452	.	C	T	222	.	DP=34;VDB=1.857059e-01;AF1=1;AC1=2;DP4=0,0,13,20;MQ=60;FQ=-126	GT:PL:GQ	1/1:255,99,0:99
Tb927_01_v4	338459	.	C	T	222	.	DP=34;VDB=2.469187e-01;AF1=1;AC1=2;DP4=0,0,14,20;MQ=60;FQ=-129	GT:PL:GQ	1/1:255,102,0:99
Tb927_01_v4	338597	.	A	G	222	.	DP=35;VDB=3.033323e-01;AF1=1;AC1=2;DP4=0,0,18,17;MQ=60;FQ=-132	GT:PL:GQ	1/1:255,105,0:99
Tb927_01_v4	338823	.	C	G	203	.	DP=31;VDB=1.019026e-01;RPB=6.004806e-02;AF1=0.5;AC1=1;DP4=10,8,7,6;MQ=60;FQ=206;PV4=1,1,1,0.41	GT:PL:GQ	0/1:233,0,255:99
Tb927_01_v4	338906	.	A	G	225	.	DP=41;VDB=1.594269e-01;RPB=3.383325e-01;AF1=0.5;AC1=1;DP4=5,10,9,17;MQ=60;FQ=197;PV4=1,0.32,1,1	GT:PL:GQ	0/1:255,0,224:99
Tb927_01_v4	338979	.	G	C	222	.	DP=33;VDB=2.841490e-01;AF1=1;AC1=2;DP4=0,0,17,16;MQ=60;FQ=-126	GT:PL:GQ	1/1:255,99,0:99
Tb927_01_v4	339079	.	C	T	222	.	DP=35;VDB=2.803296e-01;AF1=1;AC1=2;DP4=0,0,11,23;MQ=60;FQ=-129	GT:PL:GQ	1/1:255,102,0:99
Tb927_01_v4	339169	.	G	A	222	.	DP=52;VDB=1.496233e-01;AF1=1;AC1=2;DP4=0,0,25,24;MQ=60;FQ=-175	GT:PL:GQ	1/1:255,148,0:99
Tb927_01_v4	339170	.	C	T	222	.	DP=52;VDB=2.329032e-01;AF1=1;AC1=2;DP4=0,0,25,24;MQ=60;FQ=-175	GT:PL:GQ	1/1:255,148,0:99
Tb927_01_v4	339369	.	T	C	19	.	DP=14;VDB=2.845191e-02;AF1=1;AC1=2;DP4=0,0,1,2;MQ=60;FQ=-36	GT:PL:GQ	1/1:51,9,0:15
Tb927_01_v4	339427	.	A	C	222	.	DP=25;VDB=2.373317e-01;AF1=1;AC1=2;DP4=0,0,16,9;MQ=60;FQ=-102	GT:PL:GQ	1/1:255,75,0:99
Tb927_01_v4	339549	.	A	G	222	.	DP=22;VDB=1.809307e-01;AF1=1;AC1=2;DP4=0,0,13,9;MQ=60;FQ=-93	GT:PL:GQ	1/1:255,66,0:99
Tb927_01_v4	339655	.	G	A	222	.	DP=40;VDB=3.071324e-01;AF1=1;AC1=2;DP4=0,0,19,21;MQ=60;FQ=-147	GT:PL:GQ	1/1:255,120,0:99
Tb927_01_v4	339658	.	C	T	222	.	DP=43;VDB=3.392924e-01;AF1=1;AC1=2;DP4=0,0,20,23;MQ=60;FQ=-156	GT:PL:GQ	1/1:255,129,0:99
Tb927_01_v4	339745	.	G	A	222	.	DP=45;VDB=2.122912e-01;AF1=1;AC1=2;DP4=0,0,23,21;MQ=60;FQ=-159	GT:PL:GQ	1/1:255,132,0:99
Tb927_01_v4	339823	.	G	A	222	.	DP=42;VDB=3.224335e-01;AF1=1;AC1=2;DP4=0,0,24,17;MQ=60;FQ=-150	GT:PL:GQ	1/1:255,123,0:99
Tb927_01_v4	339860	.	G	A	222	.	DP=45;VDB=3.466117e-01;AF1=1;AC1=2;DP4=0,0,25,20;MQ=60;FQ=-162	GT:PL:GQ	1/1:255,135,0:99
Tb927_01_v4	340405	.	G	A	222	.	DP=41;VDB=2.266964e-01;AF1=1;AC1=2;DP4=0,0,18,22;MQ=60;FQ=-147	GT:PL:GQ	1/1:255,120,0:99
Tb927_01_v4	340552	.	C	T	222	.	DP=42;VDB=3.233643e-01;AF1=1;AC1=2;DP4=0,0,19,22;MQ=60;FQ=-150	GT:PL:GQ	1/1:255,123,0:99
Tb927_01_v4	340798	.	G	A	222	.	DP=37;VDB=2.676866e-01;AF1=1;AC1=2;DP4=0,0,19,18;MQ=60;FQ=-138	GT:PL:GQ	1/1:255,111,0:99
Tb927_01_v4	340804	.	G	A	222	.	DP=35;VDB=2.580687e-01;AF1=1;AC1=2;DP4=0,0,20,15;MQ=60;FQ=-132	GT:PL:GQ	1/1:255,105,0:99
Tb927_01_v4	340873	.	T	A	26.8	.	DP=29;VDB=1.920000e-02;AF1=1;AC1=2;DP4=0,0,0,2;MQ=60;FQ=-33	GT:PL:GQ	1/1:58,6,0:10
Tb927_01_v4	340883	.	G	A	25.8	.	DP=22;VDB=1.760000e-02;AF1=1;AC1=2;DP4=0,0,1,1;MQ=60;FQ=-33	GT:PL:GQ	1/1:57,6,0:10
Tb927_01_v4	340885	.	G	A	27.8	.	DP=21;VDB=2.560000e-02;AF1=1;AC1=2;DP4=0,0,1,1;MQ=60;FQ=-33	GT:PL:GQ	1/1:59,6,0:10
Tb927_01_v4	340887	.	G	A	42	.	DP=21;VDB=4.183346e-02;AF1=1;AC1=2;DP4=0,0,1,2;MQ=60;FQ=-36	GT:PL:GQ	1/1:74,9,0:16
Tb927_01_v4	340912	.	T	C	222	.	DP=30;VDB=9.188975e-03;AF1=1;AC1=2;DP4=0,0,16,14;MQ=60;FQ=-117	GT:PL:GQ	1/1:255,90,0:99
Tb927_01_v4	340942	.	G	A	222	.	DP=37;VDB=1.366278e-02;AF1=1;AC1=2;DP4=0,0,21,16;MQ=60;FQ=-138	GT:PL:GQ	1/1:255,111,0:99
Tb927_01_v4	341003	.	G	A	222	.	DP=43;VDB=3.146366e-01;AF1=1;AC1=2;DP4=0,0,22,21;MQ=60;FQ=-156	GT:PL:GQ	1/1:255,129,0:99
Tb927_01_v4	341050	.	G	C	222	.	DP=49;VDB=1.298011e-01;AF1=1;AC1=2;DP4=0,0,28,20;MQ=60;FQ=-171	GT:PL:GQ	1/1:255,144,0:99
Tb927_01_v4	341059	.	A	G	222	.	DP=44;VDB=3.428521e-01;AF1=1;AC1=2;DP4=0,0,24,20;MQ=60;FQ=-159	GT:PL:GQ	1/1:255,132,0:99
Tb927_01_v4	341278	.	A	G	222	.	DP=32;VDB=1.294761e-01;AF1=1;AC1=2;DP4=0,0,14,18;MQ=60;FQ=-123	GT:PL:GQ	1/1:255,96,0:99
Tb927_01_v4	342324	.	C	T	222	.	DP=32;VDB=9.793397e-02;AF1=1;AC1=2;DP4=0,0,7,24;MQ=60;FQ=-120	GT:PL:GQ	1/1:255,93,0:99
Tb927_01_v4	342441	.	C	T	222	.	DP=27;VDB=6.399241e-02;AF1=1;AC1=2;DP4=0,0,8,18;MQ=60;FQ=-105	GT:PL:GQ	1/1:255,78,0:99
Tb927_01_v4	342489	.	C	T	222	.	DP=38;VDB=3.093652e-01;AF1=1;AC1=2;DP4=0,0,12,24;MQ=60;FQ=-135	GT:PL:GQ	1/1:255,108,0:99
Tb927_01_v4	342708	.	T	C	222	.	DP=48;VDB=5.500751e-02;AF1=1;AC1=2;DP4=0,0,26,19;MQ=60;FQ=-162	GT:PL:GQ	1/1:255,135,0:99
Tb927_01_v4	342751	.	A	G	222	.	DP=36;VDB=8.503206e-02;AF1=1;AC1=2;DP4=0,0,17,18;MQ=60;FQ=-132	GT:PL:GQ	1/1:255,105,0:99
Tb927_01_v4	342757	.	T	A	222	.	DP=31;VDB=2.808729e-01;AF1=1;AC1=2;DP4=0,0,14,17;MQ=60;FQ=-120	GT:PL:GQ	1/1:255,93,0:99
Tb927_01_v4	342766	.	C	G	222	.	DP=26;VDB=2.404809e-02;AF1=1;AC1=2;DP4=0,0,12,14;MQ=60;FQ=-105	GT:PL:GQ	1/1:255,78,0:99
Tb927_01_v4	342772	.	A	G	222	.	DP=18;VDB=8.821986e-02;AF1=1;AC1=2;DP4=0,0,5,13;MQ=60;FQ=-81	GT:PL:GQ	1/1:255,54,0:99
Tb927_01_v4	342787	.	T	G	219	.	DP=12;VDB=5.632367e-02;AF1=1;AC1=2;DP4=0,0,3,9;MQ=60;FQ=-63	GT:PL:GQ	1/1:252,36,0:69
Tb927_01_v4	342871	.	G	A	222	.	DP=20;VDB=1.879047e-01;AF1=1;AC1=2;DP4=0,0,13,6;MQ=60;FQ=-84	GT:PL:GQ	1/1:255,57,0:99
Tb927_01_v4	342881	.	G	A	222	.	DP=24;VDB=9.526569e-02;AF1=1;AC1=2;DP4=0,0,15,9;MQ=60;FQ=-99	GT:PL:GQ	1/1:255,72,0:99
Tb927_01_v4	342917	.	C	T	222	.	DP=46;VDB=3.312360e-01;AF1=1;AC1=2;DP4=0,0,28,17;MQ=60;FQ=-162	GT:PL:GQ	1/1:255,135,0:99
Tb927_01_v4	343043	.	T	G	222	.	DP=33;VDB=2.803723e-01;AF1=1;AC1=2;DP4=0,0,18,15;MQ=60;FQ=-126	GT:PL:GQ	1/1:255,99,0:99
Tb927_01_v4	343055	.	T	C	222	.	DP=33;VDB=1.858286e-01;AF1=1;AC1=2;DP4=0,0,18,15;MQ=60;FQ=-126	GT:PL:GQ	1/1:255,99,0:99
Tb927_01_v4	343235	.	G	A	222	.	DP=32;VDB=1.383234e-01;AF1=1;AC1=2;DP4=0,0,19,13;MQ=60;FQ=-123	GT:PL:GQ	1/1:255,96,0:99
Tb927_01_v4	343286	.	A	G	222	.	DP=32;VDB=1.396790e-01;AF1=1;AC1=2;DP4=0,0,18,13;MQ=60;FQ=-120	GT:PL:GQ	1/1:255,93,0:99
Tb927_01_v4	343543	.	T	C	222	.	DP=46;VDB=3.385347e-01;AF1=1;AC1=2;DP4=0,0,19,27;MQ=60;FQ=-165	GT:PL:GQ	1/1:255,138,0:99
Tb927_01_v4	343717	.	C	T	222	.	DP=41;VDB=1.836783e-01;AF1=1;AC1=2;DP4=0,0,14,26;MQ=60;FQ=-147	GT:PL:GQ	1/1:255,120,0:99
Tb927_01_v4	343720	.	G	C	222	.	DP=42;VDB=1.759548e-01;AF1=1;AC1=2;DP4=0,0,14,27;MQ=60;FQ=-150	GT:PL:GQ	1/1:255,123,0:99
Tb927_01_v4	343724	.	T	G	222	.	DP=46;VDB=1.615923e-01;AF1=1;AC1=2;DP4=0,0,14,27;MQ=60;FQ=-150	GT:PL:GQ	1/1:255,123,0:99
Tb927_01_v4	343841	.	T	C	222	.	DP=37;VDB=2.583508e-01;AF1=1;AC1=2;DP4=0,0,18,17;MQ=60;FQ=-132	GT:PL:GQ	1/1:255,105,0:99
Tb927_01_v4	343977	.	A	G	222	.	DP=38;VDB=1.399407e-01;AF1=1;AC1=2;DP4=0,0,17,21;MQ=60;FQ=-141	GT:PL:GQ	1/1:255,114,0:99
Tb927_01_v4	344096	.	T	C	222	.	DP=38;VDB=2.995108e-01;AF1=1;AC1=2;DP4=0,0,21,16;MQ=60;FQ=-138	GT:PL:GQ	1/1:255,111,0:99
Tb927_01_v4	344663	.	C	A	225	.	DP=38;VDB=1.956300e-01;RPB=1.291745e+00;AF1=0.5;AC1=1;DP4=10,7,13,8;MQ=60;FQ=225;PV4=1,0.026,1,1	GT:PL:GQ	0/1:255,0,255:99
Tb927_01_v4	344708	.	A	G	222	.	DP=40;VDB=1.225158e-01;AF1=1;AC1=2;DP4=0,0,23,15;MQ=60;FQ=-141	GT:PL:GQ	1/1:255,114,0:99
Tb927_01_v4	344901	.	G	C	222	.	DP=38;VDB=2.531870e-01;AF1=1;AC1=2;DP4=0,0,14,24;MQ=60;FQ=-141	GT:PL:GQ	1/1:255,114,0:99
Tb927_01_v4	344985	.	A	G	222	.	DP=44;VDB=3.221622e-01;AF1=1;AC1=2;DP4=0,0,21,21;MQ=60;FQ=-153	GT:PL:GQ	1/1:255,126,0:99
Tb927_01_v4	345066	.	G	A	222	.	DP=37;VDB=3.052839e-01;AF1=1;AC1=2;DP4=0,0,22,13;MQ=60;FQ=-132	GT:PL:GQ	1/1:255,105,0:99
Tb927_01_v4	345079	.	A	G	222	.	DP=45;VDB=3.457155e-01;AF1=1;AC1=2;DP4=0,0,26,19;MQ=60;FQ=-162	GT:PL:GQ	1/1:255,135,0:99
Tb927_01_v4	345170	.	G	A	222	.	DP=31;VDB=2.189966e-01;AF1=1;AC1=2;DP4=0,0,14,17;MQ=60;FQ=-120	GT:PL:GQ	1/1:255,93,0:99
Tb927_01_v4	345307	.	A	G	222	.	DP=26;VDB=2.511374e-02;AF1=1;AC1=2;DP4=0,0,15,10;MQ=60;FQ=-102	GT:PL:GQ	1/1:255,75,0:99
Tb927_01_v4	345361	.	G	A	222	.	DP=36;VDB=1.414999e-01;AF1=1;AC1=2;DP4=0,0,19,17;MQ=60;FQ=-135	GT:PL:GQ	1/1:255,108,0:99
Tb927_01_v4	345379	.	C	T	222	.	DP=42;VDB=6.957978e-02;AF1=1;AC1=2;DP4=0,0,21,20;MQ=60;FQ=-150	GT:PL:GQ	1/1:255,123,0:99
Tb927_01_v4	345397	.	C	T	222	.	DP=48;VDB=1.579533e-01;AF1=1;AC1=2;DP4=0,0,23,23;MQ=60;FQ=-165	GT:PL:GQ	1/1:255,138,0:99
Tb927_01_v4	345455	.	C	G	222	.	DP=51;VDB=7.218951e-03;AF1=1;AC1=2;DP4=0,0,28,22;MQ=60;FQ=-178	GT:PL:GQ	1/1:255,151,0:99
Tb927_01_v4	345469	.	G	A	222	.	DP=51;VDB=3.461855e-02;AF1=1;AC1=2;DP4=0,0,26,22;MQ=60;FQ=-171	GT:PL:GQ	1/1:255,144,0:99
Tb927_01_v4	345514	.	A	G	222	.	DP=36;VDB=2.550146e-01;AF1=1;AC1=2;DP4=0,0,18,18;MQ=60;FQ=-135	GT:PL:GQ	1/1:255,108,0:99
Tb927_01_v4	345570	.	T	C	222	.	DP=36;VDB=2.672229e-01;AF1=1;AC1=2;DP4=0,0,21,14;MQ=59;FQ=-132	GT:PL:GQ	1/1:255,105,0:99
Tb927_01_v4	345678	.	G	A	222	.	DP=39;VDB=1.565212e-01;AF1=1;AC1=2;DP4=0,0,21,18;MQ=59;FQ=-144	GT:PL:GQ	1/1:255,117,0:99
Tb927_01_v4	345692	.	G	A	222	.	DP=44;VDB=3.354935e-01;AF1=1;AC1=2;DP4=0,0,25,19;MQ=60;FQ=-159	GT:PL:GQ	1/1:255,132,0:99
Tb927_01_v4	345743	.	A	G	222	.	DP=50;VDB=1.572858e-01;AF1=1;AC1=2;DP4=0,0,22,28;MQ=60;FQ=-178	GT:PL:GQ	1/1:255,151,0:99
Tb927_01_v4	345802	.	C	A	222	.	DP=36;VDB=2.683778e-01;AF1=1;AC1=2;DP4=0,0,23,13;MQ=60;FQ=-135	GT:PL:GQ	1/1:255,108,0:99
Tb927_01_v4	345969	.	C	T	225	.	DP=42;VDB=1.773278e-01;RPB=1.295030e-02;AF1=0.5;AC1=1;DP4=7,9,13,13;MQ=60;FQ=215;PV4=0.76,0.081,1,0.13	GT:PL:GQ	0/1:255,0,242:99
Tb927_01_v4	345977	.	T	C	222	.	DP=38;VDB=1.885927e-02;AF1=1;AC1=2;DP4=0,0,17,21;MQ=60;FQ=-141	GT:PL:GQ	1/1:255,114,0:99
Tb927_01_v4	346441	.	C	T	222	.	DP=37;VDB=1.565804e-01;AF1=1;AC1=2;DP4=0,0,22,15;MQ=60;FQ=-138	GT:PL:GQ	1/1:255,111,0:99
Tb927_01_v4	346870	.	C	A	222	.	DP=43;VDB=2.315672e-01;AF1=1;AC1=2;DP4=0,0,19,24;MQ=60;FQ=-156	GT:PL:GQ	1/1:255,129,0:99
Tb927_01_v4	347082	.	T	C	209	.	DP=45;VDB=1.523430e-01;RPB=9.641354e-02;AF1=0.5;AC1=1;DP4=17,10,10,7;MQ=60;FQ=212;PV4=1,0.057,1,1	GT:PL:GQ	0/1:239,0,255:99
Tb927_01_v4	347097	.	G	A	222	.	DP=44;VDB=9.753647e-02;AF1=1;AC1=2;DP4=0,0,24,19;MQ=60;FQ=-156	GT:PL:GQ	1/1:255,129,0:99
Tb927_01_v4	347143	.	G	T	222	.	DP=48;VDB=2.987325e-01;AF1=1;AC1=2;DP4=0,0,26,21;MQ=60;FQ=-168	GT:PL:GQ	1/1:255,141,0:99
Tb927_01_v4	347185	.	T	C	222	.	DP=36;VDB=2.989282e-01;AF1=1;AC1=2;DP4=0,0,17,19;MQ=60;FQ=-135	GT:PL:GQ	1/1:255,108,0:99
Tb927_01_v4	347255	.	A	G	222	.	DP=47;VDB=9.129253e-02;AF1=1;AC1=2;DP4=0,0,24,23;MQ=60;FQ=-168	GT:PL:GQ	1/1:255,141,0:99
Tb927_01_v4	347348	.	G	A	222	.	DP=40;VDB=1.359257e-01;AF1=1;AC1=2;DP4=0,0,23,16;MQ=60;FQ=-144	GT:PL:GQ	1/1:255,117,0:99
Tb927_01_v4	347368	.	A	T	222	.	DP=46;VDB=1.936286e-01;AF1=1;AC1=2;DP4=0,0,30,16;MQ=60;FQ=-165	GT:PL:GQ	1/1:255,138,0:99
Tb927_01_v4	347479	.	T	C	222	.	DP=38;VDB=9.834027e-02;AF1=1;AC1=2;DP4=0,0,16,22;MQ=60;FQ=-141	GT:PL:GQ	1/1:255,114,0:99
Tb927_01_v4	347617	.	G	A	222	.	DP=54;VDB=3.510429e-01;AF1=1;AC1=2;DP4=0,0,26,28;MQ=60;FQ=-190	GT:PL:GQ	1/1:255,163,0:99
Tb927_01_v4	347687	.	A	T	222	.	DP=36;VDB=3.083681e-01;AF1=1;AC1=2;DP4=0,0,17,19;MQ=60;FQ=-135	GT:PL:GQ	1/1:255,108,0:99
Tb927_01_v4	347723	.	T	C	222	.	DP=58;VDB=2.807903e-01;AF1=1;AC1=2;DP4=0,0,25,33;MQ=60;FQ=-202	GT:PL:GQ	1/1:255,175,0:99
Tb927_01_v4	347727	.	T	C	222	.	DP=56;VDB=3.623494e-02;AF1=1;AC1=2;DP4=0,0,25,30;MQ=60;FQ=-193	GT:PL:GQ	1/1:255,166,0:99
Tb927_01_v4	347947	.	A	C	222	.	DP=34;VDB=2.204578e-01;AF1=1;AC1=2;DP4=0,0,15,19;MQ=60;FQ=-129	GT:PL:GQ	1/1:255,102,0:99
Tb927_01_v4	348026	.	C	T	222	.	DP=33;VDB=1.305068e-01;AF1=1;AC1=2;DP4=0,0,21,12;MQ=60;FQ=-126	GT:PL:GQ	1/1:255,99,0:99
Tb927_01_v4	348310	.	A	G	222	.	DP=33;VDB=2.484734e-01;AF1=1;AC1=2;DP4=0,0,20,13;MQ=60;FQ=-126	GT:PL:GQ	1/1:255,99,0:99
Tb927_01_v4	348470	.	A	G	222	.	DP=46;VDB=1.877848e-01;AF1=1;AC1=2;DP4=0,0,16,29;MQ=60;FQ=-162	GT:PL:GQ	1/1:255,135,0:99
Tb927_01_v4	348548	.	C	T	222	.	DP=60;VDB=3.459916e-01;AF1=1;AC1=2;DP4=0,0,35,24;MQ=60;FQ=-205	GT:PL:GQ	1/1:255,178,0:99
Tb927_01_v4	348631	.	T	C	222	.	DP=34;VDB=1.107240e-02;AF1=1;AC1=2;DP4=0,0,19,5;MQ=60;FQ=-99	GT:PL:GQ	1/1:255,72,0:99
Tb927_01_v4	348632	.	T	G	222	.	DP=34;VDB=9.366818e-03;AF1=1;AC1=2;DP4=0,0,19,6;MQ=60;FQ=-102	GT:PL:GQ	1/1:255,75,0:99
Tb927_01_v4	348632	.	tt	t	28.6	.	INDEL;IS=3,0.088235;DP=34;VDB=1.049699e-01;AF1=1;AC1=2;DP4=0,0,3,3;MQ=60;FQ=-52.5	GT:PL:GQ	1/1:69,18,0:33
Tb927_01_v4	348632	.	tt	t	28.6	.	INDEL;IS=3,0.088235;DP=34;VDB=1.049699e-01;AF1=1;AC1=2;DP4=0,0,3,3;MQ=60;FQ=-52.5	GT:PL:GQ	1/1:69,18,0:33
Tb927_01_v4	348633	.	T	G	222	.	DP=32;VDB=3.701098e-03;AF1=1;AC1=2;DP4=0,0,19,6;MQ=60;FQ=-102	GT:PL:GQ	1/1:255,75,0:99
Tb927_01_v4	348765	.	A	C	222	.	DP=30;VDB=1.029076e-01;AF1=1;AC1=2;DP4=0,0,20,10;MQ=60;FQ=-117	GT:PL:GQ	1/1:255,90,0:99
Tb927_01_v4	348826	.	A	C	222	.	DP=33;VDB=1.697349e-01;AF1=1;AC1=2;DP4=0,0,13,20;MQ=60;FQ=-126	GT:PL:GQ	1/1:255,99,0:99
Tb927_01_v4	348858	.	A	T	222	.	DP=40;VDB=2.011912e-01;AF1=1;AC1=2;DP4=0,0,14,26;MQ=60;FQ=-147	GT:PL:GQ	1/1:255,120,0:99
Tb927_01_v4	348878	.	T	C	222	.	DP=44;VDB=2.340894e-01;AF1=1;AC1=2;DP4=0,0,18,25;MQ=60;FQ=-156	GT:PL:GQ	1/1:255,129,0:99
Tb927_01_v4	348987	.	C	G	222	.	DP=42;VDB=2.042998e-01;AF1=1;AC1=2;DP4=0,0,27,14;MQ=60;FQ=-150	GT:PL:GQ	1/1:255,123,0:99
Tb927_01_v4	349106	.	A	T	155	.	DP=36;VDB=1.226496e-01;RPB=-9.731237e-02;AF1=0.5;AC1=1;DP4=8,12,5,7;MQ=60;FQ=158;PV4=1,0.044,0.1,1	GT:PL:GQ	0/1:185,0,255:99
Tb927_01_v4	349174	.	A	C	222	.	DP=32;VDB=2.627695e-01;AF1=1;AC1=2;DP4=0,0,16,15;MQ=60;FQ=-120	GT:PL:GQ	1/1:255,93,0:99
Tb927_01_v4	349266	.	T	C	222	.	DP=34;VDB=2.706378e-01;AF1=1;AC1=2;DP4=0,0,12,21;MQ=58;FQ=-126	GT:PL:GQ	1/1:255,99,0:99
Tb927_01_v4	349285	.	C	T	222	.	DP=35;VDB=2.958500e-01;AF1=1;AC1=2;DP4=0,0,12,23;MQ=59;FQ=-132	GT:PL:GQ	1/1:255,105,0:99
Tb927_01_v4	349350	.	T	A	222	.	DP=40;VDB=2.358076e-01;AF1=1;AC1=2;DP4=0,0,11,29;MQ=60;FQ=-147	GT:PL:GQ	1/1:255,120,0:99
Tb927_01_v4	349453	.	T	G	222	.	DP=26;VDB=1.635524e-01;AF1=1;AC1=2;DP4=0,0,3,22;MQ=60;FQ=-102	GT:PL:GQ	1/1:255,75,0:99
Tb927_01_v4	349614	.	A	G	222	.	DP=22;VDB=1.821884e-01;AF1=1;AC1=2;DP4=0,0,3,18;MQ=60;FQ=-90	GT:PL:GQ	1/1:255,63,0:99
Tb927_01_v4	349652	.	G	A	222	.	DP=29;VDB=2.425531e-01;AF1=1;AC1=2;DP4=0,0,6,23;MQ=60;FQ=-114	GT:PL:GQ	1/1:255,87,0:99
Tb927_01_v4	349673	.	G	A	222	.	DP=29;VDB=5.570829e-02;AF1=1;AC1=2;DP4=0,0,4,24;MQ=60;FQ=-111	GT:PL:GQ	1/1:255,84,0:99
Tb927_01_v4	349742	.	C	.	28.2	.	DP=1;;AC1=2;FQ=-30	PL	0
Tb927_01_v4	349744	.	C	.	28.2	.	DP=1;;AC1=2;FQ=-30	PL	0
Tb927_01_v4	349746	.	C	.	28.2	.	DP=1;;AC1=2;FQ=-30	PL	0
Tb927_01_v4	349748	.	C	.	28.2	.	DP=1;;AC1=2;FQ=-30	PL	0
Tb927_01_v4	349750	.	C	.	28.2	.	DP=1;;AC1=2;FQ=-30	PL	0
Tb927_01_v4	349789	.	A	T	82.3	.	DP=12;VDB=1.803553e-02;AF1=1;AC1=2;DP4=0,0,5,0;MQ=60;FQ=-42	GT:PL:GQ	1/1:115,15,0:27
Tb927_01_v4	350364	.	C	T	222	.	DP=35;VDB=2.608713e-01;AF1=1;AC1=2;DP4=0,0,19,15;MQ=60;FQ=-129	GT:PL:GQ	1/1:255,102,0:99
Tb927_01_v4	350568	.	C	T	222	.	DP=60;VDB=3.427252e-01;AF1=1;AC1=2;DP4=0,0,36,24;MQ=60;FQ=-208	GT:PL:GQ	1/1:255,181,0:99
Tb927_01_v4	350598	.	A	G	222	.	DP=56;VDB=3.404532e-01;AF1=1;AC1=2;DP4=0,0,34,22;MQ=60;FQ=-196	GT:PL:GQ	1/1:255,169,0:99
Tb927_01_v4	350607	.	G	A	222	.	DP=57;VDB=3.305375e-01;AF1=1;AC1=2;DP4=0,0,33,23;MQ=60;FQ=-196	GT:PL:GQ	1/1:255,169,0:99
Tb927_01_v4	350625	.	G	A	222	.	DP=56;VDB=3.634691e-01;AF1=1;AC1=2;DP4=0,0,34,20;MQ=60;FQ=-190	GT:PL:GQ	1/1:255,163,0:99
Tb927_01_v4	350748	.	G	C	222	.	DP=40;VDB=3.178153e-01;AF1=1;AC1=2;DP4=0,0,23,17;MQ=60;FQ=-147	GT:PL:GQ	1/1:255,120,0:99
Tb927_01_v4	350852	.	C	T	222	.	DP=44;VDB=2.407473e-01;AF1=1;AC1=2;DP4=0,0,20,22;MQ=60;FQ=-153	GT:PL:GQ	1/1:255,126,0:99
Tb927_01_v4	350978	.	G	C	222	.	DP=56;VDB=3.398452e-01;AF1=1;AC1=2;DP4=0,0,23,30;MQ=60;FQ=-187	GT:PL:GQ	1/1:255,160,0:99
Tb927_01_v4	351063	.	C	T	222	.	DP=53;VDB=2.108562e-01;AF1=1;AC1=2;DP4=0,0,31,22;MQ=60;FQ=-187	GT:PL:GQ	1/1:255,160,0:99
Tb927_01_v4	351163	.	T	C	222	.	DP=46;VDB=5.601309e-02;AF1=1;AC1=2;DP4=0,0,22,24;MQ=60;FQ=-165	GT:PL:GQ	1/1:255,138,0:99
Tb927_01_v4	351642	.	A	G	222	.	DP=37;VDB=3.031764e-01;AF1=1;AC1=2;DP4=0,0,15,21;MQ=60;FQ=-135	GT:PL:GQ	1/1:255,108,0:99
Tb927_01_v4	351787	.	A	C	222	.	DP=45;VDB=3.454672e-01;AF1=1;AC1=2;DP4=0,0,21,24;MQ=60;FQ=-162	GT:PL:GQ	1/1:255,135,0:99
Tb927_01_v4	351837	.	A	G	222	.	DP=44;VDB=3.241573e-01;AF1=1;AC1=2;DP4=0,0,25,18;MQ=60;FQ=-156	GT:PL:GQ	1/1:255,129,0:99
Tb927_01_v4	351927	.	C	G	222	.	DP=55;VDB=2.663579e-02;AF1=1;AC1=2;DP4=0,0,27,28;MQ=60;FQ=-193	GT:PL:GQ	1/1:255,166,0:99
Tb927_01_v4	352128	.	A	G	222	.	DP=50;VDB=3.563989e-01;AF1=1;AC1=2;DP4=0,0,35,15;MQ=60;FQ=-178	GT:PL:GQ	1/1:255,151,0:99
Tb927_01_v4	352398	.	A	G	222	.	DP=53;VDB=1.988922e-01;AF1=1;AC1=2;DP4=0,0,23,30;MQ=60;FQ=-187	GT:PL:GQ	1/1:255,160,0:99
Tb927_01_v4	352419	.	G	C	222	.	DP=48;VDB=3.002999e-01;AF1=1;AC1=2;DP4=0,0,18,30;MQ=60;FQ=-171	GT:PL:GQ	1/1:255,144,0:99
Tb927_01_v4	352533	.	A	T	222	.	DP=68;VDB=4.270565e-01;AF1=1;AC1=2;DP4=0,0,38,29;MQ=60;FQ=-229	GT:PL:GQ	1/1:255,202,0:99
Tb927_01_v4	352602	.	C	T	222	.	DP=42;VDB=2.518580e-01;AF1=1;AC1=2;DP4=0,0,22,20;MQ=60;FQ=-153	GT:PL:GQ	1/1:255,126,0:99
Tb927_01_v4	352863	.	G	A	222	.	DP=37;VDB=1.711333e-01;AF1=1;AC1=2;DP4=0,0,23,11;MQ=60;FQ=-129	GT:PL:GQ	1/1:255,102,0:99
Tb927_01_v4	353044	.	T	C	222	.	DP=45;VDB=2.059738e-01;AF1=1;AC1=2;DP4=0,0,19,26;MQ=60;FQ=-162	GT:PL:GQ	1/1:255,135,0:99
Tb927_01_v4	353429	.	C	A	222	.	DP=42;VDB=2.403720e-01;AF1=1;AC1=2;DP4=0,0,19,23;MQ=60;FQ=-153	GT:PL:GQ	1/1:255,126,0:99
Tb927_01_v4	354183	.	T	G	222	.	DP=38;VDB=1.866144e-02;AF1=1;AC1=2;DP4=0,0,22,16;MQ=60;FQ=-141	GT:PL:GQ	1/1:255,114,0:99
Tb927_01_v4	354710	.	C	T	222	.	DP=32;VDB=2.224838e-01;AF1=1;AC1=2;DP4=0,0,16,16;MQ=60;FQ=-123	GT:PL:GQ	1/1:255,96,0:99
Tb927_01_v4	355107	.	G	A	222	.	DP=30;VDB=2.776656e-01;AF1=1;AC1=2;DP4=0,0,6,23;MQ=60;FQ=-114	GT:PL:GQ	1/1:255,87,0:99
Tb927_01_v4	355158	.	C	A	138	.	DP=7;VDB=3.297604e-02;AF1=1;AC1=2;DP4=0,0,1,6;MQ=60;FQ=-48	GT:PL:GQ	1/1:171,21,0:39
Tb927_01_v4	355219	.	A	G	158	.	DP=11;VDB=2.371420e-02;AF1=1;AC1=2;DP4=0,0,1,10;MQ=60;FQ=-60	GT:PL:GQ	1/1:191,33,0:63
Tb927_01_v4	355244	.	T	C	222	.	DP=15;VDB=9.738174e-02;AF1=1;AC1=2;DP4=0,0,3,12;MQ=60;FQ=-72	GT:PL:GQ	1/1:255,45,0:87
Tb927_01_v4	355267	.	C	T	20.8	.	DP=14;VDB=3.360000e-02;AF1=1;AC1=2;DP4=0,0,1,1;MQ=60;FQ=-33	GT:PL:GQ	1/1:52,6,0:10
Tb927_01_v4	355267	.	ctttttttt	cTTtttttttt	64.9	.	INDEL;IS=5,0.357143;DP=14;VDB=1.159864e-01;AF1=0.8294;AC1=1;DP4=1,0,1,6;MQ=60;FQ=-33.5;PV4=0.25,1,1,0.2	GT:PL:GQ	0/1:101,0,1:4
Tb927_01_v4	355294	.	T	A	222	.	DP=24;VDB=1.741258e-01;AF1=1;AC1=2;DP4=0,0,4,20;MQ=60;FQ=-99	GT:PL:GQ	1/1:255,72,0:99
Tb927_01_v4	355355	.	A	C	222	.	DP=21;VDB=2.011667e-01;AF1=1;AC1=2;DP4=0,0,7,14;MQ=60;FQ=-90	GT:PL:GQ	1/1:255,63,0:99
Tb927_01_v4	355362	.	G	A	222	.	DP=22;VDB=1.787070e-01;AF1=1;AC1=2;DP4=0,0,7,14;MQ=60;FQ=-90	GT:PL:GQ	1/1:255,63,0:99
Tb927_01_v4	355522	.	G	A	222	.	DP=19;VDB=1.883307e-01;AF1=1;AC1=2;DP4=0,0,16,3;MQ=59;FQ=-84	GT:PL:GQ	1/1:255,57,0:99
Tb927_01_v4	355563	.	C	T	109	.	DP=25;VDB=2.524760e-01;AF1=1;AC1=2;DP4=0,0,23,2;MQ=60;FQ=-102	GT:PL:GQ	1/1:142,75,0:99
Tb927_01_v4	355628	.	C	T	222	.	DP=20;VDB=6.366913e-02;AF1=1;AC1=2;DP4=0,0,18,2;MQ=60;FQ=-87	GT:PL:GQ	1/1:255,60,0:99
Tb927_01_v4	355894	.	T	G	61	.	DP=15;VDB=4.576842e-02;AF1=1;AC1=2;DP4=0,0,10,1;MQ=60;FQ=-60	GT:PL:GQ	1/1:94,33,0:63
Tb927_01_v4	355971	.	C	T	222	.	DP=39;VDB=3.200047e-01;AF1=1;AC1=2;DP4=0,0,26,13;MQ=60;FQ=-144	GT:PL:GQ	1/1:255,117,0:99
Tb927_01_v4	356046	.	G	A	222	.	DP=42;VDB=3.175861e-01;AF1=1;AC1=2;DP4=0,0,26,16;MQ=60;FQ=-153	GT:PL:GQ	1/1:255,126,0:99
Tb927_01_v4	356069	.	G	A	222	.	DP=44;VDB=3.429027e-01;AF1=1;AC1=2;DP4=0,0,32,12;MQ=60;FQ=-159	GT:PL:GQ	1/1:255,132,0:99
Tb927_01_v4	356072	.	C	T	222	.	DP=43;VDB=3.344394e-01;AF1=1;AC1=2;DP4=0,0,30,13;MQ=60;FQ=-156	GT:PL:GQ	1/1:255,129,0:99
Tb927_01_v4	356098	.	T	C	222	.	DP=50;VDB=2.556483e-01;AF1=1;AC1=2;DP4=0,0,31,17;MQ=60;FQ=-171	GT:PL:GQ	1/1:255,144,0:99
Tb927_01_v4	356286	.	C	T	222	.	DP=45;VDB=3.459184e-01;AF1=1;AC1=2;DP4=0,0,25,20;MQ=59;FQ=-162	GT:PL:GQ	1/1:255,135,0:99
Tb927_01_v4	356291	.	T	G	222	.	DP=44;VDB=3.437922e-01;AF1=1;AC1=2;DP4=0,0,23,21;MQ=59;FQ=-159	GT:PL:GQ	1/1:255,132,0:99
Tb927_01_v4	356324	.	C	T	222	.	DP=40;VDB=3.260208e-01;AF1=1;AC1=2;DP4=0,0,24,16;MQ=60;FQ=-147	GT:PL:GQ	1/1:255,120,0:99
Tb927_01_v4	356332	.	A	G	222	.	DP=41;VDB=2.845318e-01;AF1=1;AC1=2;DP4=0,0,25,16;MQ=60;FQ=-150	GT:PL:GQ	1/1:255,123,0:99
Tb927_01_v4	356428	.	C	T	222	.	DP=41;VDB=1.869990e-01;AF1=1;AC1=2;DP4=0,0,20,21;MQ=60;FQ=-150	GT:PL:GQ	1/1:255,123,0:99
Tb927_01_v4	356910	.	C	T	64.3	.	DP=5;VDB=4.570808e-02;AF1=1;AC1=2;DP4=0,0,5,0;MQ=60;FQ=-42	GT:PL:GQ	1/1:97,15,0:27
Tb927_01_v4	356914	.	A	C	80.3	.	DP=5;VDB=4.256416e-02;AF1=1;AC1=2;DP4=0,0,5,0;MQ=60;FQ=-42	GT:PL:GQ	1/1:113,15,0:27
Tb927_01_v4	357116	.	T	C	222	.	DP=49;VDB=3.524163e-01;AF1=1;AC1=2;DP4=0,0,20,28;MQ=60;FQ=-171	GT:PL:GQ	1/1:255,144,0:99
Tb927_01_v4	357365	.	A	G	222	.	DP=23;VDB=1.680202e-01;AF1=1;AC1=2;DP4=0,0,13,10;MQ=60;FQ=-96	GT:PL:GQ	1/1:255,69,0:99
Tb927_01_v4	357401	.	A	G	222	.	DP=22;VDB=1.115901e-01;AF1=1;AC1=2;DP4=0,0,12,10;MQ=60;FQ=-93	GT:PL:GQ	1/1:255,66,0:99
Tb927_01_v4	357423	.	T	G	222	.	DP=32;VDB=2.001590e-01;AF1=1;AC1=2;DP4=0,0,14,18;MQ=60;FQ=-123	GT:PL:GQ	1/1:255,96,0:99
Tb927_01_v4	357573	.	C	A	222	.	DP=49;VDB=6.938197e-02;AF1=1;AC1=2;DP4=0,0,28,18;MQ=60;FQ=-165	GT:PL:GQ	1/1:255,138,0:99
Tb927_01_v4	357574	.	C	T	222	.	DP=49;VDB=7.637706e-02;AF1=1;AC1=2;DP4=0,0,27,18;MQ=60;FQ=-162	GT:PL:GQ	1/1:255,135,0:99
Tb927_01_v4	357687	.	G	T	222	.	DP=19;VDB=1.229134e-01;AF1=1;AC1=2;DP4=0,0,5,14;MQ=60;FQ=-84	GT:PL:GQ	1/1:255,57,0:99
Tb927_01_v4	358044	.	G	C	222	.	DP=42;VDB=3.353201e-01;AF1=1;AC1=2;DP4=0,0,17,25;MQ=60;FQ=-153	GT:PL:GQ	1/1:255,126,0:99
Tb927_01_v4	358153	.	A	G	222	.	DP=38;VDB=2.808618e-01;AF1=1;AC1=2;DP4=0,0,19,19;MQ=60;FQ=-141	GT:PL:GQ	1/1:255,114,0:99
Tb927_01_v4	358173	.	C	T	222	.	DP=36;VDB=1.734639e-01;AF1=1;AC1=2;DP4=0,0,17,14;MQ=60;FQ=-120	GT:PL:GQ	1/1:255,93,0:99
Tb927_01_v4	358195	.	A	T	222	.	DP=31;VDB=2.252909e-01;AF1=1;AC1=2;DP4=0,0,15,10;MQ=60;FQ=-102	GT:PL:GQ	1/1:255,75,0:99
Tb927_01_v4	358290	.	T	C	222	.	DP=13;VDB=2.301907e-02;AF1=1;AC1=2;DP4=0,0,7,6;MQ=60;FQ=-66	GT:PL:GQ	1/1:255,39,0:75
Tb927_01_v4	358304	.	T	.	8.63	.	DP=10;AF1=1;AC1=2;DP4=0,0,0,1;MQ=60;FQ=-30	PL	22
Tb927_01_v4	358525	.	C	A	222	.	DP=37;VDB=3.077967e-01;AF1=1;AC1=2;DP4=0,0,15,22;MQ=60;FQ=-138	GT:PL:GQ	1/1:255,111,0:99
Tb927_01_v4	358547	.	C	A	222	.	DP=39;VDB=2.457323e-01;AF1=1;AC1=2;DP4=0,0,18,21;MQ=60;FQ=-144	GT:PL:GQ	1/1:255,117,0:99
Tb927_01_v4	358870	.	A	G	222	.	DP=36;VDB=1.024868e-01;AF1=1;AC1=2;DP4=0,0,20,16;MQ=60;FQ=-135	GT:PL:GQ	1/1:255,108,0:99
Tb927_01_v4	358967	.	G	A	153	.	DP=31;VDB=1.240464e-01;RPB=1.552333e+00;AF1=0.5;AC1=1;DP4=9,8,4,7;MQ=60;FQ=156;PV4=0.46,0.051,1,1	GT:PL:GQ	0/1:183,0,255:99
Tb927_01_v4	358970	.	aaaa	.	40.5	.	INDEL;IS=1,0.031250;DP=32;VDB=1.167805e-01;AF1=0;AC1=0;DP4=10,10,0,1;MQ=60;FQ=-37.5;PV4=1,0.21,1,1	PL	0
Tb927_01_v4	358971	.	A	T	222	.	DP=30;VDB=3.811969e-02;AF1=1;AC1=2;DP4=0,0,11,15;MQ=60;FQ=-105	GT:PL:GQ	1/1:255,78,0:99
Tb927_01_v4	359122	.	G	T	222	.	DP=36;VDB=2.015408e-01;AF1=1;AC1=2;DP4=0,0,12,24;MQ=60;FQ=-135	GT:PL:GQ	1/1:255,108,0:99
Tb927_01_v4	359229	.	G	A	4.77	.	DP=14;VDB=3.277706e-02;RPB=2.450947e+00;AF1=0.4999;AC1=1;DP4=3,7,1,2;MQ=60;FQ=6.99;PV4=1,0.0017,1,0.39	GT:PL:GQ	0/1:33,0,205:33
Tb927_01_v4	359289	.	C	A	222	.	DP=37;VDB=2.742623e-01;AF1=1;AC1=2;DP4=0,0,19,18;MQ=60;FQ=-138	GT:PL:GQ	1/1:255,111,0:99
Tb927_01_v4	359298	.	A	C	222	.	DP=38;VDB=1.731241e-01;AF1=1;AC1=2;DP4=0,0,18,18;MQ=60;FQ=-135	GT:PL:GQ	1/1:255,108,0:99
Tb927_01_v4	359362	.	T	G	222	.	DP=40;VDB=2.950130e-01;AF1=1;AC1=2;DP4=0,0,19,21;MQ=60;FQ=-147	GT:PL:GQ	1/1:255,120,0:99
Tb927_01_v4	359374	.	C	A	222	.	DP=44;VDB=1.714058e-01;AF1=1;AC1=2;DP4=0,0,21,23;MQ=60;FQ=-159	GT:PL:GQ	1/1:255,132,0:99
Tb927_01_v4	359449	.	G	T	7.8	.	DP=35;AF1=1;AC1=2;DP4=0,0,1,0;MQ=60;FQ=-30	GT:PL:GQ	1/1:37,3,0:4
Tb927_01_v4	359668	.	A	G	222	.	DP=34;VDB=2.200018e-01;AF1=1;AC1=2;DP4=0,0,19,15;MQ=60;FQ=-129	GT:PL:GQ	1/1:255,102,0:99
Tb927_01_v4	359996	.	G	A	225	.	DP=47;VDB=1.756890e-01;RPB=1.066004e-02;AF1=0.5;AC1=1;DP4=14,8,9,16;MQ=60;FQ=225;PV4=0.082,0.26,1,0.23	GT:PL:GQ	0/1:255,0,255:99
Tb927_01_v4	360392	.	A	G	222	.	DP=40;VDB=5.037465e-02;AF1=1;AC1=2;DP4=0,0,14,25;MQ=60;FQ=-144	GT:PL:GQ	1/1:255,117,0:99
Tb927_01_v4	360608	.	A	G	222	.	DP=32;VDB=1.866032e-01;AF1=1;AC1=2;DP4=0,0,22,10;MQ=60;FQ=-123	GT:PL:GQ	1/1:255,96,0:99
Tb927_01_v4	360703	.	C	T	199	.	DP=35;VDB=1.667087e-01;RPB=1.749635e-02;AF1=0.5;AC1=1;DP4=8,12,6,8;MQ=60;FQ=202;PV4=1,0.45,1,1	GT:PL:GQ	0/1:229,0,255:99
Tb927_01_v4	360849	.	G	A	225	.	DP=44;VDB=1.963213e-01;RPB=5.414627e-01;AF1=0.5;AC1=1;DP4=7,13,15,7;MQ=60;FQ=225;PV4=0.062,0.25,1,1	GT:PL:GQ	0/1:255,0,255:99
Tb927_01_v4	361478	.	T	C	222	.	DP=43;VDB=3.316746e-01;AF1=1;AC1=2;DP4=0,0,16,27;MQ=60;FQ=-156	GT:PL:GQ	1/1:255,129,0:99
Tb927_01_v4	361611	.	A	G	222	.	DP=40;VDB=3.069053e-01;AF1=1;AC1=2;DP4=0,0,14,26;MQ=60;FQ=-147	GT:PL:GQ	1/1:255,120,0:99
Tb927_01_v4	361739	.	G	A	222	.	DP=39;VDB=1.780052e-01;AF1=1;AC1=2;DP4=0,0,16,19;MQ=60;FQ=-132	GT:PL:GQ	1/1:255,105,0:99
Tb927_01_v4	361787	.	T	C	211	.	DP=35;VDB=1.284437e-01;RPB=-9.500000e-01;AF1=0.5;AC1=1;DP4=10,10,5,10;MQ=60;FQ=214;PV4=0.49,1,1,1	GT:PL:GQ	0/1:241,0,255:99
Tb927_01_v4	361973	.	T	C	222	.	DP=33;VDB=2.527642e-01;AF1=1;AC1=2;DP4=0,0,20,10;MQ=60;FQ=-117	GT:PL:GQ	1/1:255,90,0:99
Tb927_01_v4	362031	.	G	T	222	.	DP=25;VDB=2.552835e-01;AF1=1;AC1=2;DP4=0,0,13,12;MQ=60;FQ=-102	GT:PL:GQ	1/1:255,75,0:99
Tb927_01_v4	362057	.	T	C	222	.	DP=30;VDB=7.267383e-02;AF1=1;AC1=2;DP4=0,0,14,16;MQ=60;FQ=-117	GT:PL:GQ	1/1:255,90,0:99
Tb927_01_v4	362123	.	C	T	222	.	DP=28;VDB=4.048403e-02;AF1=1;AC1=2;DP4=0,0,9,19;MQ=60;FQ=-111	GT:PL:GQ	1/1:255,84,0:99
Tb927_01_v4	362132	.	C	T	209	.	DP=29;VDB=1.601765e-01;RPB=1.527525e-01;AF1=0.5;AC1=1;DP4=2,13,8,6;MQ=60;FQ=181;PV4=0.021,1,1,1	GT:PL:GQ	0/1:239,0,208:99
Tb927_01_v4	362228	.	G	A	154	.	DP=8;VDB=7.443298e-02;AF1=1;AC1=2;DP4=0,0,5,2;MQ=60;FQ=-48	GT:PL:GQ	1/1:187,21,0:39
Tb927_01_v4	362242	.	C	T	184	.	DP=11;VDB=1.181817e-01;AF1=1;AC1=2;DP4=0,0,4,6;MQ=60;FQ=-57	GT:PL:GQ	1/1:217,30,0:57
Tb927_01_v4	362301	.	T	C	222	.	DP=47;VDB=2.594428e-02;AF1=1;AC1=2;DP4=0,0,11,36;MQ=60;FQ=-168	GT:PL:GQ	1/1:255,141,0:99
Tb927_01_v4	362325	.	T	A	222	.	DP=49;VDB=2.788424e-01;AF1=1;AC1=2;DP4=0,0,12,36;MQ=60;FQ=-171	GT:PL:GQ	1/1:255,144,0:99
Tb927_01_v4	362386	.	C	T	170	.	DP=25;VDB=1.354560e-01;RPB=1.636366e+00;AF1=0.5;AC1=1;DP4=2,13,4,6;MQ=60;FQ=173;PV4=0.18,1,1,0.016	GT:PL:GQ	0/1:200,0,213:99
Tb927_01_v4	362456	.	T	G	222	.	DP=21;VDB=1.595221e-01;AF1=1;AC1=2;DP4=0,0,4,17;MQ=60;FQ=-90	GT:PL:GQ	1/1:255,63,0:99
Tb927_01_v4	362627	.	T	C	222	.	DP=23;VDB=1.880070e-01;AF1=1;AC1=2;DP4=0,0,8,15;MQ=60;FQ=-96	GT:PL:GQ	1/1:255,69,0:99
Tb927_01_v4	362662	.	A	G	189	.	DP=10;VDB=1.299376e-01;AF1=1;AC1=2;DP4=0,0,7,3;MQ=60;FQ=-57	GT:PL:GQ	1/1:222,30,0:57
Tb927_01_v4	362707	.	C	.	28.2	.	DP=1;;AC1=2;FQ=-30	PL	0
Tb927_01_v4	362785	.	G	A	213	.	DP=12;VDB=1.271085e-01;AF1=1;AC1=2;DP4=0,0,8,3;MQ=60;FQ=-60	GT:PL:GQ	1/1:246,33,0:63
Tb927_01_v4	363003	.	C	A	158	.	DP=7;VDB=8.011272e-02;AF1=1;AC1=2;DP4=0,0,4,3;MQ=60;FQ=-48	GT:PL:GQ	1/1:191,21,0:39
Tb927_01_v4	363029	.	G	A	152	.	DP=10;VDB=1.274233e-01;AF1=1;AC1=2;DP4=0,0,8,1;MQ=60;FQ=-54	GT:PL:GQ	1/1:185,27,0:51
Tb927_01_v4	363093	.	G	A	222	.	DP=31;VDB=2.676989e-01;AF1=1;AC1=2;DP4=0,0,22,9;MQ=60;FQ=-120	GT:PL:GQ	1/1:255,93,0:99
Tb927_01_v4	363145	.	G	A	209	.	DP=11;VDB=1.078812e-01;AF1=1;AC1=2;DP4=0,0,6,4;MQ=60;FQ=-57	GT:PL:GQ	1/1:242,30,0:57
Tb927_01_v4	363195	.	A	G	66	.	DP=13;VDB=9.527831e-02;RPB=-2.195775e-01;AF1=0.5;AC1=1;DP4=5,3,5,0;MQ=60;FQ=69;PV4=0.23,0.1,1,0.31	GT:PL:GQ	0/1:96,0,188:99
Tb927_01_v4	363750	.	T	G	222	.	DP=19;VDB=9.988479e-02;AF1=1;AC1=2;DP4=0,0,11,7;MQ=60;FQ=-81	GT:PL:GQ	1/1:255,54,0:99
Tb927_01_v4	363754	.	C	T	222	.	DP=19;VDB=1.281810e-01;AF1=1;AC1=2;DP4=0,0,11,8;MQ=60;FQ=-84	GT:PL:GQ	1/1:255,57,0:99
Tb927_01_v4	363758	.	T	C	222	.	DP=21;VDB=1.351746e-01;AF1=1;AC1=2;DP4=0,0,11,10;MQ=60;FQ=-90	GT:PL:GQ	1/1:255,63,0:99
Tb927_01_v4	363861	.	T	C	162	.	DP=18;VDB=2.554291e-02;AF1=1;AC1=2;DP4=0,0,5,13;MQ=60;FQ=-81	GT:PL:GQ	1/1:195,54,0:99
Tb927_01_v4	363923	.	C	T	222	.	DP=36;VDB=3.013461e-01;AF1=1;AC1=2;DP4=0,0,2,34;MQ=60;FQ=-135	GT:PL:GQ	1/1:255,108,0:99
Tb927_01_v4	363950	.	A	C	222	.	DP=28;VDB=1.122356e-01;AF1=1;AC1=2;DP4=0,0,5,22;MQ=60;FQ=-108	GT:PL:GQ	1/1:255,81,0:99
Tb927_01_v4	363984	.	A	C	222	.	DP=20;VDB=1.871101e-01;AF1=1;AC1=2;DP4=0,0,6,13;MQ=60;FQ=-84	GT:PL:GQ	1/1:255,57,0:99
Tb927_01_v4	364367	.	C	T	9.52	.	DP=6;VDB=4.831234e-02;RPB=-1.427508e+00;AF1=0.5;AC1=1;DP4=1,1,3,1;MQ=60;FQ=12.2;PV4=1,3.5e-07,1,0.27	GT:PL:GQ	0/1:39,0,54:41
Tb927_01_v4	364487	.	C	T	222	.	DP=23;VDB=1.171929e-01;AF1=1;AC1=2;DP4=0,0,12,11;MQ=60;FQ=-96	GT:PL:GQ	1/1:255,69,0:99
Tb927_01_v4	364488	.	T	C	222	.	DP=23;VDB=1.461702e-01;AF1=1;AC1=2;DP4=0,0,12,11;MQ=60;FQ=-96	GT:PL:GQ	1/1:255,69,0:99
Tb927_01_v4	364518	.	A	C	222	.	DP=14;VDB=1.101056e-01;AF1=1;AC1=2;DP4=0,0,7,7;MQ=60;FQ=-69	GT:PL:GQ	1/1:255,42,0:81
Tb927_01_v4	364542	.	G	T	5.46	.	DP=4;VDB=7.840000e-02;RPB=1.111223e+00;AF1=0.4999;AC1=1;DP4=0,2,0,2;MQ=60;FQ=7.78;PV4=1,0.019,1,0.12	GT:PL:GQ	0/1:34,0,56:34
Tb927_01_v4	364557	.	A	C	49.5	.	DP=4;VDB=9.421102e-03;AF1=1;AC1=2;DP4=0,0,4,0;MQ=60;FQ=-39	GT:PL:GQ	1/1:82,12,0:21
Tb927_01_v4	364558	.	T	A	49.5	.	DP=4;VDB=1.106034e-02;AF1=1;AC1=2;DP4=0,0,4,0;MQ=60;FQ=-39	GT:PL:GQ	1/1:82,12,0:21
Tb927_01_v4	364570	.	T	A	115	.	DP=7;VDB=7.197397e-02;AF1=1;AC1=2;DP4=0,0,7,0;MQ=60;FQ=-48	GT:PL:GQ	1/1:148,21,0:39
Tb927_01_v4	364649	.	G	A	222	.	DP=29;VDB=4.078314e-02;AF1=1;AC1=2;DP4=0,0,18,11;MQ=60;FQ=-114	GT:PL:GQ	1/1:255,87,0:99
Tb927_01_v4	364653	.	A	G	225	.	DP=29;VDB=1.477482e-01;RPB=2.542738e-02;AF1=0.5;AC1=1;DP4=5,3,13,7;MQ=60;FQ=118;PV4=1,0.12,1,1	GT:PL:GQ	0/1:255,0,145:99
Tb927_01_v4	364743	.	C	G	222	.	DP=28;VDB=2.018142e-01;AF1=1;AC1=2;DP4=0,0,20,8;MQ=60;FQ=-111	GT:PL:GQ	1/1:255,84,0:99
Tb927_01_v4	364759	.	C	G	222	.	DP=28;VDB=2.520010e-01;AF1=1;AC1=2;DP4=0,0,21,7;MQ=60;FQ=-111	GT:PL:GQ	1/1:255,84,0:99
Tb927_01_v4	364804	.	G	A	225	.	DP=32;VDB=1.171993e-01;RPB=-7.565344e-01;AF1=0.5;AC1=1;DP4=4,3,10,8;MQ=60;FQ=75;PV4=1,1,1,0.47	GT:PL:GQ	0/1:255,0,102:99
Tb927_01_v4	364811	.	C	T	225	.	DP=31;VDB=1.688320e-01;RPB=8.719401e-01;AF1=0.5;AC1=1;DP4=6,6,10,9;MQ=60;FQ=185;PV4=1,0.028,1,0.2	GT:PL:GQ	0/1:255,0,212:99
Tb927_01_v4	364817	.	A	G	222	.	DP=32;VDB=2.702169e-01;AF1=1;AC1=2;DP4=0,0,19,13;MQ=60;FQ=-123	GT:PL:GQ	1/1:255,96,0:99
Tb927_01_v4	364885	.	T	G	105	.	DP=18;VDB=9.356259e-03;RPB=2.898134e+00;AF1=0.5;AC1=1;DP4=6,5,6,1;MQ=60;FQ=108;PV4=0.32,1,1,0.11	GT:PL:GQ	0/1:135,0,226:99
Tb927_01_v4	365016	.	C	A	225	.	DP=29;VDB=1.197601e-01;RPB=1.527525e-01;AF1=0.5;AC1=1;DP4=6,8,8,7;MQ=60;FQ=209;PV4=0.72,1,1,0.38	GT:PL:GQ	0/1:255,0,236:99
Tb927_01_v4	365043	.	A	T	147	.	DP=22;VDB=1.289445e-01;RPB=3.338903e-01;AF1=0.5;AC1=1;DP4=5,8,6,3;MQ=60;FQ=150;PV4=0.39,0.18,1,1	GT:PL:GQ	0/1:177,0,242:99
Tb927_01_v4	365188	.	A	T	223	.	DP=32;VDB=8.338096e-02;RPB=-1.126561e+00;AF1=0.5;AC1=1;DP4=6,10,8,7;MQ=60;FQ=217;PV4=0.48,1,1,1	GT:PL:GQ	0/1:253,0,245:99
Tb927_01_v4	365258	.	tgttt	t	214	.	INDEL;IS=13,0.684211;DP=19;VDB=1.062717e-01;AF1=1;AC1=2;DP4=0,0,4,9;MQ=60;FQ=-73.5	GT:PL:GQ	1/1:255,39,0:75
Tb927_01_v4	365259	.	G	A	73.5	.	DP=6;VDB=1.976096e-02;AF1=1;AC1=2;DP4=0,0,4,0;MQ=60;FQ=-39	GT:PL:GQ	1/1:106,12,0:21
Tb927_01_v4	365456	.	A	T	222	.	DP=36;VDB=2.245149e-01;AF1=1;AC1=2;DP4=0,0,28,7;MQ=60;FQ=-132	GT:PL:GQ	1/1:255,105,0:99
Tb927_01_v4	365467	.	C	T	222	.	DP=34;VDB=2.360761e-01;AF1=1;AC1=2;DP4=0,0,21,8;MQ=60;FQ=-114	GT:PL:GQ	1/1:255,87,0:99
Tb927_01_v4	365469	.	T	A	222	.	DP=31;VDB=2.635626e-01;AF1=1;AC1=2;DP4=0,0,21,8;MQ=60;FQ=-114	GT:PL:GQ	1/1:255,87,0:99
Tb927_01_v4	365472	.	T	C	222	.	DP=31;VDB=2.800853e-01;AF1=1;AC1=2;DP4=0,0,22,9;MQ=60;FQ=-120	GT:PL:GQ	1/1:255,93,0:99
Tb927_01_v4	365475	.	T	C	222	.	DP=30;VDB=2.310787e-01;AF1=1;AC1=2;DP4=0,0,20,10;MQ=60;FQ=-117	GT:PL:GQ	1/1:255,90,0:99
Tb927_01_v4	365521	.	T	C	222	.	DP=24;VDB=2.517368e-01;AF1=1;AC1=2;DP4=0,0,16,8;MQ=60;FQ=-99	GT:PL:GQ	1/1:255,72,0:99
Tb927_01_v4	365595	.	G	A	222	.	DP=22;VDB=2.036801e-01;AF1=1;AC1=2;DP4=0,0,10,12;MQ=60;FQ=-93	GT:PL:GQ	1/1:255,66,0:99
Tb927_01_v4	365612	.	A	G	222	.	DP=21;VDB=1.919293e-01;AF1=1;AC1=2;DP4=0,0,8,12;MQ=60;FQ=-87	GT:PL:GQ	1/1:255,60,0:99
Tb927_01_v4	365751	.	G	A	222	.	DP=43;VDB=1.408783e-04;AF1=1;AC1=2;DP4=0,0,22,21;MQ=60;FQ=-156	GT:PL:GQ	1/1:255,129,0:99
Tb927_01_v4	365781	.	A	C	222	.	DP=46;VDB=3.444993e-01;AF1=1;AC1=2;DP4=0,0,19,27;MQ=60;FQ=-165	GT:PL:GQ	1/1:255,138,0:99
Tb927_01_v4	365845	.	G	.	12.3	.	DP=9;AF1=1;AC1=2;DP4=0,0,0,1;MQ=60;FQ=-30.1	PL	18
Tb927_01_v4	365903	.	A	T	13.9	.	DP=6;VDB=5.960000e-02;AF1=1;AC1=2;DP4=0,0,2,0;MQ=60;FQ=-33	GT:PL:GQ	1/1:45,6,0:10
Tb927_01_v4	365990	.	C	T	225	.	DP=36;VDB=7.040992e-02;RPB=-6.654383e-01;AF1=0.5;AC1=1;DP4=7,10,10,9;MQ=60;FQ=225;PV4=0.53,0.34,1,1	GT:PL:GQ	0/1:255,0,255:99
Tb927_01_v4	366017	.	T	C	222	.	DP=27;VDB=7.245380e-02;AF1=1;AC1=2;DP4=0,0,10,17;MQ=60;FQ=-108	GT:PL:GQ	1/1:255,81,0:99
Tb927_01_v4	366071	.	T	.	28.2	.	DP=4;;AC1=2;FQ=-30	PL	0
Tb927_01_v4	366074	.	C	.	28.2	.	DP=1;;AC1=2;FQ=-30	PL	0
Tb927_01_v4	366127	.	C	T	222	.	DP=36;VDB=3.330349e-02;AF1=1;AC1=2;DP4=0,0,16,20;MQ=60;FQ=-135	GT:PL:GQ	1/1:255,108,0:99
Tb927_01_v4	366189	.	G	A	222	.	DP=27;VDB=8.490283e-02;AF1=1;AC1=2;DP4=0,0,13,14;MQ=60;FQ=-108	GT:PL:GQ	1/1:255,81,0:99
Tb927_01_v4	366801	.	G	A	4.13	.	DP=1;AF1=1;AC1=2;DP4=0,0,1,0;MQ=60;FQ=-30	GT:PL:GQ	0/1:32,3,0:3
Tb927_01_v4	366809	.	A	G	63.5	.	DP=4;VDB=5.619835e-02;AF1=1;AC1=2;DP4=0,0,3,1;MQ=60;FQ=-39	GT:PL:GQ	1/1:96,12,0:21
Tb927_01_v4	366821	.	G	A	152	.	DP=7;VDB=9.521239e-02;AF1=1;AC1=2;DP4=0,0,5,2;MQ=60;FQ=-48	GT:PL:GQ	1/1:185,21,0:39
Tb927_01_v4	366874	.	A	.	26	.	DP=11;RPB=-1.740777e+00;AF1=0.3757;AC1=1;DP4=6,3,1,0;MQ=60;FQ=-23;PV4=1,1,1,0.0014	PL	4
Tb927_01_v4	366874	.	aaaaa	a	214	.	INDEL;IS=9,0.818182;DP=11;VDB=1.265696e-01;AF1=1;AC1=2;DP4=0,0,7,3;MQ=60;FQ=-64.5	GT:PL:GQ	1/1:255,30,0:57
Tb927_01_v4	366887	.	G	A	72	.	DP=15;VDB=2.258067e-02;RPB=-2.186229e+00;AF1=0.5;AC1=1;DP4=2,1,7,0;MQ=60;FQ=43;PV4=0.3,0.05,1,0.065	GT:PL:GQ	0/1:102,0,70:73
Tb927_01_v4	366888	.	G	A	68	.	DP=15;VDB=2.210441e-02;RPB=-2.186229e+00;AF1=0.5;AC1=1;DP4=2,1,7,0;MQ=60;FQ=41;PV4=0.3,0.029,1,0.12	GT:PL:GQ	0/1:98,0,68:71
Tb927_01_v4	366934	.	A	G	222	.	DP=31;VDB=2.146771e-01;AF1=1;AC1=2;DP4=0,0,25,5;MQ=60;FQ=-117	GT:PL:GQ	1/1:255,90,0:99
Tb927_01_v4	366948	.	T	C	222	.	DP=45;VDB=3.476231e-01;AF1=1;AC1=2;DP4=0,0,37,8;MQ=60;FQ=-162	GT:PL:GQ	1/1:255,135,0:99
Tb927_01_v4	367101	.	G	A	222	.	DP=41;VDB=3.309098e-01;AF1=1;AC1=2;DP4=0,0,29,12;MQ=60;FQ=-150	GT:PL:GQ	1/1:255,123,0:99
Tb927_01_v4	367285	.	T	C	222	.	DP=31;VDB=9.804220e-02;AF1=1;AC1=2;DP4=0,0,17,14;MQ=60;FQ=-120	GT:PL:GQ	1/1:255,93,0:99
Tb927_01_v4	367315	.	A	T	219	.	DP=36;VDB=4.466536e-02;AF1=1;AC1=2;DP4=0,0,4,6;MQ=60;FQ=-57	GT:PL:GQ	1/1:252,30,0:57
Tb927_01_v4	367316	.	A	T	212	.	DP=36;VDB=5.149607e-02;AF1=1;AC1=2;DP4=0,0,4,6;MQ=60;FQ=-57	GT:PL:GQ	1/1:245,30,0:57
Tb927_01_v4	367437	.	T	A	222	.	DP=38;VDB=2.420597e-01;AF1=1;AC1=2;DP4=0,0,20,18;MQ=60;FQ=-141	GT:PL:GQ	1/1:255,114,0:99
Tb927_01_v4	367531	.	T	C	222	.	DP=43;VDB=2.003370e-01;AF1=1;AC1=2;DP4=0,0,25,17;MQ=60;FQ=-153	GT:PL:GQ	1/1:255,126,0:99
Tb927_01_v4	367562	.	C	G	222	.	DP=36;VDB=3.043750e-01;AF1=1;AC1=2;DP4=0,0,25,10;MQ=60;FQ=-132	GT:PL:GQ	1/1:255,105,0:99
Tb927_01_v4	367645	.	A	G	222	.	DP=39;VDB=3.098991e-01;AF1=1;AC1=2;DP4=0,0,22,15;MQ=60;FQ=-138	GT:PL:GQ	1/1:255,111,0:99
Tb927_01_v4	367758	.	A	C	222	.	DP=19;VDB=1.246059e-02;AF1=1;AC1=2;DP4=0,0,9,10;MQ=60;FQ=-84	GT:PL:GQ	1/1:255,57,0:99
Tb927_01_v4	367870	.	T	G	222	.	DP=44;VDB=1.283867e-01;AF1=1;AC1=2;DP4=0,0,28,16;MQ=60;FQ=-159	GT:PL:GQ	1/1:255,132,0:99
Tb927_01_v4	367885	.	C	T	222	.	DP=47;VDB=5.846955e-02;AF1=1;AC1=2;DP4=0,0,26,20;MQ=60;FQ=-165	GT:PL:GQ	1/1:255,138,0:99
Tb927_01_v4	368338	.	T	C	222	.	DP=35;VDB=1.193971e-01;AF1=1;AC1=2;DP4=0,0,21,12;MQ=60;FQ=-126	GT:PL:GQ	1/1:255,99,0:99
Tb927_01_v4	368401	.	C	T	222	.	DP=33;VDB=2.966448e-01;AF1=1;AC1=2;DP4=0,0,15,18;MQ=60;FQ=-126	GT:PL:GQ	1/1:255,99,0:99
Tb927_01_v4	368713	.	A	G	222	.	DP=43;VDB=2.902957e-01;AF1=1;AC1=2;DP4=0,0,18,24;MQ=60;FQ=-153	GT:PL:GQ	1/1:255,126,0:99
Tb927_01_v4	368773	.	A	G	222	.	DP=36;VDB=1.653069e-01;AF1=1;AC1=2;DP4=0,0,16,19;MQ=60;FQ=-132	GT:PL:GQ	1/1:255,105,0:99
Tb927_01_v4	368998	.	T	C	222	.	DP=39;VDB=2.618102e-01;AF1=1;AC1=2;DP4=0,0,19,20;MQ=60;FQ=-144	GT:PL:GQ	1/1:255,117,0:99
Tb927_01_v4	369241	.	C	G	222	.	DP=34;VDB=2.734985e-01;AF1=1;AC1=2;DP4=0,0,12,22;MQ=60;FQ=-129	GT:PL:GQ	1/1:255,102,0:99
Tb927_01_v4	369326	.	C	T	222	.	DP=24;VDB=2.050955e-01;AF1=1;AC1=2;DP4=0,0,12,11;MQ=60;FQ=-96	GT:PL:GQ	1/1:255,69,0:99
Tb927_01_v4	369343	.	T	C	222	.	DP=20;VDB=1.885360e-01;AF1=1;AC1=2;DP4=0,0,7,12;MQ=60;FQ=-84	GT:PL:GQ	1/1:255,57,0:99
Tb927_01_v4	369468	.	agccgc	a	104	.	INDEL;IS=10,0.434783;DP=23;VDB=1.063183e-01;AF1=0.5;AC1=1;DP4=2,4,4,3;MQ=60;FQ=106;PV4=0.59,0.06,1,1	GT:PL:GQ	0/1:142,0,145:99
Tb927_01_v4	369469	.	G	A	220	.	DP=13;VDB=1.295532e-01;AF1=1;AC1=2;DP4=0,0,4,9;MQ=60;FQ=-66	GT:PL:GQ	1/1:253,39,0:75
Tb927_01_v4	369481	.	G	A	129	.	DP=27;VDB=3.613970e-02;RPB=2.632544e+00;AF1=0.5;AC1=1;DP4=4,0,1,7;MQ=60;FQ=50;PV4=0.01,1,1,1	GT:PL:GQ	0/1:159,0,77:80
Tb927_01_v4	369484	.	G	T	85	.	DP=26;VDB=4.290243e-02;RPB=3.376673e+00;AF1=0.5;AC1=1;DP4=11,2,1,5;MQ=60;FQ=88;PV4=0.0095,1,1,0.033	GT:PL:GQ	0/1:115,0,137:99
Tb927_01_v4	369643	.	A	G	215	.	DP=15;VDB=5.317682e-02;AF1=1;AC1=2;DP4=0,0,2,13;MQ=60;FQ=-72	GT:PL:GQ	1/1:248,45,0:87
Tb927_01_v4	369767	.	G	C	192	.	DP=10;VDB=4.085105e-02;AF1=1;AC1=2;DP4=0,0,4,5;MQ=60;FQ=-54	GT:PL:GQ	1/1:225,27,0:51
Tb927_01_v4	369787	.	A	T	4.77	.	DP=9;VDB=5.960000e-02;RPB=-1.694823e+00;AF1=0.4999;AC1=1;DP4=2,5,2,0;MQ=60;FQ=6.99;PV4=0.17,0.26,1,0.16	GT:PL:GQ	0/1:33,0,161:33
Tb927_01_v4	369789	.	C	T	45	.	DP=10;VDB=2.863384e-02;RPB=-2.240820e+00;AF1=0.5;AC1=1;DP4=0,5,2,2;MQ=60;FQ=48;PV4=0.17,0.0058,1,1	GT:PL:GQ	0/1:75,0,104:78
Tb927_01_v4	369813	.	G	A	222	.	DP=14;VDB=1.062443e-01;AF1=1;AC1=2;DP4=0,0,7,7;MQ=60;FQ=-69	GT:PL:GQ	1/1:255,42,0:81
Tb927_01_v4	370010	.	T	C	222	.	DP=24;VDB=6.515439e-02;AF1=1;AC1=2;DP4=0,0,10,14;MQ=60;FQ=-99	GT:PL:GQ	1/1:255,72,0:99
Tb927_01_v4	370048	.	T	C	222	.	DP=21;VDB=6.892008e-02;RPB=-8.671100e-01;AF1=1;AC1=2;DP4=1,0,10,9;MQ=60;FQ=-51;PV4=1,0.36,1,0.28	GT:PL:GQ	1/1:255,24,0:45
Tb927_01_v4	370280	.	A	G	222	.	DP=29;VDB=9.309117e-02;AF1=1;AC1=2;DP4=0,0,10,3;MQ=60;FQ=-66	GT:PL:GQ	1/1:255,39,0:75
Tb927_01_v4	370286	.	at	a	214	.	INDEL;IS=13,0.419355;DP=31;VDB=9.801928e-02;AF1=1;AC1=2;DP4=0,0,7,10;MQ=60;FQ=-85.5	GT:PL:GQ	1/1:255,51,0:99
Tb927_01_v4	370287	.	T	A	222	.	DP=18;VDB=5.606234e-02;AF1=1;AC1=2;DP4=0,0,10,3;MQ=60;FQ=-66	GT:PL:GQ	1/1:255,39,0:75
Tb927_01_v4	370294	.	T	A	222	.	DP=35;VDB=3.228742e-02;AF1=1;AC1=2;DP4=0,0,10,3;MQ=60;FQ=-66	GT:PL:GQ	1/1:255,39,0:75
Tb927_01_v4	370369	.	T	A	222	.	DP=45;VDB=2.963108e-01;AF1=1;AC1=2;DP4=0,0,22,17;MQ=60;FQ=-144	GT:PL:GQ	1/1:255,117,0:99
Tb927_01_v4	370403	.	C	T	222	.	DP=33;VDB=2.366453e-01;AF1=1;AC1=2;DP4=0,0,23,8;MQ=60;FQ=-120	GT:PL:GQ	1/1:255,93,0:99
Tb927_01_v4	370410	.	T	A	222	.	DP=26;VDB=1.840108e-01;AF1=1;AC1=2;DP4=0,0,17,8;MQ=60;FQ=-102	GT:PL:GQ	1/1:255,75,0:99
Tb927_01_v4	370528	.	C	T	222	.	DP=36;VDB=9.477997e-02;AF1=1;AC1=2;DP4=0,0,26,10;MQ=60;FQ=-135	GT:PL:GQ	1/1:255,108,0:99
Tb927_01_v4	370629	.	A	G	222	.	DP=33;VDB=2.181544e-01;AF1=1;AC1=2;DP4=0,0,15,18;MQ=59;FQ=-126	GT:PL:GQ	1/1:255,99,0:99
Tb927_01_v4	370707	.	at	a	33.7	.	INDEL;IS=23,0.851852;DP=27;VDB=1.932584e-02;AF1=1;AC1=2;DP4=0,0,4,1;MQ=60;FQ=-49.5	GT:PL:GQ	1/1:74,15,0:27
Tb927_01_v4	370708	.	T	A	6.2	.	DP=5;AF1=1;AC1=2;DP4=0,0,1,0;MQ=60;FQ=-30	GT:PL:GQ	1/1:35,3,0:4
Tb927_01_v4	370821	.	tg	.	87.5	.	INDEL;IS=1,0.037037;DP=27;VDB=2.451596e-01;AF1=0;AC1=0;DP4=10,16,1,0;MQ=60;FQ=-84.5;PV4=0.41,1.9e-10,1,1	PL	0
Tb927_01_v4	370822	.	G	A	222	.	DP=26;VDB=2.541354e-01;AF1=1;AC1=2;DP4=0,0,10,16;MQ=60;FQ=-105	GT:PL:GQ	1/1:255,78,0:99
Tb927_01_v4	370833	.	A	C	222	.	DP=26;VDB=1.758080e-01;AF1=1;AC1=2;DP4=0,0,6,17;MQ=60;FQ=-96	GT:PL:GQ	1/1:255,69,0:99
Tb927_01_v4	370929	.	G	A	176	.	DP=27;VDB=1.487867e-01;AF1=1;AC1=2;DP4=0,0,1,16;MQ=60;FQ=-78	GT:PL:GQ	1/1:209,51,0:99
Tb927_01_v4	371112	.	A	.	33	.	DP=4;VDB=5.752178e-02;RPB=-8.435450e-01;AF1=0;AC1=0;DP4=0,1,0,0;MQ=60;FQ=-30	PL	0
Tb927_01_v4	371114	.	A	.	11.3	.	DP=6;VDB=5.219151e-02;AF1=1;AC1=2;DP4=0,0,0,1;MQ=60;FQ=-30	PL	19
Tb927_01_v4	371140	.	A	T	82	.	DP=28;VDB=5.992091e-02;RPB=-2.485497e+00;AF1=0.5;AC1=1;DP4=9,8,2,4;MQ=60;FQ=85;PV4=0.64,0.14,1,0.26	GT:PL:GQ	0/1:112,0,255:99
Tb927_01_v4	371271	.	C	T	112	.	DP=6;VDB=7.282434e-02;AF1=1;AC1=2;DP4=0,0,4,1;MQ=60;FQ=-42	GT:PL:GQ	1/1:145,15,0:27
Tb927_01_v4	371278	.	A	T	118	.	DP=5;VDB=5.090595e-02;AF1=1;AC1=2;DP4=0,0,4,1;MQ=60;FQ=-42	GT:PL:GQ	1/1:151,15,0:27
Tb927_01_v4	371279	.	A	T	109	.	DP=5;VDB=4.552254e-02;AF1=1;AC1=2;DP4=0,0,4,1;MQ=60;FQ=-42	GT:PL:GQ	1/1:142,15,0:27
Tb927_01_v4	371281	.	A	G	6.2	.	DP=5;AF1=1;AC1=2;DP4=0,0,0,1;MQ=60;FQ=-30	GT:PL:GQ	1/1:35,3,0:4
Tb927_01_v4	371315	.	T	C	168	.	DP=9;VDB=1.216260e-01;AF1=1;AC1=2;DP4=0,0,7,2;MQ=60;FQ=-54	GT:PL:GQ	1/1:201,27,0:51
Tb927_01_v4	371320	.	G	A	158	.	DP=8;VDB=1.229217e-01;AF1=1;AC1=2;DP4=0,0,6,2;MQ=60;FQ=-51	GT:PL:GQ	1/1:191,24,0:45
Tb927_01_v4	371336	.	G	A	213	.	DP=11;VDB=1.382648e-01;AF1=1;AC1=2;DP4=0,0,6,4;MQ=60;FQ=-57	GT:PL:GQ	1/1:246,30,0:57
Tb927_01_v4	371343	.	T	G	222	.	DP=11;VDB=1.263627e-01;AF1=1;AC1=2;DP4=0,0,6,5;MQ=60;FQ=-60	GT:PL:GQ	1/1:255,33,0:63
Tb927_01_v4	371442	.	T	A	160	.	DP=27;VDB=4.641001e-02;RPB=-1.517316e+00;AF1=0.5;AC1=1;DP4=5,9,7,5;MQ=54;FQ=163;PV4=0.43,0.14,0.16,1	GT:PL:GQ	0/1:190,0,225:99
Tb927_01_v4	371444	.	tc	.	36.5	.	INDEL;IS=1,0.037037;DP=27;VDB=8.507452e-02;AF1=0.1706;AC1=1;DP4=4,5,0,1;MQ=54;FQ=-33.5;PV4=1,0.15,1,0.028	PL	1
Tb927_01_v4	371445	.	C	T	169	.	DP=26;VDB=7.295659e-02;RPB=-9.001029e-01;AF1=0.5;AC1=1;DP4=4,10,7,5;MQ=54;FQ=172;PV4=0.23,1,0.16,1	GT:PL:GQ	0/1:199,0,213:99
Tb927_01_v4	371451	.	T	C	167	.	DP=25;VDB=1.378222e-01;RPB=-3.175426e-01;AF1=0.5;AC1=1;DP4=3,9,7,5;MQ=53;FQ=155;PV4=0.21,1,0.22,1	GT:PL:GQ	0/1:197,0,182:99
Tb927_01_v4	371522	.	A	T	197	.	DP=10;VDB=2.359625e-02;AF1=1;AC1=2;DP4=0,0,4,6;MQ=60;FQ=-57	GT:PL:GQ	1/1:230,30,0:57
Tb927_01_v4	371832	.	C	T	222	.	DP=19;VDB=2.470874e-02;AF1=1;AC1=2;DP4=0,0,13,6;MQ=60;FQ=-84	GT:PL:GQ	1/1:255,57,0:99
Tb927_01_v4	372052	.	T	A	63.3	.	DP=5;VDB=1.670213e-02;AF1=1;AC1=2;DP4=0,0,0,5;MQ=60;FQ=-42	GT:PL:GQ	1/1:96,15,0:27
Tb927_01_v4	372062	.	A	G	123	.	DP=9;VDB=1.304554e-01;AF1=1;AC1=2;DP4=0,0,0,9;MQ=60;FQ=-54	GT:PL:GQ	1/1:156,27,0:51
Tb927_01_v4	372078	.	C	A	214	.	DP=12;VDB=2.550114e-02;AF1=1;AC1=2;DP4=0,0,3,9;MQ=60;FQ=-63	GT:PL:GQ	1/1:247,36,0:69
Tb927_01_v4	372282	.	G	A	222	.	DP=25;VDB=4.342708e-02;AF1=1;AC1=2;DP4=0,0,4,19;MQ=60;FQ=-96	GT:PL:GQ	1/1:255,69,0:99
Tb927_01_v4	372284	.	A	G	222	.	DP=25;VDB=1.440111e-02;AF1=1;AC1=2;DP4=0,0,5,19;MQ=60;FQ=-99	GT:PL:GQ	1/1:255,72,0:99
Tb927_01_v4	372339	.	G	A	156	.	DP=9;VDB=5.345969e-02;AF1=1;AC1=2;DP4=0,0,1,8;MQ=60;FQ=-54	GT:PL:GQ	1/1:189,27,0:51
Tb927_01_v4	372492	.	T	C	77.5	.	DP=4;VDB=7.460385e-02;AF1=1;AC1=2;DP4=0,0,4,0;MQ=60;FQ=-39	GT:PL:GQ	1/1:110,12,0:21
Tb927_01_v4	372626	.	G	A	4.77	.	DP=1;AF1=1;AC1=2;DP4=0,0,0,1;MQ=60;FQ=-30	GT:PL:GQ	0/1:33,3,0:3
Tb927_01_v4	372760	.	T	A	135	.	DP=6;VDB=4.545996e-02;AF1=1;AC1=2;DP4=0,0,4,2;MQ=60;FQ=-45	GT:PL:GQ	1/1:168,18,0:33
Tb927_01_v4	372806	.	C	T	222	.	DP=12;VDB=1.513890e-01;AF1=1;AC1=2;DP4=0,0,4,8;MQ=60;FQ=-63	GT:PL:GQ	1/1:255,36,0:69
Tb927_01_v4	372898	.	A	G	86.1	.	DP=6;VDB=6.739132e-02;AF1=1;AC1=2;DP4=0,0,4,2;MQ=60;FQ=-45	GT:PL:GQ	1/1:119,18,0:33
Tb927_01_v4	372950	.	G	A	207	.	DP=10;VDB=1.468205e-02;AF1=1;AC1=2;DP4=0,0,7,3;MQ=60;FQ=-57	GT:PL:GQ	1/1:240,30,0:57
Tb927_01_v4	372969	.	T	G	157	.	DP=26;VDB=8.801147e-02;RPB=3.100868e-02;AF1=0.5;AC1=1;DP4=11,2,5,5;MQ=60;FQ=115;PV4=0.17,1,1,1	GT:PL:GQ	0/1:187,0,142:99
Tb927_01_v4	372969	.	t	tG	208	.	INDEL;IS=13,0.500000;DP=26;VDB=1.456958e-01;AF1=1;AC1=2;DP4=0,0,15,2;MQ=60;FQ=-85.5	GT:PL:GQ	1/1:249,51,0:99
Tb927_01_v4	372994	.	G	A	222	.	DP=35;VDB=3.640364e-02;AF1=1;AC1=2;DP4=0,0,26,9;MQ=60;FQ=-132	GT:PL:GQ	1/1:255,105,0:99
Tb927_01_v4	373012	.	A	T	184	.	DP=37;VDB=1.140931e-01;RPB=7.799753e-01;AF1=0.5;AC1=1;DP4=9,7,18,2;MQ=60;FQ=187;PV4=0.049,1,1,0.36	GT:PL:GQ	0/1:214,0,249:99
Tb927_01_v4	373070	.	A	G	185	.	DP=17;VDB=1.226273e-01;AF1=1;AC1=2;DP4=0,0,16,1;MQ=60;FQ=-78	GT:PL:GQ	1/1:218,51,0:99
Tb927_01_v4	373119	.	G	A	214	.	DP=14;VDB=1.006319e-01;AF1=1;AC1=2;DP4=0,0,10,3;MQ=60;FQ=-66	GT:PL:GQ	1/1:247,39,0:75
Tb927_01_v4	373120	.	T	A	81	.	DP=15;VDB=7.366457e-02;RPB=1.066667e+00;AF1=0.5;AC1=1;DP4=7,2,3,2;MQ=60;FQ=84;PV4=0.58,0.4,1,1	GT:PL:GQ	0/1:111,0,179:99
Tb927_01_v4	373131	.	A	G	222	.	DP=14;VDB=1.202336e-01;AF1=1;AC1=2;DP4=0,0,8,6;MQ=60;FQ=-69	GT:PL:GQ	1/1:255,42,0:81
Tb927_01_v4	373133	.	A	G	222	.	DP=14;VDB=9.762522e-02;AF1=1;AC1=2;DP4=0,0,8,6;MQ=60;FQ=-69	GT:PL:GQ	1/1:255,42,0:81
Tb927_01_v4	373190	.	T	A	222	.	DP=14;VDB=7.622301e-02;AF1=1;AC1=2;DP4=0,0,5,9;MQ=60;FQ=-69	GT:PL:GQ	1/1:255,42,0:81
Tb927_01_v4	373199	.	A	G	126	.	DP=12;VDB=8.837763e-02;RPB=3.036682e-01;AF1=0.5;AC1=1;DP4=3,2,2,5;MQ=60;FQ=88;PV4=0.56,0.46,1,1	GT:PL:GQ	0/1:156,0,115:99
Tb927_01_v4	373241	.	T	C	192	.	DP=9;VDB=7.879616e-02;AF1=1;AC1=2;DP4=0,0,6,3;MQ=60;FQ=-54	GT:PL:GQ	1/1:225,27,0:51
Tb927_01_v4	373260	.	T	G	136	.	DP=7;VDB=9.982788e-02;AF1=1;AC1=2;DP4=0,0,6,1;MQ=60;FQ=-48	GT:PL:GQ	1/1:169,21,0:39
Tb927_01_v4	373475	.	T	C	219	.	DP=12;VDB=1.351832e-01;AF1=1;AC1=2;DP4=0,0,3,9;MQ=60;FQ=-63	GT:PL:GQ	1/1:252,36,0:69
Tb927_01_v4	373524	.	T	.	15.1	.	DP=7;VDB=7.200000e-02;RPB=9.837446e-01;AF1=0.492;AC1=1;DP4=3,2,2,0;MQ=60;FQ=-12.3;PV4=1,0,1,1	PL	15
Tb927_01_v4	373610	.	G	T	222	.	DP=26;VDB=9.908950e-02;AF1=1;AC1=2;DP4=0,0,12,12;MQ=60;FQ=-99	GT:PL:GQ	1/1:255,72,0:99
Tb927_01_v4	373633	.	T	A	222	.	DP=19;VDB=1.728335e-01;AF1=1;AC1=2;DP4=0,0,12,7;MQ=60;FQ=-84	GT:PL:GQ	1/1:255,57,0:99
Tb927_01_v4	373666	.	G	C	222	.	DP=18;VDB=1.819062e-01;AF1=1;AC1=2;DP4=0,0,12,6;MQ=60;FQ=-81	GT:PL:GQ	1/1:255,54,0:99
Tb927_01_v4	373696	.	G	A	222	.	DP=18;VDB=2.486919e-02;AF1=1;AC1=2;DP4=0,0,13,5;MQ=60;FQ=-81	GT:PL:GQ	1/1:255,54,0:99
Tb927_01_v4	373700	.	G	T	166	.	DP=17;VDB=1.423435e-01;RPB=-5.527708e-01;AF1=0.5;AC1=1;DP4=3,3,9,2;MQ=60;FQ=111;PV4=0.28,0.24,1,0.094	GT:PL:GQ	0/1:196,0,138:99
Tb927_01_v4	373747	.	G	A	200	.	DP=9;VDB=7.606592e-02;AF1=1;AC1=2;DP4=0,0,5,4;MQ=60;FQ=-54	GT:PL:GQ	1/1:233,27,0:51
Tb927_01_v4	373802	.	G	A	222	.	DP=14;VDB=1.936021e-02;AF1=1;AC1=2;DP4=0,0,9,5;MQ=60;FQ=-69	GT:PL:GQ	1/1:255,42,0:81
Tb927_01_v4	373895	.	T	A	222	.	DP=28;VDB=2.148657e-01;AF1=1;AC1=2;DP4=0,0,18,10;MQ=60;FQ=-111	GT:PL:GQ	1/1:255,84,0:99
Tb927_01_v4	373937	.	G	A	222	.	DP=26;VDB=2.005379e-01;AF1=1;AC1=2;DP4=0,0,14,12;MQ=60;FQ=-105	GT:PL:GQ	1/1:255,78,0:99
Tb927_01_v4	373948	.	A	T	225	.	DP=27;VDB=1.697252e-01;RPB=9.622543e-01;AF1=0.5;AC1=1;DP4=9,2,8,8;MQ=60;FQ=155;PV4=0.12,0.2,1,0.026	GT:PL:GQ	0/1:255,0,182:99
Tb927_01_v4	374006	.	G	A	222	.	DP=32;VDB=4.214035e-02;AF1=1;AC1=2;DP4=0,0,20,12;MQ=60;FQ=-123	GT:PL:GQ	1/1:255,96,0:99
Tb927_01_v4	374159	.	A	G	225	.	DP=29;VDB=6.384309e-02;RPB=-1.129159e+00;AF1=0.5;AC1=1;DP4=10,2,9,8;MQ=58;FQ=153;PV4=0.13,1,0.12,0.36	GT:PL:GQ	0/1:255,0,180:99
Tb927_01_v4	374242	.	G	A	18.8	.	DP=3;VDB=5.960000e-02;AF1=1;AC1=2;DP4=0,0,0,2;MQ=60;FQ=-33	GT:PL:GQ	1/1:50,6,0:10
Tb927_01_v4	374258	.	A	T	126	.	DP=8;VDB=5.074656e-02;AF1=1;AC1=2;DP4=0,0,3,3;MQ=60;FQ=-45	GT:PL:GQ	1/1:159,18,0:33
Tb927_01_v4	374274	.	T	G	222	.	DP=25;VDB=5.769221e-02;AF1=1;AC1=2;DP4=0,0,12,12;MQ=60;FQ=-99	GT:PL:GQ	1/1:255,72,0:99
Tb927_01_v4	374390	.	T	C	222	.	DP=43;VDB=2.293729e-01;AF1=1;AC1=2;DP4=0,0,22,20;MQ=59;FQ=-153	GT:PL:GQ	1/1:255,126,0:99
Tb927_01_v4	374474	.	T	C	222	.	DP=43;VDB=1.819045e-01;AF1=1;AC1=2;DP4=0,0,23,20;MQ=60;FQ=-156	GT:PL:GQ	1/1:255,129,0:99
Tb927_01_v4	374644	.	taa	tAAGaa	214	.	INDEL;IS=16,0.941176;DP=17;VDB=8.989929e-02;AF1=1;AC1=2;DP4=0,0,7,9;MQ=60;FQ=-82.5	GT:PL:GQ	1/1:255,48,0:93
Tb927_01_v4	374644	.	T	G	7.8	.	DP=17;AF1=1;AC1=2;DP4=0,0,1,0;MQ=60;FQ=-30	GT:PL:GQ	1/1:37,3,0:4
Tb927_01_v4	374656	.	G	.	20	.	DP=23;VDB=5.752178e-02;RPB=-2.510395e+00;AF1=0.4737;AC1=1;DP4=10,10,2,1;MQ=60;FQ=-17.1;PV4=1,0.0043,1,0.00081	PL	10
Tb927_01_v4	374790	.	T	C	222	.	DP=50;VDB=3.583381e-01;AF1=1;AC1=2;DP4=0,0,23,25;MQ=60;FQ=-171	GT:PL:GQ	1/1:255,144,0:99
Tb927_01_v4	374794	.	G	A	222	.	DP=49;VDB=3.222121e-01;AF1=1;AC1=2;DP4=0,0,24,24;MQ=60;FQ=-171	GT:PL:GQ	1/1:255,144,0:99
Tb927_01_v4	374801	.	A	G	222	.	DP=44;VDB=1.977687e-01;AF1=1;AC1=2;DP4=0,0,22,21;MQ=59;FQ=-156	GT:PL:GQ	1/1:255,129,0:99
Tb927_01_v4	375331	.	A	G	222	.	DP=49;VDB=3.164631e-01;AF1=1;AC1=2;DP4=0,0,18,31;MQ=60;FQ=-175	GT:PL:GQ	1/1:255,148,0:99
Tb927_01_v4	375408	.	C	T	222	.	DP=37;VDB=3.146006e-01;AF1=1;AC1=2;DP4=0,0,23,14;MQ=60;FQ=-138	GT:PL:GQ	1/1:255,111,0:99
Tb927_01_v4	375468	.	G	A	222	.	DP=37;VDB=1.531540e-01;AF1=1;AC1=2;DP4=0,0,18,18;MQ=60;FQ=-135	GT:PL:GQ	1/1:255,108,0:99
Tb927_01_v4	375651	.	C	G	222	.	DP=38;VDB=8.519451e-02;AF1=1;AC1=2;DP4=0,0,17,21;MQ=60;FQ=-141	GT:PL:GQ	1/1:255,114,0:99
Tb927_01_v4	375661	.	G	A	222	.	DP=40;VDB=2.930481e-01;AF1=1;AC1=2;DP4=0,0,18,22;MQ=60;FQ=-147	GT:PL:GQ	1/1:255,120,0:99
Tb927_01_v4	375732	.	A	G	222	.	DP=35;VDB=2.237417e-02;AF1=1;AC1=2;DP4=0,0,15,19;MQ=60;FQ=-129	GT:PL:GQ	1/1:255,102,0:99
Tb927_01_v4	375766	.	C	T	222	.	DP=43;VDB=3.915758e-02;AF1=1;AC1=2;DP4=0,0,23,18;MQ=60;FQ=-150	GT:PL:GQ	1/1:255,123,0:99
Tb927_01_v4	375767	.	A	C	222	.	DP=43;VDB=3.809086e-02;AF1=1;AC1=2;DP4=0,0,22,18;MQ=60;FQ=-147	GT:PL:GQ	1/1:255,120,0:99
Tb927_01_v4	376032	.	A	G	222	.	DP=39;VDB=1.189703e-01;AF1=1;AC1=2;DP4=0,0,17,20;MQ=60;FQ=-138	GT:PL:GQ	1/1:255,111,0:99
Tb927_01_v4	376088	.	A	G	222	.	DP=48;VDB=1.861135e-01;AF1=1;AC1=2;DP4=0,0,24,23;MQ=60;FQ=-168	GT:PL:GQ	1/1:255,141,0:99
Tb927_01_v4	376090	.	G	A	222	.	DP=48;VDB=1.946284e-01;AF1=1;AC1=2;DP4=0,0,25,23;MQ=60;FQ=-171	GT:PL:GQ	1/1:255,144,0:99
Tb927_01_v4	376094	.	G	C	222	.	DP=48;VDB=3.558438e-01;AF1=1;AC1=2;DP4=0,0,24,23;MQ=60;FQ=-168	GT:PL:GQ	1/1:255,141,0:99
Tb927_01_v4	376102	.	T	G	222	.	DP=49;VDB=1.069868e-01;AF1=1;AC1=2;DP4=0,0,24,25;MQ=60;FQ=-175	GT:PL:GQ	1/1:255,148,0:99
Tb927_01_v4	376145	.	C	G	222	.	DP=41;VDB=6.868894e-02;AF1=1;AC1=2;DP4=0,0,18,22;MQ=60;FQ=-147	GT:PL:GQ	1/1:255,120,0:99
Tb927_01_v4	376202	.	T	C	222	.	DP=42;VDB=3.044040e-01;AF1=1;AC1=2;DP4=0,0,19,23;MQ=60;FQ=-153	GT:PL:GQ	1/1:255,126,0:99
Tb927_01_v4	376462	.	C	T	194	.	DP=43;VDB=1.633225e-01;RPB=-7.649891e-01;AF1=0.5;AC1=1;DP4=15,9,7,8;MQ=60;FQ=197;PV4=0.51,0.053,1,1	GT:PL:GQ	0/1:224,0,255:99
Tb927_01_v4	376464	.	G	A	222	.	DP=43;VDB=1.604774e-01;AF1=1;AC1=2;DP4=0,0,25,18;MQ=60;FQ=-156	GT:PL:GQ	1/1:255,129,0:99
Tb927_01_v4	376975	.	A	T	225	.	DP=46;VDB=1.775133e-01;RPB=1.895878e-01;AF1=0.5;AC1=1;DP4=4,15,7,14;MQ=60;FQ=194;PV4=0.49,1,1,0.051	GT:PL:GQ	0/1:255,0,221:99
Tb927_01_v4	376989	.	T	G	194	.	DP=46;VDB=1.892137e-01;RPB=-1.083359e-01;AF1=0.5;AC1=1;DP4=7,14,3,16;MQ=60;FQ=197;PV4=0.28,1,1,1	GT:PL:GQ	0/1:224,0,255:99
Tb927_01_v4	377261	.	A	C	225	.	DP=26;VDB=1.890847e-01;RPB=3.041652e+00;AF1=0.5;AC1=1;DP4=2,2,6,13;MQ=60;FQ=30;PV4=0.59,0.41,1,1	GT:PL:GQ	0/1:255,0,57:60
Tb927_01_v4	377329	.	G	A	107	.	DP=5;VDB=7.681113e-02;AF1=1;AC1=2;DP4=0,0,1,4;MQ=60;FQ=-42	GT:PL:GQ	1/1:140,15,0:27
Tb927_01_v4	377664	.	C	T	206	.	DP=10;VDB=1.209281e-01;AF1=1;AC1=2;DP4=0,0,4,6;MQ=60;FQ=-57	GT:PL:GQ	1/1:239,30,0:57
Tb927_01_v4	377819	.	C	G	106	.	DP=7;VDB=1.039505e-01;AF1=1;AC1=2;DP4=0,0,1,5;MQ=60;FQ=-45	GT:PL:GQ	1/1:139,18,0:33
Tb927_01_v4	377822	.	C	.	5.45	.	DP=7;AF1=1;AC1=2;DP4=0,0,0,1;MQ=60;FQ=-30	PL	26
Tb927_01_v4	377824	.	T	.	28.2	.	DP=7;;AC1=2;FQ=-30	PL	0
Tb927_01_v4	377970	.	C	A	40	.	DP=3;VDB=3.277706e-02;AF1=1;AC1=2;DP4=0,0,2,1;MQ=60;FQ=-36	GT:PL:GQ	1/1:72,9,0:16
Tb927_01_v4	378049	.	G	A	222	.	DP=30;VDB=2.119072e-01;AF1=1;AC1=2;DP4=0,0,12,18;MQ=60;FQ=-117	GT:PL:GQ	1/1:255,90,0:99
Tb927_01_v4	378051	.	T	C	225	.	DP=31;VDB=1.828610e-01;RPB=1.155828e+00;AF1=0.5;AC1=1;DP4=3,9,10,9;MQ=60;FQ=166;PV4=0.16,0.42,1,0.2	GT:PL:GQ	0/1:255,0,193:99
Tb927_01_v4	378469	.	G	A	222	.	DP=30;VDB=1.786916e-01;AF1=1;AC1=2;DP4=0,0,12,17;MQ=60;FQ=-114	GT:PL:GQ	1/1:255,87,0:99
Tb927_01_v4	378470	.	A	T	222	.	DP=30;VDB=2.035197e-01;AF1=1;AC1=2;DP4=0,0,12,17;MQ=60;FQ=-114	GT:PL:GQ	1/1:255,87,0:99
Tb927_01_v4	378534	.	tttattt	t	218	.	INDEL;IS=11,0.478261;DP=23;VDB=1.018500e-01;AF1=0.5064;AC1=1;DP4=2,0,5,9;MQ=60;FQ=-18.6;PV4=0.17,1,1,0.42	GT:PL:GQ	0/1:255,0,16:19
Tb927_01_v4	378539	.	T	A	63.5	.	DP=11;VDB=8.051522e-02;AF1=1;AC1=2;DP4=0,0,1,3;MQ=60;FQ=-39	GT:PL:GQ	1/1:96,12,0:21
Tb927_01_v4	378552	.	A	T	13.2	.	DP=23;VDB=1.240270e-01;RPB=-7.648689e-01;AF1=0.5;AC1=1;DP4=7,9,1,2;MQ=60;FQ=16.1;PV4=1,1,1,0.18	GT:PL:GQ	0/1:43,0,255:46
Tb927_01_v4	378557	.	A	.	19	.	DP=24;VDB=3.040000e-02;RPB=9.131712e-01;AF1=0.4793;AC1=1;DP4=7,9,0,2;MQ=60;FQ=-16.1;PV4=0.5,0.022,1,0.0012	PL	11
Tb927_01_v4	378628	.	C	A	222	.	DP=21;VDB=1.812282e-01;AF1=1;AC1=2;DP4=0,0,9,8;MQ=60;FQ=-78	GT:PL:GQ	1/1:255,51,0:99
Tb927_01_v4	378636	.	A	G	222	.	DP=23;VDB=1.747987e-01;AF1=1;AC1=2;DP4=0,0,12,10;MQ=60;FQ=-93	GT:PL:GQ	1/1:255,66,0:99
Tb927_01_v4	378684	.	T	G	222	.	DP=29;VDB=1.809116e-01;AF1=1;AC1=2;DP4=0,0,18,11;MQ=60;FQ=-114	GT:PL:GQ	1/1:255,87,0:99
Tb927_01_v4	378741	.	C	T	185	.	DP=20;VDB=1.189329e-01;RPB=-2.700309e-01;AF1=0.5;AC1=1;DP4=1,7,9,3;MQ=60;FQ=121;PV4=0.02,0.32,1,1	GT:PL:GQ	0/1:215,0,148:99
Tb927_01_v4	378843	.	C	G	222	.	DP=24;VDB=2.467698e-01;AF1=1;AC1=2;DP4=0,0,13,11;MQ=60;FQ=-99	GT:PL:GQ	1/1:255,72,0:99
Tb927_01_v4	379022	.	G	A	222	.	DP=27;VDB=1.511596e-01;AF1=1;AC1=2;DP4=0,0,10,15;MQ=60;FQ=-102	GT:PL:GQ	1/1:255,75,0:99
Tb927_01_v4	379097	.	G	A	211	.	DP=11;VDB=7.628080e-02;AF1=1;AC1=2;DP4=0,0,5,5;MQ=60;FQ=-57	GT:PL:GQ	1/1:244,30,0:57
Tb927_01_v4	379098	.	A	.	27	.	DP=11;RPB=-1.740777e+00;AF1=0.3328;AC1=1;DP4=4,5,1,0;MQ=60;FQ=-24;PV4=1,0.44,1,0.12	PL	3
Tb927_01_v4	379105	.	G	C	109	.	DP=7;VDB=2.670848e-02;AF1=1;AC1=2;DP4=0,0,1,4;MQ=60;FQ=-42	GT:PL:GQ	1/1:142,15,0:27
Tb927_01_v4	379273	.	A	T	222	.	DP=25;VDB=1.626539e-01;AF1=1;AC1=2;DP4=0,0,12,11;MQ=60;FQ=-96	GT:PL:GQ	1/1:255,69,0:99
Tb927_01_v4	379570	.	T	.	28.2	.	DP=4;;AC1=2;FQ=-30	PL	0
Tb927_01_v4	379572	.	G	.	36	.	DP=7;AF1=0;AC1=0;DP4=1,1,0,0;MQ=58;FQ=-33	PL	0
Tb927_01_v4	379594	.	C	.	12.3	.	DP=4;AF1=1;AC1=2;DP4=0,0,0,1;MQ=56;FQ=-30.1	PL	18
Tb927_01_v4	379605	.	A	G	172	.	DP=7;VDB=4.877612e-02;AF1=1;AC1=2;DP4=0,0,3,4;MQ=60;FQ=-48	GT:PL:GQ	1/1:205,21,0:39
Tb927_01_v4	379622	.	G	T	218	.	DP=10;VDB=1.284187e-01;AF1=1;AC1=2;DP4=0,0,5,5;MQ=60;FQ=-57	GT:PL:GQ	1/1:251,30,0:57
Tb927_01_v4	379743	.	attattgttatt	attatt	8.18	.	INDEL;IS=3,0.333333;DP=9;VDB=5.770787e-02;AF1=0.5;AC1=1;DP4=1,3,1,0;MQ=60;FQ=10.8;PV4=0.4,1,1,1	GT:PL:GQ	0/1:45,0,176:47
Tb927_01_v4	379749	.	G	A	4.77	.	DP=6;VDB=6.560000e-02;RPB=8.071455e-01;AF1=0.4999;AC1=1;DP4=1,3,1,1;MQ=60;FQ=6.99;PV4=1,0.0034,1,1	GT:PL:GQ	0/1:33,0,107:33
Tb927_01_v4	379835	.	A	C	222	.	DP=18;VDB=1.872832e-01;AF1=1;AC1=2;DP4=0,0,5,13;MQ=60;FQ=-81	GT:PL:GQ	1/1:255,54,0:99
Tb927_01_v4	379877	.	C	T	3.54	.	DP=16;VDB=3.801336e-02;RPB=-2.728526e+00;AF1=0.4998;AC1=1;DP4=4,8,1,3;MQ=60;FQ=5.47;PV4=1,5.7e-05,1,0.25	GT:PL:GQ	0/1:31,0,225:30
Tb927_01_v4	380106	.	T	C	194	.	DP=10;VDB=3.941206e-02;AF1=1;AC1=2;DP4=0,0,5,5;MQ=60;FQ=-57	GT:PL:GQ	1/1:227,30,0:57
Tb927_01_v4	380123	.	A	G	144	.	DP=7;VDB=1.010610e-01;AF1=1;AC1=2;DP4=0,0,2,5;MQ=60;FQ=-48	GT:PL:GQ	1/1:177,21,0:39
Tb927_01_v4	380137	.	T	C	123	.	DP=5;VDB=1.297838e-02;AF1=1;AC1=2;DP4=0,0,2,3;MQ=60;FQ=-42	GT:PL:GQ	1/1:156,15,0:27
Tb927_01_v4	380508	.	C	T	64	.	DP=5;VDB=1.806176e-02;RPB=8.293682e-01;AF1=0.5025;AC1=1;DP4=0,1,4,0;MQ=60;FQ=-7.78;PV4=0.2,0.47,1,0.18	GT:PL:GQ	0/1:94,0,20:23
Tb927_01_v4	380658	.	T	C	222	.	DP=34;VDB=1.428386e-01;AF1=1;AC1=2;DP4=0,0,17,17;MQ=60;FQ=-129	GT:PL:GQ	1/1:255,102,0:99
Tb927_01_v4	380707	.	T	A	222	.	DP=46;VDB=3.400128e-01;AF1=1;AC1=2;DP4=0,0,24,19;MQ=60;FQ=-156	GT:PL:GQ	1/1:255,129,0:99
Tb927_01_v4	380818	.	A	T	225	.	DP=35;VDB=1.671956e-01;RPB=-1.336699e+00;AF1=0.5;AC1=1;DP4=9,8,9,9;MQ=60;FQ=225;PV4=1,0.011,1,1	GT:PL:GQ	0/1:255,0,255:99
Tb927_01_v4	380865	.	C	T	199	.	DP=28;VDB=1.181634e-01;RPB=5.067188e-01;AF1=0.5;AC1=1;DP4=11,4,7,6;MQ=60;FQ=202;PV4=0.43,0.046,1,0.022	GT:PL:GQ	0/1:229,0,244:99
Tb927_01_v4	380966	.	aatgatgatgatgatgatgat	aatgatgatgatgatgat	217	.	INDEL;IS=19,0.542857;DP=35;VDB=1.361228e-01;AF1=0.5;AC1=1;DP4=6,5,12,5;MQ=60;FQ=217;PV4=0.44,1.1e-18,1,1	GT:PL:GQ	0/1:255,0,255:99
Tb927_01_v4	380980	.	T	C	222	.	DP=35;VDB=1.565603e-01;AF1=1;AC1=2;DP4=0,0,6,7;MQ=60;FQ=-66	GT:PL:GQ	1/1:255,39,0:75
Tb927_01_v4	381165	.	G	A	222	.	DP=37;VDB=1.901015e-01;AF1=1;AC1=2;DP4=0,0,6,31;MQ=60;FQ=-138	GT:PL:GQ	1/1:255,111,0:99
Tb927_01_v4	381399	.	atat	a	147	.	INDEL;IS=16,0.500000;DP=32;VDB=1.434928e-02;AF1=1;AC1=2;DP4=1,0,15,4;MQ=58;FQ=-65.5;PV4=1,0.2,0.37,1	GT:PL:GQ	1/1:188,31,0:59
Tb927_01_v4	381400	.	T	.	28.2	.	DP=16;;AC1=2;FQ=-30	PL	0
Tb927_01_v4	381853	.	A	G	222	.	DP=49;VDB=1.003787e-01;AF1=1;AC1=2;DP4=0,0,25,24;MQ=60;FQ=-175	GT:PL:GQ	1/1:255,148,0:99
Tb927_01_v4	381980	.	C	G	222	.	DP=48;VDB=2.635287e-01;AF1=1;AC1=2;DP4=0,0,25,23;MQ=60;FQ=-171	GT:PL:GQ	1/1:255,144,0:99
Tb927_01_v4	382108	.	G	A	222	.	DP=37;VDB=1.141423e-01;AF1=1;AC1=2;DP4=0,0,9,28;MQ=60;FQ=-138	GT:PL:GQ	1/1:255,111,0:99
Tb927_01_v4	382148	.	T	C	222	.	DP=39;VDB=7.436970e-02;AF1=1;AC1=2;DP4=0,0,6,12;MQ=60;FQ=-81	GT:PL:GQ	1/1:255,54,0:99
Tb927_01_v4	382148	.	tt	.	28.5	.	INDEL;IS=16,0.410256;DP=39;VDB=4.151632e-02;AF1=0.4664;AC1=1;DP4=5,5,3,2;MQ=60;FQ=-25.5;PV4=1,0.0039,1,1	PL	9
Tb927_01_v4	382150	.	C	T	211	.	DP=37;VDB=9.367711e-02;RPB=-7.418205e-01;AF1=0.5;AC1=1;DP4=4,12,6,12;MQ=60;FQ=211;PV4=0.71,0.0031,1,0.32	GT:PL:GQ	0/1:241,0,242:99
Tb927_01_v4	382236	.	ttg	t	87.5	.	INDEL;IS=20,0.487805;DP=41;VDB=1.192532e-01;AF1=0.5;AC1=1;DP4=4,9,3,16;MQ=60;FQ=58.5;PV4=0.4,1,1,0.045	GT:PL:GQ	0/1:125,0,93:96
Tb927_01_v4	382238	.	G	T	6.2	.	DP=19;AF1=1;AC1=2;DP4=0,0,0,1;MQ=60;FQ=-30	GT:PL:GQ	1/1:35,3,0:4
Tb927_01_v4	382463	.	A	G	222	.	DP=45;VDB=2.742451e-01;AF1=1;AC1=2;DP4=0,0,29,16;MQ=60;FQ=-162	GT:PL:GQ	1/1:255,135,0:99
Tb927_01_v4	382499	.	A	G	222	.	DP=37;VDB=3.108256e-01;AF1=1;AC1=2;DP4=0,0,25,12;MQ=60;FQ=-138	GT:PL:GQ	1/1:255,111,0:99
Tb927_01_v4	382606	.	A	G	222	.	DP=44;VDB=3.270863e-01;AF1=1;AC1=2;DP4=0,0,28,16;MQ=60;FQ=-159	GT:PL:GQ	1/1:255,132,0:99
Tb927_01_v4	382827	.	T	C	225	.	DP=33;VDB=1.829001e-01;RPB=-3.782300e-01;AF1=0.5;AC1=1;DP4=7,9,8,9;MQ=60;FQ=225;PV4=1,0.29,1,0.28	GT:PL:GQ	0/1:255,0,255:99
Tb927_01_v4	383051	.	T	G	222	.	DP=48;VDB=2.920208e-01;AF1=1;AC1=2;DP4=0,0,20,12;MQ=60;FQ=-123	GT:PL:GQ	1/1:255,96,0:99
Tb927_01_v4	383051	.	ttt	t	58.5	.	INDEL;IS=14,0.291667;DP=48;VDB=3.312360e-01;AF1=0.5;AC1=1;DP4=20,12,3,10;MQ=60;FQ=61.5;PV4=0.023,1.4e-08,1,1	GT:PL:GQ	0/1:96,0,193:99
Tb927_01_v4	383162	.	C	A	169	.	DP=23;VDB=1.315352e-01;RPB=5.891650e-01;AF1=0.5;AC1=1;DP4=7,6,6,4;MQ=60;FQ=172;PV4=1,1,1,0.23	GT:PL:GQ	0/1:199,0,244:99
Tb927_01_v4	383512	.	A	G	158	.	DP=35;VDB=3.093935e-02;RPB=5.073943e-01;AF1=0.5;AC1=1;DP4=10,10,2,12;MQ=60;FQ=161;PV4=0.066,0.027,1,0.43	GT:PL:GQ	0/1:188,0,255:99
Tb927_01_v4	383556	.	T	C	222	.	DP=29;VDB=2.476247e-01;AF1=1;AC1=2;DP4=0,0,11,17;MQ=60;FQ=-111	GT:PL:GQ	1/1:255,84,0:99
Tb927_01_v4	383769	.	A	T	222	.	DP=35;VDB=1.991096e-01;AF1=1;AC1=2;DP4=0,0,18,17;MQ=60;FQ=-132	GT:PL:GQ	1/1:255,105,0:99
Tb927_01_v4	383780	.	T	C	144	.	DP=34;VDB=1.397948e-01;RPB=1.325253e+00;AF1=0.5;AC1=1;DP4=14,9,3,8;MQ=60;FQ=147;PV4=0.14,1,1,0.024	GT:PL:GQ	0/1:174,0,255:99
Tb927_01_v4	383796	.	A	G	222	.	DP=34;VDB=2.711237e-01;AF1=1;AC1=2;DP4=0,0,14,18;MQ=60;FQ=-123	GT:PL:GQ	1/1:255,96,0:99
Tb927_01_v4	383825	.	G	T	6.2	.	DP=22;VDB=6.186179e-02;RPB=1.155793e+00;AF1=0.4999;AC1=1;DP4=7,11,1,2;MQ=60;FQ=8.65;PV4=1,0.43,1,0.47	GT:PL:GQ	0/1:35,0,255:36
Tb927_01_v4	383996	.	A	G	222	.	DP=17;VDB=1.255418e-01;AF1=1;AC1=2;DP4=0,0,8,8;MQ=60;FQ=-75	GT:PL:GQ	1/1:255,48,0:93
Tb927_01_v4	384014	.	G	A	222	.	DP=20;VDB=1.399890e-01;AF1=1;AC1=2;DP4=0,0,9,11;MQ=60;FQ=-87	GT:PL:GQ	1/1:255,60,0:99
Tb927_01_v4	384185	.	T	G	222	.	DP=18;VDB=1.827489e-01;AF1=1;AC1=2;DP4=0,0,6,12;MQ=60;FQ=-81	GT:PL:GQ	1/1:255,54,0:99
Tb927_01_v4	384447	.	A	T	7.8	.	DP=28;VDB=1.165196e-02;RPB=-2.658955e+00;AF1=0.5;AC1=1;DP4=17,7,4,0;MQ=60;FQ=10.4;PV4=0.55,1,1,0.0047	GT:PL:GQ	0/1:37,0,255:39
Tb927_01_v4	384470	.	A	G	225	.	DP=29;VDB=1.365324e-01;RPB=2.811958e+00;AF1=0.5;AC1=1;DP4=6,1,15,6;MQ=60;FQ=83;PV4=0.64,1,1,1	GT:PL:GQ	0/1:255,0,110:99
Tb927_01_v4	384541	.	tgtt	tt,t	29.2	.	INDEL;IS=6,0.400000;DP=15;VDB=8.318607e-02;AF1=1;AC1=2;DP4=0,0,1,3;MQ=60;FQ=-40.5	GT:PL:GQ	1/1:92,30,24,70,0,64:10
Tb927_01_v4	384542	.	G	.	28.2	.	DP=9;;AC1=2;FQ=-30	PL	0
Tb927_01_v4	384583	.	C	T	222	.	DP=22;VDB=1.323475e-01;AF1=1;AC1=2;DP4=0,0,11,11;MQ=60;FQ=-93	GT:PL:GQ	1/1:255,66,0:99
Tb927_01_v4	385180	.	G	A	84	.	DP=16;VDB=9.019560e-02;RPB=-1.905322e+00;AF1=0.5;AC1=1;DP4=5,4,0,7;MQ=60;FQ=87;PV4=0.034,1,1,1	GT:PL:GQ	0/1:114,0,182:99
Tb927_01_v4	385199	.	G	A	41	.	DP=10;VDB=5.498856e-02;RPB=-1.344278e+00;AF1=0.5;AC1=1;DP4=2,2,0,3;MQ=60;FQ=44;PV4=0.43,0.29,1,1	GT:PL:GQ	0/1:71,0,112:74
Tb927_01_v4	385200	.	A	G	37	.	DP=9;VDB=5.365061e-02;RPB=-1.053122e+00;AF1=0.5;AC1=1;DP4=2,1,0,3;MQ=60;FQ=40;PV4=0.4,0.12,1,1	GT:PL:GQ	0/1:67,0,86:70
Tb927_01_v4	385273	.	C	.	4.76	.	DP=2;VDB=1.889870e-02;AF1=1;AC1=2;DP4=0,0,1,0;MQ=60;FQ=-30	PL	27
Tb927_01_v4	385354	.	G	C	222	.	DP=34;VDB=2.516714e-01;RPB=1.223153e+00;AF1=1;AC1=2;DP4=1,0,18,15;MQ=60;FQ=-112;PV4=1,1,1,1	GT:PL:GQ	1/1:255,85,0:99
Tb927_01_v4	385537	.	A	G	148	.	DP=8;VDB=1.184598e-01;AF1=1;AC1=2;DP4=0,0,1,7;MQ=60;FQ=-51	GT:PL:GQ	1/1:181,24,0:45
Tb927_01_v4	385544	.	T	.	3.13	.	DP=6;VDB=6.720000e-02;AF1=1;AC1=2;DP4=0,0,0,2;MQ=60;FQ=-33	PL	31
Tb927_01_v4	385912	.	C	T	222	.	DP=25;VDB=2.462201e-01;AF1=1;AC1=2;DP4=0,0,18,7;MQ=60;FQ=-102	GT:PL:GQ	1/1:255,75,0:99
Tb927_01_v4	386238	.	C	T	225	.	DP=48;VDB=2.449088e-01;RPB=-7.587212e-02;AF1=0.5;AC1=1;DP4=11,8,17,11;MQ=60;FQ=225;PV4=1,0.064,1,0.4	GT:PL:GQ	0/1:255,0,255:99
Tb927_01_v4	386441	.	G	A	225	.	DP=48;VDB=2.557196e-01;RPB=1.238254e-01;AF1=0.5;AC1=1;DP4=14,9,15,10;MQ=60;FQ=225;PV4=1,0.085,1,0.26	GT:PL:GQ	0/1:255,0,255:99
Tb927_01_v4	386480	.	T	C	225	.	DP=40;VDB=1.896841e-01;RPB=8.835568e-01;AF1=0.5;AC1=1;DP4=13,5,14,8;MQ=60;FQ=199;PV4=0.74,1,1,1	GT:PL:GQ	0/1:255,0,226:99
Tb927_01_v4	386743	.	C	G	222	.	DP=65;VDB=1.988782e-01;AF1=1;AC1=2;DP4=0,0,37,27;MQ=60;FQ=-220	GT:PL:GQ	1/1:255,193,0:99
Tb927_01_v4	386986	.	G	A	222	.	DP=55;VDB=2.418951e-01;AF1=1;AC1=2;DP4=0,0,20,35;MQ=60;FQ=-193	GT:PL:GQ	1/1:255,166,0:99
Tb927_01_v4	387447	.	T	A	225	.	DP=37;VDB=1.515935e-01;RPB=-4.445260e-01;AF1=0.5;AC1=1;DP4=7,9,12,9;MQ=60;FQ=225;PV4=0.51,0.44,1,1	GT:PL:GQ	0/1:255,0,255:99
Tb927_01_v4	387553	.	A	G	225	.	DP=45;VDB=1.352058e-01;RPB=-9.383149e-01;AF1=0.5;AC1=1;DP4=10,17,10,8;MQ=60;FQ=225;PV4=0.24,0.28,1,1	GT:PL:GQ	0/1:255,0,255:99
Tb927_01_v4	387564	.	G	A	225	.	DP=46;VDB=1.056503e-01;RPB=7.866262e-01;AF1=0.5;AC1=1;DP4=12,8,12,14;MQ=60;FQ=225;PV4=0.39,0.2,1,0.47	GT:PL:GQ	0/1:255,0,255:99
Tb927_01_v4	387824	.	T	C	225	.	DP=48;VDB=1.929552e-01;RPB=4.200569e-01;AF1=0.5;AC1=1;DP4=11,12,13,9;MQ=60;FQ=225;PV4=0.55,1,1,1	GT:PL:GQ	0/1:255,0,255:99
Tb927_01_v4	387914	.	C	G	225	.	DP=38;VDB=2.658100e-02;RPB=-6.130897e-01;AF1=0.5;AC1=1;DP4=13,6,9,10;MQ=60;FQ=225;PV4=0.32,0.017,1,1	GT:PL:GQ	0/1:255,0,255:99
Tb927_01_v4	387959	.	A	C	225	.	DP=54;VDB=2.477320e-01;RPB=1.432257e+00;AF1=0.5;AC1=1;DP4=18,9,12,14;MQ=60;FQ=225;PV4=0.17,0.2,1,0.15	GT:PL:GQ	0/1:255,0,255:99
Tb927_01_v4	387989	.	C	T	225	.	DP=56;VDB=2.726247e-01;RPB=-1.597717e+00;AF1=0.5;AC1=1;DP4=16,12,11,17;MQ=60;FQ=225;PV4=0.28,0.012,1,0.095	GT:PL:GQ	0/1:255,0,255:99
Tb927_01_v4	388019	.	G	A	222	.	DP=57;VDB=2.290202e-01;AF1=1;AC1=2;DP4=0,0,28,29;MQ=60;FQ=-199	GT:PL:GQ	1/1:255,172,0:99
Tb927_01_v4	388160	.	G	A	196	.	DP=33;VDB=1.295764e-01;RPB=1.283933e+00;AF1=0.5;AC1=1;DP4=11,6,9,6;MQ=60;FQ=199;PV4=1,0.0013,1,1	GT:PL:GQ	0/1:226,0,255:99
Tb927_01_v4	388326	.	C	A	222	.	DP=53;VDB=2.008286e-01;RPB=1.300215e+00;AF1=0.5;AC1=1;DP4=15,17,14,7;MQ=60;FQ=223;PV4=0.17,0.064,1,1	GT:PL:GQ	0/1:252,0,255:99
Tb927_01_v4	388733	.	C	T	225	.	DP=32;VDB=7.045131e-02;RPB=1.319112e-01;AF1=0.5;AC1=1;DP4=8,8,7,9;MQ=60;FQ=225;PV4=1,0.0031,1,0.18	GT:PL:GQ	0/1:255,0,255:99
Tb927_01_v4	388914	.	C	T	225	.	DP=46;VDB=1.066357e-01;RPB=3.628346e-01;AF1=0.5;AC1=1;DP4=14,8,13,11;MQ=60;FQ=225;PV4=0.56,0.067,1,0.036	GT:PL:GQ	0/1:255,0,255:99
Tb927_01_v4	388955	.	T	A	225	.	DP=47;VDB=9.066022e-02;RPB=-1.808920e-01;AF1=0.5;AC1=1;DP4=13,10,13,11;MQ=60;FQ=225;PV4=1,0.0012,1,0.23	GT:PL:GQ	0/1:255,0,255:99
Tb927_01_v4	389090	.	T	C	225	.	DP=43;VDB=1.850542e-01;RPB=-1.156589e+00;AF1=0.5;AC1=1;DP4=13,10,13,7;MQ=60;FQ=225;PV4=0.76,1,1,1	GT:PL:GQ	0/1:255,0,255:99
Tb927_01_v4	389587	.	G	A	222	.	DP=41;VDB=2.667306e-01;AF1=1;AC1=2;DP4=0,0,24,15;MQ=60;FQ=-144	GT:PL:GQ	1/1:255,117,0:99
Tb927_01_v4	389738	.	A	G	222	.	DP=39;VDB=2.508294e-01;AF1=1;AC1=2;DP4=0,0,19,20;MQ=60;FQ=-144	GT:PL:GQ	1/1:255,117,0:99
Tb927_01_v4	390302	.	T	G	222	.	DP=42;VDB=3.342437e-01;AF1=1;AC1=2;DP4=0,0,18,24;MQ=60;FQ=-153	GT:PL:GQ	1/1:255,126,0:99
Tb927_01_v4	390314	.	A	G	222	.	DP=36;VDB=2.759044e-01;AF1=1;AC1=2;DP4=0,0,17,19;MQ=60;FQ=-135	GT:PL:GQ	1/1:255,108,0:99
Tb927_01_v4	390945	.	C	T	222	.	DP=20;VDB=1.954336e-01;AF1=1;AC1=2;DP4=0,0,7,13;MQ=60;FQ=-87	GT:PL:GQ	1/1:255,60,0:99
Tb927_01_v4	391109	.	T	C	176	.	DP=9;VDB=9.211554e-02;AF1=1;AC1=2;DP4=0,0,7,2;MQ=60;FQ=-54	GT:PL:GQ	1/1:209,27,0:51
Tb927_01_v4	391135	.	A	G	222	.	DP=17;VDB=1.060387e-01;AF1=1;AC1=2;DP4=0,0,13,4;MQ=60;FQ=-78	GT:PL:GQ	1/1:255,51,0:99
Tb927_01_v4	391295	.	A	G	222	.	DP=31;VDB=2.791660e-01;AF1=1;AC1=2;DP4=0,0,23,7;MQ=59;FQ=-117	GT:PL:GQ	1/1:255,90,0:99
Tb927_01_v4	391397	.	C	G	222	.	DP=26;VDB=2.576083e-01;AF1=1;AC1=2;DP4=0,0,20,6;MQ=59;FQ=-105	GT:PL:GQ	1/1:255,78,0:99
Tb927_01_v4	391437	.	G	T	63	.	DP=6;VDB=3.801336e-02;RPB=-8.071455e-01;AF1=0.5;AC1=1;DP4=1,1,4,0;MQ=60;FQ=26;PV4=0.33,0.39,1,1	GT:PL:GQ	0/1:93,0,53:56
Tb927_01_v4	391608	.	G	A	222	.	DP=24;VDB=1.329433e-01;AF1=1;AC1=2;DP4=0,0,8,13;MQ=60;FQ=-90	GT:PL:GQ	1/1:255,63,0:99
Tb927_01_v4	391663	.	A	G	222	.	DP=25;VDB=1.259280e-01;AF1=1;AC1=2;DP4=0,0,4,19;MQ=60;FQ=-96	GT:PL:GQ	1/1:255,69,0:99
Tb927_01_v4	392105	.	A	G	168	.	DP=10;VDB=7.593131e-02;AF1=1;AC1=2;DP4=0,0,9,1;MQ=60;FQ=-57	GT:PL:GQ	1/1:201,30,0:57
Tb927_01_v4	392153	.	C	T	130	.	DP=8;VDB=9.646954e-02;AF1=1;AC1=2;DP4=0,0,5,1;MQ=60;FQ=-45	GT:PL:GQ	1/1:163,18,0:33
Tb927_01_v4	392159	.	T	A	125	.	DP=8;VDB=7.110162e-02;AF1=1;AC1=2;DP4=0,0,5,1;MQ=60;FQ=-45	GT:PL:GQ	1/1:158,18,0:33
Tb927_01_v4	392160	.	T	A	129	.	DP=8;VDB=5.992089e-02;AF1=1;AC1=2;DP4=0,0,5,1;MQ=60;FQ=-45	GT:PL:GQ	1/1:162,18,0:33
Tb927_01_v4	392161	.	T	A	131	.	DP=8;VDB=6.178657e-02;AF1=1;AC1=2;DP4=0,0,5,1;MQ=60;FQ=-45	GT:PL:GQ	1/1:164,18,0:33
Tb927_01_v4	392162	.	T	A	129	.	DP=8;VDB=6.178657e-02;AF1=1;AC1=2;DP4=0,0,5,1;MQ=60;FQ=-45	GT:PL:GQ	1/1:162,18,0:33
Tb927_01_v4	392225	.	A	T	190	.	DP=22;VDB=1.638986e-01;AF1=1;AC1=2;DP4=0,0,21,1;MQ=60;FQ=-93	GT:PL:GQ	1/1:223,66,0:99
Tb927_01_v4	392317	.	G	A	222	.	DP=25;VDB=2.375283e-01;AF1=1;AC1=2;DP4=0,0,16,9;MQ=60;FQ=-102	GT:PL:GQ	1/1:255,75,0:99
Tb927_01_v4	392401	.	A	G	22	.	DP=16;VDB=6.719287e-02;AF1=1;AC1=2;DP4=0,0,3,0;MQ=60;FQ=-36	GT:PL:GQ	1/1:54,9,0:15
Tb927_01_v4	392544	.	A	T	222	.	DP=44;VDB=2.716601e-01;AF1=1;AC1=2;DP4=0,0,26,11;MQ=60;FQ=-138	GT:PL:GQ	1/1:255,111,0:99
Tb927_01_v4	392607	.	C	T	222	.	DP=40;VDB=2.872390e-01;AF1=1;AC1=2;DP4=0,0,26,8;MQ=60;FQ=-129	GT:PL:GQ	1/1:255,102,0:99
Tb927_01_v4	392656	.	G	A	222	.	DP=46;VDB=1.286660e-01;RPB=1.581812e+00;AF1=1;AC1=2;DP4=1,0,27,18;MQ=60;FQ=-129;PV4=1,0.29,1,1	GT:PL:GQ	1/1:255,102,0:99
Tb927_01_v4	392768	.	G	A	222	.	DP=41;VDB=4.570483e-02;AF1=1;AC1=2;DP4=0,0,18,23;MQ=60;FQ=-150	GT:PL:GQ	1/1:255,123,0:99
Tb927_01_v4	392773	.	C	T	222	.	DP=38;VDB=1.070462e-01;AF1=1;AC1=2;DP4=0,0,17,20;MQ=60;FQ=-138	GT:PL:GQ	1/1:255,111,0:99
Tb927_01_v4	392894	.	A	G	222	.	DP=50;VDB=3.304596e-01;AF1=1;AC1=2;DP4=0,0,18,32;MQ=60;FQ=-178	GT:PL:GQ	1/1:255,151,0:99
Tb927_01_v4	393111	.	T	C	222	.	DP=58;VDB=3.278239e-01;AF1=1;AC1=2;DP4=0,0,30,28;MQ=60;FQ=-202	GT:PL:GQ	1/1:255,175,0:99
Tb927_01_v4	393153	.	G	C	222	.	DP=43;VDB=3.169857e-01;AF1=1;AC1=2;DP4=0,0,21,22;MQ=60;FQ=-156	GT:PL:GQ	1/1:255,129,0:99
Tb927_01_v4	393265	.	T	A	222	.	DP=45;VDB=2.205551e-01;AF1=1;AC1=2;DP4=0,0,20,23;MQ=60;FQ=-156	GT:PL:GQ	1/1:255,129,0:99
Tb927_01_v4	393344	.	C	T	222	.	DP=37;VDB=1.555624e-01;AF1=1;AC1=2;DP4=0,0,14,22;MQ=60;FQ=-135	GT:PL:GQ	1/1:255,108,0:99
Tb927_01_v4	393426	.	G	T	222	.	DP=51;VDB=3.412464e-01;AF1=1;AC1=2;DP4=0,0,22,25;MQ=60;FQ=-168	GT:PL:GQ	1/1:255,141,0:99
Tb927_01_v4	393649	.	T	G	222	.	DP=44;VDB=3.084056e-01;AF1=1;AC1=2;DP4=0,0,18,26;MQ=60;FQ=-159	GT:PL:GQ	1/1:255,132,0:99
Tb927_01_v4	393742	.	C	T	16.9	.	DP=2;VDB=7.040000e-02;AF1=1;AC1=2;DP4=0,0,1,1;MQ=60;FQ=-33	GT:PL:GQ	1/1:48,6,0:10
Tb927_01_v4	393752	.	T	C	57	.	DP=3;VDB=2.845191e-02;AF1=1;AC1=2;DP4=0,0,3,0;MQ=60;FQ=-36	GT:PL:GQ	1/1:89,9,0:16
Tb927_01_v4	393768	.	G	A	222	.	DP=13;VDB=4.415096e-02;AF1=1;AC1=2;DP4=0,0,9,4;MQ=60;FQ=-66	GT:PL:GQ	1/1:255,39,0:75
Tb927_01_v4	393873	.	C	T	222	.	DP=29;VDB=2.776919e-01;AF1=1;AC1=2;DP4=0,0,13,16;MQ=60;FQ=-114	GT:PL:GQ	1/1:255,87,0:99
Tb927_01_v4	393888	.	A	G	222	.	DP=25;VDB=2.512988e-01;AF1=1;AC1=2;DP4=0,0,8,17;MQ=60;FQ=-102	GT:PL:GQ	1/1:255,75,0:99
Tb927_01_v4	393961	.	T	A	50	.	DP=9;VDB=4.034274e-02;AF1=1;AC1=2;DP4=0,0,1,2;MQ=60;FQ=-36	GT:PL:GQ	1/1:82,9,0:16
Tb927_01_v4	394140	.	G	A	222	.	DP=26;VDB=3.685018e-02;AF1=1;AC1=2;DP4=0,0,12,13;MQ=60;FQ=-102	GT:PL:GQ	1/1:255,75,0:99
Tb927_01_v4	394246	.	C	G	83	.	DP=31;VDB=8.171170e-02;RPB=1.582726e+00;AF1=0.5;AC1=1;DP4=12,12,2,5;MQ=60;FQ=86;PV4=0.41,1,1,1	GT:PL:GQ	0/1:113,0,255:99
Tb927_01_v4	394298	.	G	T	222	.	DP=24;VDB=6.260248e-02;AF1=1;AC1=2;DP4=0,0,14,9;MQ=60;FQ=-96	GT:PL:GQ	1/1:255,69,0:99
Tb927_01_v4	394328	.	G	A	222	.	DP=30;VDB=2.817369e-01;AF1=1;AC1=2;DP4=0,0,17,13;MQ=60;FQ=-117	GT:PL:GQ	1/1:255,90,0:99
Tb927_01_v4	394354	.	A	G	222	.	DP=28;VDB=4.689192e-02;AF1=1;AC1=2;DP4=0,0,15,13;MQ=60;FQ=-111	GT:PL:GQ	1/1:255,84,0:99
Tb927_01_v4	394591	.	C	T	222	.	DP=31;VDB=1.090136e-01;AF1=1;AC1=2;DP4=0,0,14,17;MQ=60;FQ=-120	GT:PL:GQ	1/1:255,93,0:99
Tb927_01_v4	394600	.	G	A	222	.	DP=27;VDB=2.567803e-01;AF1=1;AC1=2;DP4=0,0,13,12;MQ=60;FQ=-102	GT:PL:GQ	1/1:255,75,0:99
Tb927_01_v4	394652	.	G	A	222	.	DP=38;VDB=1.247790e-01;AF1=1;AC1=2;DP4=0,0,25,13;MQ=60;FQ=-141	GT:PL:GQ	1/1:255,114,0:99
Tb927_01_v4	394720	.	A	C	156	.	DP=44;VDB=1.147087e-01;RPB=-5.150819e-01;AF1=0.5;AC1=1;DP4=17,10,14,2;MQ=60;FQ=159;PV4=0.16,0.35,1,0.22	GT:PL:GQ	0/1:186,0,255:99
Tb927_01_v4	394787	.	C	T	225	.	DP=35;VDB=1.855438e-01;RPB=-2.475369e-01;AF1=0.5;AC1=1;DP4=11,6,7,11;MQ=60;FQ=224;PV4=0.18,0.49,1,0.48	GT:PL:GQ	0/1:255,0,253:99
Tb927_01_v4	395108	.	G	T	222	.	DP=34;VDB=2.924867e-01;AF1=1;AC1=2;DP4=0,0,21,13;MQ=60;FQ=-129	GT:PL:GQ	1/1:255,102,0:99
Tb927_01_v4	395153	.	T	C	142	.	DP=42;VDB=4.604910e-04;RPB=1.627826e+00;AF1=1;AC1=2;DP4=1,0,23,9;MQ=59;FQ=-109;PV4=1,1,0.43,1	GT:PL:GQ	1/1:175,82,0:99
Tb927_01_v4	395162	.	C	A	46	.	DP=45;VDB=2.536071e-02;AF1=1;AC1=2;DP4=0,0,6,2;MQ=60;FQ=-51	GT:PL:GQ	1/1:79,24,0:45
Tb927_01_v4	395163	.	G	A	46	.	DP=45;VDB=2.713817e-02;AF1=1;AC1=2;DP4=0,0,6,2;MQ=60;FQ=-51	GT:PL:GQ	1/1:79,24,0:45
Tb927_01_v4	395164	.	A	G	46	.	DP=15;VDB=2.713817e-02;AF1=1;AC1=2;DP4=0,0,6,2;MQ=60;FQ=-51	GT:PL:GQ	1/1:79,24,0:45
Tb927_01_v4	395210	.	T	C	222	.	DP=49;VDB=2.475904e-01;AF1=1;AC1=2;DP4=0,0,32,15;MQ=60;FQ=-168	GT:PL:GQ	1/1:255,141,0:99
Tb927_01_v4	395339	.	G	A	218	.	DP=43;VDB=1.640106e-01;RPB=8.321430e-01;AF1=0.5;AC1=1;DP4=13,13,10,7;MQ=60;FQ=220;PV4=0.76,1,1,0.23	GT:PL:GQ	0/1:248,0,255:99
Tb927_01_v4	395477	.	T	C	222	.	DP=50;VDB=1.983587e-01;AF1=1;AC1=2;DP4=0,0,31,19;MQ=60;FQ=-178	GT:PL:GQ	1/1:255,151,0:99
Tb927_01_v4	395574	.	A	G	222	.	DP=37;VDB=1.660369e-01;AF1=1;AC1=2;DP4=0,0,15,22;MQ=60;FQ=-138	GT:PL:GQ	1/1:255,111,0:99
Tb927_01_v4	395688	.	A	G	222	.	DP=49;VDB=3.632402e-01;AF1=1;AC1=2;DP4=0,0,18,31;MQ=60;FQ=-175	GT:PL:GQ	1/1:255,148,0:99
Tb927_01_v4	395958	.	A	G	225	.	DP=43;VDB=1.934323e-01;RPB=1.101048e+00;AF1=0.5;AC1=1;DP4=7,11,13,9;MQ=60;FQ=225;PV4=0.34,0.098,1,0.24	GT:PL:GQ	0/1:255,0,255:99
Tb927_01_v4	396022	.	C	G	222	.	DP=41;VDB=1.569236e-01;AF1=1;AC1=2;DP4=0,0,17,23;MQ=60;FQ=-147	GT:PL:GQ	1/1:255,120,0:99
Tb927_01_v4	396080	.	A	G	225	.	DP=42;VDB=1.109634e-01;RPB=1.534500e+00;AF1=0.5;AC1=1;DP4=16,5,12,9;MQ=60;FQ=225;PV4=0.33,0.17,1,1	GT:PL:GQ	0/1:255,0,255:99
Tb927_01_v4	396213	.	C	A	225	.	DP=40;VDB=1.904217e-01;RPB=-1.083359e-01;AF1=0.5;AC1=1;DP4=10,11,10,9;MQ=60;FQ=225;PV4=1,0.46,1,0.17	GT:PL:GQ	0/1:255,0,255:99
Tb927_01_v4	396311	.	C	T	222	.	DP=35;VDB=2.841835e-01;AF1=1;AC1=2;DP4=0,0,19,12;MQ=60;FQ=-120	GT:PL:GQ	1/1:255,93,0:99
Tb927_01_v4	396317	.	T	C	222	.	DP=39;VDB=2.579027e-01;AF1=1;AC1=2;DP4=0,0,26,12;MQ=60;FQ=-141	GT:PL:GQ	1/1:255,114,0:99
Tb927_01_v4	396456	.	A	C	222	.	DP=49;VDB=2.901308e-01;AF1=1;AC1=2;DP4=0,0,28,20;MQ=60;FQ=-171	GT:PL:GQ	1/1:255,144,0:99
Tb927_01_v4	396589	.	C	T	222	.	DP=41;VDB=4.774272e-02;AF1=1;AC1=2;DP4=0,0,23,17;MQ=60;FQ=-147	GT:PL:GQ	1/1:255,120,0:99
Tb927_01_v4	396931	.	C	T	126	.	DP=45;VDB=6.452877e-02;AF1=1;AC1=2;DP4=0,0,9,7;MQ=60;FQ=-75	GT:PL:GQ	1/1:159,48,0:93
Tb927_01_v4	397152	.	G	T	222	.	DP=47;VDB=1.217876e-01;AF1=1;AC1=2;DP4=0,0,24,22;MQ=60;FQ=-165	GT:PL:GQ	1/1:255,138,0:99
Tb927_01_v4	397459	.	A	G	222	.	DP=50;VDB=3.469772e-01;AF1=1;AC1=2;DP4=0,0,26,23;MQ=60;FQ=-175	GT:PL:GQ	1/1:255,148,0:99
Tb927_01_v4	397510	.	C	T	222	.	DP=45;VDB=2.895987e-01;AF1=1;AC1=2;DP4=0,0,24,21;MQ=60;FQ=-162	GT:PL:GQ	1/1:255,135,0:99
Tb927_01_v4	397525	.	G	A	222	.	DP=48;VDB=1.929021e-01;AF1=1;AC1=2;DP4=0,0,24,23;MQ=60;FQ=-168	GT:PL:GQ	1/1:255,141,0:99
Tb927_01_v4	397559	.	G	C	222	.	DP=42;VDB=1.405035e-01;AF1=1;AC1=2;DP4=0,0,28,14;MQ=60;FQ=-153	GT:PL:GQ	1/1:255,126,0:99
Tb927_01_v4	397573	.	T	A	222	.	DP=40;VDB=3.377797e-02;AF1=1;AC1=2;DP4=0,0,28,11;MQ=60;FQ=-144	GT:PL:GQ	1/1:255,117,0:99
Tb927_01_v4	397593	.	A	G	222	.	DP=41;VDB=9.976141e-02;AF1=1;AC1=2;DP4=0,0,30,11;MQ=60;FQ=-150	GT:PL:GQ	1/1:255,123,0:99
Tb927_01_v4	397747	.	A	G	222	.	DP=42;VDB=2.892429e-01;AF1=1;AC1=2;DP4=0,0,16,26;MQ=60;FQ=-153	GT:PL:GQ	1/1:255,126,0:99
Tb927_01_v4	397765	.	T	C	222	.	DP=48;VDB=1.587512e-01;AF1=1;AC1=2;DP4=0,0,18,30;MQ=60;FQ=-171	GT:PL:GQ	1/1:255,144,0:99
Tb927_01_v4	397807	.	G	A	222	.	DP=38;VDB=1.435344e-01;AF1=1;AC1=2;DP4=0,0,12,25;MQ=60;FQ=-138	GT:PL:GQ	1/1:255,111,0:99
Tb927_01_v4	397810	.	A	G	222	.	DP=38;VDB=1.249705e-01;AF1=1;AC1=2;DP4=0,0,12,25;MQ=60;FQ=-138	GT:PL:GQ	1/1:255,111,0:99
Tb927_01_v4	397867	.	G	C	222	.	DP=27;VDB=2.576350e-01;AF1=1;AC1=2;DP4=0,0,11,16;MQ=60;FQ=-108	GT:PL:GQ	1/1:255,81,0:99
Tb927_01_v4	397937	.	A	G	222	.	DP=39;VDB=2.907404e-01;AF1=1;AC1=2;DP4=0,0,16,23;MQ=60;FQ=-144	GT:PL:GQ	1/1:255,117,0:99
Tb927_01_v4	398032	.	A	T	222	.	DP=46;VDB=1.964466e-01;AF1=1;AC1=2;DP4=0,0,17,28;MQ=60;FQ=-162	GT:PL:GQ	1/1:255,135,0:99
Tb927_01_v4	398180	.	A	G	222	.	DP=27;VDB=7.408214e-02;AF1=1;AC1=2;DP4=0,0,15,12;MQ=60;FQ=-108	GT:PL:GQ	1/1:255,81,0:99
Tb927_01_v4	398247	.	G	A	222	.	DP=32;VDB=2.737412e-01;AF1=1;AC1=2;DP4=0,0,19,13;MQ=60;FQ=-123	GT:PL:GQ	1/1:255,96,0:99
Tb927_01_v4	398360	.	C	T	222	.	DP=49;VDB=3.067272e-01;AF1=1;AC1=2;DP4=0,0,23,24;MQ=60;FQ=-168	GT:PL:GQ	1/1:255,141,0:99
Tb927_01_v4	398368	.	C	T	222	.	DP=46;VDB=4.005021e-02;AF1=1;AC1=2;DP4=0,0,23,23;MQ=60;FQ=-165	GT:PL:GQ	1/1:255,138,0:99
Tb927_01_v4	398443	.	G	A	222	.	DP=27;VDB=2.512676e-01;AF1=1;AC1=2;DP4=0,0,12,15;MQ=60;FQ=-108	GT:PL:GQ	1/1:255,81,0:99
Tb927_01_v4	398460	.	C	G	222	.	DP=22;VDB=1.669860e-01;AF1=1;AC1=2;DP4=0,0,8,13;MQ=60;FQ=-90	GT:PL:GQ	1/1:255,63,0:99
Tb927_01_v4	398461	.	G	A	222	.	DP=22;VDB=1.841737e-01;AF1=1;AC1=2;DP4=0,0,8,13;MQ=60;FQ=-90	GT:PL:GQ	1/1:255,63,0:99
Tb927_01_v4	398547	.	A	G	154	.	DP=7;VDB=3.984350e-03;AF1=1;AC1=2;DP4=0,0,2,5;MQ=60;FQ=-48	GT:PL:GQ	1/1:187,21,0:39
Tb927_01_v4	398689	.	G	T	222	.	DP=36;VDB=2.588060e-01;AF1=1;AC1=2;DP4=0,0,20,16;MQ=60;FQ=-135	GT:PL:GQ	1/1:255,108,0:99
Tb927_01_v4	398692	.	G	A	222	.	DP=35;VDB=3.035484e-01;AF1=1;AC1=2;DP4=0,0,19,16;MQ=60;FQ=-132	GT:PL:GQ	1/1:255,105,0:99
Tb927_01_v4	398804	.	T	C	222	.	DP=41;VDB=1.917617e-01;AF1=1;AC1=2;DP4=0,0,20,21;MQ=60;FQ=-150	GT:PL:GQ	1/1:255,123,0:99
Tb927_01_v4	398984	.	A	T	222	.	DP=26;VDB=2.200984e-01;AF1=1;AC1=2;DP4=0,0,17,9;MQ=60;FQ=-105	GT:PL:GQ	1/1:255,78,0:99
Tb927_01_v4	399071	.	G	C	222	.	DP=29;VDB=1.377724e-01;AF1=1;AC1=2;DP4=0,0,15,14;MQ=60;FQ=-114	GT:PL:GQ	1/1:255,87,0:99
Tb927_01_v4	399079	.	G	A	222	.	DP=29;VDB=2.502215e-01;AF1=1;AC1=2;DP4=0,0,13,15;MQ=60;FQ=-111	GT:PL:GQ	1/1:255,84,0:99
Tb927_01_v4	399097	.	A	C	222	.	DP=35;VDB=2.517321e-01;AF1=1;AC1=2;DP4=0,0,14,20;MQ=60;FQ=-129	GT:PL:GQ	1/1:255,102,0:99
Tb927_01_v4	399199	.	G	A	222	.	DP=30;VDB=5.728934e-02;AF1=1;AC1=2;DP4=0,0,12,18;MQ=60;FQ=-117	GT:PL:GQ	1/1:255,90,0:99
Tb927_01_v4	399340	.	A	C	222	.	DP=44;VDB=2.907743e-01;AF1=1;AC1=2;DP4=0,0,25,18;MQ=60;FQ=-156	GT:PL:GQ	1/1:255,129,0:99
Tb927_01_v4	399344	.	A	G	222	.	DP=44;VDB=3.394282e-01;AF1=1;AC1=2;DP4=0,0,25,18;MQ=60;FQ=-156	GT:PL:GQ	1/1:255,129,0:99
Tb927_01_v4	399383	.	G	A	222	.	DP=28;VDB=4.048403e-02;AF1=1;AC1=2;DP4=0,0,10,18;MQ=60;FQ=-111	GT:PL:GQ	1/1:255,84,0:99
Tb927_01_v4	399410	.	G	T	206	.	DP=27;VDB=1.546982e-01;AF1=1;AC1=2;DP4=0,0,3,9;MQ=60;FQ=-63	GT:PL:GQ	1/1:239,36,0:69
Tb927_01_v4	399411	.	tg	.	7.61	.	INDEL;IS=4,0.153846;DP=26;VDB=6.240000e-02;AF1=1;AC1=2;DP4=0,0,1,1;MQ=60;FQ=-40.5	PL	32
Tb927_01_v4	399412	.	G	T	219	.	DP=23;VDB=1.196439e-01;AF1=1;AC1=2;DP4=0,0,3,9;MQ=60;FQ=-63	GT:PL:GQ	1/1:252,36,0:69
Tb927_01_v4	399414	.	G	T	21	.	DP=25;VDB=8.318789e-02;RPB=-8.486286e-01;AF1=0.5;AC1=1;DP4=2,9,0,3;MQ=60;FQ=24;PV4=1,1,1,1	GT:PL:GQ	0/1:51,0,180:54
Tb927_01_v4	399446	.	G	A	143	.	DP=14;VDB=1.665926e-01;AF1=1;AC1=2;DP4=0,0,0,14;MQ=60;FQ=-69	GT:PL:GQ	1/1:176,42,0:81
Tb927_01_v4	399476	.	A	C	51	.	DP=3;VDB=3.728401e-02;AF1=1;AC1=2;DP4=0,0,0,3;MQ=60;FQ=-36	GT:PL:GQ	1/1:83,9,0:16
Tb927_01_v4	399508	.	T	.	5.45	.	DP=1;AF1=1;AC1=2;DP4=0,0,1,0;MQ=60;FQ=-30	PL	26
Tb927_01_v4	399510	.	T	C	6.2	.	DP=1;AF1=1;AC1=2;DP4=0,0,1,0;MQ=60;FQ=-30	GT:PL:GQ	1/1:35,3,0:4
Tb927_01_v4	399515	.	G	A	118	.	DP=5;VDB=1.803553e-02;AF1=1;AC1=2;DP4=0,0,3,2;MQ=60;FQ=-42	GT:PL:GQ	1/1:151,15,0:27
Tb927_01_v4	399546	.	T	C	222	.	DP=21;VDB=1.002508e-01;AF1=1;AC1=2;DP4=0,0,13,8;MQ=60;FQ=-90	GT:PL:GQ	1/1:255,63,0:99
Tb927_01_v4	399553	.	T	C	222	.	DP=25;VDB=1.881839e-01;AF1=1;AC1=2;DP4=0,0,14,11;MQ=60;FQ=-102	GT:PL:GQ	1/1:255,75,0:99
Tb927_01_v4	399557	.	C	T	222	.	DP=27;VDB=4.188308e-02;AF1=1;AC1=2;DP4=0,0,14,11;MQ=60;FQ=-102	GT:PL:GQ	1/1:255,75,0:99
Tb927_01_v4	399602	.	T	C	222	.	DP=40;VDB=2.911817e-01;AF1=1;AC1=2;DP4=0,0,22,18;MQ=60;FQ=-147	GT:PL:GQ	1/1:255,120,0:99
Tb927_01_v4	400098	.	A	G	222	.	DP=54;VDB=1.928476e-01;AF1=1;AC1=2;DP4=0,0,29,25;MQ=60;FQ=-190	GT:PL:GQ	1/1:255,163,0:99
Tb927_01_v4	400806	.	G	A	222	.	DP=38;VDB=3.100780e-01;AF1=1;AC1=2;DP4=0,0,21,17;MQ=60;FQ=-141	GT:PL:GQ	1/1:255,114,0:99
Tb927_01_v4	400956	.	T	C	222	.	DP=49;VDB=3.168429e-01;AF1=1;AC1=2;DP4=0,0,25,24;MQ=60;FQ=-175	GT:PL:GQ	1/1:255,148,0:99
Tb927_01_v4	401001	.	C	T	222	.	DP=43;VDB=2.852690e-01;AF1=1;AC1=2;DP4=0,0,22,21;MQ=60;FQ=-156	GT:PL:GQ	1/1:255,129,0:99
Tb927_01_v4	401037	.	C	T	222	.	DP=44;VDB=1.829007e-01;AF1=1;AC1=2;DP4=0,0,24,18;MQ=60;FQ=-153	GT:PL:GQ	1/1:255,126,0:99
Tb927_01_v4	401889	.	T	C	222	.	DP=40;VDB=2.077122e-01;AF1=1;AC1=2;DP4=0,0,14,26;MQ=59;FQ=-147	GT:PL:GQ	1/1:255,120,0:99
Tb927_01_v4	401906	.	G	A	222	.	DP=44;VDB=2.981932e-01;AF1=1;AC1=2;DP4=0,0,16,27;MQ=59;FQ=-156	GT:PL:GQ	1/1:255,129,0:99
Tb927_01_v4	401911	.	T	C	222	.	DP=47;VDB=2.576415e-01;AF1=1;AC1=2;DP4=0,0,19,28;MQ=60;FQ=-168	GT:PL:GQ	1/1:255,141,0:99
Tb927_01_v4	401981	.	G	T	222	.	DP=48;VDB=3.369139e-01;AF1=1;AC1=2;DP4=0,0,27,19;MQ=60;FQ=-165	GT:PL:GQ	1/1:255,138,0:99
Tb927_01_v4	402177	.	A	G	222	.	DP=41;VDB=3.072435e-01;AF1=1;AC1=2;DP4=0,0,12,29;MQ=60;FQ=-150	GT:PL:GQ	1/1:255,123,0:99
Tb927_01_v4	402225	.	ca	c	75.5	.	INDEL;IS=17,0.548387;DP=31;VDB=1.798030e-01;AF1=0.5;AC1=1;DP4=2,8,2,7;MQ=60;FQ=78.5;PV4=1,0.13,1,1	GT:PL:GQ	0/1:113,0,148:99
Tb927_01_v4	402226	.	A	C	222	.	DP=14;VDB=1.248351e-01;AF1=1;AC1=2;DP4=0,0,3,11;MQ=60;FQ=-69	GT:PL:GQ	1/1:255,42,0:81
Tb927_01_v4	402293	.	C	T	222	.	DP=30;VDB=2.703446e-01;AF1=1;AC1=2;DP4=0,0,10,20;MQ=60;FQ=-117	GT:PL:GQ	1/1:255,90,0:99
Tb927_01_v4	402490	.	G	A	222	.	DP=47;VDB=2.765816e-01;AF1=1;AC1=2;DP4=0,0,22,25;MQ=60;FQ=-168	GT:PL:GQ	1/1:255,141,0:99
Tb927_01_v4	402491	.	C	T	222	.	DP=47;VDB=3.343997e-01;AF1=1;AC1=2;DP4=0,0,22,25;MQ=60;FQ=-168	GT:PL:GQ	1/1:255,141,0:99
Tb927_01_v4	402595	.	G	T	222	.	DP=39;VDB=3.131120e-01;AF1=1;AC1=2;DP4=0,0,17,22;MQ=60;FQ=-144	GT:PL:GQ	1/1:255,117,0:99
Tb927_01_v4	402618	.	T	A	222	.	DP=28;VDB=9.422329e-02;AF1=1;AC1=2;DP4=0,0,8,20;MQ=60;FQ=-111	GT:PL:GQ	1/1:255,84,0:99
Tb927_01_v4	402784	.	A	C	222	.	DP=34;VDB=4.893264e-02;AF1=1;AC1=2;DP4=0,0,10,24;MQ=60;FQ=-129	GT:PL:GQ	1/1:255,102,0:99
Tb927_01_v4	402826	.	T	A	222	.	DP=45;VDB=3.317851e-01;AF1=1;AC1=2;DP4=0,0,9,33;MQ=60;FQ=-153	GT:PL:GQ	1/1:255,126,0:99
Tb927_01_v4	402849	.	G	.	11.3	.	DP=47;AF1=1;AC1=2;DP4=0,0,0,1;MQ=60;FQ=-30	PL	19
Tb927_01_v4	402933	.	G	A	222	.	DP=31;VDB=1.510627e-03;AF1=1;AC1=2;DP4=0,0,16,14;MQ=58;FQ=-117	GT:PL:GQ	1/1:255,90,0:99
Tb927_01_v4	403002	.	G	.	13.2	.	DP=1;AF1=1;AC1=2;DP4=0,0,1,0;MQ=60;FQ=-30.1	PL	17
Tb927_01_v4	403012	.	T	G	35.8	.	DP=2;VDB=6.880000e-02;AF1=1;AC1=2;DP4=0,0,2,0;MQ=60;FQ=-33	GT:PL:GQ	1/1:67,6,0:10
Tb927_01_v4	403038	.	A	G	219	.	DP=13;VDB=1.556693e-01;AF1=1;AC1=2;DP4=0,0,10,3;MQ=60;FQ=-66	GT:PL:GQ	1/1:252,39,0:75
Tb927_01_v4	403054	.	T	C	222	.	DP=27;VDB=1.283235e-01;AF1=1;AC1=2;DP4=0,0,16,11;MQ=60;FQ=-108	GT:PL:GQ	1/1:255,81,0:99
Tb927_01_v4	403061	.	T	C	222	.	DP=29;VDB=2.417138e-01;AF1=1;AC1=2;DP4=0,0,16,13;MQ=60;FQ=-114	GT:PL:GQ	1/1:255,87,0:99
Tb927_01_v4	403063	.	A	G	222	.	DP=29;VDB=1.644853e-01;AF1=1;AC1=2;DP4=0,0,16,13;MQ=60;FQ=-114	GT:PL:GQ	1/1:255,87,0:99
Tb927_01_v4	403119	.	C	T	222	.	DP=37;VDB=2.005445e-01;AF1=1;AC1=2;DP4=0,0,21,16;MQ=60;FQ=-138	GT:PL:GQ	1/1:255,111,0:99
Tb927_01_v4	403191	.	C	T	222	.	DP=37;VDB=2.768820e-01;AF1=1;AC1=2;DP4=0,0,24,13;MQ=60;FQ=-138	GT:PL:GQ	1/1:255,111,0:99
Tb927_01_v4	403212	.	A	G	222	.	DP=47;VDB=2.660916e-01;AF1=1;AC1=2;DP4=0,0,30,16;MQ=60;FQ=-165	GT:PL:GQ	1/1:255,138,0:99
Tb927_01_v4	403260	.	G	A	222	.	DP=34;VDB=1.846002e-01;AF1=1;AC1=2;DP4=0,0,16,17;MQ=60;FQ=-126	GT:PL:GQ	1/1:255,99,0:99
Tb927_01_v4	403282	.	tg	t	187	.	INDEL;IS=16,0.761905;DP=21;VDB=1.665555e-01;AF1=1;AC1=2;DP4=0,0,4,10;MQ=60;FQ=-76.5	GT:PL:GQ	1/1:228,42,0:81
Tb927_01_v4	403283	.	G	T	37.8	.	DP=5;VDB=5.120000e-02;AF1=1;AC1=2;DP4=0,0,0,2;MQ=60;FQ=-33	GT:PL:GQ	1/1:69,6,0:10
Tb927_01_v4	403291	.	A	C	222	.	DP=22;VDB=1.972986e-01;AF1=1;AC1=2;DP4=0,0,6,15;MQ=60;FQ=-90	GT:PL:GQ	1/1:255,63,0:99
Tb927_01_v4	403310	.	C	T	222	.	DP=22;VDB=1.779187e-01;AF1=1;AC1=2;DP4=0,0,11,10;MQ=60;FQ=-90	GT:PL:GQ	1/1:255,63,0:99
Tb927_01_v4	403366	.	T	C	222	.	DP=37;VDB=1.247743e-01;AF1=1;AC1=2;DP4=0,0,18,19;MQ=60;FQ=-138	GT:PL:GQ	1/1:255,111,0:99
Tb927_01_v4	403415	.	a	.	53.5	.	INDEL;IS=2,0.068966;DP=29;VDB=1.792680e-01;AF1=0;AC1=0;DP4=5,12,1,1;MQ=60;FQ=-50.5;PV4=1,0.4,1,1	PL	0
Tb927_01_v4	403415	.	A	T	222	.	DP=29;VDB=1.907011e-01;AF1=1;AC1=2;DP4=0,0,10,13;MQ=60;FQ=-96	GT:PL:GQ	1/1:255,69,0:99
Tb927_01_v4	403463	.	A	G	222	.	DP=31;VDB=2.317678e-01;AF1=1;AC1=2;DP4=0,0,19,10;MQ=60;FQ=-114	GT:PL:GQ	1/1:255,87,0:99
Tb927_01_v4	403471	.	A	T	222	.	DP=30;VDB=2.716117e-01;AF1=1;AC1=2;DP4=0,0,19,9;MQ=60;FQ=-111	GT:PL:GQ	1/1:255,84,0:99
Tb927_01_v4	403484	.	T	C	222	.	DP=30;VDB=2.424486e-01;AF1=1;AC1=2;DP4=0,0,17,12;MQ=60;FQ=-114	GT:PL:GQ	1/1:255,87,0:99
Tb927_01_v4	403515	.	A	G	222	.	DP=33;VDB=2.967290e-01;AF1=1;AC1=2;DP4=0,0,20,13;MQ=60;FQ=-126	GT:PL:GQ	1/1:255,99,0:99
Tb927_01_v4	403522	.	C	T	222	.	DP=30;VDB=2.521984e-01;AF1=1;AC1=2;DP4=0,0,18,12;MQ=60;FQ=-117	GT:PL:GQ	1/1:255,90,0:99
Tb927_01_v4	403533	.	G	A	222	.	DP=32;VDB=1.823428e-01;AF1=1;AC1=2;DP4=0,0,19,12;MQ=60;FQ=-120	GT:PL:GQ	1/1:255,93,0:99
Tb927_01_v4	403536	.	A	G	222	.	DP=34;VDB=6.363928e-02;AF1=1;AC1=2;DP4=0,0,19,12;MQ=60;FQ=-120	GT:PL:GQ	1/1:255,93,0:99
Tb927_01_v4	403678	.	T	G	222	.	DP=34;VDB=1.202947e-01;AF1=1;AC1=2;DP4=0,0,21,13;MQ=60;FQ=-129	GT:PL:GQ	1/1:255,102,0:99
Tb927_01_v4	403855	.	T	C	222	.	DP=32;VDB=2.920997e-01;AF1=1;AC1=2;DP4=0,0,13,19;MQ=60;FQ=-123	GT:PL:GQ	1/1:255,96,0:99
Tb927_01_v4	403994	.	A	G	222	.	DP=45;VDB=5.437282e-02;AF1=1;AC1=2;DP4=0,0,25,20;MQ=60;FQ=-162	GT:PL:GQ	1/1:255,135,0:99
Tb927_01_v4	404224	.	T	C	222	.	DP=42;VDB=3.258862e-01;AF1=1;AC1=2;DP4=0,0,15,25;MQ=60;FQ=-147	GT:PL:GQ	1/1:255,120,0:99
Tb927_01_v4	404395	.	C	T	222	.	DP=35;VDB=1.868823e-01;AF1=1;AC1=2;DP4=0,0,9,25;MQ=60;FQ=-129	GT:PL:GQ	1/1:255,102,0:99
Tb927_01_v4	404401	.	C	A	222	.	DP=38;VDB=2.837178e-01;AF1=1;AC1=2;DP4=0,0,10,27;MQ=60;FQ=-138	GT:PL:GQ	1/1:255,111,0:99
Tb927_01_v4	404685	.	A	T	80	.	DP=14;VDB=5.315467e-02;AF1=1;AC1=2;DP4=0,0,1,7;MQ=60;FQ=-51	GT:PL:GQ	1/1:113,24,0:45
Tb927_01_v4	404823	.	A	G	222	.	DP=24;VDB=6.720814e-02;AF1=1;AC1=2;DP4=0,0,19,4;MQ=60;FQ=-96	GT:PL:GQ	1/1:255,69,0:99
Tb927_01_v4	404864	.	T	C	222	.	DP=24;VDB=3.687538e-02;AF1=1;AC1=2;DP4=0,0,16,8;MQ=60;FQ=-99	GT:PL:GQ	1/1:255,72,0:99
Tb927_01_v4	404904	.	G	A	222	.	DP=17;VDB=1.758405e-01;AF1=1;AC1=2;DP4=0,0,9,8;MQ=60;FQ=-78	GT:PL:GQ	1/1:255,51,0:99
Tb927_01_v4	404992	.	C	T	222	.	DP=25;VDB=2.518682e-01;AF1=1;AC1=2;DP4=0,0,17,7;MQ=60;FQ=-99	GT:PL:GQ	1/1:255,72,0:99
Tb927_01_v4	405165	.	C	.	28.2	.	DP=26;;AC1=2;FQ=-30	PL	0
Tb927_01_v4	405165	.	c	.	35.8	.	INDEL;IS=22,0.846154;DP=26;VDB=1.585943e-01;AF1=0;AC1=2;DP4=0,0,12,10;MQ=60;FQ=-37.5	PL	255
Tb927_01_v4	405278	.	C	A	222	.	DP=25;VDB=2.313862e-01;AF1=1;AC1=2;DP4=0,0,11,14;MQ=60;FQ=-102	GT:PL:GQ	1/1:255,75,0:99
Tb927_01_v4	405281	.	T	A	222	.	DP=24;VDB=2.514108e-01;AF1=1;AC1=2;DP4=0,0,10,14;MQ=60;FQ=-99	GT:PL:GQ	1/1:255,72,0:99
Tb927_01_v4	405304	.	T	C	222	.	DP=21;VDB=7.080797e-02;AF1=1;AC1=2;DP4=0,0,10,10;MQ=60;FQ=-87	GT:PL:GQ	1/1:255,60,0:99
Tb927_01_v4	405346	.	A	C	168	.	DP=8;VDB=3.723926e-02;AF1=1;AC1=2;DP4=0,0,6,2;MQ=60;FQ=-51	GT:PL:GQ	1/1:201,24,0:45
Tb927_01_v4	405384	.	T	.	39	.	DP=12;AF1=0;AC1=0;DP4=2,1,0,0;MQ=60;FQ=-36	PL	0
Tb927_01_v4	405458	.	C	T	222	.	DP=34;VDB=2.819500e-01;AF1=1;AC1=2;DP4=0,0,18,15;MQ=60;FQ=-126	GT:PL:GQ	1/1:255,99,0:99
Tb927_01_v4	405480	.	C	T	222	.	DP=37;VDB=1.756878e-01;AF1=1;AC1=2;DP4=0,0,20,15;MQ=60;FQ=-132	GT:PL:GQ	1/1:255,105,0:99
Tb927_01_v4	405964	.	G	A	221	.	DP=30;VDB=1.710333e-01;RPB=1.742079e+00;AF1=0.5;AC1=1;DP4=7,8,8,7;MQ=60;FQ=222;PV4=1,0.25,1,0.38	GT:PL:GQ	0/1:251,0,253:99
Tb927_01_v4	406179	.	T	G	222	.	DP=32;VDB=2.041277e-01;AF1=1;AC1=2;DP4=0,0,10,22;MQ=60;FQ=-123	GT:PL:GQ	1/1:255,96,0:99
Tb927_01_v4	406230	.	T	C	222	.	DP=36;VDB=7.534885e-02;AF1=1;AC1=2;DP4=0,0,12,23;MQ=60;FQ=-132	GT:PL:GQ	1/1:255,105,0:99
Tb927_01_v4	406403	.	T	G	222	.	DP=53;VDB=3.684889e-01;AF1=1;AC1=2;DP4=0,0,28,25;MQ=60;FQ=-187	GT:PL:GQ	1/1:255,160,0:99
Tb927_01_v4	406541	.	T	C	222	.	DP=39;VDB=3.224145e-01;AF1=1;AC1=2;DP4=0,0,19,20;MQ=60;FQ=-144	GT:PL:GQ	1/1:255,117,0:99
Tb927_01_v4	406646	.	A	G	222	.	DP=45;VDB=3.293011e-01;AF1=1;AC1=2;DP4=0,0,22,23;MQ=60;FQ=-162	GT:PL:GQ	1/1:255,135,0:99
Tb927_01_v4	406742	.	G	A	222	.	DP=41;VDB=2.790208e-01;AF1=1;AC1=2;DP4=0,0,22,18;MQ=60;FQ=-147	GT:PL:GQ	1/1:255,120,0:99
Tb927_01_v4	406803	.	C	T	222	.	DP=50;VDB=2.167482e-01;AF1=1;AC1=2;DP4=0,0,29,19;MQ=60;FQ=-171	GT:PL:GQ	1/1:255,144,0:99
Tb927_01_v4	407220	.	A	G	222	.	DP=43;VDB=3.400050e-01;AF1=1;AC1=2;DP4=0,0,19,24;MQ=60;FQ=-156	GT:PL:GQ	1/1:255,129,0:99
Tb927_01_v4	407243	.	G	A	222	.	DP=44;VDB=2.386604e-01;AF1=1;AC1=2;DP4=0,0,23,21;MQ=60;FQ=-159	GT:PL:GQ	1/1:255,132,0:99
Tb927_01_v4	407256	.	T	G	222	.	DP=47;VDB=3.458651e-01;AF1=1;AC1=2;DP4=0,0,26,20;MQ=60;FQ=-165	GT:PL:GQ	1/1:255,138,0:99
Tb927_01_v4	407402	.	C	T	222	.	DP=50;VDB=3.420919e-01;AF1=1;AC1=2;DP4=0,0,25,25;MQ=60;FQ=-178	GT:PL:GQ	1/1:255,151,0:99
Tb927_01_v4	407510	.	T	C	222	.	DP=42;VDB=3.084811e-01;AF1=1;AC1=2;DP4=0,0,21,20;MQ=60;FQ=-150	GT:PL:GQ	1/1:255,123,0:99
Tb927_01_v4	407573	.	T	C	222	.	DP=33;VDB=1.313709e-01;AF1=1;AC1=2;DP4=0,0,15,17;MQ=60;FQ=-123	GT:PL:GQ	1/1:255,96,0:99
Tb927_01_v4	407920	.	T	G	222	.	DP=40;VDB=3.273315e-01;AF1=1;AC1=2;DP4=0,0,25,15;MQ=60;FQ=-147	GT:PL:GQ	1/1:255,120,0:99
Tb927_01_v4	408285	.	G	A	222	.	DP=35;VDB=2.973585e-01;AF1=1;AC1=2;DP4=0,0,20,14;MQ=60;FQ=-129	GT:PL:GQ	1/1:255,102,0:99
Tb927_01_v4	408407	.	C	T	222	.	DP=41;VDB=2.313431e-01;AF1=1;AC1=2;DP4=0,0,19,22;MQ=60;FQ=-150	GT:PL:GQ	1/1:255,123,0:99
Tb927_01_v4	408672	.	G	A	225	.	DP=48;VDB=2.145055e-01;RPB=1.066004e-02;AF1=0.5;AC1=1;DP4=14,8,9,16;MQ=60;FQ=225;PV4=0.082,0.045,1,1	GT:PL:GQ	0/1:255,0,255:99
Tb927_01_v4	409454	.	C	T	222	.	DP=44;VDB=3.375161e-01;AF1=1;AC1=2;DP4=0,0,20,23;MQ=60;FQ=-156	GT:PL:GQ	1/1:255,129,0:99
Tb927_01_v4	409585	.	T	C	222	.	DP=46;VDB=2.146131e-01;AF1=1;AC1=2;DP4=0,0,12,33;MQ=60;FQ=-162	GT:PL:GQ	1/1:255,135,0:99
Tb927_01_v4	409661	.	G	T	222	.	DP=53;VDB=3.701544e-01;AF1=1;AC1=2;DP4=0,0,24,29;MQ=60;FQ=-187	GT:PL:GQ	1/1:255,160,0:99
Tb927_01_v4	409939	.	C	T	222	.	DP=42;VDB=8.536435e-02;AF1=1;AC1=2;DP4=0,0,21,20;MQ=60;FQ=-150	GT:PL:GQ	1/1:255,123,0:99
Tb927_01_v4	409985	.	G	A	222	.	DP=35;VDB=7.445607e-02;AF1=1;AC1=2;DP4=0,0,15,18;MQ=60;FQ=-126	GT:PL:GQ	1/1:255,99,0:99
Tb927_01_v4	410106	.	C	T	222	.	DP=37;VDB=1.021205e-01;AF1=1;AC1=2;DP4=0,0,17,19;MQ=60;FQ=-135	GT:PL:GQ	1/1:255,108,0:99
Tb927_01_v4	410150	.	T	A	222	.	DP=38;VDB=3.184476e-01;AF1=1;AC1=2;DP4=0,0,21,17;MQ=60;FQ=-141	GT:PL:GQ	1/1:255,114,0:99
Tb927_01_v4	410334	.	T	A	222	.	DP=59;VDB=3.600073e-01;AF1=1;AC1=2;DP4=0,0,33,24;MQ=60;FQ=-199	GT:PL:GQ	1/1:255,172,0:99
Tb927_01_v4	410354	.	A	G	222	.	DP=69;VDB=4.180452e-01;RPB=-9.007465e-01;AF1=1;AC1=2;DP4=1,0,46,19;MQ=60;FQ=-197;PV4=1,1,1,0.23	GT:PL:GQ	1/1:255,170,0:99
Tb927_01_v4	410379	.	A	G	222	.	DP=59;VDB=5.793022e-02;AF1=1;AC1=2;DP4=0,0,43,15;MQ=60;FQ=-202	GT:PL:GQ	1/1:255,175,0:99
Tb927_01_v4	410401	.	T	G	222	.	DP=56;VDB=3.883754e-01;AF1=1;AC1=2;DP4=0,0,38,18;MQ=60;FQ=-196	GT:PL:GQ	1/1:255,169,0:99
Tb927_01_v4	410426	.	G	A	222	.	DP=45;VDB=3.025625e-01;AF1=1;AC1=2;DP4=0,0,24,21;MQ=60;FQ=-162	GT:PL:GQ	1/1:255,135,0:99
Tb927_01_v4	410454	.	G	C	222	.	DP=35;VDB=1.134253e-01;AF1=1;AC1=2;DP4=0,0,13,22;MQ=60;FQ=-132	GT:PL:GQ	1/1:255,105,0:99
Tb927_01_v4	410530	.	G	A	222	.	DP=42;VDB=3.317851e-01;AF1=1;AC1=2;DP4=0,0,26,16;MQ=59;FQ=-153	GT:PL:GQ	1/1:255,126,0:99
Tb927_01_v4	410583	.	G	T	222	.	DP=51;VDB=7.620869e-02;AF1=1;AC1=2;DP4=0,0,24,27;MQ=60;FQ=-181	GT:PL:GQ	1/1:255,154,0:99
Tb927_01_v4	410625	.	T	C	222	.	DP=42;VDB=2.298254e-02;AF1=1;AC1=2;DP4=0,0,15,27;MQ=60;FQ=-153	GT:PL:GQ	1/1:255,126,0:99
Tb927_01_v4	410681	.	C	T	222	.	DP=37;VDB=2.550465e-01;AF1=1;AC1=2;DP4=0,0,18,16;MQ=60;FQ=-129	GT:PL:GQ	1/1:255,102,0:99
Tb927_01_v4	410754	.	G	A	222	.	DP=52;VDB=3.503088e-01;AF1=1;AC1=2;DP4=0,0,23,29;MQ=60;FQ=-184	GT:PL:GQ	1/1:255,157,0:99
Tb927_01_v4	410759	.	G	A	222	.	DP=54;VDB=1.928472e-01;AF1=1;AC1=2;DP4=0,0,23,31;MQ=60;FQ=-190	GT:PL:GQ	1/1:255,163,0:99
Tb927_01_v4	410821	.	C	T	222	.	DP=62;VDB=4.081495e-01;AF1=1;AC1=2;DP4=0,0,25,37;MQ=60;FQ=-214	GT:PL:GQ	1/1:255,187,0:99
Tb927_01_v4	410826	.	C	T	222	.	DP=64;VDB=3.730253e-01;AF1=1;AC1=2;DP4=0,0,26,38;MQ=60;FQ=-220	GT:PL:GQ	1/1:255,193,0:99
Tb927_01_v4	410933	.	C	T	222	.	DP=51;VDB=1.468867e-01;AF1=1;AC1=2;DP4=0,0,30,21;MQ=60;FQ=-181	GT:PL:GQ	1/1:255,154,0:99
Tb927_01_v4	411060	.	C	T	222	.	DP=55;VDB=2.280550e-01;AF1=1;AC1=2;DP4=0,0,23,32;MQ=60;FQ=-193	GT:PL:GQ	1/1:255,166,0:99
Tb927_01_v4	411186	.	T	C	222	.	DP=42;VDB=9.154542e-02;AF1=1;AC1=2;DP4=0,0,20,22;MQ=60;FQ=-153	GT:PL:GQ	1/1:255,126,0:99
Tb927_01_v4	411288	.	C	T	222	.	DP=46;VDB=2.527701e-01;AF1=1;AC1=2;DP4=0,0,24,21;MQ=60;FQ=-162	GT:PL:GQ	1/1:255,135,0:99
Tb927_01_v4	411334	.	G	A	222	.	DP=37;VDB=2.914197e-01;AF1=1;AC1=2;DP4=0,0,20,12;MQ=60;FQ=-123	GT:PL:GQ	1/1:255,96,0:99
Tb927_01_v4	411335	.	G	C	222	.	DP=38;VDB=2.908478e-01;AF1=1;AC1=2;DP4=0,0,20,12;MQ=60;FQ=-123	GT:PL:GQ	1/1:255,96,0:99
Tb927_01_v4	411350	.	A	G	222	.	DP=37;VDB=1.993369e-01;AF1=1;AC1=2;DP4=0,0,23,14;MQ=60;FQ=-138	GT:PL:GQ	1/1:255,111,0:99
Tb927_01_v4	411359	.	G	A	222	.	DP=39;VDB=3.067938e-01;AF1=1;AC1=2;DP4=0,0,22,16;MQ=60;FQ=-141	GT:PL:GQ	1/1:255,114,0:99
Tb927_01_v4	411637	.	A	G	222	.	DP=47;VDB=3.055055e-01;AF1=1;AC1=2;DP4=0,0,24,23;MQ=60;FQ=-168	GT:PL:GQ	1/1:255,141,0:99
Tb927_01_v4	411698	.	A	G	222	.	DP=44;VDB=3.398144e-01;AF1=1;AC1=2;DP4=0,0,22,21;MQ=60;FQ=-156	GT:PL:GQ	1/1:255,129,0:99
Tb927_01_v4	411743	.	C	G	222	.	DP=37;VDB=3.000781e-01;AF1=1;AC1=2;DP4=0,0,19,17;MQ=60;FQ=-135	GT:PL:GQ	1/1:255,108,0:99
Tb927_01_v4	412224	.	G	C	222	.	DP=37;VDB=4.806313e-03;AF1=1;AC1=2;DP4=0,0,19,17;MQ=60;FQ=-135	GT:PL:GQ	1/1:255,108,0:99
Tb927_01_v4	412271	.	C	G	222	.	DP=45;VDB=3.469078e-01;AF1=1;AC1=2;DP4=0,0,24,21;MQ=60;FQ=-162	GT:PL:GQ	1/1:255,135,0:99
Tb927_01_v4	412434	.	C	T	222	.	DP=38;VDB=3.011323e-01;AF1=1;AC1=2;DP4=0,0,23,12;MQ=60;FQ=-132	GT:PL:GQ	1/1:255,105,0:99
Tb927_01_v4	412686	.	G	T	222	.	DP=39;VDB=1.015062e-01;AF1=1;AC1=2;DP4=0,0,20,19;MQ=60;FQ=-144	GT:PL:GQ	1/1:255,117,0:99
Tb927_01_v4	412715	.	G	A	222	.	DP=40;VDB=3.036090e-01;AF1=1;AC1=2;DP4=0,0,20,20;MQ=60;FQ=-147	GT:PL:GQ	1/1:255,120,0:99
Tb927_01_v4	412761	.	G	A	222	.	DP=39;VDB=2.988196e-01;AF1=1;AC1=2;DP4=0,0,16,22;MQ=60;FQ=-141	GT:PL:GQ	1/1:255,114,0:99
Tb927_01_v4	412853	.	A	G	222	.	DP=53;VDB=3.714064e-01;AF1=1;AC1=2;DP4=0,0,29,23;MQ=60;FQ=-184	GT:PL:GQ	1/1:255,157,0:99
Tb927_01_v4	412879	.	G	A	222	.	DP=47;VDB=4.077926e-03;AF1=1;AC1=2;DP4=0,0,20,27;MQ=60;FQ=-168	GT:PL:GQ	1/1:255,141,0:99
Tb927_01_v4	413136	.	C	T	222	.	DP=41;VDB=3.067646e-01;AF1=1;AC1=2;DP4=0,0,16,25;MQ=60;FQ=-150	GT:PL:GQ	1/1:255,123,0:99
Tb927_01_v4	413262	.	A	G	222	.	DP=62;VDB=1.401845e-01;AF1=1;AC1=2;DP4=0,0,29,32;MQ=60;FQ=-211	GT:PL:GQ	1/1:255,184,0:99
Tb927_01_v4	413366	.	T	C	222	.	DP=60;VDB=3.939448e-01;AF1=1;AC1=2;DP4=0,0,35,25;MQ=60;FQ=-208	GT:PL:GQ	1/1:255,181,0:99
Tb927_01_v4	413515	.	A	G	222	.	DP=38;VDB=1.571011e-01;AF1=1;AC1=2;DP4=0,0,21,15;MQ=60;FQ=-135	GT:PL:GQ	1/1:255,108,0:99
Tb927_01_v4	413523	.	C	T	222	.	DP=42;VDB=1.910156e-01;AF1=1;AC1=2;DP4=0,0,21,21;MQ=60;FQ=-153	GT:PL:GQ	1/1:255,126,0:99
Tb927_01_v4	413986	.	ag	.	129	.	INDEL;IS=1,0.022727;DP=44;VDB=3.163038e-01;AF1=0;AC1=0;DP4=17,21,1,0;MQ=60;FQ=-126;PV4=0.46,0.00024,1,0.0055	PL	0
Tb927_01_v4	413987	.	G	A	222	.	DP=42;VDB=3.195816e-01;AF1=1;AC1=2;DP4=0,0,19,22;MQ=60;FQ=-150	GT:PL:GQ	1/1:255,123,0:99
Tb927_01_v4	414069	.	G	A	222	.	DP=49;VDB=3.294989e-01;AF1=1;AC1=2;DP4=0,0,23,26;MQ=60;FQ=-175	GT:PL:GQ	1/1:255,148,0:99
Tb927_01_v4	414144	.	T	C	196	.	DP=29;VDB=9.225643e-02;RPB=1.995307e+00;AF1=0.5;AC1=1;DP4=6,10,8,5;MQ=60;FQ=199;PV4=0.27,0.07,1,0.38	GT:PL:GQ	0/1:226,0,255:99
Tb927_01_v4	414258	.	C	A	222	.	DP=30;VDB=1.478569e-01;AF1=1;AC1=2;DP4=0,0,19,10;MQ=60;FQ=-114	GT:PL:GQ	1/1:255,87,0:99
Tb927_01_v4	414265	.	A	G	222	.	DP=32;VDB=2.843097e-01;AF1=1;AC1=2;DP4=0,0,19,12;MQ=60;FQ=-120	GT:PL:GQ	1/1:255,93,0:99
Tb927_01_v4	414341	.	G	A	222	.	DP=51;VDB=3.405479e-01;AF1=1;AC1=2;DP4=0,0,27,23;MQ=60;FQ=-178	GT:PL:GQ	1/1:255,151,0:99
Tb927_01_v4	415024	.	A	G	222	.	DP=44;VDB=2.592710e-01;AF1=1;AC1=2;DP4=0,0,20,23;MQ=60;FQ=-156	GT:PL:GQ	1/1:255,129,0:99
Tb927_01_v4	415128	.	G	A	222	.	DP=41;VDB=2.428777e-01;AF1=1;AC1=2;DP4=0,0,18,23;MQ=59;FQ=-150	GT:PL:GQ	1/1:255,123,0:99
Tb927_01_v4	415200	.	A	G	222	.	DP=20;VDB=1.895048e-01;AF1=1;AC1=2;DP4=0,0,16,4;MQ=60;FQ=-87	GT:PL:GQ	1/1:255,60,0:99
Tb927_01_v4	415203	.	C	G	222	.	DP=22;VDB=2.052767e-01;AF1=1;AC1=2;DP4=0,0,17,5;MQ=60;FQ=-93	GT:PL:GQ	1/1:255,66,0:99
Tb927_01_v4	415210	.	G	C	222	.	DP=27;VDB=1.875422e-01;AF1=1;AC1=2;DP4=0,0,21,6;MQ=60;FQ=-108	GT:PL:GQ	1/1:255,81,0:99
Tb927_01_v4	415212	.	T	A	149	.	DP=27;VDB=6.036526e-02;RPB=-3.281534e+00;AF1=0.5;AC1=1;DP4=12,4,9,2;MQ=60;FQ=152;PV4=1,1,1,0.015	GT:PL:GQ	0/1:179,0,238:99
Tb927_01_v4	415293	.	G	A	222	.	DP=46;VDB=5.191791e-02;AF1=1;AC1=2;DP4=0,0,22,24;MQ=60;FQ=-165	GT:PL:GQ	1/1:255,138,0:99
Tb927_01_v4	415440	.	C	T	222	.	DP=63;VDB=1.153075e-01;AF1=1;AC1=2;DP4=0,0,39,20;MQ=60;FQ=-205	GT:PL:GQ	1/1:255,178,0:99
Tb927_01_v4	415524	.	C	A	225	.	DP=40;VDB=2.001768e-01;RPB=2.572977e+00;AF1=0.5;AC1=1;DP4=7,12,13,8;MQ=60;FQ=225;PV4=0.2,0.19,1,1	GT:PL:GQ	0/1:255,0,255:99
Tb927_01_v4	415675	.	T	G	222	.	DP=43;VDB=1.702685e-01;AF1=1;AC1=2;DP4=0,0,18,25;MQ=60;FQ=-156	GT:PL:GQ	1/1:255,129,0:99
Tb927_01_v4	415696	.	A	G	222	.	DP=45;VDB=4.974076e-02;AF1=1;AC1=2;DP4=0,0,19,26;MQ=60;FQ=-162	GT:PL:GQ	1/1:255,135,0:99
Tb927_01_v4	415714	.	A	G	222	.	DP=40;VDB=3.231033e-01;AF1=1;AC1=2;DP4=0,0,19,20;MQ=60;FQ=-144	GT:PL:GQ	1/1:255,117,0:99
Tb927_01_v4	415834	.	C	T	225	.	DP=44;VDB=1.846444e-01;RPB=-1.232086e+00;AF1=0.5;AC1=1;DP4=8,17,8,11;MQ=60;FQ=225;PV4=0.54,0.47,1,1	GT:PL:GQ	0/1:255,0,255:99
Tb927_01_v4	415852	.	G	A	225	.	DP=52;VDB=2.313619e-01;RPB=-1.032160e+00;AF1=0.5;AC1=1;DP4=7,13,13,18;MQ=60;FQ=225;PV4=0.77,0.01,1,0.0081	GT:PL:GQ	0/1:255,0,255:99
Tb927_01_v4	415885	.	A	G	225	.	DP=50;VDB=2.065682e-01;RPB=1.167914e-01;AF1=0.5;AC1=1;DP4=13,14,7,16;MQ=60;FQ=225;PV4=0.25,0.06,1,0.29	GT:PL:GQ	0/1:255,0,255:99
Tb927_01_v4	415888	.	A	G	222	.	DP=50;VDB=2.444950e-01;AF1=1;AC1=2;DP4=0,0,20,30;MQ=60;FQ=-178	GT:PL:GQ	1/1:255,151,0:99
Tb927_01_v4	416110	.	C	T	222	.	DP=67;VDB=3.625889e-01;AF1=1;AC1=2;DP4=0,0,36,27;MQ=60;FQ=-217	GT:PL:GQ	1/1:255,190,0:99
Tb927_01_v4	416452	.	C	T	216	.	DP=52;VDB=1.723147e-01;RPB=3.334865e-01;AF1=0.5;AC1=1;DP4=18,14,10,8;MQ=60;FQ=219;PV4=1,1,1,1	GT:PL:GQ	0/1:246,0,255:99
Tb927_01_v4	416914	.	C	A	222	.	DP=45;VDB=2.572369e-01;AF1=1;AC1=2;DP4=0,0,20,24;MQ=60;FQ=-159	GT:PL:GQ	1/1:255,132,0:99
Tb927_01_v4	417030	.	T	C	225	.	DP=37;VDB=1.592730e-01;RPB=1.057665e+00;AF1=0.5;AC1=1;DP4=7,9,9,12;MQ=60;FQ=223;PV4=1,1,1,1	GT:PL:GQ	0/1:255,0,252:99
Tb927_01_v4	417040	.	C	A	225	.	DP=37;VDB=1.781560e-01;RPB=6.650898e-01;AF1=0.5;AC1=1;DP4=7,8,8,14;MQ=60;FQ=214;PV4=0.73,0.21,1,0.35	GT:PL:GQ	0/1:255,0,241:99
Tb927_01_v4	417207	.	C	T	222	.	DP=44;VDB=3.440553e-01;AF1=1;AC1=2;DP4=0,0,25,19;MQ=60;FQ=-159	GT:PL:GQ	1/1:255,132,0:99
Tb927_01_v4	417390	.	C	T	214	.	DP=44;VDB=1.717228e-01;RPB=1.627463e+00;AF1=0.5;AC1=1;DP4=11,13,9,8;MQ=60;FQ=217;PV4=0.76,0.11,1,1	GT:PL:GQ	0/1:244,0,255:99
Tb927_01_v4	417393	.	G	A	225	.	DP=45;VDB=1.812178e-01;RPB=1.768117e+00;AF1=0.5;AC1=1;DP4=12,13,9,8;MQ=60;FQ=225;PV4=1,1,1,1	GT:PL:GQ	0/1:255,0,255:99
Tb927_01_v4	417411	.	C	T	222	.	DP=40;VDB=1.736493e-01;AF1=1;AC1=2;DP4=0,0,23,16;MQ=60;FQ=-144	GT:PL:GQ	1/1:255,117,0:99
Tb927_01_v4	417489	.	T	C	222	.	DP=52;VDB=2.511873e-01;AF1=1;AC1=2;DP4=0,0,22,29;MQ=60;FQ=-181	GT:PL:GQ	1/1:255,154,0:99
Tb927_01_v4	417516	.	T	C	222	.	DP=44;VDB=1.694383e-01;AF1=1;AC1=2;DP4=0,0,22,21;MQ=60;FQ=-156	GT:PL:GQ	1/1:255,129,0:99
Tb927_01_v4	417585	.	G	A	225	.	DP=44;VDB=1.773761e-01;RPB=4.748101e-01;AF1=0.5;AC1=1;DP4=15,8,13,7;MQ=60;FQ=225;PV4=1,0.49,1,0.078	GT:PL:GQ	0/1:255,0,255:99
Tb927_01_v4	417660	.	C	T	222	.	DP=40;VDB=1.113097e-01;AF1=1;AC1=2;DP4=0,0,19,20;MQ=60;FQ=-144	GT:PL:GQ	1/1:255,117,0:99
Tb927_01_v4	418039	.	C	A	139	.	DP=42;VDB=1.810974e-01;RPB=3.073182e-01;AF1=0.5;AC1=1;DP4=2,13,1,17;MQ=39;FQ=142;PV4=0.58,0.2,0.32,1	GT:PL:GQ	0/1:169,0,180:99
Tb927_01_v4	418079	.	C	A	196	.	DP=39;VDB=2.517804e-01;RPB=-1.800552e+00;AF1=0.5;AC1=1;DP4=3,11,8,16;MQ=32;FQ=153;PV4=0.49,0.15,0.007,1	GT:PL:GQ	0/1:226,0,180:99
Tb927_01_v4	418137	.	A	G	222	.	DP=40;VDB=2.415312e-01;AF1=1;AC1=2;DP4=0,0,14,25;MQ=33;FQ=-144	GT:PL:GQ	1/1:255,117,0:99
Tb927_01_v4	418186	.	A	G	222	.	DP=51;VDB=3.089655e-01;AF1=1;AC1=2;DP4=0,0,22,28;MQ=33;FQ=-178	GT:PL:GQ	1/1:255,151,0:99
Tb927_01_v4	418196	.	C	A	150	.	DP=53;VDB=1.806917e-01;RPB=8.289098e-01;AF1=0.5;AC1=1;DP4=16,20,5,12;MQ=33;FQ=153;PV4=0.37,0.31,1,1	GT:PL:GQ	0/1:180,0,255:99
Tb927_01_v4	418255	.	C	T	222	.	DP=56;VDB=2.672375e-01;AF1=1;AC1=2;DP4=0,0,22,34;MQ=34;FQ=-196	GT:PL:GQ	1/1:255,169,0:99
Tb927_01_v4	418410	.	A	G	160	.	DP=38;VDB=1.501357e-01;RPB=-1.777745e+00;AF1=0.5;AC1=1;DP4=8,3,5,21;MQ=25;FQ=59;PV4=0.0062,1,1,0.095	GT:PL:GQ	0/1:190,0,86:89
Tb927_01_v4	418460	.	A	T	18.1	.	DP=27;VDB=1.309129e-01;RPB=2.898754e-01;AF1=0.5;AC1=1;DP4=7,9,0,10;MQ=24;FQ=21;PV4=0.023,1,0.046,0.41	GT:PL:GQ	0/1:48,0,175:51
Tb927_01_v4	418509	.	G	A	146	.	DP=20;VDB=1.892702e-01;AF1=1;AC1=2;DP4=0,0,7,12;MQ=20;FQ=-84	GT:PL:GQ	1/1:179,57,0:99
Tb927_01_v4	418619	.	G	T	222	.	DP=43;VDB=2.445828e-01;RPB=-1.931978e+00;AF1=1;AC1=2;DP4=0,2,25,16;MQ=53;FQ=-119;PV4=0.17,0.3,1,1	GT:PL:GQ	1/1:255,92,0:99
Tb927_01_v4	418699	.	T	C	222	.	DP=55;VDB=3.741884e-01;AF1=1;AC1=2;DP4=0,0,21,34;MQ=60;FQ=-193	GT:PL:GQ	1/1:255,166,0:99
Tb927_01_v4	418856	.	A	G	225	.	DP=42;VDB=1.974631e-01;RPB=-6.170156e-01;AF1=0.5;AC1=1;DP4=14,8,10,10;MQ=59;FQ=225;PV4=0.53,0.29,1,1	GT:PL:GQ	0/1:255,0,255:99
Tb927_01_v4	419009	.	T	C	222	.	DP=43;VDB=2.068900e-01;AF1=1;AC1=2;DP4=0,0,23,20;MQ=60;FQ=-156	GT:PL:GQ	1/1:255,129,0:99
Tb927_01_v4	419157	.	A	T	222	.	DP=42;VDB=1.358408e-02;AF1=1;AC1=2;DP4=0,0,20,17;MQ=60;FQ=-138	GT:PL:GQ	1/1:255,111,0:99
Tb927_01_v4	419158	.	G	A	222	.	DP=40;VDB=1.895897e-02;AF1=1;AC1=2;DP4=0,0,20,18;MQ=60;FQ=-141	GT:PL:GQ	1/1:255,114,0:99
Tb927_01_v4	419372	.	C	G	222	.	DP=34;VDB=2.582770e-01;AF1=1;AC1=2;DP4=0,0,19,15;MQ=60;FQ=-129	GT:PL:GQ	1/1:255,102,0:99
Tb927_01_v4	419505	.	T	C	222	.	DP=38;VDB=1.115975e-02;AF1=1;AC1=2;DP4=0,0,19,18;MQ=60;FQ=-138	GT:PL:GQ	1/1:255,111,0:99
Tb927_01_v4	419634	.	G	A	222	.	DP=35;VDB=9.717920e-02;AF1=1;AC1=2;DP4=0,0,16,19;MQ=60;FQ=-132	GT:PL:GQ	1/1:255,105,0:99
Tb927_01_v4	419646	.	C	G	225	.	DP=30;VDB=1.782678e-01;RPB=1.849890e+00;AF1=0.5;AC1=1;DP4=8,6,8,8;MQ=60;FQ=203;PV4=0.73,1,1,0.14	GT:PL:GQ	0/1:255,0,230:99
Tb927_01_v4	419659	.	G	A	222	.	DP=34;VDB=2.179201e-01;AF1=1;AC1=2;DP4=0,0,17,16;MQ=60;FQ=-126	GT:PL:GQ	1/1:255,99,0:99
Tb927_01_v4	419701	.	T	C	222	.	DP=41;VDB=2.892754e-01;AF1=1;AC1=2;DP4=0,0,18,22;MQ=60;FQ=-147	GT:PL:GQ	1/1:255,120,0:99
Tb927_01_v4	419748	.	C	T	222	.	DP=53;VDB=3.133043e-01;AF1=1;AC1=2;DP4=0,0,25,27;MQ=60;FQ=-184	GT:PL:GQ	1/1:255,157,0:99
Tb927_01_v4	419856	.	C	T	222	.	DP=35;VDB=2.908311e-01;AF1=1;AC1=2;DP4=0,0,16,18;MQ=60;FQ=-129	GT:PL:GQ	1/1:255,102,0:99
Tb927_01_v4	419893	.	C	T	222	.	DP=27;VDB=2.091114e-01;AF1=1;AC1=2;DP4=0,0,13,10;MQ=60;FQ=-96	GT:PL:GQ	1/1:255,69,0:99
Tb927_01_v4	419897	.	G	T	72	.	DP=29;VDB=1.192909e-01;RPB=4.737813e-01;AF1=0.5;AC1=1;DP4=11,11,4,2;MQ=60;FQ=75;PV4=0.65,1,1,1	GT:PL:GQ	0/1:102,0,255:99
Tb927_01_v4	419902	.	C	T	10.4	.	DP=29;VDB=7.269818e-02;RPB=-3.198011e-01;AF1=0.5;AC1=1;DP4=13,9,2,2;MQ=60;FQ=13.2;PV4=1,0.019,1,1	GT:PL:GQ	0/1:40,0,255:42
Tb927_01_v4	419903	.	T	G	38	.	DP=31;VDB=8.348309e-02;RPB=-7.500000e-02;AF1=0.5;AC1=1;DP4=13,12,4,2;MQ=60;FQ=41;PV4=0.66,0.00025,1,1	GT:PL:GQ	0/1:68,0,255:71
Tb927_01_v4	419904	.	A	C	15.1	.	DP=33;VDB=6.541082e-02;RPB=2.953974e-01;AF1=0.5;AC1=1;DP4=13,13,3,2;MQ=60;FQ=18.1;PV4=1,0.035,1,1	GT:PL:GQ	0/1:45,0,255:48
Tb927_01_v4	419905	.	tagag	tag	117	.	INDEL;IS=7,0.212121;DP=33;VDB=1.031661e-01;AF1=0.5;AC1=1;DP4=9,10,5,2;MQ=60;FQ=120;PV4=0.39,2.2e-07,1,0.0017	GT:PL:GQ	0/1:155,0,255:99
Tb927_01_v4	419907	.	gag	.	81.5	.	INDEL;IS=1,0.030303;DP=26;VDB=1.090240e-01;AF1=0;AC1=0;DP4=9,10,0,1;MQ=60;FQ=-78.5;PV4=1,9.1e-20,1,0.47	PL	0
Tb927_01_v4	419907	.	G	T	51	.	DP=26;VDB=2.581157e-02;RPB=-8.589844e-01;AF1=0.5;AC1=1;DP4=9,10,4,2;MQ=60;FQ=54;PV4=0.64,0.058,1,1	GT:PL:GQ	0/1:81,0,255:84
Tb927_01_v4	419970	.	G	A	222	.	DP=50;VDB=3.409374e-01;AF1=1;AC1=2;DP4=0,0,24,26;MQ=60;FQ=-178	GT:PL:GQ	1/1:255,151,0:99
Tb927_01_v4	420029	.	C	A	222	.	DP=65;VDB=1.888328e-01;AF1=1;AC1=2;DP4=0,0,45,19;MQ=60;FQ=-220	GT:PL:GQ	1/1:255,193,0:99
Tb927_01_v4	420072	.	G	A	222	.	DP=57;VDB=5.846406e-02;AF1=1;AC1=2;DP4=0,0,37,19;MQ=60;FQ=-196	GT:PL:GQ	1/1:255,169,0:99
Tb927_01_v4	420232	.	G	A	225	.	DP=35;VDB=1.368074e-01;RPB=2.862099e-01;AF1=0.5;AC1=1;DP4=5,9,11,10;MQ=60;FQ=198;PV4=0.49,1,1,1	GT:PL:GQ	0/1:255,0,225:99
Tb927_01_v4	420457	.	G	A	222	.	DP=55;VDB=3.742973e-01;AF1=1;AC1=2;DP4=0,0,25,29;MQ=60;FQ=-190	GT:PL:GQ	1/1:255,163,0:99
Tb927_01_v4	420661	.	G	A	222	.	DP=47;VDB=3.558249e-01;AF1=1;AC1=2;DP4=0,0,25,22;MQ=60;FQ=-168	GT:PL:GQ	1/1:255,141,0:99
Tb927_01_v4	420682	.	C	T	222	.	DP=62;VDB=1.893360e-01;AF1=1;AC1=2;DP4=0,0,30,31;MQ=60;FQ=-211	GT:PL:GQ	1/1:255,184,0:99
Tb927_01_v4	420794	.	T	C	222	.	DP=44;VDB=3.263370e-01;AF1=1;AC1=2;DP4=0,0,28,16;MQ=60;FQ=-159	GT:PL:GQ	1/1:255,132,0:99
Tb927_01_v4	420859	.	A	G	222	.	DP=41;VDB=2.530695e-01;AF1=1;AC1=2;DP4=0,0,20,20;MQ=60;FQ=-147	GT:PL:GQ	1/1:255,120,0:99
Tb927_01_v4	420940	.	A	G	222	.	DP=47;VDB=3.124375e-01;AF1=1;AC1=2;DP4=0,0,23,22;MQ=60;FQ=-162	GT:PL:GQ	1/1:255,135,0:99
Tb927_01_v4	420945	.	T	C	222	.	DP=45;VDB=1.748226e-02;AF1=1;AC1=2;DP4=0,0,22,22;MQ=60;FQ=-159	GT:PL:GQ	1/1:255,132,0:99
Tb927_01_v4	421135	.	G	A	222	.	DP=40;VDB=3.159716e-01;AF1=1;AC1=2;DP4=0,0,18,22;MQ=60;FQ=-147	GT:PL:GQ	1/1:255,120,0:99
Tb927_01_v4	421193	.	A	G	222	.	DP=45;VDB=6.895623e-02;AF1=1;AC1=2;DP4=0,0,27,18;MQ=60;FQ=-162	GT:PL:GQ	1/1:255,135,0:99
Tb927_01_v4	421420	.	G	C	222	.	DP=44;VDB=3.168214e-01;AF1=1;AC1=2;DP4=0,0,17,26;MQ=60;FQ=-156	GT:PL:GQ	1/1:255,129,0:99
Tb927_01_v4	421464	.	T	C	222	.	DP=38;VDB=1.206448e-01;AF1=1;AC1=2;DP4=0,0,20,18;MQ=60;FQ=-141	GT:PL:GQ	1/1:255,114,0:99
Tb927_01_v4	421495	.	A	G	222	.	DP=47;VDB=2.039887e-01;AF1=1;AC1=2;DP4=0,0,22,25;MQ=60;FQ=-168	GT:PL:GQ	1/1:255,141,0:99
Tb927_01_v4	421524	.	A	G	222	.	DP=48;VDB=3.299679e-01;AF1=1;AC1=2;DP4=0,0,23,24;MQ=60;FQ=-168	GT:PL:GQ	1/1:255,141,0:99
Tb927_01_v4	421576	.	C	G	222	.	DP=38;VDB=2.152430e-01;AF1=1;AC1=2;DP4=0,0,19,19;MQ=60;FQ=-141	GT:PL:GQ	1/1:255,114,0:99
Tb927_01_v4	421805	.	A	T	222	.	DP=59;VDB=3.996928e-01;AF1=1;AC1=2;DP4=0,0,30,29;MQ=60;FQ=-205	GT:PL:GQ	1/1:255,178,0:99
Tb927_01_v4	421861	.	G	A	222	.	DP=55;VDB=3.531537e-01;AF1=1;AC1=2;DP4=0,0,30,25;MQ=60;FQ=-193	GT:PL:GQ	1/1:255,166,0:99
Tb927_01_v4	421909	.	G	A	222	.	DP=52;VDB=7.624320e-02;AF1=1;AC1=2;DP4=0,0,22,28;MQ=60;FQ=-178	GT:PL:GQ	1/1:255,151,0:99
Tb927_01_v4	422238	.	G	C	222	.	DP=49;VDB=3.626471e-01;AF1=1;AC1=2;DP4=0,0,22,27;MQ=60;FQ=-175	GT:PL:GQ	1/1:255,148,0:99
Tb927_01_v4	422329	.	T	C	222	.	DP=41;VDB=3.284061e-01;AF1=1;AC1=2;DP4=0,0,20,21;MQ=60;FQ=-150	GT:PL:GQ	1/1:255,123,0:99
Tb927_01_v4	422509	.	C	T	222	.	DP=32;VDB=4.190367e-02;AF1=1;AC1=2;DP4=0,0,15,17;MQ=60;FQ=-123	GT:PL:GQ	1/1:255,96,0:99
Tb927_01_v4	422563	.	G	A	222	.	DP=28;VDB=2.682817e-01;AF1=1;AC1=2;DP4=0,0,16,12;MQ=60;FQ=-111	GT:PL:GQ	1/1:255,84,0:99
Tb927_01_v4	422737	.	G	A	222	.	DP=30;VDB=2.234540e-01;AF1=1;AC1=2;DP4=0,0,16,12;MQ=60;FQ=-111	GT:PL:GQ	1/1:255,84,0:99
Tb927_01_v4	422908	.	C	T	217	.	DP=36;VDB=1.398961e-01;RPB=-1.481072e+00;AF1=0.5;AC1=1;DP4=10,7,11,6;MQ=60;FQ=219;PV4=1,0.027,1,1	GT:PL:GQ	0/1:247,0,255:99
Tb927_01_v4	423149	.	T	C	222	.	DP=37;VDB=2.411395e-02;AF1=1;AC1=2;DP4=0,0,19,17;MQ=60;FQ=-135	GT:PL:GQ	1/1:255,108,0:99
Tb927_01_v4	423154	.	G	A	222	.	DP=39;VDB=2.019705e-01;AF1=1;AC1=2;DP4=0,0,20,17;MQ=60;FQ=-138	GT:PL:GQ	1/1:255,111,0:99
Tb927_01_v4	423202	.	T	C	222	.	DP=33;VDB=1.816505e-01;AF1=1;AC1=2;DP4=0,0,17,16;MQ=60;FQ=-126	GT:PL:GQ	1/1:255,99,0:99
Tb927_01_v4	423292	.	G	A	222	.	DP=62;VDB=3.631273e-01;AF1=1;AC1=2;DP4=0,0,31,30;MQ=60;FQ=-211	GT:PL:GQ	1/1:255,184,0:99
Tb927_01_v4	423319	.	A	T	222	.	DP=58;VDB=2.770565e-01;AF1=1;AC1=2;DP4=0,0,28,30;MQ=60;FQ=-202	GT:PL:GQ	1/1:255,175,0:99
Tb927_01_v4	423497	.	C	T	222	.	DP=45;VDB=2.564995e-01;AF1=1;AC1=2;DP4=0,0,22,23;MQ=60;FQ=-162	GT:PL:GQ	1/1:255,135,0:99
Tb927_01_v4	423705	.	C	T	222	.	DP=38;VDB=1.002810e-01;AF1=1;AC1=2;DP4=0,0,21,16;MQ=60;FQ=-138	GT:PL:GQ	1/1:255,111,0:99
Tb927_01_v4	423706	.	T	G	222	.	DP=38;VDB=1.782387e-01;AF1=1;AC1=2;DP4=0,0,21,16;MQ=60;FQ=-138	GT:PL:GQ	1/1:255,111,0:99
Tb927_01_v4	423760	.	A	G	222	.	DP=44;VDB=8.273166e-02;AF1=1;AC1=2;DP4=0,0,19,24;MQ=60;FQ=-156	GT:PL:GQ	1/1:255,129,0:99
Tb927_01_v4	423919	.	A	G	222	.	DP=62;VDB=3.949352e-01;AF1=1;AC1=2;DP4=0,0,31,30;MQ=60;FQ=-211	GT:PL:GQ	1/1:255,184,0:99
Tb927_01_v4	423947	.	T	C	222	.	DP=51;VDB=3.706789e-01;AF1=1;AC1=2;DP4=0,0,24,27;MQ=60;FQ=-181	GT:PL:GQ	1/1:255,154,0:99
Tb927_01_v4	424719	.	A	G	222	.	DP=36;VDB=2.044083e-01;AF1=1;AC1=2;DP4=0,0,12,23;MQ=60;FQ=-132	GT:PL:GQ	1/1:255,105,0:99
Tb927_01_v4	424972	.	G	A	222	.	DP=44;VDB=3.397321e-01;AF1=1;AC1=2;DP4=0,0,26,17;MQ=60;FQ=-156	GT:PL:GQ	1/1:255,129,0:99
Tb927_01_v4	425177	.	G	A	222	.	DP=42;VDB=3.306163e-01;AF1=1;AC1=2;DP4=0,0,19,23;MQ=60;FQ=-153	GT:PL:GQ	1/1:255,126,0:99
Tb927_01_v4	425441	.	A	G	222	.	DP=52;VDB=3.570641e-01;AF1=1;AC1=2;DP4=0,0,23,28;MQ=60;FQ=-181	GT:PL:GQ	1/1:255,154,0:99
Tb927_01_v4	425453	.	T	C	222	.	DP=52;VDB=3.604809e-01;AF1=1;AC1=2;DP4=0,0,24,28;MQ=60;FQ=-184	GT:PL:GQ	1/1:255,157,0:99
Tb927_01_v4	425454	.	G	A	222	.	DP=54;VDB=3.585012e-01;AF1=1;AC1=2;DP4=0,0,24,30;MQ=60;FQ=-190	GT:PL:GQ	1/1:255,163,0:99
Tb927_01_v4	425474	.	A	G	222	.	DP=55;VDB=3.611319e-01;AF1=1;AC1=2;DP4=0,0,26,28;MQ=60;FQ=-190	GT:PL:GQ	1/1:255,163,0:99
Tb927_01_v4	425626	.	C	T	225	.	DP=38;VDB=7.099300e-02;RPB=-1.256539e+00;AF1=0.5;AC1=1;DP4=6,10,12,10;MQ=60;FQ=217;PV4=0.34,1,1,0.21	GT:PL:GQ	0/1:255,0,244:99
Tb927_01_v4	425663	.	C	T	222	.	DP=58;VDB=2.173139e-01;AF1=1;AC1=2;DP4=0,0,26,30;MQ=60;FQ=-196	GT:PL:GQ	1/1:255,169,0:99
Tb927_01_v4	425683	.	A	C	222	.	DP=68;VDB=3.416477e-01;AF1=1;AC1=2;DP4=0,0,34,33;MQ=60;FQ=-229	GT:PL:GQ	1/1:255,202,0:99
Tb927_01_v4	425689	.	G	C	222	.	DP=69;VDB=3.902952e-01;AF1=1;AC1=2;DP4=0,0,34,33;MQ=60;FQ=-229	GT:PL:GQ	1/1:255,202,0:99
Tb927_01_v4	425696	.	C	A	222	.	DP=66;VDB=1.197975e-01;AF1=1;AC1=2;DP4=0,0,32,32;MQ=60;FQ=-220	GT:PL:GQ	1/1:255,193,0:99
Tb927_01_v4	425864	.	C	T	222	.	DP=37;VDB=2.585662e-01;AF1=1;AC1=2;DP4=0,0,11,22;MQ=60;FQ=-126	GT:PL:GQ	1/1:255,99,0:99
Tb927_01_v4	426011	.	C	A	222	.	DP=42;VDB=3.354645e-01;AF1=1;AC1=2;DP4=0,0,17,25;MQ=60;FQ=-153	GT:PL:GQ	1/1:255,126,0:99
Tb927_01_v4	426026	.	G	A	222	.	DP=47;VDB=3.293899e-01;AF1=1;AC1=2;DP4=0,0,17,29;MQ=60;FQ=-165	GT:PL:GQ	1/1:255,138,0:99
Tb927_01_v4	426134	.	G	A	225	.	DP=39;VDB=1.293540e-01;RPB=-9.100932e-01;AF1=0.5;AC1=1;DP4=12,5,12,9;MQ=60;FQ=219;PV4=0.51,0.29,1,1	GT:PL:GQ	0/1:255,0,246:99
Tb927_01_v4	426339	.	T	C	222	.	DP=46;VDB=4.210761e-02;AF1=1;AC1=2;DP4=0,0,29,16;MQ=60;FQ=-162	GT:PL:GQ	1/1:255,135,0:99
Tb927_01_v4	426495	.	T	C	222	.	DP=32;VDB=2.921071e-01;AF1=1;AC1=2;DP4=0,0,17,15;MQ=60;FQ=-123	GT:PL:GQ	1/1:255,96,0:99
Tb927_01_v4	426611	.	C	T	222	.	DP=51;VDB=3.493898e-01;AF1=1;AC1=2;DP4=0,0,25,24;MQ=60;FQ=-175	GT:PL:GQ	1/1:255,148,0:99
Tb927_01_v4	427100	.	C	T	222	.	DP=52;VDB=2.547293e-01;AF1=1;AC1=2;DP4=0,0,29,20;MQ=60;FQ=-175	GT:PL:GQ	1/1:255,148,0:99
Tb927_01_v4	427198	.	T	C	222	.	DP=49;VDB=3.333609e-01;AF1=1;AC1=2;DP4=0,0,20,28;MQ=60;FQ=-171	GT:PL:GQ	1/1:255,144,0:99
Tb927_01_v4	427698	.	G	A	222	.	DP=47;VDB=2.810856e-01;AF1=1;AC1=2;DP4=0,0,23,20;MQ=60;FQ=-156	GT:PL:GQ	1/1:255,129,0:99
Tb927_01_v4	428287	.	A	G	222	.	DP=44;VDB=2.505366e-01;AF1=1;AC1=2;DP4=0,0,29,15;MQ=60;FQ=-159	GT:PL:GQ	1/1:255,132,0:99
Tb927_01_v4	428325	.	T	C	222	.	DP=43;VDB=3.291802e-01;AF1=1;AC1=2;DP4=0,0,23,19;MQ=60;FQ=-153	GT:PL:GQ	1/1:255,126,0:99
Tb927_01_v4	428333	.	G	A	222	.	DP=37;VDB=5.351511e-02;AF1=1;AC1=2;DP4=0,0,21,16;MQ=60;FQ=-138	GT:PL:GQ	1/1:255,111,0:99
Tb927_01_v4	428461	.	A	G	222	.	DP=48;VDB=3.069452e-01;AF1=1;AC1=2;DP4=0,0,25,23;MQ=60;FQ=-171	GT:PL:GQ	1/1:255,144,0:99
Tb927_01_v4	428520	.	G	A	222	.	DP=42;VDB=2.855650e-01;AF1=1;AC1=2;DP4=0,0,25,17;MQ=60;FQ=-153	GT:PL:GQ	1/1:255,126,0:99
Tb927_01_v4	428541	.	G	A	222	.	DP=35;VDB=3.049787e-01;AF1=1;AC1=2;DP4=0,0,19,16;MQ=60;FQ=-132	GT:PL:GQ	1/1:255,105,0:99
Tb927_01_v4	428606	.	G	A	128	.	DP=20;VDB=1.214397e-01;RPB=5.786375e-01;AF1=0.5;AC1=1;DP4=6,6,2,6;MQ=60;FQ=131;PV4=0.37,0.48,1,1	GT:PL:GQ	0/1:158,0,235:99
Tb927_01_v4	428620	.	G	T	186	.	DP=26;VDB=1.547047e-01;RPB=2.051282e+00;AF1=0.5;AC1=1;DP4=3,10,8,5;MQ=60;FQ=187;PV4=0.11,0.067,1,1	GT:PL:GQ	0/1:216,0,219:99
Tb927_01_v4	428654	.	T	G	222	.	DP=41;VDB=3.173268e-01;AF1=1;AC1=2;DP4=0,0,15,26;MQ=60;FQ=-150	GT:PL:GQ	1/1:255,123,0:99
Tb927_01_v4	428756	.	T	C	222	.	DP=41;VDB=3.259342e-01;AF1=1;AC1=2;DP4=0,0,22,19;MQ=60;FQ=-150	GT:PL:GQ	1/1:255,123,0:99
Tb927_01_v4	428759	.	C	T	222	.	DP=41;VDB=3.293138e-01;AF1=1;AC1=2;DP4=0,0,22,19;MQ=60;FQ=-150	GT:PL:GQ	1/1:255,123,0:99
Tb927_01_v4	428828	.	C	T	222	.	DP=43;VDB=9.787463e-02;AF1=1;AC1=2;DP4=0,0,18,24;MQ=60;FQ=-153	GT:PL:GQ	1/1:255,126,0:99
Tb927_01_v4	428841	.	C	A	222	.	DP=39;VDB=2.114261e-01;AF1=1;AC1=2;DP4=0,0,19,19;MQ=60;FQ=-138	GT:PL:GQ	1/1:255,111,0:99
Tb927_01_v4	428923	.	G	T	225	.	DP=41;VDB=1.905650e-01;RPB=-4.575261e-01;AF1=0.5;AC1=1;DP4=12,10,11,8;MQ=60;FQ=225;PV4=1,1,1,0.26	GT:PL:GQ	0/1:255,0,255:99
Tb927_01_v4	429259	.	C	T	222	.	DP=40;VDB=3.228804e-01;AF1=1;AC1=2;DP4=0,0,19,20;MQ=60;FQ=-144	GT:PL:GQ	1/1:255,117,0:99
Tb927_01_v4	429268	.	C	T	222	.	DP=42;VDB=1.879902e-01;AF1=1;AC1=2;DP4=0,0,20,21;MQ=60;FQ=-150	GT:PL:GQ	1/1:255,123,0:99
Tb927_01_v4	429325	.	G	T	222	.	DP=46;VDB=1.493332e-01;AF1=1;AC1=2;DP4=0,0,20,25;MQ=60;FQ=-162	GT:PL:GQ	1/1:255,135,0:99
Tb927_01_v4	429400	.	G	A	222	.	DP=46;VDB=7.501651e-02;AF1=1;AC1=2;DP4=0,0,20,24;MQ=60;FQ=-159	GT:PL:GQ	1/1:255,132,0:99
Tb927_01_v4	429508	.	T	C	222	.	DP=40;VDB=3.102315e-01;AF1=1;AC1=2;DP4=0,0,21,18;MQ=60;FQ=-144	GT:PL:GQ	1/1:255,117,0:99
Tb927_01_v4	429753	.	G	A	222	.	DP=33;VDB=2.609708e-01;AF1=1;AC1=2;DP4=0,0,18,14;MQ=60;FQ=-123	GT:PL:GQ	1/1:255,96,0:99
Tb927_01_v4	429812	.	A	G	222	.	DP=40;VDB=2.714245e-01;AF1=1;AC1=2;DP4=0,0,19,20;MQ=60;FQ=-144	GT:PL:GQ	1/1:255,117,0:99
Tb927_01_v4	429907	.	A	G	222	.	DP=49;VDB=7.122818e-02;AF1=1;AC1=2;DP4=0,0,23,26;MQ=60;FQ=-175	GT:PL:GQ	1/1:255,148,0:99
Tb927_01_v4	429949	.	T	C	222	.	DP=36;VDB=6.326042e-02;AF1=1;AC1=2;DP4=0,0,22,13;MQ=60;FQ=-132	GT:PL:GQ	1/1:255,105,0:99
Tb927_01_v4	430050	.	G	C	222	.	DP=38;VDB=2.976112e-01;AF1=1;AC1=2;DP4=0,0,18,19;MQ=60;FQ=-138	GT:PL:GQ	1/1:255,111,0:99
Tb927_01_v4	430056	.	A	G	222	.	DP=36;VDB=1.207359e-01;AF1=1;AC1=2;DP4=0,0,14,21;MQ=60;FQ=-132	GT:PL:GQ	1/1:255,105,0:99
Tb927_01_v4	430168	.	G	A	222	.	DP=35;VDB=2.444564e-01;AF1=1;AC1=2;DP4=0,0,19,15;MQ=60;FQ=-129	GT:PL:GQ	1/1:255,102,0:99
Tb927_01_v4	430300	.	T	C	222	.	DP=37;VDB=2.943244e-01;AF1=1;AC1=2;DP4=0,0,13,24;MQ=60;FQ=-138	GT:PL:GQ	1/1:255,111,0:99
Tb927_01_v4	430634	.	T	C	222	.	DP=36;VDB=2.666277e-01;AF1=1;AC1=2;DP4=0,0,16,20;MQ=60;FQ=-135	GT:PL:GQ	1/1:255,108,0:99
Tb927_01_v4	430645	.	C	T	222	.	DP=37;VDB=1.176353e-01;AF1=1;AC1=2;DP4=0,0,16,21;MQ=60;FQ=-138	GT:PL:GQ	1/1:255,111,0:99
Tb927_01_v4	430705	.	G	T	191	.	DP=36;VDB=1.837143e-01;AF1=1;AC1=2;DP4=0,0,19,13;MQ=60;FQ=-123	GT:PL:GQ	1/1:224,96,0:99
Tb927_01_v4	430711	.	T	C	222	.	DP=39;VDB=9.986697e-02;AF1=1;AC1=2;DP4=0,0,22,17;MQ=60;FQ=-144	GT:PL:GQ	1/1:255,117,0:99
Tb927_01_v4	430843	.	G	A	225	.	DP=48;VDB=1.984589e-01;RPB=-9.574875e-01;AF1=0.5;AC1=1;DP4=17,10,8,12;MQ=60;FQ=225;PV4=0.15,0.12,1,1	GT:PL:GQ	0/1:255,0,255:99
Tb927_01_v4	430845	.	C	T	222	.	DP=49;VDB=2.898322e-01;AF1=1;AC1=2;DP4=0,0,25,23;MQ=60;FQ=-171	GT:PL:GQ	1/1:255,144,0:99
Tb927_01_v4	430907	.	A	C	222	.	DP=42;VDB=3.022107e-01;AF1=1;AC1=2;DP4=0,0,20,21;MQ=60;FQ=-150	GT:PL:GQ	1/1:255,123,0:99
Tb927_01_v4	430942	.	T	C	225	.	DP=49;VDB=8.924471e-02;RPB=9.500000e-01;AF1=0.5;AC1=1;DP4=17,8,9,15;MQ=60;FQ=225;PV4=0.046,1,1,1	GT:PL:GQ	0/1:255,0,255:99
Tb927_01_v4	430977	.	G	A	222	.	DP=50;VDB=2.025856e-01;AF1=1;AC1=2;DP4=0,0,29,21;MQ=60;FQ=-178	GT:PL:GQ	1/1:255,151,0:99
Tb927_01_v4	430985	.	A	G	222	.	DP=52;VDB=3.185711e-01;AF1=1;AC1=2;DP4=0,0,30,22;MQ=60;FQ=-184	GT:PL:GQ	1/1:255,157,0:99
Tb927_01_v4	431070	.	C	T	222	.	DP=33;VDB=2.963268e-01;AF1=1;AC1=2;DP4=0,0,20,13;MQ=60;FQ=-126	GT:PL:GQ	1/1:255,99,0:99
Tb927_01_v4	431137	.	A	G	222	.	DP=42;VDB=2.048102e-01;AF1=1;AC1=2;DP4=0,0,19,23;MQ=60;FQ=-153	GT:PL:GQ	1/1:255,126,0:99
Tb927_01_v4	431180	.	C	G	222	.	DP=36;VDB=2.445516e-01;AF1=1;AC1=2;DP4=0,0,18,18;MQ=60;FQ=-135	GT:PL:GQ	1/1:255,108,0:99
Tb927_01_v4	431470	.	A	C	222	.	DP=42;VDB=2.779112e-01;AF1=1;AC1=2;DP4=0,0,24,18;MQ=60;FQ=-153	GT:PL:GQ	1/1:255,126,0:99
Tb927_01_v4	432004	.	T	C	225	.	DP=38;VDB=1.463910e-01;RPB=1.255374e+00;AF1=0.5;AC1=1;DP4=11,8,6,13;MQ=60;FQ=225;PV4=0.19,0.21,1,1	GT:PL:GQ	0/1:255,0,255:99
Tb927_01_v4	432038	.	G	A	222	.	DP=34;VDB=2.131008e-01;AF1=1;AC1=2;DP4=0,0,17,17;MQ=60;FQ=-129	GT:PL:GQ	1/1:255,102,0:99
Tb927_01_v4	432260	.	T	C	222	.	DP=49;VDB=1.280651e-01;AF1=1;AC1=2;DP4=0,0,25,23;MQ=60;FQ=-171	GT:PL:GQ	1/1:255,144,0:99
Tb927_01_v4	432340	.	G	A	222	.	DP=34;VDB=2.890422e-01;AF1=1;AC1=2;DP4=0,0,17,17;MQ=60;FQ=-129	GT:PL:GQ	1/1:255,102,0:99
Tb927_01_v4	432542	.	G	C	222	.	DP=41;VDB=1.307391e-01;AF1=1;AC1=2;DP4=0,0,20,21;MQ=60;FQ=-150	GT:PL:GQ	1/1:255,123,0:99
Tb927_01_v4	432685	.	A	T	222	.	DP=33;VDB=1.106377e-01;AF1=1;AC1=2;DP4=0,0,18,15;MQ=60;FQ=-126	GT:PL:GQ	1/1:255,99,0:99
Tb927_01_v4	432943	.	T	C	222	.	DP=37;VDB=2.822133e-01;AF1=1;AC1=2;DP4=0,0,19,18;MQ=60;FQ=-138	GT:PL:GQ	1/1:255,111,0:99
Tb927_01_v4	433585	.	T	A	222	.	DP=51;VDB=3.575279e-01;AF1=1;AC1=2;DP4=0,0,24,25;MQ=60;FQ=-175	GT:PL:GQ	1/1:255,148,0:99
Tb927_01_v4	433762	.	A	G	222	.	DP=41;VDB=1.428636e-01;AF1=1;AC1=2;DP4=0,0,11,28;MQ=60;FQ=-144	GT:PL:GQ	1/1:255,117,0:99
Tb927_01_v4	433900	.	C	G	222	.	DP=41;VDB=1.619706e-02;AF1=1;AC1=2;DP4=0,0,21,17;MQ=60;FQ=-141	GT:PL:GQ	1/1:255,114,0:99
Tb927_01_v4	434104	.	G	C	222	.	DP=36;VDB=2.663498e-01;AF1=1;AC1=2;DP4=0,0,20,15;MQ=60;FQ=-132	GT:PL:GQ	1/1:255,105,0:99
Tb927_01_v4	434269	.	G	A	222	.	DP=51;VDB=1.616513e-01;AF1=1;AC1=2;DP4=0,0,27,24;MQ=60;FQ=-181	GT:PL:GQ	1/1:255,154,0:99
Tb927_01_v4	434916	.	A	G	222	.	DP=43;VDB=2.414111e-01;AF1=1;AC1=2;DP4=0,0,19,24;MQ=60;FQ=-156	GT:PL:GQ	1/1:255,129,0:99
Tb927_01_v4	434950	.	T	C	222	.	DP=47;VDB=3.481427e-01;AF1=1;AC1=2;DP4=0,0,16,31;MQ=60;FQ=-168	GT:PL:GQ	1/1:255,141,0:99
Tb927_01_v4	434998	.	G	A	222	.	DP=52;VDB=1.179437e-01;AF1=1;AC1=2;DP4=0,0,27,25;MQ=60;FQ=-184	GT:PL:GQ	1/1:255,157,0:99
Tb927_01_v4	435759	.	A	G	222	.	DP=47;VDB=3.402307e-01;AF1=1;AC1=2;DP4=0,0,20,27;MQ=60;FQ=-168	GT:PL:GQ	1/1:255,141,0:99
Tb927_01_v4	435900	.	C	G	222	.	DP=64;VDB=3.648174e-01;AF1=1;AC1=2;DP4=0,0,30,34;MQ=60;FQ=-220	GT:PL:GQ	1/1:255,193,0:99
Tb927_01_v4	435953	.	A	G	222	.	DP=42;VDB=1.725643e-01;AF1=1;AC1=2;DP4=0,0,20,22;MQ=60;FQ=-153	GT:PL:GQ	1/1:255,126,0:99
Tb927_01_v4	436022	.	G	A	222	.	DP=45;VDB=4.485807e-02;AF1=1;AC1=2;DP4=0,0,32,13;MQ=60;FQ=-162	GT:PL:GQ	1/1:255,135,0:99
Tb927_01_v4	436053	.	A	G	222	.	DP=35;VDB=1.675690e-01;AF1=1;AC1=2;DP4=0,0,21,13;MQ=60;FQ=-129	GT:PL:GQ	1/1:255,102,0:99
Tb927_01_v4	436054	.	C	T	222	.	DP=35;VDB=2.631019e-01;AF1=1;AC1=2;DP4=0,0,18,13;MQ=60;FQ=-120	GT:PL:GQ	1/1:255,93,0:99
Tb927_01_v4	436087	.	cgaggaggaggaggagg	cGAGgaggaggaggaggagg	171	.	INDEL;IS=6,0.193548;DP=31;VDB=1.084753e-01;AF1=0.5;AC1=1;DP4=6,9,5,1;MQ=60;FQ=174;PV4=0.15,1,1,0.33	GT:PL:GQ	0/1:209,0,255:99
Tb927_01_v4	436087	.	C	T	222	.	DP=31;VDB=9.355109e-02;AF1=1;AC1=2;DP4=0,0,9,14;MQ=60;FQ=-96	GT:PL:GQ	1/1:255,69,0:99
Tb927_01_v4	436162	.	C	T	222	.	DP=46;VDB=3.345284e-01;AF1=1;AC1=2;DP4=0,0,19,26;MQ=60;FQ=-162	GT:PL:GQ	1/1:255,135,0:99
Tb927_01_v4	436224	.	A	G	222	.	DP=51;VDB=2.745644e-01;AF1=1;AC1=2;DP4=0,0,28,22;MQ=60;FQ=-178	GT:PL:GQ	1/1:255,151,0:99
Tb927_01_v4	436386	.	C	G	222	.	DP=42;VDB=1.977289e-01;AF1=1;AC1=2;DP4=0,0,19,22;MQ=60;FQ=-150	GT:PL:GQ	1/1:255,123,0:99
Tb927_01_v4	436463	.	G	T	222	.	DP=48;VDB=3.270504e-01;AF1=1;AC1=2;DP4=0,0,31,17;MQ=60;FQ=-171	GT:PL:GQ	1/1:255,144,0:99
Tb927_01_v4	436589	.	C	T	222	.	DP=55;VDB=3.673648e-01;AF1=1;AC1=2;DP4=0,0,27,25;MQ=60;FQ=-184	GT:PL:GQ	1/1:255,157,0:99
Tb927_01_v4	436695	.	G	C	222	.	DP=52;VDB=3.226834e-01;AF1=1;AC1=2;DP4=0,0,29,23;MQ=60;FQ=-184	GT:PL:GQ	1/1:255,157,0:99
Tb927_01_v4	436719	.	C	T	222	.	DP=46;VDB=7.338487e-02;AF1=1;AC1=2;DP4=0,0,25,17;MQ=60;FQ=-153	GT:PL:GQ	1/1:255,126,0:99
Tb927_01_v4	436729	.	C	T	222	.	DP=46;VDB=1.452586e-01;AF1=1;AC1=2;DP4=0,0,23,21;MQ=60;FQ=-159	GT:PL:GQ	1/1:255,132,0:99
Tb927_01_v4	437017	.	T	G	222	.	DP=46;VDB=1.881697e-01;AF1=1;AC1=2;DP4=0,0,20,26;MQ=60;FQ=-165	GT:PL:GQ	1/1:255,138,0:99
Tb927_01_v4	437115	.	T	G	222	.	DP=43;VDB=2.814049e-01;AF1=1;AC1=2;DP4=0,0,19,24;MQ=60;FQ=-156	GT:PL:GQ	1/1:255,129,0:99
Tb927_01_v4	437254	.	A	G	222	.	DP=35;VDB=2.902451e-01;AF1=1;AC1=2;DP4=0,0,19,16;MQ=60;FQ=-132	GT:PL:GQ	1/1:255,105,0:99
Tb927_01_v4	437293	.	C	G	222	.	DP=42;VDB=1.197580e-01;AF1=1;AC1=2;DP4=0,0,21,20;MQ=60;FQ=-150	GT:PL:GQ	1/1:255,123,0:99
Tb927_01_v4	437604	.	T	C	222	.	DP=57;VDB=3.276832e-01;AF1=1;AC1=2;DP4=0,0,27,29;MQ=60;FQ=-196	GT:PL:GQ	1/1:255,169,0:99
Tb927_01_v4	437634	.	T	C	222	.	DP=50;VDB=3.152683e-01;AF1=1;AC1=2;DP4=0,0,24,26;MQ=60;FQ=-178	GT:PL:GQ	1/1:255,151,0:99
Tb927_01_v4	437725	.	T	C	222	.	DP=41;VDB=2.853479e-01;AF1=1;AC1=2;DP4=0,0,18,22;MQ=60;FQ=-147	GT:PL:GQ	1/1:255,120,0:99
Tb927_01_v4	438039	.	G	A	225	.	DP=43;VDB=1.305896e-01;RPB=-1.400081e+00;AF1=0.5;AC1=1;DP4=10,10,13,10;MQ=60;FQ=225;PV4=0.76,0.098,0.18,1	GT:PL:GQ	0/1:255,0,255:99
Tb927_01_v4	438057	.	A	G	222	.	DP=53;VDB=2.889226e-03;AF1=1;AC1=2;DP4=0,0,28,24;MQ=60;FQ=-184	GT:PL:GQ	1/1:255,157,0:99
Tb927_01_v4	438101	.	A	G	222	.	DP=45;VDB=2.236935e-01;AF1=1;AC1=2;DP4=0,0,23,22;MQ=60;FQ=-162	GT:PL:GQ	1/1:255,135,0:99
Tb927_01_v4	438108	.	A	G	222	.	DP=47;VDB=7.100789e-02;AF1=1;AC1=2;DP4=0,0,22,23;MQ=60;FQ=-162	GT:PL:GQ	1/1:255,135,0:99
Tb927_01_v4	438225	.	T	G	222	.	DP=69;VDB=2.472799e-01;AF1=1;AC1=2;DP4=0,0,33,36;MQ=60;FQ=-235	GT:PL:GQ	1/1:255,208,0:99
Tb927_01_v4	438259	.	C	T	222	.	DP=62;VDB=1.288805e-01;AF1=1;AC1=2;DP4=0,0,34,24;MQ=60;FQ=-202	GT:PL:GQ	1/1:255,175,0:99
Tb927_01_v4	438525	.	G	A	222	.	DP=51;VDB=9.481912e-02;AF1=1;AC1=2;DP4=0,0,25,26;MQ=60;FQ=-181	GT:PL:GQ	1/1:255,154,0:99
Tb927_01_v4	438541	.	T	.	28.2	.	DP=42;;AC1=2;FQ=-30	PL	0
Tb927_01_v4	438542	.	T	.	28.2	.	DP=42;;AC1=2;FQ=-30	PL	0
Tb927_01_v4	438542	.	ttt	t	191	.	INDEL;IS=17,0.404762;DP=42;VDB=1.392916e-01;AF1=1;AC1=2;DP4=0,0,7,7;MQ=60;FQ=-76.5	GT:PL:GQ	1/1:232,42,0:81
Tb927_01_v4	438542	.	ttt	t	191	.	INDEL;IS=17,0.404762;DP=42;VDB=1.392916e-01;AF1=1;AC1=2;DP4=0,0,7,7;MQ=60;FQ=-76.5	GT:PL:GQ	1/1:232,42,0:81
Tb927_01_v4	438542	.	ttt	t	191	.	INDEL;IS=17,0.404762;DP=42;VDB=1.392916e-01;AF1=1;AC1=2;DP4=0,0,7,7;MQ=60;FQ=-76.5	GT:PL:GQ	1/1:232,42,0:81
Tb927_01_v4	438543	.	T	.	28.2	.	DP=25;;AC1=2;FQ=-30	PL	0
Tb927_01_v4	438544	.	T	.	28.2	.	DP=25;;AC1=2;FQ=-30	PL	0
Tb927_01_v4	438674	.	G	A	222	.	DP=62;VDB=3.553117e-01;AF1=1;AC1=2;DP4=0,0,31,31;MQ=60;FQ=-214	GT:PL:GQ	1/1:255,187,0:99
Tb927_01_v4	438685	.	A	G	222	.	DP=65;VDB=3.145077e-01;AF1=1;AC1=2;DP4=0,0,37,27;MQ=60;FQ=-220	GT:PL:GQ	1/1:255,193,0:99
Tb927_01_v4	438734	.	C	T	222	.	DP=57;VDB=2.882122e-01;AF1=1;AC1=2;DP4=0,0,35,22;MQ=60;FQ=-199	GT:PL:GQ	1/1:255,172,0:99
Tb927_01_v4	438765	.	C	T	222	.	DP=47;VDB=3.555917e-01;AF1=1;AC1=2;DP4=0,0,22,25;MQ=60;FQ=-168	GT:PL:GQ	1/1:255,141,0:99
Tb927_01_v4	438772	.	G	T	222	.	DP=46;VDB=3.083591e-01;AF1=1;AC1=2;DP4=0,0,23,23;MQ=60;FQ=-165	GT:PL:GQ	1/1:255,138,0:99
Tb927_01_v4	438808	.	G	A	222	.	DP=56;VDB=1.209319e-02;AF1=1;AC1=2;DP4=0,0,23,32;MQ=60;FQ=-193	GT:PL:GQ	1/1:255,166,0:99
Tb927_01_v4	439066	.	A	G	138	.	DP=40;VDB=1.151126e-01;RPB=1.151772e+00;AF1=0.5;AC1=1;DP4=15,10,2,10;MQ=60;FQ=141;PV4=0.017,1,1,0.22	GT:PL:GQ	0/1:168,0,255:99
Tb927_01_v4	439076	.	G	A	225	.	DP=40;VDB=2.084153e-01;RPB=4.962335e-01;AF1=0.5;AC1=1;DP4=5,9,16,10;MQ=60;FQ=187;PV4=0.19,0.28,1,1	GT:PL:GQ	0/1:255,0,214:99
Tb927_01_v4	439635	.	A	G	222	.	DP=46;VDB=3.412323e-01;AF1=1;AC1=2;DP4=0,0,29,17;MQ=60;FQ=-165	GT:PL:GQ	1/1:255,138,0:99
Tb927_01_v4	439779	.	G	T	222	.	DP=45;VDB=1.644180e-01;AF1=1;AC1=2;DP4=0,0,18,26;MQ=60;FQ=-159	GT:PL:GQ	1/1:255,132,0:99
Tb927_01_v4	440048	.	A	G	225	.	DP=61;VDB=2.680941e-01;RPB=6.859847e-01;AF1=0.5;AC1=1;DP4=16,16,19,10;MQ=60;FQ=225;PV4=0.3,0.44,1,1	GT:PL:GQ	0/1:255,0,255:99
Tb927_01_v4	440237	.	G	A	222	.	DP=64;VDB=8.482109e-02;AF1=1;AC1=2;DP4=0,0,32,32;MQ=60;FQ=-220	GT:PL:GQ	1/1:255,193,0:99
Tb927_01_v4	440247	.	A	C	222	.	DP=57;VDB=1.245489e-02;AF1=1;AC1=2;DP4=0,0,24,30;MQ=60;FQ=-190	GT:PL:GQ	1/1:255,163,0:99
Tb927_01_v4	440442	.	G	T	222	.	DP=44;VDB=3.103122e-01;AF1=1;AC1=2;DP4=0,0,22,22;MQ=60;FQ=-159	GT:PL:GQ	1/1:255,132,0:99
Tb927_01_v4	440526	.	T	A	225	.	DP=44;VDB=2.309447e-01;RPB=1.184698e+00;AF1=0.5;AC1=1;DP4=6,13,14,11;MQ=60;FQ=225;PV4=0.14,1,1,1	GT:PL:GQ	0/1:255,0,255:99
Tb927_01_v4	440602	.	G	A	222	.	DP=44;VDB=2.565371e-01;AF1=1;AC1=2;DP4=0,0,27,17;MQ=60;FQ=-159	GT:PL:GQ	1/1:255,132,0:99
Tb927_01_v4	440608	.	G	C	222	.	DP=39;VDB=2.813180e-01;AF1=1;AC1=2;DP4=0,0,24,15;MQ=60;FQ=-144	GT:PL:GQ	1/1:255,117,0:99
Tb927_01_v4	440688	.	A	G	222	.	DP=49;VDB=1.627225e-01;AF1=1;AC1=2;DP4=0,0,27,22;MQ=60;FQ=-175	GT:PL:GQ	1/1:255,148,0:99
Tb927_01_v4	440740	.	C	G	222	.	DP=51;VDB=2.941435e-01;AF1=1;AC1=2;DP4=0,0,22,27;MQ=60;FQ=-175	GT:PL:GQ	1/1:255,148,0:99
Tb927_01_v4	440794	.	C	T	222	.	DP=57;VDB=3.403758e-01;AF1=1;AC1=2;DP4=0,0,26,28;MQ=60;FQ=-190	GT:PL:GQ	1/1:255,163,0:99
Tb927_01_v4	440911	.	C	A	222	.	DP=46;VDB=2.541161e-01;AF1=1;AC1=2;DP4=0,0,21,25;MQ=60;FQ=-165	GT:PL:GQ	1/1:255,138,0:99
Tb927_01_v4	440941	.	C	T	222	.	DP=43;VDB=3.136667e-01;AF1=1;AC1=2;DP4=0,0,21,20;MQ=60;FQ=-150	GT:PL:GQ	1/1:255,123,0:99
Tb927_01_v4	440973	.	T	C	222	.	DP=47;VDB=3.532744e-01;AF1=1;AC1=2;DP4=0,0,19,28;MQ=60;FQ=-168	GT:PL:GQ	1/1:255,141,0:99
Tb927_01_v4	440986	.	A	G	222	.	DP=52;VDB=1.954290e-02;AF1=1;AC1=2;DP4=0,0,17,34;MQ=60;FQ=-181	GT:PL:GQ	1/1:255,154,0:99
Tb927_01_v4	441021	.	C	T	222	.	DP=53;VDB=2.462384e-01;AF1=1;AC1=2;DP4=0,0,15,38;MQ=60;FQ=-187	GT:PL:GQ	1/1:255,160,0:99
Tb927_01_v4	441039	.	G	C	222	.	DP=49;VDB=1.464596e-01;AF1=1;AC1=2;DP4=0,0,12,37;MQ=60;FQ=-175	GT:PL:GQ	1/1:255,148,0:99
Tb927_01_v4	441727	.	G	A	193	.	DP=43;VDB=1.722862e-01;RPB=3.694942e-01;AF1=0.5;AC1=1;DP4=17,11,8,7;MQ=60;FQ=196;PV4=0.75,0.17,1,1	GT:PL:GQ	0/1:223,0,255:99
Tb927_01_v4	441845	.	T	A	222	.	DP=52;VDB=2.115621e-01;AF1=1;AC1=2;DP4=0,0,19,33;MQ=60;FQ=-184	GT:PL:GQ	1/1:255,157,0:99
Tb927_01_v4	442067	.	C	A	225	.	DP=53;VDB=1.103415e-01;RPB=9.453123e-01;AF1=0.5;AC1=1;DP4=12,16,12,12;MQ=60;FQ=225;PV4=0.78,0.13,1,0.36	GT:PL:GQ	0/1:255,0,255:99
Tb927_01_v4	442156	.	C	G	222	.	DP=43;VDB=3.124184e-01;AF1=1;AC1=2;DP4=0,0,16,26;MQ=60;FQ=-153	GT:PL:GQ	1/1:255,126,0:99
Tb927_01_v4	442159	.	C	T	222	.	DP=41;VDB=2.999126e-01;AF1=1;AC1=2;DP4=0,0,16,25;MQ=60;FQ=-150	GT:PL:GQ	1/1:255,123,0:99
Tb927_01_v4	442211	.	C	A	222	.	DP=47;VDB=3.145741e-01;AF1=1;AC1=2;DP4=0,0,21,26;MQ=60;FQ=-168	GT:PL:GQ	1/1:255,141,0:99
Tb927_01_v4	442234	.	C	T	222	.	DP=42;VDB=1.280105e-01;AF1=1;AC1=2;DP4=0,0,20,22;MQ=60;FQ=-153	GT:PL:GQ	1/1:255,126,0:99
Tb927_01_v4	442255	.	G	A	222	.	DP=47;VDB=3.459749e-01;AF1=1;AC1=2;DP4=0,0,24,23;MQ=60;FQ=-168	GT:PL:GQ	1/1:255,141,0:99
Tb927_01_v4	442300	.	A	T	222	.	DP=36;VDB=1.758216e-01;AF1=1;AC1=2;DP4=0,0,15,21;MQ=60;FQ=-135	GT:PL:GQ	1/1:255,108,0:99
Tb927_01_v4	442339	.	T	C	222	.	DP=35;VDB=2.473256e-01;AF1=1;AC1=2;DP4=0,0,10,24;MQ=60;FQ=-129	GT:PL:GQ	1/1:255,102,0:99
Tb927_01_v4	442348	.	A	C	222	.	DP=33;VDB=2.330456e-01;AF1=1;AC1=2;DP4=0,0,9,23;MQ=60;FQ=-123	GT:PL:GQ	1/1:255,96,0:99
Tb927_01_v4	442360	.	G	A	222	.	DP=34;VDB=2.957934e-01;AF1=1;AC1=2;DP4=0,0,10,23;MQ=60;FQ=-126	GT:PL:GQ	1/1:255,99,0:99
Tb927_01_v4	442399	.	G	A	222	.	DP=39;VDB=2.601713e-01;AF1=1;AC1=2;DP4=0,0,18,21;MQ=60;FQ=-144	GT:PL:GQ	1/1:255,117,0:99
Tb927_01_v4	442412	.	C	A	222	.	DP=39;VDB=2.126046e-01;AF1=1;AC1=2;DP4=0,0,17,22;MQ=60;FQ=-144	GT:PL:GQ	1/1:255,117,0:99
Tb927_01_v4	442419	.	T	C	222	.	DP=36;VDB=2.867792e-02;AF1=1;AC1=2;DP4=0,0,17,19;MQ=60;FQ=-135	GT:PL:GQ	1/1:255,108,0:99
Tb927_01_v4	442452	.	C	A	222	.	DP=33;VDB=1.277763e-01;AF1=1;AC1=2;DP4=0,0,14,19;MQ=60;FQ=-126	GT:PL:GQ	1/1:255,99,0:99
Tb927_01_v4	442457	.	A	G	222	.	DP=33;VDB=8.782578e-02;AF1=1;AC1=2;DP4=0,0,15,18;MQ=59;FQ=-126	GT:PL:GQ	1/1:255,99,0:99
Tb927_01_v4	442491	.	C	T	222	.	DP=22;VDB=1.955224e-01;AF1=1;AC1=2;DP4=0,0,9,13;MQ=59;FQ=-93	GT:PL:GQ	1/1:255,66,0:99
Tb927_01_v4	442503	.	A	C	222	.	DP=24;VDB=2.027422e-01;AF1=1;AC1=2;DP4=0,0,8,15;MQ=59;FQ=-96	GT:PL:GQ	1/1:255,69,0:99
Tb927_01_v4	442508	.	A	G	222	.	DP=23;VDB=2.016557e-01;AF1=1;AC1=2;DP4=0,0,7,15;MQ=59;FQ=-93	GT:PL:GQ	1/1:255,66,0:99
Tb927_01_v4	442517	.	G	A	222	.	DP=23;VDB=1.940942e-01;AF1=1;AC1=2;DP4=0,0,8,15;MQ=59;FQ=-96	GT:PL:GQ	1/1:255,69,0:99
Tb927_01_v4	442531	.	C	A	196	.	DP=26;VDB=1.665555e-01;RPB=-4.886273e-01;AF1=0.5;AC1=1;DP4=4,8,5,9;MQ=59;FQ=187;PV4=1,0.11,0.4,1	GT:PL:GQ	0/1:226,0,214:99
Tb927_01_v4	442559	.	C	A	222	.	DP=31;VDB=1.577040e-01;AF1=1;AC1=2;DP4=0,0,7,24;MQ=60;FQ=-120	GT:PL:GQ	1/1:255,93,0:99
Tb927_01_v4	442591	.	A	G	222	.	DP=38;VDB=3.182570e-01;AF1=1;AC1=2;DP4=0,0,7,31;MQ=60;FQ=-141	GT:PL:GQ	1/1:255,114,0:99
Tb927_01_v4	442606	.	T	C	222	.	DP=39;VDB=2.459264e-01;AF1=1;AC1=2;DP4=0,0,7,32;MQ=60;FQ=-144	GT:PL:GQ	1/1:255,117,0:99
Tb927_01_v4	442619	.	C	A	222	.	DP=34;VDB=2.273086e-02;AF1=1;AC1=2;DP4=0,0,4,29;MQ=60;FQ=-126	GT:PL:GQ	1/1:255,99,0:99
Tb927_01_v4	442633	.	A	T	222	.	DP=29;VDB=1.503555e-01;AF1=1;AC1=2;DP4=0,0,5,20;MQ=59;FQ=-102	GT:PL:GQ	1/1:255,75,0:99
Tb927_01_v4	442638	.	A	C	222	.	DP=27;VDB=2.263624e-01;AF1=1;AC1=2;DP4=0,0,5,20;MQ=59;FQ=-102	GT:PL:GQ	1/1:255,75,0:99
Tb927_01_v4	442676	.	A	C	222	.	DP=15;VDB=1.491365e-01;AF1=1;AC1=2;DP4=0,0,5,10;MQ=58;FQ=-72	GT:PL:GQ	1/1:255,45,0:87
Tb927_01_v4	442688	.	A	T	222	.	DP=14;VDB=8.651122e-02;AF1=1;AC1=2;DP4=0,0,6,8;MQ=58;FQ=-69	GT:PL:GQ	1/1:255,42,0:81
Tb927_01_v4	442691	.	C	A	222	.	DP=14;VDB=1.002113e-01;AF1=1;AC1=2;DP4=0,0,6,8;MQ=58;FQ=-69	GT:PL:GQ	1/1:255,42,0:81
Tb927_01_v4	442694	.	C	G	222	.	DP=14;VDB=8.735737e-02;AF1=1;AC1=2;DP4=0,0,6,8;MQ=58;FQ=-69	GT:PL:GQ	1/1:255,42,0:81
Tb927_01_v4	442700	.	A	G	87	.	DP=14;VDB=2.510837e-02;RPB=-2.666667e-01;AF1=0.5;AC1=1;DP4=3,6,3,2;MQ=58;FQ=90;PV4=0.58,0.16,0.033,1	GT:PL:GQ	0/1:117,0,201:99
Tb927_01_v4	442720	.	G	A	222	.	DP=20;VDB=8.375932e-02;AF1=1;AC1=2;DP4=0,0,5,14;MQ=59;FQ=-84	GT:PL:GQ	1/1:255,57,0:99
Tb927_01_v4	442754	.	G	C	213	.	DP=16;VDB=1.750395e-01;AF1=1;AC1=2;DP4=0,0,2,14;MQ=60;FQ=-75	GT:PL:GQ	1/1:246,48,0:93
Tb927_01_v4	442756	.	A	G	222	.	DP=16;VDB=1.632705e-01;AF1=1;AC1=2;DP4=0,0,2,14;MQ=60;FQ=-75	GT:PL:GQ	1/1:255,48,0:93
Tb927_01_v4	442775	.	C	G	222	.	DP=18;VDB=1.728715e-01;AF1=1;AC1=2;DP4=0,0,2,15;MQ=59;FQ=-78	GT:PL:GQ	1/1:255,51,0:99
Tb927_01_v4	442790	.	A	G	221	.	DP=22;VDB=8.997276e-02;AF1=1;AC1=2;DP4=0,0,2,20;MQ=58;FQ=-93	GT:PL:GQ	1/1:254,66,0:99
Tb927_01_v4	442819	.	C	T	170	.	DP=11;VDB=8.328225e-02;AF1=1;AC1=2;DP4=0,0,1,10;MQ=55;FQ=-60	GT:PL:GQ	1/1:203,33,0:63
Tb927_01_v4	442825	.	G	C	168	.	DP=10;VDB=3.422942e-02;AF1=1;AC1=2;DP4=0,0,1,9;MQ=55;FQ=-57	GT:PL:GQ	1/1:201,30,0:57
Tb927_01_v4	442832	.	C	A	171	.	DP=10;VDB=6.878727e-02;AF1=1;AC1=2;DP4=0,0,1,9;MQ=55;FQ=-57	GT:PL:GQ	1/1:204,30,0:57
Tb927_01_v4	443011	.	G	A	20	.	DP=16;VDB=3.659046e-04;AF1=1;AC1=2;DP4=0,0,0,15;MQ=13;FQ=-72	GT:PL:GQ	1/1:53,45,0:62
Tb927_01_v4	444979	.	G	A	221	.	DP=662;VDB=1.917072e-10;RPB=7.486667e-01;AF1=1;AC1=2;DP4=5,0,612,42;MQ=13;FQ=-282;PV4=1,0.43,1,1	GT:PL:GQ	1/1:254,255,0:99
Tb927_01_v4	445039	.	G	C	222	.	DP=2305;VDB=5.195962e-01;AF1=1;AC1=2;DP4=0,0,1107,1186;MQ=15;FQ=-282	GT:PL:GQ	1/1:255,255,0:99
Tb927_01_v4	445048	.	A	G	105	.	DP=2201;VDB=3.803381e-01;RPB=-2.765382e+00;AF1=1;AC1=2;DP4=81,113,747,1159;MQ=15;FQ=-282;PV4=0.49,1,6.1e-63,1	GT:PL:GQ	1/1:138,255,0:99
Tb927_01_v4	445102	.	G	A	222	.	DP=652;VDB=9.517666e-11;RPB=1.177150e+00;AF1=1;AC1=2;DP4=0,1,34,608;MQ=17;FQ=-282;PV4=1,0.35,0.22,0.14	GT:PL:GQ	1/1:255,255,0:99
Tb927_01_v4	445285	.	G	.	6.96	.	DP=1;AF1=1;AC1=2;DP4=0,0,0,1;MQ=24;FQ=-30	PL	24
Tb927_01_v4	445292	.	C	.	6.96	.	DP=1;AF1=1;AC1=2;DP4=0,0,0,1;MQ=24;FQ=-30	PL	24
Tb927_01_v4	445348	.	G	A	31	.	DP=3;VDB=5.081610e-02;AF1=1;AC1=2;DP4=0,0,0,3;MQ=28;FQ=-36	GT:PL:GQ	1/1:63,9,0:16
Tb927_01_v4	459739	.	G	.	19	.	DP=1;AF1=1;AC1=2;DP4=0,0,1,0;MQ=11;FQ=-30.3	PL	11
Tb927_01_v4	459767	.	G	.	20	.	DP=10;AF1=1;AC1=2;DP4=0,0,0,1;MQ=10;FQ=-30.4	PL	10
Tb927_01_v4	459799	.	G	C	222	.	DP=161;VDB=1.366043e-10;AF1=1;AC1=2;DP4=0,0,37,112;MQ=25;FQ=-282	GT:PL:GQ	1/1:255,255,0:99
Tb927_01_v4	459808	.	A	G	222	.	DP=195;VDB=1.343013e-04;RPB=-1.430178e+00;AF1=1;AC1=2;DP4=8,9,27,139;MQ=26;FQ=-282;PV4=0.0056,1,1,1	GT:PL:GQ	1/1:255,255,0:99
Tb927_01_v4	459862	.	G	A	222	.	DP=148;VDB=2.593850e-10;AF1=1;AC1=2;DP4=0,0,24,123;MQ=27;FQ=-282	GT:PL:GQ	1/1:255,255,0:99
Tb927_01_v4	460156	.	A	.	6.9	.	DP=14;VDB=8.718219e-02;RPB=2.056910e+00;AF1=0.5092;AC1=1;DP4=0,4,0,7;MQ=13;FQ=-13.6;PV4=1,0.21,0.1,1	PL	24
Tb927_01_v4	460162	.	C	T	19.1	.	DP=14;VDB=8.023451e-02;AF1=1;AC1=2;DP4=0,0,0,14;MQ=12;FQ=-69	GT:PL:GQ	1/1:52,42,0:58
Tb927_01_v4	460168	.	G	C	19.1	.	DP=14;VDB=5.841691e-02;AF1=1;AC1=2;DP4=0,0,0,14;MQ=12;FQ=-69	GT:PL:GQ	1/1:52,42,0:58
Tb927_01_v4	460177	.	A	.	9.5	.	DP=24;VDB=6.431525e-05;RPB=-4.062138e+00;AF1=0.4988;AC1=1;DP4=0,13,0,10;MQ=13;FQ=-8.16;PV4=1,0.035,1,9.1e-05	PL	21
Tb927_01_v4	460231	.	G	A	11.5	.	DP=10;VDB=1.934810e-04;RPB=1.392621e+00;AF1=1;AC1=2;DP4=0,1,0,9;MQ=13;FQ=-43;PV4=1,1,1,1	GT:PL:GQ	1/1:44,16,0:23
Tb927_01_v4	461530	.	A	.	8.84	.	DP=2;VDB=7.840000e-02;AF1=1;AC1=2;DP4=0,0,2,0;MQ=13;FQ=-33	PL	23
Tb927_01_v4	461584	.	G	.	17.1	.	DP=2;AF1=1;AC1=2;DP4=0,0,1,0;MQ=13;FQ=-30.2	PL	13
Tb927_01_v4	462136	.	G	C	187	.	DP=10;VDB=1.602957e-02;AF1=1;AC1=2;DP4=0,0,6,4;MQ=49;FQ=-57	GT:PL:GQ	1/1:220,30,0:57
Tb927_01_v4	462143	.	C	A	222	.	DP=20;VDB=1.726986e-02;AF1=1;AC1=2;DP4=0,0,10,8;MQ=50;FQ=-81	GT:PL:GQ	1/1:255,54,0:99
Tb927_01_v4	462145	.	A	G	222	.	DP=21;VDB=1.898849e-02;AF1=1;AC1=2;DP4=0,0,10,8;MQ=50;FQ=-81	GT:PL:GQ	1/1:255,54,0:99
Tb927_01_v4	462196	.	T	A	222	.	DP=49;VDB=3.215427e-01;AF1=1;AC1=2;DP4=0,0,25,24;MQ=53;FQ=-175	GT:PL:GQ	1/1:255,148,0:99
Tb927_01_v4	462227	.	G	A	222	.	DP=44;VDB=2.445337e-01;AF1=1;AC1=2;DP4=0,0,26,17;MQ=57;FQ=-156	GT:PL:GQ	1/1:255,129,0:99
Tb927_01_v4	462290	.	T	G	222	.	DP=50;VDB=1.893149e-01;AF1=1;AC1=2;DP4=0,0,26,24;MQ=57;FQ=-178	GT:PL:GQ	1/1:255,151,0:99
Tb927_01_v4	462340	.	G	T	222	.	DP=48;VDB=3.209852e-01;AF1=1;AC1=2;DP4=0,0,23,24;MQ=57;FQ=-168	GT:PL:GQ	1/1:255,141,0:99
Tb927_01_v4	462415	.	T	A	222	.	DP=36;VDB=3.049433e-01;AF1=1;AC1=2;DP4=0,0,21,15;MQ=57;FQ=-135	GT:PL:GQ	1/1:255,108,0:99
Tb927_01_v4	462433	.	G	A	222	.	DP=43;VDB=2.599960e-01;AF1=1;AC1=2;DP4=0,0,23,18;MQ=56;FQ=-150	GT:PL:GQ	1/1:255,123,0:99
Tb927_01_v4	462560	.	A	T	215	.	DP=42;VDB=1.903765e-01;RPB=3.006600e-01;AF1=0.5;AC1=1;DP4=12,10,6,13;MQ=57;FQ=218;PV4=0.21,0.0028,0.47,1	GT:PL:GQ	0/1:245,0,255:99
Tb927_01_v4	462607	.	G	A	225	.	DP=45;VDB=2.836569e-02;RPB=1.373700e+00;AF1=0.5;AC1=1;DP4=7,16,15,7;MQ=57;FQ=225;PV4=0.017,0.023,1,0.11	GT:PL:GQ	0/1:255,0,255:99
Tb927_01_v4	462685	.	T	C	222	.	DP=41;VDB=9.452330e-02;AF1=1;AC1=2;DP4=0,0,26,14;MQ=60;FQ=-147	GT:PL:GQ	1/1:255,120,0:99
Tb927_01_v4	462689	.	G	A	222	.	DP=43;VDB=1.800826e-01;AF1=1;AC1=2;DP4=0,0,24,17;MQ=60;FQ=-150	GT:PL:GQ	1/1:255,123,0:99
Tb927_01_v4	462734	.	A	G	222	.	DP=36;VDB=2.567320e-01;AF1=1;AC1=2;DP4=0,0,23,13;MQ=60;FQ=-135	GT:PL:GQ	1/1:255,108,0:99
Tb927_01_v4	462820	.	T	C	222	.	DP=49;VDB=3.051384e-01;AF1=1;AC1=2;DP4=0,0,24,22;MQ=60;FQ=-165	GT:PL:GQ	1/1:255,138,0:99
Tb927_01_v4	463051	.	A	G	222	.	DP=30;VDB=2.808170e-01;AF1=1;AC1=2;DP4=0,0,12,18;MQ=60;FQ=-117	GT:PL:GQ	1/1:255,90,0:99
Tb927_01_v4	463321	.	G	A	222	.	DP=43;VDB=2.180993e-01;AF1=1;AC1=2;DP4=0,0,17,24;MQ=60;FQ=-150	GT:PL:GQ	1/1:255,123,0:99
Tb927_01_v4	463410	.	gg	gTg	3.25	.	INDEL;IS=3,0.111111;DP=27;VDB=1.773582e-01;AF1=0.5;AC1=1;DP4=9,3,3,1;MQ=60;FQ=5.09;PV4=1,0.38,1,1	GT:PL:GQ	0/1:38,0,160:37
Tb927_01_v4	463410	.	G	T	138	.	DP=27;VDB=9.625617e-02;RPB=5.307228e-01;AF1=0.5;AC1=1;DP4=7,3,6,3;MQ=60;FQ=139;PV4=1,1,1,1	GT:PL:GQ	0/1:168,0,170:99
Tb927_01_v4	463415	.	T	C	222	.	DP=28;VDB=1.799952e-01;AF1=1;AC1=2;DP4=0,0,17,7;MQ=60;FQ=-99	GT:PL:GQ	1/1:255,72,0:99
Tb927_01_v4	463533	.	G	A	214	.	DP=38;VDB=1.680946e-01;RPB=7.059227e-01;AF1=0.5;AC1=1;DP4=8,13,8,7;MQ=60;FQ=217;PV4=0.5,0.41,1,0.12	GT:PL:GQ	0/1:244,0,255:99
Tb927_01_v4	463548	.	C	T	222	.	DP=40;VDB=2.713521e-01;AF1=1;AC1=2;DP4=0,0,19,21;MQ=60;FQ=-147	GT:PL:GQ	1/1:255,120,0:99
Tb927_01_v4	464004	.	C	T	222	.	DP=44;VDB=2.789516e-02;AF1=1;AC1=2;DP4=0,0,28,16;MQ=60;FQ=-159	GT:PL:GQ	1/1:255,132,0:99
Tb927_01_v4	464014	.	A	G	222	.	DP=41;VDB=3.270859e-01;AF1=1;AC1=2;DP4=0,0,24,16;MQ=60;FQ=-147	GT:PL:GQ	1/1:255,120,0:99
Tb927_01_v4	464038	.	T	C	222	.	DP=37;VDB=2.275975e-01;AF1=1;AC1=2;DP4=0,0,20,16;MQ=60;FQ=-135	GT:PL:GQ	1/1:255,108,0:99
Tb927_01_v4	464103	.	A	T	222	.	DP=40;VDB=9.236899e-02;AF1=1;AC1=2;DP4=0,0,18,21;MQ=60;FQ=-144	GT:PL:GQ	1/1:255,117,0:99
Tb927_01_v4	464165	.	A	G	222	.	DP=40;VDB=1.480210e-01;AF1=1;AC1=2;DP4=0,0,27,13;MQ=60;FQ=-147	GT:PL:GQ	1/1:255,120,0:99
Tb927_01_v4	464183	.	T	C	222	.	DP=41;VDB=2.865724e-01;AF1=1;AC1=2;DP4=0,0,26,14;MQ=60;FQ=-147	GT:PL:GQ	1/1:255,120,0:99
Tb927_01_v4	464269	.	C	A	225	.	DP=40;VDB=2.060688e-01;RPB=-1.372911e+00;AF1=0.5;AC1=1;DP4=8,10,13,9;MQ=60;FQ=225;PV4=0.53,0.46,1,1	GT:PL:GQ	0/1:255,0,255:99
Tb927_01_v4	464283	.	G	A	225	.	DP=39;VDB=2.044299e-01;RPB=-1.232010e+00;AF1=0.5;AC1=1;DP4=9,8,15,7;MQ=60;FQ=225;PV4=0.51,0.11,1,1	GT:PL:GQ	0/1:255,0,255:99
Tb927_01_v4	464418	.	G	A	222	.	DP=36;VDB=2.960516e-01;AF1=1;AC1=2;DP4=0,0,16,17;MQ=60;FQ=-126	GT:PL:GQ	1/1:255,99,0:99
Tb927_01_v4	464488	.	A	C	222	.	DP=46;VDB=2.505101e-01;AF1=1;AC1=2;DP4=0,0,28,18;MQ=60;FQ=-165	GT:PL:GQ	1/1:255,138,0:99
Tb927_01_v4	464611	.	G	A	222	.	DP=42;VDB=2.409753e-01;AF1=1;AC1=2;DP4=0,0,25,16;MQ=60;FQ=-150	GT:PL:GQ	1/1:255,123,0:99
Tb927_01_v4	464813	.	C	T	225	.	DP=37;VDB=1.756600e-01;RPB=1.356186e+00;AF1=0.5;AC1=1;DP4=8,12,8,9;MQ=60;FQ=225;PV4=0.75,0.02,1,1	GT:PL:GQ	0/1:255,0,255:99
Tb927_01_v4	464862	.	C	T	222	.	DP=50;VDB=1.350771e-01;AF1=1;AC1=2;DP4=0,0,14,34;MQ=60;FQ=-171	GT:PL:GQ	1/1:255,144,0:99
Tb927_01_v4	464902	.	aca	.	171	.	INDEL;IS=1,0.016129;DP=62;VDB=9.904202e-02;AF1=0;AC1=0;DP4=31,27,0,1;MQ=60;FQ=-168;PV4=0.47,0.17,1,1	PL	0
Tb927_01_v4	464903	.	C	T	222	.	DP=62;VDB=1.271188e-01;AF1=1;AC1=2;DP4=0,0,31,28;MQ=60;FQ=-205	GT:PL:GQ	1/1:255,178,0:99
Tb927_01_v4	465009	.	C	T	222	.	DP=46;VDB=2.007103e-01;AF1=1;AC1=2;DP4=0,0,21,25;MQ=60;FQ=-165	GT:PL:GQ	1/1:255,138,0:99
Tb927_01_v4	465027	.	C	T	222	.	DP=44;VDB=3.105625e-01;AF1=1;AC1=2;DP4=0,0,22,22;MQ=60;FQ=-159	GT:PL:GQ	1/1:255,132,0:99
Tb927_01_v4	465085	.	A	G	222	.	DP=55;VDB=2.205471e-01;AF1=1;AC1=2;DP4=0,0,33,19;MQ=60;FQ=-184	GT:PL:GQ	1/1:255,157,0:99
Tb927_01_v4	465086	.	G	T	222	.	DP=53;VDB=1.672439e-01;AF1=1;AC1=2;DP4=0,0,33,19;MQ=60;FQ=-184	GT:PL:GQ	1/1:255,157,0:99
Tb927_01_v4	465106	.	A	C	222	.	DP=62;VDB=3.874823e-01;AF1=1;AC1=2;DP4=0,0,37,24;MQ=60;FQ=-211	GT:PL:GQ	1/1:255,184,0:99
Tb927_01_v4	465162	.	A	G	222	.	DP=57;VDB=3.174340e-01;AF1=1;AC1=2;DP4=0,0,38,19;MQ=60;FQ=-199	GT:PL:GQ	1/1:255,172,0:99
Tb927_01_v4	465164	.	C	T	222	.	DP=58;VDB=2.253519e-01;AF1=1;AC1=2;DP4=0,0,39,19;MQ=60;FQ=-202	GT:PL:GQ	1/1:255,175,0:99
Tb927_01_v4	465347	.	A	G	222	.	DP=26;VDB=3.287288e-02;AF1=1;AC1=2;DP4=0,0,17,9;MQ=60;FQ=-105	GT:PL:GQ	1/1:255,78,0:99
Tb927_01_v4	465454	.	A	T	222	.	DP=59;VDB=3.949413e-01;AF1=1;AC1=2;DP4=0,0,20,39;MQ=60;FQ=-205	GT:PL:GQ	1/1:255,178,0:99
Tb927_01_v4	465475	.	C	T	222	.	DP=67;VDB=2.488080e-01;AF1=1;AC1=2;DP4=0,0,22,44;MQ=60;FQ=-226	GT:PL:GQ	1/1:255,199,0:99
Tb927_01_v4	465519	.	C	T	222	.	DP=66;VDB=3.196233e-01;AF1=1;AC1=2;DP4=0,0,26,40;MQ=60;FQ=-226	GT:PL:GQ	1/1:255,199,0:99
Tb927_01_v4	465554	.	T	C	222	.	DP=55;VDB=3.813806e-01;AF1=1;AC1=2;DP4=0,0,26,29;MQ=60;FQ=-193	GT:PL:GQ	1/1:255,166,0:99
Tb927_01_v4	465766	.	C	T	222	.	DP=38;VDB=3.161348e-01;AF1=1;AC1=2;DP4=0,0,19,19;MQ=60;FQ=-141	GT:PL:GQ	1/1:255,114,0:99
Tb927_01_v4	465907	.	C	T	222	.	DP=45;VDB=2.734440e-01;AF1=1;AC1=2;DP4=0,0,16,26;MQ=60;FQ=-153	GT:PL:GQ	1/1:255,126,0:99
Tb927_01_v4	465909	.	G	C	222	.	DP=44;VDB=3.038702e-01;AF1=1;AC1=2;DP4=0,0,15,26;MQ=60;FQ=-150	GT:PL:GQ	1/1:255,123,0:99
Tb927_01_v4	465987	.	T	.	28.2	.	DP=23;;AC1=2;FQ=-30	PL	0
Tb927_01_v4	465991	.	T	.	28.2	.	DP=19;;AC1=2;FQ=-30	PL	0
Tb927_01_v4	465995	.	tga	t	121	.	INDEL;IS=6,0.285714;DP=21;VDB=1.092915e-01;AF1=1;AC1=2;DP4=0,0,4,4;MQ=60;FQ=-58.5	GT:PL:GQ	1/1:162,24,0:45
Tb927_01_v4	465995	.	tga	t	121	.	INDEL;IS=6,0.285714;DP=21;VDB=1.092915e-01;AF1=1;AC1=2;DP4=0,0,4,4;MQ=60;FQ=-58.5	GT:PL:GQ	1/1:162,24,0:45
Tb927_01_v4	465996	.	G	.	28.2	.	DP=12;;AC1=2;FQ=-30	PL	0
Tb927_01_v4	465997	.	A	.	28.2	.	DP=12;;AC1=2;FQ=-30	PL	0
Tb927_01_v4	465999	.	G	.	28.2	.	DP=15;;AC1=2;FQ=-30	PL	0
Tb927_01_v4	466170	.	G	A	222	.	DP=36;VDB=2.729534e-01;AF1=1;AC1=2;DP4=0,0,9,26;MQ=60;FQ=-132	GT:PL:GQ	1/1:255,105,0:99
Tb927_01_v4	466178	.	T	C	222	.	DP=27;VDB=1.973229e-01;AF1=1;AC1=2;DP4=0,0,7,20;MQ=60;FQ=-108	GT:PL:GQ	1/1:255,81,0:99
Tb927_01_v4	466286	.	G	T	222	.	DP=15;VDB=1.406186e-01;AF1=1;AC1=2;DP4=0,0,6,9;MQ=60;FQ=-72	GT:PL:GQ	1/1:255,45,0:87
Tb927_01_v4	466349	.	A	T	3.55	.	DP=1;AF1=1;AC1=2;DP4=0,0,0,1;MQ=60;FQ=-30	GT:PL:GQ	0/1:31,3,0:4
Tb927_01_v4	466351	.	A	G	3.55	.	DP=1;AF1=1;AC1=2;DP4=0,0,0,1;MQ=60;FQ=-30	GT:PL:GQ	0/1:31,3,0:4
Tb927_01_v4	466405	.	C	G	47	.	DP=9;VDB=5.983360e-02;RPB=-6.510653e-01;AF1=0.5;AC1=1;DP4=4,2,2,1;MQ=60;FQ=50;PV4=1,0.28,1,0.21	GT:PL:GQ	0/1:77,0,155:80
Tb927_01_v4	466438	.	T	G	222	.	DP=28;VDB=1.242554e-01;AF1=1;AC1=2;DP4=0,0,14,14;MQ=60;FQ=-111	GT:PL:GQ	1/1:255,84,0:99
Tb927_01_v4	466439	.	C	A	222	.	DP=28;VDB=8.672533e-02;AF1=1;AC1=2;DP4=0,0,14,14;MQ=60;FQ=-111	GT:PL:GQ	1/1:255,84,0:99
Tb927_01_v4	466466	.	A	G	222	.	DP=38;VDB=1.261887e-01;RPB=1.109120e+00;AF1=0.5;AC1=1;DP4=10,9,6,12;MQ=60;FQ=223;PV4=0.32,0.027,1,1	GT:PL:GQ	0/1:252,0,255:99
Tb927_01_v4	466490	.	T	G	222	.	DP=35;VDB=2.614191e-01;AF1=1;AC1=2;DP4=0,0,12,22;MQ=60;FQ=-129	GT:PL:GQ	1/1:255,102,0:99
Tb927_01_v4	466552	.	C	.	14.2	.	DP=28;AF1=1;AC1=2;DP4=0,0,1,0;MQ=60;FQ=-30.1	PL	16
Tb927_01_v4	466552	.	ca	cAa	74.5	.	INDEL;IS=8,0.285714;DP=28;VDB=3.641716e-03;AF1=1;AC1=2;DP4=0,0,7,3;MQ=60;FQ=-64.5	GT:PL:GQ	1/1:115,30,0:57
Tb927_01_v4	466561	.	A	G	222	.	DP=28;VDB=1.194497e-01;AF1=1;AC1=2;DP4=0,0,16,9;MQ=60;FQ=-102	GT:PL:GQ	1/1:255,75,0:99
Tb927_01_v4	466584	.	G	A	222	.	DP=19;VDB=1.468290e-01;AF1=1;AC1=2;DP4=0,0,14,4;MQ=60;FQ=-81	GT:PL:GQ	1/1:255,54,0:99
Tb927_01_v4	466599	.	C	T	113	.	DP=18;VDB=9.238926e-02;RPB=-2.717001e-01;AF1=0.5;AC1=1;DP4=10,1,4,3;MQ=60;FQ=116;PV4=0.25,1,1,1	GT:PL:GQ	0/1:143,0,158:99
Tb927_01_v4	466652	.	tt	.	9.07	.	INDEL;IS=12,0.521739;DP=22;VDB=2.753126e-02;AF1=0.5047;AC1=1;DP4=2,0,3,0;MQ=60;FQ=-17.9;PV4=1,0.0034,1,1	PL	29
Tb927_01_v4	466653	.	T	A	147	.	DP=10;VDB=1.022050e-01;AF1=1;AC1=2;DP4=0,0,4,2;MQ=60;FQ=-45	GT:PL:GQ	1/1:180,18,0:33
Tb927_01_v4	466761	.	A	G	222	.	DP=14;VDB=1.357346e-01;AF1=1;AC1=2;DP4=0,0,11,3;MQ=60;FQ=-69	GT:PL:GQ	1/1:255,42,0:81
Tb927_01_v4	466764	.	C	G	209	.	DP=10;VDB=7.803184e-02;AF1=1;AC1=2;DP4=0,0,7,3;MQ=60;FQ=-57	GT:PL:GQ	1/1:242,30,0:57
Tb927_01_v4	466814	.	T	A	222	.	DP=23;VDB=1.171929e-01;AF1=1;AC1=2;DP4=0,0,10,13;MQ=57;FQ=-96	GT:PL:GQ	1/1:255,69,0:99
Tb927_01_v4	466894	.	T	C	222	.	DP=22;VDB=1.449684e-01;AF1=1;AC1=2;DP4=0,0,17,4;MQ=60;FQ=-90	GT:PL:GQ	1/1:255,63,0:99
Tb927_01_v4	467140	.	T	A	222	.	DP=32;VDB=1.805309e-01;AF1=1;AC1=2;DP4=0,0,17,15;MQ=60;FQ=-123	GT:PL:GQ	1/1:255,96,0:99
Tb927_01_v4	467238	.	G	A	144	.	DP=20;VDB=1.006009e-01;RPB=-4.558423e-01;AF1=0.5;AC1=1;DP4=3,8,2,7;MQ=60;FQ=147;PV4=1,1,1,1	GT:PL:GQ	0/1:174,0,206:99
Tb927_01_v4	467426	.	T	A	40.8	.	DP=2;VDB=7.840000e-02;AF1=1;AC1=2;DP4=0,0,1,1;MQ=60;FQ=-33	GT:PL:GQ	1/1:72,6,0:10
Tb927_01_v4	467947	.	C	T	222	.	DP=29;VDB=2.368529e-01;AF1=1;AC1=2;DP4=0,0,13,16;MQ=60;FQ=-111	GT:PL:GQ	1/1:255,84,0:99
Tb927_01_v4	468043	.	A	G	194	.	DP=48;VDB=1.482873e-01;RPB=1.231152e+00;AF1=0.5;AC1=1;DP4=24,2,19,3;MQ=60;FQ=188;PV4=0.65,1,1,0.5	GT:PL:GQ	0/1:224,0,216:99
Tb927_01_v4	468229	.	C	T	222	.	DP=36;VDB=2.402755e-01;AF1=1;AC1=2;DP4=0,0,23,11;MQ=60;FQ=-129	GT:PL:GQ	1/1:255,102,0:99
Tb927_01_v4	468230	.	C	T	222	.	DP=37;VDB=2.579013e-01;AF1=1;AC1=2;DP4=0,0,23,11;MQ=60;FQ=-129	GT:PL:GQ	1/1:255,102,0:99
Tb927_01_v4	468360	.	G	C	222	.	DP=57;VDB=2.562324e-01;AF1=1;AC1=2;DP4=0,0,33,21;MQ=60;FQ=-190	GT:PL:GQ	1/1:255,163,0:99
Tb927_01_v4	468508	.	G	T	222	.	DP=55;VDB=3.623374e-01;AF1=1;AC1=2;DP4=0,0,27,28;MQ=60;FQ=-193	GT:PL:GQ	1/1:255,166,0:99
Tb927_01_v4	468516	.	T	C	222	.	DP=49;VDB=3.554300e-01;AF1=1;AC1=2;DP4=0,0,22,27;MQ=60;FQ=-175	GT:PL:GQ	1/1:255,148,0:99
Tb927_01_v4	468657	.	G	A	222	.	DP=66;VDB=2.698594e-01;AF1=1;AC1=2;DP4=0,0,28,36;MQ=60;FQ=-220	GT:PL:GQ	1/1:255,193,0:99
Tb927_01_v4	468744	.	C	A	222	.	DP=46;VDB=2.301754e-01;AF1=1;AC1=2;DP4=0,0,19,22;MQ=60;FQ=-150	GT:PL:GQ	1/1:255,123,0:99
Tb927_01_v4	468745	.	G	C	222	.	DP=46;VDB=2.444845e-01;AF1=1;AC1=2;DP4=0,0,20,22;MQ=60;FQ=-153	GT:PL:GQ	1/1:255,126,0:99
Tb927_01_v4	468924	.	C	T	222	.	DP=52;VDB=2.831873e-01;AF1=1;AC1=2;DP4=0,0,28,23;MQ=60;FQ=-178	GT:PL:GQ	1/1:255,151,0:99
Tb927_01_v4	468972	.	G	T	222	.	DP=47;VDB=1.327642e-01;AF1=1;AC1=2;DP4=0,0,25,20;MQ=60;FQ=-162	GT:PL:GQ	1/1:255,135,0:99
Tb927_01_v4	469151	.	A	G	222	.	DP=55;VDB=2.407809e-01;AF1=1;AC1=2;DP4=0,0,21,33;MQ=60;FQ=-190	GT:PL:GQ	1/1:255,163,0:99
Tb927_01_v4	469238	.	C	T	222	.	DP=46;VDB=1.403279e-01;AF1=1;AC1=2;DP4=0,0,19,26;MQ=60;FQ=-162	GT:PL:GQ	1/1:255,135,0:99
Tb927_01_v4	469278	.	A	.	45	.	DP=40;AF1=0;AC1=0;DP4=2,3,0,0;MQ=60;FQ=-42	PL	0
Tb927_01_v4	469278	.	aa	aAGa,aGa	94.5	.	INDEL;IS=39,0.975000;DP=40;VDB=1.892339e-01;AF1=1;AC1=2;DP4=0,0,18,21;MQ=60;FQ=-137	GT:PL:GQ	1/1:135,102,0,149,59,134:99
Tb927_01_v4	469427	.	aaata	ata	217	.	INDEL;IS=20,0.512821;DP=39;VDB=1.355718e-01;AF1=0.5;AC1=1;DP4=6,9,8,10;MQ=60;FQ=181;PV4=1,1,1,0.028	GT:PL:GQ	0/1:255,0,216:99
Tb927_01_v4	469428	.	A	T	222	.	DP=20;VDB=5.179308e-02;AF1=1;AC1=2;DP4=0,0,6,10;MQ=60;FQ=-75	GT:PL:GQ	1/1:255,48,0:93
Tb927_01_v4	469551	.	A	C	222	.	DP=45;VDB=2.120669e-01;AF1=1;AC1=2;DP4=0,0,25,20;MQ=60;FQ=-162	GT:PL:GQ	1/1:255,135,0:99
Tb927_01_v4	469652	.	G	A	222	.	DP=39;VDB=3.145044e-01;AF1=1;AC1=2;DP4=0,0,24,15;MQ=60;FQ=-144	GT:PL:GQ	1/1:255,117,0:99
Tb927_01_v4	469768	.	A	G	222	.	DP=44;VDB=3.051335e-01;AF1=1;AC1=2;DP4=0,0,23,21;MQ=60;FQ=-159	GT:PL:GQ	1/1:255,132,0:99
Tb927_01_v4	469852	.	A	G	222	.	DP=49;VDB=3.494272e-01;AF1=1;AC1=2;DP4=0,0,31,18;MQ=60;FQ=-175	GT:PL:GQ	1/1:255,148,0:99
Tb927_01_v4	469987	.	A	C	222	.	DP=53;VDB=3.586215e-01;AF1=1;AC1=2;DP4=0,0,22,31;MQ=60;FQ=-187	GT:PL:GQ	1/1:255,160,0:99
Tb927_01_v4	469997	.	C	T	222	.	DP=56;VDB=2.765968e-01;AF1=1;AC1=2;DP4=0,0,24,30;MQ=60;FQ=-190	GT:PL:GQ	1/1:255,163,0:99
Tb927_01_v4	470076	.	G	C	222	.	DP=47;VDB=3.007085e-01;AF1=1;AC1=2;DP4=0,0,24,22;MQ=60;FQ=-162	GT:PL:GQ	1/1:255,135,0:99
Tb927_01_v4	470115	.	C	T	222	.	DP=32;VDB=2.432322e-01;AF1=1;AC1=2;DP4=0,0,14,17;MQ=60;FQ=-120	GT:PL:GQ	1/1:255,93,0:99
Tb927_01_v4	470391	.	G	A	222	.	DP=52;VDB=3.722350e-01;AF1=1;AC1=2;DP4=0,0,24,28;MQ=60;FQ=-184	GT:PL:GQ	1/1:255,157,0:99
Tb927_01_v4	470451	.	T	C	211	.	DP=45;VDB=1.598981e-01;RPB=-2.169305e-01;AF1=0.5;AC1=1;DP4=17,10,10,7;MQ=60;FQ=214;PV4=1,0.41,1,0.46	GT:PL:GQ	0/1:241,0,255:99
Tb927_01_v4	470905	.	G	T	222	.	DP=41;VDB=2.550076e-01;AF1=1;AC1=2;DP4=0,0,19,22;MQ=60;FQ=-150	GT:PL:GQ	1/1:255,123,0:99
Tb927_01_v4	470959	.	T	C	222	.	DP=35;VDB=3.058602e-01;AF1=1;AC1=2;DP4=0,0,13,22;MQ=60;FQ=-132	GT:PL:GQ	1/1:255,105,0:99
Tb927_01_v4	471015	.	G	T	222	.	DP=25;VDB=2.377237e-01;AF1=1;AC1=2;DP4=0,0,9,16;MQ=60;FQ=-102	GT:PL:GQ	1/1:255,75,0:99
Tb927_01_v4	471198	.	C	G	222	.	DP=49;VDB=3.194466e-01;AF1=1;AC1=2;DP4=0,0,22,26;MQ=60;FQ=-171	GT:PL:GQ	1/1:255,144,0:99
Tb927_01_v4	471213	.	G	A	222	.	DP=47;VDB=3.297890e-01;AF1=1;AC1=2;DP4=0,0,21,25;MQ=60;FQ=-165	GT:PL:GQ	1/1:255,138,0:99
Tb927_01_v4	471294	.	A	G	222	.	DP=43;VDB=3.211672e-01;AF1=1;AC1=2;DP4=0,0,25,17;MQ=60;FQ=-153	GT:PL:GQ	1/1:255,126,0:99
Tb927_01_v4	471566	.	C	T	222	.	DP=41;VDB=4.316073e-02;AF1=1;AC1=2;DP4=0,0,12,9;MQ=60;FQ=-90	GT:PL:GQ	1/1:255,63,0:99
Tb927_01_v4	471567	.	C	T	222	.	DP=41;VDB=3.629617e-02;AF1=1;AC1=2;DP4=0,0,12,9;MQ=60;FQ=-90	GT:PL:GQ	1/1:255,63,0:99
Tb927_01_v4	471568	.	c	.	3.42	.	INDEL;IS=3,0.071429;DP=42;VDB=6.240000e-02;AF1=1;AC1=2;DP4=0,0,1,1;MQ=60;FQ=-40.5	PL	38
Tb927_01_v4	471568	.	C	T	222	.	DP=42;VDB=4.075868e-02;AF1=1;AC1=2;DP4=0,0,12,8;MQ=60;FQ=-87	GT:PL:GQ	1/1:255,60,0:99
Tb927_01_v4	471602	.	G	A	222	.	DP=40;VDB=2.992969e-01;AF1=1;AC1=2;DP4=0,0,16,22;MQ=60;FQ=-141	GT:PL:GQ	1/1:255,114,0:99
Tb927_01_v4	471614	.	A	G	222	.	DP=42;VDB=2.330904e-01;AF1=1;AC1=2;DP4=0,0,18,23;MQ=60;FQ=-150	GT:PL:GQ	1/1:255,123,0:99
Tb927_01_v4	471673	.	C	A	222	.	DP=36;VDB=6.213751e-02;AF1=1;AC1=2;DP4=0,0,23,13;MQ=60;FQ=-135	GT:PL:GQ	1/1:255,108,0:99
Tb927_01_v4	471751	.	A	G	225	.	DP=54;VDB=1.450830e-01;RPB=-1.155793e+00;AF1=0.5;AC1=1;DP4=12,10,18,9;MQ=59;FQ=225;PV4=0.56,0.44,0.19,1	GT:PL:GQ	0/1:255,0,255:99
Tb927_01_v4	471752	.	C	T	225	.	DP=52;VDB=1.316307e-01;RPB=-8.020296e-01;AF1=0.5;AC1=1;DP4=13,11,18,9;MQ=59;FQ=225;PV4=0.4,0.13,0.18,1	GT:PL:GQ	0/1:255,0,255:99
Tb927_01_v4	471953	.	T	C	222	.	DP=38;VDB=6.778994e-02;AF1=1;AC1=2;DP4=0,0,15,21;MQ=60;FQ=-135	GT:PL:GQ	1/1:255,108,0:99
Tb927_01_v4	471957	.	C	T	222	.	DP=40;VDB=1.483944e-01;AF1=1;AC1=2;DP4=0,0,17,21;MQ=60;FQ=-141	GT:PL:GQ	1/1:255,114,0:99
Tb927_01_v4	472003	.	A	G	222	.	DP=38;VDB=3.000028e-01;AF1=1;AC1=2;DP4=0,0,22,16;MQ=60;FQ=-141	GT:PL:GQ	1/1:255,114,0:99
Tb927_01_v4	472071	.	C	T	222	.	DP=42;VDB=2.114203e-01;AF1=1;AC1=2;DP4=0,0,24,18;MQ=60;FQ=-153	GT:PL:GQ	1/1:255,126,0:99
Tb927_01_v4	472077	.	T	C	222	.	DP=43;VDB=1.810608e-01;AF1=1;AC1=2;DP4=0,0,22,21;MQ=60;FQ=-156	GT:PL:GQ	1/1:255,129,0:99
Tb927_01_v4	472215	.	ctttttttttt	ctttttttt	160	.	INDEL;IS=23,0.489362;DP=47;VDB=5.212264e-03;AF1=1;AC1=2;DP4=0,0,12,14;MQ=60;FQ=-113	GT:PL:GQ	1/1:201,78,0:99
Tb927_01_v4	472215	.	ctttttttttt	ctttttttt	160	.	INDEL;IS=23,0.489362;DP=47;VDB=5.212264e-03;AF1=1;AC1=2;DP4=0,0,12,14;MQ=60;FQ=-113	GT:PL:GQ	1/1:201,78,0:99
Tb927_01_v4	472215	.	ctttttttttt	ctttttttt	160	.	INDEL;IS=23,0.489362;DP=47;VDB=5.212264e-03;AF1=1;AC1=2;DP4=0,0,12,14;MQ=60;FQ=-113	GT:PL:GQ	1/1:201,78,0:99
Tb927_01_v4	472215	.	ctttttttttt	ctttttttt	160	.	INDEL;IS=23,0.489362;DP=47;VDB=5.212264e-03;AF1=1;AC1=2;DP4=0,0,12,14;MQ=60;FQ=-113	GT:PL:GQ	1/1:201,78,0:99
Tb927_01_v4	472215	.	ctttttttttt	ctttttttt	160	.	INDEL;IS=23,0.489362;DP=47;VDB=5.212264e-03;AF1=1;AC1=2;DP4=0,0,12,14;MQ=60;FQ=-113	GT:PL:GQ	1/1:201,78,0:99
Tb927_01_v4	472221	.	T	A	177	.	DP=43;VDB=1.236493e-01;AF1=1;AC1=2;DP4=0,0,1,10;MQ=60;FQ=-60	GT:PL:GQ	1/1:210,33,0:63
Tb927_01_v4	472222	.	T	A	217	.	DP=43;VDB=1.476986e-01;AF1=1;AC1=2;DP4=0,0,2,10;MQ=60;FQ=-63	GT:PL:GQ	1/1:250,36,0:69
Tb927_01_v4	472222	.	tttt	.	8.24	.	INDEL;IS=1,0.023256;DP=43;AF1=1;AC1=2;DP4=0,0,1,0;MQ=60;FQ=-37.5	PL	30
Tb927_01_v4	472222	.	tttt	.	8.24	.	INDEL;IS=1,0.023256;DP=43;AF1=1;AC1=2;DP4=0,0,1,0;MQ=60;FQ=-37.5	PL	30
Tb927_01_v4	472222	.	tttt	.	8.24	.	INDEL;IS=1,0.023256;DP=43;AF1=1;AC1=2;DP4=0,0,1,0;MQ=60;FQ=-37.5	PL	30
Tb927_01_v4	472222	.	tttt	.	8.24	.	INDEL;IS=1,0.023256;DP=43;AF1=1;AC1=2;DP4=0,0,1,0;MQ=60;FQ=-37.5	PL	30
Tb927_01_v4	472223	.	T	A	204	.	DP=42;VDB=1.542692e-01;AF1=1;AC1=2;DP4=0,0,2,10;MQ=60;FQ=-63	GT:PL:GQ	1/1:237,36,0:69
Tb927_01_v4	472223	.	ttt	t	156	.	INDEL;IS=2,0.046512;DP=42;VDB=8.528718e-02;AF1=1;AC1=2;DP4=0,0,10,13;MQ=60;FQ=-104	GT:PL:GQ	1/1:197,69,0:99
Tb927_01_v4	472223	.	ttt	t	156	.	INDEL;IS=2,0.046512;DP=42;VDB=8.528718e-02;AF1=1;AC1=2;DP4=0,0,10,13;MQ=60;FQ=-104	GT:PL:GQ	1/1:197,69,0:99
Tb927_01_v4	472223	.	ttt	t	156	.	INDEL;IS=2,0.046512;DP=42;VDB=8.528718e-02;AF1=1;AC1=2;DP4=0,0,10,13;MQ=60;FQ=-104	GT:PL:GQ	1/1:197,69,0:99
Tb927_01_v4	472224	.	T	A	207	.	DP=40;VDB=1.533579e-01;AF1=1;AC1=2;DP4=0,0,2,10;MQ=60;FQ=-63	GT:PL:GQ	1/1:240,36,0:69
Tb927_01_v4	472224	.	tt	.	27.5	.	INDEL;IS=2,0.046512;DP=40;AF1=1;AC1=2;DP4=0,0,1,0;MQ=60;FQ=-37.9	PL	10
Tb927_01_v4	472224	.	tt	.	27.5	.	INDEL;IS=2,0.046512;DP=40;AF1=1;AC1=2;DP4=0,0,1,0;MQ=60;FQ=-37.9	PL	10
Tb927_01_v4	472225	.	T	A	186	.	DP=39;VDB=1.473127e-01;RPB=1.469937e+00;AF1=1;AC1=2;DP4=1,0,2,10;MQ=60;FQ=-37;PV4=0.23,1,1,1	GT:PL:GQ	1/1:218,10,0:17
Tb927_01_v4	472253	.	T	C	222	.	DP=31;VDB=8.478146e-02;AF1=1;AC1=2;DP4=0,0,13,18;MQ=60;FQ=-120	GT:PL:GQ	1/1:255,93,0:99
Tb927_01_v4	472280	.	C	T	222	.	DP=14;VDB=1.418213e-01;AF1=1;AC1=2;DP4=0,0,6,8;MQ=60;FQ=-69	GT:PL:GQ	1/1:255,42,0:81
Tb927_01_v4	472386	.	T	A	222	.	DP=19;VDB=6.042452e-03;AF1=1;AC1=2;DP4=0,0,6,13;MQ=60;FQ=-84	GT:PL:GQ	1/1:255,57,0:99
Tb927_01_v4	472398	.	G	A	222	.	DP=25;VDB=2.072555e-01;AF1=1;AC1=2;DP4=0,0,7,17;MQ=60;FQ=-99	GT:PL:GQ	1/1:255,72,0:99
Tb927_01_v4	472400	.	T	C	222	.	DP=26;VDB=2.587980e-01;AF1=1;AC1=2;DP4=0,0,7,19;MQ=60;FQ=-102	GT:PL:GQ	1/1:255,75,0:99
Tb927_01_v4	472410	.	C	G	222	.	DP=32;VDB=1.424548e-01;AF1=1;AC1=2;DP4=0,0,8,24;MQ=60;FQ=-123	GT:PL:GQ	1/1:255,96,0:99
Tb927_01_v4	472427	.	T	C	222	.	DP=40;VDB=1.966975e-03;AF1=1;AC1=2;DP4=0,0,9,31;MQ=60;FQ=-147	GT:PL:GQ	1/1:255,120,0:99
Tb927_01_v4	472475	.	C	G	222	.	DP=41;VDB=2.800067e-01;AF1=1;AC1=2;DP4=0,0,12,29;MQ=60;FQ=-150	GT:PL:GQ	1/1:255,123,0:99
Tb927_01_v4	472487	.	A	G	222	.	DP=39;VDB=3.214943e-01;AF1=1;AC1=2;DP4=0,0,11,28;MQ=60;FQ=-144	GT:PL:GQ	1/1:255,117,0:99
Tb927_01_v4	472805	.	A	.	24	.	DP=15;RPB=1.392621e+00;AF1=0.4282;AC1=1;DP4=4,5,0,1;MQ=60;FQ=-21;PV4=1,1,1,1	PL	6
Tb927_01_v4	472819	.	G	A	222	.	DP=20;VDB=5.256972e-03;AF1=1;AC1=2;DP4=0,0,8,11;MQ=60;FQ=-84	GT:PL:GQ	1/1:255,57,0:99
Tb927_01_v4	472885	.	T	G	222	.	DP=31;VDB=9.273308e-02;AF1=1;AC1=2;DP4=0,0,23,8;MQ=60;FQ=-120	GT:PL:GQ	1/1:255,93,0:99
Tb927_01_v4	472917	.	G	A	222	.	DP=21;VDB=1.974762e-01;AF1=1;AC1=2;DP4=0,0,16,5;MQ=60;FQ=-90	GT:PL:GQ	1/1:255,63,0:99
Tb927_01_v4	473035	.	tgtt	t	217	.	INDEL;IS=12,0.428571;DP=28;VDB=8.429717e-02;AF1=0.5;AC1=1;DP4=5,3,5,5;MQ=60;FQ=217;PV4=0.66,1.9e-16,1,0.19	GT:PL:GQ	0/1:255,0,255:99
Tb927_01_v4	473036	.	G	A	207	.	DP=15;VDB=9.696679e-02;AF1=1;AC1=2;DP4=0,0,6,4;MQ=60;FQ=-57	GT:PL:GQ	1/1:240,30,0:57
Tb927_01_v4	473081	.	G	T	169	.	DP=26;VDB=8.377223e-02;RPB=-1.297498e+00;AF1=0.5;AC1=1;DP4=6,9,8,3;MQ=60;FQ=172;PV4=0.13,0.47,1,0.41	GT:PL:GQ	0/1:199,0,255:99
Tb927_01_v4	473332	.	G	A	168	.	DP=8;VDB=2.759526e-02;AF1=1;AC1=2;DP4=0,0,3,5;MQ=60;FQ=-51	GT:PL:GQ	1/1:201,24,0:45
Tb927_01_v4	473419	.	A	G	222	.	DP=49;VDB=1.978298e-01;AF1=1;AC1=2;DP4=0,0,33,16;MQ=60;FQ=-175	GT:PL:GQ	1/1:255,148,0:99
Tb927_01_v4	473540	.	T	G	222	.	DP=39;VDB=2.867127e-01;AF1=1;AC1=2;DP4=0,0,20,19;MQ=60;FQ=-144	GT:PL:GQ	1/1:255,117,0:99
Tb927_01_v4	473716	.	G	T	222	.	DP=42;VDB=1.772299e-01;AF1=1;AC1=2;DP4=0,0,29,12;MQ=60;FQ=-150	GT:PL:GQ	1/1:255,123,0:99
Tb927_01_v4	473717	.	C	T	222	.	DP=43;VDB=1.782913e-01;AF1=1;AC1=2;DP4=0,0,29,13;MQ=60;FQ=-153	GT:PL:GQ	1/1:255,126,0:99
Tb927_01_v4	473829	.	C	T	225	.	DP=43;VDB=5.467350e-02;RPB=-2.527061e-01;AF1=0.5;AC1=1;DP4=10,9,11,12;MQ=60;FQ=225;PV4=1,0.21,1,1	GT:PL:GQ	0/1:255,0,255:99
Tb927_01_v4	473870	.	G	C	222	.	DP=28;VDB=2.726496e-01;AF1=1;AC1=2;DP4=0,0,23,5;MQ=60;FQ=-111	GT:PL:GQ	1/1:255,84,0:99
Tb927_01_v4	473883	.	T	C	222	.	DP=35;VDB=2.166427e-02;AF1=1;AC1=2;DP4=0,0,28,7;MQ=60;FQ=-132	GT:PL:GQ	1/1:255,105,0:99
Tb927_01_v4	473898	.	G	T	222	.	DP=32;VDB=5.133236e-02;AF1=1;AC1=2;DP4=0,0,24,8;MQ=60;FQ=-123	GT:PL:GQ	1/1:255,96,0:99
Tb927_01_v4	473928	.	C	T	222	.	DP=41;VDB=7.236797e-02;AF1=1;AC1=2;DP4=0,0,25,15;MQ=60;FQ=-147	GT:PL:GQ	1/1:255,120,0:99
Tb927_01_v4	473958	.	A	G	222	.	DP=41;VDB=3.094620e-01;AF1=1;AC1=2;DP4=0,0,18,23;MQ=60;FQ=-150	GT:PL:GQ	1/1:255,123,0:99
Tb927_01_v4	474041	.	T	C	222	.	DP=48;VDB=1.793818e-01;AF1=1;AC1=2;DP4=0,0,24,23;MQ=60;FQ=-168	GT:PL:GQ	1/1:255,141,0:99
Tb927_01_v4	474087	.	C	T	222	.	DP=55;VDB=2.841595e-01;AF1=1;AC1=2;DP4=0,0,32,23;MQ=60;FQ=-193	GT:PL:GQ	1/1:255,166,0:99
Tb927_01_v4	474107	.	A	G	222	.	DP=59;VDB=1.697906e-01;AF1=1;AC1=2;DP4=0,0,30,28;MQ=60;FQ=-202	GT:PL:GQ	1/1:255,175,0:99
Tb927_01_v4	474382	.	A	C	222	.	DP=34;VDB=2.871225e-01;AF1=1;AC1=2;DP4=0,0,14,20;MQ=60;FQ=-129	GT:PL:GQ	1/1:255,102,0:99
Tb927_01_v4	474448	.	A	C	222	.	DP=45;VDB=3.381993e-01;AF1=1;AC1=2;DP4=0,0,18,26;MQ=60;FQ=-159	GT:PL:GQ	1/1:255,132,0:99
Tb927_01_v4	474455	.	A	T	222	.	DP=45;VDB=3.439167e-01;AF1=1;AC1=2;DP4=0,0,18,26;MQ=60;FQ=-159	GT:PL:GQ	1/1:255,132,0:99
Tb927_01_v4	474474	.	A	G	222	.	DP=43;VDB=2.292008e-01;AF1=1;AC1=2;DP4=0,0,18,23;MQ=60;FQ=-150	GT:PL:GQ	1/1:255,123,0:99
Tb927_01_v4	474517	.	T	C	222	.	DP=32;VDB=2.778247e-01;AF1=1;AC1=2;DP4=0,0,14,16;MQ=60;FQ=-117	GT:PL:GQ	1/1:255,90,0:99
Tb927_01_v4	474519	.	A	C	222	.	DP=32;VDB=2.531766e-01;AF1=1;AC1=2;DP4=0,0,14,18;MQ=60;FQ=-123	GT:PL:GQ	1/1:255,96,0:99
Tb927_01_v4	474588	.	T	A	225	.	DP=42;VDB=1.736341e-01;RPB=-1.768942e-01;AF1=0.5;AC1=1;DP4=10,9,11,12;MQ=60;FQ=225;PV4=1,1,1,1	GT:PL:GQ	0/1:255,0,255:99
Tb927_01_v4	474923	.	C	A	222	.	DP=35;VDB=9.635242e-02;AF1=1;AC1=2;DP4=0,0,16,19;MQ=60;FQ=-132	GT:PL:GQ	1/1:255,105,0:99
Tb927_01_v4	474925	.	G	A	222	.	DP=35;VDB=7.817590e-02;AF1=1;AC1=2;DP4=0,0,15,19;MQ=60;FQ=-129	GT:PL:GQ	1/1:255,102,0:99
Tb927_01_v4	475146	.	T	C	222	.	DP=33;VDB=2.061009e-01;AF1=1;AC1=2;DP4=0,0,15,17;MQ=60;FQ=-123	GT:PL:GQ	1/1:255,96,0:99
Tb927_01_v4	475272	.	A	G	225	.	DP=47;VDB=2.248334e-01;RPB=-3.102714e-01;AF1=0.5;AC1=1;DP4=11,10,12,14;MQ=60;FQ=225;PV4=0.77,0.057,1,0.15	GT:PL:GQ	0/1:255,0,255:99
Tb927_01_v4	475297	.	G	A	222	.	DP=49;VDB=3.508519e-01;AF1=1;AC1=2;DP4=0,0,23,26;MQ=60;FQ=-175	GT:PL:GQ	1/1:255,148,0:99
Tb927_01_v4	475470	.	T	C	222	.	DP=40;VDB=2.865723e-01;AF1=1;AC1=2;DP4=0,0,18,22;MQ=60;FQ=-147	GT:PL:GQ	1/1:255,120,0:99
Tb927_01_v4	475479	.	C	T	222	.	DP=40;VDB=2.508297e-01;AF1=1;AC1=2;DP4=0,0,19,20;MQ=60;FQ=-144	GT:PL:GQ	1/1:255,117,0:99
Tb927_01_v4	475566	.	C	T	222	.	DP=53;VDB=3.158444e-01;AF1=1;AC1=2;DP4=0,0,29,22;MQ=60;FQ=-181	GT:PL:GQ	1/1:255,154,0:99
Tb927_01_v4	475859	.	acg	a	68.5	.	INDEL;IS=3,0.085714;DP=35;VDB=1.686589e-01;AF1=0.5;AC1=1;DP4=1,3,1,10;MQ=60;FQ=62;PV4=0.48,0.0026,1,1	GT:PL:GQ	0/1:106,0,97:99
Tb927_01_v4	475860	.	cga	c	214	.	INDEL;IS=29,0.828571;DP=32;VDB=6.973464e-02;AF1=1;AC1=2;DP4=0,1,14,13;MQ=60;FQ=-63.5;PV4=1,0.0013,1,1	GT:PL:GQ	1/1:255,29,0:55
Tb927_01_v4	475861	.	G	A	8.65	.	DP=3;AF1=1;AC1=2;DP4=0,0,0,1;MQ=60;FQ=-30	GT:PL:GQ	1/1:38,3,0:5
Tb927_01_v4	476002	.	C	T	222	.	DP=55;VDB=3.598343e-01;AF1=1;AC1=2;DP4=0,0,24,30;MQ=60;FQ=-190	GT:PL:GQ	1/1:255,163,0:99
Tb927_01_v4	476061	.	T	.	57	.	DP=41;AF1=0;AC1=0;DP4=3,6,0,0;MQ=60;FQ=-54	PL	0
Tb927_01_v4	476078	.	T	G	17.8	.	DP=36;VDB=5.960000e-02;AF1=1;AC1=2;DP4=0,0,0,2;MQ=60;FQ=-33	GT:PL:GQ	1/1:49,6,0:10
Tb927_01_v4	476142	.	A	G	222	.	DP=40;VDB=2.847304e-01;AF1=1;AC1=2;DP4=0,0,25,15;MQ=60;FQ=-147	GT:PL:GQ	1/1:255,120,0:99
Tb927_01_v4	476219	.	G	A	146	.	DP=36;VDB=1.421115e-01;RPB=-1.559610e+00;AF1=0.5163;AC1=1;DP4=5,0,1,22;MQ=60;FQ=-15.1;PV4=6.1e-05,1,1,0.5	GT:PL:GQ	0/1:176,0,12:15
Tb927_01_v4	476229	.	A	G	222	.	DP=24;VDB=2.340335e-04;AF1=1;AC1=2;DP4=0,0,7,17;MQ=60;FQ=-99	GT:PL:GQ	1/1:255,72,0:99
Tb927_01_v4	476237	.	G	A	124	.	DP=17;VDB=9.605665e-03;AF1=1;AC1=2;DP4=0,0,2,5;MQ=60;FQ=-48	GT:PL:GQ	1/1:157,21,0:39
Tb927_01_v4	476253	.	C	T	6.02	.	DP=14;VDB=5.960000e-02;AF1=1;AC1=2;DP4=0,0,2,0;MQ=60;FQ=-33	GT:PL:GQ	1/1:36,6,0:6
Tb927_01_v4	476254	.	A	.	17	.	DP=16;RPB=9.668049e-01;AF1=0.4922;AC1=1;DP4=1,0,1,0;MQ=60;FQ=-15.6;PV4=1,1,1,1	PL	13
Tb927_01_v4	476292	.	G	A	222	.	DP=33;VDB=1.838632e-01;AF1=1;AC1=2;DP4=0,0,26,7;MQ=60;FQ=-126	GT:PL:GQ	1/1:255,99,0:99
Tb927_01_v4	476321	.	G	A	222	.	DP=48;VDB=5.943815e-02;AF1=1;AC1=2;DP4=0,0,32,16;MQ=60;FQ=-171	GT:PL:GQ	1/1:255,144,0:99
Tb927_01_v4	476379	.	A	G	222	.	DP=47;VDB=3.519933e-01;AF1=1;AC1=2;DP4=0,0,17,29;MQ=60;FQ=-165	GT:PL:GQ	1/1:255,138,0:99
Tb927_01_v4	476555	.	cc	.	117	.	INDEL;IS=2,0.047619;DP=42;VDB=3.184476e-01;AF1=0;AC1=0;DP4=23,13,1,1;MQ=60;FQ=-114;PV4=1,1,1,0.49	PL	0
Tb927_01_v4	476555	.	C	T	222	.	DP=42;VDB=3.096864e-01;AF1=1;AC1=2;DP4=0,0,23,13;MQ=60;FQ=-135	GT:PL:GQ	1/1:255,108,0:99
Tb927_01_v4	476735	.	A	G	222	.	DP=27;VDB=2.518389e-01;AF1=1;AC1=2;DP4=0,0,14,13;MQ=60;FQ=-105	GT:PL:GQ	1/1:255,78,0:99
Tb927_01_v4	476783	.	A	T	222	.	DP=39;VDB=9.560018e-03;AF1=1;AC1=2;DP4=0,0,14,24;MQ=59;FQ=-141	GT:PL:GQ	1/1:255,114,0:99
Tb927_01_v4	476870	.	c	.	21.6	.	INDEL;IS=1,0.035714;DP=28;AF1=1;AC1=2;DP4=0,0,0,1;MQ=60;FQ=-37.6	PL	16
Tb927_01_v4	476870	.	C	A	20.8	.	DP=28;VDB=7.680000e-02;AF1=1;AC1=2;DP4=0,0,2,0;MQ=60;FQ=-33	GT:PL:GQ	1/1:52,6,0:10
Tb927_01_v4	476912	.	C	T	222	.	DP=23;VDB=8.185714e-02;AF1=1;AC1=2;DP4=0,0,4,19;MQ=60;FQ=-96	GT:PL:GQ	1/1:255,69,0:99
Tb927_01_v4	476952	.	A	T	6.98	.	DP=17;AF1=1;AC1=2;DP4=0,0,1,0;MQ=60;FQ=-30	GT:PL:GQ	1/1:36,3,0:4
Tb927_01_v4	476960	.	G	A	6.98	.	DP=19;AF1=1;AC1=2;DP4=0,0,1,0;MQ=60;FQ=-30	GT:PL:GQ	1/1:36,3,0:4
Tb927_01_v4	476966	.	A	T	222	.	DP=24;VDB=1.876698e-01;AF1=1;AC1=2;DP4=0,0,4,14;MQ=60;FQ=-81	GT:PL:GQ	1/1:255,54,0:99
Tb927_01_v4	476986	.	A	T	222	.	DP=27;VDB=3.733673e-02;AF1=1;AC1=2;DP4=0,0,12,15;MQ=60;FQ=-108	GT:PL:GQ	1/1:255,81,0:99
Tb927_01_v4	477115	.	T	A	41.5	.	DP=8;VDB=4.568806e-02;AF1=1;AC1=2;DP4=0,0,2,2;MQ=60;FQ=-39	GT:PL:GQ	1/1:74,12,0:21
Tb927_01_v4	477117	.	T	A	39.5	.	DP=7;VDB=4.308876e-02;AF1=1;AC1=2;DP4=0,0,2,2;MQ=60;FQ=-39	GT:PL:GQ	1/1:72,12,0:21
Tb927_01_v4	477123	.	G	T	42.5	.	DP=4;VDB=4.308876e-02;AF1=1;AC1=2;DP4=0,0,2,2;MQ=60;FQ=-39	GT:PL:GQ	1/1:75,12,0:21
Tb927_01_v4	477124	.	C	T	42.5	.	DP=4;VDB=4.568806e-02;AF1=1;AC1=2;DP4=0,0,2,2;MQ=60;FQ=-39	GT:PL:GQ	1/1:75,12,0:21
Tb927_01_v4	477286	.	T	G	222	.	DP=11;VDB=4.176801e-02;AF1=1;AC1=2;DP4=0,0,5,6;MQ=60;FQ=-60	GT:PL:GQ	1/1:255,33,0:63
Tb927_01_v4	477381	.	aaaa	a	102	.	INDEL;IS=3,0.428571;DP=7;VDB=6.131737e-02;AF1=0.5025;AC1=1;DP4=0,1,0,3;MQ=60;FQ=-14.7;PV4=1,1,1,1	GT:PL:GQ	0/1:140,0,20:23
Tb927_01_v4	477382	.	A	T	7.8	.	DP=4;AF1=1;AC1=2;DP4=0,0,0,1;MQ=60;FQ=-30	GT:PL:GQ	1/1:37,3,0:4
Tb927_01_v4	477406	.	A	T	90.3	.	DP=7;VDB=6.970230e-02;AF1=1;AC1=2;DP4=0,0,3,2;MQ=60;FQ=-42	GT:PL:GQ	1/1:123,15,0:27
Tb927_01_v4	477408	.	T	A	90.3	.	DP=7;VDB=5.439146e-02;AF1=1;AC1=2;DP4=0,0,3,2;MQ=60;FQ=-42	GT:PL:GQ	1/1:123,15,0:27
Tb927_01_v4	477457	.	G	A	222	.	DP=33;VDB=6.459615e-02;AF1=1;AC1=2;DP4=0,0,25,8;MQ=60;FQ=-126	GT:PL:GQ	1/1:255,99,0:99
Tb927_01_v4	477513	.	G	A	222	.	DP=27;VDB=1.843283e-01;AF1=1;AC1=2;DP4=0,0,12,15;MQ=60;FQ=-108	GT:PL:GQ	1/1:255,81,0:99
Tb927_01_v4	477587	.	tc	t	96.5	.	INDEL;IS=16,0.400000;DP=40;VDB=6.365058e-02;AF1=0.5;AC1=1;DP4=13,8,14,2;MQ=60;FQ=99.5;PV4=0.14,8e-07,1,0.37	GT:PL:GQ	0/1:134,0,255:99
Tb927_01_v4	477588	.	C	T	222	.	DP=24;VDB=1.918894e-01;AF1=1;AC1=2;DP4=0,0,13,9;MQ=60;FQ=-93	GT:PL:GQ	1/1:255,66,0:99
Tb927_01_v4	477614	.	T	G	222	.	DP=47;VDB=2.794230e-01;AF1=1;AC1=2;DP4=0,0,34,13;MQ=59;FQ=-168	GT:PL:GQ	1/1:255,141,0:99
Tb927_01_v4	477667	.	A	T	222	.	DP=29;VDB=8.056107e-03;AF1=1;AC1=2;DP4=0,0,9,7;MQ=60;FQ=-75	GT:PL:GQ	1/1:255,48,0:93
Tb927_01_v4	477671	.	C	T	75.3	.	DP=14;VDB=3.682676e-04;AF1=1;AC1=2;DP4=0,0,1,4;MQ=60;FQ=-42	GT:PL:GQ	1/1:108,15,0:27
Tb927_01_v4	477714	.	C	.	12.3	.	DP=1;AF1=1;AC1=2;DP4=0,0,1,0;MQ=60;FQ=-30.1	PL	18
Tb927_01_v4	477798	.	C	T	222	.	DP=28;VDB=5.723671e-03;AF1=1;AC1=2;DP4=0,0,16,12;MQ=60;FQ=-111	GT:PL:GQ	1/1:255,84,0:99
Tb927_01_v4	477860	.	G	T	25.8	.	DP=2;VDB=7.040000e-02;AF1=1;AC1=2;DP4=0,0,2,0;MQ=60;FQ=-33	GT:PL:GQ	1/1:57,6,0:10
Tb927_01_v4	477874	.	G	.	17.1	.	DP=7;RPB=-8.293682e-01;AF1=0.4871;AC1=1;DP4=3,1,0,1;MQ=60;FQ=-14.2;PV4=0.4,0.28,1,1	PL	13
Tb927_01_v4	477903	.	C	T	185	.	DP=29;VDB=1.356213e-01;RPB=1.359821e-01;AF1=0.5;AC1=1;DP4=5,7,8,5;MQ=60;FQ=184;PV4=0.43,0.18,1,0.46	GT:PL:GQ	0/1:215,0,214:99
Tb927_01_v4	477945	.	T	A	225	.	DP=43;VDB=2.021614e-01;RPB=-4.106699e-01;AF1=0.5;AC1=1;DP4=5,12,12,10;MQ=60;FQ=219;PV4=0.19,0.086,1,1	GT:PL:GQ	0/1:255,0,247:99
Tb927_01_v4	477962	.	T	C	225	.	DP=42;VDB=2.015113e-01;RPB=-3.074986e-01;AF1=0.5;AC1=1;DP4=7,10,17,8;MQ=60;FQ=223;PV4=0.12,1,1,0.36	GT:PL:GQ	0/1:255,0,251:99
Tb927_01_v4	478032	.	G	A	222	.	DP=50;VDB=3.443324e-01;AF1=1;AC1=2;DP4=0,0,21,29;MQ=60;FQ=-178	GT:PL:GQ	1/1:255,151,0:99
Tb927_01_v4	478232	.	T	C	222	.	DP=36;VDB=5.093472e-03;AF1=1;AC1=2;DP4=0,0,21,14;MQ=60;FQ=-132	GT:PL:GQ	1/1:255,105,0:99
Tb927_01_v4	478291	.	A	G	133	.	DP=29;VDB=1.233917e-01;RPB=9.192388e-01;AF1=0.5;AC1=1;DP4=7,13,4,5;MQ=60;FQ=136;PV4=0.69,0.34,1,1	GT:PL:GQ	0/1:163,0,255:99
Tb927_01_v4	478300	.	A	T	222	.	DP=25;VDB=1.996125e-01;AF1=1;AC1=2;DP4=0,0,7,18;MQ=60;FQ=-102	GT:PL:GQ	1/1:255,75,0:99
Tb927_01_v4	478317	.	C	T	222	.	DP=26;VDB=2.376356e-01;AF1=1;AC1=2;DP4=0,0,7,17;MQ=60;FQ=-99	GT:PL:GQ	1/1:255,72,0:99
Tb927_01_v4	478335	.	C	T	222	.	DP=25;VDB=2.270685e-01;AF1=1;AC1=2;DP4=0,0,8,17;MQ=60;FQ=-102	GT:PL:GQ	1/1:255,75,0:99
Tb927_01_v4	478432	.	C	T	222	.	DP=38;VDB=2.404329e-01;AF1=1;AC1=2;DP4=0,0,21,16;MQ=60;FQ=-138	GT:PL:GQ	1/1:255,111,0:99
Tb927_01_v4	478651	.	C	T	222	.	DP=48;VDB=2.008953e-01;AF1=1;AC1=2;DP4=0,0,15,33;MQ=60;FQ=-171	GT:PL:GQ	1/1:255,144,0:99
Tb927_01_v4	478684	.	A	G	218	.	DP=38;VDB=6.769360e-02;RPB=1.417139e+00;AF1=0.5;AC1=1;DP4=8,12,6,11;MQ=60;FQ=220;PV4=1,0.25,1,1	GT:PL:GQ	0/1:248,0,255:99
Tb927_01_v4	478785	.	T	C	222	.	DP=13;VDB=1.553277e-01;AF1=1;AC1=2;DP4=0,0,9,4;MQ=60;FQ=-66	GT:PL:GQ	1/1:255,39,0:75
Tb927_01_v4	478953	.	T	C	222	.	DP=48;VDB=1.353233e-01;AF1=1;AC1=2;DP4=0,0,26,20;MQ=60;FQ=-165	GT:PL:GQ	1/1:255,138,0:99
Tb927_01_v4	479080	.	A	G	222	.	DP=30;VDB=2.823574e-01;AF1=1;AC1=2;DP4=0,0,15,15;MQ=60;FQ=-117	GT:PL:GQ	1/1:255,90,0:99
Tb927_01_v4	479159	.	A	G	222	.	DP=45;VDB=3.036612e-01;AF1=1;AC1=2;DP4=0,0,23,22;MQ=60;FQ=-162	GT:PL:GQ	1/1:255,135,0:99
Tb927_01_v4	479277	.	T	C	222	.	DP=14;VDB=1.420877e-01;AF1=1;AC1=2;DP4=0,0,6,8;MQ=60;FQ=-69	GT:PL:GQ	1/1:255,42,0:81
Tb927_01_v4	479460	.	G	A	222	.	DP=38;VDB=9.968259e-02;AF1=1;AC1=2;DP4=0,0,12,26;MQ=60;FQ=-141	GT:PL:GQ	1/1:255,114,0:99
Tb927_01_v4	479464	.	C	G	222	.	DP=40;VDB=2.796682e-01;AF1=1;AC1=2;DP4=0,0,11,29;MQ=60;FQ=-147	GT:PL:GQ	1/1:255,120,0:99
Tb927_01_v4	479468	.	A	T	222	.	DP=41;VDB=3.275577e-01;AF1=1;AC1=2;DP4=0,0,12,28;MQ=60;FQ=-147	GT:PL:GQ	1/1:255,120,0:99
Tb927_01_v4	479495	.	T	C	222	.	DP=41;VDB=2.249588e-02;AF1=1;AC1=2;DP4=0,0,15,24;MQ=60;FQ=-144	GT:PL:GQ	1/1:255,117,0:99
Tb927_01_v4	479496	.	T	A	222	.	DP=41;VDB=2.749562e-02;AF1=1;AC1=2;DP4=0,0,15,21;MQ=60;FQ=-135	GT:PL:GQ	1/1:255,108,0:99
Tb927_01_v4	479639	.	G	A	222	.	DP=27;VDB=5.722478e-02;AF1=1;AC1=2;DP4=0,0,13,14;MQ=59;FQ=-108	GT:PL:GQ	1/1:255,81,0:99
Tb927_01_v4	479651	.	T	A	222	.	DP=22;VDB=1.832898e-01;AF1=1;AC1=2;DP4=0,0,11,10;MQ=59;FQ=-90	GT:PL:GQ	1/1:255,63,0:99
Tb927_01_v4	479768	.	C	A	6.98	.	DP=17;AF1=1;AC1=2;DP4=0,0,0,1;MQ=60;FQ=-30	GT:PL:GQ	1/1:36,3,0:4
Tb927_01_v4	479776	.	T	C	222	.	DP=17;VDB=1.686159e-01;AF1=1;AC1=2;DP4=0,0,10,7;MQ=60;FQ=-78	GT:PL:GQ	1/1:255,51,0:99
Tb927_01_v4	479789	.	T	C	222	.	DP=20;VDB=1.750167e-01;AF1=1;AC1=2;DP4=0,0,12,8;MQ=60;FQ=-87	GT:PL:GQ	1/1:255,60,0:99
Tb927_01_v4	479828	.	C	T	222	.	DP=47;VDB=1.099803e-01;AF1=1;AC1=2;DP4=0,0,26,20;MQ=60;FQ=-165	GT:PL:GQ	1/1:255,138,0:99
Tb927_01_v4	480006	.	G	A	222	.	DP=37;VDB=2.410807e-01;AF1=1;AC1=2;DP4=0,0,22,14;MQ=60;FQ=-135	GT:PL:GQ	1/1:255,108,0:99
Tb927_01_v4	480326	.	A	G	222	.	DP=39;VDB=2.761379e-01;AF1=1;AC1=2;DP4=0,0,19,20;MQ=60;FQ=-144	GT:PL:GQ	1/1:255,117,0:99
Tb927_01_v4	480378	.	G	A	225	.	DP=40;VDB=1.897915e-01;RPB=2.289952e+00;AF1=0.5;AC1=1;DP4=12,7,9,11;MQ=60;FQ=225;PV4=0.34,1,1,1	GT:PL:GQ	0/1:255,0,255:99
Tb927_01_v4	480572	.	G	A	225	.	DP=45;VDB=1.868717e-01;RPB=1.757963e+00;AF1=0.5;AC1=1;DP4=10,16,10,9;MQ=60;FQ=225;PV4=0.38,0.39,1,0.041	GT:PL:GQ	0/1:255,0,255:99
Tb927_01_v4	480782	.	A	G	222	.	DP=41;VDB=7.000625e-02;AF1=1;AC1=2;DP4=0,0,20,21;MQ=60;FQ=-150	GT:PL:GQ	1/1:255,123,0:99
Tb927_01_v4	480810	.	T	C	222	.	DP=40;VDB=1.117193e-01;AF1=1;AC1=2;DP4=0,0,19,21;MQ=60;FQ=-147	GT:PL:GQ	1/1:255,120,0:99
Tb927_01_v4	480813	.	T	C	222	.	DP=41;VDB=3.313489e-01;AF1=1;AC1=2;DP4=0,0,19,22;MQ=60;FQ=-150	GT:PL:GQ	1/1:255,123,0:99
Tb927_01_v4	480881	.	G	A	222	.	DP=44;VDB=3.082775e-01;AF1=1;AC1=2;DP4=0,0,25,19;MQ=60;FQ=-159	GT:PL:GQ	1/1:255,132,0:99
Tb927_01_v4	480991	.	C	A	222	.	DP=36;VDB=1.847332e-01;AF1=1;AC1=2;DP4=0,0,14,20;MQ=60;FQ=-129	GT:PL:GQ	1/1:255,102,0:99
Tb927_01_v4	481055	.	G	A	222	.	DP=60;VDB=3.054502e-01;AF1=1;AC1=2;DP4=0,0,30,30;MQ=60;FQ=-208	GT:PL:GQ	1/1:255,181,0:99
Tb927_01_v4	481096	.	G	A	222	.	DP=45;VDB=1.667761e-01;AF1=1;AC1=2;DP4=0,0,24,21;MQ=60;FQ=-162	GT:PL:GQ	1/1:255,135,0:99
Tb927_01_v4	481138	.	A	T	222	.	DP=45;VDB=3.351713e-01;AF1=1;AC1=2;DP4=0,0,18,25;MQ=60;FQ=-156	GT:PL:GQ	1/1:255,129,0:99
Tb927_01_v4	481563	.	A	G	222	.	DP=47;VDB=3.493361e-01;AF1=1;AC1=2;DP4=0,0,27,20;MQ=60;FQ=-168	GT:PL:GQ	1/1:255,141,0:99
Tb927_01_v4	481692	.	A	G	222	.	DP=43;VDB=2.804095e-01;AF1=1;AC1=2;DP4=0,0,18,23;MQ=60;FQ=-150	GT:PL:GQ	1/1:255,123,0:99
Tb927_01_v4	482023	.	A	T	222	.	DP=50;VDB=1.269085e-01;AF1=1;AC1=2;DP4=0,0,27,23;MQ=60;FQ=-178	GT:PL:GQ	1/1:255,151,0:99
Tb927_01_v4	482458	.	A	G	222	.	DP=33;VDB=2.907292e-01;AF1=1;AC1=2;DP4=0,0,10,22;MQ=60;FQ=-123	GT:PL:GQ	1/1:255,96,0:99
Tb927_01_v4	482644	.	T	C	222	.	DP=31;VDB=2.548614e-01;AF1=1;AC1=2;DP4=0,0,13,16;MQ=60;FQ=-114	GT:PL:GQ	1/1:255,87,0:99
Tb927_01_v4	482806	.	G	A	172	.	DP=20;VDB=1.364568e-01;RPB=1.549654e+00;AF1=0.5;AC1=1;DP4=6,4,5,5;MQ=60;FQ=170;PV4=1,1,1,1	GT:PL:GQ	0/1:202,0,198:99
Tb927_01_v4	483303	.	G	A	222	.	DP=25;VDB=3.899400e-02;AF1=1;AC1=2;DP4=0,0,21,4;MQ=60;FQ=-102	GT:PL:GQ	1/1:255,75,0:99
Tb927_01_v4	483587	.	A	G	222	.	DP=14;VDB=1.219778e-01;AF1=1;AC1=2;DP4=0,0,4,10;MQ=60;FQ=-69	GT:PL:GQ	1/1:255,42,0:81
Tb927_01_v4	484249	.	A	C	206	.	DP=41;VDB=1.778970e-01;RPB=1.997942e+00;AF1=0.5;AC1=1;DP4=16,8,12,5;MQ=60;FQ=209;PV4=1,0.26,1,1	GT:PL:GQ	0/1:236,0,255:99
Tb927_01_v4	485257	.	T	G	222	.	DP=32;VDB=2.357581e-01;AF1=1;AC1=2;DP4=0,0,15,16;MQ=60;FQ=-120	GT:PL:GQ	1/1:255,93,0:99
Tb927_01_v4	485308	.	T	C	222	.	DP=33;VDB=2.964762e-01;AF1=1;AC1=2;DP4=0,0,19,14;MQ=60;FQ=-126	GT:PL:GQ	1/1:255,99,0:99
Tb927_01_v4	485408	.	C	A	222	.	DP=31;VDB=2.846143e-01;AF1=1;AC1=2;DP4=0,0,18,13;MQ=60;FQ=-120	GT:PL:GQ	1/1:255,93,0:99
Tb927_01_v4	485430	.	C	G	222	.	DP=30;VDB=2.254462e-01;AF1=1;AC1=2;DP4=0,0,19,11;MQ=60;FQ=-117	GT:PL:GQ	1/1:255,90,0:99
Tb927_01_v4	485833	.	G	A	222	.	DP=42;VDB=3.102159e-03;AF1=1;AC1=2;DP4=0,0,28,12;MQ=60;FQ=-147	GT:PL:GQ	1/1:255,120,0:99
Tb927_01_v4	486269	.	T	C	222	.	DP=40;VDB=3.241941e-01;AF1=1;AC1=2;DP4=0,0,19,21;MQ=60;FQ=-147	GT:PL:GQ	1/1:255,120,0:99
Tb927_01_v4	486348	.	G	A	222	.	DP=33;VDB=1.226988e-01;AF1=1;AC1=2;DP4=0,0,10,22;MQ=60;FQ=-123	GT:PL:GQ	1/1:255,96,0:99
Tb927_01_v4	486385	.	G	A	222	.	DP=36;VDB=2.291004e-01;AF1=1;AC1=2;DP4=0,0,9,27;MQ=60;FQ=-135	GT:PL:GQ	1/1:255,108,0:99
Tb927_01_v4	486441	.	T	C	222	.	DP=45;VDB=3.259573e-01;AF1=1;AC1=2;DP4=0,0,18,26;MQ=60;FQ=-159	GT:PL:GQ	1/1:255,132,0:99
Tb927_01_v4	486711	.	G	A	222	.	DP=46;VDB=2.707129e-01;AF1=1;AC1=2;DP4=0,0,24,21;MQ=60;FQ=-162	GT:PL:GQ	1/1:255,135,0:99
Tb927_01_v4	487038	.	C	T	222	.	DP=53;VDB=3.125206e-01;AF1=1;AC1=2;DP4=0,0,19,33;MQ=60;FQ=-184	GT:PL:GQ	1/1:255,157,0:99
Tb927_01_v4	487210	.	G	T	225	.	DP=53;VDB=1.929407e-01;RPB=-2.026667e-01;AF1=0.5;AC1=1;DP4=12,17,13,10;MQ=60;FQ=225;PV4=0.4,0.0014,1,1	GT:PL:GQ	0/1:255,0,255:99
Tb927_01_v4	487258	.	C	T	222	.	DP=53;VDB=3.013279e-01;AF1=1;AC1=2;DP4=0,0,28,24;MQ=60;FQ=-184	GT:PL:GQ	1/1:255,157,0:99
Tb927_01_v4	487319	.	C	T	222	.	DP=59;VDB=1.328454e-01;AF1=1;AC1=2;DP4=0,0,33,26;MQ=60;FQ=-205	GT:PL:GQ	1/1:255,178,0:99
Tb927_01_v4	488033	.	T	C	222	.	DP=41;VDB=3.226234e-01;AF1=1;AC1=2;DP4=0,0,30,11;MQ=60;FQ=-150	GT:PL:GQ	1/1:255,123,0:99
Tb927_01_v4	488086	.	A	G	222	.	DP=40;VDB=3.085807e-01;AF1=1;AC1=2;DP4=0,0,19,21;MQ=60;FQ=-147	GT:PL:GQ	1/1:255,120,0:99
Tb927_01_v4	488263	.	G	A	222	.	DP=42;VDB=2.795371e-01;AF1=1;AC1=2;DP4=0,0,22,20;MQ=60;FQ=-153	GT:PL:GQ	1/1:255,126,0:99
Tb927_01_v4	488377	.	T	C	222	.	DP=47;VDB=3.037206e-01;AF1=1;AC1=2;DP4=0,0,27,20;MQ=60;FQ=-168	GT:PL:GQ	1/1:255,141,0:99
Tb927_01_v4	488630	.	A	G	222	.	DP=46;VDB=3.382967e-01;AF1=1;AC1=2;DP4=0,0,22,23;MQ=60;FQ=-162	GT:PL:GQ	1/1:255,135,0:99
Tb927_01_v4	488698	.	gg	g	155	.	INDEL;IS=30,0.500000;DP=60;VDB=2.182512e-01;AF1=0.5;AC1=1;DP4=16,11,12,15;MQ=60;FQ=151;PV4=0.41,2e-33,1,1	GT:PL:GQ	0/1:193,0,186:99
Tb927_01_v4	488699	.	G	T	222	.	DP=30;VDB=2.275514e-01;AF1=1;AC1=2;DP4=0,0,16,13;MQ=60;FQ=-114	GT:PL:GQ	1/1:255,87,0:99
Tb927_01_v4	488979	.	A	C	225	.	DP=46;VDB=1.921251e-01;RPB=8.007809e-01;AF1=0.5;AC1=1;DP4=14,6,11,8;MQ=60;FQ=195;PV4=0.51,1,1,1	GT:PL:GQ	0/1:255,0,222:99
Tb927_01_v4	489205	.	C	T	222	.	DP=42;VDB=3.239702e-01;AF1=1;AC1=2;DP4=0,0,23,18;MQ=60;FQ=-150	GT:PL:GQ	1/1:255,123,0:99
Tb927_01_v4	489261	.	C	T	222	.	DP=46;VDB=2.781341e-01;AF1=1;AC1=2;DP4=0,0,22,24;MQ=60;FQ=-165	GT:PL:GQ	1/1:255,138,0:99
Tb927_01_v4	489356	.	A	C	224	.	DP=33;VDB=1.744900e-01;RPB=1.278778e+00;AF1=0.5;AC1=1;DP4=8,8,10,7;MQ=60;FQ=224;PV4=0.73,0.0063,1,1	GT:PL:GQ	0/1:254,0,255:99
Tb927_01_v4	489389	.	G	A	222	.	DP=46;VDB=2.525957e-01;AF1=1;AC1=2;DP4=0,0,23,22;MQ=60;FQ=-162	GT:PL:GQ	1/1:255,135,0:99
Tb927_01_v4	490009	.	A	G	222	.	DP=40;VDB=1.614387e-01;AF1=1;AC1=2;DP4=0,0,19,21;MQ=60;FQ=-147	GT:PL:GQ	1/1:255,120,0:99
Tb927_01_v4	490056	.	G	A	222	.	DP=41;VDB=1.813634e-01;AF1=1;AC1=2;DP4=0,0,20,21;MQ=60;FQ=-150	GT:PL:GQ	1/1:255,123,0:99
Tb927_01_v4	490079	.	C	T	222	.	DP=39;VDB=3.073401e-01;AF1=1;AC1=2;DP4=0,0,20,17;MQ=60;FQ=-138	GT:PL:GQ	1/1:255,111,0:99
Tb927_01_v4	490480	.	T	C	222	.	DP=42;VDB=3.342437e-01;AF1=1;AC1=2;DP4=0,0,14,28;MQ=60;FQ=-153	GT:PL:GQ	1/1:255,126,0:99
Tb927_01_v4	490626	.	T	C	222	.	DP=35;VDB=2.446861e-01;AF1=1;AC1=2;DP4=0,0,17,18;MQ=60;FQ=-132	GT:PL:GQ	1/1:255,105,0:99
Tb927_01_v4	490734	.	C	T	222	.	DP=28;VDB=2.160191e-01;AF1=1;AC1=2;DP4=0,0,18,9;MQ=60;FQ=-108	GT:PL:GQ	1/1:255,81,0:99
Tb927_01_v4	490773	.	G	A	222	.	DP=35;VDB=1.034596e-01;AF1=1;AC1=2;DP4=0,0,22,13;MQ=60;FQ=-132	GT:PL:GQ	1/1:255,105,0:99
Tb927_01_v4	490965	.	A	C	222	.	DP=30;VDB=1.830648e-01;AF1=1;AC1=2;DP4=0,0,17,11;MQ=60;FQ=-111	GT:PL:GQ	1/1:255,84,0:99
Tb927_01_v4	491268	.	G	A	222	.	DP=37;VDB=3.082837e-01;AF1=1;AC1=2;DP4=0,0,24,12;MQ=60;FQ=-135	GT:PL:GQ	1/1:255,108,0:99
Tb927_01_v4	491292	.	C	T	222	.	DP=44;VDB=3.247977e-01;AF1=1;AC1=2;DP4=0,0,26,17;MQ=60;FQ=-156	GT:PL:GQ	1/1:255,129,0:99
Tb927_01_v4	491429	.	T	C	222	.	DP=37;VDB=1.861953e-02;AF1=1;AC1=2;DP4=0,0,21,16;MQ=60;FQ=-138	GT:PL:GQ	1/1:255,111,0:99
Tb927_01_v4	491447	.	C	T	222	.	DP=35;VDB=2.487137e-01;AF1=1;AC1=2;DP4=0,0,14,16;MQ=60;FQ=-117	GT:PL:GQ	1/1:255,90,0:99
Tb927_01_v4	491493	.	T	C	222	.	DP=49;VDB=2.788424e-01;AF1=1;AC1=2;DP4=0,0,23,25;MQ=60;FQ=-171	GT:PL:GQ	1/1:255,144,0:99
Tb927_01_v4	491568	.	T	C	222	.	DP=39;VDB=1.961298e-01;AF1=1;AC1=2;DP4=0,0,16,23;MQ=60;FQ=-144	GT:PL:GQ	1/1:255,117,0:99
Tb927_01_v4	491633	.	C	T	222	.	DP=54;VDB=3.212837e-01;AF1=1;AC1=2;DP4=0,0,25,29;MQ=60;FQ=-190	GT:PL:GQ	1/1:255,163,0:99
Tb927_01_v4	491841	.	G	A	222	.	DP=52;VDB=7.985596e-02;AF1=1;AC1=2;DP4=0,0,29,22;MQ=60;FQ=-181	GT:PL:GQ	1/1:255,154,0:99
Tb927_01_v4	492276	.	A	G	225	.	DP=39;VDB=1.479407e-01;RPB=7.164881e-01;AF1=0.5;AC1=1;DP4=11,9,6,13;MQ=60;FQ=225;PV4=0.2,1,1,0.47	GT:PL:GQ	0/1:255,0,255:99
Tb927_01_v4	492324	.	T	G	222	.	DP=34;VDB=2.942604e-01;AF1=1;AC1=2;DP4=0,0,19,15;MQ=60;FQ=-129	GT:PL:GQ	1/1:255,102,0:99
Tb927_01_v4	492459	.	A	G	222	.	DP=34;VDB=2.550465e-01;AF1=1;AC1=2;DP4=0,0,19,15;MQ=60;FQ=-129	GT:PL:GQ	1/1:255,102,0:99
Tb927_01_v4	492955	.	A	G	222	.	DP=54;VDB=3.770834e-01;AF1=1;AC1=2;DP4=0,0,35,19;MQ=60;FQ=-190	GT:PL:GQ	1/1:255,163,0:99
Tb927_01_v4	493047	.	cg	c	214	.	INDEL;IS=47,0.979167;DP=48;VDB=3.556884e-01;AF1=1;AC1=2;DP4=0,0,23,24;MQ=60;FQ=-176	GT:PL:GQ	1/1:255,141,0:99
Tb927_01_v4	493048	.	G	.	28.2	.	DP=0;;AC1=2;FQ=-30	PL	0
Tb927_01_v4	493154	.	T	C	222	.	DP=40;VDB=3.170961e-01;AF1=1;AC1=2;DP4=0,0,21,18;MQ=60;FQ=-144	GT:PL:GQ	1/1:255,117,0:99
Tb927_01_v4	493218	.	A	G	222	.	DP=36;VDB=5.419086e-02;AF1=1;AC1=2;DP4=0,0,25,10;MQ=60;FQ=-132	GT:PL:GQ	1/1:255,105,0:99
Tb927_01_v4	493338	.	C	T	222	.	DP=43;VDB=2.483439e-01;AF1=1;AC1=2;DP4=0,0,14,27;MQ=60;FQ=-150	GT:PL:GQ	1/1:255,123,0:99
Tb927_01_v4	493761	.	C	T	222	.	DP=33;VDB=2.651353e-01;AF1=1;AC1=2;DP4=0,0,19,12;MQ=60;FQ=-120	GT:PL:GQ	1/1:255,93,0:99
Tb927_01_v4	493913	.	G	A	222	.	DP=46;VDB=2.526830e-01;AF1=1;AC1=2;DP4=0,0,17,28;MQ=60;FQ=-162	GT:PL:GQ	1/1:255,135,0:99
Tb927_01_v4	494064	.	G	A	222	.	DP=47;VDB=3.457564e-01;AF1=1;AC1=2;DP4=0,0,20,26;MQ=60;FQ=-165	GT:PL:GQ	1/1:255,138,0:99
Tb927_01_v4	494124	.	G	A	222	.	DP=47;VDB=2.341044e-01;AF1=1;AC1=2;DP4=0,0,22,24;MQ=60;FQ=-165	GT:PL:GQ	1/1:255,138,0:99
Tb927_01_v4	494127	.	C	T	222	.	DP=47;VDB=3.341604e-01;AF1=1;AC1=2;DP4=0,0,23,24;MQ=60;FQ=-168	GT:PL:GQ	1/1:255,141,0:99
Tb927_01_v4	494151	.	A	G	222	.	DP=48;VDB=2.570557e-01;AF1=1;AC1=2;DP4=0,0,23,24;MQ=60;FQ=-168	GT:PL:GQ	1/1:255,141,0:99
Tb927_01_v4	494239	.	A	C	222	.	DP=42;VDB=2.508297e-01;AF1=1;AC1=2;DP4=0,0,21,18;MQ=60;FQ=-144	GT:PL:GQ	1/1:255,117,0:99
Tb927_01_v4	494313	.	C	T	222	.	DP=44;VDB=3.381992e-01;AF1=1;AC1=2;DP4=0,0,23,21;MQ=60;FQ=-159	GT:PL:GQ	1/1:255,132,0:99
Tb927_01_v4	494439	.	A	G	222	.	DP=40;VDB=3.264491e-01;AF1=1;AC1=2;DP4=0,0,22,18;MQ=60;FQ=-147	GT:PL:GQ	1/1:255,120,0:99
Tb927_01_v4	494666	.	G	A	225	.	DP=40;VDB=1.536897e-01;RPB=8.207891e-02;AF1=0.5;AC1=1;DP4=11,6,13,10;MQ=60;FQ=223;PV4=0.75,0.18,1,0.27	GT:PL:GQ	0/1:255,0,252:99
Tb927_01_v4	494700	.	C	A	222	.	DP=36;VDB=3.054782e-01;AF1=1;AC1=2;DP4=0,0,19,17;MQ=60;FQ=-135	GT:PL:GQ	1/1:255,108,0:99
Tb927_01_v4	495046	.	A	G	222	.	DP=43;VDB=1.355260e-01;AF1=1;AC1=2;DP4=0,0,18,25;MQ=60;FQ=-156	GT:PL:GQ	1/1:255,129,0:99
Tb927_01_v4	495100	.	A	G	222	.	DP=36;VDB=2.889872e-01;AF1=1;AC1=2;DP4=0,0,15,20;MQ=60;FQ=-132	GT:PL:GQ	1/1:255,105,0:99
Tb927_01_v4	495128	.	C	A	222	.	DP=45;VDB=1.622867e-01;AF1=1;AC1=2;DP4=0,0,22,22;MQ=60;FQ=-159	GT:PL:GQ	1/1:255,132,0:99
Tb927_01_v4	495603	.	G	C	222	.	DP=32;VDB=1.247463e-01;AF1=1;AC1=2;DP4=0,0,17,14;MQ=60;FQ=-120	GT:PL:GQ	1/1:255,93,0:99
Tb927_01_v4	496250	.	C	T	222	.	DP=48;VDB=3.278037e-01;AF1=1;AC1=2;DP4=0,0,20,27;MQ=60;FQ=-168	GT:PL:GQ	1/1:255,141,0:99
Tb927_01_v4	497241	.	T	C	222	.	DP=44;VDB=3.090459e-01;AF1=1;AC1=2;DP4=0,0,22,22;MQ=60;FQ=-159	GT:PL:GQ	1/1:255,132,0:99
Tb927_01_v4	497771	.	G	A	208	.	DP=40;VDB=1.717754e-01;RPB=6.704931e-01;AF1=0.5;AC1=1;DP4=11,14,9,6;MQ=60;FQ=211;PV4=0.51,1,1,1	GT:PL:GQ	0/1:238,0,255:99
Tb927_01_v4	497960	.	G	A	222	.	DP=17;VDB=1.194334e-01;AF1=1;AC1=2;DP4=0,0,7,10;MQ=60;FQ=-78	GT:PL:GQ	1/1:255,51,0:99
Tb927_01_v4	497994	.	A	G	222	.	DP=14;VDB=1.088210e-01;AF1=1;AC1=2;DP4=0,0,5,9;MQ=60;FQ=-69	GT:PL:GQ	1/1:255,42,0:81
Tb927_01_v4	498005	.	A	T	222	.	DP=18;VDB=1.023801e-01;AF1=1;AC1=2;DP4=0,0,5,13;MQ=60;FQ=-81	GT:PL:GQ	1/1:255,54,0:99
Tb927_01_v4	498033	.	G	C	222	.	DP=27;VDB=2.414434e-01;AF1=1;AC1=2;DP4=0,0,14,13;MQ=60;FQ=-108	GT:PL:GQ	1/1:255,81,0:99
Tb927_01_v4	498168	.	A	C	222	.	DP=54;VDB=3.697104e-01;AF1=1;AC1=2;DP4=0,0,26,28;MQ=58;FQ=-190	GT:PL:GQ	1/1:255,163,0:99
Tb927_01_v4	498364	.	C	T	222	.	DP=36;VDB=2.458185e-01;AF1=1;AC1=2;DP4=0,0,17,16;MQ=60;FQ=-126	GT:PL:GQ	1/1:255,99,0:99
Tb927_01_v4	498619	.	G	A	222	.	DP=45;VDB=5.969803e-02;AF1=1;AC1=2;DP4=0,0,22,23;MQ=60;FQ=-162	GT:PL:GQ	1/1:255,135,0:99
Tb927_01_v4	498670	.	G	A	222	.	DP=56;VDB=2.187210e-01;AF1=1;AC1=2;DP4=0,0,27,28;MQ=60;FQ=-193	GT:PL:GQ	1/1:255,166,0:99
Tb927_01_v4	498761	.	A	G	222	.	DP=33;VDB=2.948737e-01;AF1=1;AC1=2;DP4=0,0,20,13;MQ=60;FQ=-126	GT:PL:GQ	1/1:255,99,0:99
Tb927_01_v4	498858	.	A	G	225	.	DP=38;VDB=1.899599e-01;RPB=1.751685e-01;AF1=0.5;AC1=1;DP4=14,5,8,11;MQ=60;FQ=225;PV4=0.099,0.39,1,0.28	GT:PL:GQ	0/1:255,0,255:99
Tb927_01_v4	498985	.	C	T	222	.	DP=45;VDB=2.151633e-02;AF1=1;AC1=2;DP4=0,0,20,25;MQ=60;FQ=-162	GT:PL:GQ	1/1:255,135,0:99
Tb927_01_v4	498993	.	T	G	222	.	DP=45;VDB=3.480293e-01;AF1=1;AC1=2;DP4=0,0,21,24;MQ=60;FQ=-162	GT:PL:GQ	1/1:255,135,0:99
Tb927_01_v4	499057	.	G	A	222	.	DP=45;VDB=2.621610e-01;AF1=1;AC1=2;DP4=0,0,19,24;MQ=60;FQ=-156	GT:PL:GQ	1/1:255,129,0:99
Tb927_01_v4	499564	.	G	A	222	.	DP=35;VDB=3.027642e-01;AF1=1;AC1=2;DP4=0,0,19,16;MQ=60;FQ=-132	GT:PL:GQ	1/1:255,105,0:99
Tb927_01_v4	499603	.	C	A	222	.	DP=52;VDB=2.984781e-01;AF1=1;AC1=2;DP4=0,0,28,22;MQ=60;FQ=-178	GT:PL:GQ	1/1:255,151,0:99
Tb927_01_v4	499620	.	G	C	222	.	DP=57;VDB=3.365474e-01;AF1=1;AC1=2;DP4=0,0,28,28;MQ=60;FQ=-196	GT:PL:GQ	1/1:255,169,0:99
Tb927_01_v4	499755	.	G	A	222	.	DP=43;VDB=1.274046e-01;AF1=1;AC1=2;DP4=0,0,26,15;MQ=60;FQ=-150	GT:PL:GQ	1/1:255,123,0:99
Tb927_01_v4	499896	.	G	T	222	.	DP=51;VDB=7.915723e-02;AF1=1;AC1=2;DP4=0,0,20,31;MQ=60;FQ=-181	GT:PL:GQ	1/1:255,154,0:99
Tb927_01_v4	500227	.	G	T	222	.	DP=47;VDB=2.894658e-01;AF1=1;AC1=2;DP4=0,0,14,32;MQ=60;FQ=-165	GT:PL:GQ	1/1:255,138,0:99
Tb927_01_v4	500243	.	C	T	222	.	DP=42;VDB=2.452280e-01;AF1=1;AC1=2;DP4=0,0,15,27;MQ=60;FQ=-153	GT:PL:GQ	1/1:255,126,0:99
Tb927_01_v4	500347	.	A	C	222	.	DP=42;VDB=2.953853e-01;AF1=1;AC1=2;DP4=0,0,25,16;MQ=60;FQ=-150	GT:PL:GQ	1/1:255,123,0:99
Tb927_01_v4	500528	.	T	C	222	.	DP=37;VDB=2.221869e-01;AF1=1;AC1=2;DP4=0,0,15,20;MQ=60;FQ=-132	GT:PL:GQ	1/1:255,105,0:99
Tb927_01_v4	500740	.	C	T	222	.	DP=41;VDB=3.259541e-01;AF1=1;AC1=2;DP4=0,0,21,19;MQ=60;FQ=-147	GT:PL:GQ	1/1:255,120,0:99
Tb927_01_v4	500786	.	T	C	222	.	DP=44;VDB=3.428004e-01;AF1=1;AC1=2;DP4=0,0,19,25;MQ=60;FQ=-159	GT:PL:GQ	1/1:255,132,0:99
Tb927_01_v4	500793	.	C	T	222	.	DP=38;VDB=3.131431e-01;AF1=1;AC1=2;DP4=0,0,15,23;MQ=60;FQ=-141	GT:PL:GQ	1/1:255,114,0:99
Tb927_01_v4	500816	.	G	A	222	.	DP=42;VDB=2.837490e-01;AF1=1;AC1=2;DP4=0,0,12,29;MQ=60;FQ=-150	GT:PL:GQ	1/1:255,123,0:99
Tb927_01_v4	500931	.	G	A	222	.	DP=48;VDB=3.415594e-01;AF1=1;AC1=2;DP4=0,0,24,21;MQ=60;FQ=-162	GT:PL:GQ	1/1:255,135,0:99
Tb927_01_v4	501030	.	A	G	222	.	DP=41;VDB=2.877662e-01;AF1=1;AC1=2;DP4=0,0,20,21;MQ=60;FQ=-150	GT:PL:GQ	1/1:255,123,0:99
Tb927_01_v4	501060	.	G	A	222	.	DP=36;VDB=9.148427e-02;AF1=1;AC1=2;DP4=0,0,21,15;MQ=60;FQ=-135	GT:PL:GQ	1/1:255,108,0:99
Tb927_01_v4	501296	.	C	T	222	.	DP=42;VDB=2.586450e-01;AF1=1;AC1=2;DP4=0,0,18,23;MQ=60;FQ=-150	GT:PL:GQ	1/1:255,123,0:99
Tb927_01_v4	502263	.	G	A	222	.	DP=42;VDB=3.339087e-01;AF1=1;AC1=2;DP4=0,0,26,16;MQ=60;FQ=-153	GT:PL:GQ	1/1:255,126,0:99
Tb927_01_v4	502725	.	G	A	222	.	DP=41;VDB=5.221764e-02;AF1=1;AC1=2;DP4=0,0,25,15;MQ=60;FQ=-147	GT:PL:GQ	1/1:255,120,0:99
Tb927_01_v4	503003	.	A	G	222	.	DP=35;VDB=2.835194e-01;AF1=1;AC1=2;DP4=0,0,21,14;MQ=60;FQ=-132	GT:PL:GQ	1/1:255,105,0:99
Tb927_01_v4	503180	.	C	G	222	.	DP=41;VDB=2.845318e-01;AF1=1;AC1=2;DP4=0,0,23,18;MQ=60;FQ=-150	GT:PL:GQ	1/1:255,123,0:99
Tb927_01_v4	503376	.	A	G	222	.	DP=49;VDB=3.525841e-01;AF1=1;AC1=2;DP4=0,0,18,30;MQ=60;FQ=-171	GT:PL:GQ	1/1:255,144,0:99
Tb927_01_v4	503691	.	G	A	222	.	DP=45;VDB=2.379324e-01;AF1=1;AC1=2;DP4=0,0,19,25;MQ=60;FQ=-159	GT:PL:GQ	1/1:255,132,0:99
Tb927_01_v4	504556	.	G	A	222	.	DP=46;VDB=3.514257e-01;AF1=1;AC1=2;DP4=0,0,24,22;MQ=60;FQ=-165	GT:PL:GQ	1/1:255,138,0:99
Tb927_01_v4	505434	.	G	A	222	.	DP=47;VDB=1.711488e-01;AF1=1;AC1=2;DP4=0,0,24,22;MQ=60;FQ=-165	GT:PL:GQ	1/1:255,138,0:99
Tb927_01_v4	505745	.	C	A	222	.	DP=32;VDB=1.598095e-01;AF1=1;AC1=2;DP4=0,0,18,14;MQ=60;FQ=-123	GT:PL:GQ	1/1:255,96,0:99
Tb927_01_v4	506106	.	G	C	222	.	DP=36;VDB=3.221932e-02;AF1=1;AC1=2;DP4=0,0,18,18;MQ=60;FQ=-135	GT:PL:GQ	1/1:255,108,0:99
Tb927_01_v4	506577	.	T	C	222	.	DP=39;VDB=3.108031e-01;AF1=1;AC1=2;DP4=0,0,20,18;MQ=60;FQ=-141	GT:PL:GQ	1/1:255,114,0:99
Tb927_01_v4	506648	.	C	T	222	.	DP=46;VDB=9.267049e-02;AF1=1;AC1=2;DP4=0,0,24,22;MQ=60;FQ=-165	GT:PL:GQ	1/1:255,138,0:99
Tb927_01_v4	506865	.	A	G	222	.	DP=45;VDB=1.691346e-01;AF1=1;AC1=2;DP4=0,0,25,20;MQ=60;FQ=-162	GT:PL:GQ	1/1:255,135,0:99
Tb927_01_v4	507216	.	T	C	222	.	DP=41;VDB=1.333997e-01;AF1=1;AC1=2;DP4=0,0,22,19;MQ=60;FQ=-150	GT:PL:GQ	1/1:255,123,0:99
Tb927_01_v4	507342	.	T	C	222	.	DP=49;VDB=3.223268e-01;AF1=1;AC1=2;DP4=0,0,22,27;MQ=60;FQ=-175	GT:PL:GQ	1/1:255,148,0:99
Tb927_01_v4	507753	.	C	G	222	.	DP=41;VDB=2.428780e-01;AF1=1;AC1=2;DP4=0,0,21,20;MQ=60;FQ=-150	GT:PL:GQ	1/1:255,123,0:99
Tb927_01_v4	507927	.	C	T	222	.	DP=41;VDB=3.273062e-01;AF1=1;AC1=2;DP4=0,0,21,20;MQ=60;FQ=-150	GT:PL:GQ	1/1:255,123,0:99
Tb927_01_v4	508965	.	T	C	222	.	DP=47;VDB=2.659606e-01;AF1=1;AC1=2;DP4=0,0,22,23;MQ=60;FQ=-162	GT:PL:GQ	1/1:255,135,0:99
Tb927_01_v4	509217	.	G	C	222	.	DP=56;VDB=3.500431e-01;AF1=1;AC1=2;DP4=0,0,30,26;MQ=60;FQ=-196	GT:PL:GQ	1/1:255,169,0:99
Tb927_01_v4	509763	.	C	T	222	.	DP=39;VDB=3.065423e-01;AF1=1;AC1=2;DP4=0,0,20,19;MQ=60;FQ=-144	GT:PL:GQ	1/1:255,117,0:99
Tb927_01_v4	509862	.	C	T	222	.	DP=48;VDB=1.825273e-01;AF1=1;AC1=2;DP4=0,0,23,24;MQ=60;FQ=-168	GT:PL:GQ	1/1:255,141,0:99
Tb927_01_v4	509931	.	T	C	222	.	DP=23;VDB=1.449293e-01;AF1=1;AC1=2;DP4=0,0,7,15;MQ=60;FQ=-93	GT:PL:GQ	1/1:255,66,0:99
Tb927_01_v4	510087	.	A	G	222	.	DP=48;VDB=5.551211e-03;AF1=1;AC1=2;DP4=0,0,24,23;MQ=60;FQ=-168	GT:PL:GQ	1/1:255,141,0:99
Tb927_01_v4	510330	.	T	C	4.77	.	DP=19;VDB=4.493050e-02;RPB=-1.291774e+00;AF1=0.5003;AC1=1;DP4=0,2,2,1;MQ=60;FQ=-3.1;PV4=0.4,0.19,1,0.33	GT:PL:GQ	0/1:33,0,28:30
Tb927_01_v4	510524	.	T	G	222	.	DP=33;VDB=1.342766e-01;AF1=1;AC1=2;DP4=0,0,12,18;MQ=60;FQ=-117	GT:PL:GQ	1/1:255,90,0:99
Tb927_01_v4	510651	.	A	T	222	.	DP=33;VDB=2.166308e-01;AF1=1;AC1=2;DP4=0,0,21,12;MQ=60;FQ=-126	GT:PL:GQ	1/1:255,99,0:99
Tb927_01_v4	510693	.	T	A	222	.	DP=31;VDB=9.216586e-02;AF1=1;AC1=2;DP4=0,0,15,15;MQ=60;FQ=-117	GT:PL:GQ	1/1:255,90,0:99
Tb927_01_v4	510733	.	T	G	8.64	.	DP=14;VDB=2.863384e-02;RPB=1.787002e+00;AF1=0.5;AC1=1;DP4=2,1,0,2;MQ=60;FQ=11.3;PV4=0.4,1,1,1	GT:PL:GQ	0/1:38,0,55:40
Tb927_01_v4	511069	.	T	C	222	.	DP=31;VDB=6.011046e-03;AF1=1;AC1=2;DP4=0,0,16,14;MQ=60;FQ=-117	GT:PL:GQ	1/1:255,90,0:99
Tb927_01_v4	511187	.	T	C	222	.	DP=31;VDB=1.465180e-01;AF1=1;AC1=2;DP4=0,0,9,22;MQ=60;FQ=-120	GT:PL:GQ	1/1:255,93,0:99
Tb927_01_v4	511237	.	T	G	222	.	DP=24;VDB=2.497839e-01;AF1=1;AC1=2;DP4=0,0,10,14;MQ=60;FQ=-99	GT:PL:GQ	1/1:255,72,0:99
Tb927_01_v4	511240	.	T	C	211	.	DP=24;VDB=9.299398e-02;RPB=1.606349e+00;AF1=0.5;AC1=1;DP4=4,5,6,8;MQ=60;FQ=152;PV4=1,0.25,1,0.31	GT:PL:GQ	0/1:241,0,179:99
Tb927_01_v4	511309	.	T	C	222	.	DP=40;VDB=2.917601e-01;AF1=1;AC1=2;DP4=0,0,15,25;MQ=60;FQ=-147	GT:PL:GQ	1/1:255,120,0:99
Tb927_01_v4	511394	.	T	A	19.1	.	DP=34;VDB=4.256416e-02;RPB=-2.626944e+00;AF1=0.5;AC1=1;DP4=10,14,3,2;MQ=60;FQ=22;PV4=0.63,0.0098,1,0.14	GT:PL:GQ	0/1:49,0,255:52
Tb927_01_v4	511395	.	A	.	38	.	DP=33;VDB=5.870764e-02;RPB=-1.596872e+00;AF1=0;AC1=0;DP4=12,18,3,0;MQ=60;FQ=-35;PV4=0.083,0.22,1,0.081	PL	0
Tb927_01_v4	511397	.	A	.	38	.	DP=34;VDB=5.752178e-02;RPB=-1.409005e+00;AF1=0;AC1=0;DP4=11,19,3,0;MQ=60;FQ=-35;PV4=0.067,0.23,1,0.22	PL	0
Tb927_01_v4	511403	.	G	C	18.1	.	DP=34;VDB=9.444087e-02;RPB=-2.284539e+00;AF1=0.5;AC1=1;DP4=12,16,4,1;MQ=60;FQ=21;PV4=0.17,1,1,0.088	GT:PL:GQ	0/1:48,0,255:51
Tb927_01_v4	511583	.	A	.	6.97	.	DP=9;VDB=7.360000e-02;RPB=-1.621514e+00;AF1=0.499;AC1=1;DP4=1,5,2,0;MQ=60;FQ=-4.75;PV4=0.11,0.0072,1,0.38	PL	24
Tb927_01_v4	511584	.	A	.	6.97	.	DP=9;VDB=7.360000e-02;RPB=-1.621514e+00;AF1=0.499;AC1=1;DP4=1,5,2,0;MQ=60;FQ=-4.75;PV4=0.11,0.0071,1,1	PL	24
Tb927_01_v4	511627	.	C	T	213	.	DP=16;VDB=1.565228e-01;AF1=1;AC1=2;DP4=0,0,10,3;MQ=60;FQ=-66	GT:PL:GQ	1/1:246,39,0:75
Tb927_01_v4	511647	.	aaaag	.	64.5	.	INDEL;IS=1,0.032258;DP=31;VDB=1.985819e-01;AF1=0;AC1=0;DP4=14,5,0,1;MQ=60;FQ=-61.5;PV4=0.3,1,1,1	PL	0
Tb927_01_v4	511651	.	G	A	173	.	DP=33;VDB=1.459538e-01;AF1=1;AC1=2;DP4=0,0,10,2;MQ=60;FQ=-63	GT:PL:GQ	1/1:206,36,0:69
Tb927_01_v4	511651	.	gg	gAg	138	.	INDEL;IS=11,0.323529;DP=33;VDB=1.349736e-01;AF1=0.5;AC1=1;DP4=4,2,5,6;MQ=60;FQ=42.5;PV4=0.62,1,1,1	GT:PL:GQ	0/1:176,0,77:80
Tb927_01_v4	511764	.	A	G	222	.	DP=46;VDB=2.222357e-01;AF1=1;AC1=2;DP4=0,0,22,24;MQ=60;FQ=-165	GT:PL:GQ	1/1:255,138,0:99
Tb927_01_v4	511962	.	T	A	222	.	DP=37;VDB=2.844048e-01;AF1=1;AC1=2;DP4=0,0,27,9;MQ=59;FQ=-135	GT:PL:GQ	1/1:255,108,0:99
Tb927_01_v4	511996	.	A	G	5.29	.	DP=52;VDB=6.880000e-02;AF1=1;AC1=2;DP4=0,0,2,0;MQ=60;FQ=-33	GT:PL:GQ	1/1:35,6,0:6
Tb927_01_v4	512091	.	G	A	222	.	DP=41;VDB=3.259342e-01;AF1=1;AC1=2;DP4=0,0,23,18;MQ=60;FQ=-150	GT:PL:GQ	1/1:255,123,0:99
Tb927_01_v4	512114	.	G	A	222	.	DP=59;VDB=2.956139e-01;AF1=1;AC1=2;DP4=0,0,35,23;MQ=59;FQ=-202	GT:PL:GQ	1/1:255,175,0:99
Tb927_01_v4	512540	.	C	T	222	.	DP=41;VDB=2.998418e-01;AF1=1;AC1=2;DP4=0,0,13,27;MQ=60;FQ=-147	GT:PL:GQ	1/1:255,120,0:99
Tb927_01_v4	512850	.	T	C	107	.	DP=8;VDB=1.051782e-01;AF1=1;AC1=2;DP4=0,0,6,0;MQ=60;FQ=-45	GT:PL:GQ	1/1:140,18,0:33
Tb927_01_v4	512928	.	G	A	222	.	DP=51;VDB=3.710667e-01;AF1=1;AC1=2;DP4=0,0,26,25;MQ=60;FQ=-181	GT:PL:GQ	1/1:255,154,0:99
Tb927_01_v4	513027	.	T	.	28.2	.	DP=24;;AC1=2;FQ=-30	PL	0
Tb927_01_v4	513027	.	t	tA,tAAA,tAA	97.5	.	INDEL;IS=12,0.500000;DP=24;VDB=1.253588e-01;AF1=1;AC1=2;DP4=0,0,12,0;MQ=60;FQ=-62.5	GT:PL:GQ	1/1:215,105,77,128,0,122,174,53,82,171:53
Tb927_01_v4	513127	.	A	G	225	.	DP=51;VDB=2.720664e-01;RPB=8.558372e-02;AF1=0.5;AC1=1;DP4=16,6,12,17;MQ=60;FQ=225;PV4=0.046,0.0039,1,0.39	GT:PL:GQ	0/1:255,0,255:99
Tb927_01_v4	513131	.	G	A	222	.	DP=47;VDB=5.800873e-02;AF1=1;AC1=2;DP4=0,0,25,21;MQ=60;FQ=-165	GT:PL:GQ	1/1:255,138,0:99
Tb927_01_v4	513143	.	T	A	222	.	DP=56;VDB=2.871132e-01;AF1=1;AC1=2;DP4=0,0,32,21;MQ=60;FQ=-187	GT:PL:GQ	1/1:255,160,0:99
Tb927_01_v4	513145	.	A	G	222	.	DP=58;VDB=2.960810e-01;AF1=1;AC1=2;DP4=0,0,32,21;MQ=60;FQ=-187	GT:PL:GQ	1/1:255,160,0:99
Tb927_01_v4	513149	.	A	T	222	.	DP=58;VDB=3.363687e-01;AF1=1;AC1=2;DP4=0,0,34,19;MQ=60;FQ=-187	GT:PL:GQ	1/1:255,160,0:99
Tb927_01_v4	513169	.	G	A	222	.	DP=56;VDB=8.821660e-02;AF1=1;AC1=2;DP4=0,0,35,21;MQ=60;FQ=-196	GT:PL:GQ	1/1:255,169,0:99
Tb927_01_v4	513254	.	T	A	222	.	DP=42;VDB=3.341133e-01;AF1=1;AC1=2;DP4=0,0,26,16;MQ=60;FQ=-153	GT:PL:GQ	1/1:255,126,0:99
Tb927_01_v4	513314	.	C	A	225	.	DP=45;VDB=2.717770e-01;RPB=-7.608370e-01;AF1=0.5;AC1=1;DP4=11,6,14,14;MQ=60;FQ=216;PV4=0.37,0.0061,1,1	GT:PL:GQ	0/1:255,0,243:99
Tb927_01_v4	513365	.	A	T	171	.	DP=44;VDB=3.825180e-02;RPB=8.539125e-02;AF1=0.5;AC1=1;DP4=16,12,12,4;MQ=60;FQ=174;PV4=0.33,1,1,1	GT:PL:GQ	0/1:201,0,255:99
Tb927_01_v4	513451	.	gg	g	214	.	INDEL;IS=42,0.913043;DP=46;VDB=8.896765e-04;AF1=1;AC1=2;DP4=0,0,10,15;MQ=57;FQ=-110	GT:PL:GQ	1/1:255,75,0:99
Tb927_01_v4	513452	.	G	.	28.2	.	DP=3;;AC1=2;FQ=-30	PL	0
Tb927_01_v4	513564	.	A	G	225	.	DP=49;VDB=2.115996e-01;RPB=-1.114429e+00;AF1=0.5;AC1=1;DP4=14,11,11,12;MQ=60;FQ=225;PV4=0.77,1,1,1	GT:PL:GQ	0/1:255,0,255:99
Tb927_01_v4	513574	.	tttttc	t	217	.	INDEL;IS=17,0.414634;DP=41;VDB=9.272549e-02;AF1=0.5;AC1=1;DP4=9,9,8,9;MQ=60;FQ=217;PV4=1,1,1,1	GT:PL:GQ	0/1:255,0,255:99
Tb927_01_v4	513579	.	cc	cTc,cTTc	187	.	INDEL;IS=17,0.414634;DP=24;VDB=1.633869e-01;AF1=0.8294;AC1=1;DP4=0,2,10,8;MQ=60;FQ=-33.5;PV4=0.47,1,1,1	GT:PL:GQ	0/1:255,32,33,206,0,232:4
Tb927_01_v4	513579	.	C	T	33.8	.	DP=24;VDB=6.880000e-02;AF1=1;AC1=2;DP4=0,0,0,2;MQ=60;FQ=-33	GT:PL:GQ	1/1:65,6,0:10
Tb927_01_v4	513969	.	G	A	222	.	DP=67;VDB=2.534440e-01;AF1=1;AC1=2;DP4=0,0,32,34;MQ=60;FQ=-226	GT:PL:GQ	1/1:255,199,0:99
Tb927_01_v4	514180	.	C	A	218	.	DP=26;VDB=1.620435e-01;RPB=-5.708992e-01;AF1=0.5;AC1=1;DP4=8,3,8,7;MQ=60;FQ=165;PV4=0.43,0.19,1,0.026	GT:PL:GQ	0/1:248,0,192:99
Tb927_01_v4	514287	.	T	C	222	.	DP=50;VDB=3.252869e-01;AF1=1;AC1=2;DP4=0,0,25,24;MQ=60;FQ=-175	GT:PL:GQ	1/1:255,148,0:99
Tb927_01_v4	514861	.	C	A	222	.	DP=47;VDB=9.922257e-02;AF1=1;AC1=2;DP4=0,0,24,23;MQ=60;FQ=-168	GT:PL:GQ	1/1:255,141,0:99
Tb927_01_v4	514914	.	G	A	222	.	DP=38;VDB=1.611770e-01;AF1=1;AC1=2;DP4=0,0,19,19;MQ=60;FQ=-141	GT:PL:GQ	1/1:255,114,0:99
Tb927_01_v4	514917	.	A	G	222	.	DP=40;VDB=3.236441e-01;AF1=1;AC1=2;DP4=0,0,21,19;MQ=60;FQ=-147	GT:PL:GQ	1/1:255,120,0:99
Tb927_01_v4	515577	.	G	C	222	.	DP=38;VDB=5.961077e-02;AF1=1;AC1=2;DP4=0,0,20,17;MQ=60;FQ=-138	GT:PL:GQ	1/1:255,111,0:99
Tb927_01_v4	515783	.	A	G	222	.	DP=14;VDB=3.123330e-02;AF1=1;AC1=2;DP4=0,0,4,9;MQ=60;FQ=-66	GT:PL:GQ	1/1:255,39,0:75
Tb927_01_v4	515798	.	C	G	28.5	.	DP=4;VDB=1.165196e-02;AF1=1;AC1=2;DP4=0,0,0,4;MQ=60;FQ=-39	GT:PL:GQ	1/1:61,12,0:21
Tb927_01_v4	516075	.	A	G	222	.	DP=21;VDB=1.901835e-01;AF1=1;AC1=2;DP4=0,0,15,6;MQ=60;FQ=-90	GT:PL:GQ	1/1:255,63,0:99
Tb927_01_v4	516142	.	C	G	222	.	DP=36;VDB=2.739255e-01;AF1=1;AC1=2;DP4=0,0,21,14;MQ=60;FQ=-132	GT:PL:GQ	1/1:255,105,0:99
Tb927_01_v4	516149	.	T	C	222	.	DP=39;VDB=3.162684e-01;AF1=1;AC1=2;DP4=0,0,24,15;MQ=60;FQ=-144	GT:PL:GQ	1/1:255,117,0:99
Tb927_01_v4	516334	.	T	C	153	.	DP=8;VDB=1.637202e-02;AF1=1;AC1=2;DP4=0,0,3,5;MQ=60;FQ=-51	GT:PL:GQ	1/1:186,24,0:45
Tb927_01_v4	516421	.	C	G	222	.	DP=14;VDB=6.982324e-02;AF1=1;AC1=2;DP4=0,0,10,4;MQ=60;FQ=-69	GT:PL:GQ	1/1:255,42,0:81
Tb927_01_v4	516794	.	C	T	222	.	DP=32;VDB=1.159412e-01;AF1=1;AC1=2;DP4=0,0,13,18;MQ=60;FQ=-120	GT:PL:GQ	1/1:255,93,0:99
Tb927_01_v4	517106	.	G	A	222	.	DP=43;VDB=3.113125e-01;AF1=1;AC1=2;DP4=0,0,28,13;MQ=60;FQ=-150	GT:PL:GQ	1/1:255,123,0:99
Tb927_01_v4	517421	.	A	G	222	.	DP=39;VDB=1.359254e-01;AF1=1;AC1=2;DP4=0,0,19,20;MQ=60;FQ=-144	GT:PL:GQ	1/1:255,117,0:99
Tb927_01_v4	517469	.	G	A	222	.	DP=34;VDB=2.278929e-01;AF1=1;AC1=2;DP4=0,0,16,18;MQ=60;FQ=-129	GT:PL:GQ	1/1:255,102,0:99
Tb927_01_v4	517482	.	A	G	222	.	DP=32;VDB=2.148710e-01;AF1=1;AC1=2;DP4=0,0,15,17;MQ=60;FQ=-123	GT:PL:GQ	1/1:255,96,0:99
Tb927_01_v4	517491	.	T	C	222	.	DP=33;VDB=2.933256e-01;AF1=1;AC1=2;DP4=0,0,16,17;MQ=60;FQ=-126	GT:PL:GQ	1/1:255,99,0:99
Tb927_01_v4	517542	.	A	T	222	.	DP=51;VDB=1.667741e-01;AF1=1;AC1=2;DP4=0,0,21,27;MQ=60;FQ=-171	GT:PL:GQ	1/1:255,144,0:99
Tb927_01_v4	517614	.	C	T	222	.	DP=54;VDB=2.300536e-01;AF1=1;AC1=2;DP4=0,0,27,26;MQ=60;FQ=-187	GT:PL:GQ	1/1:255,160,0:99
Tb927_01_v4	517677	.	G	A	222	.	DP=36;VDB=2.443487e-01;AF1=1;AC1=2;DP4=0,0,27,9;MQ=60;FQ=-135	GT:PL:GQ	1/1:255,108,0:99
Tb927_01_v4	518022	.	G	A	222	.	DP=51;VDB=1.101127e-01;AF1=1;AC1=2;DP4=0,0,24,26;MQ=60;FQ=-178	GT:PL:GQ	1/1:255,151,0:99
Tb927_01_v4	518189	.	A	C	222	.	DP=69;VDB=5.937548e-02;AF1=1;AC1=2;DP4=0,0,37,32;MQ=60;FQ=-235	GT:PL:GQ	1/1:255,208,0:99
Tb927_01_v4	518265	.	A	G	222	.	DP=37;VDB=2.877292e-01;AF1=1;AC1=2;DP4=0,0,21,15;MQ=60;FQ=-135	GT:PL:GQ	1/1:255,108,0:99
Tb927_01_v4	518461	.	T	C	222	.	DP=45;VDB=3.235182e-01;AF1=1;AC1=2;DP4=0,0,22,23;MQ=60;FQ=-162	GT:PL:GQ	1/1:255,135,0:99
Tb927_01_v4	518634	.	A	G	222	.	DP=45;VDB=2.278563e-01;AF1=1;AC1=2;DP4=0,0,26,19;MQ=60;FQ=-162	GT:PL:GQ	1/1:255,135,0:99
Tb927_01_v4	518715	.	C	T	222	.	DP=48;VDB=2.620612e-01;AF1=1;AC1=2;DP4=0,0,19,29;MQ=60;FQ=-171	GT:PL:GQ	1/1:255,144,0:99
Tb927_01_v4	518848	.	C	A	222	.	DP=53;VDB=3.260238e-01;AF1=1;AC1=2;DP4=0,0,30,23;MQ=60;FQ=-187	GT:PL:GQ	1/1:255,160,0:99
Tb927_01_v4	518930	.	C	G	222	.	DP=33;VDB=2.602211e-01;AF1=1;AC1=2;DP4=0,0,22,11;MQ=60;FQ=-126	GT:PL:GQ	1/1:255,99,0:99
Tb927_01_v4	518942	.	A	G	222	.	DP=35;VDB=3.004884e-01;AF1=1;AC1=2;DP4=0,0,25,9;MQ=60;FQ=-129	GT:PL:GQ	1/1:255,102,0:99
Tb927_01_v4	519084	.	T	C	222	.	DP=44;VDB=1.080853e-01;AF1=1;AC1=2;DP4=0,0,27,16;MQ=60;FQ=-156	GT:PL:GQ	1/1:255,129,0:99
Tb927_01_v4	519147	.	G	T	222	.	DP=46;VDB=3.660821e-02;AF1=1;AC1=2;DP4=0,0,19,25;MQ=60;FQ=-159	GT:PL:GQ	1/1:255,132,0:99
Tb927_01_v4	519148	.	G	A	222	.	DP=46;VDB=2.290782e-02;AF1=1;AC1=2;DP4=0,0,19,26;MQ=60;FQ=-162	GT:PL:GQ	1/1:255,135,0:99
Tb927_01_v4	519149	.	A	G	222	.	DP=46;VDB=2.151629e-02;AF1=1;AC1=2;DP4=0,0,19,26;MQ=60;FQ=-162	GT:PL:GQ	1/1:255,135,0:99
Tb927_01_v4	519190	.	C	T	222	.	DP=54;VDB=3.517067e-01;AF1=1;AC1=2;DP4=0,0,22,32;MQ=60;FQ=-190	GT:PL:GQ	1/1:255,163,0:99
Tb927_01_v4	519195	.	G	T	222	.	DP=53;VDB=3.784734e-01;AF1=1;AC1=2;DP4=0,0,20,33;MQ=60;FQ=-187	GT:PL:GQ	1/1:255,160,0:99
Tb927_01_v4	519296	.	A	G	222	.	DP=47;VDB=3.317351e-01;AF1=1;AC1=2;DP4=0,0,22,24;MQ=60;FQ=-165	GT:PL:GQ	1/1:255,138,0:99
Tb927_01_v4	519341	.	T	G	222	.	DP=40;VDB=3.262125e-01;AF1=1;AC1=2;DP4=0,0,18,22;MQ=60;FQ=-147	GT:PL:GQ	1/1:255,120,0:99
Tb927_01_v4	519521	.	A	G	222	.	DP=47;VDB=2.498868e-01;AF1=1;AC1=2;DP4=0,0,13,34;MQ=60;FQ=-168	GT:PL:GQ	1/1:255,141,0:99
Tb927_01_v4	519553	.	A	G	222	.	DP=46;VDB=2.949672e-01;AF1=1;AC1=2;DP4=0,0,8,38;MQ=60;FQ=-165	GT:PL:GQ	1/1:255,138,0:99
Tb927_01_v4	519624	.	T	A	222	.	DP=46;VDB=2.982955e-01;AF1=1;AC1=2;DP4=0,0,28,18;MQ=60;FQ=-165	GT:PL:GQ	1/1:255,138,0:99
Tb927_01_v4	519661	.	G	T	222	.	DP=41;VDB=3.302279e-01;AF1=1;AC1=2;DP4=0,0,23,18;MQ=60;FQ=-150	GT:PL:GQ	1/1:255,123,0:99
Tb927_01_v4	519668	.	G	A	222	.	DP=40;VDB=3.270667e-01;AF1=1;AC1=2;DP4=0,0,22,18;MQ=60;FQ=-147	GT:PL:GQ	1/1:255,120,0:99
Tb927_01_v4	519683	.	T	A	222	.	DP=36;VDB=1.950078e-01;AF1=1;AC1=2;DP4=0,0,20,16;MQ=60;FQ=-135	GT:PL:GQ	1/1:255,108,0:99
Tb927_01_v4	519719	.	C	G	222	.	DP=34;VDB=2.713479e-01;AF1=1;AC1=2;DP4=0,0,18,15;MQ=60;FQ=-126	GT:PL:GQ	1/1:255,99,0:99
Tb927_01_v4	519722	.	G	A	222	.	DP=34;VDB=2.181728e-01;AF1=1;AC1=2;DP4=0,0,18,16;MQ=60;FQ=-129	GT:PL:GQ	1/1:255,102,0:99
Tb927_01_v4	519759	.	G	C	222	.	DP=44;VDB=2.677674e-01;AF1=1;AC1=2;DP4=0,0,19,24;MQ=60;FQ=-156	GT:PL:GQ	1/1:255,129,0:99
Tb927_01_v4	519796	.	G	T	222	.	DP=46;VDB=6.176845e-02;AF1=1;AC1=2;DP4=0,0,19,27;MQ=59;FQ=-165	GT:PL:GQ	1/1:255,138,0:99
Tb927_01_v4	519842	.	G	T	222	.	DP=38;VDB=8.518367e-03;AF1=1;AC1=2;DP4=0,0,19,19;MQ=60;FQ=-141	GT:PL:GQ	1/1:255,114,0:99
Tb927_01_v4	519853	.	A	G	222	.	DP=38;VDB=1.187880e-01;AF1=1;AC1=2;DP4=0,0,17,21;MQ=60;FQ=-141	GT:PL:GQ	1/1:255,114,0:99
Tb927_01_v4	519878	.	G	A	222	.	DP=35;VDB=8.392947e-02;AF1=1;AC1=2;DP4=0,0,17,18;MQ=60;FQ=-132	GT:PL:GQ	1/1:255,105,0:99
Tb927_01_v4	520008	.	G	A	222	.	DP=33;VDB=2.861699e-01;AF1=1;AC1=2;DP4=0,0,14,17;MQ=60;FQ=-120	GT:PL:GQ	1/1:255,93,0:99
Tb927_01_v4	520009	.	T	C	222	.	DP=32;VDB=2.861458e-01;AF1=1;AC1=2;DP4=0,0,13,19;MQ=60;FQ=-123	GT:PL:GQ	1/1:255,96,0:99
Tb927_01_v4	520088	.	A	G	222	.	DP=39;VDB=1.439430e-01;AF1=1;AC1=2;DP4=0,0,14,24;MQ=60;FQ=-141	GT:PL:GQ	1/1:255,114,0:99
Tb927_01_v4	520197	.	G	C	222	.	DP=46;VDB=2.370979e-01;AF1=1;AC1=2;DP4=0,0,23,23;MQ=60;FQ=-165	GT:PL:GQ	1/1:255,138,0:99
Tb927_01_v4	520208	.	T	C	222	.	DP=43;VDB=1.687011e-01;AF1=1;AC1=2;DP4=0,0,22,21;MQ=60;FQ=-156	GT:PL:GQ	1/1:255,129,0:99
Tb927_01_v4	520227	.	C	T	222	.	DP=43;VDB=3.020624e-01;AF1=1;AC1=2;DP4=0,0,24,19;MQ=60;FQ=-156	GT:PL:GQ	1/1:255,129,0:99
Tb927_01_v4	520262	.	A	T	222	.	DP=45;VDB=3.479613e-01;AF1=1;AC1=2;DP4=0,0,30,15;MQ=60;FQ=-162	GT:PL:GQ	1/1:255,135,0:99
Tb927_01_v4	520366	.	C	T	222	.	DP=31;VDB=4.180093e-03;AF1=1;AC1=2;DP4=0,0,12,19;MQ=60;FQ=-120	GT:PL:GQ	1/1:255,93,0:99
Tb927_01_v4	520403	.	G	A	222	.	DP=16;VDB=1.196530e-02;AF1=1;AC1=2;DP4=0,0,7,9;MQ=60;FQ=-75	GT:PL:GQ	1/1:255,48,0:93
Tb927_01_v4	520411	.	T	C	179	.	DP=9;VDB=7.377218e-03;AF1=1;AC1=2;DP4=0,0,2,7;MQ=60;FQ=-54	GT:PL:GQ	1/1:212,27,0:51
Tb927_01_v4	520645	.	T	G	222	.	DP=50;VDB=3.535176e-01;AF1=1;AC1=2;DP4=0,0,22,28;MQ=60;FQ=-178	GT:PL:GQ	1/1:255,151,0:99
Tb927_01_v4	520720	.	T	G	222	.	DP=19;VDB=6.604942e-02;AF1=1;AC1=2;DP4=0,0,7,12;MQ=60;FQ=-84	GT:PL:GQ	1/1:255,57,0:99
Tb927_01_v4	520756	.	C	T	157	.	DP=7;VDB=1.079872e-01;AF1=1;AC1=2;DP4=0,0,2,5;MQ=60;FQ=-48	GT:PL:GQ	1/1:190,21,0:39
Tb927_01_v4	520773	.	C	G	140	.	DP=6;VDB=3.799011e-02;AF1=1;AC1=2;DP4=0,0,2,4;MQ=60;FQ=-45	GT:PL:GQ	1/1:173,18,0:33
Tb927_01_v4	520779	.	A	G	108	.	DP=5;VDB=6.864139e-02;AF1=1;AC1=2;DP4=0,0,2,3;MQ=60;FQ=-42	GT:PL:GQ	1/1:141,15,0:27
Tb927_01_v4	520780	.	G	C	115	.	DP=5;VDB=7.282434e-02;AF1=1;AC1=2;DP4=0,0,2,3;MQ=60;FQ=-42	GT:PL:GQ	1/1:148,15,0:27
Tb927_01_v4	520786	.	A	G	144	.	DP=6;VDB=9.968024e-02;AF1=1;AC1=2;DP4=0,0,4,2;MQ=60;FQ=-45	GT:PL:GQ	1/1:177,18,0:33
Tb927_01_v4	520790	.	T	C	167	.	DP=7;VDB=1.145288e-01;AF1=1;AC1=2;DP4=0,0,4,3;MQ=60;FQ=-48	GT:PL:GQ	1/1:200,21,0:39
Tb927_01_v4	520814	.	C	T	222	.	DP=17;VDB=1.816167e-01;AF1=1;AC1=2;DP4=0,0,8,9;MQ=60;FQ=-78	GT:PL:GQ	1/1:255,51,0:99
Tb927_01_v4	520859	.	C	T	222	.	DP=26;VDB=2.065296e-01;AF1=1;AC1=2;DP4=0,0,9,16;MQ=56;FQ=-102	GT:PL:GQ	1/1:255,75,0:99
Tb927_01_v4	520989	.	T	C	222	.	DP=25;VDB=2.139703e-01;AF1=1;AC1=2;DP4=0,0,8,17;MQ=60;FQ=-102	GT:PL:GQ	1/1:255,75,0:99
Tb927_01_v4	521031	.	att	at	214	.	INDEL;IS=30,1.000000;DP=30;VDB=2.651412e-01;AF1=1;AC1=2;DP4=0,0,10,19;MQ=60;FQ=-122	GT:PL:GQ	1/1:255,87,0:99
Tb927_01_v4	521033	.	T	.	28.2	.	DP=30;;AC1=2;FQ=-30	PL	0
Tb927_01_v4	521112	.	G	A	222	.	DP=21;VDB=1.945092e-01;AF1=1;AC1=2;DP4=0,0,6,15;MQ=58;FQ=-90	GT:PL:GQ	1/1:255,63,0:99
Tb927_01_v4	521161	.	T	C	141	.	DP=7;VDB=3.120048e-02;AF1=1;AC1=2;DP4=0,0,2,4;MQ=60;FQ=-45	GT:PL:GQ	1/1:174,18,0:33
Tb927_01_v4	521164	.	C	T	144	.	DP=6;VDB=3.264494e-02;AF1=1;AC1=2;DP4=0,0,2,4;MQ=60;FQ=-45	GT:PL:GQ	1/1:177,18,0:33
Tb927_01_v4	521165	.	C	T	142	.	DP=6;VDB=3.120048e-02;AF1=1;AC1=2;DP4=0,0,2,4;MQ=60;FQ=-45	GT:PL:GQ	1/1:175,18,0:33
Tb927_01_v4	521175	.	A	C	35.8	.	DP=2;VDB=7.840000e-02;AF1=1;AC1=2;DP4=0,0,0,2;MQ=60;FQ=-33	GT:PL:GQ	1/1:67,6,0:10
Tb927_01_v4	521276	.	T	A	222	.	DP=19;VDB=2.846569e-02;AF1=1;AC1=2;DP4=0,0,5,14;MQ=41;FQ=-84	GT:PL:GQ	1/1:255,57,0:99
Tb927_01_v4	521287	.	T	C	222	.	DP=18;VDB=1.880966e-01;AF1=1;AC1=2;DP4=0,0,4,14;MQ=42;FQ=-81	GT:PL:GQ	1/1:255,54,0:99
Tb927_01_v4	521290	.	G	A	190	.	DP=17;VDB=1.720108e-01;AF1=1;AC1=2;DP4=0,0,2,13;MQ=41;FQ=-72	GT:PL:GQ	1/1:223,45,0:87
Tb927_01_v4	521335	.	T	C	40	.	DP=3;VDB=5.227153e-02;AF1=1;AC1=2;DP4=0,0,0,3;MQ=36;FQ=-36	GT:PL:GQ	1/1:72,9,0:16
Tb927_01_v4	521344	.	G	.	9.5	.	DP=1;AF1=1;AC1=2;DP4=0,0,0,1;MQ=21;FQ=-30	PL	21
Tb927_01_v4	521347	.	G	.	9.5	.	DP=1;AF1=1;AC1=2;DP4=0,0,0,1;MQ=21;FQ=-30	PL	21
Tb927_01_v4	521371	.	A	T	99.5	.	DP=4;VDB=2.444842e-02;AF1=1;AC1=2;DP4=0,0,2,2;MQ=60;FQ=-39	GT:PL:GQ	1/1:132,12,0:21
Tb927_01_v4	521377	.	C	T	138	.	DP=7;VDB=6.868777e-02;AF1=1;AC1=2;DP4=0,0,3,4;MQ=59;FQ=-48	GT:PL:GQ	1/1:171,21,0:39
Tb927_01_v4	521449	.	C	T	222	.	DP=15;VDB=1.342214e-01;AF1=1;AC1=2;DP4=0,0,4,11;MQ=59;FQ=-72	GT:PL:GQ	1/1:255,45,0:87
Tb927_01_v4	521458	.	G	T	218	.	DP=12;VDB=8.538799e-02;AF1=1;AC1=2;DP4=0,0,3,9;MQ=60;FQ=-63	GT:PL:GQ	1/1:251,36,0:69
Tb927_01_v4	521470	.	G	A	145	.	DP=7;VDB=2.999342e-02;AF1=1;AC1=2;DP4=0,0,1,6;MQ=59;FQ=-48	GT:PL:GQ	1/1:178,21,0:39
Tb927_01_v4	521473	.	G	A	65.5	.	DP=4;VDB=5.358195e-02;AF1=1;AC1=2;DP4=0,0,0,4;MQ=59;FQ=-39	GT:PL:GQ	1/1:98,12,0:21
Tb927_01_v4	521478	.	G	T	34.8	.	DP=2;VDB=5.960000e-02;AF1=1;AC1=2;DP4=0,0,0,2;MQ=58;FQ=-33	GT:PL:GQ	1/1:66,6,0:10
Tb927_01_v4	521669	.	G	.	7.78	.	DP=1;AF1=1;AC1=2;DP4=0,0,1,0;MQ=54;FQ=-30	PL	23
Tb927_01_v4	521700	.	C	T	135	.	DP=7;VDB=1.131224e-01;AF1=1;AC1=2;DP4=0,0,5,2;MQ=51;FQ=-48	GT:PL:GQ	1/1:168,21,0:39
Tb927_01_v4	521728	.	A	G	187	.	DP=9;VDB=2.820088e-02;AF1=1;AC1=2;DP4=0,0,5,4;MQ=53;FQ=-54	GT:PL:GQ	1/1:220,27,0:51
Tb927_01_v4	521742	.	T	A	175	.	DP=9;VDB=1.065814e-01;AF1=1;AC1=2;DP4=0,0,5,3;MQ=52;FQ=-51	GT:PL:GQ	1/1:208,24,0:45
Tb927_01_v4	521761	.	A	G	92.3	.	DP=5;VDB=7.583604e-02;AF1=1;AC1=2;DP4=0,0,1,4;MQ=54;FQ=-42	GT:PL:GQ	1/1:125,15,0:27
Tb927_01_v4	521830	.	C	T	58	.	DP=3;VDB=6.621023e-02;AF1=1;AC1=2;DP4=0,0,3,0;MQ=59;FQ=-36	GT:PL:GQ	1/1:90,9,0:16
Tb927_01_v4	521833	.	A	C	58	.	DP=3;VDB=6.695797e-02;AF1=1;AC1=2;DP4=0,0,3,0;MQ=59;FQ=-36	GT:PL:GQ	1/1:90,9,0:16
Tb927_01_v4	521836	.	A	G	57	.	DP=3;VDB=6.695797e-02;AF1=1;AC1=2;DP4=0,0,3,0;MQ=59;FQ=-36	GT:PL:GQ	1/1:89,9,0:16
Tb927_01_v4	521863	.	T	C	177	.	DP=11;VDB=1.225035e-01;AF1=1;AC1=2;DP4=0,0,8,2;MQ=57;FQ=-57	GT:PL:GQ	1/1:210,30,0:57
Tb927_01_v4	522025	.	T	A	75.5	.	DP=7;VDB=1.976096e-02;AF1=1;AC1=2;DP4=0,0,3,1;MQ=46;FQ=-39	GT:PL:GQ	1/1:108,12,0:21
Tb927_01_v4	522028	.	C	T	75.5	.	DP=5;VDB=2.064849e-02;AF1=1;AC1=2;DP4=0,0,3,1;MQ=46;FQ=-39	GT:PL:GQ	1/1:108,12,0:21
Tb927_01_v4	522030	.	C	T	78.5	.	DP=5;VDB=1.976096e-02;AF1=1;AC1=2;DP4=0,0,3,1;MQ=46;FQ=-39	GT:PL:GQ	1/1:111,12,0:21
Tb927_01_v4	522170	.	G	C	89	.	DP=10;VDB=5.934750e-02;AF1=1;AC1=2;DP4=0,0,10,0;MQ=25;FQ=-57	GT:PL:GQ	1/1:122,30,0:57
Tb927_01_v4	522177	.	T	C	35.3	.	DP=5;VDB=2.836901e-02;AF1=1;AC1=2;DP4=0,0,5,0;MQ=20;FQ=-42	GT:PL:GQ	1/1:68,15,0:27
Tb927_01_v4	522205	.	C	A	24	.	DP=3;VDB=5.870764e-02;AF1=1;AC1=2;DP4=0,0,2,1;MQ=20;FQ=-36	GT:PL:GQ	1/1:56,9,0:15
Tb927_01_v4	522481	.	T	A	206	.	DP=10;VDB=1.342430e-02;AF1=1;AC1=2;DP4=0,0,5,5;MQ=41;FQ=-57	GT:PL:GQ	1/1:239,30,0:57
Tb927_01_v4	522486	.	T	C	173	.	DP=9;VDB=1.315928e-02;AF1=1;AC1=2;DP4=0,0,4,4;MQ=42;FQ=-51	GT:PL:GQ	1/1:206,24,0:45
Tb927_01_v4	522494	.	G	A	29.8	.	DP=4;VDB=7.200000e-02;AF1=1;AC1=2;DP4=0,0,0,2;MQ=52;FQ=-33	GT:PL:GQ	1/1:61,6,0:10
Tb927_01_v4	522495	.	A	G	31.8	.	DP=4;VDB=7.200000e-02;AF1=1;AC1=2;DP4=0,0,0,2;MQ=52;FQ=-33	GT:PL:GQ	1/1:63,6,0:10
Tb927_01_v4	522648	.	T	A	222	.	DP=24;VDB=1.465395e-01;AF1=1;AC1=2;DP4=0,0,7,15;MQ=53;FQ=-93	GT:PL:GQ	1/1:255,66,0:99
Tb927_01_v4	522671	.	C	T	222	.	DP=19;VDB=1.421170e-01;AF1=1;AC1=2;DP4=0,0,5,14;MQ=52;FQ=-84	GT:PL:GQ	1/1:255,57,0:99
Tb927_01_v4	522728	.	A	G	107	.	DP=13;VDB=8.040793e-02;AF1=1;AC1=2;DP4=0,0,0,13;MQ=31;FQ=-66	GT:PL:GQ	1/1:140,39,0:75
Tb927_01_v4	522775	.	A	G	222	.	DP=19;VDB=1.435895e-01;AF1=1;AC1=2;DP4=0,0,6,13;MQ=50;FQ=-84	GT:PL:GQ	1/1:255,57,0:99
Tb927_01_v4	522797	.	C	T	222	.	DP=23;VDB=1.159151e-01;AF1=1;AC1=2;DP4=0,0,8,15;MQ=52;FQ=-96	GT:PL:GQ	1/1:255,69,0:99
Tb927_01_v4	522945	.	A	G	222	.	DP=22;VDB=2.053156e-01;AF1=1;AC1=2;DP4=0,0,10,12;MQ=54;FQ=-93	GT:PL:GQ	1/1:255,66,0:99
Tb927_01_v4	522986	.	C	A	153	.	DP=7;VDB=1.065678e-02;AF1=1;AC1=2;DP4=0,0,2,5;MQ=56;FQ=-48	GT:PL:GQ	1/1:186,21,0:39
Tb927_01_v4	523220	.	C	T	149	.	DP=11;VDB=7.307438e-02;AF1=1;AC1=2;DP4=0,0,2,9;MQ=28;FQ=-60	GT:PL:GQ	1/1:182,33,0:63
Tb927_01_v4	523256	.	A	G	149	.	DP=11;VDB=7.866036e-02;AF1=1;AC1=2;DP4=0,0,2,9;MQ=28;FQ=-60	GT:PL:GQ	1/1:182,33,0:63
Tb927_01_v4	523348	.	T	A	13	.	DP=2;VDB=7.040000e-02;AF1=1;AC1=2;DP4=0,0,2,0;MQ=24;FQ=-33	GT:PL:GQ	1/1:44,6,0:9
Tb927_01_v4	523371	.	G	A	132	.	DP=8;VDB=9.176134e-02;AF1=1;AC1=2;DP4=0,0,4,4;MQ=29;FQ=-51	GT:PL:GQ	1/1:165,24,0:45
Tb927_01_v4	523372	.	G	C	134	.	DP=8;VDB=9.108292e-02;AF1=1;AC1=2;DP4=0,0,4,4;MQ=29;FQ=-51	GT:PL:GQ	1/1:167,24,0:45
Tb927_01_v4	523389	.	C	T	222	.	DP=17;VDB=8.415437e-02;AF1=1;AC1=2;DP4=0,0,8,7;MQ=33;FQ=-72	GT:PL:GQ	1/1:255,45,0:87
Tb927_01_v4	523394	.	T	A	222	.	DP=18;VDB=1.285195e-01;AF1=1;AC1=2;DP4=0,0,10,7;MQ=32;FQ=-78	GT:PL:GQ	1/1:255,51,0:99
Tb927_01_v4	523434	.	A	G	222	.	DP=33;VDB=2.811010e-01;RPB=1.440223e+00;AF1=1;AC1=2;DP4=2,0,21,9;MQ=43;FQ=-55;PV4=1,0.34,0.025,1	GT:PL:GQ	1/1:255,28,0:53
Tb927_01_v4	523478	.	C	T	188	.	DP=22;VDB=1.723569e-01;RPB=1.483882e+00;AF1=0.5;AC1=1;DP4=5,0,12,3;MQ=53;FQ=54;PV4=0.54,0.1,0.045,0.16	GT:PL:GQ	0/1:218,0,81:84
Tb927_01_v4	523481	.	A	G	187	.	DP=21;VDB=1.774971e-01;RPB=1.527587e+00;AF1=0.5;AC1=1;DP4=5,0,13,3;MQ=53;FQ=48;PV4=0.55,0.22,0.047,0.15	GT:PL:GQ	0/1:217,0,75:78
Tb927_01_v4	523502	.	T	A	138	.	DP=12;VDB=8.971609e-02;RPB=9.341286e-01;AF1=0.5;AC1=1;DP4=4,0,6,2;MQ=59;FQ=53;PV4=0.52,0.25,0.25,0.29	GT:PL:GQ	0/1:168,0,80:83
Tb927_01_v4	523507	.	C	G	113	.	DP=9;VDB=8.979139e-02;RPB=1.455500e+00;AF1=0.5;AC1=1;DP4=3,0,4,2;MQ=59;FQ=41;PV4=0.5,0.18,0.26,0.091	GT:PL:GQ	0/1:143,0,68:71
Tb927_01_v4	523518	.	G	T	129	.	DP=6;VDB=4.374794e-02;AF1=1;AC1=2;DP4=0,0,5,1;MQ=60;FQ=-45	GT:PL:GQ	1/1:162,18,0:33
Tb927_01_v4	523566	.	A	G	6.98	.	DP=1;AF1=1;AC1=2;DP4=0,0,1,0;MQ=60;FQ=-30	GT:PL:GQ	1/1:36,3,0:4
Tb927_01_v4	523576	.	A	C	7.8	.	DP=1;AF1=1;AC1=2;DP4=0,0,1,0;MQ=60;FQ=-30	GT:PL:GQ	1/1:37,3,0:4
Tb927_01_v4	523577	.	C	T	6.98	.	DP=1;AF1=1;AC1=2;DP4=0,0,1,0;MQ=60;FQ=-30	GT:PL:GQ	1/1:36,3,0:4
Tb927_01_v4	523581	.	G	T	6.98	.	DP=1;AF1=1;AC1=2;DP4=0,0,1,0;MQ=60;FQ=-30	GT:PL:GQ	1/1:36,3,0:4
Tb927_01_v4	523721	.	T	A	5.46	.	DP=1;AF1=1;AC1=2;DP4=0,0,0,1;MQ=60;FQ=-30	GT:PL:GQ	1/1:34,3,0:3
Tb927_01_v4	523723	.	A	T	9.53	.	DP=1;AF1=1;AC1=2;DP4=0,0,0,1;MQ=60;FQ=-30	GT:PL:GQ	1/1:39,3,0:5
Tb927_01_v4	523726	.	G	A	7.8	.	DP=1;AF1=1;AC1=2;DP4=0,0,0,1;MQ=60;FQ=-30	GT:PL:GQ	1/1:37,3,0:4
Tb927_01_v4	523770	.	A	C	222	.	DP=25;VDB=8.068733e-04;AF1=1;AC1=2;DP4=0,0,19,6;MQ=60;FQ=-102	GT:PL:GQ	1/1:255,75,0:99
Tb927_01_v4	523830	.	A	G	222	.	DP=48;VDB=2.094059e-01;AF1=1;AC1=2;DP4=0,0,34,14;MQ=59;FQ=-171	GT:PL:GQ	1/1:255,144,0:99
Tb927_01_v4	523839	.	C	G	222	.	DP=41;VDB=2.730733e-01;AF1=1;AC1=2;DP4=0,0,28,13;MQ=59;FQ=-150	GT:PL:GQ	1/1:255,123,0:99
Tb927_01_v4	523842	.	G	.	18.1	.	DP=39;VDB=6.376843e-02;RPB=1.828495e+00;AF1=0.4837;AC1=1;DP4=25,10,1,3;MQ=59;FQ=-15.1;PV4=0.099,0.36,1,0.043	PL	12
Tb927_01_v4	523879	.	T	C	222	.	DP=23;VDB=1.670794e-01;AF1=1;AC1=2;DP4=0,0,15,8;MQ=59;FQ=-96	GT:PL:GQ	1/1:255,69,0:99
Tb927_01_v4	523919	.	A	G	222	.	DP=31;VDB=2.768104e-01;AF1=1;AC1=2;DP4=0,0,24,5;MQ=59;FQ=-114	GT:PL:GQ	1/1:255,87,0:99
Tb927_01_v4	523920	.	C	T	222	.	DP=31;VDB=2.685328e-01;AF1=1;AC1=2;DP4=0,0,23,5;MQ=59;FQ=-111	GT:PL:GQ	1/1:255,84,0:99
Tb927_01_v4	523932	.	A	C	222	.	DP=36;VDB=2.671556e-01;AF1=1;AC1=2;DP4=0,0,28,8;MQ=59;FQ=-135	GT:PL:GQ	1/1:255,108,0:99
Tb927_01_v4	524022	.	T	C	222	.	DP=39;VDB=2.867878e-01;AF1=1;AC1=2;DP4=0,0,32,7;MQ=59;FQ=-144	GT:PL:GQ	1/1:255,117,0:99
Tb927_01_v4	524115	.	C	A	222	.	DP=32;VDB=2.762758e-01;AF1=1;AC1=2;DP4=0,0,23,8;MQ=60;FQ=-120	GT:PL:GQ	1/1:255,93,0:99
Tb927_01_v4	524137	.	T	C	222	.	DP=32;VDB=2.825878e-01;AF1=1;AC1=2;DP4=0,0,21,11;MQ=60;FQ=-123	GT:PL:GQ	1/1:255,96,0:99
Tb927_01_v4	524208	.	A	G	222	.	DP=39;VDB=3.130272e-01;AF1=1;AC1=2;DP4=0,0,15,24;MQ=60;FQ=-144	GT:PL:GQ	1/1:255,117,0:99
Tb927_01_v4	524275	.	T	A	222	.	DP=50;VDB=3.624081e-01;AF1=1;AC1=2;DP4=0,0,28,22;MQ=60;FQ=-178	GT:PL:GQ	1/1:255,151,0:99
Tb927_01_v4	524288	.	A	G	222	.	DP=51;VDB=3.153971e-01;AF1=1;AC1=2;DP4=0,0,29,21;MQ=60;FQ=-178	GT:PL:GQ	1/1:255,151,0:99
Tb927_01_v4	524298	.	G	A	222	.	DP=54;VDB=3.758265e-01;AF1=1;AC1=2;DP4=0,0,28,25;MQ=60;FQ=-187	GT:PL:GQ	1/1:255,160,0:99
Tb927_01_v4	524317	.	C	.	169	.	DP=57;RPB=-8.661635e-01;AF1=0;AC1=0;DP4=28,27,0,1;MQ=60;FQ=-166;PV4=1,2.6e-06,1,1	PL	0
Tb927_01_v4	524329	.	T	A	222	.	DP=59;VDB=2.477194e-01;RPB=1.763841e+00;AF1=1;AC1=2;DP4=3,1,27,28;MQ=60;FQ=-75;PV4=0.61,1,1,1	GT:PL:GQ	1/1:255,48,0:93
Tb927_01_v4	524340	.	C	T	225	.	DP=65;VDB=3.822475e-01;RPB=2.661471e+00;AF1=0.5002;AC1=1;DP4=8,1,26,28;MQ=60;FQ=5.47;PV4=0.031,1,1,1	GT:PL:GQ	0/1:255,0,31:34
Tb927_01_v4	524423	.	A	G	49	.	DP=57;VDB=9.022093e-02;RPB=1.321246e+00;AF1=0.5;AC1=1;DP4=21,24,12,0;MQ=60;FQ=52;PV4=0.00062,0.25,1,1	GT:PL:GQ	0/1:79,0,255:82
Tb927_01_v4	524489	.	A	G	225	.	DP=61;VDB=2.816646e-01;RPB=-3.762215e-01;AF1=0.5001;AC1=1;DP4=9,0,26,26;MQ=60;FQ=9.53;PV4=0.0074,0.17,0.34,1	GT:PL:GQ	0/1:255,0,36:39
Tb927_01_v4	524506	.	A	G	222	.	DP=59;VDB=3.897074e-01;AF1=1;AC1=2;DP4=0,0,31,28;MQ=60;FQ=-205	GT:PL:GQ	1/1:255,178,0:99
Tb927_01_v4	524525	.	A	T	222	.	DP=51;VDB=3.576974e-01;AF1=1;AC1=2;DP4=0,0,26,25;MQ=60;FQ=-181	GT:PL:GQ	1/1:255,154,0:99
Tb927_01_v4	524545	.	A	.	13.2	.	DP=43;VDB=8.771878e-02;RPB=7.767844e-02;AF1=0.495;AC1=1;DP4=16,21,5,0;MQ=60;FQ=-10.4;PV4=0.048,1,1,1	PL	17
Tb927_01_v4	524546	.	T	.	16.1	.	DP=44;VDB=8.701821e-02;RPB=1.704904e-01;AF1=0.4898;AC1=1;DP4=17,21,5,0;MQ=60;FQ=-13.2;PV4=0.048,1,1,1	PL	14
Tb927_01_v4	524548	.	C	.	11.3	.	DP=43;VDB=9.133768e-02;RPB=6.602668e-01;AF1=0.4968;AC1=1;DP4=18,19,5,0;MQ=60;FQ=-8.63;PV4=0.053,1,1,1	PL	19
Tb927_01_v4	524693	.	A	.	89	.	DP=39;VDB=7.200000e-02;RPB=1.941979e+00;AF1=0;AC1=0;DP4=16,21,0,2;MQ=59;FQ=-86;PV4=0.5,2.4e-05,1,7.6e-05	PL	0
Tb927_01_v4	524696	.	A	.	93	.	DP=36;RPB=1.417784e+00;AF1=0;AC1=0;DP4=14,18,0,1;MQ=59;FQ=-90;PV4=1,1,1,0.00013	PL	0
Tb927_01_v4	524755	.	C	.	73	.	DP=47;VDB=5.867524e-02;RPB=-1.675497e+00;AF1=0;AC1=0;DP4=25,19,0,3;MQ=58;FQ=-70;PV4=0.095,1,1,1	PL	0
Tb927_01_v4	524829	.	C	T	222	.	DP=70;VDB=2.971006e-01;AF1=1;AC1=2;DP4=0,0,21,47;MQ=59;FQ=-232	GT:PL:GQ	1/1:255,205,0:99
Tb927_01_v4	524909	.	A	G	222	.	DP=70;VDB=9.394455e-02;AF1=1;AC1=2;DP4=0,0,28,42;MQ=58;FQ=-238	GT:PL:GQ	1/1:255,211,0:99
Tb927_01_v4	524913	.	T	C	222	.	DP=68;VDB=5.108185e-02;AF1=1;AC1=2;DP4=0,0,28,40;MQ=58;FQ=-232	GT:PL:GQ	1/1:255,205,0:99
Tb927_01_v4	524922	.	T	C	222	.	DP=60;VDB=3.747873e-01;AF1=1;AC1=2;DP4=0,0,27,33;MQ=58;FQ=-208	GT:PL:GQ	1/1:255,181,0:99
Tb927_01_v4	524935	.	G	A	222	.	DP=61;VDB=3.836865e-01;AF1=1;AC1=2;DP4=0,0,29,31;MQ=59;FQ=-208	GT:PL:GQ	1/1:255,181,0:99
Tb927_01_v4	525005	.	C	T	222	.	DP=24;VDB=6.101147e-02;AF1=1;AC1=2;DP4=0,0,12,12;MQ=60;FQ=-99	GT:PL:GQ	1/1:255,72,0:99
Tb927_01_v4	525012	.	C	T	222	.	DP=19;VDB=3.539925e-02;AF1=1;AC1=2;DP4=0,0,9,10;MQ=60;FQ=-84	GT:PL:GQ	1/1:255,57,0:99
Tb927_01_v4	525085	.	C	G	208	.	DP=11;VDB=5.127621e-02;AF1=1;AC1=2;DP4=0,0,8,3;MQ=60;FQ=-60	GT:PL:GQ	1/1:241,33,0:63
Tb927_01_v4	525089	.	A	G	222	.	DP=14;VDB=1.317446e-01;AF1=1;AC1=2;DP4=0,0,8,5;MQ=59;FQ=-66	GT:PL:GQ	1/1:255,39,0:75
Tb927_01_v4	525177	.	C	T	222	.	DP=20;VDB=1.136465e-02;AF1=1;AC1=2;DP4=0,0,7,13;MQ=48;FQ=-87	GT:PL:GQ	1/1:255,60,0:99
Tb927_01_v4	525196	.	A	G	222	.	DP=13;VDB=1.391736e-01;AF1=1;AC1=2;DP4=0,0,8,5;MQ=50;FQ=-66	GT:PL:GQ	1/1:255,39,0:75
Tb927_01_v4	525209	.	C	A	222	.	DP=15;VDB=7.841097e-02;AF1=1;AC1=2;DP4=0,0,10,5;MQ=55;FQ=-72	GT:PL:GQ	1/1:255,45,0:87
Tb927_01_v4	525228	.	C	T	222	.	DP=20;VDB=1.756531e-01;AF1=1;AC1=2;DP4=0,0,11,8;MQ=56;FQ=-84	GT:PL:GQ	1/1:255,57,0:99
Tb927_01_v4	525231	.	C	T	222	.	DP=21;VDB=1.641469e-01;AF1=1;AC1=2;DP4=0,0,12,9;MQ=56;FQ=-90	GT:PL:GQ	1/1:255,63,0:99
Tb927_01_v4	525235	.	C	A	222	.	DP=27;VDB=2.366566e-01;AF1=1;AC1=2;DP4=0,0,16,10;MQ=57;FQ=-105	GT:PL:GQ	1/1:255,78,0:99
Tb927_01_v4	525322	.	C	T	222	.	DP=42;VDB=3.009751e-01;AF1=1;AC1=2;DP4=0,0,15,27;MQ=60;FQ=-153	GT:PL:GQ	1/1:255,126,0:99
Tb927_01_v4	525361	.	A	T	222	.	DP=45;VDB=1.599382e-01;AF1=1;AC1=2;DP4=0,0,21,24;MQ=60;FQ=-162	GT:PL:GQ	1/1:255,135,0:99
Tb927_01_v4	525383	.	G	A	222	.	DP=40;VDB=2.913268e-01;AF1=1;AC1=2;DP4=0,0,21,19;MQ=60;FQ=-147	GT:PL:GQ	1/1:255,120,0:99
Tb927_01_v4	525455	.	A	G	222	.	DP=32;VDB=2.245884e-01;AF1=1;AC1=2;DP4=0,0,19,13;MQ=58;FQ=-123	GT:PL:GQ	1/1:255,96,0:99
Tb927_01_v4	525468	.	C	A	222	.	DP=29;VDB=1.887411e-01;AF1=1;AC1=2;DP4=0,0,16,12;MQ=58;FQ=-111	GT:PL:GQ	1/1:255,84,0:99
Tb927_01_v4	525489	.	G	T	222	.	DP=22;VDB=2.060521e-01;AF1=1;AC1=2;DP4=0,0,11,11;MQ=58;FQ=-93	GT:PL:GQ	1/1:255,66,0:99
Tb927_01_v4	525718	.	G	C	222	.	DP=12;VDB=4.486274e-02;AF1=1;AC1=2;DP4=0,0,4,8;MQ=59;FQ=-63	GT:PL:GQ	1/1:255,36,0:69
Tb927_01_v4	525746	.	T	C	222	.	DP=28;VDB=2.676778e-01;AF1=1;AC1=2;DP4=0,0,16,11;MQ=59;FQ=-108	GT:PL:GQ	1/1:255,81,0:99
Tb927_01_v4	525774	.	C	T	222	.	DP=44;VDB=2.458903e-01;AF1=1;AC1=2;DP4=0,0,28,16;MQ=59;FQ=-159	GT:PL:GQ	1/1:255,132,0:99
Tb927_01_v4	525849	.	A	G	222	.	DP=39;VDB=2.945613e-01;AF1=1;AC1=2;DP4=0,0,20,18;MQ=59;FQ=-141	GT:PL:GQ	1/1:255,114,0:99
Tb927_01_v4	525902	.	C	A	222	.	DP=44;VDB=2.877232e-01;AF1=1;AC1=2;DP4=0,0,18,24;MQ=60;FQ=-153	GT:PL:GQ	1/1:255,126,0:99
Tb927_01_v4	525924	.	G	A	222	.	DP=45;VDB=2.215174e-01;AF1=1;AC1=2;DP4=0,0,21,24;MQ=60;FQ=-162	GT:PL:GQ	1/1:255,135,0:99
Tb927_01_v4	526042	.	G	A	222	.	DP=28;VDB=9.326755e-02;AF1=1;AC1=2;DP4=0,0,11,17;MQ=60;FQ=-111	GT:PL:GQ	1/1:255,84,0:99
Tb927_01_v4	526082	.	T	C	222	.	DP=14;VDB=9.815255e-02;AF1=1;AC1=2;DP4=0,0,3,11;MQ=60;FQ=-69	GT:PL:GQ	1/1:255,42,0:81
Tb927_01_v4	526095	.	A	G	161	.	DP=10;VDB=4.656406e-02;AF1=1;AC1=2;DP4=0,0,1,9;MQ=60;FQ=-57	GT:PL:GQ	1/1:194,30,0:57
Tb927_01_v4	526120	.	C	G	209	.	DP=10;VDB=1.225284e-02;AF1=1;AC1=2;DP4=0,0,4,6;MQ=60;FQ=-57	GT:PL:GQ	1/1:242,30,0:57
Tb927_01_v4	526132	.	C	G	222	.	DP=16;VDB=1.011258e-01;AF1=1;AC1=2;DP4=0,0,5,11;MQ=60;FQ=-75	GT:PL:GQ	1/1:255,48,0:93
Tb927_01_v4	526137	.	T	C	222	.	DP=19;VDB=1.889900e-01;AF1=1;AC1=2;DP4=0,0,7,12;MQ=60;FQ=-84	GT:PL:GQ	1/1:255,57,0:99
Tb927_01_v4	526151	.	A	G	222	.	DP=25;VDB=2.255306e-01;AF1=1;AC1=2;DP4=0,0,8,17;MQ=60;FQ=-102	GT:PL:GQ	1/1:255,75,0:99
Tb927_01_v4	526284	.	G	A	222	.	DP=25;VDB=2.330145e-01;AF1=1;AC1=2;DP4=0,0,3,22;MQ=60;FQ=-102	GT:PL:GQ	1/1:255,75,0:99
Tb927_01_v4	526286	.	C	T	222	.	DP=24;VDB=2.381657e-01;AF1=1;AC1=2;DP4=0,0,3,21;MQ=60;FQ=-99	GT:PL:GQ	1/1:255,72,0:99
Tb927_01_v4	526375	.	T	A	152	.	DP=16;VDB=1.543670e-01;AF1=1;AC1=2;DP4=0,0,1,12;MQ=60;FQ=-66	GT:PL:GQ	1/1:185,39,0:75
Tb927_01_v4	526447	.	G	A	142	.	DP=16;VDB=1.592616e-01;AF1=1;AC1=2;DP4=0,0,0,15;MQ=60;FQ=-72	GT:PL:GQ	1/1:175,45,0:87
Tb927_01_v4	526460	.	G	A	154	.	DP=19;VDB=1.465020e-01;AF1=1;AC1=2;DP4=0,0,0,19;MQ=60;FQ=-84	GT:PL:GQ	1/1:187,57,0:99
Tb927_01_v4	526484	.	G	A	222	.	DP=26;VDB=2.477320e-01;AF1=1;AC1=2;DP4=0,0,2,24;MQ=60;FQ=-105	GT:PL:GQ	1/1:255,78,0:99
Tb927_01_v4	526843	.	C	G	222	.	DP=14;VDB=7.179907e-02;AF1=1;AC1=2;DP4=0,0,11,3;MQ=60;FQ=-69	GT:PL:GQ	1/1:255,42,0:81
Tb927_01_v4	526988	.	G	A	196	.	DP=19;VDB=9.824191e-02;AF1=1;AC1=2;DP4=0,0,17,1;MQ=60;FQ=-81	GT:PL:GQ	1/1:229,54,0:99
Tb927_01_v4	526997	.	C	T	193	.	DP=21;VDB=1.095800e-01;AF1=1;AC1=2;DP4=0,0,20,1;MQ=60;FQ=-90	GT:PL:GQ	1/1:226,63,0:99
Tb927_01_v4	527013	.	C	T	191	.	DP=25;VDB=1.149005e-01;AF1=1;AC1=2;DP4=0,0,24,1;MQ=60;FQ=-102	GT:PL:GQ	1/1:224,75,0:99
Tb927_01_v4	527047	.	C	T	185	.	DP=21;VDB=1.600335e-01;AF1=1;AC1=2;DP4=0,0,19,1;MQ=60;FQ=-87	GT:PL:GQ	1/1:218,60,0:99
Tb927_01_v4	527063	.	G	A	161	.	DP=20;VDB=1.527748e-01;AF1=1;AC1=2;DP4=0,0,20,0;MQ=60;FQ=-87	GT:PL:GQ	1/1:194,60,0:99
Tb927_01_v4	527087	.	C	T	153	.	DP=14;VDB=1.648384e-01;AF1=1;AC1=2;DP4=0,0,14,0;MQ=60;FQ=-69	GT:PL:GQ	1/1:186,42,0:81
Tb927_01_v4	527111	.	T	C	161	.	DP=12;VDB=1.129307e-01;AF1=1;AC1=2;DP4=0,0,11,1;MQ=60;FQ=-63	GT:PL:GQ	1/1:194,36,0:69
Tb927_01_v4	527185	.	G	A	222	.	DP=12;VDB=1.553226e-01;AF1=1;AC1=2;DP4=0,0,5,7;MQ=60;FQ=-63	GT:PL:GQ	1/1:255,36,0:69
Tb927_01_v4	527194	.	C	G	222	.	DP=14;VDB=1.349054e-01;AF1=1;AC1=2;DP4=0,0,5,9;MQ=60;FQ=-69	GT:PL:GQ	1/1:255,42,0:81
Tb927_01_v4	527240	.	A	G	222	.	DP=12;VDB=8.236121e-02;AF1=1;AC1=2;DP4=0,0,5,7;MQ=60;FQ=-63	GT:PL:GQ	1/1:255,36,0:69
Tb927_01_v4	527249	.	G	T	222	.	DP=12;VDB=1.011770e-01;AF1=1;AC1=2;DP4=0,0,5,7;MQ=60;FQ=-63	GT:PL:GQ	1/1:255,36,0:69
Tb927_01_v4	527520	.	C	G	222	.	DP=18;VDB=9.127600e-02;AF1=1;AC1=2;DP4=0,0,6,12;MQ=60;FQ=-81	GT:PL:GQ	1/1:255,54,0:99
Tb927_01_v4	527523	.	T	C	222	.	DP=17;VDB=6.469309e-02;AF1=1;AC1=2;DP4=0,0,5,12;MQ=60;FQ=-78	GT:PL:GQ	1/1:255,51,0:99
Tb927_01_v4	527533	.	A	G	203	.	DP=11;VDB=3.700811e-03;AF1=1;AC1=2;DP4=0,0,3,8;MQ=60;FQ=-60	GT:PL:GQ	1/1:236,33,0:63
Tb927_01_v4	527605	.	G	C	51	.	DP=3;VDB=4.340713e-02;AF1=1;AC1=2;DP4=0,0,3,0;MQ=60;FQ=-36	GT:PL:GQ	1/1:83,9,0:16
Tb927_01_v4	527620	.	G	A	222	.	DP=12;VDB=1.669272e-02;AF1=1;AC1=2;DP4=0,0,7,5;MQ=60;FQ=-63	GT:PL:GQ	1/1:255,36,0:69
Tb927_01_v4	527623	.	T	C	222	.	DP=13;VDB=2.944627e-02;AF1=1;AC1=2;DP4=0,0,8,5;MQ=60;FQ=-66	GT:PL:GQ	1/1:255,39,0:75
Tb927_01_v4	527633	.	C	T	222	.	DP=19;VDB=1.868253e-01;AF1=1;AC1=2;DP4=0,0,12,7;MQ=60;FQ=-84	GT:PL:GQ	1/1:255,57,0:99
Tb927_01_v4	527635	.	G	A	222	.	DP=20;VDB=1.983262e-01;AF1=1;AC1=2;DP4=0,0,13,7;MQ=60;FQ=-87	GT:PL:GQ	1/1:255,60,0:99
Tb927_01_v4	527639	.	C	T	222	.	DP=22;VDB=1.733095e-01;AF1=1;AC1=2;DP4=0,0,14,7;MQ=60;FQ=-90	GT:PL:GQ	1/1:255,63,0:99
Tb927_01_v4	527724	.	G	A	222	.	DP=32;VDB=8.698300e-02;AF1=1;AC1=2;DP4=0,0,18,13;MQ=60;FQ=-120	GT:PL:GQ	1/1:255,93,0:99
Tb927_01_v4	527770	.	T	C	222	.	DP=35;VDB=3.036872e-01;AF1=1;AC1=2;DP4=0,0,19,16;MQ=60;FQ=-132	GT:PL:GQ	1/1:255,105,0:99
Tb927_01_v4	527792	.	C	T	222	.	DP=30;VDB=1.820201e-01;AF1=1;AC1=2;DP4=0,0,16,13;MQ=60;FQ=-114	GT:PL:GQ	1/1:255,87,0:99
Tb927_01_v4	527847	.	C	T	222	.	DP=21;VDB=7.123751e-02;AF1=1;AC1=2;DP4=0,0,11,10;MQ=60;FQ=-90	GT:PL:GQ	1/1:255,63,0:99
Tb927_01_v4	527879	.	A	G	222	.	DP=19;VDB=1.400388e-01;AF1=1;AC1=2;DP4=0,0,9,10;MQ=60;FQ=-84	GT:PL:GQ	1/1:255,57,0:99
Tb927_01_v4	527892	.	G	A	222	.	DP=22;VDB=1.681436e-01;AF1=1;AC1=2;DP4=0,0,10,12;MQ=60;FQ=-93	GT:PL:GQ	1/1:255,66,0:99
Tb927_01_v4	527997	.	G	T	222	.	DP=39;VDB=2.756408e-01;AF1=1;AC1=2;DP4=0,0,18,21;MQ=60;FQ=-144	GT:PL:GQ	1/1:255,117,0:99
Tb927_01_v4	528075	.	G	A	222	.	DP=43;VDB=3.225030e-01;AF1=1;AC1=2;DP4=0,0,20,23;MQ=60;FQ=-156	GT:PL:GQ	1/1:255,129,0:99
Tb927_01_v4	528141	.	C	A	199	.	DP=10;VDB=5.667444e-02;AF1=1;AC1=2;DP4=0,0,7,3;MQ=60;FQ=-57	GT:PL:GQ	1/1:232,30,0:57
Tb927_01_v4	528184	.	G	A	222	.	DP=13;VDB=6.219243e-02;AF1=1;AC1=2;DP4=0,0,7,6;MQ=60;FQ=-66	GT:PL:GQ	1/1:255,39,0:75
Tb927_01_v4	528204	.	G	A	222	.	DP=22;VDB=1.685516e-01;AF1=1;AC1=2;DP4=0,0,13,9;MQ=59;FQ=-93	GT:PL:GQ	1/1:255,66,0:99
Tb927_01_v4	528217	.	C	T	222	.	DP=27;VDB=1.348173e-01;AF1=1;AC1=2;DP4=0,0,15,12;MQ=59;FQ=-108	GT:PL:GQ	1/1:255,81,0:99
Tb927_01_v4	528248	.	T	C	222	.	DP=26;VDB=1.891206e-01;AF1=1;AC1=2;DP4=0,0,12,14;MQ=59;FQ=-105	GT:PL:GQ	1/1:255,78,0:99
Tb927_01_v4	528268	.	A	T	222	.	DP=13;VDB=1.558832e-01;AF1=1;AC1=2;DP4=0,0,7,6;MQ=60;FQ=-66	GT:PL:GQ	1/1:255,39,0:75
Tb927_01_v4	528299	.	T	A	7.59	.	DP=2;VDB=5.960000e-02;AF1=1;AC1=2;DP4=0,0,0,2;MQ=60;FQ=-33	GT:PL:GQ	1/1:38,6,0:7
Tb927_01_v4	528352	.	G	A	222	.	DP=20;VDB=1.850543e-01;AF1=1;AC1=2;DP4=0,0,9,11;MQ=60;FQ=-87	GT:PL:GQ	1/1:255,60,0:99
Tb927_01_v4	528374	.	T	G	222	.	DP=29;VDB=1.767457e-01;AF1=1;AC1=2;DP4=0,0,14,15;MQ=60;FQ=-114	GT:PL:GQ	1/1:255,87,0:99
Tb927_01_v4	528377	.	T	C	222	.	DP=31;VDB=1.995761e-02;AF1=1;AC1=2;DP4=0,0,14,15;MQ=60;FQ=-114	GT:PL:GQ	1/1:255,87,0:99
Tb927_01_v4	528382	.	G	A	222	.	DP=32;VDB=2.425413e-02;AF1=1;AC1=2;DP4=0,0,17,15;MQ=60;FQ=-123	GT:PL:GQ	1/1:255,96,0:99
Tb927_01_v4	528434	.	A	T	222	.	DP=34;VDB=2.303311e-01;AF1=1;AC1=2;DP4=0,0,16,18;MQ=60;FQ=-129	GT:PL:GQ	1/1:255,102,0:99
Tb927_01_v4	528491	.	C	T	222	.	DP=41;VDB=2.727140e-01;AF1=1;AC1=2;DP4=0,0,23,17;MQ=60;FQ=-147	GT:PL:GQ	1/1:255,120,0:99
Tb927_01_v4	528678	.	G	A	222	.	DP=25;VDB=1.065933e-01;AF1=1;AC1=2;DP4=0,0,10,15;MQ=60;FQ=-102	GT:PL:GQ	1/1:255,75,0:99
Tb927_01_v4	528749	.	ttta	.	18.5	.	INDEL;IS=1,0.035714;DP=28;VDB=5.760000e-02;AF1=0.5131;AC1=1;DP4=1,0,1,0;MQ=60;FQ=-23.3;PV4=1,1,1,1	PL	19
Tb927_01_v4	528750	.	tta	t	32.6	.	INDEL;IS=23,0.821429;DP=27;VDB=2.709944e-02;AF1=1;AC1=2;DP4=0,0,5,1;MQ=60;FQ=-52.5	GT:PL:GQ	1/1:73,18,0:33
Tb927_01_v4	528752	.	A	.	28.2	.	DP=3;;AC1=2;FQ=-30	PL	0
Tb927_01_v4	528752	.	aa	.	11.8	.	INDEL;IS=2,0.074074;DP=3;AF1=1;AC1=2;DP4=0,0,1,0;MQ=60;FQ=-37.5	PL	26
Tb927_01_v4	528895	.	A	G	222	.	DP=38;VDB=2.384515e-01;AF1=1;AC1=2;DP4=0,0,12,26;MQ=60;FQ=-141	GT:PL:GQ	1/1:255,114,0:99
Tb927_01_v4	528939	.	A	T	222	.	DP=16;VDB=1.288379e-01;AF1=1;AC1=2;DP4=0,0,4,12;MQ=60;FQ=-75	GT:PL:GQ	1/1:255,48,0:93
Tb927_01_v4	528968	.	A	T	76.5	.	DP=4;VDB=1.165196e-02;AF1=1;AC1=2;DP4=0,0,0,4;MQ=60;FQ=-39	GT:PL:GQ	1/1:109,12,0:21
Tb927_01_v4	529052	.	C	T	222	.	DP=29;VDB=1.777192e-01;AF1=1;AC1=2;DP4=0,0,11,18;MQ=60;FQ=-114	GT:PL:GQ	1/1:255,87,0:99
Tb927_01_v4	529164	.	T	C	222	.	DP=43;VDB=2.910741e-01;AF1=1;AC1=2;DP4=0,0,24,19;MQ=60;FQ=-156	GT:PL:GQ	1/1:255,129,0:99
Tb927_01_v4	529185	.	G	A	222	.	DP=39;VDB=2.020972e-02;AF1=1;AC1=2;DP4=0,0,20,16;MQ=60;FQ=-135	GT:PL:GQ	1/1:255,108,0:99
Tb927_01_v4	529392	.	C	T	222	.	DP=35;VDB=2.808248e-01;AF1=1;AC1=2;DP4=0,0,18,17;MQ=60;FQ=-132	GT:PL:GQ	1/1:255,105,0:99
Tb927_01_v4	529399	.	A	G	222	.	DP=37;VDB=3.075320e-01;AF1=1;AC1=2;DP4=0,0,21,16;MQ=60;FQ=-138	GT:PL:GQ	1/1:255,111,0:99
Tb927_01_v4	529438	.	A	G	222	.	DP=35;VDB=3.798047e-02;AF1=1;AC1=2;DP4=0,0,20,15;MQ=60;FQ=-129	GT:PL:GQ	1/1:255,102,0:99
Tb927_01_v4	529538	.	G	A	222	.	DP=36;VDB=8.200016e-02;AF1=1;AC1=2;DP4=0,0,21,14;MQ=60;FQ=-132	GT:PL:GQ	1/1:255,105,0:99
Tb927_01_v4	529553	.	G	A	222	.	DP=30;VDB=2.268364e-01;AF1=1;AC1=2;DP4=0,0,15,14;MQ=60;FQ=-114	GT:PL:GQ	1/1:255,87,0:99
Tb927_01_v4	529579	.	T	C	222	.	DP=20;VDB=1.587180e-01;AF1=1;AC1=2;DP4=0,0,10,10;MQ=60;FQ=-87	GT:PL:GQ	1/1:255,60,0:99
Tb927_01_v4	529691	.	G	C	222	.	DP=51;VDB=3.639767e-01;AF1=1;AC1=2;DP4=0,0,23,28;MQ=60;FQ=-181	GT:PL:GQ	1/1:255,154,0:99
Tb927_01_v4	529696	.	G	A	222	.	DP=50;VDB=3.668619e-01;AF1=1;AC1=2;DP4=0,0,23,27;MQ=60;FQ=-178	GT:PL:GQ	1/1:255,151,0:99
Tb927_01_v4	529763	.	T	C	222	.	DP=38;VDB=2.469612e-01;AF1=1;AC1=2;DP4=0,0,15,22;MQ=60;FQ=-138	GT:PL:GQ	1/1:255,111,0:99
Tb927_01_v4	529770	.	C	A	222	.	DP=35;VDB=1.474702e-02;AF1=1;AC1=2;DP4=0,0,16,19;MQ=60;FQ=-132	GT:PL:GQ	1/1:255,105,0:99
Tb927_01_v4	529842	.	C	T	222	.	DP=51;VDB=3.192703e-01;AF1=1;AC1=2;DP4=0,0,20,31;MQ=59;FQ=-181	GT:PL:GQ	1/1:255,154,0:99
Tb927_01_v4	529849	.	G	C	222	.	DP=49;VDB=2.068489e-01;AF1=1;AC1=2;DP4=0,0,18,30;MQ=59;FQ=-171	GT:PL:GQ	1/1:255,144,0:99
Tb927_01_v4	529905	.	T	C	148	.	DP=9;VDB=4.841037e-03;AF1=1;AC1=2;DP4=0,0,1,8;MQ=55;FQ=-54	GT:PL:GQ	1/1:181,27,0:51
Tb927_01_v4	529906	.	T	A	46	.	DP=8;VDB=1.889870e-02;RPB=-1.669704e+00;AF1=0.5;AC1=1;DP4=1,3,0,4;MQ=57;FQ=48.5;PV4=1,0.48,1,1	GT:PL:GQ	0/1:76,0,85:78
Tb927_01_v4	530016	.	G	A	222	.	DP=42;VDB=2.712544e-01;AF1=1;AC1=2;DP4=0,0,14,28;MQ=60;FQ=-153	GT:PL:GQ	1/1:255,126,0:99
Tb927_01_v4	530053	.	T	C	222	.	DP=40;VDB=3.273315e-01;AF1=1;AC1=2;DP4=0,0,16,24;MQ=60;FQ=-147	GT:PL:GQ	1/1:255,120,0:99
Tb927_01_v4	530080	.	G	T	222	.	DP=31;VDB=1.285135e-01;AF1=1;AC1=2;DP4=0,0,14,17;MQ=60;FQ=-120	GT:PL:GQ	1/1:255,93,0:99
Tb927_01_v4	530112	.	T	G	222	.	DP=35;VDB=1.984166e-01;AF1=1;AC1=2;DP4=0,0,13,22;MQ=60;FQ=-132	GT:PL:GQ	1/1:255,105,0:99
Tb927_01_v4	530118	.	A	G	222	.	DP=37;VDB=1.364252e-01;RPB=-3.278050e-01;AF1=1;AC1=2;DP4=0,1,15,21;MQ=60;FQ=-102;PV4=1,0.44,1,0.29	GT:PL:GQ	1/1:255,75,0:99
Tb927_01_v4	530259	.	tgac	.	3.29	.	INDEL;IS=1,0.038462;DP=14;VDB=7.040000e-02;AF1=0.5;AC1=1;DP4=1,0,1,0;MQ=60;FQ=4.37;PV4=1,1,1,1	PL	37
Tb927_01_v4	530262	.	C	T	222	.	DP=25;VDB=1.555060e-01;AF1=1;AC1=2;DP4=0,0,12,13;MQ=60;FQ=-102	GT:PL:GQ	1/1:255,75,0:99
Tb927_01_v4	530273	.	A	G	222	.	DP=20;VDB=1.075398e-01;AF1=1;AC1=2;DP4=0,0,9,11;MQ=60;FQ=-87	GT:PL:GQ	1/1:255,60,0:99
Tb927_01_v4	530285	.	A	G	183	.	DP=9;VDB=4.341127e-02;AF1=1;AC1=2;DP4=0,0,4,5;MQ=60;FQ=-54	GT:PL:GQ	1/1:216,27,0:51
Tb927_01_v4	530296	.	G	C	57	.	DP=3;VDB=4.034274e-02;AF1=1;AC1=2;DP4=0,0,0,3;MQ=60;FQ=-36	GT:PL:GQ	1/1:89,9,0:16
Tb927_01_v4	530326	.	G	A	222	.	DP=17;VDB=6.147416e-02;AF1=1;AC1=2;DP4=0,0,13,4;MQ=60;FQ=-78	GT:PL:GQ	1/1:255,51,0:99
Tb927_01_v4	530344	.	A	G	222	.	DP=21;VDB=1.695191e-01;AF1=1;AC1=2;DP4=0,0,16,5;MQ=60;FQ=-90	GT:PL:GQ	1/1:255,63,0:99
Tb927_01_v4	530390	.	C	T	222	.	DP=37;VDB=2.552064e-01;AF1=1;AC1=2;DP4=0,0,20,16;MQ=60;FQ=-135	GT:PL:GQ	1/1:255,108,0:99
Tb927_01_v4	530406	.	T	C	222	.	DP=35;VDB=2.850176e-01;AF1=1;AC1=2;DP4=0,0,17,18;MQ=60;FQ=-132	GT:PL:GQ	1/1:255,105,0:99
Tb927_01_v4	530450	.	A	G	222	.	DP=22;VDB=2.004123e-01;AF1=1;AC1=2;DP4=0,0,10,12;MQ=60;FQ=-93	GT:PL:GQ	1/1:255,66,0:99
Tb927_01_v4	530465	.	T	C	222	.	DP=20;VDB=2.845192e-02;AF1=1;AC1=2;DP4=0,0,13,7;MQ=60;FQ=-87	GT:PL:GQ	1/1:255,60,0:99
Tb927_01_v4	530484	.	T	A	164	.	DP=22;VDB=3.495858e-02;AF1=1;AC1=2;DP4=0,0,9,9;MQ=60;FQ=-81	GT:PL:GQ	1/1:197,54,0:99
Tb927_01_v4	530485	.	T	C	170	.	DP=24;VDB=7.080797e-02;AF1=1;AC1=2;DP4=0,0,9,11;MQ=60;FQ=-87	GT:PL:GQ	1/1:203,60,0:99
Tb927_01_v4	530503	.	T	A	222	.	DP=33;VDB=2.541577e-01;AF1=1;AC1=2;DP4=0,0,15,14;MQ=60;FQ=-114	GT:PL:GQ	1/1:255,87,0:99
Tb927_01_v4	530508	.	C	T	222	.	DP=36;VDB=2.463678e-01;AF1=1;AC1=2;DP4=0,0,21,15;MQ=60;FQ=-135	GT:PL:GQ	1/1:255,108,0:99
Tb927_01_v4	530580	.	C	T	222	.	DP=53;VDB=2.925523e-01;AF1=1;AC1=2;DP4=0,0,37,16;MQ=60;FQ=-187	GT:PL:GQ	1/1:255,160,0:99
Tb927_01_v4	530624	.	G	T	222	.	DP=43;VDB=2.818034e-01;AF1=1;AC1=2;DP4=0,0,30,13;MQ=60;FQ=-156	GT:PL:GQ	1/1:255,129,0:99
Tb927_01_v4	530704	.	A	T	222	.	DP=28;VDB=5.570829e-02;AF1=1;AC1=2;DP4=0,0,14,14;MQ=60;FQ=-111	GT:PL:GQ	1/1:255,84,0:99
Tb927_01_v4	530746	.	G	A	222	.	DP=19;VDB=8.648472e-02;AF1=1;AC1=2;DP4=0,0,15,4;MQ=60;FQ=-84	GT:PL:GQ	1/1:255,57,0:99
Tb927_01_v4	530795	.	G	A	222	.	DP=42;VDB=3.194696e-01;AF1=1;AC1=2;DP4=0,0,27,15;MQ=60;FQ=-153	GT:PL:GQ	1/1:255,126,0:99
Tb927_01_v4	530871	.	G	A	222	.	DP=45;VDB=1.563262e-01;AF1=1;AC1=2;DP4=0,0,22,21;MQ=60;FQ=-156	GT:PL:GQ	1/1:255,129,0:99
Tb927_01_v4	530914	.	T	C	222	.	DP=43;VDB=2.316646e-01;AF1=1;AC1=2;DP4=0,0,20,22;MQ=60;FQ=-153	GT:PL:GQ	1/1:255,126,0:99
Tb927_01_v4	531037	.	C	A	222	.	DP=41;VDB=3.099172e-01;AF1=1;AC1=2;DP4=0,0,19,22;MQ=60;FQ=-150	GT:PL:GQ	1/1:255,123,0:99
Tb927_01_v4	531041	.	G	C	222	.	DP=39;VDB=1.973843e-01;AF1=1;AC1=2;DP4=0,0,18,21;MQ=60;FQ=-144	GT:PL:GQ	1/1:255,117,0:99
Tb927_01_v4	531155	.	A	C	222	.	DP=44;VDB=3.010558e-01;AF1=1;AC1=2;DP4=0,0,12,32;MQ=60;FQ=-159	GT:PL:GQ	1/1:255,132,0:99
Tb927_01_v4	531166	.	T	G	222	.	DP=42;VDB=3.356573e-01;AF1=1;AC1=2;DP4=0,0,14,28;MQ=60;FQ=-153	GT:PL:GQ	1/1:255,126,0:99
Tb927_01_v4	531197	.	G	A	222	.	DP=43;VDB=3.011239e-01;AF1=1;AC1=2;DP4=0,0,22,18;MQ=60;FQ=-147	GT:PL:GQ	1/1:255,120,0:99
Tb927_01_v4	531251	.	A	C	222	.	DP=49;VDB=8.018171e-02;AF1=1;AC1=2;DP4=0,0,25,24;MQ=60;FQ=-175	GT:PL:GQ	1/1:255,148,0:99
Tb927_01_v4	531299	.	T	C	222	.	DP=42;VDB=8.319914e-02;AF1=1;AC1=2;DP4=0,0,22,20;MQ=60;FQ=-153	GT:PL:GQ	1/1:255,126,0:99
Tb927_01_v4	531300	.	A	G	222	.	DP=42;VDB=4.101190e-02;AF1=1;AC1=2;DP4=0,0,20,20;MQ=60;FQ=-147	GT:PL:GQ	1/1:255,120,0:99
Tb927_01_v4	531316	.	T	A	222	.	DP=40;VDB=2.853096e-01;AF1=1;AC1=2;DP4=0,0,20,18;MQ=60;FQ=-141	GT:PL:GQ	1/1:255,114,0:99
Tb927_01_v4	531333	.	A	G	222	.	DP=37;VDB=3.051572e-01;AF1=1;AC1=2;DP4=0,0,22,15;MQ=60;FQ=-138	GT:PL:GQ	1/1:255,111,0:99
Tb927_01_v4	531348	.	T	C	222	.	DP=33;VDB=2.687583e-02;AF1=1;AC1=2;DP4=0,0,19,14;MQ=60;FQ=-126	GT:PL:GQ	1/1:255,99,0:99
Tb927_01_v4	531513	.	G	A	220	.	DP=11;VDB=2.164676e-02;AF1=1;AC1=2;DP4=0,0,7,4;MQ=60;FQ=-60	GT:PL:GQ	1/1:253,33,0:63
Tb927_01_v4	531576	.	G	A	222	.	DP=50;VDB=3.222121e-01;AF1=1;AC1=2;DP4=0,0,30,18;MQ=60;FQ=-171	GT:PL:GQ	1/1:255,144,0:99
Tb927_01_v4	531845	.	A	G	13.2	.	DP=7;VDB=7.040000e-02;RPB=1.534291e+00;AF1=0.5;AC1=1;DP4=2,3,0,2;MQ=27;FQ=16.1;PV4=1,1,1,0.0093	GT:PL:GQ	0/1:43,0,77:46
Tb927_01_v4	531858	.	A	G	17.8	.	DP=3;VDB=4.800000e-03;AF1=1;AC1=2;DP4=0,0,1,1;MQ=25;FQ=-33	GT:PL:GQ	1/1:49,6,0:10
Tb927_01_v4	531864	.	C	.	6.8	.	DP=2;RPB=9.668049e-01;AF1=0.5253;AC1=1;DP4=0,1,1,0;MQ=30;FQ=-17.2;PV4=1,1,1,1	PL	24
Tb927_01_v4	531879	.	A	G	3.02	.	DP=2;AF1=1;AC1=2;DP4=0,0,1,0;MQ=30;FQ=-30	GT:PL:GQ	0/1:30,3,0:4
Tb927_01_v4	532032	.	A	G	102	.	DP=13;VDB=8.328225e-02;AF1=1;AC1=2;DP4=0,0,6,5;MQ=19;FQ=-60	GT:PL:GQ	1/1:135,33,0:63
Tb927_01_v4	532034	.	T	C	96	.	DP=16;VDB=3.503439e-02;AF1=1;AC1=2;DP4=0,0,5,5;MQ=19;FQ=-57	GT:PL:GQ	1/1:129,30,0:57
Tb927_01_v4	532035	.	G	A	102	.	DP=16;VDB=3.653095e-02;AF1=1;AC1=2;DP4=0,0,6,5;MQ=19;FQ=-60	GT:PL:GQ	1/1:135,33,0:63
Tb927_01_v4	532049	.	A	G	156	.	DP=34;VDB=4.282249e-03;RPB=2.348341e+00;AF1=1;AC1=2;DP4=3,0,17,13;MQ=25;FQ=-38;PV4=0.26,0.2,0.017,1	GT:PL:GQ	1/1:188,11,0:19
Tb927_01_v4	532053	.	C	.	5.45	.	DP=40;VDB=9.919631e-02;RPB=-1.262571e+00;AF1=0.4994;AC1=1;DP4=19,13,1,6;MQ=27;FQ=-3.53;PV4=0.044,1,1,1	PL	26
Tb927_01_v4	532065	.	A	.	55	.	DP=39;VDB=2.309944e-02;RPB=-1.407463e+00;AF1=0;AC1=0;DP4=16,19,3,0;MQ=27;FQ=-52;PV4=0.23,1,1,0.48	PL	0
Tb927_01_v4	532083	.	A	.	52	.	DP=38;VDB=2.570870e-02;RPB=-1.530141e+00;AF1=0;AC1=0;DP4=16,18,3,0;MQ=27;FQ=-49;PV4=0.23,1,1,1	PL	0
Tb927_01_v4	532128	.	A	.	48	.	DP=6;AF1=0;AC1=0;DP4=0,6,0,0;MQ=38;FQ=-45	PL	0
Tb927_01_v4	532253	.	A	G	21.3	.	DP=5;VDB=6.970230e-02;AF1=1;AC1=2;DP4=0,0,5,0;MQ=16;FQ=-42	GT:PL:GQ	1/1:54,15,0:26
Tb927_01_v4	532256	.	A	G	52.1	.	DP=8;VDB=5.064309e-03;AF1=1;AC1=2;DP4=0,0,7,0;MQ=25;FQ=-48	GT:PL:GQ	1/1:85,21,0:39
Tb927_01_v4	532269	.	A	G	86	.	DP=43;VDB=1.557021e-02;RPB=-1.033593e-01;AF1=0.5;AC1=1;DP4=22,10,8,2;MQ=31;FQ=89;PV4=0.7,1,1,0.14	GT:PL:GQ	0/1:116,0,196:99
Tb927_01_v4	532287	.	A	G	137	.	DP=71;VDB=6.678615e-02;RPB=-1.418068e-01;AF1=0.5;AC1=1;DP4=29,19,13,4;MQ=33;FQ=140;PV4=0.38,1,1,1	GT:PL:GQ	0/1:167,0,224:99
Tb927_01_v4	532332	.	G	A	211	.	DP=169;VDB=4.730779e-01;RPB=-5.456607e-01;AF1=0.5;AC1=1;DP4=31,9,66,58;MQ=35;FQ=114;PV4=0.0091,1,6.6e-11,1	GT:PL:GQ	0/1:241,0,141:99
Tb927_01_v4	532355	.	A	G	225	.	DP=154;VDB=3.120079e-01;RPB=-2.349783e-02;AF1=0.5;AC1=1;DP4=35,24,43,46;MQ=36;FQ=225;PV4=0.24,1,3.7e-05,1	GT:PL:GQ	0/1:255,0,255:99
Tb927_01_v4	532371	.	A	G	225	.	DP=129;VDB=1.987581e-01;RPB=-1.999567e+00;AF1=0.5;AC1=1;DP4=36,36,29,22;MQ=38;FQ=225;PV4=0.47,1,1,1	GT:PL:GQ	0/1:255,0,255:99
Tb927_01_v4	532389	.	A	G	225	.	DP=107;VDB=1.744427e-01;RPB=-3.704135e+00;AF1=0.5;AC1=1;DP4=27,27,26,22;MQ=41;FQ=225;PV4=0.7,1,1,1	GT:PL:GQ	0/1:255,0,255:99
Tb927_01_v4	532641	.	A	G	222	.	DP=55;VDB=3.794149e-01;AF1=1;AC1=2;DP4=0,0,31,24;MQ=59;FQ=-193	GT:PL:GQ	1/1:255,166,0:99
Tb927_01_v4	532707	.	A	G	222	.	DP=43;VDB=3.297383e-01;AF1=1;AC1=2;DP4=0,0,17,25;MQ=60;FQ=-153	GT:PL:GQ	1/1:255,126,0:99
Tb927_01_v4	532723	.	G	A	222	.	DP=43;VDB=3.052572e-01;AF1=1;AC1=2;DP4=0,0,19,24;MQ=60;FQ=-156	GT:PL:GQ	1/1:255,129,0:99
Tb927_01_v4	532744	.	A	G	222	.	DP=47;VDB=3.549126e-01;AF1=1;AC1=2;DP4=0,0,24,23;MQ=60;FQ=-168	GT:PL:GQ	1/1:255,141,0:99
Tb927_01_v4	532794	.	A	G	222	.	DP=47;VDB=2.880024e-01;AF1=1;AC1=2;DP4=0,0,28,17;MQ=60;FQ=-162	GT:PL:GQ	1/1:255,135,0:99
Tb927_01_v4	533562	.	G	A	222	.	DP=45;VDB=2.586321e-01;AF1=1;AC1=2;DP4=0,0,21,23;MQ=60;FQ=-159	GT:PL:GQ	1/1:255,132,0:99
Tb927_01_v4	534426	.	C	A	222	.	DP=41;VDB=2.220876e-01;AF1=1;AC1=2;DP4=0,0,19,21;MQ=60;FQ=-147	GT:PL:GQ	1/1:255,120,0:99
Tb927_01_v4	534801	.	A	G	222	.	DP=39;VDB=3.067553e-01;AF1=1;AC1=2;DP4=0,0,25,14;MQ=60;FQ=-144	GT:PL:GQ	1/1:255,117,0:99
Tb927_01_v4	535180	.	G	T	222	.	DP=51;VDB=1.109962e-01;AF1=1;AC1=2;DP4=0,0,27,23;MQ=60;FQ=-178	GT:PL:GQ	1/1:255,151,0:99
Tb927_01_v4	535318	.	C	T	222	.	DP=42;VDB=1.995598e-01;AF1=1;AC1=2;DP4=0,0,17,23;MQ=60;FQ=-147	GT:PL:GQ	1/1:255,120,0:99
Tb927_01_v4	535319	.	G	C	222	.	DP=42;VDB=2.339488e-01;AF1=1;AC1=2;DP4=0,0,18,24;MQ=60;FQ=-153	GT:PL:GQ	1/1:255,126,0:99
Tb927_01_v4	535382	.	A	G	222	.	DP=32;VDB=2.833027e-01;AF1=1;AC1=2;DP4=0,0,16,15;MQ=60;FQ=-120	GT:PL:GQ	1/1:255,93,0:99
Tb927_01_v4	535656	.	G	A	222	.	DP=50;VDB=3.303320e-01;AF1=1;AC1=2;DP4=0,0,27,21;MQ=60;FQ=-171	GT:PL:GQ	1/1:255,144,0:99
Tb927_01_v4	535749	.	G	T	222	.	DP=36;VDB=2.169194e-01;AF1=1;AC1=2;DP4=0,0,11,25;MQ=60;FQ=-135	GT:PL:GQ	1/1:255,108,0:99
Tb927_01_v4	535934	.	A	T	222	.	DP=51;VDB=6.737158e-02;AF1=1;AC1=2;DP4=0,0,13,38;MQ=60;FQ=-181	GT:PL:GQ	1/1:255,154,0:99
Tb927_01_v4	536090	.	A	G	222	.	DP=46;VDB=1.789126e-01;AF1=1;AC1=2;DP4=0,0,31,15;MQ=60;FQ=-165	GT:PL:GQ	1/1:255,138,0:99
Tb927_01_v4	536798	.	A	G	222	.	DP=55;VDB=2.105454e-01;AF1=1;AC1=2;DP4=0,0,24,31;MQ=60;FQ=-193	GT:PL:GQ	1/1:255,166,0:99
Tb927_01_v4	537041	.	G	A	222	.	DP=42;VDB=7.277527e-02;AF1=1;AC1=2;DP4=0,0,20,22;MQ=60;FQ=-153	GT:PL:GQ	1/1:255,126,0:99
Tb927_01_v4	537179	.	A	G	222	.	DP=48;VDB=7.827624e-02;AF1=1;AC1=2;DP4=0,0,23,25;MQ=60;FQ=-171	GT:PL:GQ	1/1:255,144,0:99
Tb927_01_v4	537932	.	T	C	222	.	DP=45;VDB=1.267960e-01;AF1=1;AC1=2;DP4=0,0,19,26;MQ=60;FQ=-162	GT:PL:GQ	1/1:255,135,0:99
Tb927_01_v4	537941	.	C	A	222	.	DP=47;VDB=3.278039e-01;AF1=1;AC1=2;DP4=0,0,16,31;MQ=60;FQ=-168	GT:PL:GQ	1/1:255,141,0:99
Tb927_01_v4	538127	.	T	C	222	.	DP=39;VDB=3.199552e-01;AF1=1;AC1=2;DP4=0,0,12,27;MQ=60;FQ=-144	GT:PL:GQ	1/1:255,117,0:99
Tb927_01_v4	538204	.	T	C	222	.	DP=37;VDB=3.139301e-01;AF1=1;AC1=2;DP4=0,0,18,19;MQ=60;FQ=-138	GT:PL:GQ	1/1:255,111,0:99
Tb927_01_v4	538383	.	C	G	222	.	DP=26;VDB=3.071123e-02;AF1=1;AC1=2;DP4=0,0,14,12;MQ=60;FQ=-105	GT:PL:GQ	1/1:255,78,0:99
Tb927_01_v4	538422	.	A	G	222	.	DP=36;VDB=1.999324e-03;AF1=1;AC1=2;DP4=0,0,17,19;MQ=60;FQ=-135	GT:PL:GQ	1/1:255,108,0:99
Tb927_01_v4	538426	.	T	A	222	.	DP=36;VDB=1.144775e-02;AF1=1;AC1=2;DP4=0,0,17,19;MQ=60;FQ=-135	GT:PL:GQ	1/1:255,108,0:99
Tb927_01_v4	538554	.	A	G	222	.	DP=20;VDB=1.859481e-01;AF1=1;AC1=2;DP4=0,0,11,8;MQ=60;FQ=-84	GT:PL:GQ	1/1:255,57,0:99
Tb927_01_v4	538670	.	A	G	222	.	DP=42;VDB=2.474508e-01;AF1=1;AC1=2;DP4=0,0,17,25;MQ=60;FQ=-153	GT:PL:GQ	1/1:255,126,0:99
Tb927_01_v4	538685	.	C	T	222	.	DP=41;VDB=3.239702e-01;AF1=1;AC1=2;DP4=0,0,17,24;MQ=60;FQ=-150	GT:PL:GQ	1/1:255,123,0:99
Tb927_01_v4	538828	.	G	A	222	.	DP=22;VDB=2.056538e-01;AF1=1;AC1=2;DP4=0,0,14,8;MQ=60;FQ=-93	GT:PL:GQ	1/1:255,66,0:99
Tb927_01_v4	538855	.	A	G	222	.	DP=39;VDB=2.920161e-01;AF1=1;AC1=2;DP4=0,0,26,13;MQ=60;FQ=-144	GT:PL:GQ	1/1:255,117,0:99
Tb927_01_v4	538869	.	T	C	222	.	DP=42;VDB=1.059161e-01;AF1=1;AC1=2;DP4=0,0,29,11;MQ=60;FQ=-147	GT:PL:GQ	1/1:255,120,0:99
Tb927_01_v4	538889	.	A	G	222	.	DP=45;VDB=3.048167e-01;AF1=1;AC1=2;DP4=0,0,32,13;MQ=60;FQ=-162	GT:PL:GQ	1/1:255,135,0:99
Tb927_01_v4	538939	.	T	C	222	.	DP=37;VDB=3.065075e-01;AF1=1;AC1=2;DP4=0,0,21,16;MQ=60;FQ=-138	GT:PL:GQ	1/1:255,111,0:99
Tb927_01_v4	538945	.	T	C	222	.	DP=39;VDB=1.180490e-01;AF1=1;AC1=2;DP4=0,0,21,17;MQ=60;FQ=-141	GT:PL:GQ	1/1:255,114,0:99
Tb927_01_v4	538981	.	C	T	222	.	DP=36;VDB=4.652428e-03;AF1=1;AC1=2;DP4=0,0,14,20;MQ=60;FQ=-126	GT:PL:GQ	1/1:255,99,0:99
Tb927_01_v4	539025	.	A	G	222	.	DP=15;VDB=1.537194e-01;AF1=1;AC1=2;DP4=0,0,6,9;MQ=60;FQ=-72	GT:PL:GQ	1/1:255,45,0:87
Tb927_01_v4	539029	.	T	A	222	.	DP=12;VDB=1.539736e-02;AF1=1;AC1=2;DP4=0,0,5,7;MQ=60;FQ=-63	GT:PL:GQ	1/1:255,36,0:69
Tb927_01_v4	539153	.	C	.	28.2	.	DP=21;;AC1=2;FQ=-30	PL	0
Tb927_01_v4	539210	.	C	T	222	.	DP=54;VDB=3.662473e-01;AF1=1;AC1=2;DP4=0,0,32,22;MQ=60;FQ=-190	GT:PL:GQ	1/1:255,163,0:99
Tb927_01_v4	539248	.	G	T	222	.	DP=49;VDB=2.809148e-01;AF1=1;AC1=2;DP4=0,0,33,16;MQ=60;FQ=-175	GT:PL:GQ	1/1:255,148,0:99
Tb927_01_v4	539414	.	T	C	222	.	DP=41;VDB=3.244376e-02;AF1=1;AC1=2;DP4=0,0,30,10;MQ=60;FQ=-147	GT:PL:GQ	1/1:255,120,0:99
Tb927_01_v4	539457	.	T	C	222	.	DP=30;VDB=2.676918e-01;AF1=1;AC1=2;DP4=0,0,19,11;MQ=60;FQ=-117	GT:PL:GQ	1/1:255,90,0:99
Tb927_01_v4	539514	.	G	T	222	.	DP=35;VDB=2.304308e-01;AF1=1;AC1=2;DP4=0,0,22,13;MQ=60;FQ=-132	GT:PL:GQ	1/1:255,105,0:99
Tb927_01_v4	539732	.	T	C	222	.	DP=42;VDB=1.629403e-01;AF1=1;AC1=2;DP4=0,0,11,31;MQ=60;FQ=-153	GT:PL:GQ	1/1:255,126,0:99
Tb927_01_v4	539911	.	C	T	222	.	DP=35;VDB=3.033077e-01;AF1=1;AC1=2;DP4=0,0,5,30;MQ=60;FQ=-132	GT:PL:GQ	1/1:255,105,0:99
Tb927_01_v4	539913	.	A	T	222	.	DP=36;VDB=3.028586e-01;AF1=1;AC1=2;DP4=0,0,5,31;MQ=60;FQ=-135	GT:PL:GQ	1/1:255,108,0:99
Tb927_01_v4	539938	.	C	T	222	.	DP=34;VDB=2.436278e-01;AF1=1;AC1=2;DP4=0,0,3,31;MQ=60;FQ=-129	GT:PL:GQ	1/1:255,102,0:99
Tb927_01_v4	539976	.	A	T	222	.	DP=30;VDB=2.463073e-01;AF1=1;AC1=2;DP4=0,0,3,27;MQ=60;FQ=-117	GT:PL:GQ	1/1:255,90,0:99
Tb927_01_v4	540059	.	G	A	167	.	DP=16;VDB=1.014727e-01;AF1=1;AC1=2;DP4=0,0,1,15;MQ=59;FQ=-75	GT:PL:GQ	1/1:200,48,0:93
Tb927_01_v4	540061	.	T	C	148	.	DP=14;VDB=1.161470e-01;AF1=1;AC1=2;DP4=0,0,1,13;MQ=59;FQ=-69	GT:PL:GQ	1/1:181,42,0:81
Tb927_01_v4	540079	.	T	A	87.1	.	DP=8;VDB=9.124551e-02;AF1=1;AC1=2;DP4=0,0,0,6;MQ=57;FQ=-45	GT:PL:GQ	1/1:120,18,0:33
Tb927_01_v4	540083	.	T	A	87.3	.	DP=8;VDB=8.759807e-02;AF1=1;AC1=2;DP4=0,0,0,5;MQ=56;FQ=-42	GT:PL:GQ	1/1:120,15,0:27
Tb927_01_v4	540093	.	T	A	98.4	.	DP=12;VDB=1.134588e-01;RPB=-1.694823e+00;AF1=0.5554;AC1=1;DP4=0,2,4,3;MQ=58;FQ=-20;PV4=0.44,1,1,1	GT:PL:GQ	0/1:128,0,7:10
Tb927_01_v4	540290	.	A	G	74.5	.	DP=5;VDB=4.052676e-02;AF1=1;AC1=2;DP4=0,0,2,2;MQ=60;FQ=-39	GT:PL:GQ	1/1:107,12,0:21
Tb927_01_v4	540360	.	T	C	117	.	DP=6;VDB=2.581157e-02;AF1=1;AC1=2;DP4=0,0,5,1;MQ=60;FQ=-45	GT:PL:GQ	1/1:150,18,0:33
Tb927_01_v4	540369	.	T	C	175	.	DP=10;VDB=7.920224e-02;AF1=1;AC1=2;DP4=0,0,8,2;MQ=60;FQ=-57	GT:PL:GQ	1/1:208,30,0:57
Tb927_01_v4	540413	.	C	T	222	.	DP=29;VDB=2.449088e-01;AF1=1;AC1=2;DP4=0,0,24,4;MQ=60;FQ=-111	GT:PL:GQ	1/1:255,84,0:99
Tb927_01_v4	540422	.	T	C	222	.	DP=35;VDB=2.485401e-01;AF1=1;AC1=2;DP4=0,0,26,8;MQ=60;FQ=-129	GT:PL:GQ	1/1:255,102,0:99
Tb927_01_v4	540512	.	T	G	222	.	DP=26;VDB=2.625370e-01;AF1=1;AC1=2;DP4=0,0,10,16;MQ=60;FQ=-105	GT:PL:GQ	1/1:255,78,0:99
Tb927_01_v4	540532	.	C	T	222	.	DP=33;VDB=2.883842e-01;AF1=1;AC1=2;DP4=0,0,16,16;MQ=60;FQ=-123	GT:PL:GQ	1/1:255,96,0:99
Tb927_01_v4	540652	.	A	G	222	.	DP=32;VDB=1.658923e-01;AF1=1;AC1=2;DP4=0,0,23,8;MQ=60;FQ=-120	GT:PL:GQ	1/1:255,93,0:99
Tb927_01_v4	540825	.	C	T	222	.	DP=43;VDB=2.828982e-01;AF1=1;AC1=2;DP4=0,0,18,24;MQ=60;FQ=-153	GT:PL:GQ	1/1:255,126,0:99
Tb927_01_v4	541128	.	C	A	222	.	DP=36;VDB=2.881239e-01;AF1=1;AC1=2;DP4=0,0,14,21;MQ=60;FQ=-132	GT:PL:GQ	1/1:255,105,0:99
Tb927_01_v4	541337	.	C	G	222	.	DP=57;VDB=2.161443e-01;AF1=1;AC1=2;DP4=0,0,28,28;MQ=60;FQ=-196	GT:PL:GQ	1/1:255,169,0:99
Tb927_01_v4	541464	.	T	C	222	.	DP=46;VDB=2.587122e-01;AF1=1;AC1=2;DP4=0,0,23,23;MQ=60;FQ=-165	GT:PL:GQ	1/1:255,138,0:99
Tb927_01_v4	541685	.	C	T	225	.	DP=54;VDB=2.454544e-01;RPB=-8.058487e-01;AF1=0.5;AC1=1;DP4=14,13,18,7;MQ=60;FQ=225;PV4=0.16,0.44,1,0.39	GT:PL:GQ	0/1:255,0,255:99
Tb927_01_v4	541931	.	C	A	222	.	DP=33;VDB=1.775931e-01;AF1=1;AC1=2;DP4=0,0,12,21;MQ=60;FQ=-126	GT:PL:GQ	1/1:255,99,0:99
Tb927_01_v4	542007	.	C	T	222	.	DP=44;VDB=3.127193e-01;AF1=1;AC1=2;DP4=0,0,19,22;MQ=60;FQ=-150	GT:PL:GQ	1/1:255,123,0:99
Tb927_01_v4	542106	.	C	T	222	.	DP=41;VDB=2.848964e-01;RPB=5.197777e-01;AF1=1;AC1=2;DP4=0,1,22,17;MQ=60;FQ=-111;PV4=0.45,0.41,1,0.17	GT:PL:GQ	1/1:255,84,0:99
Tb927_01_v4	542313	.	C	T	222	.	DP=29;VDB=5.067676e-02;AF1=1;AC1=2;DP4=0,0,21,8;MQ=60;FQ=-114	GT:PL:GQ	1/1:255,87,0:99
Tb927_01_v4	542329	.	G	A	222	.	DP=27;VDB=7.266973e-02;AF1=1;AC1=2;DP4=0,0,19,8;MQ=60;FQ=-108	GT:PL:GQ	1/1:255,81,0:99
Tb927_01_v4	542589	.	T	C	210	.	DP=30;VDB=3.492646e-02;RPB=-1.462060e+00;AF1=0.5;AC1=1;DP4=4,11,7,7;MQ=60;FQ=209;PV4=0.26,0.22,1,1	GT:PL:GQ	0/1:240,0,239:99
Tb927_01_v4	542793	.	A	G	222	.	DP=30;VDB=1.841312e-01;AF1=1;AC1=2;DP4=0,0,12,18;MQ=60;FQ=-117	GT:PL:GQ	1/1:255,90,0:99
Tb927_01_v4	542841	.	T	C	222	.	DP=34;VDB=2.907394e-01;AF1=1;AC1=2;DP4=0,0,12,21;MQ=60;FQ=-126	GT:PL:GQ	1/1:255,99,0:99
Tb927_01_v4	543010	.	C	T	222	.	DP=33;VDB=2.433246e-01;AF1=1;AC1=2;DP4=0,0,19,14;MQ=60;FQ=-126	GT:PL:GQ	1/1:255,99,0:99
Tb927_01_v4	543063	.	G	A	222	.	DP=24;VDB=1.851361e-01;AF1=1;AC1=2;DP4=0,0,11,13;MQ=60;FQ=-99	GT:PL:GQ	1/1:255,72,0:99
Tb927_01_v4	543155	.	C	T	222	.	DP=38;VDB=2.506929e-01;AF1=1;AC1=2;DP4=0,0,23,15;MQ=60;FQ=-141	GT:PL:GQ	1/1:255,114,0:99
Tb927_01_v4	543240	.	G	C	213	.	DP=42;VDB=1.717471e-01;RPB=-6.857122e-01;AF1=0.5;AC1=1;DP4=11,9,9,8;MQ=60;FQ=216;PV4=1,0.25,1,0.28	GT:PL:GQ	0/1:243,0,255:99
Tb927_01_v4	543251	.	C	T	122	.	DP=37;VDB=1.560148e-01;RPB=1.803362e+00;AF1=0.5;AC1=1;DP4=10,9,11,2;MQ=60;FQ=125;PV4=0.13,0.011,1,1	GT:PL:GQ	0/1:152,0,255:99
Tb927_01_v4	543269	.	G	A	222	.	DP=38;VDB=2.499149e-01;AF1=1;AC1=2;DP4=0,0,21,16;MQ=60;FQ=-138	GT:PL:GQ	1/1:255,111,0:99
Tb927_01_v4	543335	.	A	G	225	.	DP=50;VDB=6.616446e-02;RPB=-7.786095e-02;AF1=0.5;AC1=1;DP4=15,8,14,13;MQ=60;FQ=225;PV4=0.4,0.039,1,1	GT:PL:GQ	0/1:255,0,255:99
Tb927_01_v4	543360	.	T	G	222	.	DP=57;VDB=1.863159e-01;AF1=1;AC1=2;DP4=0,0,36,21;MQ=60;FQ=-199	GT:PL:GQ	1/1:255,172,0:99
Tb927_01_v4	543380	.	A	G	222	.	DP=60;VDB=3.056751e-01;AF1=1;AC1=2;DP4=0,0,42,17;MQ=60;FQ=-205	GT:PL:GQ	1/1:255,178,0:99
Tb927_01_v4	543418	.	A	T	222	.	DP=49;VDB=3.617983e-01;AF1=1;AC1=2;DP4=0,0,31,18;MQ=60;FQ=-175	GT:PL:GQ	1/1:255,148,0:99
Tb927_01_v4	543498	.	A	G	97	.	DP=28;VDB=1.558321e-01;AF1=1;AC1=2;DP4=0,0,13,4;MQ=60;FQ=-78	GT:PL:GQ	1/1:130,51,0:99
Tb927_01_v4	543531	.	A	G	222	.	DP=35;VDB=1.135254e-01;AF1=1;AC1=2;DP4=0,0,20,15;MQ=60;FQ=-132	GT:PL:GQ	1/1:255,105,0:99
Tb927_01_v4	543648	.	C	T	222	.	DP=62;VDB=2.732644e-01;AF1=1;AC1=2;DP4=0,0,34,28;MQ=60;FQ=-214	GT:PL:GQ	1/1:255,187,0:99
Tb927_01_v4	543823	.	T	C	222	.	DP=39;VDB=1.356402e-01;AF1=1;AC1=2;DP4=0,0,17,22;MQ=60;FQ=-144	GT:PL:GQ	1/1:255,117,0:99
Tb927_01_v4	543908	.	G	A	222	.	DP=45;VDB=3.462365e-01;AF1=1;AC1=2;DP4=0,0,23,22;MQ=60;FQ=-162	GT:PL:GQ	1/1:255,135,0:99
Tb927_01_v4	544042	.	G	T	222	.	DP=41;VDB=2.791161e-01;AF1=1;AC1=2;DP4=0,0,21,20;MQ=60;FQ=-150	GT:PL:GQ	1/1:255,123,0:99
Tb927_01_v4	544111	.	T	C	222	.	DP=33;VDB=2.771413e-01;AF1=1;AC1=2;DP4=0,0,18,15;MQ=60;FQ=-126	GT:PL:GQ	1/1:255,99,0:99
Tb927_01_v4	544365	.	C	T	222	.	DP=44;VDB=3.349484e-01;AF1=1;AC1=2;DP4=0,0,23,21;MQ=60;FQ=-159	GT:PL:GQ	1/1:255,132,0:99
Tb927_01_v4	544484	.	C	T	222	.	DP=30;VDB=5.473147e-02;AF1=1;AC1=2;DP4=0,0,18,11;MQ=60;FQ=-114	GT:PL:GQ	1/1:255,87,0:99
Tb927_01_v4	544491	.	A	C	222	.	DP=36;VDB=2.795761e-01;AF1=1;AC1=2;DP4=0,0,22,13;MQ=60;FQ=-132	GT:PL:GQ	1/1:255,105,0:99
Tb927_01_v4	544530	.	C	A	222	.	DP=45;VDB=3.325151e-01;AF1=1;AC1=2;DP4=0,0,20,25;MQ=60;FQ=-162	GT:PL:GQ	1/1:255,135,0:99
Tb927_01_v4	544584	.	C	T	222	.	DP=49;VDB=3.569666e-01;AF1=1;AC1=2;DP4=0,0,20,29;MQ=60;FQ=-175	GT:PL:GQ	1/1:255,148,0:99
Tb927_01_v4	544667	.	gtatatatatatatatata	gtatatatatatatata	217	.	INDEL;IS=14,0.358974;DP=39;VDB=1.654791e-01;AF1=0.5;AC1=1;DP4=9,2,7,7;MQ=60;FQ=217;PV4=0.21,1.5e-08,1,1	GT:PL:GQ	0/1:255,0,255:99
Tb927_01_v4	544671	.	A	G	222	.	DP=45;VDB=1.985973e-01;AF1=1;AC1=2;DP4=0,0,15,5;MQ=60;FQ=-87	GT:PL:GQ	1/1:255,60,0:99
Tb927_01_v4	544762	.	C	T	222	.	DP=47;VDB=3.195590e-01;AF1=1;AC1=2;DP4=0,0,25,22;MQ=60;FQ=-168	GT:PL:GQ	1/1:255,141,0:99
Tb927_01_v4	544806	.	C	A	222	.	DP=38;VDB=2.879564e-01;AF1=1;AC1=2;DP4=0,0,19,19;MQ=60;FQ=-141	GT:PL:GQ	1/1:255,114,0:99
Tb927_01_v4	544858	.	A	T	222	.	DP=31;VDB=2.179053e-01;AF1=1;AC1=2;DP4=0,0,14,17;MQ=60;FQ=-120	GT:PL:GQ	1/1:255,93,0:99
Tb927_01_v4	545023	.	G	T	225	.	DP=57;VDB=9.113508e-03;RPB=-4.874544e-01;AF1=0.5;AC1=1;DP4=9,18,14,16;MQ=60;FQ=225;PV4=0.42,0.35,1,1	GT:PL:GQ	0/1:255,0,255:99
Tb927_01_v4	545057	.	A	T	222	.	DP=44;VDB=7.282233e-02;AF1=1;AC1=2;DP4=0,0,19,25;MQ=60;FQ=-159	GT:PL:GQ	1/1:255,132,0:99
Tb927_01_v4	545210	.	T	C	222	.	DP=39;VDB=3.042877e-01;AF1=1;AC1=2;DP4=0,0,10,29;MQ=60;FQ=-144	GT:PL:GQ	1/1:255,117,0:99
Tb927_01_v4	545212	.	C	T	166	.	DP=40;VDB=1.301910e-01;RPB=-1.416103e-02;AF1=0.5;AC1=1;DP4=8,14,2,15;MQ=60;FQ=169;PV4=0.14,1,1,0.23	GT:PL:GQ	0/1:196,0,255:99
Tb927_01_v4	545229	.	C	T	222	.	DP=44;VDB=2.953747e-01;AF1=1;AC1=2;DP4=0,0,12,32;MQ=60;FQ=-159	GT:PL:GQ	1/1:255,132,0:99
Tb927_01_v4	545238	.	ttc	t	56.6	.	INDEL;IS=11,0.255814;DP=43;VDB=1.233917e-01;AF1=1;AC1=2;DP4=0,1,1,7;MQ=60;FQ=-39.5;PV4=1,0.16,1,1	GT:PL:GQ	1/1:95,5,0:9
Tb927_01_v4	545240	.	C	.	28.2	.	DP=31;;AC1=2;FQ=-30	PL	0
Tb927_01_v4	545240	.	cc	c	214	.	INDEL;IS=30,0.714286;DP=31;VDB=1.784136e-01;AF1=1;AC1=2;DP4=0,0,11,18;MQ=60;FQ=-122	GT:PL:GQ	1/1:255,87,0:99
Tb927_01_v4	545281	.	T	A	222	.	DP=23;VDB=2.008575e-01;AF1=1;AC1=2;DP4=0,0,6,15;MQ=60;FQ=-90	GT:PL:GQ	1/1:255,63,0:99
Tb927_01_v4	545291	.	C	.	28.2	.	DP=19;;AC1=2;FQ=-30	PL	0
Tb927_01_v4	545293	.	gctg	g	214	.	INDEL;IS=13,0.722222;DP=18;VDB=1.491668e-01;AF1=1;AC1=2;DP4=0,0,6,6;MQ=60;FQ=-70.5	GT:PL:GQ	1/1:255,36,0:69
Tb927_01_v4	545294	.	C	.	28.2	.	DP=2;;AC1=2;FQ=-30	PL	0
Tb927_01_v4	545395	.	T	C	217	.	DP=33;VDB=5.766673e-02;RPB=7.050240e-01;AF1=0.5;AC1=1;DP4=11,7,6,9;MQ=60;FQ=219;PV4=0.3,0.34,1,1	GT:PL:GQ	0/1:247,0,255:99
Tb927_01_v4	545605	.	A	G	222	.	DP=50;VDB=3.562690e-01;AF1=1;AC1=2;DP4=0,0,28,22;MQ=60;FQ=-178	GT:PL:GQ	1/1:255,151,0:99
Tb927_01_v4	545700	.	A	G	222	.	DP=38;VDB=3.190125e-01;AF1=1;AC1=2;DP4=0,0,15,23;MQ=60;FQ=-141	GT:PL:GQ	1/1:255,114,0:99
Tb927_01_v4	546064	.	C	T	222	.	DP=47;VDB=1.429104e-01;AF1=1;AC1=2;DP4=0,0,25,21;MQ=60;FQ=-165	GT:PL:GQ	1/1:255,138,0:99
Tb927_01_v4	546161	.	A	G	91	.	DP=15;VDB=4.719847e-02;RPB=4.124790e-01;AF1=0.5;AC1=1;DP4=4,5,4,2;MQ=58;FQ=94;PV4=0.61,0.41,1,1	GT:PL:GQ	0/1:121,0,172:99
Tb927_01_v4	546162	.	G	A	131	.	DP=14;VDB=1.206300e-01;RPB=-7.100469e-01;AF1=0.5;AC1=1;DP4=4,2,3,5;MQ=58;FQ=101;PV4=0.59,1,0.2,1	GT:PL:GQ	0/1:161,0,128:99
Tb927_01_v4	546171	.	G	A	29	.	DP=12;VDB=6.733367e-02;AF1=1;AC1=2;DP4=0,0,1,2;MQ=60;FQ=-36	GT:PL:GQ	1/1:61,9,0:16
Tb927_01_v4	546325	.	T	C	222	.	DP=37;VDB=8.200037e-02;AF1=1;AC1=2;DP4=0,0,20,15;MQ=60;FQ=-132	GT:PL:GQ	1/1:255,105,0:99
Tb927_01_v4	546327	.	G	T	222	.	DP=39;VDB=8.233360e-02;AF1=1;AC1=2;DP4=0,0,20,15;MQ=60;FQ=-132	GT:PL:GQ	1/1:255,105,0:99
Tb927_01_v4	546492	.	C	A	225	.	DP=42;VDB=1.748076e-01;RPB=1.690192e+00;AF1=0.5;AC1=1;DP4=10,14,9,9;MQ=60;FQ=225;PV4=0.76,0.088,1,0.23	GT:PL:GQ	0/1:255,0,255:99
Tb927_01_v4	546695	.	ttccc	t	192	.	INDEL;IS=6,0.130435;DP=46;VDB=6.387850e-03;AF1=1;AC1=2;DP4=0,0,2,6;MQ=60;FQ=-58.5	GT:PL:GQ	1/1:233,24,0:45
Tb927_01_v4	546698	.	cccc	c	156	.	INDEL;IS=3,0.069767;DP=37;VDB=2.067816e-02;AF1=1;AC1=2;DP4=0,0,2,3;MQ=60;FQ=-49.5	GT:PL:GQ	1/1:196,15,0:27
Tb927_01_v4	546698	.	cccc	c	156	.	INDEL;IS=3,0.069767;DP=37;VDB=2.067816e-02;AF1=1;AC1=2;DP4=0,0,2,3;MQ=60;FQ=-49.5	GT:PL:GQ	1/1:196,15,0:27
Tb927_01_v4	546699	.	C	.	28.2	.	DP=34;;AC1=2;FQ=-30	PL	0
Tb927_01_v4	546700	.	C	.	28.2	.	DP=40;;AC1=2;FQ=-30	PL	0
Tb927_01_v4	546823	.	aaga	aa	214	.	INDEL;IS=24,0.888889;DP=27;VDB=9.323671e-02;AF1=1;AC1=2;DP4=0,0,10,14;MQ=60;FQ=-107	GT:PL:GQ	1/1:255,72,0:99
Tb927_01_v4	546824	.	ag	a	3.25	.	INDEL;IS=3,0.111111;DP=3;AF1=1;AC1=2;DP4=0,0,1,0;MQ=60;FQ=-37.5	GT:PL:GQ	0/1:38,3,0:4
Tb927_01_v4	546825	.	G	.	28.2	.	DP=0;;AC1=2;FQ=-30	PL	0
Tb927_01_v4	546990	.	G	A	222	.	DP=49;VDB=3.569926e-01;AF1=1;AC1=2;DP4=0,0,15,34;MQ=60;FQ=-175	GT:PL:GQ	1/1:255,148,0:99
Tb927_01_v4	547004	.	A	G	222	.	DP=46;VDB=3.487706e-01;AF1=1;AC1=2;DP4=0,0,11,35;MQ=60;FQ=-165	GT:PL:GQ	1/1:255,138,0:99
Tb927_01_v4	547031	.	T	A	192	.	DP=39;VDB=1.261505e-01;RPB=-2.602082e-01;AF1=0.5;AC1=1;DP4=5,13,5,8;MQ=59;FQ=195;PV4=0.7,1,1,1	GT:PL:GQ	0/1:222,0,248:99
Tb927_01_v4	547032	.	T	A	222	.	DP=39;VDB=2.010962e-02;RPB=-2.211232e+00;AF1=1;AC1=2;DP4=1,1,9,20;MQ=59;FQ=-47;PV4=1,0.31,0.4,1	GT:PL:GQ	1/1:255,20,0:37
Tb927_01_v4	547090	.	cg	.	30.5	.	INDEL;IS=1,0.038462;DP=26;VDB=7.930851e-02;AF1=0.4446;AC1=1;DP4=3,3,1,0;MQ=57;FQ=-27.5;PV4=1,0.48,0,1	PL	7
Tb927_01_v4	547091	.	G	C	150	.	DP=26;VDB=2.624972e-01;AF1=1;AC1=2;DP4=0,0,9,17;MQ=60;FQ=-105	GT:PL:GQ	1/1:183,78,0:99
Tb927_01_v4	547192	.	G	A	222	.	DP=35;VDB=1.567455e-01;AF1=1;AC1=2;DP4=0,0,10,25;MQ=60;FQ=-132	GT:PL:GQ	1/1:255,105,0:99
Tb927_01_v4	547415	.	T	A	18.8	.	DP=5;VDB=7.840000e-02;AF1=1;AC1=2;DP4=0,0,2,0;MQ=60;FQ=-33	GT:PL:GQ	1/1:50,6,0:10
Tb927_01_v4	547561	.	G	A	4.77	.	DP=12;VDB=7.520000e-02;RPB=-1.074172e-01;AF1=0.4999;AC1=1;DP4=3,7,1,1;MQ=60;FQ=6.99;PV4=1,0.016,1,0.0058	GT:PL:GQ	0/1:33,0,215:33
Tb927_01_v4	547577	.	A	G	222	.	DP=16;VDB=8.696721e-02;AF1=1;AC1=2;DP4=0,0,6,10;MQ=60;FQ=-75	GT:PL:GQ	1/1:255,48,0:93
Tb927_01_v4	547639	.	T	C	222	.	DP=18;VDB=1.510223e-01;AF1=1;AC1=2;DP4=0,0,5,13;MQ=60;FQ=-81	GT:PL:GQ	1/1:255,54,0:99
Tb927_01_v4	547650	.	G	A	222	.	DP=16;VDB=5.130525e-03;AF1=1;AC1=2;DP4=0,0,5,11;MQ=60;FQ=-75	GT:PL:GQ	1/1:255,48,0:93
Tb927_01_v4	547712	.	A	G	91.5	.	DP=4;VDB=4.052676e-02;AF1=1;AC1=2;DP4=0,0,3,1;MQ=60;FQ=-39	GT:PL:GQ	1/1:124,12,0:21
Tb927_01_v4	547723	.	C	T	94.5	.	DP=4;VDB=6.733668e-02;AF1=1;AC1=2;DP4=0,0,3,1;MQ=60;FQ=-39	GT:PL:GQ	1/1:127,12,0:21
Tb927_01_v4	547741	.	T	.	9.5	.	DP=10;RPB=-9.668049e-01;AF1=0.4988;AC1=1;DP4=1,0,0,1;MQ=60;FQ=-8.16;PV4=1,1,1,1	PL	21
Tb927_01_v4	547869	.	gaagaa	g	214	.	INDEL;IS=17,1.000000;DP=17;VDB=9.188390e-03;AF1=1;AC1=2;DP4=0,0,12,5;MQ=60;FQ=-85.5	GT:PL:GQ	1/1:255,51,0:99
Tb927_01_v4	547870	.	A	.	28.2	.	DP=0;;AC1=2;FQ=-30	PL	0
Tb927_01_v4	547917	.	A	G	4.13	.	DP=10;AF1=1;AC1=2;DP4=0,0,0,1;MQ=60;FQ=-30	GT:PL:GQ	0/1:32,3,0:3
Tb927_01_v4	548170	.	T	A	181	.	DP=28;VDB=1.397948e-01;RPB=-4.934638e-01;AF1=1;AC1=2;DP4=1,1,8,3;MQ=60;FQ=-32;PV4=1,1,1,1	GT:PL:GQ	1/1:212,5,0:9
Tb927_01_v4	548173	.	A	T	222	.	DP=25;VDB=1.669860e-01;AF1=1;AC1=2;DP4=0,0,8,4;MQ=60;FQ=-63	GT:PL:GQ	1/1:255,36,0:69
Tb927_01_v4	548201	.	C	T	208	.	DP=30;VDB=9.583810e-02;RPB=-1.974601e+00;AF1=0.5;AC1=1;DP4=6,8,12,4;MQ=60;FQ=210;PV4=0.13,0.074,1,1	GT:PL:GQ	0/1:238,0,244:99
Tb927_01_v4	548340	.	G	A	108	.	DP=18;VDB=6.552499e-02;AF1=1;AC1=2;DP4=0,0,3,3;MQ=60;FQ=-45	GT:PL:GQ	1/1:141,18,0:33
Tb927_01_v4	548352	.	T	.	14.2	.	DP=12;AF1=1;AC1=2;DP4=0,0,0,1;MQ=60;FQ=-30.1	PL	16
Tb927_01_v4	548354	.	tg	t	125	.	INDEL;IS=3,0.214286;DP=14;VDB=2.218905e-02;AF1=1;AC1=2;DP4=0,0,2,4;MQ=60;FQ=-52.5	GT:PL:GQ	1/1:165,18,0:33
Tb927_01_v4	548355	.	G	.	28	.	DP=11;RPB=8.170978e-01;AF1=0.2696;AC1=1;DP4=6,0,0,1;MQ=60;FQ=-25;PV4=0.14,0.019,1,0.21	PL	2
Tb927_01_v4	548388	.	A	G	222	.	DP=21;VDB=1.957729e-01;AF1=1;AC1=2;DP4=0,0,12,8;MQ=60;FQ=-87	GT:PL:GQ	1/1:255,60,0:99
Tb927_01_v4	548453	.	A	G	138	.	DP=20;VDB=8.413786e-02;RPB=3.471825e-01;AF1=0.5;AC1=1;DP4=4,8,3,5;MQ=60;FQ=141;PV4=1,1,1,1	GT:PL:GQ	0/1:168,0,227:99
Tb927_01_v4	548723	.	C	A	207	.	DP=12;VDB=1.208053e-01;AF1=1;AC1=2;DP4=0,0,3,9;MQ=60;FQ=-63	GT:PL:GQ	1/1:240,36,0:69
Tb927_01_v4	548824	.	G	A	17.8	.	DP=2;VDB=5.960000e-02;AF1=1;AC1=2;DP4=0,0,2,0;MQ=60;FQ=-33	GT:PL:GQ	1/1:49,6,0:10
Tb927_01_v4	548903	.	C	T	222	.	DP=15;VDB=9.978015e-02;AF1=1;AC1=2;DP4=0,0,6,8;MQ=60;FQ=-69	GT:PL:GQ	1/1:255,42,0:81
Tb927_01_v4	549098	.	G	A	221	.	DP=15;VDB=1.190798e-01;AF1=1;AC1=2;DP4=0,0,3,11;MQ=60;FQ=-69	GT:PL:GQ	1/1:254,42,0:81
Tb927_01_v4	549189	.	G	A	222	.	DP=22;VDB=4.705312e-02;AF1=1;AC1=2;DP4=0,0,6,16;MQ=60;FQ=-93	GT:PL:GQ	1/1:255,66,0:99
Tb927_01_v4	549287	.	T	A	95.5	.	DP=4;VDB=4.831234e-02;AF1=1;AC1=2;DP4=0,0,2,2;MQ=60;FQ=-39	GT:PL:GQ	1/1:128,12,0:21
Tb927_01_v4	549296	.	A	T	88.5	.	DP=4;VDB=5.619835e-02;AF1=1;AC1=2;DP4=0,0,2,2;MQ=60;FQ=-39	GT:PL:GQ	1/1:121,12,0:21
Tb927_01_v4	549360	.	A	.	7.78	.	DP=1;AF1=1;AC1=2;DP4=0,0,1,0;MQ=60;FQ=-30	PL	23
Tb927_01_v4	549365	.	G	.	7.78	.	DP=3;AF1=1;AC1=2;DP4=0,0,1,0;MQ=60;FQ=-30	PL	23
Tb927_01_v4	549367	.	G	.	7.78	.	DP=3;AF1=1;AC1=2;DP4=0,0,1,0;MQ=60;FQ=-30	PL	23
Tb927_01_v4	549404	.	T	C	149	.	DP=8;VDB=1.164031e-01;AF1=1;AC1=2;DP4=0,0,7,1;MQ=60;FQ=-51	GT:PL:GQ	1/1:182,24,0:45
Tb927_01_v4	549418	.	T	C	42	.	DP=10;VDB=4.493050e-02;RPB=3.960091e-01;AF1=0.5;AC1=1;DP4=5,1,2,1;MQ=60;FQ=45;PV4=1,1,1,1	GT:PL:GQ	0/1:72,0,116:75
Tb927_01_v4	549445	.	A	G	204	.	DP=10;VDB=1.127940e-01;AF1=1;AC1=2;DP4=0,0,7,3;MQ=59;FQ=-57	GT:PL:GQ	1/1:237,30,0:57
Tb927_01_v4	549516	.	A	G	150	.	DP=7;VDB=1.086836e-01;AF1=1;AC1=2;DP4=0,0,5,2;MQ=60;FQ=-48	GT:PL:GQ	1/1:183,21,0:39
Tb927_01_v4	549524	.	C	A	59	.	DP=11;VDB=4.936864e-02;AF1=1;AC1=2;DP4=0,0,3,0;MQ=59;FQ=-36	GT:PL:GQ	1/1:91,9,0:16
Tb927_01_v4	549529	.	tct	t	186	.	INDEL;IS=7,0.583333;DP=12;VDB=1.216260e-01;AF1=0.6672;AC1=1;DP4=1,0,4,4;MQ=60;FQ=-31.5;PV4=1,1,1,1	GT:PL:GQ	0/1:223,0,3:6
Tb927_01_v4	549530	.	C	A	49	.	DP=5;VDB=6.661946e-02;RPB=8.435450e-01;AF1=0.502;AC1=1;DP4=1,0,3,0;MQ=59;FQ=-6.96;PV4=1,1,0.33,1	GT:PL:GQ	0/1:79,0,21:24
Tb927_01_v4	549644	.	G	A	139	.	DP=24;VDB=1.351476e-01;RPB=8.783101e-02;AF1=0.5;AC1=1;DP4=7,7,8,2;MQ=60;FQ=142;PV4=0.21,0.11,1,0.033	GT:PL:GQ	0/1:169,0,254:99
Tb927_01_v4	549796	.	T	A	222	.	DP=17;VDB=2.184091e-02;AF1=1;AC1=2;DP4=0,0,12,5;MQ=60;FQ=-78	GT:PL:GQ	1/1:255,51,0:99
Tb927_01_v4	549868	.	G	A	192	.	DP=20;VDB=1.080942e-01;RPB=-3.798686e-01;AF1=0.5;AC1=1;DP4=4,5,5,6;MQ=60;FQ=166;PV4=1,0.3,1,1	GT:PL:GQ	0/1:222,0,193:99
Tb927_01_v4	549926	.	tattt	t	159	.	INDEL;IS=8,0.666667;DP=12;VDB=4.654127e-02;AF1=1;AC1=2;DP4=0,0,1,6;MQ=60;FQ=-55.5	GT:PL:GQ	1/1:199,21,0:39
Tb927_01_v4	549927	.	A	G	33.8	.	DP=4;VDB=5.920000e-02;AF1=1;AC1=2;DP4=0,0,0,2;MQ=60;FQ=-33	GT:PL:GQ	1/1:65,6,0:10
Tb927_01_v4	550200	.	A	G	222	.	DP=30;VDB=2.751327e-01;AF1=1;AC1=2;DP4=0,0,18,11;MQ=60;FQ=-114	GT:PL:GQ	1/1:255,87,0:99
Tb927_01_v4	550205	.	A	G	222	.	DP=31;VDB=1.730938e-01;AF1=1;AC1=2;DP4=0,0,18,12;MQ=60;FQ=-117	GT:PL:GQ	1/1:255,90,0:99
Tb927_01_v4	550296	.	G	A	25	.	DP=15;VDB=5.365061e-02;AF1=1;AC1=2;DP4=0,0,2,1;MQ=60;FQ=-36	GT:PL:GQ	1/1:57,9,0:15
Tb927_01_v4	550363	.	A	G	222	.	DP=37;VDB=2.659194e-01;AF1=1;AC1=2;DP4=0,0,27,10;MQ=60;FQ=-138	GT:PL:GQ	1/1:255,111,0:99
Tb927_01_v4	550380	.	C	T	222	.	DP=27;VDB=2.590289e-01;AF1=1;AC1=2;DP4=0,0,19,8;MQ=60;FQ=-108	GT:PL:GQ	1/1:255,81,0:99
Tb927_01_v4	550506	.	C	A	202	.	DP=21;VDB=1.491668e-01;RPB=1.776673e-01;AF1=0.5;AC1=1;DP4=4,5,4,8;MQ=60;FQ=161;PV4=0.67,1,1,1	GT:PL:GQ	0/1:232,0,188:99
Tb927_01_v4	550546	.	G	A	222	.	DP=22;VDB=1.706352e-01;AF1=1;AC1=2;DP4=0,0,6,16;MQ=60;FQ=-93	GT:PL:GQ	1/1:255,66,0:99
Tb927_01_v4	550833	.	gtttttt	gttttt	118	.	INDEL;IS=16,0.500000;DP=32;VDB=9.272796e-02;AF1=1;AC1=2;DP4=0,0,6,20;MQ=60;FQ=-113	GT:PL:GQ	1/1:159,78,0:99
Tb927_01_v4	550834	.	T	G	27.8	.	DP=16;VDB=4.800000e-02;AF1=1;AC1=2;DP4=0,0,1,1;MQ=60;FQ=-33	GT:PL:GQ	1/1:59,6,0:10
Tb927_01_v4	551001	.	C	T	222	.	DP=21;VDB=1.926622e-01;AF1=1;AC1=2;DP4=0,0,15,6;MQ=60;FQ=-90	GT:PL:GQ	1/1:255,63,0:99
Tb927_01_v4	551014	.	A	G	222	.	DP=24;VDB=2.052523e-01;AF1=1;AC1=2;DP4=0,0,17,7;MQ=60;FQ=-99	GT:PL:GQ	1/1:255,72,0:99
Tb927_01_v4	551025	.	A	G	222	.	DP=25;VDB=2.275357e-01;AF1=1;AC1=2;DP4=0,0,20,5;MQ=60;FQ=-102	GT:PL:GQ	1/1:255,75,0:99
Tb927_01_v4	551336	.	C	T	222	.	DP=27;VDB=1.587673e-01;AF1=1;AC1=2;DP4=0,0,9,18;MQ=60;FQ=-108	GT:PL:GQ	1/1:255,81,0:99
Tb927_01_v4	551348	.	T	A	222	.	DP=20;VDB=1.200835e-01;AF1=1;AC1=2;DP4=0,0,4,16;MQ=60;FQ=-87	GT:PL:GQ	1/1:255,60,0:99
Tb927_01_v4	551631	.	T	C	222	.	DP=41;VDB=1.696080e-01;AF1=1;AC1=2;DP4=0,0,24,17;MQ=60;FQ=-150	GT:PL:GQ	1/1:255,123,0:99
Tb927_01_v4	551730	.	T	.	11.3	.	DP=3;AF1=1;AC1=2;DP4=0,0,0,1;MQ=60;FQ=-30	PL	19
Tb927_01_v4	551734	.	T	.	13.2	.	DP=2;AF1=1;AC1=2;DP4=0,0,0,1;MQ=60;FQ=-30.1	PL	17
Tb927_01_v4	551760	.	tcc	.	3.84	.	INDEL;IS=2,0.400000;DP=5;VDB=4.308876e-02;AF1=0.4999;AC1=1;DP4=1,1,1,1;MQ=60;FQ=3.66;PV4=1,0.026,1,0.42	PL	36
Tb927_01_v4	551761	.	cc	.	21.6	.	INDEL;IS=1,0.200000;DP=3;VDB=3.576709e-02;AF1=0.4936;AC1=1;DP4=1,1,0,1;MQ=60;FQ=-18.6;PV4=1,0.11,1,1	PL	16
Tb927_01_v4	551762	.	C	T	38.8	.	DP=4;VDB=7.360000e-02;AF1=1;AC1=2;DP4=0,0,1,1;MQ=60;FQ=-33	GT:PL:GQ	1/1:70,6,0:10
Tb927_01_v4	551810	.	T	C	224	.	DP=27;VDB=1.657518e-01;RPB=-2.545637e+00;AF1=0.5;AC1=1;DP4=7,4,8,6;MQ=60;FQ=178;PV4=1,1,1,0.092	GT:PL:GQ	0/1:254,0,205:99
Tb927_01_v4	551812	.	C	T	225	.	DP=28;VDB=1.664028e-01;RPB=-2.047307e+00;AF1=0.5;AC1=1;DP4=5,4,8,6;MQ=60;FQ=157;PV4=1,0.44,1,0.21	GT:PL:GQ	0/1:255,0,184:99
Tb927_01_v4	551958	.	A	T	222	.	DP=14;VDB=1.664028e-01;AF1=1;AC1=2;DP4=0,0,4,10;MQ=60;FQ=-69	GT:PL:GQ	1/1:255,42,0:81
Tb927_01_v4	551983	.	A	.	26	.	DP=9;RPB=-8.170978e-01;AF1=0.3757;AC1=1;DP4=2,4,1,0;MQ=60;FQ=-23;PV4=0.43,0.00017,1,0.36	PL	4
Tb927_01_v4	551986	.	G	.	17.1	.	DP=6;RPB=-8.435450e-01;AF1=0.4871;AC1=1;DP4=2,1,1,0;MQ=60;FQ=-14.2;PV4=1,0.0017,1,0.24	PL	13
Tb927_01_v4	551988	.	A	.	17.1	.	DP=6;RPB=-8.435450e-01;AF1=0.4871;AC1=1;DP4=2,1,1,0;MQ=60;FQ=-14.2;PV4=1,0.025,1,0.36	PL	13
Tb927_01_v4	551989	.	C	.	17.1	.	DP=6;RPB=-8.435450e-01;AF1=0.4871;AC1=1;DP4=2,1,1,0;MQ=60;FQ=-14.2;PV4=1,0.0017,1,0.43	PL	13
Tb927_01_v4	552149	.	C	A	206	.	DP=11;VDB=6.738906e-03;AF1=1;AC1=2;DP4=0,0,6,5;MQ=60;FQ=-60	GT:PL:GQ	1/1:239,33,0:63
Tb927_01_v4	552194	.	T	G	222	.	DP=25;VDB=2.549754e-01;AF1=1;AC1=2;DP4=0,0,13,12;MQ=60;FQ=-102	GT:PL:GQ	1/1:255,75,0:99
Tb927_01_v4	552231	.	T	C	222	.	DP=39;VDB=2.550807e-01;AF1=1;AC1=2;DP4=0,0,21,18;MQ=60;FQ=-144	GT:PL:GQ	1/1:255,117,0:99
Tb927_01_v4	552354	.	T	C	171	.	DP=30;VDB=5.525756e-02;RPB=-3.873282e-01;AF1=0.5;AC1=1;DP4=9,10,7,4;MQ=60;FQ=174;PV4=0.47,1,1,0.36	GT:PL:GQ	0/1:201,0,255:99
Tb927_01_v4	552448	.	G	A	222	.	DP=45;VDB=1.541339e-01;AF1=1;AC1=2;DP4=0,0,33,12;MQ=60;FQ=-162	GT:PL:GQ	1/1:255,135,0:99
Tb927_01_v4	552540	.	A	G	225	.	DP=39;VDB=1.770295e-01;RPB=-8.569760e-01;AF1=0.5;AC1=1;DP4=14,6,12,7;MQ=60;FQ=225;PV4=0.74,0.038,1,1	GT:PL:GQ	0/1:255,0,255:99
Tb927_01_v4	552545	.	T	C	222	.	DP=42;VDB=3.345773e-01;AF1=1;AC1=2;DP4=0,0,26,16;MQ=60;FQ=-153	GT:PL:GQ	1/1:255,126,0:99
Tb927_01_v4	552643	.	G	A	222	.	DP=35;VDB=1.263265e-01;AF1=1;AC1=2;DP4=0,0,19,15;MQ=60;FQ=-129	GT:PL:GQ	1/1:255,102,0:99
Tb927_01_v4	552678	.	G	A	222	.	DP=33;VDB=2.689482e-01;AF1=1;AC1=2;DP4=0,0,12,21;MQ=60;FQ=-126	GT:PL:GQ	1/1:255,99,0:99
Tb927_01_v4	553004	.	G	A	192	.	DP=47;VDB=3.675634e-02;RPB=8.524044e-01;AF1=0.5;AC1=1;DP4=14,16,6,11;MQ=60;FQ=195;PV4=0.55,0.11,1,1	GT:PL:GQ	0/1:222,0,255:99
Tb927_01_v4	553016	.	G	.	15.1	.	DP=41;AF1=1;AC1=2;DP4=0,0,1,0;MQ=60;FQ=-30.1	PL	15
Tb927_01_v4	553016	.	gaaaaaaa	gAAaaaaaaa	214	.	INDEL;IS=26,0.634146;DP=41;VDB=1.850915e-01;AF1=1;AC1=2;DP4=0,0,15,18;MQ=60;FQ=-134	GT:PL:GQ	1/1:255,99,0:99
Tb927_01_v4	553041	.	T	C	222	.	DP=25;VDB=1.324920e-01;AF1=1;AC1=2;DP4=0,0,8,17;MQ=60;FQ=-102	GT:PL:GQ	1/1:255,75,0:99
Tb927_01_v4	553088	.	C	T	173	.	DP=12;VDB=1.227064e-01;AF1=1;AC1=2;DP4=0,0,2,6;MQ=60;FQ=-51	GT:PL:GQ	1/1:206,24,0:45
Tb927_01_v4	553114	.	G	C	131	.	DP=9;VDB=5.681295e-02;AF1=1;AC1=2;DP4=0,0,0,9;MQ=60;FQ=-54	GT:PL:GQ	1/1:164,27,0:51
Tb927_01_v4	553414	.	C	T	222	.	DP=32;VDB=2.921071e-01;AF1=1;AC1=2;DP4=0,0,16,16;MQ=60;FQ=-123	GT:PL:GQ	1/1:255,96,0:99
Tb927_01_v4	553453	.	C	T	222	.	DP=32;VDB=1.111859e-01;AF1=1;AC1=2;DP4=0,0,18,13;MQ=60;FQ=-120	GT:PL:GQ	1/1:255,93,0:99
Tb927_01_v4	553454	.	G	A	222	.	DP=32;VDB=1.030659e-01;AF1=1;AC1=2;DP4=0,0,18,13;MQ=60;FQ=-120	GT:PL:GQ	1/1:255,93,0:99
Tb927_01_v4	553778	.	C	T	222	.	DP=54;VDB=1.868623e-01;AF1=1;AC1=2;DP4=0,0,30,23;MQ=60;FQ=-187	GT:PL:GQ	1/1:255,160,0:99
Tb927_01_v4	553869	.	A	G	222	.	DP=53;VDB=3.614354e-01;AF1=1;AC1=2;DP4=0,0,25,28;MQ=60;FQ=-187	GT:PL:GQ	1/1:255,160,0:99
Tb927_01_v4	553942	.	G	A	222	.	DP=46;VDB=2.497199e-01;AF1=1;AC1=2;DP4=0,0,31,12;MQ=60;FQ=-156	GT:PL:GQ	1/1:255,129,0:99
Tb927_01_v4	554060	.	G	A	222	.	DP=32;VDB=2.426326e-01;AF1=1;AC1=2;DP4=0,0,14,18;MQ=60;FQ=-123	GT:PL:GQ	1/1:255,96,0:99
Tb927_01_v4	554371	.	ctt	.	159	.	INDEL;IS=1,0.018868;DP=53;VDB=3.646318e-01;AF1=0;AC1=0;DP4=22,28,0,1;MQ=60;FQ=-156;PV4=1,0.11,1,0.49	PL	0
Tb927_01_v4	554372	.	T	C	225	.	DP=54;VDB=1.711792e-01;RPB=-1.567339e+00;AF1=0.5;AC1=1;DP4=16,18,8,12;MQ=60;FQ=225;PV4=0.78,1,1,1	GT:PL:GQ	0/1:255,0,255:99
Tb927_01_v4	554471	.	C	T	222	.	DP=44;VDB=3.422554e-01;AF1=1;AC1=2;DP4=0,0,26,18;MQ=60;FQ=-159	GT:PL:GQ	1/1:255,132,0:99
Tb927_01_v4	554783	.	G	A	222	.	DP=30;VDB=1.687775e-01;AF1=1;AC1=2;DP4=0,0,11,19;MQ=60;FQ=-117	GT:PL:GQ	1/1:255,90,0:99
Tb927_01_v4	554846	.	G	A	222	.	DP=45;VDB=3.612588e-02;AF1=1;AC1=2;DP4=0,0,24,21;MQ=60;FQ=-162	GT:PL:GQ	1/1:255,135,0:99
Tb927_01_v4	554869	.	T	C	222	.	DP=43;VDB=3.305030e-01;AF1=1;AC1=2;DP4=0,0,21,21;MQ=60;FQ=-153	GT:PL:GQ	1/1:255,126,0:99
Tb927_01_v4	555092	.	G	A	222	.	DP=45;VDB=2.274942e-01;AF1=1;AC1=2;DP4=0,0,22,23;MQ=60;FQ=-162	GT:PL:GQ	1/1:255,135,0:99
Tb927_01_v4	555696	.	A	G	222	.	DP=51;VDB=3.190826e-01;AF1=1;AC1=2;DP4=0,0,23,28;MQ=60;FQ=-181	GT:PL:GQ	1/1:255,154,0:99
Tb927_01_v4	555699	.	G	A	222	.	DP=51;VDB=3.533726e-01;AF1=1;AC1=2;DP4=0,0,22,28;MQ=60;FQ=-178	GT:PL:GQ	1/1:255,151,0:99
Tb927_01_v4	555704	.	G	C	225	.	DP=53;VDB=1.757641e-01;RPB=-3.126995e-01;AF1=0.5;AC1=1;DP4=10,19,13,11;MQ=60;FQ=225;PV4=0.17,0.049,1,0.01	GT:PL:GQ	0/1:255,0,255:99
Tb927_01_v4	555788	.	C	T	222	.	DP=47;VDB=3.223614e-02;AF1=1;AC1=2;DP4=0,0,20,27;MQ=60;FQ=-168	GT:PL:GQ	1/1:255,141,0:99
Tb927_01_v4	555846	.	G	A	222	.	DP=44;VDB=2.789528e-01;AF1=1;AC1=2;DP4=0,0,26,18;MQ=60;FQ=-159	GT:PL:GQ	1/1:255,132,0:99
Tb927_01_v4	555879	.	A	G	222	.	DP=53;VDB=2.188124e-01;AF1=1;AC1=2;DP4=0,0,28,25;MQ=60;FQ=-187	GT:PL:GQ	1/1:255,160,0:99
Tb927_01_v4	555953	.	C	T	222	.	DP=56;VDB=3.847687e-01;AF1=1;AC1=2;DP4=0,0,19,36;MQ=60;FQ=-193	GT:PL:GQ	1/1:255,166,0:99
Tb927_01_v4	556110	.	G	T	222	.	DP=36;VDB=1.650722e-01;AF1=1;AC1=2;DP4=0,0,15,21;MQ=60;FQ=-135	GT:PL:GQ	1/1:255,108,0:99
Tb927_01_v4	556399	.	G	A	222	.	DP=40;VDB=4.949766e-02;AF1=1;AC1=2;DP4=0,0,16,24;MQ=60;FQ=-147	GT:PL:GQ	1/1:255,120,0:99
Tb927_01_v4	556532	.	C	T	222	.	DP=43;VDB=2.263062e-01;AF1=1;AC1=2;DP4=0,0,19,23;MQ=60;FQ=-153	GT:PL:GQ	1/1:255,126,0:99
Tb927_01_v4	556553	.	G	A	222	.	DP=43;VDB=3.124182e-01;AF1=1;AC1=2;DP4=0,0,16,26;MQ=60;FQ=-153	GT:PL:GQ	1/1:255,126,0:99
Tb927_01_v4	556603	.	T	C	222	.	DP=48;VDB=2.980885e-01;AF1=1;AC1=2;DP4=0,0,21,26;MQ=60;FQ=-168	GT:PL:GQ	1/1:255,141,0:99
Tb927_01_v4	556769	.	T	A	222	.	DP=36;VDB=3.100150e-01;AF1=1;AC1=2;DP4=0,0,20,16;MQ=60;FQ=-135	GT:PL:GQ	1/1:255,108,0:99
Tb927_01_v4	556913	.	C	G	222	.	DP=47;VDB=1.274526e-01;AF1=1;AC1=2;DP4=0,0,23,24;MQ=60;FQ=-168	GT:PL:GQ	1/1:255,141,0:99
Tb927_01_v4	556966	.	C	G	222	.	DP=59;VDB=3.865723e-01;AF1=1;AC1=2;DP4=0,0,27,31;MQ=60;FQ=-202	GT:PL:GQ	1/1:255,175,0:99
Tb927_01_v4	557053	.	A	G	222	.	DP=39;VDB=2.798040e-01;AF1=1;AC1=2;DP4=0,0,19,20;MQ=60;FQ=-144	GT:PL:GQ	1/1:255,117,0:99
Tb927_01_v4	557059	.	T	A	222	.	DP=37;VDB=3.078821e-01;AF1=1;AC1=2;DP4=0,0,16,20;MQ=60;FQ=-135	GT:PL:GQ	1/1:255,108,0:99
Tb927_01_v4	557089	.	T	A	222	.	DP=39;VDB=2.897333e-01;AF1=1;AC1=2;DP4=0,0,21,18;MQ=60;FQ=-144	GT:PL:GQ	1/1:255,117,0:99
Tb927_01_v4	557347	.	C	T	222	.	DP=45;VDB=2.974924e-01;AF1=1;AC1=2;DP4=0,0,17,28;MQ=60;FQ=-162	GT:PL:GQ	1/1:255,135,0:99
Tb927_01_v4	557411	.	A	G	222	.	DP=34;VDB=2.649979e-01;AF1=1;AC1=2;DP4=0,0,14,20;MQ=60;FQ=-129	GT:PL:GQ	1/1:255,102,0:99
Tb927_01_v4	557469	.	C	G	222	.	DP=41;VDB=3.101921e-01;AF1=1;AC1=2;DP4=0,0,20,20;MQ=60;FQ=-147	GT:PL:GQ	1/1:255,120,0:99
Tb927_01_v4	557471	.	C	T	222	.	DP=42;VDB=3.281306e-01;AF1=1;AC1=2;DP4=0,0,21,21;MQ=60;FQ=-153	GT:PL:GQ	1/1:255,126,0:99
Tb927_01_v4	557566	.	T	C	222	.	DP=40;VDB=2.130198e-01;AF1=1;AC1=2;DP4=0,0,23,16;MQ=60;FQ=-144	GT:PL:GQ	1/1:255,117,0:99
Tb927_01_v4	557656	.	T	C	222	.	DP=37;VDB=2.493605e-01;AF1=1;AC1=2;DP4=0,0,23,13;MQ=60;FQ=-135	GT:PL:GQ	1/1:255,108,0:99
Tb927_01_v4	557735	.	T	G	11.3	.	DP=52;VDB=7.710351e-02;RPB=1.513655e+00;AF1=0.5;AC1=1;DP4=2,26,11,0;MQ=60;FQ=14.2;PV4=4.7e-08,4.3e-09,1,1	GT:PL:GQ	0/1:41,0,201:43
Tb927_01_v4	557849	.	C	T	222	.	DP=40;VDB=2.369333e-01;AF1=1;AC1=2;DP4=0,0,14,22;MQ=60;FQ=-135	GT:PL:GQ	1/1:255,108,0:99
Tb927_01_v4	557930	.	C	T	222	.	DP=37;VDB=2.966448e-01;AF1=1;AC1=2;DP4=0,0,15,18;MQ=60;FQ=-126	GT:PL:GQ	1/1:255,99,0:99
Tb927_01_v4	557932	.	C	G	222	.	DP=37;VDB=3.030183e-01;AF1=1;AC1=2;DP4=0,0,18,18;MQ=60;FQ=-135	GT:PL:GQ	1/1:255,108,0:99
Tb927_01_v4	558025	.	C	G	222	.	DP=44;VDB=2.593280e-01;AF1=1;AC1=2;DP4=0,0,18,26;MQ=60;FQ=-159	GT:PL:GQ	1/1:255,132,0:99
Tb927_01_v4	558101	.	T	C	222	.	DP=52;VDB=3.748231e-01;AF1=1;AC1=2;DP4=0,0,23,29;MQ=60;FQ=-184	GT:PL:GQ	1/1:255,157,0:99
Tb927_01_v4	558128	.	G	A	222	.	DP=50;VDB=3.509940e-01;AF1=1;AC1=2;DP4=0,0,29,20;MQ=60;FQ=-175	GT:PL:GQ	1/1:255,148,0:99
Tb927_01_v4	558233	.	T	C	222	.	DP=38;VDB=9.884513e-02;AF1=1;AC1=2;DP4=0,0,16,19;MQ=60;FQ=-132	GT:PL:GQ	1/1:255,105,0:99
Tb927_01_v4	558593	.	T	C	222	.	DP=37;VDB=2.272670e-01;AF1=1;AC1=2;DP4=0,0,13,22;MQ=60;FQ=-132	GT:PL:GQ	1/1:255,105,0:99
Tb927_01_v4	558935	.	A	G	222	.	DP=44;VDB=1.683491e-01;AF1=1;AC1=2;DP4=0,0,25,19;MQ=60;FQ=-159	GT:PL:GQ	1/1:255,132,0:99
Tb927_01_v4	558951	.	C	A	222	.	DP=48;VDB=3.261505e-01;AF1=1;AC1=2;DP4=0,0,26,22;MQ=60;FQ=-171	GT:PL:GQ	1/1:255,144,0:99
Tb927_01_v4	558963	.	G	T	222	.	DP=45;VDB=2.899767e-01;AF1=1;AC1=2;DP4=0,0,23,22;MQ=60;FQ=-162	GT:PL:GQ	1/1:255,135,0:99
Tb927_01_v4	559053	.	T	A	225	.	DP=40;VDB=2.097930e-01;RPB=-2.462367e-01;AF1=0.5;AC1=1;DP4=9,8,16,7;MQ=60;FQ=225;PV4=0.34,0.32,1,0.4	GT:PL:GQ	0/1:255,0,255:99
Tb927_01_v4	559072	.	G	A	222	.	DP=44;VDB=1.382658e-03;AF1=1;AC1=2;DP4=0,0,24,19;MQ=60;FQ=-156	GT:PL:GQ	1/1:255,129,0:99
Tb927_01_v4	559075	.	C	A	222	.	DP=44;VDB=6.566045e-04;AF1=1;AC1=2;DP4=0,0,24,20;MQ=60;FQ=-159	GT:PL:GQ	1/1:255,132,0:99
Tb927_01_v4	559116	.	C	T	222	.	DP=30;VDB=3.941444e-02;AF1=1;AC1=2;DP4=0,0,12,18;MQ=60;FQ=-117	GT:PL:GQ	1/1:255,90,0:99
Tb927_01_v4	559355	.	G	A	222	.	DP=47;VDB=1.831236e-01;AF1=1;AC1=2;DP4=0,0,25,22;MQ=60;FQ=-168	GT:PL:GQ	1/1:255,141,0:99
Tb927_01_v4	559458	.	T	C	222	.	DP=53;VDB=1.601645e-01;AF1=1;AC1=2;DP4=0,0,29,21;MQ=60;FQ=-178	GT:PL:GQ	1/1:255,151,0:99
Tb927_01_v4	559475	.	G	A	222	.	DP=49;VDB=3.417712e-01;AF1=1;AC1=2;DP4=0,0,28,21;MQ=60;FQ=-175	GT:PL:GQ	1/1:255,148,0:99
Tb927_01_v4	559493	.	C	T	222	.	DP=45;VDB=1.421260e-01;AF1=1;AC1=2;DP4=0,0,22,23;MQ=60;FQ=-162	GT:PL:GQ	1/1:255,135,0:99
Tb927_01_v4	559518	.	T	C	225	.	DP=44;VDB=1.744894e-01;RPB=-8.928827e-01;AF1=0.5;AC1=1;DP4=9,12,11,12;MQ=60;FQ=225;PV4=0.77,1,1,1	GT:PL:GQ	0/1:255,0,255:99
Tb927_01_v4	559563	.	tc	t	214	.	INDEL;IS=59,1.000000;DP=59;VDB=1.864431e-01;AF1=1;AC1=2;DP4=0,0,16,17;MQ=60;FQ=-134	GT:PL:GQ	1/1:255,99,0:99
Tb927_01_v4	559564	.	C	.	28.2	.	DP=0;;AC1=2;FQ=-30	PL	0
Tb927_01_v4	559663	.	G	A	222	.	DP=40;VDB=2.302536e-01;AF1=1;AC1=2;DP4=0,0,18,21;MQ=60;FQ=-144	GT:PL:GQ	1/1:255,117,0:99
Tb927_01_v4	559747	.	T	A	222	.	DP=53;VDB=2.960242e-01;AF1=1;AC1=2;DP4=0,0,22,29;MQ=60;FQ=-181	GT:PL:GQ	1/1:255,154,0:99
Tb927_01_v4	559893	.	C	T	222	.	DP=64;VDB=3.430331e-01;AF1=1;AC1=2;DP4=0,0,22,42;MQ=60;FQ=-220	GT:PL:GQ	1/1:255,193,0:99
Tb927_01_v4	559908	.	A	G	222	.	DP=66;VDB=1.608545e-01;AF1=1;AC1=2;DP4=0,0,20,44;MQ=60;FQ=-220	GT:PL:GQ	1/1:255,193,0:99
Tb927_01_v4	559947	.	C	.	28.2	.	DP=54;;AC1=2;FQ=-30	PL	0
Tb927_01_v4	559947	.	c	cT	214	.	INDEL;IS=52,0.962963;DP=54;VDB=8.203946e-02;AF1=1;AC1=2;DP4=0,0,17,35;MQ=60;FQ=-192	GT:PL:GQ	1/1:255,157,0:99
Tb927_01_v4	560013	.	A	T	222	.	DP=37;VDB=2.911138e-01;AF1=1;AC1=2;DP4=0,0,25,12;MQ=60;FQ=-138	GT:PL:GQ	1/1:255,111,0:99
Tb927_01_v4	560065	.	C	A	222	.	DP=35;VDB=1.716218e-01;AF1=1;AC1=2;DP4=0,0,13,10;MQ=60;FQ=-96	GT:PL:GQ	1/1:255,69,0:99
Tb927_01_v4	560065	.	c	cAA	217	.	INDEL;IS=12,0.342857;DP=35;VDB=1.451902e-01;AF1=0.5;AC1=1;DP4=12,9,9,3;MQ=60;FQ=160;PV4=0.46,1,1,0.21	GT:PL:GQ	0/1:255,0,195:99
Tb927_01_v4	560133	.	G	A	222	.	DP=34;VDB=2.307927e-01;AF1=1;AC1=2;DP4=0,0,15,17;MQ=60;FQ=-123	GT:PL:GQ	1/1:255,96,0:99
Tb927_01_v4	560173	.	C	T	222	.	DP=43;VDB=3.146415e-01;AF1=1;AC1=2;DP4=0,0,17,25;MQ=60;FQ=-153	GT:PL:GQ	1/1:255,126,0:99
Tb927_01_v4	560180	.	C	T	222	.	DP=40;VDB=3.136001e-01;AF1=1;AC1=2;DP4=0,0,16,24;MQ=60;FQ=-147	GT:PL:GQ	1/1:255,120,0:99
Tb927_01_v4	560214	.	A	G	222	.	DP=50;VDB=1.938252e-01;AF1=1;AC1=2;DP4=0,0,18,32;MQ=60;FQ=-178	GT:PL:GQ	1/1:255,151,0:99
Tb927_01_v4	560246	.	A	G	222	.	DP=38;VDB=2.198831e-01;AF1=1;AC1=2;DP4=0,0,15,23;MQ=60;FQ=-141	GT:PL:GQ	1/1:255,114,0:99
Tb927_01_v4	560380	.	G	A	222	.	DP=28;VDB=3.952715e-02;AF1=1;AC1=2;DP4=0,0,17,11;MQ=60;FQ=-111	GT:PL:GQ	1/1:255,84,0:99
Tb927_01_v4	560445	.	A	T	222	.	DP=45;VDB=1.132547e-01;AF1=1;AC1=2;DP4=0,0,23,18;MQ=59;FQ=-150	GT:PL:GQ	1/1:255,123,0:99
Tb927_01_v4	560503	.	C	T	222	.	DP=47;VDB=1.658004e-01;AF1=1;AC1=2;DP4=0,0,29,18;MQ=60;FQ=-168	GT:PL:GQ	1/1:255,141,0:99
Tb927_01_v4	560621	.	A	G	222	.	DP=35;VDB=7.550667e-02;AF1=1;AC1=2;DP4=0,0,15,20;MQ=60;FQ=-132	GT:PL:GQ	1/1:255,105,0:99
Tb927_01_v4	560950	.	A	G	222	.	DP=22;VDB=1.989104e-01;AF1=1;AC1=2;DP4=0,0,7,15;MQ=60;FQ=-93	GT:PL:GQ	1/1:255,66,0:99
Tb927_01_v4	561211	.	A	.	6.18	.	DP=2;AF1=1;AC1=2;DP4=0,0,0,1;MQ=60;FQ=-30	PL	25
Tb927_01_v4	561215	.	A	T	3.02	.	DP=1;AF1=1;AC1=2;DP4=0,0,0,1;MQ=60;FQ=-30	GT:PL:GQ	0/1:30,3,0:4
Tb927_01_v4	561248	.	A	G	204	.	DP=13;VDB=9.199876e-03;AF1=1;AC1=2;DP4=0,0,11,2;MQ=60;FQ=-66	GT:PL:GQ	1/1:237,39,0:75
Tb927_01_v4	561256	.	C	G	222	.	DP=18;VDB=1.598554e-02;AF1=1;AC1=2;DP4=0,0,14,4;MQ=60;FQ=-81	GT:PL:GQ	1/1:255,54,0:99
Tb927_01_v4	561262	.	G	T	222	.	DP=20;VDB=3.691861e-02;AF1=1;AC1=2;DP4=0,0,16,4;MQ=60;FQ=-87	GT:PL:GQ	1/1:255,60,0:99
Tb927_01_v4	561277	.	G	A	222	.	DP=26;VDB=2.625132e-01;AF1=1;AC1=2;DP4=0,0,21,5;MQ=60;FQ=-105	GT:PL:GQ	1/1:255,78,0:99
Tb927_01_v4	561427	.	G	A	222	.	DP=21;VDB=1.834707e-01;AF1=1;AC1=2;DP4=0,0,17,4;MQ=60;FQ=-90	GT:PL:GQ	1/1:255,63,0:99
Tb927_01_v4	561511	.	C	A	222	.	DP=16;VDB=1.288670e-01;AF1=1;AC1=2;DP4=0,0,9,7;MQ=60;FQ=-75	GT:PL:GQ	1/1:255,48,0:93
Tb927_01_v4	561515	.	A	G	222	.	DP=14;VDB=4.223041e-02;AF1=1;AC1=2;DP4=0,0,9,5;MQ=60;FQ=-69	GT:PL:GQ	1/1:255,42,0:81
Tb927_01_v4	561554	.	C	G	6.2	.	DP=2;AF1=1;AC1=2;DP4=0,0,1,0;MQ=60;FQ=-30	GT:PL:GQ	1/1:35,3,0:4
Tb927_01_v4	561570	.	C	T	202	.	DP=14;VDB=1.769283e-02;AF1=1;AC1=2;DP4=0,0,11,2;MQ=60;FQ=-66	GT:PL:GQ	1/1:235,39,0:75
Tb927_01_v4	561586	.	A	G	222	.	DP=20;VDB=1.178112e-01;AF1=1;AC1=2;DP4=0,0,16,3;MQ=60;FQ=-84	GT:PL:GQ	1/1:255,57,0:99
Tb927_01_v4	561665	.	A	G	222	.	DP=32;VDB=1.070045e-01;AF1=1;AC1=2;DP4=0,0,15,17;MQ=60;FQ=-123	GT:PL:GQ	1/1:255,96,0:99
Tb927_01_v4	561675	.	T	C	222	.	DP=34;VDB=2.715827e-01;AF1=1;AC1=2;DP4=0,0,16,18;MQ=60;FQ=-129	GT:PL:GQ	1/1:255,102,0:99
Tb927_01_v4	561685	.	C	T	222	.	DP=34;VDB=2.979685e-01;AF1=1;AC1=2;DP4=0,0,14,20;MQ=60;FQ=-129	GT:PL:GQ	1/1:255,102,0:99
[truncated: 27,206,096 more chars]
