# Supplementary material for: Genomic and Proteomic Studies on the Mode of Action of Oxaboroles against the African Trypanosome
Source: PLoS Negl Trop Dis. 2015 Dec 18;9(12):e0004299. doi: 10.1371/journal.pntd.0004299 (PMC4689576; doi:10.1371/journal.pntd.0004299)
Supplement: S4 Dataset — (GZ) [file pntd.0004299.s010.gz › pntd.0004299.s010]

##fileformat=VCFv4.1
##samtoolsVersion=0.1.19-44428cd
##reference=file://ref.fa
##contig=<ID=5K5_v3,length=158740>
##contig=<ID=BAC26D11,length=142770>
##contig=<ID=Tb927_05_v4,length=1608198>
##contig=<ID=11L3_v3,length=63482>
##contig=<ID=Tb927_07_v4,length=2205233>
##contig=<ID=Tbrucei.chr8.100,length=146393>
##contig=<ID=Tb927_08_v4,length=2481190>
##contig=<ID=TP26M21-2a10.p1k,length=39798>
##contig=<ID=TP26P4-1a02.q1ka,length=16439>
##contig=<ID=TP26P4-3b07.q1k,length=56260>
##contig=<ID=TP26P4-5g04.p1k,length=13060>
##contig=<ID=TP26P4-6c09.p1k,length=25080>
##contig=<ID=TP29O12a-1b01.p1k,length=29117>
##contig=<ID=Tb927_09_v4,length=3057547>
##contig=<ID=Tp_ends-40b06.q1k,length=14708>
##contig=<ID=tryp_IXa-16h03.q1c,length=11697>
##contig=<ID=tryp_IXb-1c10.p1c,length=17644>
##contig=<ID=tryp_IXb-217g08.q1c,length=75013>
##contig=<ID=tryp_IXb-218d07.p1c,length=217976>
##contig=<ID=tryp_IXb-247f12.p1c,length=13252>
##contig=<ID=tryp_IXb-277d03.p1c,length=13947>
##contig=<ID=tryp_IXb-314f06.q1c,length=30465>
##contig=<ID=tryp_IXb-43g07.q1c,length=15683>
##contig=<ID=tryp_IXb-68a05.p2k3050,length=69232>
##contig=<ID=tryp_IXb-6d06.q1c,length=10228>
##contig=<ID=tryp_IXb-6g03.q1c,length=40856>
##contig=<ID=tryp_IXb-73h01.q1c,length=36763>
##contig=<ID=tryp_IXb-86g11.p1c,length=13783>
##contig=<ID=tryp_IXb-93a04.p1c,length=24248>
##contig=<ID=tryp_IXb-98e04.q1c,length=11041>
##contig=<ID=TP3F6-6f06.p1k,length=26266>
##contig=<ID=TP3F6-6h01.p1k,length=13990>
##contig=<ID=TPB1C9-1a08.q1k,length=11334>
##contig=<ID=Tp_ends-39g01.p1k,length=14693>
##contig=<ID=tryp_X-106b08.p1c,length=12960>
##contig=<ID=tryp_X-149c07.p1c,length=10157>
##contig=<ID=tryp_X-149e07.q1c,length=12369>
##contig=<ID=tryp_X-155h05.q1c,length=17776>
##contig=<ID=tryp_X-174f04.q1c,length=22661>
##contig=<ID=tryp_X-179b07.p1c,length=19430>
##contig=<ID=tryp_X-188b09.p2kB601,length=26029>
##contig=<ID=tryp_X-206a03.p1c,length=24892>
##contig=<ID=tryp_X-220a01.q1c,length=42874>
##contig=<ID=tryp_X-232f09.q1c,length=12467>
##contig=<ID=tryp_X-254c10.q1c,length=61924>
##contig=<ID=tryp_X-264e11.p1c,length=11199>
##contig=<ID=tryp_X-275g09.p1c,length=10245>
##contig=<ID=tryp_X-276b11.q1c,length=31122>
##contig=<ID=tryp_X-284f09.p1c,length=42529>
##contig=<ID=tryp_X-302f11.q1ca,length=64779>
##contig=<ID=tryp_X-313e04.q2kB520,length=16976>
##contig=<ID=tryp_X-324h11.p1k,length=89654>
##contig=<ID=tryp_X-333c11.p1c,length=32628>
##contig=<ID=tryp_X-36a02.p1c,length=15758>
##contig=<ID=tryp_X-423d07.p2kB114,length=16506>
##contig=<ID=tryp_X-432f03.p2kB42,length=15352>
##contig=<ID=tryp_X-448g06.q1c,length=46568>
##contig=<ID=tryp_X-46d09.q1c,length=14877>
##contig=<ID=tryp_X-48f04.q1c,length=12252>
##contig=<ID=tryp_X-50f09.p2kB193,length=33766>
##contig=<ID=tryp_X-54d09.q1c,length=15178>
##contig=<ID=tryp_X-68d04.q1c,length=16576>
##contig=<ID=tryp_X-76f06.p1c,length=49467>
##contig=<ID=Tb927_01_v4,length=1064672>
##contig=<ID=Tb927_02_v4,length=1193948>
##contig=<ID=Tb927_03_v4,length=1653225>
##contig=<ID=Tb927_04_v4,length=1590432>
##contig=<ID=tryp_XI-1079d10.p1k,length=12108>
##contig=<ID=Tb927_11_01_v4,length=4977082>
##contig=<ID=Tb927_11_02_v4,length=284619>
##contig=<ID=Tb927_11_03_v4,length=286308>
##contig=<ID=tryp_XI-1007b07.p1k,length=10284>
##contig=<ID=tryp_XI-1007c06.p1k,length=11628>
##contig=<ID=tryp_XI-1011b06.p1k,length=16074>
##contig=<ID=tryp_XI-1026a03.q1k,length=15855>
##contig=<ID=tryp_XI-1032b03.p2k737,length=30661>
##contig=<ID=tryp_XI-1032h01.q1k,length=40317>
##contig=<ID=tryp_XI-1036e06.p1k,length=35719>
##contig=<ID=tryp_XI-1056c09.q1k,length=20378>
##contig=<ID=tryp_XI-1084b11.p1k,length=13525>
##contig=<ID=tryp_XI-1094c12.q2k740,length=12271>
##contig=<ID=tryp_XI-1113h05.p1k,length=19136>
##contig=<ID=tryp_XI-1126c12.p1k,length=12291>
##contig=<ID=tryp_XI-1130e12.q1k,length=19338>
##contig=<ID=tryp_XI-1133d10.q1k,length=17783>
##contig=<ID=tryp_XI-1138e03.p1k,length=13223>
##contig=<ID=tryp_XI-1144a03.p1k,length=18242>
##contig=<ID=tryp_XI-1150d08.q1k,length=21727>
##contig=<ID=tryp_XI-1152c10.p2kA602,length=13544>
##contig=<ID=tryp_XI-139f04.p1c,length=11080>
##contig=<ID=tryp_XI-147f01.q1ca,length=12916>
##contig=<ID=tryp_XI-256a10.p1c,length=21152>
##contig=<ID=tryp_XI-266b02.p1c,length=12330>
##contig=<ID=tryp_XI-270f07.q2k6013,length=14898>
##contig=<ID=tryp_XI-285a11.p1c,length=11608>
##contig=<ID=tryp_XI-311f03.p2k913w,length=11389>
##contig=<ID=tryp_XI-314d08.p1ka,length=11111>
##contig=<ID=tryp_XI-321e04.q2k4065,length=11622>
##contig=<ID=tryp_XI-361h08.q1k,length=15471>
##contig=<ID=tryp_XI-374h12.q2kA203,length=17417>
##contig=<ID=tryp_XI-390c04.p2kA614,length=13811>
##contig=<ID=tryp_XI-396e01.q2k3025,length=15346>
##contig=<ID=tryp_XI-425g10.p1k,length=15011>
##contig=<ID=tryp_XI-431h02.p1k,length=18464>
##contig=<ID=tryp_XI-467d06.p1k,length=18089>
##contig=<ID=tryp_XI-476g10.q2k4126,length=21187>
##contig=<ID=tryp_XI-833h02.p1k,length=15929>
##contig=<ID=tryp_XI-862d07.q2kd7148,length=15059>
##contig=<ID=tryp_XI-872c11.p1k,length=14115>
##contig=<ID=tryp_XI-881g06.q2k5028,length=18935>
##contig=<ID=tryp_XI-884a07.p1k,length=17204>
##contig=<ID=tryp_XI-887c11.p1k,length=16187>
##contig=<ID=tryp_XI-891h01.q1k,length=20748>
##contig=<ID=tryp_XI-899c04.q1k,length=26578>
##contig=<ID=tryp_XI-905b11.p1k,length=15392>
##contig=<ID=tryp_XI-925b07.q1k,length=11870>
##contig=<ID=tryp_XI-944g01.q1k,length=11830>
##contig=<ID=tryp_XI-944h10.q1k,length=18365>
##contig=<ID=tryp_XI-967a04.q1k,length=25825>
##contig=<ID=tryp_XI-974h12.q1k,length=14452>
##contig=<ID=tryp_XI-976e03.p2kA567,length=17608>
##contig=<ID=tryp_XI-983f02.p1k,length=13224>
##contig=<ID=tryp_XI-989c01.p1k,length=11722>
##contig=<ID=tryp_XI-994c05.p2k850,length=12447>
##contig=<ID=GTRYP_4071_4094-1a01.w2k4071,length=18466>
##contig=<ID=tryp_XI-339b02.q2k2024,length=11782>
##contig=<ID=Tb927_06_v4,length=1618915>
##contig=<ID=Tb927_10_v5,length=4144375>
##INFO=<ID=DP,Number=1,Type=Integer,Description="Raw read depth">
##INFO=<ID=DP4,Number=4,Type=Integer,Description="# high-quality ref-forward bases, ref-reverse, alt-forward and alt-reverse bases">
##INFO=<ID=MQ,Number=1,Type=Integer,Description="Root-mean-square mapping quality of covering reads">
##INFO=<ID=FQ,Number=1,Type=Float,Description="Phred probability of all samples being the same">
##INFO=<ID=AF1,Number=1,Type=Float,Description="Max-likelihood estimate of the first ALT allele frequency (assuming HWE)">
##INFO=<ID=AC1,Number=1,Type=Float,Description="Max-likelihood estimate of the first ALT allele count (no HWE assumption)">
##INFO=<ID=AN,Number=1,Type=Integer,Description="Total number of alleles in called genotypes">
##INFO=<ID=IS,Number=2,Type=Float,Description="Maximum number of reads supporting an indel and fraction of indel reads">
##INFO=<ID=AC,Number=A,Type=Integer,Description="Allele count in genotypes for each ALT allele, in the same order as listed">
##INFO=<ID=G3,Number=3,Type=Float,Description="ML estimate of genotype frequencies">
##INFO=<ID=HWE,Number=1,Type=Float,Description="Chi^2 based HWE test P-value based on G3">
##INFO=<ID=CLR,Number=1,Type=Integer,Description="Log ratio of genotype likelihoods with and without the constraint">
##INFO=<ID=UGT,Number=1,Type=String,Description="The most probable unconstrained genotype configuration in the trio">
##INFO=<ID=CGT,Number=1,Type=String,Description="The most probable constrained genotype configuration in the trio">
##INFO=<ID=PV4,Number=4,Type=Float,Description="P-values for strand bias, baseQ bias, mapQ bias and tail distance bias">
##INFO=<ID=INDEL,Number=0,Type=Flag,Description="Indicates that the variant is an INDEL.">
##INFO=<ID=PC2,Number=2,Type=Integer,Description="Phred probability of the nonRef allele frequency in group1 samples being larger (,smaller) than in group2.">
##INFO=<ID=PCHI2,Number=1,Type=Float,Description="Posterior weighted chi^2 P-value for testing the association between group1 and group2 samples.">
##INFO=<ID=QCHI2,Number=1,Type=Integer,Description="Phred scaled PCHI2.">
##INFO=<ID=PR,Number=1,Type=Integer,Description="# permutations yielding a smaller PCHI2.">
##INFO=<ID=QBD,Number=1,Type=Float,Description="Quality by Depth: QUAL/#reads">
##INFO=<ID=RPB,Number=1,Type=Float,Description="Read Position Bias">
##INFO=<ID=MDV,Number=1,Type=Integer,Description="Maximum number of high-quality nonRef reads in samples">
##INFO=<ID=VDB,Number=1,Type=Float,Description="Variant Distance Bias (v2) for filtering splice-site artefacts in RNA-seq data. Note: this version may be broken.">
##FORMAT=<ID=GT,Number=1,Type=String,Description="Genotype">
##FORMAT=<ID=GQ,Number=1,Type=Integer,Description="Genotype Quality">
##FORMAT=<ID=GL,Number=3,Type=Float,Description="Likelihoods for RR,RA,AA genotypes (R=ref,A=alt)">
##FORMAT=<ID=DP,Number=1,Type=Integer,Description="# high-quality bases">
##FORMAT=<ID=DV,Number=1,Type=Integer,Description="# high-quality non-reference bases">
##FORMAT=<ID=SP,Number=1,Type=Integer,Description="Phred-scaled strand bias P-value">
##FORMAT=<ID=PL,Number=G,Type=Integer,Description="List of Phred-scaled genotype likelihoods">
#CHROM	POS	ID	REF	ALT	QUAL	FILTER	INFO	FORMAT	1
Tb927_01_v4	202698	.	A	C	225	.	DP=56;VDB=2.615384e-01;RPB=2.138482e+00;AF1=0.5;AC1=1;DP4=12,16,9,19;MQ=50;FQ=225;PV4=0.58,0.032,0.00088,1	GT:PL:GQ	0/1:255,0,255:99
Tb927_01_v4	202716	.	A	G	31	.	DP=62;VDB=1.334074e-01;RPB=-1.719381e+00;AF1=0.5;AC1=1;DP4=19,31,3,9;MQ=50;FQ=34;PV4=0.51,1,2.3e-08,1	GT:PL:GQ	0/1:61,0,255:64
Tb927_01_v4	202747	.	A	T	3.54	.	DP=70;VDB=1.344461e-01;RPB=2.265790e-01;AF1=0.4998;AC1=1;DP4=24,36,2,8;MQ=54;FQ=5.47;PV4=0.3,0.0021,1,1	GT:PL:GQ	0/1:31,0,255:30
Tb927_01_v4	202773	.	G	T	113	.	DP=67;VDB=1.706778e-01;RPB=1.438303e+00;AF1=0.5;AC1=1;DP4=20,31,4,11;MQ=57;FQ=116;PV4=0.54,0.39,2.3e-06,0.42	GT:PL:GQ	0/1:143,0,255:99
Tb927_01_v4	202810	.	T	.	66	.	DP=57;VDB=7.063145e-02;RPB=1.053331e+00;AF1=0;AC1=0;DP4=19,32,1,3;MQ=58;FQ=-63;PV4=1,0.39,0.012,0.25	PL	0
Tb927_01_v4	203020	.	T	A	169	.	DP=69;VDB=1.327557e-01;RPB=-3.961774e-01;AF1=0.5;AC1=1;DP4=23,27,8,10;MQ=57;FQ=172;PV4=1,0.24,0.0035,0.023	GT:PL:GQ	0/1:199,0,255:99
Tb927_01_v4	203034	.	T	.	110	.	DP=70;VDB=7.366993e-02;RPB=1.159861e+00;AF1=0;AC1=0;DP4=37,27,0,4;MQ=57;FQ=-107;PV4=0.039,1,0.18,1	PL	0
Tb927_01_v4	203046	.	G	A	62	.	DP=64;VDB=1.493106e-01;RPB=-1.435254e+00;AF1=0.5;AC1=1;DP4=24,25,12,1;MQ=57;FQ=65;PV4=0.0048,0.062,0.064,1	GT:PL:GQ	0/1:92,0,255:95
Tb927_01_v4	203229	.	T	C	175	.	DP=63;VDB=1.914211e-01;RPB=2.484647e-01;AF1=0.5;AC1=1;DP4=20,22,16,4;MQ=59;FQ=178;PV4=0.026,1,1,1	GT:PL:GQ	0/1:205,0,255:99
Tb927_01_v4	203331	.	C	.	130	.	DP=64;VDB=6.733367e-02;RPB=-1.717621e+00;AF1=0;AC1=0;DP4=40,18,0,3;MQ=51;FQ=-127;PV4=0.037,1,0.0013,1	PL	0
Tb927_01_v4	203333	.	G	.	29	.	DP=64;VDB=1.006011e-01;RPB=2.001952e+00;AF1=0.1706;AC1=1;DP4=36,21,3,3;MQ=50;FQ=-26;PV4=0.67,0.47,1,1	PL	1
Tb927_01_v4	203336	.	C	.	30	.	DP=65;VDB=9.815652e-02;RPB=1.440001e+00;AF1=0;AC1=1;DP4=38,19,2,4;MQ=50;FQ=-27;PV4=0.18,1,1,1	PL	0
Tb927_01_v4	203688	.	G	A	147	.	DP=66;VDB=1.831246e-01;RPB=1.612959e-01;AF1=0.5;AC1=1;DP4=28,21,4,13;MQ=45;FQ=150;PV4=0.024,0.046,1,1	GT:PL:GQ	0/1:177,0,255:99
Tb927_01_v4	203701	.	T	G	148	.	DP=65;VDB=1.505488e-01;RPB=-5.253875e-01;AF1=0.5;AC1=1;DP4=30,19,5,11;MQ=42;FQ=151;PV4=0.047,0.12,1,0.38	GT:PL:GQ	0/1:178,0,255:99
Tb927_01_v4	203702	.	G	A	143	.	DP=66;VDB=1.454814e-01;RPB=-3.965100e-01;AF1=0.5;AC1=1;DP4=31,19,5,11;MQ=42;FQ=146;PV4=0.044,0.024,1,0.47	GT:PL:GQ	0/1:173,0,255:99
Tb927_01_v4	203885	.	G	T	99	.	DP=59;VDB=1.414043e-01;RPB=-1.333179e+00;AF1=0.5;AC1=1;DP4=30,18,6,5;MQ=59;FQ=102;PV4=0.74,1,0.0054,1	GT:PL:GQ	0/1:129,0,255:99
Tb927_01_v4	204031	.	C	A	139	.	DP=62;VDB=1.438673e-01;RPB=2.501565e+00;AF1=0.5;AC1=1;DP4=17,29,4,12;MQ=60;FQ=142;PV4=0.54,0.065,0.0095,1	GT:PL:GQ	0/1:169,0,255:99
Tb927_01_v4	204064	.	G	.	9.51	.	DP=46;VDB=6.864139e-02;RPB=1.552807e+00;AF1=0.498;AC1=1;DP4=16,25,2,3;MQ=60;FQ=-6.96;PV4=1,0.32,1,0.13	PL	21
Tb927_01_v4	204122	.	A	G	76	.	DP=71;VDB=5.459928e-02;RPB=1.052774e+00;AF1=0.5;AC1=1;DP4=31,26,8,4;MQ=60;FQ=79;PV4=0.53,1,1,1	GT:PL:GQ	0/1:106,0,255:99
Tb927_01_v4	204149	.	T	C	34	.	DP=67;VDB=2.625325e-02;RPB=2.573610e+00;AF1=0.5;AC1=1;DP4=28,28,6,3;MQ=60;FQ=37;PV4=0.48,1,1,1	GT:PL:GQ	0/1:64,0,255:67
Tb927_01_v4	204233	.	T	C	85	.	DP=37;VDB=9.211554e-02;RPB=-5.486941e-01;AF1=0.5;AC1=1;DP4=14,14,8,1;MQ=60;FQ=88;PV4=0.056,0.38,1,0.33	GT:PL:GQ	0/1:115,0,255:99
Tb927_01_v4	204244	.	T	C	90	.	DP=41;VDB=1.265695e-01;RPB=-2.276913e-01;AF1=0.5;AC1=1;DP4=16,15,9,1;MQ=60;FQ=93;PV4=0.059,1,1,1	GT:PL:GQ	0/1:120,0,255:99
Tb927_01_v4	204351	.	A	G	144	.	DP=63;VDB=1.748323e-01;RPB=6.968026e-02;AF1=0.5;AC1=1;DP4=16,30,4,13;MQ=60;FQ=147;PV4=0.55,0.036,1,0.31	GT:PL:GQ	0/1:174,0,255:99
Tb927_01_v4	204355	.	A	G	143	.	DP=62;VDB=1.719421e-01;RPB=8.927646e-01;AF1=0.5;AC1=1;DP4=15,29,4,13;MQ=60;FQ=146;PV4=0.54,0.00018,1,0.15	GT:PL:GQ	0/1:173,0,255:99
Tb927_01_v4	204393	.	A	G	108	.	DP=56;VDB=1.902486e-02;RPB=8.100926e-01;AF1=0.5;AC1=1;DP4=18,26,5,6;MQ=60;FQ=111;PV4=1,1,1,1	GT:PL:GQ	0/1:138,0,255:99
Tb927_01_v4	204414	.	T	C	47	.	DP=47;VDB=5.780400e-02;RPB=-1.677314e+00;AF1=0.5;AC1=1;DP4=21,16,1,7;MQ=60;FQ=50;PV4=0.047,0.42,1,0.36	GT:PL:GQ	0/1:77,0,255:80
Tb927_01_v4	204662	.	C	T	28	.	DP=51;VDB=1.054683e-01;RPB=1.178477e+00;AF1=0.5;AC1=1;DP4=27,16,1,7;MQ=60;FQ=31;PV4=0.016,0.21,1,0.32	GT:PL:GQ	0/1:58,0,255:61
Tb927_01_v4	204767	.	T	C	67	.	DP=45;VDB=1.281840e-01;RPB=1.219673e+00;AF1=0.5;AC1=1;DP4=14,19,0,11;MQ=60;FQ=70;PV4=0.0088,0.29,1,0.13	GT:PL:GQ	0/1:97,0,255:99
Tb927_01_v4	207856	.	A	C	11.3	.	DP=49;VDB=4.332949e-02;RPB=-9.888476e-01;AF1=0.5;AC1=1;DP4=29,1,0,7;MQ=60;FQ=14.2;PV4=7.8e-07,0.00043,1,1	GT:PL:GQ	0/1:41,0,175:43
Tb927_01_v4	208978	.	T	C	12.3	.	DP=37;VDB=3.412696e-02;RPB=-1.091790e+00;AF1=0.5;AC1=1;DP4=19,3,0,6;MQ=60;FQ=15.1;PV4=0.00022,0.0013,1,1	GT:PL:GQ	0/1:42,0,223:44
Tb927_01_v4	211414	.	G	A	222	.	DP=48;VDB=3.502058e-01;AF1=1;AC1=2;DP4=0,0,20,27;MQ=60;FQ=-168	GT:PL:GQ	1/1:255,141,0:99
Tb927_01_v4	212824	.	T	C	222	.	DP=30;VDB=1.543022e-01;RPB=2.909938e-01;AF1=1;AC1=2;DP4=0,2,16,12;MQ=35;FQ=-82;PV4=0.21,0.32,1,0.39	GT:PL:GQ	1/1:255,55,0:99
Tb927_01_v4	215270	.	A	C	222	.	DP=37;VDB=2.885289e-01;AF1=1;AC1=2;DP4=0,0,17,19;MQ=60;FQ=-135	GT:PL:GQ	1/1:255,108,0:99
Tb927_01_v4	216469	.	T	.	60	.	DP=26;VDB=7.840000e-02;RPB=1.443376e-01;AF1=0;AC1=0;DP4=10,14,2,0;MQ=47;FQ=-57;PV4=0.2,1,0.0047,1	PL	0
Tb927_01_v4	216482	.	C	.	53	.	DP=30;VDB=4.488797e-02;RPB=-1.382602e-01;AF1=0;AC1=0;DP4=10,17,3,0;MQ=46;FQ=-50;PV4=0.07,0.011,0.025,0.24	PL	0
Tb927_01_v4	217055	.	T	G	225	.	DP=40;VDB=1.966389e-01;RPB=-1.191694e+00;AF1=0.5;AC1=1;DP4=7,12,9,12;MQ=55;FQ=225;PV4=0.76,1,0.41,1	GT:PL:GQ	0/1:255,0,255:99
Tb927_01_v4	217814	.	C	T	225	.	DP=48;VDB=2.242055e-01;RPB=5.159394e-01;AF1=0.5;AC1=1;DP4=13,10,11,14;MQ=60;FQ=225;PV4=0.56,0.16,0.17,0.068	GT:PL:GQ	0/1:255,0,255:99
Tb927_01_v4	217848	.	G	T	225	.	DP=44;VDB=2.491765e-02;RPB=-8.382285e-01;AF1=0.5;AC1=1;DP4=14,7,12,10;MQ=60;FQ=225;PV4=0.54,0.068,1,0.098	GT:PL:GQ	0/1:255,0,255:99
Tb927_01_v4	217905	.	G	A	225	.	DP=50;VDB=5.788864e-02;RPB=-7.862432e-02;AF1=0.5;AC1=1;DP4=18,11,8,13;MQ=60;FQ=225;PV4=0.15,1,1,1	GT:PL:GQ	0/1:255,0,255:99
Tb927_01_v4	218929	.	T	G	225	.	DP=46;VDB=2.825169e-01;RPB=6.342402e-01;AF1=0.5;AC1=1;DP4=10,6,16,14;MQ=60;FQ=198;PV4=0.76,1,1,1	GT:PL:GQ	0/1:255,0,225:99
Tb927_01_v4	219176	.	taaaaaaaaaaaaaaa	.	37.4	.	INDEL;IS=17,0.414634;DP=41;VDB=1.539921e-01;AF1=0;AC1=1;DP4=10,6,7,4;MQ=60;FQ=-34.8;PV4=1,1.8e-05,1,1	PL	0
Tb927_01_v4	219176	.	taaaaaaaaaaaaaaa	.	37.4	.	INDEL;IS=17,0.414634;DP=41;VDB=1.539921e-01;AF1=0;AC1=1;DP4=10,6,7,4;MQ=60;FQ=-34.8;PV4=1,1.8e-05,1,1	PL	0
Tb927_01_v4	219177	.	A	T	149	.	DP=23;VDB=8.976971e-02;RPB=-1.826093e+00;AF1=0.5005;AC1=1;DP4=1,1,5,5;MQ=60;FQ=3.02;PV4=1,0.32,1,1	GT:PL:GQ	0/1:179,0,27:30
Tb927_01_v4	219191	.	A	G	205	.	DP=33;VDB=1.504909e-01;RPB=-6.681531e-01;AF1=1;AC1=2;DP4=0,1,6,6;MQ=60;FQ=-47;PV4=1,1,1,1	GT:PL:GQ	1/1:238,20,0:37
Tb927_01_v4	219401	.	A	.	51	.	DP=34;AF1=0;AC1=0;DP4=1,6,0,0;MQ=60;FQ=-48	PL	0
Tb927_01_v4	219586	.	T	C	210	.	DP=45;VDB=1.726487e-01;RPB=-5.967624e-02;AF1=0.5;AC1=1;DP4=11,15,11,7;MQ=60;FQ=213;PV4=0.36,0.067,1,1	GT:PL:GQ	0/1:240,0,255:99
Tb927_01_v4	220423	.	aaaaag	a	86.5	.	INDEL;IS=2,0.048780;DP=41;VDB=2.612465e-01;AF1=0.5;AC1=1;DP4=12,4,4,6;MQ=59;FQ=89.5;PV4=0.11,0.0042,0.11,1	GT:PL:GQ	0/1:124,0,238:99
Tb927_01_v4	220424	.	aaaag	a	112	.	INDEL;IS=11,0.275000;DP=38;VDB=2.193694e-01;AF1=0.5;AC1=1;DP4=10,3,6,5;MQ=59;FQ=115;PV4=0.39,0.41,0.14,1	GT:PL:GQ	0/1:150,0,163:99
Tb927_01_v4	220425	.	aaag	.	24.5	.	INDEL;IS=3,0.073171;DP=28;VDB=1.763453e-01;AF1=0.4871;AC1=1;DP4=10,3,1,2;MQ=60;FQ=-21.6;PV4=0.21,1,1,0.3	PL	13
Tb927_01_v4	220426	.	aag	.	61.5	.	INDEL;IS=1,0.023810;DP=26;VDB=1.362928e-01;AF1=0;AC1=0;DP4=9,3,0,1;MQ=60;FQ=-58.5;PV4=0.31,1,1,0.02	PL	0
Tb927_01_v4	220428	.	g	.	25.5	.	INDEL;IS=3,0.069767;DP=26;VDB=1.228837e-01;AF1=0.4837;AC1=1;DP4=6,3,2,1;MQ=60;FQ=-22.5;PV4=1,1,1,1	PL	15
Tb927_01_v4	220428	.	G	A	165	.	DP=26;VDB=8.709007e-02;AF1=1;AC1=2;DP4=0,0,6,3;MQ=60;FQ=-54	GT:PL:GQ	1/1:198,27,0:51
Tb927_01_v4	220914	.	A	G	225	.	DP=53;VDB=3.561909e-02;RPB=1.468426e+00;AF1=0.5;AC1=1;DP4=8,10,13,20;MQ=60;FQ=211;PV4=0.77,1,1,1	GT:PL:GQ	0/1:255,0,238:99
Tb927_01_v4	221318	.	A	G	225	.	DP=52;VDB=8.342713e-02;RPB=-1.257357e+00;AF1=0.5;AC1=1;DP4=12,16,9,15;MQ=60;FQ=225;PV4=0.78,0.0026,1,0.35	GT:PL:GQ	0/1:255,0,255:99
Tb927_01_v4	221419	.	C	T	177	.	DP=32;VDB=1.438913e-01;RPB=-3.002403e-01;AF1=0.5;AC1=1;DP4=8,10,8,5;MQ=60;FQ=180;PV4=0.47,0.005,1,1	GT:PL:GQ	0/1:207,0,255:99
Tb927_01_v4	221479	.	G	A	225	.	DP=42;VDB=1.412287e-01;RPB=7.712583e-01;AF1=0.5;AC1=1;DP4=12,10,10,9;MQ=60;FQ=225;PV4=1,0.07,1,1	GT:PL:GQ	0/1:255,0,255:99
Tb927_01_v4	221490	.	G	A	225	.	DP=44;VDB=1.274048e-01;RPB=1.093341e-01;AF1=0.5;AC1=1;DP4=10,12,10,11;MQ=60;FQ=225;PV4=1,1,1,1	GT:PL:GQ	0/1:255,0,255:99
Tb927_01_v4	222452	.	A	G	222	.	DP=42;VDB=3.359272e-01;AF1=1;AC1=2;DP4=0,0,21,21;MQ=60;FQ=-153	GT:PL:GQ	1/1:255,126,0:99
Tb927_01_v4	222533	.	T	C	200	.	DP=39;VDB=1.296238e-02;RPB=-1.384773e+00;AF1=0.5;AC1=1;DP4=11,12,10,6;MQ=60;FQ=203;PV4=0.52,0.15,1,0.32	GT:PL:GQ	0/1:230,0,255:99
Tb927_01_v4	222944	.	T	C	225	.	DP=49;VDB=1.725313e-01;RPB=1.252243e+00;AF1=0.5;AC1=1;DP4=13,10,13,10;MQ=60;FQ=225;PV4=1,1,0.16,0.41	GT:PL:GQ	0/1:255,0,255:99
Tb927_01_v4	223132	.	A	G	225	.	DP=45;VDB=1.521148e-01;RPB=1.126164e+00;AF1=0.5;AC1=1;DP4=11,13,7,14;MQ=59;FQ=225;PV4=0.54,1,1,1	GT:PL:GQ	0/1:255,0,255:99
Tb927_01_v4	223328	.	C	T	205	.	DP=37;VDB=1.613757e-01;RPB=-1.526114e+00;AF1=0.5;AC1=1;DP4=9,10,8,7;MQ=60;FQ=208;PV4=1,0.012,1,1	GT:PL:GQ	0/1:235,0,255:99
Tb927_01_v4	223332	.	A	C	213	.	DP=36;VDB=1.723669e-01;RPB=-9.364788e-01;AF1=0.5;AC1=1;DP4=9,10,8,7;MQ=60;FQ=216;PV4=1,1,1,1	GT:PL:GQ	0/1:243,0,255:99
Tb927_01_v4	223335	.	C	A	207	.	DP=36;VDB=1.716249e-01;RPB=-7.050240e-01;AF1=0.5;AC1=1;DP4=8,10,8,7;MQ=60;FQ=210;PV4=0.73,0.011,1,1	GT:PL:GQ	0/1:237,0,255:99
Tb927_01_v4	223445	.	C	A	225	.	DP=47;VDB=2.676778e-01;RPB=-1.828909e-01;AF1=0.5;AC1=1;DP4=9,11,13,14;MQ=60;FQ=225;PV4=1,1,1,0.31	GT:PL:GQ	0/1:255,0,255:99
Tb927_01_v4	223543	.	C	T	225	.	DP=31;VDB=1.749243e-01;RPB=3.922716e+00;AF1=0.5;AC1=1;DP4=7,0,13,10;MQ=50;FQ=41;PV4=0.064,1,1,1	GT:PL:GQ	0/1:255,0,68:71
Tb927_01_v4	223546	.	T	G	225	.	DP=29;VDB=1.360057e-01;RPB=3.401824e+00;AF1=0.5;AC1=1;DP4=5,0,12,10;MQ=51;FQ=19.1;PV4=0.12,1,1,1	GT:PL:GQ	0/1:255,0,46:49
Tb927_01_v4	223556	.	G	A	225	.	DP=25;VDB=5.676981e-02;RPB=4.047890e+00;AF1=0.5;AC1=1;DP4=9,0,9,7;MQ=46;FQ=81;PV4=0.027,1,1,0.48	GT:PL:GQ	0/1:255,0,108:99
Tb927_01_v4	223580	.	A	.	23	.	DP=10;RPB=1.392621e+00;AF1=0.4446;AC1=1;DP4=9,0,0,1;MQ=36;FQ=-20;PV4=0.1,1,1,0	PL	7
Tb927_01_v4	224104	.	G	.	68	.	DP=59;VDB=9.452885e-02;RPB=-7.531983e-01;AF1=0;AC1=0;DP4=33,19,2,4;MQ=26;FQ=-65;PV4=0.2,0.014,1,1.1e-05	PL	0
Tb927_01_v4	224108	.	A	.	4.76	.	DP=59;VDB=1.062287e-01;RPB=-2.353886e-01;AF1=0.4995;AC1=1;DP4=29,18,7,5;MQ=26;FQ=3.02;PV4=1,1,0.086,1	PL	27
Tb927_01_v4	224434	.	T	C	3.54	.	DP=17;VDB=5.498856e-02;RPB=-1.479880e+00;AF1=0.4998;AC1=1;DP4=0,13,0,3;MQ=31;FQ=5.47;PV4=1,0.013,1,1	GT:PL:GQ	0/1:31,0,127:30
Tb927_01_v4	225058	.	T	.	54	.	DP=9;AF1=0;AC1=0;DP4=8,0,0,0;MQ=23;FQ=-51	PL	0
Tb927_01_v4	225680	.	C	T	212	.	DP=40;VDB=1.229524e-01;RPB=4.434843e-02;AF1=0.5;AC1=1;DP4=9,13,10,6;MQ=59;FQ=215;PV4=0.32,0.45,0.42,0.24	GT:PL:GQ	0/1:242,0,255:99
Tb927_01_v4	226008	.	C	T	225	.	DP=33;VDB=1.675362e-01;RPB=-6.664053e-01;AF1=0.5;AC1=1;DP4=7,9,10,7;MQ=60;FQ=225;PV4=0.49,0.38,0.17,1	GT:PL:GQ	0/1:255,0,255:99
Tb927_01_v4	226459	.	A	C	225	.	DP=32;VDB=1.721117e-01;RPB=3.776275e-02;AF1=0.5;AC1=1;DP4=7,8,7,10;MQ=60;FQ=219;PV4=1,1,1,1	GT:PL:GQ	0/1:255,0,246:99
Tb927_01_v4	226527	.	T	C	209	.	DP=32;VDB=1.776276e-01;RPB=3.203558e-01;AF1=0.5;AC1=1;DP4=7,9,5,11;MQ=60;FQ=212;PV4=0.72,0.024,1,1	GT:PL:GQ	0/1:239,0,255:99
Tb927_01_v4	226704	.	A	G	225	.	DP=43;VDB=1.143248e-02;RPB=1.862717e+00;AF1=0.5;AC1=1;DP4=14,9,12,8;MQ=60;FQ=225;PV4=1,1,1,1	GT:PL:GQ	0/1:255,0,255:99
Tb927_01_v4	227083	.	C	A	225	.	DP=48;VDB=2.584591e-01;RPB=-4.227161e-01;AF1=0.5;AC1=1;DP4=9,10,11,17;MQ=60;FQ=225;PV4=0.76,0.12,1,1	GT:PL:GQ	0/1:255,0,255:99
Tb927_01_v4	227224	.	T	A	224	.	DP=30;VDB=1.340546e-01;RPB=4.371928e-01;AF1=0.5;AC1=1;DP4=4,5,5,13;MQ=60;FQ=148;PV4=0.42,0.039,1,1	GT:PL:GQ	0/1:254,0,175:99
Tb927_01_v4	227236	.	C	G	225	.	DP=32;VDB=7.940521e-02;RPB=1.537535e+00;AF1=0.5;AC1=1;DP4=6,6,5,15;MQ=60;FQ=192;PV4=0.25,0.043,1,0.35	GT:PL:GQ	0/1:255,0,219:99
Tb927_01_v4	227291	.	A	C	222	.	DP=39;VDB=9.380503e-02;AF1=1;AC1=2;DP4=0,0,12,23;MQ=60;FQ=-132	GT:PL:GQ	1/1:255,105,0:99
Tb927_01_v4	227338	.	A	C	225	.	DP=45;VDB=1.521148e-01;RPB=1.484189e+00;AF1=0.5;AC1=1;DP4=11,10,10,11;MQ=60;FQ=225;PV4=1,1,1,1	GT:PL:GQ	0/1:255,0,255:99
Tb927_01_v4	227368	.	A	C	225	.	DP=45;VDB=1.326125e-01;RPB=-6.481189e-01;AF1=0.5;AC1=1;DP4=13,11,10,8;MQ=60;FQ=225;PV4=1,0.19,1,1	GT:PL:GQ	0/1:255,0,255:99
Tb927_01_v4	227434	.	G	T	225	.	DP=42;VDB=1.910847e-01;RPB=-6.536087e-02;AF1=0.5;AC1=1;DP4=7,15,9,10;MQ=60;FQ=225;PV4=0.35,0.13,1,0.0071	GT:PL:GQ	0/1:255,0,255:99
Tb927_01_v4	227712	.	A	C	222	.	DP=47;VDB=3.039339e-01;AF1=1;AC1=2;DP4=0,0,19,26;MQ=60;FQ=-162	GT:PL:GQ	1/1:255,135,0:99
Tb927_01_v4	227753	.	G	A	225	.	DP=52;VDB=2.408378e-01;RPB=1.018735e+00;AF1=0.5;AC1=1;DP4=12,16,15,9;MQ=60;FQ=225;PV4=0.18,0.3,1,1	GT:PL:GQ	0/1:255,0,255:99
Tb927_01_v4	227782	.	C	T	225	.	DP=48;VDB=1.426005e-01;RPB=1.139712e+00;AF1=0.5;AC1=1;DP4=14,14,12,8;MQ=60;FQ=225;PV4=0.57,0.15,1,1	GT:PL:GQ	0/1:255,0,255:99
Tb927_01_v4	227893	.	G	C	222	.	DP=36;VDB=1.739991e-01;RPB=-9.833434e-01;AF1=0.5;AC1=1;DP4=11,7,10,6;MQ=60;FQ=223;PV4=1,1,1,0.1	GT:PL:GQ	0/1:252,0,255:99
Tb927_01_v4	227924	.	G	C	222	.	DP=41;VDB=2.178555e-01;AF1=1;AC1=2;DP4=0,0,21,19;MQ=60;FQ=-147	GT:PL:GQ	1/1:255,120,0:99
Tb927_01_v4	228473	.	G	A	225	.	DP=44;VDB=1.065992e-01;RPB=-3.644472e-02;AF1=0.5;AC1=1;DP4=9,12,6,16;MQ=60;FQ=225;PV4=0.35,0.39,1,0.18	GT:PL:GQ	0/1:255,0,255:99
Tb927_01_v4	228805	.	C	T	208	.	DP=41;VDB=6.469305e-02;RPB=1.230520e+00;AF1=0.5;AC1=1;DP4=15,9,10,7;MQ=60;FQ=211;PV4=1,0.014,1,1	GT:PL:GQ	0/1:238,0,255:99
Tb927_01_v4	228922	.	G	A	196	.	DP=35;VDB=1.624605e-01;RPB=1.633080e+00;AF1=0.5;AC1=1;DP4=10,11,7,7;MQ=60;FQ=199;PV4=1,0.02,1,1	GT:PL:GQ	0/1:226,0,255:99
Tb927_01_v4	229786	.	T	C	202	.	DP=35;VDB=9.332664e-02;RPB=6.229274e-01;AF1=0.5;AC1=1;DP4=10,11,7,7;MQ=60;FQ=205;PV4=1,1,1,0.095	GT:PL:GQ	0/1:232,0,255:99
Tb927_01_v4	229805	.	G	C	98	.	DP=27;VDB=7.525031e-02;RPB=-8.575892e-01;AF1=0.5;AC1=1;DP4=7,13,2,5;MQ=60;FQ=101;PV4=1,1,1,1	GT:PL:GQ	0/1:128,0,255:99
Tb927_01_v4	229807	.	G	A	225	.	DP=27;VDB=4.166709e-02;RPB=8.093026e-01;AF1=0.5;AC1=1;DP4=2,5,7,12;MQ=60;FQ=105;PV4=1,0.06,1,0.14	GT:PL:GQ	0/1:255,0,132:99
Tb927_01_v4	229824	.	T	G	222	.	DP=24;VDB=3.065329e-02;AF1=1;AC1=2;DP4=0,0,3,21;MQ=60;FQ=-99	GT:PL:GQ	1/1:255,72,0:99
Tb927_01_v4	229953	.	G	A	109	.	DP=28;VDB=1.152020e-01;RPB=-3.451463e-01;AF1=0.5;AC1=1;DP4=12,7,5,3;MQ=60;FQ=112;PV4=1,0.29,1,0.3	GT:PL:GQ	0/1:139,0,255:99
Tb927_01_v4	230323	.	G	A	134	.	DP=19;VDB=1.174760e-01;RPB=-7.018644e-01;AF1=0.5;AC1=1;DP4=4,7,3,5;MQ=60;FQ=137;PV4=1,0.11,1,1	GT:PL:GQ	0/1:164,0,223:99
Tb927_01_v4	230359	.	A	.	4.76	.	DP=1;AF1=1;AC1=2;DP4=0,0,0,1;MQ=60;FQ=-30	PL	27
Tb927_01_v4	230392	.	C	T	193	.	DP=24;VDB=1.407145e-01;RPB=-3.410955e-01;AF1=0.5;AC1=1;DP4=4,6,6,7;MQ=60;FQ=143;PV4=1,1,1,0.09	GT:PL:GQ	0/1:223,0,170:99
Tb927_01_v4	230491	.	T	C	222	.	DP=41;VDB=1.695772e-01;AF1=1;AC1=2;DP4=0,0,23,17;MQ=60;FQ=-147	GT:PL:GQ	1/1:255,120,0:99
Tb927_01_v4	230516	.	G	A	222	.	DP=39;VDB=3.185542e-01;AF1=1;AC1=2;DP4=0,0,21,17;MQ=60;FQ=-141	GT:PL:GQ	1/1:255,114,0:99
Tb927_01_v4	230683	.	G	A	222	.	DP=37;VDB=1.619362e-01;AF1=1;AC1=2;DP4=0,0,21,16;MQ=60;FQ=-138	GT:PL:GQ	1/1:255,111,0:99
Tb927_01_v4	230693	.	T	A	225	.	DP=40;VDB=5.610977e-02;RPB=1.023234e-01;AF1=0.5;AC1=1;DP4=12,8,13,5;MQ=60;FQ=225;PV4=0.51,1,1,1	GT:PL:GQ	0/1:255,0,255:99
Tb927_01_v4	230779	.	C	T	222	.	DP=36;VDB=2.871134e-01;AF1=1;AC1=2;DP4=0,0,25,10;MQ=60;FQ=-132	GT:PL:GQ	1/1:255,105,0:99
Tb927_01_v4	231030	.	C	T	225	.	DP=38;VDB=7.695311e-02;RPB=-7.298687e-01;AF1=0.5;AC1=1;DP4=10,9,6,13;MQ=60;FQ=225;PV4=0.32,0.051,1,1	GT:PL:GQ	0/1:255,0,255:99
Tb927_01_v4	231185	.	A	C	179	.	DP=32;VDB=1.553277e-01;RPB=-6.004806e-02;AF1=0.5;AC1=1;DP4=9,9,4,9;MQ=60;FQ=182;PV4=0.46,1,1,1	GT:PL:GQ	0/1:209,0,255:99
Tb927_01_v4	231445	.	G	.	10.4	.	DP=34;VDB=1.006012e-01;RPB=1.480550e+00;AF1=0.4975;AC1=1;DP4=15,8,3,3;MQ=60;FQ=-7.78;PV4=0.65,2.7e-12,1,1	PL	20
Tb927_01_v4	231479	.	A	G	213	.	DP=30;VDB=1.608107e-01;RPB=-3.318245e+00;AF1=0.5;AC1=1;DP4=9,6,5,10;MQ=60;FQ=216;PV4=0.27,0.16,1,1	GT:PL:GQ	0/1:243,0,252:99
Tb927_01_v4	231493	.	C	T	225	.	DP=34;VDB=1.777683e-01;RPB=-8.496443e-01;AF1=0.5;AC1=1;DP4=8,7,5,13;MQ=60;FQ=219;PV4=0.17,0.41,1,1	GT:PL:GQ	0/1:255,0,247:99
Tb927_01_v4	231607	.	ggaagaa	ggaa	214	.	INDEL;IS=19,0.760000;DP=25;VDB=1.624530e-01;AF1=1;AC1=2;DP4=0,0,8,11;MQ=56;FQ=-91.5	GT:PL:GQ	1/1:255,57,0:99
Tb927_01_v4	231609	.	A	G	76.5	.	DP=5;VDB=8.284584e-02;AF1=1;AC1=2;DP4=0,0,3,1;MQ=60;FQ=-39	GT:PL:GQ	1/1:109,12,0:21
Tb927_01_v4	231619	.	G	.	4.12	.	DP=25;VDB=4.644186e-02;RPB=1.714296e+00;AF1=0.4996;AC1=1;DP4=9,13,2,1;MQ=57;FQ=3.55;PV4=0.56,1,1,1	PL	28
Tb927_01_v4	231700	.	G	C	178	.	DP=43;VDB=1.682044e-01;RPB=8.569831e-01;AF1=0.5;AC1=1;DP4=13,13,14,3;MQ=60;FQ=181;PV4=0.052,0.17,1,0.47	GT:PL:GQ	0/1:208,0,255:99
Tb927_01_v4	231712	.	C	T	210	.	DP=50;VDB=9.596263e-03;RPB=-2.475369e-01;AF1=0.5;AC1=1;DP4=14,16,15,5;MQ=60;FQ=213;PV4=0.079,0.36,1,0.28	GT:PL:GQ	0/1:240,0,255:99
Tb927_01_v4	231748	.	G	A	223	.	DP=51;VDB=2.232157e-02;RPB=1.287192e-01;AF1=0.5;AC1=1;DP4=12,18,13,7;MQ=60;FQ=224;PV4=0.15,0.083,1,1	GT:PL:GQ	0/1:253,0,255:99
Tb927_01_v4	231807	.	T	C	139	.	DP=28;VDB=1.286459e-01;RPB=1.672524e+00;AF1=0.5;AC1=1;DP4=8,11,4,5;MQ=60;FQ=142;PV4=1,1,1,1	GT:PL:GQ	0/1:169,0,255:99
Tb927_01_v4	231856	.	aatatatatatatata	aATatatatatatatata	218	.	INDEL;IS=11,0.687500;DP=16;VDB=3.709314e-02;AF1=0.543;AC1=1;DP4=1,0,8,3;MQ=60;FQ=-26.5;PV4=1,1,1,1	GT:PL:GQ	0/1:255,0,8:11
Tb927_01_v4	231866	.	T	.	29	.	DP=23;RPB=8.293682e-01;AF1=0.1706;AC1=1;DP4=4,0,1,0;MQ=60;FQ=-26;PV4=1,0.0043,1,1	PL	1
Tb927_01_v4	231887	.	A	G	162	.	DP=36;VDB=1.259662e-01;RPB=-1.474638e+00;AF1=0.5;AC1=1;DP4=17,7,6,5;MQ=60;FQ=165;PV4=0.45,1,1,1	GT:PL:GQ	0/1:192,0,255:99
Tb927_01_v4	231964	.	C	T	218	.	DP=34;VDB=1.492830e-01;RPB=4.508972e-01;AF1=0.5;AC1=1;DP4=7,12,7,8;MQ=60;FQ=220;PV4=0.73,1,1,0.44	GT:PL:GQ	0/1:248,0,255:99
Tb927_01_v4	232030	.	A	G	222	.	DP=47;VDB=2.046838e-01;AF1=1;AC1=2;DP4=0,0,14,33;MQ=60;FQ=-168	GT:PL:GQ	1/1:255,141,0:99
Tb927_01_v4	232064	.	C	A	63	.	DP=34;VDB=8.718219e-02;RPB=2.683282e+00;AF1=0.5;AC1=1;DP4=9,18,1,6;MQ=60;FQ=66;PV4=0.64,0.47,1,0.15	GT:PL:GQ	0/1:93,0,255:96
Tb927_01_v4	232069	.	G	.	42	.	DP=31;VDB=1.165196e-02;RPB=2.091858e+00;AF1=0;AC1=0;DP4=8,19,0,4;MQ=60;FQ=-39;PV4=0.55,1e-13,1,0.31	PL	0
Tb927_01_v4	232140	.	C	T	202	.	DP=35;VDB=1.602214e-01;RPB=-1.666667e-02;AF1=0.5;AC1=1;DP4=13,7,11,4;MQ=60;FQ=205;PV4=0.72,0.33,1,1	GT:PL:GQ	0/1:232,0,255:99
Tb927_01_v4	232151	.	T	C	225	.	DP=41;VDB=9.730469e-02;RPB=-3.520916e-01;AF1=0.5;AC1=1;DP4=14,5,14,7;MQ=60;FQ=220;PV4=0.74,1,1,1	GT:PL:GQ	0/1:255,0,248:99
Tb927_01_v4	232362	.	C	A	189	.	DP=31;VDB=1.658989e-01;RPB=1.607615e+00;AF1=0.5;AC1=1;DP4=6,11,9,5;MQ=60;FQ=192;PV4=0.16,0.051,1,1	GT:PL:GQ	0/1:219,0,255:99
Tb927_01_v4	232371	.	A	G	171	.	DP=30;VDB=1.315960e-01;RPB=1.460766e+00;AF1=0.5;AC1=1;DP4=6,12,6,5;MQ=60;FQ=174;PV4=0.44,0.11,1,1	GT:PL:GQ	0/1:201,0,255:99
Tb927_01_v4	232561	.	A	C	225	.	DP=39;VDB=1.880071e-01;RPB=-4.479608e-01;AF1=0.5;AC1=1;DP4=7,8,16,7;MQ=60;FQ=203;PV4=0.19,1,0.35,0.5	GT:PL:GQ	0/1:255,0,230:99
Tb927_01_v4	232587	.	C	T	139	.	DP=31;VDB=8.586034e-02;RPB=5.986490e-01;AF1=0.5;AC1=1;DP4=11,9,2,9;MQ=56;FQ=142;PV4=0.066,1,1,1	GT:PL:GQ	0/1:169,0,255:99
Tb927_01_v4	232591	.	G	A	225	.	DP=30;VDB=1.653995e-01;RPB=-7.259032e-01;AF1=0.5;AC1=1;DP4=2,8,9,11;MQ=55;FQ=139;PV4=0.25,0.088,0.078,0.063	GT:PL:GQ	0/1:255,0,166:99
Tb927_01_v4	232639	.	A	C	194	.	DP=23;VDB=1.338741e-01;RPB=-3.340765e-02;AF1=0.5;AC1=1;DP4=2,5,5,11;MQ=43;FQ=99;PV4=1,0.19,0.12,1	GT:PL:GQ	0/1:224,0,126:99
Tb927_01_v4	232894	.	T	C	152	.	DP=38;VDB=1.798326e-01;RPB=-9.793814e-01;AF1=0.5;AC1=1;DP4=10,8,11,9;MQ=23;FQ=117;PV4=1,0.045,1,0.29	GT:PL:GQ	0/1:182,0,144:99
Tb927_01_v4	233386	.	T	G	222	.	DP=49;VDB=3.474154e-01;AF1=1;AC1=2;DP4=0,0,23,25;MQ=56;FQ=-171	GT:PL:GQ	1/1:255,144,0:99
Tb927_01_v4	233419	.	A	G	225	.	DP=52;VDB=2.060521e-01;RPB=-5.093466e-01;AF1=0.5;AC1=1;DP4=14,16,11,11;MQ=52;FQ=225;PV4=1,0.14,0.021,0.38	GT:PL:GQ	0/1:255,0,255:99
Tb927_01_v4	233422	.	G	C	225	.	DP=51;VDB=1.762654e-01;RPB=-4.520898e-01;AF1=0.5;AC1=1;DP4=13,16,10,11;MQ=51;FQ=225;PV4=1,1,0.019,1	GT:PL:GQ	0/1:255,0,255:99
Tb927_01_v4	233482	.	A	G	186	.	DP=37;VDB=1.593359e-01;RPB=-2.035562e-01;AF1=0.5;AC1=1;DP4=15,8,9,5;MQ=52;FQ=189;PV4=1,1,0.22,1	GT:PL:GQ	0/1:216,0,255:99
Tb927_01_v4	233603	.	T	C	225	.	DP=43;VDB=1.143768e-01;RPB=6.989518e-01;AF1=0.5;AC1=1;DP4=11,13,11,7;MQ=60;FQ=225;PV4=0.37,1,0.2,1	GT:PL:GQ	0/1:255,0,255:99
Tb927_01_v4	233659	.	A	G	222	.	DP=33;VDB=1.106238e-01;RPB=-1.066575e+00;AF1=0.5;AC1=1;DP4=11,7,7,8;MQ=59;FQ=223;PV4=0.49,0.32,0.41,0.23	GT:PL:GQ	0/1:252,0,255:99
Tb927_01_v4	233903	.	A	G	225	.	DP=41;VDB=2.288900e-01;RPB=1.556329e+00;AF1=0.5;AC1=1;DP4=4,11,17,9;MQ=60;FQ=194;PV4=0.025,0.14,0.23,1	GT:PL:GQ	0/1:255,0,221:99
Tb927_01_v4	233907	.	A	G	225	.	DP=39;VDB=2.232288e-01;RPB=2.093306e+00;AF1=0.5;AC1=1;DP4=3,11,18,7;MQ=60;FQ=173;PV4=0.0033,0.36,1,1	GT:PL:GQ	0/1:255,0,200:99
Tb927_01_v4	233911	.	T	C	225	.	DP=39;VDB=2.128102e-01;RPB=2.466302e+00;AF1=0.5;AC1=1;DP4=2,12,17,7;MQ=60;FQ=159;PV4=0.0019,0.21,1,1	GT:PL:GQ	0/1:255,0,186:99
Tb927_01_v4	234002	.	G	A	225	.	DP=42;VDB=1.836380e-01;RPB=7.433378e-01;AF1=0.5;AC1=1;DP4=7,14,12,8;MQ=60;FQ=225;PV4=0.12,0.11,1,0.46	GT:PL:GQ	0/1:255,0,255:99
Tb927_01_v4	234203	.	G	A	25	.	DP=30;VDB=5.259588e-02;RPB=-3.677546e+00;AF1=0.5;AC1=1;DP4=12,11,5,2;MQ=52;FQ=28;PV4=0.43,0.2,2.7e-05,0.00058	GT:PL:GQ	0/1:55,0,255:58
Tb927_01_v4	234251	.	A	C	103	.	DP=15;VDB=7.160668e-02;RPB=-3.123055e+00;AF1=0.5;AC1=1;DP4=4,2,7,2;MQ=38;FQ=88.9;PV4=1,1,0.05,1	GT:PL:GQ	0/1:133,0,116:99
Tb927_01_v4	234595	.	C	T	76	.	DP=34;VDB=7.815616e-02;RPB=-2.615412e+00;AF1=0.5;AC1=1;DP4=17,8,6,3;MQ=42;FQ=79;PV4=1,0.0025,1,1	GT:PL:GQ	0/1:106,0,255:99
Tb927_01_v4	235034	.	G	C	225	.	DP=57;VDB=2.165655e-01;RPB=-1.225662e+00;AF1=0.5;AC1=1;DP4=12,14,12,19;MQ=53;FQ=225;PV4=0.6,0.29,0.044,0.24	GT:PL:GQ	0/1:255,0,255:99
Tb927_01_v4	235094	.	A	G	222	.	DP=45;VDB=5.391403e-03;AF1=1;AC1=2;DP4=0,0,26,18;MQ=51;FQ=-159	GT:PL:GQ	1/1:255,132,0:99
Tb927_01_v4	235100	.	G	A	222	.	DP=47;VDB=1.389741e-01;RPB=-2.152755e+00;AF1=1;AC1=2;DP4=0,5,27,14;MQ=52;FQ=-83;PV4=0.0085,1,1,1	GT:PL:GQ	1/1:255,56,0:99
Tb927_01_v4	235201	.	T	C	171	.	DP=35;VDB=1.532930e-01;RPB=-1.536275e-01;AF1=0.5;AC1=1;DP4=14,8,9,4;MQ=59;FQ=174;PV4=1,0.063,0.049,0.37	GT:PL:GQ	0/1:201,0,255:99
Tb927_01_v4	235271	.	A	G	198	.	DP=39;VDB=1.547320e-01;RPB=-1.185719e+00;AF1=0.5;AC1=1;DP4=12,13,6,8;MQ=59;FQ=201;PV4=1,1,0.036,0.41	GT:PL:GQ	0/1:228,0,255:99
Tb927_01_v4	235307	.	A	C	225	.	DP=53;VDB=2.518682e-01;RPB=-9.086011e-01;AF1=0.5;AC1=1;DP4=11,17,8,16;MQ=59;FQ=225;PV4=0.78,1,0.066,1	GT:PL:GQ	0/1:255,0,255:99
Tb927_01_v4	235409	.	A	G	225	.	DP=52;VDB=1.068043e-01;RPB=3.328255e-01;AF1=0.5;AC1=1;DP4=13,16,12,10;MQ=60;FQ=225;PV4=0.58,1,0.39,1	GT:PL:GQ	0/1:255,0,255:99
Tb927_01_v4	235597	.	C	G	225	.	DP=42;VDB=7.413805e-02;RPB=-4.043297e-01;AF1=0.5;AC1=1;DP4=9,10,13,10;MQ=60;FQ=225;PV4=0.76,0.011,1,0.022	GT:PL:GQ	0/1:255,0,255:99
Tb927_01_v4	235905	.	A	G	225	.	DP=50;VDB=2.028151e-01;RPB=4.500000e-01;AF1=0.5;AC1=1;DP4=12,12,10,15;MQ=59;FQ=225;PV4=0.57,1,1,1	GT:PL:GQ	0/1:255,0,255:99
Tb927_01_v4	236100	.	T	C	196	.	DP=52;VDB=1.812908e-01;RPB=5.947887e-01;AF1=0.5;AC1=1;DP4=11,15,11,15;MQ=30;FQ=196;PV4=1,1,1,0.36	GT:PL:GQ	0/1:226,0,227:99
Tb927_01_v4	236241	.	T	C	138	.	DP=47;VDB=1.780328e-01;RPB=-6.310006e-01;AF1=0.5;AC1=1;DP4=17,13,6,11;MQ=34;FQ=141;PV4=0.23,1,0.0078,1	GT:PL:GQ	0/1:168,0,255:99
Tb927_01_v4	236628	.	C	G	225	.	DP=42;VDB=1.681436e-01;RPB=-1.095518e+00;AF1=0.5;AC1=1;DP4=7,13,11,11;MQ=60;FQ=225;PV4=0.37,0.03,1,0.12	GT:PL:GQ	0/1:255,0,255:99
Tb927_01_v4	236757	.	A	G	225	.	DP=50;VDB=1.890668e-01;RPB=8.416254e-01;AF1=0.5;AC1=1;DP4=13,17,10,10;MQ=60;FQ=225;PV4=0.77,1,0.11,1	GT:PL:GQ	0/1:255,0,255:99
Tb927_01_v4	237129	.	C	T	225	.	DP=45;VDB=9.837459e-02;RPB=1.146642e+00;AF1=0.5;AC1=1;DP4=12,10,8,15;MQ=60;FQ=225;PV4=0.24,0.13,1,1	GT:PL:GQ	0/1:255,0,255:99
Tb927_01_v4	237746	.	A	G	93	.	DP=32;VDB=1.115905e-01;RPB=7.544335e-01;AF1=0.5;AC1=1;DP4=10,13,8,1;MQ=60;FQ=96;PV4=0.044,0.21,1,0.36	GT:PL:GQ	0/1:123,0,255:99
Tb927_01_v4	238309	.	C	T	225	.	DP=47;VDB=1.991651e-01;RPB=2.246793e-01;AF1=0.5;AC1=1;DP4=11,15,8,13;MQ=60;FQ=225;PV4=1,1,1,1	GT:PL:GQ	0/1:255,0,255:99
Tb927_01_v4	238400	.	T	C	222	.	DP=42;VDB=3.284756e-01;AF1=1;AC1=2;DP4=0,0,17,24;MQ=60;FQ=-150	GT:PL:GQ	1/1:255,123,0:99
Tb927_01_v4	238650	.	C	T	225	.	DP=40;VDB=1.774133e-01;RPB=-1.137527e+00;AF1=0.5;AC1=1;DP4=12,9,11,8;MQ=60;FQ=225;PV4=1,0.089,1,0.26	GT:PL:GQ	0/1:255,0,255:99
Tb927_01_v4	238672	.	T	C	225	.	DP=40;VDB=1.815778e-01;RPB=4.333434e-01;AF1=0.5;AC1=1;DP4=13,8,10,9;MQ=60;FQ=225;PV4=0.75,1,1,0.026	GT:PL:GQ	0/1:255,0,255:99
Tb927_01_v4	238687	.	G	A	225	.	DP=40;VDB=1.923182e-01;RPB=5.255054e-01;AF1=0.5;AC1=1;DP4=12,7,10,9;MQ=60;FQ=225;PV4=0.74,0.12,1,1	GT:PL:GQ	0/1:255,0,255:99
Tb927_01_v4	239058	.	T	C	225	.	DP=44;VDB=2.086259e-01;RPB=6.109197e-01;AF1=0.5;AC1=1;DP4=15,6,13,10;MQ=60;FQ=225;PV4=0.36,0.46,1,0.39	GT:PL:GQ	0/1:255,0,255:99
Tb927_01_v4	239432	.	C	A	225	.	DP=31;VDB=1.345966e-01;RPB=1.409144e+00;AF1=0.5;AC1=1;DP4=3,11,10,7;MQ=60;FQ=176;PV4=0.067,1,1,0.49	GT:PL:GQ	0/1:255,0,203:99
Tb927_01_v4	239607	.	G	A	222	.	DP=43;VDB=4.232961e-02;RPB=1.528487e+00;AF1=0.5;AC1=1;DP4=16,8,13,6;MQ=60;FQ=223;PV4=1,0.42,1,1	GT:PL:GQ	0/1:252,0,255:99
Tb927_01_v4	239635	.	G	T	206	.	DP=40;VDB=1.656016e-01;RPB=-7.539233e-01;AF1=0.5;AC1=1;DP4=15,7,10,6;MQ=60;FQ=209;PV4=0.74,0.3,1,1	GT:PL:GQ	0/1:236,0,255:99
Tb927_01_v4	239656	.	G	A	203	.	DP=36;VDB=1.658256e-01;RPB=-8.833333e-01;AF1=0.5;AC1=1;DP4=12,8,9,6;MQ=60;FQ=206;PV4=1,0.28,1,0.087	GT:PL:GQ	0/1:233,0,255:99
Tb927_01_v4	239942	.	T	C	205	.	DP=47;VDB=4.549046e-02;RPB=5.335010e-01;AF1=0.5;AC1=1;DP4=11,18,6,10;MQ=60;FQ=208;PV4=1,1,1,1	GT:PL:GQ	0/1:235,0,255:99
Tb927_01_v4	239965	.	G	A	165	.	DP=40;VDB=1.503553e-01;RPB=1.063357e+00;AF1=0.5;AC1=1;DP4=12,14,3,11;MQ=60;FQ=168;PV4=0.18,0.32,1,1	GT:PL:GQ	0/1:195,0,255:99
Tb927_01_v4	240108	.	C	T	119	.	DP=33;VDB=8.327300e-02;RPB=1.354157e+00;AF1=0.5;AC1=1;DP4=13,11,5,4;MQ=60;FQ=122;PV4=1,0.023,1,0.3	GT:PL:GQ	0/1:149,0,255:99
Tb927_01_v4	240260	.	A	G	215	.	DP=35;VDB=1.221082e-01;RPB=1.422060e+00;AF1=0.5;AC1=1;DP4=10,9,9,6;MQ=60;FQ=218;PV4=0.74,1,1,1	GT:PL:GQ	0/1:245,0,255:99
Tb927_01_v4	240276	.	A	G	204	.	DP=42;VDB=1.251732e-01;RPB=5.746117e-01;AF1=0.5;AC1=1;DP4=16,9,11,5;MQ=60;FQ=207;PV4=1,1,1,0.31	GT:PL:GQ	0/1:234,0,255:99
Tb927_01_v4	240281	.	C	T	225	.	DP=39;VDB=1.372373e-01;RPB=-3.074085e-01;AF1=0.5;AC1=1;DP4=10,4,13,12;MQ=60;FQ=180;PV4=0.32,0.48,1,1	GT:PL:GQ	0/1:255,0,207:99
Tb927_01_v4	240305	.	A	G	225	.	DP=44;VDB=1.856896e-02;RPB=-7.487049e-01;AF1=0.5;AC1=1;DP4=9,14,12,6;MQ=60;FQ=225;PV4=0.12,1,1,0.28	GT:PL:GQ	0/1:255,0,255:99
Tb927_01_v4	240310	.	G	T	215	.	DP=41;VDB=5.809871e-02;RPB=-8.071156e-01;AF1=0.5;AC1=1;DP4=10,14,11,6;MQ=60;FQ=218;PV4=0.21,1,1,0.18	GT:PL:GQ	0/1:245,0,255:99
Tb927_01_v4	240346	.	T	C	222	.	DP=41;VDB=2.665503e-01;AF1=1;AC1=2;DP4=0,0,18,23;MQ=60;FQ=-150	GT:PL:GQ	1/1:255,123,0:99
Tb927_01_v4	240376	.	T	G	175	.	DP=36;VDB=1.331686e-01;RPB=1.706972e-02;AF1=0.5;AC1=1;DP4=12,10,5,8;MQ=60;FQ=178;PV4=0.49,0.3,1,0.2	GT:PL:GQ	0/1:205,0,255:99
Tb927_01_v4	240555	.	C	A	225	.	DP=41;VDB=1.637128e-01;RPB=1.644775e+00;AF1=0.5;AC1=1;DP4=8,10,10,12;MQ=60;FQ=225;PV4=1,1,1,1	GT:PL:GQ	0/1:255,0,255:99
Tb927_01_v4	240948	.	G	A	225	.	DP=53;VDB=2.028891e-01;RPB=1.324301e+00;AF1=0.5;AC1=1;DP4=14,16,14,8;MQ=60;FQ=225;PV4=0.27,0.28,1,1	GT:PL:GQ	0/1:255,0,255:99
Tb927_01_v4	241149	.	C	T	222	.	DP=39;VDB=1.541266e-01;AF1=1;AC1=2;DP4=0,0,13,25;MQ=60;FQ=-141	GT:PL:GQ	1/1:255,114,0:99
Tb927_01_v4	241272	.	A	C	222	.	DP=55;VDB=3.008579e-01;AF1=1;AC1=2;DP4=0,0,22,32;MQ=60;FQ=-190	GT:PL:GQ	1/1:255,163,0:99
Tb927_01_v4	241427	.	G	A	222	.	DP=34;VDB=1.177515e-01;AF1=1;AC1=2;DP4=0,0,20,13;MQ=60;FQ=-126	GT:PL:GQ	1/1:255,99,0:99
Tb927_01_v4	241434	.	C	T	222	.	DP=37;VDB=2.123404e-01;AF1=1;AC1=2;DP4=0,0,23,14;MQ=60;FQ=-138	GT:PL:GQ	1/1:255,111,0:99
Tb927_01_v4	241807	.	A	T	223	.	DP=34;VDB=1.339659e-01;RPB=-1.377741e-01;AF1=0.5;AC1=1;DP4=11,6,5,12;MQ=60;FQ=224;PV4=0.084,1,1,1	GT:PL:GQ	0/1:253,0,255:99
Tb927_01_v4	241917	.	G	A	214	.	DP=34;VDB=1.705828e-01;RPB=6.126913e-01;AF1=0.5;AC1=1;DP4=5,11,8,7;MQ=60;FQ=214;PV4=0.29,0.35,1,1	GT:PL:GQ	0/1:244,0,244:99
Tb927_01_v4	241977	.	C	T	222	.	DP=35;VDB=1.706573e-01;AF1=1;AC1=2;DP4=0,0,18,16;MQ=60;FQ=-129	GT:PL:GQ	1/1:255,102,0:99
Tb927_01_v4	242048	.	T	G	222	.	DP=51;VDB=3.692100e-01;AF1=1;AC1=2;DP4=0,0,30,21;MQ=60;FQ=-181	GT:PL:GQ	1/1:255,154,0:99
Tb927_01_v4	242087	.	A	G	222	.	DP=62;VDB=4.041033e-01;AF1=1;AC1=2;DP4=0,0,35,27;MQ=60;FQ=-214	GT:PL:GQ	1/1:255,187,0:99
Tb927_01_v4	242414	.	T	C	175	.	DP=39;VDB=1.675737e-01;RPB=-1.486677e+00;AF1=0.5;AC1=1;DP4=13,11,3,12;MQ=60;FQ=178;PV4=0.049,0.066,1,0.43	GT:PL:GQ	0/1:205,0,255:99
Tb927_01_v4	242434	.	G	A	225	.	DP=50;VDB=1.086947e-01;RPB=-1.135693e+00;AF1=0.5;AC1=1;DP4=13,14,6,16;MQ=60;FQ=225;PV4=0.16,0.14,1,1	GT:PL:GQ	0/1:255,0,255:99
Tb927_01_v4	242437	.	G	C	225	.	DP=49;VDB=1.717485e-01;RPB=-4.862531e-01;AF1=0.5;AC1=1;DP4=12,14,6,16;MQ=60;FQ=225;PV4=0.24,0.013,1,1	GT:PL:GQ	0/1:255,0,255:99
Tb927_01_v4	242818	.	A	G	222	.	DP=53;VDB=2.415342e-01;AF1=1;AC1=2;DP4=0,0,25,26;MQ=60;FQ=-181	GT:PL:GQ	1/1:255,154,0:99
Tb927_01_v4	242830	.	C	A	225	.	DP=51;VDB=1.440952e-01;RPB=-1.940285e-02;AF1=0.5;AC1=1;DP4=14,11,11,14;MQ=60;FQ=225;PV4=0.57,0.032,1,1	GT:PL:GQ	0/1:255,0,255:99
Tb927_01_v4	242920	.	C	T	225	.	DP=44;VDB=1.194918e-01;RPB=3.522989e-01;AF1=0.5;AC1=1;DP4=8,13,13,9;MQ=60;FQ=225;PV4=0.23,0.46,1,1	GT:PL:GQ	0/1:255,0,255:99
Tb927_01_v4	242987	.	C	T	213	.	DP=46;VDB=1.484739e-01;RPB=3.263581e-01;AF1=0.5;AC1=1;DP4=11,17,6,12;MQ=60;FQ=216;PV4=0.76,0.34,1,1	GT:PL:GQ	0/1:243,0,255:99
Tb927_01_v4	243166	.	A	G	174	.	DP=41;VDB=2.005844e-02;RPB=8.953252e-01;AF1=0.5;AC1=1;DP4=13,12,13,3;MQ=60;FQ=177;PV4=0.097,0.27,1,0.31	GT:PL:GQ	0/1:204,0,255:99
Tb927_01_v4	243280	.	G	A	225	.	DP=56;VDB=2.347388e-01;RPB=-2.613019e-01;AF1=0.5;AC1=1;DP4=12,17,14,12;MQ=60;FQ=225;PV4=0.42,1,1,1	GT:PL:GQ	0/1:255,0,255:99
Tb927_01_v4	243322	.	A	G	225	.	DP=47;VDB=1.481332e-01;RPB=-5.827343e-01;AF1=0.5;AC1=1;DP4=12,10,12,12;MQ=60;FQ=225;PV4=0.78,1,1,0.059	GT:PL:GQ	0/1:255,0,255:99
Tb927_01_v4	243508	.	T	G	225	.	DP=45;VDB=1.962465e-01;RPB=1.484705e-01;AF1=0.5;AC1=1;DP4=14,11,11,9;MQ=60;FQ=225;PV4=1,0.41,1,1	GT:PL:GQ	0/1:255,0,255:99
Tb927_01_v4	243516	.	C	G	225	.	DP=43;VDB=1.922625e-01;RPB=-3.668370e-02;AF1=0.5;AC1=1;DP4=15,9,9,10;MQ=60;FQ=225;PV4=0.37,0.14,1,1	GT:PL:GQ	0/1:255,0,255:99
Tb927_01_v4	243691	.	C	A	178	.	DP=40;VDB=1.071041e-01;RPB=1.176782e+00;AF1=0.5;AC1=1;DP4=12,14,4,10;MQ=60;FQ=181;PV4=0.33,1,1,1	GT:PL:GQ	0/1:208,0,255:99
Tb927_01_v4	243697	.	T	C	225	.	DP=38;VDB=1.487479e-01;RPB=-1.046154e+00;AF1=0.5;AC1=1;DP4=4,9,11,14;MQ=60;FQ=170;PV4=0.5,0.36,1,1	GT:PL:GQ	0/1:255,0,197:99
Tb927_01_v4	244107	.	C	T	225	.	DP=44;VDB=2.012399e-01;RPB=3.289568e-01;AF1=0.5;AC1=1;DP4=14,9,9,12;MQ=60;FQ=225;PV4=0.37,1,1,0.39	GT:PL:GQ	0/1:255,0,255:99
Tb927_01_v4	244131	.	T	C	208	.	DP=28;VDB=1.497106e-01;RPB=5.095246e-01;AF1=0.5;AC1=1;DP4=9,5,6,7;MQ=60;FQ=210;PV4=0.45,1,1,0.29	GT:PL:GQ	0/1:238,0,244:99
Tb927_01_v4	244159	.	T	C	225	.	DP=32;VDB=1.387310e-01;RPB=-1.652428e+00;AF1=0.5;AC1=1;DP4=13,1,11,7;MQ=60;FQ=145;PV4=0.053,1,1,1	GT:PL:GQ	0/1:255,0,172:99
Tb927_01_v4	244180	.	G	A	225	.	DP=37;VDB=1.613351e-01;RPB=3.661109e-01;AF1=0.5;AC1=1;DP4=12,4,11,9;MQ=60;FQ=182;PV4=0.3,1,1,0.4	GT:PL:GQ	0/1:255,0,209:99
Tb927_01_v4	244285	.	A	G	220	.	DP=41;VDB=1.630527e-01;RPB=-1.307217e-02;AF1=0.5;AC1=1;DP4=12,10,14,5;MQ=60;FQ=222;PV4=0.33,0.053,1,1	GT:PL:GQ	0/1:250,0,255:99
Tb927_01_v4	244346	.	G	A	225	.	DP=48;VDB=1.347018e-01;RPB=1.031879e+00;AF1=0.5;AC1=1;DP4=9,14,12,13;MQ=60;FQ=225;PV4=0.57,0.43,1,1	GT:PL:GQ	0/1:255,0,255:99
Tb927_01_v4	244377	.	G	C	225	.	DP=48;VDB=1.309192e-01;RPB=-9.923721e-01;AF1=0.5;AC1=1;DP4=11,10,15,10;MQ=60;FQ=225;PV4=0.77,1,1,0.44	GT:PL:GQ	0/1:255,0,255:99
Tb927_01_v4	244476	.	T	C	129	.	DP=35;VDB=6.759616e-02;RPB=2.824909e+00;AF1=0.5;AC1=1;DP4=13,11,9,2;MQ=51;FQ=132;PV4=0.15,1,1,1	GT:PL:GQ	0/1:159,0,255:99
Tb927_01_v4	244477	.	C	T	138	.	DP=35;VDB=7.458882e-02;RPB=3.123793e+00;AF1=0.5;AC1=1;DP4=7,11,9,2;MQ=52;FQ=141;PV4=0.052,0.25,1,1	GT:PL:GQ	0/1:168,0,255:99
Tb927_01_v4	245091	.	C	A	11.1	.	DP=2;VDB=1.120000e-02;AF1=1;AC1=2;DP4=0,0,2,0;MQ=34;FQ=-33	GT:PL:GQ	1/1:42,6,0:9
Tb927_01_v4	245107	.	T	C	23	.	DP=11;VDB=5.870764e-02;RPB=-4.176424e-01;AF1=0.5;AC1=1;DP4=3,4,3,0;MQ=53;FQ=26;PV4=0.2,0.069,1,0.08	GT:PL:GQ	0/1:53,0,159:56
Tb927_01_v4	245149	.	T	C	206	.	DP=29;VDB=1.406186e-01;RPB=1.374773e+00;AF1=0.5;AC1=1;DP4=7,7,8,7;MQ=59;FQ=209;PV4=1,0.0071,1,1	GT:PL:GQ	0/1:236,0,246:99
Tb927_01_v4	245166	.	C	G	225	.	DP=37;VDB=1.709048e-01;RPB=-7.748649e-01;AF1=0.5;AC1=1;DP4=10,9,7,11;MQ=59;FQ=225;PV4=0.51,1,0.46,1	GT:PL:GQ	0/1:255,0,255:99
Tb927_01_v4	245220	.	T	C	225	.	DP=41;VDB=9.756746e-02;RPB=6.897773e-01;AF1=0.5;AC1=1;DP4=8,12,7,13;MQ=60;FQ=225;PV4=1,1,1,0.083	GT:PL:GQ	0/1:255,0,255:99
Tb927_01_v4	245237	.	T	C	225	.	DP=40;VDB=1.886445e-01;RPB=4.673140e-01;AF1=0.5;AC1=1;DP4=7,10,9,13;MQ=60;FQ=225;PV4=1,0.19,1,0.45	GT:PL:GQ	0/1:255,0,255:99
Tb927_01_v4	245265	.	T	C	204	.	DP=31;VDB=1.646203e-01;RPB=1.448839e+00;AF1=0.5;AC1=1;DP4=10,7,6,8;MQ=60;FQ=207;PV4=0.48,0.096,1,0.072	GT:PL:GQ	0/1:234,0,255:99
Tb927_01_v4	245322	.	T	C	212	.	DP=31;VDB=1.718054e-01;RPB=-6.328319e-01;AF1=0.5;AC1=1;DP4=7,7,7,8;MQ=60;FQ=207;PV4=1,0.29,1,1	GT:PL:GQ	0/1:242,0,235:99
Tb927_01_v4	245404	.	C	T	195	.	DP=44;VDB=1.192517e-01;RPB=-1.134484e+00;AF1=0.5;AC1=1;DP4=16,12,9,7;MQ=60;FQ=198;PV4=1,0.069,1,1	GT:PL:GQ	0/1:225,0,255:99
Tb927_01_v4	245473	.	C	T	225	.	DP=42;VDB=1.711792e-01;RPB=1.607940e-01;AF1=0.5;AC1=1;DP4=10,8,12,8;MQ=60;FQ=225;PV4=1,0.11,1,0.42	GT:PL:GQ	0/1:255,0,255:99
Tb927_01_v4	245551	.	T	C	225	.	DP=50;VDB=2.351697e-01;RPB=3.316694e-01;AF1=0.5;AC1=1;DP4=11,10,14,12;MQ=60;FQ=225;PV4=1,1,1,0.18	GT:PL:GQ	0/1:255,0,255:99
Tb927_01_v4	245670	.	A	G	202	.	DP=32;VDB=1.701220e-01;RPB=5.286784e-01;AF1=0.5;AC1=1;DP4=9,8,10,5;MQ=60;FQ=205;PV4=0.49,0.29,1,1	GT:PL:GQ	0/1:232,0,255:99
Tb927_01_v4	246056	.	T	C	225	.	DP=44;VDB=1.835380e-01;RPB=-1.589627e-01;AF1=0.5;AC1=1;DP4=10,9,12,12;MQ=60;FQ=225;PV4=1,0.0025,1,0.089	GT:PL:GQ	0/1:255,0,255:99
Tb927_01_v4	246104	.	C	T	209	.	DP=51;VDB=2.045657e-01;RPB=9.927272e-01;AF1=0.5;AC1=1;DP4=14,13,18,5;MQ=60;FQ=212;PV4=0.077,0.064,1,0.19	GT:PL:GQ	0/1:239,0,255:99
Tb927_01_v4	246276	.	T	A	225	.	DP=53;VDB=2.209917e-01;RPB=-4.454354e-02;AF1=0.5;AC1=1;DP4=13,15,13,12;MQ=60;FQ=225;PV4=0.79,0.088,1,0.18	GT:PL:GQ	0/1:255,0,255:99
Tb927_01_v4	246442	.	A	G	211	.	DP=36;VDB=1.626926e-01;RPB=-1.150000e+00;AF1=0.5;AC1=1;DP4=12,8,7,8;MQ=60;FQ=214;PV4=0.51,0.13,1,0.021	GT:PL:GQ	0/1:241,0,255:99
Tb927_01_v4	246456	.	G	A	225	.	DP=47;VDB=9.331127e-02;RPB=1.606747e+00;AF1=0.5;AC1=1;DP4=11,13,12,11;MQ=60;FQ=225;PV4=0.77,0.055,1,1	GT:PL:GQ	0/1:255,0,255:99
Tb927_01_v4	246565	.	C	T	224	.	DP=54;VDB=8.324140e-02;RPB=4.827099e-01;AF1=0.5;AC1=1;DP4=12,16,17,6;MQ=60;FQ=224;PV4=0.046,0.01,1,1	GT:PL:GQ	0/1:254,0,255:99
Tb927_01_v4	246881	.	G	A	225	.	DP=45;VDB=1.855795e-01;RPB=-1.336306e-01;AF1=0.5;AC1=1;DP4=7,15,15,6;MQ=60;FQ=225;PV4=0.015,1,1,0.22	GT:PL:GQ	0/1:255,0,255:99
Tb927_01_v4	247238	.	C	T	222	.	DP=50;VDB=1.980008e-01;AF1=1;AC1=2;DP4=0,0,17,30;MQ=60;FQ=-168	GT:PL:GQ	1/1:255,141,0:99
Tb927_01_v4	247255	.	A	C	225	.	DP=47;VDB=1.012509e-01;RPB=-3.307907e-01;AF1=0.5;AC1=1;DP4=7,14,10,15;MQ=60;FQ=225;PV4=0.76,0.23,0.18,1	GT:PL:GQ	0/1:255,0,255:99
Tb927_01_v4	247273	.	A	G	222	.	DP=45;VDB=3.311462e-01;AF1=1;AC1=2;DP4=0,0,18,27;MQ=60;FQ=-162	GT:PL:GQ	1/1:255,135,0:99
Tb927_01_v4	247323	.	C	G	185	.	DP=34;VDB=1.531283e-01;RPB=-3.543850e-02;AF1=0.5;AC1=1;DP4=11,10,8,5;MQ=60;FQ=188;PV4=0.73,0.36,1,1	GT:PL:GQ	0/1:215,0,255:99
Tb927_01_v4	247411	.	G	A	222	.	DP=38;VDB=1.032776e-01;AF1=1;AC1=2;DP4=0,0,19,18;MQ=60;FQ=-138	GT:PL:GQ	1/1:255,111,0:99
Tb927_01_v4	247504	.	A	G	222	.	DP=45;VDB=3.301561e-01;AF1=1;AC1=2;DP4=0,0,26,16;MQ=60;FQ=-153	GT:PL:GQ	1/1:255,126,0:99
Tb927_01_v4	247635	.	T	C	222	.	DP=44;VDB=2.626180e-01;AF1=1;AC1=2;DP4=0,0,25,17;MQ=60;FQ=-153	GT:PL:GQ	1/1:255,126,0:99
Tb927_01_v4	247754	.	T	C	222	.	DP=26;VDB=2.279513e-01;AF1=1;AC1=2;DP4=0,0,13,13;MQ=60;FQ=-105	GT:PL:GQ	1/1:255,78,0:99
Tb927_01_v4	247968	.	C	T	225	.	DP=51;VDB=1.886205e-01;RPB=-7.076731e-01;AF1=0.5;AC1=1;DP4=14,13,11,13;MQ=60;FQ=225;PV4=0.78,0.2,1,1	GT:PL:GQ	0/1:255,0,255:99
Tb927_01_v4	248450	.	C	T	222	.	DP=47;VDB=2.842438e-01;AF1=1;AC1=2;DP4=0,0,22,25;MQ=60;FQ=-168	GT:PL:GQ	1/1:255,141,0:99
Tb927_01_v4	248547	.	C	A	222	.	DP=47;VDB=7.354752e-02;AF1=1;AC1=2;DP4=0,0,24,21;MQ=60;FQ=-162	GT:PL:GQ	1/1:255,135,0:99
Tb927_01_v4	248620	.	C	T	225	.	DP=36;VDB=1.706815e-01;RPB=1.344640e+00;AF1=0.5;AC1=1;DP4=8,10,7,11;MQ=60;FQ=225;PV4=1,1,1,1	GT:PL:GQ	0/1:255,0,255:99
Tb927_01_v4	248725	.	T	C	222	.	DP=40;VDB=2.958405e-01;AF1=1;AC1=2;DP4=0,0,25,15;MQ=60;FQ=-144	GT:PL:GQ	1/1:255,117,0:99
Tb927_01_v4	249201	.	G	A	225	.	DP=52;VDB=3.350858e-02;RPB=-7.617565e-01;AF1=0.5;AC1=1;DP4=14,14,16,8;MQ=60;FQ=225;PV4=0.27,0.014,1,0.18	GT:PL:GQ	0/1:255,0,255:99
Tb927_01_v4	249312	.	A	G	222	.	DP=36;VDB=2.584308e-01;AF1=1;AC1=2;DP4=0,0,22,14;MQ=60;FQ=-135	GT:PL:GQ	1/1:255,108,0:99
Tb927_01_v4	249390	.	A	G	222	.	DP=35;VDB=2.056442e-02;AF1=1;AC1=2;DP4=0,0,12,23;MQ=60;FQ=-132	GT:PL:GQ	1/1:255,105,0:99
Tb927_01_v4	249490	.	G	A	225	.	DP=49;VDB=2.409367e-01;RPB=7.939799e-01;AF1=0.5;AC1=1;DP4=12,10,14,13;MQ=60;FQ=225;PV4=1,0.19,1,0.46	GT:PL:GQ	0/1:255,0,255:99
Tb927_01_v4	249585	.	T	C	222	.	DP=43;VDB=5.970782e-02;AF1=1;AC1=2;DP4=0,0,15,28;MQ=60;FQ=-156	GT:PL:GQ	1/1:255,129,0:99
Tb927_01_v4	249882	.	A	C	222	.	DP=52;VDB=3.613797e-01;AF1=1;AC1=2;DP4=0,0,26,26;MQ=60;FQ=-184	GT:PL:GQ	1/1:255,157,0:99
Tb927_01_v4	249969	.	C	T	222	.	DP=38;VDB=1.917542e-01;AF1=1;AC1=2;DP4=0,0,23,15;MQ=60;FQ=-141	GT:PL:GQ	1/1:255,114,0:99
Tb927_01_v4	250047	.	A	G	222	.	DP=48;VDB=1.005070e-01;AF1=1;AC1=2;DP4=0,0,22,26;MQ=60;FQ=-171	GT:PL:GQ	1/1:255,144,0:99
Tb927_01_v4	250107	.	G	A	222	.	DP=44;VDB=3.275469e-01;AF1=1;AC1=2;DP4=0,0,18,26;MQ=60;FQ=-159	GT:PL:GQ	1/1:255,132,0:99
Tb927_01_v4	250236	.	T	C	225	.	DP=43;VDB=1.922806e-01;RPB=3.546091e-01;AF1=0.5;AC1=1;DP4=13,11,8,11;MQ=60;FQ=225;PV4=0.54,1,1,1	GT:PL:GQ	0/1:255,0,255:99
Tb927_01_v4	250362	.	G	C	222	.	DP=29;VDB=2.690140e-01;AF1=1;AC1=2;DP4=0,0,14,15;MQ=60;FQ=-114	GT:PL:GQ	1/1:255,87,0:99
Tb927_01_v4	250629	.	C	T	222	.	DP=29;VDB=2.053436e-01;AF1=1;AC1=2;DP4=0,0,9,19;MQ=60;FQ=-111	GT:PL:GQ	1/1:255,84,0:99
Tb927_01_v4	250658	.	T	C	59.1	.	DP=10;VDB=9.605669e-03;AF1=1;AC1=2;DP4=0,0,0,7;MQ=60;FQ=-48	GT:PL:GQ	1/1:92,21,0:39
Tb927_01_v4	250659	.	T	A	59.1	.	DP=9;VDB=1.038584e-02;AF1=1;AC1=2;DP4=0,0,0,7;MQ=60;FQ=-48	GT:PL:GQ	1/1:92,21,0:39
Tb927_01_v4	250729	.	C	T	213	.	DP=51;VDB=1.984399e-01;RPB=-1.158473e+00;AF1=0.5;AC1=1;DP4=13,17,11,9;MQ=60;FQ=216;PV4=0.56,0.0097,1,0.43	GT:PL:GQ	0/1:243,0,255:99
Tb927_01_v4	250799	.	A	G	222	.	DP=54;VDB=3.742974e-01;AF1=1;AC1=2;DP4=0,0,27,27;MQ=60;FQ=-190	GT:PL:GQ	1/1:255,163,0:99
Tb927_01_v4	250861	.	G	A	222	.	DP=50;VDB=1.806938e-01;AF1=1;AC1=2;DP4=0,0,25,25;MQ=60;FQ=-178	GT:PL:GQ	1/1:255,151,0:99
Tb927_01_v4	250923	.	T	A	222	.	DP=45;VDB=1.099606e-01;AF1=1;AC1=2;DP4=0,0,32,13;MQ=60;FQ=-162	GT:PL:GQ	1/1:255,135,0:99
Tb927_01_v4	250935	.	A	G	222	.	DP=41;VDB=2.727140e-01;AF1=1;AC1=2;DP4=0,0,29,11;MQ=60;FQ=-147	GT:PL:GQ	1/1:255,120,0:99
Tb927_01_v4	250938	.	A	C	222	.	DP=41;VDB=3.160587e-01;AF1=1;AC1=2;DP4=0,0,28,12;MQ=60;FQ=-147	GT:PL:GQ	1/1:255,120,0:99
Tb927_01_v4	250943	.	C	T	222	.	DP=41;VDB=2.687391e-01;AF1=1;AC1=2;DP4=0,0,26,12;MQ=60;FQ=-141	GT:PL:GQ	1/1:255,114,0:99
Tb927_01_v4	250958	.	T	C	222	.	DP=46;VDB=6.863558e-02;AF1=1;AC1=2;DP4=0,0,30,15;MQ=60;FQ=-162	GT:PL:GQ	1/1:255,135,0:99
Tb927_01_v4	251393	.	G	A	222	.	DP=41;VDB=3.233204e-01;AF1=1;AC1=2;DP4=0,0,20,19;MQ=60;FQ=-144	GT:PL:GQ	1/1:255,117,0:99
Tb927_01_v4	251492	.	A	G	222	.	DP=46;VDB=1.853641e-01;AF1=1;AC1=2;DP4=0,0,21,25;MQ=60;FQ=-165	GT:PL:GQ	1/1:255,138,0:99
Tb927_01_v4	251606	.	A	G	222	.	DP=29;VDB=1.190496e-01;AF1=1;AC1=2;DP4=0,0,13,16;MQ=60;FQ=-114	GT:PL:GQ	1/1:255,87,0:99
Tb927_01_v4	251823	.	T	C	222	.	DP=29;VDB=2.499361e-01;AF1=1;AC1=2;DP4=0,0,13,16;MQ=60;FQ=-114	GT:PL:GQ	1/1:255,87,0:99
Tb927_01_v4	251964	.	G	A	222	.	DP=33;VDB=2.307927e-01;AF1=1;AC1=2;DP4=0,0,13,19;MQ=60;FQ=-123	GT:PL:GQ	1/1:255,96,0:99
Tb927_01_v4	252000	.	A	G	222	.	DP=32;VDB=2.095341e-01;AF1=1;AC1=2;DP4=0,0,15,17;MQ=60;FQ=-123	GT:PL:GQ	1/1:255,96,0:99
Tb927_01_v4	252004	.	C	T	222	.	DP=32;VDB=2.041277e-01;AF1=1;AC1=2;DP4=0,0,14,18;MQ=60;FQ=-123	GT:PL:GQ	1/1:255,96,0:99
Tb927_01_v4	252014	.	G	A	222	.	DP=28;VDB=1.655368e-01;AF1=1;AC1=2;DP4=0,0,14,14;MQ=60;FQ=-111	GT:PL:GQ	1/1:255,84,0:99
Tb927_01_v4	252042	.	C	T	222	.	DP=38;VDB=2.325120e-01;AF1=1;AC1=2;DP4=0,0,24,12;MQ=60;FQ=-135	GT:PL:GQ	1/1:255,108,0:99
Tb927_01_v4	252129	.	C	T	222	.	DP=42;VDB=5.802267e-02;AF1=1;AC1=2;DP4=0,0,20,21;MQ=60;FQ=-150	GT:PL:GQ	1/1:255,123,0:99
Tb927_01_v4	252138	.	T	C	225	.	DP=43;VDB=5.604024e-02;RPB=-1.173691e-01;AF1=0.5;AC1=1;DP4=10,10,11,10;MQ=60;FQ=225;PV4=1,1,1,0.022	GT:PL:GQ	0/1:255,0,255:99
Tb927_01_v4	252245	.	C	T	225	.	DP=38;VDB=1.890265e-01;RPB=-2.539943e+00;AF1=0.5;AC1=1;DP4=13,6,12,7;MQ=60;FQ=225;PV4=1,0.2,1,0.38	GT:PL:GQ	0/1:255,0,255:99
Tb927_01_v4	252251	.	A	T	225	.	DP=36;VDB=1.868253e-01;RPB=-2.756816e+00;AF1=0.5;AC1=1;DP4=12,5,11,8;MQ=60;FQ=221;PV4=0.5,1,1,1	GT:PL:GQ	0/1:255,0,249:99
Tb927_01_v4	252320	.	T	C	225	.	DP=39;VDB=2.155309e-02;RPB=1.929769e+00;AF1=0.5;AC1=1;DP4=10,8,10,11;MQ=60;FQ=225;PV4=0.75,0.28,1,0.18	GT:PL:GQ	0/1:255,0,255:99
Tb927_01_v4	252481	.	G	A	183	.	DP=35;VDB=9.080862e-02;RPB=-9.364788e-01;AF1=0.5;AC1=1;DP4=12,7,4,11;MQ=60;FQ=186;PV4=0.045,0.04,1,0.33	GT:PL:GQ	0/1:213,0,255:99
Tb927_01_v4	252582	.	A	G	225	.	DP=54;VDB=1.957586e-01;RPB=-1.833797e+00;AF1=0.5;AC1=1;DP4=11,16,12,15;MQ=60;FQ=225;PV4=1,0.13,1,0.45	GT:PL:GQ	0/1:255,0,255:99
Tb927_01_v4	252655	.	T	A	225	.	DP=45;VDB=1.953251e-01;RPB=1.068566e+00;AF1=0.5;AC1=1;DP4=11,8,9,17;MQ=60;FQ=225;PV4=0.14,0.042,1,0.19	GT:PL:GQ	0/1:255,0,255:99
Tb927_01_v4	252825	.	T	C	225	.	DP=52;VDB=2.032186e-01;RPB=-2.051251e+00;AF1=0.5;AC1=1;DP4=13,12,10,17;MQ=60;FQ=225;PV4=0.4,0.28,1,1	GT:PL:GQ	0/1:255,0,255:99
Tb927_01_v4	253081	.	T	C	222	.	DP=42;VDB=2.478202e-01;AF1=1;AC1=2;DP4=0,0,22,20;MQ=60;FQ=-153	GT:PL:GQ	1/1:255,126,0:99
Tb927_01_v4	253228	.	T	C	225	.	DP=59;VDB=2.234213e-01;RPB=-9.965507e-01;AF1=0.5;AC1=1;DP4=13,14,16,16;MQ=60;FQ=225;PV4=1,0.13,1,1	GT:PL:GQ	0/1:255,0,255:99
Tb927_01_v4	253470	.	C	T	225	.	DP=50;VDB=2.547208e-01;RPB=-3.100000e-01;AF1=0.5;AC1=1;DP4=4,20,9,16;MQ=60;FQ=219;PV4=0.2,0.28,1,0.073	GT:PL:GQ	0/1:255,0,246:99
Tb927_01_v4	253481	.	T	C	225	.	DP=50;VDB=1.054120e-01;RPB=-1.490000e+00;AF1=0.5;AC1=1;DP4=5,20,12,12;MQ=60;FQ=225;PV4=0.038,0.13,1,1	GT:PL:GQ	0/1:255,0,255:99
Tb927_01_v4	253490	.	G	T	225	.	DP=50;VDB=2.712418e-01;RPB=-2.122583e+00;AF1=0.5;AC1=1;DP4=3,17,13,15;MQ=60;FQ=184;PV4=0.031,1,1,1	GT:PL:GQ	0/1:255,0,211:99
Tb927_01_v4	253607	.	G	A	225	.	DP=40;VDB=1.676835e-01;RPB=-1.110443e+00;AF1=0.5;AC1=1;DP4=10,9,10,11;MQ=60;FQ=225;PV4=1,0.22,1,0.37	GT:PL:GQ	0/1:255,0,255:99
Tb927_01_v4	253678	.	C	A	222	.	DP=27;VDB=2.225317e-02;AF1=1;AC1=2;DP4=0,0,7,7;MQ=60;FQ=-69	GT:PL:GQ	1/1:255,42,0:81
Tb927_01_v4	253739	.	T	C	222	.	DP=23;VDB=1.236333e-01;AF1=1;AC1=2;DP4=0,0,5,18;MQ=59;FQ=-96	GT:PL:GQ	1/1:255,69,0:99
Tb927_01_v4	253760	.	C	A	82.1	.	DP=11;VDB=2.335627e-02;AF1=1;AC1=2;DP4=0,0,3,3;MQ=57;FQ=-45	GT:PL:GQ	1/1:115,18,0:33
Tb927_01_v4	253809	.	C	T	222	.	DP=11;VDB=1.365097e-01;AF1=1;AC1=2;DP4=0,0,7,4;MQ=60;FQ=-60	GT:PL:GQ	1/1:255,33,0:63
Tb927_01_v4	253883	.	G	C	222	.	DP=28;VDB=2.068017e-01;AF1=1;AC1=2;DP4=0,0,12,15;MQ=60;FQ=-108	GT:PL:GQ	1/1:255,81,0:99
Tb927_01_v4	253901	.	A	G	169	.	DP=27;VDB=1.542692e-01;RPB=-7.563226e-01;AF1=0.5;AC1=1;DP4=6,9,8,4;MQ=60;FQ=172;PV4=0.25,0.09,1,0.41	GT:PL:GQ	0/1:199,0,254:99
Tb927_01_v4	253940	.	C	T	215	.	DP=33;VDB=1.255418e-01;RPB=2.826669e-01;AF1=0.5;AC1=1;DP4=8,8,9,7;MQ=60;FQ=218;PV4=1,0.11,1,0.18	GT:PL:GQ	0/1:245,0,255:99
Tb927_01_v4	253943	.	A	G	222	.	DP=34;VDB=1.467334e-01;AF1=1;AC1=2;DP4=0,0,18,16;MQ=60;FQ=-129	GT:PL:GQ	1/1:255,102,0:99
Tb927_01_v4	253997	.	T	.	12.3	.	DP=35;RPB=8.217058e-01;AF1=0.496;AC1=1;DP4=3,2,1,0;MQ=60;FQ=-9.5;PV4=1,1,1,1	PL	18
Tb927_01_v4	253998	.	T	.	14.2	.	DP=36;RPB=8.170978e-01;AF1=0.4936;AC1=1;DP4=4,2,1,0;MQ=60;FQ=-11.3;PV4=1,1,1,1	PL	16
Tb927_01_v4	254000	.	tgt	tt,t	73.5	.	INDEL;IS=31,0.885714;DP=35;VDB=1.177701e-01;AF1=1;AC1=2;DP4=0,0,14,15;MQ=60;FQ=-95.5	GT:PL:GQ	1/1:255,202,141,253,0,226:99
Tb927_01_v4	254001	.	G	T	6.98	.	DP=2;AF1=1;AC1=2;DP4=0,0,1,0;MQ=60;FQ=-30	GT:PL:GQ	1/1:36,3,0:4
Tb927_01_v4	254397	.	A	G	222	.	DP=29;VDB=2.755486e-01;AF1=1;AC1=2;DP4=0,0,8,21;MQ=60;FQ=-114	GT:PL:GQ	1/1:255,87,0:99
Tb927_01_v4	254415	.	A	G	222	.	DP=28;VDB=2.548771e-01;AF1=1;AC1=2;DP4=0,0,8,20;MQ=60;FQ=-111	GT:PL:GQ	1/1:255,84,0:99
Tb927_01_v4	254421	.	T	C	222	.	DP=26;VDB=2.300493e-01;AF1=1;AC1=2;DP4=0,0,6,20;MQ=60;FQ=-105	GT:PL:GQ	1/1:255,78,0:99
Tb927_01_v4	254480	.	A	G	222	.	DP=37;VDB=3.085317e-01;AF1=1;AC1=2;DP4=0,0,18,18;MQ=60;FQ=-135	GT:PL:GQ	1/1:255,108,0:99
Tb927_01_v4	254494	.	T	C	222	.	DP=41;VDB=2.860830e-01;AF1=1;AC1=2;DP4=0,0,22,19;MQ=60;FQ=-150	GT:PL:GQ	1/1:255,123,0:99
Tb927_01_v4	254516	.	A	C	222	.	DP=50;VDB=2.566069e-01;AF1=1;AC1=2;DP4=0,0,26,24;MQ=60;FQ=-178	GT:PL:GQ	1/1:255,151,0:99
Tb927_01_v4	254750	.	C	T	222	.	DP=28;VDB=2.660196e-01;AF1=1;AC1=2;DP4=0,0,19,9;MQ=60;FQ=-111	GT:PL:GQ	1/1:255,84,0:99
Tb927_01_v4	254812	.	C	T	214	.	DP=12;VDB=3.441969e-02;AF1=1;AC1=2;DP4=0,0,8,3;MQ=60;FQ=-60	GT:PL:GQ	1/1:247,33,0:63
Tb927_01_v4	254833	.	A	.	3.53	.	DP=11;VDB=3.520448e-03;AF1=1;AC1=2;DP4=0,0,1,0;MQ=60;FQ=-30	PL	29
Tb927_01_v4	254895	.	C	T	222	.	DP=43;VDB=3.091469e-01;AF1=1;AC1=2;DP4=0,0,24,19;MQ=60;FQ=-156	GT:PL:GQ	1/1:255,129,0:99
Tb927_01_v4	255655	.	C	T	225	.	DP=46;VDB=5.450916e-02;RPB=6.698205e-01;AF1=0.5;AC1=1;DP4=14,8,17,6;MQ=60;FQ=225;PV4=0.53,0.069,1,0.47	GT:PL:GQ	0/1:255,0,255:99
Tb927_01_v4	255917	.	T	C	222	.	DP=44;VDB=3.366709e-02;AF1=1;AC1=2;DP4=0,0,24,20;MQ=60;FQ=-159	GT:PL:GQ	1/1:255,132,0:99
Tb927_01_v4	256122	.	G	A	222	.	DP=43;VDB=1.822284e-01;RPB=3.074986e-01;AF1=0.5;AC1=1;DP4=15,10,9,8;MQ=60;FQ=223;PV4=0.75,1,1,0.48	GT:PL:GQ	0/1:252,0,255:99
Tb927_01_v4	256346	.	a	.	71.5	.	INDEL;IS=3,0.042857;DP=70;VDB=2.848749e-01;AF1=0;AC1=0;DP4=8,20,1,2;MQ=60;FQ=-68.5;PV4=1,1,1,1	PL	0
Tb927_01_v4	256346	.	A	T	222	.	DP=70;VDB=2.399110e-01;AF1=1;AC1=2;DP4=0,0,7,20;MQ=60;FQ=-108	GT:PL:GQ	1/1:255,81,0:99
Tb927_01_v4	256479	.	A	G	222	.	DP=36;VDB=7.228610e-02;AF1=1;AC1=2;DP4=0,0,16,20;MQ=60;FQ=-135	GT:PL:GQ	1/1:255,108,0:99
Tb927_01_v4	256482	.	G	A	222	.	DP=34;VDB=7.244106e-02;AF1=1;AC1=2;DP4=0,0,15,19;MQ=60;FQ=-129	GT:PL:GQ	1/1:255,102,0:99
Tb927_01_v4	256791	.	G	A	222	.	DP=53;VDB=2.361026e-01;AF1=1;AC1=2;DP4=0,0,33,20;MQ=60;FQ=-187	GT:PL:GQ	1/1:255,160,0:99
Tb927_01_v4	256832	.	G	A	222	.	DP=53;VDB=3.353142e-01;AF1=1;AC1=2;DP4=0,0,28,25;MQ=60;FQ=-187	GT:PL:GQ	1/1:255,160,0:99
Tb927_01_v4	257055	.	C	T	222	.	DP=39;VDB=6.406313e-02;AF1=1;AC1=2;DP4=0,0,16,23;MQ=60;FQ=-144	GT:PL:GQ	1/1:255,117,0:99
Tb927_01_v4	257181	.	C	T	222	.	DP=40;VDB=2.625342e-01;AF1=1;AC1=2;DP4=0,0,16,23;MQ=60;FQ=-144	GT:PL:GQ	1/1:255,117,0:99
Tb927_01_v4	257240	.	T	C	222	.	DP=43;VDB=3.243874e-01;AF1=1;AC1=2;DP4=0,0,18,25;MQ=60;FQ=-156	GT:PL:GQ	1/1:255,129,0:99
Tb927_01_v4	257285	.	G	A	222	.	DP=49;VDB=2.058269e-01;AF1=1;AC1=2;DP4=0,0,27,21;MQ=60;FQ=-171	GT:PL:GQ	1/1:255,144,0:99
Tb927_01_v4	257334	.	T	C	222	.	DP=45;VDB=3.314153e-01;AF1=1;AC1=2;DP4=0,0,16,29;MQ=60;FQ=-162	GT:PL:GQ	1/1:255,135,0:99
Tb927_01_v4	257926	.	G	A	222	.	DP=43;VDB=2.606241e-01;RPB=2.475060e-01;AF1=1;AC1=2;DP4=0,1,22,19;MQ=60;FQ=-122;PV4=0.48,1,1,0.32	GT:PL:GQ	1/1:255,95,0:99
Tb927_01_v4	257938	.	C	T	222	.	DP=45;VDB=1.086813e-01;AF1=1;AC1=2;DP4=0,0,24,20;MQ=60;FQ=-159	GT:PL:GQ	1/1:255,132,0:99
Tb927_01_v4	257997	.	C	T	222	.	DP=38;VDB=3.091157e-01;AF1=1;AC1=2;DP4=0,0,18,19;MQ=60;FQ=-138	GT:PL:GQ	1/1:255,111,0:99
Tb927_01_v4	258039	.	C	T	222	.	DP=40;VDB=2.604278e-01;AF1=1;AC1=2;DP4=0,0,16,24;MQ=60;FQ=-147	GT:PL:GQ	1/1:255,120,0:99
Tb927_01_v4	258044	.	G	A	222	.	DP=38;VDB=1.592525e-01;AF1=1;AC1=2;DP4=0,0,13,24;MQ=60;FQ=-138	GT:PL:GQ	1/1:255,111,0:99
Tb927_01_v4	258136	.	T	C	222	.	DP=34;VDB=2.098447e-01;AF1=1;AC1=2;DP4=0,0,15,19;MQ=60;FQ=-129	GT:PL:GQ	1/1:255,102,0:99
Tb927_01_v4	258149	.	G	C	222	.	DP=36;VDB=6.430341e-02;AF1=1;AC1=2;DP4=0,0,13,23;MQ=60;FQ=-135	GT:PL:GQ	1/1:255,108,0:99
Tb927_01_v4	258267	.	T	A	222	.	DP=62;VDB=3.989020e-01;AF1=1;AC1=2;DP4=0,0,26,34;MQ=60;FQ=-208	GT:PL:GQ	1/1:255,181,0:99
Tb927_01_v4	258279	.	G	A	222	.	DP=58;VDB=3.338839e-01;AF1=1;AC1=2;DP4=0,0,31,24;MQ=60;FQ=-193	GT:PL:GQ	1/1:255,166,0:99
Tb927_01_v4	258385	.	C	T	222	.	DP=45;VDB=3.448531e-01;AF1=1;AC1=2;DP4=0,0,26,19;MQ=60;FQ=-162	GT:PL:GQ	1/1:255,135,0:99
Tb927_01_v4	258411	.	C	G	222	.	DP=43;VDB=3.343998e-01;AF1=1;AC1=2;DP4=0,0,24,18;MQ=60;FQ=-153	GT:PL:GQ	1/1:255,126,0:99
Tb927_01_v4	258412	.	T	C	222	.	DP=43;VDB=3.334672e-01;AF1=1;AC1=2;DP4=0,0,24,18;MQ=60;FQ=-153	GT:PL:GQ	1/1:255,126,0:99
Tb927_01_v4	258531	.	G	C	222	.	DP=31;VDB=1.708512e-01;AF1=1;AC1=2;DP4=0,0,16,15;MQ=60;FQ=-120	GT:PL:GQ	1/1:255,93,0:99
Tb927_01_v4	258702	.	A	G	222	.	DP=45;VDB=2.682333e-01;AF1=1;AC1=2;DP4=0,0,25,19;MQ=60;FQ=-159	GT:PL:GQ	1/1:255,132,0:99
Tb927_01_v4	258785	.	C	G	222	.	DP=39;VDB=1.858956e-01;AF1=1;AC1=2;DP4=0,0,22,17;MQ=60;FQ=-144	GT:PL:GQ	1/1:255,117,0:99
Tb927_01_v4	258828	.	C	T	222	.	DP=35;VDB=2.786041e-01;AF1=1;AC1=2;DP4=0,0,21,14;MQ=60;FQ=-132	GT:PL:GQ	1/1:255,105,0:99
Tb927_01_v4	258936	.	C	T	222	.	DP=56;VDB=3.347233e-01;AF1=1;AC1=2;DP4=0,0,33,23;MQ=60;FQ=-196	GT:PL:GQ	1/1:255,169,0:99
Tb927_01_v4	259521	.	G	A	222	.	DP=27;VDB=2.256498e-01;AF1=1;AC1=2;DP4=0,0,12,13;MQ=60;FQ=-102	GT:PL:GQ	1/1:255,75,0:99
Tb927_01_v4	259656	.	T	G	222	.	DP=29;VDB=5.359650e-02;AF1=1;AC1=2;DP4=0,0,9,20;MQ=60;FQ=-114	GT:PL:GQ	1/1:255,87,0:99
Tb927_01_v4	259892	.	T	C	222	.	DP=39;VDB=3.220553e-01;AF1=1;AC1=2;DP4=0,0,21,18;MQ=60;FQ=-144	GT:PL:GQ	1/1:255,117,0:99
Tb927_01_v4	259911	.	G	A	222	.	DP=30;VDB=3.363624e-02;AF1=1;AC1=2;DP4=0,0,15,14;MQ=60;FQ=-114	GT:PL:GQ	1/1:255,87,0:99
Tb927_01_v4	259944	.	A	G	222	.	DP=38;VDB=1.609692e-01;AF1=1;AC1=2;DP4=0,0,23,14;MQ=60;FQ=-138	GT:PL:GQ	1/1:255,111,0:99
Tb927_01_v4	259987	.	A	T	222	.	DP=39;VDB=2.493271e-01;AF1=1;AC1=2;DP4=0,0,22,15;MQ=60;FQ=-138	GT:PL:GQ	1/1:255,111,0:99
Tb927_01_v4	260147	.	A	G	222	.	DP=41;VDB=3.115782e-01;AF1=1;AC1=2;DP4=0,0,19,20;MQ=60;FQ=-144	GT:PL:GQ	1/1:255,117,0:99
Tb927_01_v4	260183	.	T	C	222	.	DP=40;VDB=2.290884e-01;AF1=1;AC1=2;DP4=0,0,20,20;MQ=60;FQ=-147	GT:PL:GQ	1/1:255,120,0:99
Tb927_01_v4	260327	.	A	C	222	.	DP=39;VDB=2.623538e-01;AF1=1;AC1=2;DP4=0,0,17,22;MQ=60;FQ=-144	GT:PL:GQ	1/1:255,117,0:99
Tb927_01_v4	260342	.	T	C	222	.	DP=32;VDB=2.653990e-01;RPB=-5.031153e-01;AF1=1;AC1=2;DP4=1,0,12,18;MQ=60;FQ=-103;PV4=0.42,1,1,0.25	GT:PL:GQ	1/1:255,76,0:99
Tb927_01_v4	260630	.	A	T	222	.	DP=55;VDB=1.771807e-01;AF1=1;AC1=2;DP4=0,0,35,19;MQ=60;FQ=-190	GT:PL:GQ	1/1:255,163,0:99
Tb927_01_v4	260776	.	G	A	222	.	DP=33;VDB=2.835708e-01;AF1=1;AC1=2;DP4=0,0,23,10;MQ=60;FQ=-126	GT:PL:GQ	1/1:255,99,0:99
Tb927_01_v4	260831	.	C	G	222	.	DP=37;VDB=3.115539e-01;AF1=1;AC1=2;DP4=0,0,17,20;MQ=60;FQ=-138	GT:PL:GQ	1/1:255,111,0:99
Tb927_01_v4	260847	.	C	T	222	.	DP=45;VDB=1.905700e-01;AF1=1;AC1=2;DP4=0,0,13,28;MQ=60;FQ=-150	GT:PL:GQ	1/1:255,123,0:99
Tb927_01_v4	260883	.	C	T	222	.	DP=46;VDB=2.739612e-01;AF1=1;AC1=2;DP4=0,0,22,24;MQ=60;FQ=-165	GT:PL:GQ	1/1:255,138,0:99
Tb927_01_v4	261002	.	cac	c	217	.	INDEL;IS=18,0.620690;DP=29;VDB=1.854421e-01;AF1=0.5;AC1=1;DP4=1,2,3,12;MQ=60;FQ=5.09;PV4=1,1,1,0.28	GT:PL:GQ	0/1:255,0,38:41
Tb927_01_v4	261003	.	A	C	34.8	.	DP=9;VDB=5.440000e-02;AF1=1;AC1=2;DP4=0,0,0,2;MQ=60;FQ=-33	GT:PL:GQ	1/1:66,6,0:10
Tb927_01_v4	261041	.	A	G	222	.	DP=35;VDB=2.965585e-01;AF1=1;AC1=2;DP4=0,0,13,20;MQ=60;FQ=-126	GT:PL:GQ	1/1:255,99,0:99
Tb927_01_v4	261116	.	A	G	222	.	DP=52;VDB=3.741554e-01;AF1=1;AC1=2;DP4=0,0,21,31;MQ=60;FQ=-184	GT:PL:GQ	1/1:255,157,0:99
Tb927_01_v4	261192	.	C	T	222	.	DP=50;VDB=3.673386e-01;AF1=1;AC1=2;DP4=0,0,21,29;MQ=60;FQ=-178	GT:PL:GQ	1/1:255,151,0:99
Tb927_01_v4	261345	.	A	T	222	.	DP=45;VDB=3.155293e-01;AF1=1;AC1=2;DP4=0,0,20,24;MQ=60;FQ=-159	GT:PL:GQ	1/1:255,132,0:99
Tb927_01_v4	261574	.	A	G	222	.	DP=34;VDB=3.010894e-01;AF1=1;AC1=2;DP4=0,0,12,22;MQ=60;FQ=-129	GT:PL:GQ	1/1:255,102,0:99
Tb927_01_v4	261789	.	A	G	222	.	DP=27;VDB=1.785500e-01;AF1=1;AC1=2;DP4=0,0,11,15;MQ=60;FQ=-105	GT:PL:GQ	1/1:255,78,0:99
Tb927_01_v4	261960	.	C	T	222	.	DP=31;VDB=9.325529e-02;AF1=1;AC1=2;DP4=0,0,14,16;MQ=60;FQ=-117	GT:PL:GQ	1/1:255,90,0:99
Tb927_01_v4	262021	.	A	G	222	.	DP=36;VDB=2.928159e-01;AF1=1;AC1=2;DP4=0,0,19,17;MQ=60;FQ=-135	GT:PL:GQ	1/1:255,108,0:99
Tb927_01_v4	262036	.	G	A	222	.	DP=43;VDB=3.015190e-01;AF1=1;AC1=2;DP4=0,0,25,18;MQ=60;FQ=-156	GT:PL:GQ	1/1:255,129,0:99
Tb927_01_v4	262042	.	A	G	222	.	DP=44;VDB=2.735728e-01;AF1=1;AC1=2;DP4=0,0,25,19;MQ=60;FQ=-159	GT:PL:GQ	1/1:255,132,0:99
Tb927_01_v4	262126	.	A	G	222	.	DP=16;VDB=1.492829e-01;AF1=1;AC1=2;DP4=0,0,10,5;MQ=60;FQ=-72	GT:PL:GQ	1/1:255,45,0:87
Tb927_01_v4	262165	.	T	C	128	.	DP=6;VDB=9.184255e-02;AF1=1;AC1=2;DP4=0,0,4,2;MQ=60;FQ=-45	GT:PL:GQ	1/1:161,18,0:33
Tb927_01_v4	262171	.	T	C	110	.	DP=5;VDB=1.999422e-02;AF1=1;AC1=2;DP4=0,0,4,1;MQ=60;FQ=-42	GT:PL:GQ	1/1:143,15,0:27
Tb927_01_v4	262174	.	G	A	114	.	DP=5;VDB=3.654729e-02;AF1=1;AC1=2;DP4=0,0,4,1;MQ=60;FQ=-42	GT:PL:GQ	1/1:147,15,0:27
Tb927_01_v4	262231	.	A	C	213	.	DP=12;VDB=1.263391e-01;AF1=1;AC1=2;DP4=0,0,5,5;MQ=60;FQ=-57	GT:PL:GQ	1/1:246,30,0:57
Tb927_01_v4	262292	.	A	G	222	.	DP=47;VDB=2.957581e-01;AF1=1;AC1=2;DP4=0,0,24,21;MQ=60;FQ=-162	GT:PL:GQ	1/1:255,135,0:99
Tb927_01_v4	262465	.	A	C	222	.	DP=34;VDB=2.404872e-01;AF1=1;AC1=2;DP4=0,0,20,14;MQ=60;FQ=-129	GT:PL:GQ	1/1:255,102,0:99
Tb927_01_v4	263020	.	C	T	222	.	DP=61;VDB=3.010707e-01;AF1=1;AC1=2;DP4=0,0,31,29;MQ=60;FQ=-208	GT:PL:GQ	1/1:255,181,0:99
Tb927_01_v4	263024	.	A	G	222	.	DP=60;VDB=1.030850e-01;AF1=1;AC1=2;DP4=0,0,32,28;MQ=60;FQ=-208	GT:PL:GQ	1/1:255,181,0:99
Tb927_01_v4	263041	.	C	A	222	.	DP=58;VDB=3.706423e-01;AF1=1;AC1=2;DP4=0,0,24,31;MQ=60;FQ=-193	GT:PL:GQ	1/1:255,166,0:99
Tb927_01_v4	263341	.	C	T	222	.	DP=32;VDB=1.344718e-01;AF1=1;AC1=2;DP4=0,0,11,21;MQ=60;FQ=-123	GT:PL:GQ	1/1:255,96,0:99
Tb927_01_v4	263782	.	cc	.	27.5	.	INDEL;IS=1,0.040000;DP=25;AF1=1;AC1=2;DP4=0,0,1,0;MQ=60;FQ=-37.9	PL	10
Tb927_01_v4	263783	.	C	T	4.77	.	DP=25;VDB=7.930802e-02;RPB=-4.818121e-01;AF1=0.4999;AC1=1;DP4=7,14,2,2;MQ=60;FQ=6.99;PV4=0.6,1,1,0.31	GT:PL:GQ	0/1:33,0,222:33
Tb927_01_v4	263900	.	T	G	222	.	DP=39;VDB=2.392566e-01;AF1=1;AC1=2;DP4=0,0,27,11;MQ=60;FQ=-141	GT:PL:GQ	1/1:255,114,0:99
Tb927_01_v4	263999	.	G	A	222	.	DP=45;VDB=2.600223e-01;AF1=1;AC1=2;DP4=0,0,19,25;MQ=60;FQ=-159	GT:PL:GQ	1/1:255,132,0:99
Tb927_01_v4	264062	.	A	G	222	.	DP=44;VDB=3.177136e-01;AF1=1;AC1=2;DP4=0,0,26,18;MQ=60;FQ=-159	GT:PL:GQ	1/1:255,132,0:99
Tb927_01_v4	264072	.	A	T	222	.	DP=40;VDB=3.271981e-02;AF1=1;AC1=2;DP4=0,0,23,16;MQ=60;FQ=-144	GT:PL:GQ	1/1:255,117,0:99
Tb927_01_v4	264239	.	A	G	222	.	DP=38;VDB=2.953613e-01;AF1=1;AC1=2;DP4=0,0,21,15;MQ=60;FQ=-135	GT:PL:GQ	1/1:255,108,0:99
Tb927_01_v4	264255	.	G	A	222	.	DP=37;VDB=2.643080e-01;AF1=1;AC1=2;DP4=0,0,20,17;MQ=60;FQ=-138	GT:PL:GQ	1/1:255,111,0:99
Tb927_01_v4	264523	.	T	C	222	.	DP=37;VDB=2.280944e-01;AF1=1;AC1=2;DP4=0,0,22,15;MQ=60;FQ=-138	GT:PL:GQ	1/1:255,111,0:99
Tb927_01_v4	264687	.	T	C	222	.	DP=43;VDB=1.976739e-01;AF1=1;AC1=2;DP4=0,0,20,23;MQ=60;FQ=-156	GT:PL:GQ	1/1:255,129,0:99
Tb927_01_v4	265011	.	T	C	222	.	DP=37;VDB=2.943422e-01;AF1=1;AC1=2;DP4=0,0,24,12;MQ=60;FQ=-135	GT:PL:GQ	1/1:255,108,0:99
Tb927_01_v4	265401	.	G	A	222	.	DP=45;VDB=3.173738e-01;AF1=1;AC1=2;DP4=0,0,22,22;MQ=60;FQ=-159	GT:PL:GQ	1/1:255,132,0:99
Tb927_01_v4	265433	.	C	T	222	.	DP=39;VDB=2.036517e-01;AF1=1;AC1=2;DP4=0,0,15,24;MQ=60;FQ=-144	GT:PL:GQ	1/1:255,117,0:99
Tb927_01_v4	265488	.	A	C	222	.	DP=53;VDB=3.739603e-01;AF1=1;AC1=2;DP4=0,0,22,31;MQ=60;FQ=-187	GT:PL:GQ	1/1:255,160,0:99
Tb927_01_v4	265493	.	G	T	222	.	DP=51;VDB=2.435351e-01;AF1=1;AC1=2;DP4=0,0,20,31;MQ=60;FQ=-178	GT:PL:GQ	1/1:255,151,0:99
Tb927_01_v4	265652	.	G	A	222	.	DP=35;VDB=3.051057e-01;AF1=1;AC1=2;DP4=0,0,21,14;MQ=60;FQ=-132	GT:PL:GQ	1/1:255,105,0:99
Tb927_01_v4	265660	.	A	G	222	.	DP=36;VDB=3.000782e-01;AF1=1;AC1=2;DP4=0,0,20,16;MQ=60;FQ=-135	GT:PL:GQ	1/1:255,108,0:99
Tb927_01_v4	265929	.	G	A	222	.	DP=38;VDB=9.519427e-02;AF1=1;AC1=2;DP4=0,0,17,21;MQ=60;FQ=-141	GT:PL:GQ	1/1:255,114,0:99
Tb927_01_v4	265941	.	G	A	222	.	DP=38;VDB=2.394575e-01;AF1=1;AC1=2;DP4=0,0,17,21;MQ=60;FQ=-141	GT:PL:GQ	1/1:255,114,0:99
Tb927_01_v4	266120	.	C	T	222	.	DP=42;VDB=2.999428e-01;AF1=1;AC1=2;DP4=0,0,16,21;MQ=60;FQ=-138	GT:PL:GQ	1/1:255,111,0:99
Tb927_01_v4	266122	.	T	C	222	.	DP=42;VDB=2.320701e-01;RPB=1.732592e-01;AF1=1;AC1=2;DP4=0,1,19,20;MQ=60;FQ=-123;PV4=1,1,1,0.29	GT:PL:GQ	1/1:255,96,0:99
Tb927_01_v4	266272	.	A	G	222	.	DP=39;VDB=2.893875e-01;AF1=1;AC1=2;DP4=0,0,25,13;MQ=60;FQ=-141	GT:PL:GQ	1/1:255,114,0:99
Tb927_01_v4	266394	.	G	A	222	.	DP=35;VDB=1.990217e-01;AF1=1;AC1=2;DP4=0,0,16,18;MQ=60;FQ=-129	GT:PL:GQ	1/1:255,102,0:99
Tb927_01_v4	266440	.	A	G	222	.	DP=35;VDB=2.652034e-01;AF1=1;AC1=2;DP4=0,0,12,23;MQ=60;FQ=-132	GT:PL:GQ	1/1:255,105,0:99
Tb927_01_v4	266460	.	G	C	222	.	DP=45;VDB=4.588968e-02;AF1=1;AC1=2;DP4=0,0,15,29;MQ=60;FQ=-159	GT:PL:GQ	1/1:255,132,0:99
Tb927_01_v4	266817	.	G	A	222	.	DP=33;VDB=2.202041e-01;AF1=1;AC1=2;DP4=0,0,17,14;MQ=60;FQ=-120	GT:PL:GQ	1/1:255,93,0:99
Tb927_01_v4	266966	.	T	C	222	.	DP=29;VDB=2.182627e-01;AF1=1;AC1=2;DP4=0,0,14,15;MQ=60;FQ=-114	GT:PL:GQ	1/1:255,87,0:99
Tb927_01_v4	267610	.	G	A	222	.	DP=48;VDB=1.991642e-01;AF1=1;AC1=2;DP4=0,0,18,27;MQ=60;FQ=-162	GT:PL:GQ	1/1:255,135,0:99
Tb927_01_v4	267622	.	T	C	222	.	DP=46;VDB=3.088867e-01;AF1=1;AC1=2;DP4=0,0,19,27;MQ=60;FQ=-165	GT:PL:GQ	1/1:255,138,0:99
Tb927_01_v4	267901	.	T	C	222	.	DP=32;VDB=2.908478e-01;AF1=1;AC1=2;DP4=0,0,16,16;MQ=60;FQ=-123	GT:PL:GQ	1/1:255,96,0:99
Tb927_01_v4	268239	.	T	G	222	.	DP=37;VDB=2.546526e-01;AF1=1;AC1=2;DP4=0,0,15,22;MQ=60;FQ=-138	GT:PL:GQ	1/1:255,111,0:99
Tb927_01_v4	268458	.	T	C	222	.	DP=36;VDB=3.091807e-01;AF1=1;AC1=2;DP4=0,0,17,19;MQ=60;FQ=-135	GT:PL:GQ	1/1:255,108,0:99
Tb927_01_v4	268481	.	C	A	222	.	DP=37;VDB=2.720840e-01;AF1=1;AC1=2;DP4=0,0,20,17;MQ=60;FQ=-138	GT:PL:GQ	1/1:255,111,0:99
Tb927_01_v4	268600	.	A	G	222	.	DP=38;VDB=2.825165e-01;AF1=1;AC1=2;DP4=0,0,18,19;MQ=60;FQ=-138	GT:PL:GQ	1/1:255,111,0:99
Tb927_01_v4	269404	.	A	G	222	.	DP=43;VDB=2.588973e-01;AF1=1;AC1=2;DP4=0,0,18,24;MQ=60;FQ=-153	GT:PL:GQ	1/1:255,126,0:99
Tb927_01_v4	269623	.	C	G	222	.	DP=47;VDB=3.505323e-01;AF1=1;AC1=2;DP4=0,0,27,20;MQ=60;FQ=-168	GT:PL:GQ	1/1:255,141,0:99
Tb927_01_v4	269625	.	A	G	222	.	DP=49;VDB=2.997400e-01;AF1=1;AC1=2;DP4=0,0,28,21;MQ=60;FQ=-175	GT:PL:GQ	1/1:255,148,0:99
Tb927_01_v4	269646	.	A	C	222	.	DP=49;VDB=2.561958e-01;AF1=1;AC1=2;DP4=0,0,30,19;MQ=60;FQ=-175	GT:PL:GQ	1/1:255,148,0:99
Tb927_01_v4	269703	.	T	G	222	.	DP=52;VDB=2.404231e-01;AF1=1;AC1=2;DP4=0,0,28,22;MQ=60;FQ=-178	GT:PL:GQ	1/1:255,151,0:99
Tb927_01_v4	270701	.	C	T	222	.	DP=58;VDB=1.005015e-01;AF1=1;AC1=2;DP4=0,0,22,35;MQ=60;FQ=-199	GT:PL:GQ	1/1:255,172,0:99
Tb927_01_v4	270763	.	A	C	222	.	DP=37;VDB=2.667176e-01;AF1=1;AC1=2;DP4=0,0,13,24;MQ=60;FQ=-138	GT:PL:GQ	1/1:255,111,0:99
Tb927_01_v4	270882	.	G	T	222	.	DP=35;VDB=2.555979e-01;AF1=1;AC1=2;DP4=0,0,15,20;MQ=60;FQ=-132	GT:PL:GQ	1/1:255,105,0:99
Tb927_01_v4	270891	.	T	C	222	.	DP=32;VDB=2.492311e-01;AF1=1;AC1=2;DP4=0,0,13,19;MQ=60;FQ=-123	GT:PL:GQ	1/1:255,96,0:99
Tb927_01_v4	270963	.	A	C	222	.	DP=37;VDB=3.068078e-01;AF1=1;AC1=2;DP4=0,0,20,16;MQ=60;FQ=-135	GT:PL:GQ	1/1:255,108,0:99
Tb927_01_v4	271052	.	C	T	222	.	DP=40;VDB=2.782796e-01;AF1=1;AC1=2;DP4=0,0,22,14;MQ=60;FQ=-135	GT:PL:GQ	1/1:255,108,0:99
Tb927_01_v4	271206	.	G	C	222	.	DP=41;VDB=1.424387e-01;AF1=1;AC1=2;DP4=0,0,18,23;MQ=60;FQ=-150	GT:PL:GQ	1/1:255,123,0:99
Tb927_01_v4	271344	.	G	A	222	.	DP=40;VDB=1.001260e-01;AF1=1;AC1=2;DP4=0,0,25,15;MQ=60;FQ=-147	GT:PL:GQ	1/1:255,120,0:99
Tb927_01_v4	271356	.	T	C	222	.	DP=42;VDB=2.178202e-01;AF1=1;AC1=2;DP4=0,0,24,18;MQ=60;FQ=-153	GT:PL:GQ	1/1:255,126,0:99
Tb927_01_v4	271587	.	C	T	222	.	DP=45;VDB=1.340379e-01;AF1=1;AC1=2;DP4=0,0,18,27;MQ=60;FQ=-162	GT:PL:GQ	1/1:255,135,0:99
Tb927_01_v4	271755	.	C	T	222	.	DP=34;VDB=9.161695e-02;AF1=1;AC1=2;DP4=0,0,20,13;MQ=60;FQ=-126	GT:PL:GQ	1/1:255,99,0:99
Tb927_01_v4	271859	.	C	T	222	.	DP=49;VDB=2.010659e-01;AF1=1;AC1=2;DP4=0,0,20,29;MQ=60;FQ=-175	GT:PL:GQ	1/1:255,148,0:99
Tb927_01_v4	271938	.	G	A	222	.	DP=40;VDB=8.735204e-02;AF1=1;AC1=2;DP4=0,0,22,18;MQ=60;FQ=-147	GT:PL:GQ	1/1:255,120,0:99
Tb927_01_v4	272314	.	C	T	222	.	DP=26;VDB=2.028193e-01;AF1=1;AC1=2;DP4=0,0,13,13;MQ=60;FQ=-105	GT:PL:GQ	1/1:255,78,0:99
Tb927_01_v4	273021	.	C	T	222	.	DP=31;VDB=2.797549e-01;AF1=1;AC1=2;DP4=0,0,12,18;MQ=60;FQ=-117	GT:PL:GQ	1/1:255,90,0:99
Tb927_01_v4	273453	.	G	A	222	.	DP=33;VDB=1.402363e-01;AF1=1;AC1=2;DP4=0,0,15,18;MQ=60;FQ=-126	GT:PL:GQ	1/1:255,99,0:99
Tb927_01_v4	273624	.	A	T	222	.	DP=32;VDB=1.845577e-01;AF1=1;AC1=2;DP4=0,0,10,21;MQ=60;FQ=-120	GT:PL:GQ	1/1:255,93,0:99
Tb927_01_v4	274180	.	T	C	222	.	DP=40;VDB=3.246140e-01;AF1=1;AC1=2;DP4=0,0,14,26;MQ=60;FQ=-147	GT:PL:GQ	1/1:255,120,0:99
Tb927_01_v4	274800	.	G	T	222	.	DP=33;VDB=2.755741e-01;AF1=1;AC1=2;DP4=0,0,16,17;MQ=60;FQ=-126	GT:PL:GQ	1/1:255,99,0:99
Tb927_01_v4	275189	.	C	T	222	.	DP=45;VDB=3.298638e-01;AF1=1;AC1=2;DP4=0,0,23,22;MQ=60;FQ=-162	GT:PL:GQ	1/1:255,135,0:99
Tb927_01_v4	275276	.	A	G	222	.	DP=46;VDB=3.490793e-01;AF1=1;AC1=2;DP4=0,0,31,15;MQ=60;FQ=-165	GT:PL:GQ	1/1:255,138,0:99
Tb927_01_v4	275418	.	C	T	222	.	DP=41;VDB=9.448986e-02;AF1=1;AC1=2;DP4=0,0,18,23;MQ=60;FQ=-150	GT:PL:GQ	1/1:255,123,0:99
Tb927_01_v4	276109	.	C	T	222	.	DP=39;VDB=7.093602e-02;AF1=1;AC1=2;DP4=0,0,19,20;MQ=60;FQ=-144	GT:PL:GQ	1/1:255,117,0:99
Tb927_01_v4	276222	.	C	T	222	.	DP=42;VDB=6.538978e-03;AF1=1;AC1=2;DP4=0,0,26,16;MQ=60;FQ=-153	GT:PL:GQ	1/1:255,126,0:99
Tb927_01_v4	276303	.	A	G	222	.	DP=44;VDB=2.119262e-01;AF1=1;AC1=2;DP4=0,0,18,25;MQ=60;FQ=-156	GT:PL:GQ	1/1:255,129,0:99
Tb927_01_v4	276519	.	T	C	222	.	DP=43;VDB=3.244332e-01;AF1=1;AC1=2;DP4=0,0,23,20;MQ=60;FQ=-156	GT:PL:GQ	1/1:255,129,0:99
Tb927_01_v4	276746	.	C	A	222	.	DP=45;VDB=3.232963e-01;AF1=1;AC1=2;DP4=0,0,22,22;MQ=60;FQ=-159	GT:PL:GQ	1/1:255,132,0:99
Tb927_01_v4	276849	.	A	C	222	.	DP=39;VDB=3.003691e-01;AF1=1;AC1=2;DP4=0,0,20,17;MQ=60;FQ=-138	GT:PL:GQ	1/1:255,111,0:99
Tb927_01_v4	276859	.	C	T	222	.	DP=40;VDB=2.330516e-01;AF1=1;AC1=2;DP4=0,0,20,20;MQ=60;FQ=-147	GT:PL:GQ	1/1:255,120,0:99
Tb927_01_v4	276906	.	G	A	225	.	DP=45;VDB=2.147122e-01;RPB=-1.181066e+00;AF1=0.5;AC1=1;DP4=10,7,10,17;MQ=60;FQ=217;PV4=0.22,1,1,0.029	GT:PL:GQ	0/1:255,0,244:99
Tb927_01_v4	276945	.	C	T	222	.	DP=42;VDB=1.668843e-01;AF1=1;AC1=2;DP4=0,0,19,23;MQ=60;FQ=-153	GT:PL:GQ	1/1:255,126,0:99
Tb927_01_v4	277195	.	T	C	222	.	DP=40;VDB=1.276464e-01;AF1=1;AC1=2;DP4=0,0,20,19;MQ=60;FQ=-144	GT:PL:GQ	1/1:255,117,0:99
Tb927_01_v4	277545	.	T	C	222	.	DP=50;VDB=2.112029e-02;AF1=1;AC1=2;DP4=0,0,25,24;MQ=60;FQ=-175	GT:PL:GQ	1/1:255,148,0:99
Tb927_01_v4	277653	.	T	C	222	.	DP=34;VDB=2.339676e-01;AF1=1;AC1=2;DP4=0,0,19,14;MQ=60;FQ=-126	GT:PL:GQ	1/1:255,99,0:99
Tb927_01_v4	278262	.	A	G	222	.	DP=49;VDB=1.872813e-01;AF1=1;AC1=2;DP4=0,0,27,22;MQ=60;FQ=-175	GT:PL:GQ	1/1:255,148,0:99
Tb927_01_v4	278475	.	G	A	222	.	DP=46;VDB=3.464439e-01;AF1=1;AC1=2;DP4=0,0,24,21;MQ=60;FQ=-162	GT:PL:GQ	1/1:255,135,0:99
Tb927_01_v4	278654	.	G	A	201	.	DP=41;VDB=1.632705e-01;RPB=1.200943e+00;AF1=0.5;AC1=1;DP4=12,12,10,6;MQ=60;FQ=204;PV4=0.53,0.21,1,1	GT:PL:GQ	0/1:231,0,255:99
Tb927_01_v4	278689	.	C	A	222	.	DP=45;VDB=9.565652e-02;AF1=1;AC1=2;DP4=0,0,21,24;MQ=60;FQ=-162	GT:PL:GQ	1/1:255,135,0:99
Tb927_01_v4	278868	.	G	A	222	.	DP=53;VDB=3.023889e-01;AF1=1;AC1=2;DP4=0,0,23,30;MQ=60;FQ=-187	GT:PL:GQ	1/1:255,160,0:99
Tb927_01_v4	279380	.	T	G	222	.	DP=39;VDB=1.200583e-01;AF1=1;AC1=2;DP4=0,0,26,13;MQ=60;FQ=-144	GT:PL:GQ	1/1:255,117,0:99
Tb927_01_v4	279580	.	T	C	222	.	DP=43;VDB=2.181884e-01;AF1=1;AC1=2;DP4=0,0,16,27;MQ=60;FQ=-156	GT:PL:GQ	1/1:255,129,0:99
Tb927_01_v4	279712	.	G	T	222	.	DP=42;VDB=1.174854e-01;AF1=1;AC1=2;DP4=0,0,12,29;MQ=60;FQ=-150	GT:PL:GQ	1/1:255,123,0:99
Tb927_01_v4	279813	.	T	G	222	.	DP=12;VDB=5.215291e-02;AF1=1;AC1=2;DP4=0,0,4,7;MQ=60;FQ=-60	GT:PL:GQ	1/1:255,33,0:63
Tb927_01_v4	279890	.	C	A	222	.	DP=38;VDB=1.794442e-01;AF1=1;AC1=2;DP4=0,0,11,26;MQ=60;FQ=-138	GT:PL:GQ	1/1:255,111,0:99
Tb927_01_v4	279940	.	A	C	222	.	DP=33;VDB=1.905314e-01;AF1=1;AC1=2;DP4=0,0,9,22;MQ=60;FQ=-120	GT:PL:GQ	1/1:255,93,0:99
Tb927_01_v4	279994	.	T	G	222	.	DP=48;VDB=3.320056e-01;AF1=1;AC1=2;DP4=0,0,22,25;MQ=60;FQ=-168	GT:PL:GQ	1/1:255,141,0:99
Tb927_01_v4	280009	.	A	C	222	.	DP=51;VDB=1.981228e-01;AF1=1;AC1=2;DP4=0,0,26,25;MQ=60;FQ=-181	GT:PL:GQ	1/1:255,154,0:99
Tb927_01_v4	280165	.	G	.	28.2	.	DP=13;;AC1=2;FQ=-30	PL	0
Tb927_01_v4	280207	.	C	G	222	.	DP=24;VDB=2.059180e-01;AF1=1;AC1=2;DP4=0,0,12,10;MQ=60;FQ=-93	GT:PL:GQ	1/1:255,66,0:99
Tb927_01_v4	280235	.	G	A	222	.	DP=34;VDB=2.416293e-02;AF1=1;AC1=2;DP4=0,0,23,11;MQ=60;FQ=-129	GT:PL:GQ	1/1:255,102,0:99
Tb927_01_v4	280319	.	A	G	222	.	DP=44;VDB=3.220729e-01;AF1=1;AC1=2;DP4=0,0,21,21;MQ=60;FQ=-153	GT:PL:GQ	1/1:255,126,0:99
Tb927_01_v4	280355	.	T	C	222	.	DP=35;VDB=1.428390e-01;AF1=1;AC1=2;DP4=0,0,18,16;MQ=60;FQ=-129	GT:PL:GQ	1/1:255,102,0:99
Tb927_01_v4	280473	.	T	C	222	.	DP=50;VDB=3.340430e-02;AF1=1;AC1=2;DP4=0,0,26,22;MQ=60;FQ=-171	GT:PL:GQ	1/1:255,144,0:99
Tb927_01_v4	280899	.	G	A	222	.	DP=60;VDB=3.459937e-01;AF1=1;AC1=2;DP4=0,0,22,38;MQ=60;FQ=-208	GT:PL:GQ	1/1:255,181,0:99
Tb927_01_v4	281041	.	G	A	222	.	DP=61;VDB=4.032670e-01;AF1=1;AC1=2;DP4=0,0,30,30;MQ=60;FQ=-208	GT:PL:GQ	1/1:255,181,0:99
Tb927_01_v4	281076	.	C	G	222	.	DP=46;VDB=2.362183e-01;AF1=1;AC1=2;DP4=0,0,17,29;MQ=60;FQ=-165	GT:PL:GQ	1/1:255,138,0:99
Tb927_01_v4	281088	.	A	T	222	.	DP=47;VDB=8.303313e-02;AF1=1;AC1=2;DP4=0,0,21,25;MQ=60;FQ=-165	GT:PL:GQ	1/1:255,138,0:99
Tb927_01_v4	281089	.	C	T	222	.	DP=47;VDB=5.873772e-02;AF1=1;AC1=2;DP4=0,0,21,24;MQ=60;FQ=-162	GT:PL:GQ	1/1:255,135,0:99
Tb927_01_v4	281122	.	T	C	222	.	DP=40;VDB=2.949092e-01;AF1=1;AC1=2;DP4=0,0,20,19;MQ=60;FQ=-144	GT:PL:GQ	1/1:255,117,0:99
Tb927_01_v4	281186	.	C	A	222	.	DP=44;VDB=1.835919e-01;AF1=1;AC1=2;DP4=0,0,22,22;MQ=60;FQ=-159	GT:PL:GQ	1/1:255,132,0:99
Tb927_01_v4	281246	.	T	C	222	.	DP=39;VDB=2.440780e-01;AF1=1;AC1=2;DP4=0,0,20,19;MQ=60;FQ=-144	GT:PL:GQ	1/1:255,117,0:99
Tb927_01_v4	281359	.	T	G	222	.	DP=46;VDB=3.496508e-01;AF1=1;AC1=2;DP4=0,0,21,25;MQ=60;FQ=-165	GT:PL:GQ	1/1:255,138,0:99
Tb927_01_v4	281407	.	G	A	222	.	DP=57;VDB=2.229649e-01;AF1=1;AC1=2;DP4=0,0,23,34;MQ=60;FQ=-199	GT:PL:GQ	1/1:255,172,0:99
Tb927_01_v4	281468	.	A	G	222	.	DP=35;VDB=3.022284e-01;AF1=1;AC1=2;DP4=0,0,16,19;MQ=60;FQ=-132	GT:PL:GQ	1/1:255,105,0:99
Tb927_01_v4	281717	.	C	T	222	.	DP=46;VDB=2.668365e-02;AF1=1;AC1=2;DP4=0,0,28,17;MQ=60;FQ=-162	GT:PL:GQ	1/1:255,135,0:99
Tb927_01_v4	281881	.	C	G	222	.	DP=33;VDB=2.886438e-01;AF1=1;AC1=2;DP4=0,0,19,13;MQ=60;FQ=-123	GT:PL:GQ	1/1:255,96,0:99
Tb927_01_v4	281946	.	C	A	222	.	DP=36;VDB=1.974886e-01;AF1=1;AC1=2;DP4=0,0,18,18;MQ=60;FQ=-135	GT:PL:GQ	1/1:255,108,0:99
Tb927_01_v4	282098	.	C	G	222	.	DP=52;VDB=2.353995e-01;AF1=1;AC1=2;DP4=0,0,23,29;MQ=60;FQ=-184	GT:PL:GQ	1/1:255,157,0:99
Tb927_01_v4	282101	.	T	C	222	.	DP=53;VDB=2.351726e-01;AF1=1;AC1=2;DP4=0,0,24,29;MQ=60;FQ=-187	GT:PL:GQ	1/1:255,160,0:99
Tb927_01_v4	282207	.	A	C	222	.	DP=39;VDB=2.454409e-01;AF1=1;AC1=2;DP4=0,0,16,23;MQ=60;FQ=-144	GT:PL:GQ	1/1:255,117,0:99
Tb927_01_v4	282484	.	C	G	222	.	DP=49;VDB=1.911604e-01;AF1=1;AC1=2;DP4=0,0,20,26;MQ=60;FQ=-165	GT:PL:GQ	1/1:255,138,0:99
Tb927_01_v4	282598	.	C	T	222	.	DP=30;VDB=2.013622e-01;AF1=1;AC1=2;DP4=0,0,16,14;MQ=60;FQ=-117	GT:PL:GQ	1/1:255,90,0:99
Tb927_01_v4	282733	.	A	G	222	.	DP=33;VDB=1.198340e-01;AF1=1;AC1=2;DP4=0,0,10,21;MQ=60;FQ=-120	GT:PL:GQ	1/1:255,93,0:99
Tb927_01_v4	283132	.	A	G	222	.	DP=37;VDB=2.451586e-01;AF1=1;AC1=2;DP4=0,0,24,12;MQ=60;FQ=-135	GT:PL:GQ	1/1:255,108,0:99
Tb927_01_v4	283422	.	C	T	222	.	DP=42;VDB=3.184544e-01;AF1=1;AC1=2;DP4=0,0,20,19;MQ=60;FQ=-144	GT:PL:GQ	1/1:255,117,0:99
Tb927_01_v4	283436	.	C	G	222	.	DP=41;VDB=2.944644e-01;AF1=1;AC1=2;DP4=0,0,19,22;MQ=60;FQ=-150	GT:PL:GQ	1/1:255,123,0:99
Tb927_01_v4	283573	.	A	G	222	.	DP=50;VDB=2.166736e-01;AF1=1;AC1=2;DP4=0,0,27,22;MQ=60;FQ=-175	GT:PL:GQ	1/1:255,148,0:99
Tb927_01_v4	283693	.	G	T	222	.	DP=41;VDB=2.025074e-01;AF1=1;AC1=2;DP4=0,0,22,19;MQ=60;FQ=-150	GT:PL:GQ	1/1:255,123,0:99
Tb927_01_v4	283858	.	G	A	222	.	DP=37;VDB=2.042357e-01;AF1=1;AC1=2;DP4=0,0,14,22;MQ=60;FQ=-135	GT:PL:GQ	1/1:255,108,0:99
Tb927_01_v4	283978	.	G	T	222	.	DP=45;VDB=3.230310e-01;AF1=1;AC1=2;DP4=0,0,22,21;MQ=60;FQ=-156	GT:PL:GQ	1/1:255,129,0:99
Tb927_01_v4	283990	.	G	C	222	.	DP=41;VDB=3.272794e-01;AF1=1;AC1=2;DP4=0,0,21,20;MQ=60;FQ=-150	GT:PL:GQ	1/1:255,123,0:99
Tb927_01_v4	284077	.	T	C	222	.	DP=49;VDB=3.595394e-01;AF1=1;AC1=2;DP4=0,0,23,25;MQ=60;FQ=-171	GT:PL:GQ	1/1:255,144,0:99
Tb927_01_v4	284105	.	G	A	222	.	DP=46;VDB=6.489833e-02;AF1=1;AC1=2;DP4=0,0,21,25;MQ=60;FQ=-165	GT:PL:GQ	1/1:255,138,0:99
Tb927_01_v4	284175	.	G	T	222	.	DP=49;VDB=1.725548e-02;AF1=1;AC1=2;DP4=0,0,24,20;MQ=60;FQ=-159	GT:PL:GQ	1/1:255,132,0:99
Tb927_01_v4	284178	.	T	A	222	.	DP=52;VDB=7.641796e-03;AF1=1;AC1=2;DP4=0,0,25,20;MQ=60;FQ=-162	GT:PL:GQ	1/1:255,135,0:99
Tb927_01_v4	284272	.	G	A	222	.	DP=40;VDB=2.436500e-01;AF1=1;AC1=2;DP4=0,0,16,22;MQ=60;FQ=-141	GT:PL:GQ	1/1:255,114,0:99
Tb927_01_v4	284354	.	C	T	222	.	DP=41;VDB=2.872334e-01;AF1=1;AC1=2;DP4=0,0,18,23;MQ=60;FQ=-150	GT:PL:GQ	1/1:255,123,0:99
Tb927_01_v4	284457	.	G	A	222	.	DP=37;VDB=1.762670e-01;AF1=1;AC1=2;DP4=0,0,9,26;MQ=60;FQ=-132	GT:PL:GQ	1/1:255,105,0:99
Tb927_01_v4	284543	.	C	A	222	.	DP=40;VDB=3.251316e-01;AF1=1;AC1=2;DP4=0,0,14,26;MQ=60;FQ=-147	GT:PL:GQ	1/1:255,120,0:99
Tb927_01_v4	284699	.	T	C	222	.	DP=34;VDB=1.359118e-01;AF1=1;AC1=2;DP4=0,0,9,23;MQ=60;FQ=-123	GT:PL:GQ	1/1:255,96,0:99
Tb927_01_v4	284921	.	A	G	70	.	DP=3;VDB=3.576709e-02;AF1=1;AC1=2;DP4=0,0,1,2;MQ=60;FQ=-36	GT:PL:GQ	1/1:102,9,0:16
Tb927_01_v4	284932	.	G	A	17.8	.	DP=2;VDB=6.880000e-02;AF1=1;AC1=2;DP4=0,0,2,0;MQ=27;FQ=-33	GT:PL:GQ	1/1:49,6,0:10
Tb927_01_v4	285057	.	T	C	28	.	DP=12;VDB=9.080737e-02;RPB=1.808504e+00;AF1=0.5;AC1=1;DP4=7,0,5,0;MQ=20;FQ=18.8;PV4=1,0.3,1,1	GT:PL:GQ	0/1:58,0,46:49
Tb927_01_v4	285188	.	G	T	13.2	.	DP=8;VDB=9.517072e-02;RPB=-4.570987e-01;AF1=0.5;AC1=1;DP4=2,1,5,0;MQ=21;FQ=14.1;PV4=0.37,0.21,0.11,0.19	GT:PL:GQ	0/1:43,0,45:44
Tb927_01_v4	285193	.	C	.	3.54	.	DP=7;VDB=6.510297e-02;RPB=-1.053122e+00;AF1=0.4997;AC1=1;DP4=2,1,3,0;MQ=22;FQ=4.12;PV4=1,0.13,0.19,1	PL	29
Tb927_01_v4	285300	.	G	.	33	.	DP=7;RPB=-8.170978e-01;AF1=0;AC1=0;DP4=4,2,1,0;MQ=23;FQ=-30;PV4=1,1,0.34,0.46	PL	0
Tb927_01_v4	285410	.	C	T	6.98	.	DP=60;VDB=1.234588e-01;RPB=4.480541e-01;AF1=0.4999;AC1=1;DP4=18,28,6,7;MQ=36;FQ=9.53;PV4=0.75,0.00082,6.7e-05,1	GT:PL:GQ	0/1:36,0,255:37
Tb927_01_v4	285497	.	T	C	195	.	DP=26;VDB=1.664546e-01;RPB=-2.828895e-01;AF1=0.5;AC1=1;DP4=7,5,5,9;MQ=31;FQ=104;PV4=0.43,0.055,1,1	GT:PL:GQ	0/1:225,0,131:99
Tb927_01_v4	285509	.	C	T	30	.	DP=26;VDB=1.009663e-01;RPB=-1.125874e+00;AF1=0.5;AC1=1;DP4=10,10,2,4;MQ=34;FQ=33;PV4=0.65,0.35,0.19,1	GT:PL:GQ	0/1:60,0,255:63
Tb927_01_v4	285704	.	C	T	154	.	DP=31;VDB=2.138414e-01;RPB=-1.433709e+00;AF1=1;AC1=2;DP4=0,4,17,9;MQ=24;FQ=-35;PV4=0.026,0.16,1,0.22	GT:PL:GQ	1/1:186,8,0:14
Tb927_01_v4	285746	.	T	C	183	.	DP=31;VDB=2.647218e-01;RPB=1.503345e+00;AF1=1;AC1=2;DP4=0,3,16,12;MQ=26;FQ=-42;PV4=0.1,1,0.26,0.24	GT:PL:GQ	1/1:216,15,0:27
Tb927_01_v4	285760	.	C	A	166	.	DP=30;VDB=2.192409e-01;RPB=1.036952e+00;AF1=0.6672;AC1=1;DP4=0,3,16,11;MQ=28;FQ=-24;PV4=0.09,1,0.37,0.15	GT:PL:GQ	0/1:199,4,7:6
Tb927_01_v4	285821	.	ctttttttttttttt	.	93.5	.	INDEL;IS=1,0.033333;DP=30;VDB=1.024954e-02;AF1=0;AC1=0;DP4=10,13,0,1;MQ=31;FQ=-90.5;PV4=1,0.046,1,1	PL	0
Tb927_01_v4	285831	.	T	C	222	.	DP=24;VDB=3.438821e-03;AF1=1;AC1=2;DP4=0,0,8,13;MQ=30;FQ=-90	GT:PL:GQ	1/1:255,63,0:99
Tb927_01_v4	285836	.	G	A	222	.	DP=24;VDB=4.327208e-02;RPB=1.589093e+00;AF1=1;AC1=2;DP4=0,1,10,13;MQ=31;FQ=-63;PV4=1,0.34,0.14,0.39	GT:PL:GQ	1/1:255,36,0:69
Tb927_01_v4	285883	.	G	C	26	.	DP=10;VDB=2.845191e-02;RPB=2.186229e+00;AF1=0.5;AC1=1;DP4=0,7,1,2;MQ=38;FQ=29;PV4=0.3,1,0.12,0.00088	GT:PL:GQ	0/1:56,0,119:59
Tb927_01_v4	285888	.	C	.	14.2	.	DP=11;VDB=5.960000e-02;RPB=-1.175024e+00;AF1=0.4936;AC1=1;DP4=0,8,2,0;MQ=40;FQ=-11.3;PV4=0.022,0.0089,0.13,0.0073	PL	16
Tb927_01_v4	285892	.	C	G	9.52	.	DP=13;VDB=2.845191e-02;RPB=-1.849001e+00;AF1=0.5;AC1=1;DP4=0,9,3,0;MQ=40;FQ=12.3;PV4=0.0045,0.14,0.031,0.0059	GT:PL:GQ	0/1:39,0,135:41
Tb927_01_v4	285896	.	T	C	12.3	.	DP=13;VDB=2.845191e-02;RPB=-1.735055e+00;AF1=0.5;AC1=1;DP4=0,8,3,0;MQ=39;FQ=15.1;PV4=0.0061,0.058,0.04,5.5e-09	GT:PL:GQ	0/1:42,0,131:44
Tb927_01_v4	285900	.	A	C	40	.	DP=14;VDB=2.910585e-02;RPB=-2.646539e+00;AF1=0.5;AC1=1;DP4=0,8,5,1;MQ=36;FQ=43;PV4=0.003,0.018,0.0014,1.8e-06	GT:PL:GQ	0/1:70,0,124:73
Tb927_01_v4	285914	.	T	C	73	.	DP=17;VDB=1.049608e-01;RPB=-2.993099e+00;AF1=0.5;AC1=1;DP4=0,8,6,2;MQ=35;FQ=76;PV4=0.007,0.23,0.0025,1	GT:PL:GQ	0/1:103,0,124:99
Tb927_01_v4	285916	.	T	C	73	.	DP=17;VDB=1.043881e-01;RPB=-2.993099e+00;AF1=0.5;AC1=1;DP4=0,8,6,2;MQ=35;FQ=75.8;PV4=0.007,1,0.0025,1	GT:PL:GQ	0/1:103,0,117:99
Tb927_01_v4	285967	.	G	.	97	.	DP=34;RPB=1.630871e+00;AF1=0;AC1=0;DP4=15,18,0,1;MQ=33;FQ=-94;PV4=1,0.4,1,3.7e-06	PL	0
Tb927_01_v4	286041	.	A	G	56	.	DP=8;VDB=1.544231e-02;AF1=1;AC1=2;DP4=0,0,6,2;MQ=16;FQ=-51	GT:PL:GQ	1/1:89,24,0:45
Tb927_01_v4	286050	.	C	T	53	.	DP=8;VDB=2.408096e-02;AF1=1;AC1=2;DP4=0,0,8,0;MQ=19;FQ=-51	GT:PL:GQ	1/1:86,24,0:45
Tb927_01_v4	286176	.	T	G	222	.	DP=38;VDB=2.209706e-01;AF1=1;AC1=2;DP4=0,0,21,16;MQ=58;FQ=-138	GT:PL:GQ	1/1:255,111,0:99
Tb927_01_v4	286309	.	C	A	222	.	DP=27;VDB=3.797406e-02;AF1=1;AC1=2;DP4=0,0,16,10;MQ=57;FQ=-105	GT:PL:GQ	1/1:255,78,0:99
Tb927_01_v4	286310	.	T	C	222	.	DP=27;VDB=2.714271e-02;AF1=1;AC1=2;DP4=0,0,17,10;MQ=57;FQ=-108	GT:PL:GQ	1/1:255,81,0:99
Tb927_01_v4	286311	.	T	G	222	.	DP=27;VDB=2.567806e-02;AF1=1;AC1=2;DP4=0,0,17,10;MQ=57;FQ=-108	GT:PL:GQ	1/1:255,81,0:99
Tb927_01_v4	286336	.	C	A	222	.	DP=33;VDB=1.900008e-01;AF1=1;AC1=2;DP4=0,0,24,9;MQ=59;FQ=-126	GT:PL:GQ	1/1:255,99,0:99
Tb927_01_v4	286417	.	T	C	222	.	DP=36;VDB=8.708607e-02;AF1=1;AC1=2;DP4=0,0,22,14;MQ=60;FQ=-135	GT:PL:GQ	1/1:255,108,0:99
Tb927_01_v4	286468	.	C	T	222	.	DP=25;VDB=1.980840e-01;AF1=1;AC1=2;DP4=0,0,11,12;MQ=59;FQ=-96	GT:PL:GQ	1/1:255,69,0:99
Tb927_01_v4	286541	.	G	A	222	.	DP=39;VDB=1.157334e-01;AF1=1;AC1=2;DP4=0,0,22,14;MQ=60;FQ=-135	GT:PL:GQ	1/1:255,108,0:99
Tb927_01_v4	286554	.	G	A	222	.	DP=39;VDB=2.514956e-01;AF1=1;AC1=2;DP4=0,0,21,18;MQ=59;FQ=-144	GT:PL:GQ	1/1:255,117,0:99
Tb927_01_v4	286580	.	G	A	222	.	DP=33;VDB=1.841088e-01;AF1=1;AC1=2;DP4=0,0,12,21;MQ=58;FQ=-126	GT:PL:GQ	1/1:255,99,0:99
Tb927_01_v4	286604	.	A	G	222	.	DP=41;VDB=3.229233e-01;AF1=1;AC1=2;DP4=0,0,19,22;MQ=59;FQ=-150	GT:PL:GQ	1/1:255,123,0:99
Tb927_01_v4	286631	.	T	G	222	.	DP=43;VDB=3.400083e-01;AF1=1;AC1=2;DP4=0,0,19,24;MQ=58;FQ=-156	GT:PL:GQ	1/1:255,129,0:99
Tb927_01_v4	286964	.	T	C	222	.	DP=49;VDB=1.521302e-01;AF1=1;AC1=2;DP4=0,0,26,22;MQ=60;FQ=-171	GT:PL:GQ	1/1:255,144,0:99
Tb927_01_v4	287240	.	C	T	222	.	DP=56;VDB=1.430813e-01;AF1=1;AC1=2;DP4=0,0,26,30;MQ=60;FQ=-196	GT:PL:GQ	1/1:255,169,0:99
Tb927_01_v4	287286	.	T	G	225	.	DP=37;VDB=1.489607e-01;RPB=7.574989e-01;AF1=0.5;AC1=1;DP4=6,7,13,10;MQ=60;FQ=185;PV4=0.73,1,1,1	GT:PL:GQ	0/1:255,0,212:99
Tb927_01_v4	287298	.	T	C	222	.	DP=38;VDB=3.065482e-01;AF1=1;AC1=2;DP4=0,0,18,19;MQ=60;FQ=-138	GT:PL:GQ	1/1:255,111,0:99
Tb927_01_v4	287392	.	G	A	222	.	DP=43;VDB=3.161388e-01;AF1=1;AC1=2;DP4=0,0,15,27;MQ=60;FQ=-153	GT:PL:GQ	1/1:255,126,0:99
Tb927_01_v4	287396	.	T	C	222	.	DP=44;VDB=3.189707e-01;AF1=1;AC1=2;DP4=0,0,16,27;MQ=60;FQ=-156	GT:PL:GQ	1/1:255,129,0:99
Tb927_01_v4	287433	.	A	G	222	.	DP=48;VDB=3.064027e-01;AF1=1;AC1=2;DP4=0,0,20,28;MQ=60;FQ=-171	GT:PL:GQ	1/1:255,144,0:99
Tb927_01_v4	287451	.	G	A	222	.	DP=45;VDB=3.311814e-01;AF1=1;AC1=2;DP4=0,0,25,19;MQ=60;FQ=-159	GT:PL:GQ	1/1:255,132,0:99
Tb927_01_v4	287610	.	T	G	222	.	DP=46;VDB=3.469320e-01;AF1=1;AC1=2;DP4=0,0,18,27;MQ=60;FQ=-162	GT:PL:GQ	1/1:255,135,0:99
Tb927_01_v4	287799	.	A	G	225	.	DP=46;VDB=1.836301e-01;RPB=-1.022534e+00;AF1=0.5;AC1=1;DP4=12,12,13,9;MQ=60;FQ=225;PV4=0.57,0.35,1,1	GT:PL:GQ	0/1:255,0,255:99
Tb927_01_v4	287852	.	G	A	222	.	DP=48;VDB=3.101578e-01;AF1=1;AC1=2;DP4=0,0,26,22;MQ=60;FQ=-171	GT:PL:GQ	1/1:255,144,0:99
Tb927_01_v4	287924	.	C	G	222	.	DP=48;VDB=2.454719e-01;AF1=1;AC1=2;DP4=0,0,20,28;MQ=60;FQ=-171	GT:PL:GQ	1/1:255,144,0:99
Tb927_01_v4	288032	.	C	T	222	.	DP=46;VDB=2.319863e-01;AF1=1;AC1=2;DP4=0,0,33,13;MQ=60;FQ=-165	GT:PL:GQ	1/1:255,138,0:99
Tb927_01_v4	288067	.	C	T	225	.	DP=47;VDB=1.331225e-01;RPB=2.803589e+00;AF1=0.5;AC1=1;DP4=13,9,14,11;MQ=60;FQ=225;PV4=1,0.32,1,1	GT:PL:GQ	0/1:255,0,255:99
Tb927_01_v4	288370	.	T	G	222	.	DP=38;VDB=1.163074e-01;AF1=1;AC1=2;DP4=0,0,16,21;MQ=60;FQ=-138	GT:PL:GQ	1/1:255,111,0:99
Tb927_01_v4	288371	.	C	T	222	.	DP=39;VDB=1.389535e-01;AF1=1;AC1=2;DP4=0,0,15,21;MQ=60;FQ=-135	GT:PL:GQ	1/1:255,108,0:99
Tb927_01_v4	288403	.	C	A	222	.	DP=37;VDB=1.567937e-01;AF1=1;AC1=2;DP4=0,0,16,21;MQ=60;FQ=-138	GT:PL:GQ	1/1:255,111,0:99
Tb927_01_v4	288590	.	C	G	222	.	DP=47;VDB=3.164943e-01;AF1=1;AC1=2;DP4=0,0,29,17;MQ=60;FQ=-165	GT:PL:GQ	1/1:255,138,0:99
Tb927_01_v4	288686	.	A	C	222	.	DP=22;VDB=1.888136e-01;AF1=1;AC1=2;DP4=0,0,9,13;MQ=60;FQ=-93	GT:PL:GQ	1/1:255,66,0:99
Tb927_01_v4	288689	.	G	A	222	.	DP=22;VDB=2.056538e-01;AF1=1;AC1=2;DP4=0,0,10,12;MQ=60;FQ=-93	GT:PL:GQ	1/1:255,66,0:99
Tb927_01_v4	288830	.	A	G	222	.	DP=25;VDB=2.081048e-01;AF1=1;AC1=2;DP4=0,0,11,13;MQ=60;FQ=-99	GT:PL:GQ	1/1:255,72,0:99
Tb927_01_v4	288947	.	A	G	222	.	DP=46;VDB=3.456466e-01;AF1=1;AC1=2;DP4=0,0,25,21;MQ=60;FQ=-165	GT:PL:GQ	1/1:255,138,0:99
Tb927_01_v4	288950	.	T	G	222	.	DP=45;VDB=3.404034e-01;AF1=1;AC1=2;DP4=0,0,24,20;MQ=60;FQ=-159	GT:PL:GQ	1/1:255,132,0:99
Tb927_01_v4	289036	.	G	A	222	.	DP=48;VDB=3.015509e-01;AF1=1;AC1=2;DP4=0,0,25,21;MQ=60;FQ=-165	GT:PL:GQ	1/1:255,138,0:99
Tb927_01_v4	289407	.	C	T	222	.	DP=51;VDB=3.477722e-01;AF1=1;AC1=2;DP4=0,0,26,24;MQ=60;FQ=-178	GT:PL:GQ	1/1:255,151,0:99
Tb927_01_v4	289499	.	T	C	222	.	DP=46;VDB=2.660916e-01;AF1=1;AC1=2;DP4=0,0,20,26;MQ=60;FQ=-165	GT:PL:GQ	1/1:255,138,0:99
Tb927_01_v4	289778	.	T	C	222	.	DP=48;VDB=3.510095e-01;AF1=1;AC1=2;DP4=0,0,22,26;MQ=60;FQ=-171	GT:PL:GQ	1/1:255,144,0:99
Tb927_01_v4	289808	.	A	G	222	.	DP=56;VDB=9.649499e-03;AF1=1;AC1=2;DP4=0,0,27,29;MQ=60;FQ=-196	GT:PL:GQ	1/1:255,169,0:99
Tb927_01_v4	289985	.	C	A	222	.	DP=43;VDB=2.849569e-01;AF1=1;AC1=2;DP4=0,0,26,17;MQ=60;FQ=-156	GT:PL:GQ	1/1:255,129,0:99
Tb927_01_v4	290584	.	T	C	222	.	DP=53;VDB=2.620220e-01;AF1=1;AC1=2;DP4=0,0,18,35;MQ=60;FQ=-187	GT:PL:GQ	1/1:255,160,0:99
Tb927_01_v4	291190	.	C	T	222	.	DP=42;VDB=3.259664e-01;AF1=1;AC1=2;DP4=0,0,24,18;MQ=60;FQ=-153	GT:PL:GQ	1/1:255,126,0:99
Tb927_01_v4	291279	.	G	A	222	.	DP=31;VDB=2.511563e-01;AF1=1;AC1=2;DP4=0,0,15,16;MQ=60;FQ=-120	GT:PL:GQ	1/1:255,93,0:99
Tb927_01_v4	291281	.	C	T	222	.	DP=30;VDB=1.633713e-01;AF1=1;AC1=2;DP4=0,0,14,15;MQ=60;FQ=-114	GT:PL:GQ	1/1:255,87,0:99
Tb927_01_v4	291313	.	C	T	222	.	DP=42;VDB=3.348488e-01;AF1=1;AC1=2;DP4=0,0,19,23;MQ=60;FQ=-153	GT:PL:GQ	1/1:255,126,0:99
Tb927_01_v4	291319	.	C	T	222	.	DP=43;VDB=3.210752e-01;AF1=1;AC1=2;DP4=0,0,22,20;MQ=60;FQ=-153	GT:PL:GQ	1/1:255,126,0:99
Tb927_01_v4	291409	.	T	A	222	.	DP=46;VDB=2.348343e-01;AF1=1;AC1=2;DP4=0,0,24,19;MQ=60;FQ=-156	GT:PL:GQ	1/1:255,129,0:99
Tb927_01_v4	291779	.	T	C	222	.	DP=61;VDB=4.035484e-01;AF1=1;AC1=2;DP4=0,0,39,22;MQ=60;FQ=-211	GT:PL:GQ	1/1:255,184,0:99
Tb927_01_v4	291888	.	G	A	222	.	DP=40;VDB=1.752989e-01;AF1=1;AC1=2;DP4=0,0,17,21;MQ=60;FQ=-141	GT:PL:GQ	1/1:255,114,0:99
Tb927_01_v4	291935	.	A	T	222	.	DP=36;VDB=3.094515e-01;AF1=1;AC1=2;DP4=0,0,18,18;MQ=60;FQ=-135	GT:PL:GQ	1/1:255,108,0:99
Tb927_01_v4	292614	.	A	G	222	.	DP=57;VDB=1.373330e-01;AF1=1;AC1=2;DP4=0,0,28,29;MQ=60;FQ=-199	GT:PL:GQ	1/1:255,172,0:99
Tb927_01_v4	292792	.	C	T	222	.	DP=37;VDB=2.903452e-01;AF1=1;AC1=2;DP4=0,0,19,17;MQ=60;FQ=-135	GT:PL:GQ	1/1:255,108,0:99
Tb927_01_v4	292963	.	T	C	222	.	DP=50;VDB=2.756610e-01;AF1=1;AC1=2;DP4=0,0,23,26;MQ=60;FQ=-175	GT:PL:GQ	1/1:255,148,0:99
Tb927_01_v4	293045	.	G	A	222	.	DP=49;VDB=3.333972e-01;AF1=1;AC1=2;DP4=0,0,26,23;MQ=60;FQ=-175	GT:PL:GQ	1/1:255,148,0:99
Tb927_01_v4	293085	.	A	T	222	.	DP=43;VDB=2.607636e-01;AF1=1;AC1=2;DP4=0,0,25,18;MQ=60;FQ=-156	GT:PL:GQ	1/1:255,129,0:99
Tb927_01_v4	293351	.	A	G	222	.	DP=51;VDB=3.648756e-01;AF1=1;AC1=2;DP4=0,0,23,28;MQ=60;FQ=-181	GT:PL:GQ	1/1:255,154,0:99
Tb927_01_v4	293390	.	A	G	222	.	DP=54;VDB=3.785217e-01;AF1=1;AC1=2;DP4=0,0,26,28;MQ=60;FQ=-190	GT:PL:GQ	1/1:255,163,0:99
Tb927_01_v4	294356	.	C	G	222	.	DP=38;VDB=3.146500e-01;AF1=1;AC1=2;DP4=0,0,19,19;MQ=60;FQ=-141	GT:PL:GQ	1/1:255,114,0:99
Tb927_01_v4	294439	.	C	T	222	.	DP=44;VDB=1.789090e-01;AF1=1;AC1=2;DP4=0,0,19,24;MQ=60;FQ=-156	GT:PL:GQ	1/1:255,129,0:99
Tb927_01_v4	294548	.	T	C	222	.	DP=53;VDB=3.357215e-01;AF1=1;AC1=2;DP4=0,0,17,35;MQ=60;FQ=-184	GT:PL:GQ	1/1:255,157,0:99
Tb927_01_v4	295162	.	A	G	222	.	DP=36;VDB=3.090824e-01;AF1=1;AC1=2;DP4=0,0,12,24;MQ=60;FQ=-135	GT:PL:GQ	1/1:255,108,0:99
Tb927_01_v4	295172	.	A	G	222	.	DP=38;VDB=3.171700e-01;AF1=1;AC1=2;DP4=0,0,12,26;MQ=60;FQ=-141	GT:PL:GQ	1/1:255,114,0:99
Tb927_01_v4	295395	.	C	G	222	.	DP=44;VDB=2.451720e-01;AF1=1;AC1=2;DP4=0,0,28,16;MQ=60;FQ=-159	GT:PL:GQ	1/1:255,132,0:99
Tb927_01_v4	295465	.	C	A	222	.	DP=42;VDB=1.712689e-01;AF1=1;AC1=2;DP4=0,0,19,19;MQ=60;FQ=-141	GT:PL:GQ	1/1:255,114,0:99
Tb927_01_v4	295467	.	A	C	222	.	DP=42;VDB=8.846100e-02;AF1=1;AC1=2;DP4=0,0,19,22;MQ=60;FQ=-150	GT:PL:GQ	1/1:255,123,0:99
Tb927_01_v4	295709	.	A	G	222	.	DP=60;VDB=3.966411e-01;AF1=1;AC1=2;DP4=0,0,39,21;MQ=60;FQ=-208	GT:PL:GQ	1/1:255,181,0:99
Tb927_01_v4	295807	.	T	C	222	.	DP=47;VDB=2.471645e-01;AF1=1;AC1=2;DP4=0,0,22,25;MQ=60;FQ=-168	GT:PL:GQ	1/1:255,141,0:99
Tb927_01_v4	295865	.	A	G	222	.	DP=27;VDB=2.455367e-01;AF1=1;AC1=2;DP4=0,0,16,11;MQ=60;FQ=-108	GT:PL:GQ	1/1:255,81,0:99
Tb927_01_v4	295892	.	A	G	222	.	DP=27;VDB=2.235097e-01;AF1=1;AC1=2;DP4=0,0,16,11;MQ=60;FQ=-108	GT:PL:GQ	1/1:255,81,0:99
Tb927_01_v4	295995	.	C	T	222	.	DP=63;VDB=3.064485e-01;AF1=1;AC1=2;DP4=0,0,30,31;MQ=60;FQ=-211	GT:PL:GQ	1/1:255,184,0:99
Tb927_01_v4	296366	.	A	G	222	.	DP=43;VDB=7.813660e-02;AF1=1;AC1=2;DP4=0,0,22,21;MQ=60;FQ=-156	GT:PL:GQ	1/1:255,129,0:99
Tb927_01_v4	296376	.	G	A	222	.	DP=47;VDB=2.880605e-01;AF1=1;AC1=2;DP4=0,0,24,23;MQ=60;FQ=-168	GT:PL:GQ	1/1:255,141,0:99
Tb927_01_v4	296867	.	T	C	222	.	DP=39;VDB=1.077223e-02;AF1=1;AC1=2;DP4=0,0,18,21;MQ=60;FQ=-144	GT:PL:GQ	1/1:255,117,0:99
Tb927_01_v4	297117	.	G	A	222	.	DP=53;VDB=3.150375e-01;AF1=1;AC1=2;DP4=0,0,25,28;MQ=60;FQ=-187	GT:PL:GQ	1/1:255,160,0:99
Tb927_01_v4	297128	.	C	T	222	.	DP=53;VDB=3.784279e-01;AF1=1;AC1=2;DP4=0,0,26,27;MQ=60;FQ=-187	GT:PL:GQ	1/1:255,160,0:99
Tb927_01_v4	297290	.	C	T	222	.	DP=35;VDB=2.137665e-01;AF1=1;AC1=2;DP4=0,0,24,11;MQ=60;FQ=-132	GT:PL:GQ	1/1:255,105,0:99
Tb927_01_v4	297350	.	G	A	222	.	DP=37;VDB=2.752592e-01;AF1=1;AC1=2;DP4=0,0,17,19;MQ=60;FQ=-135	GT:PL:GQ	1/1:255,108,0:99
Tb927_01_v4	297465	.	C	G	222	.	DP=42;VDB=1.978091e-01;AF1=1;AC1=2;DP4=0,0,17,25;MQ=60;FQ=-153	GT:PL:GQ	1/1:255,126,0:99
Tb927_01_v4	297576	.	G	A	222	.	DP=41;VDB=2.554647e-01;AF1=1;AC1=2;DP4=0,0,16,25;MQ=60;FQ=-150	GT:PL:GQ	1/1:255,123,0:99
Tb927_01_v4	297914	.	C	T	222	.	DP=38;VDB=2.151533e-01;AF1=1;AC1=2;DP4=0,0,20,16;MQ=60;FQ=-135	GT:PL:GQ	1/1:255,108,0:99
Tb927_01_v4	297946	.	A	G	222	.	DP=43;VDB=1.011350e-01;AF1=1;AC1=2;DP4=0,0,21,21;MQ=60;FQ=-153	GT:PL:GQ	1/1:255,126,0:99
Tb927_01_v4	297989	.	T	C	222	.	DP=45;VDB=3.362200e-01;AF1=1;AC1=2;DP4=0,0,24,21;MQ=60;FQ=-162	GT:PL:GQ	1/1:255,135,0:99
Tb927_01_v4	298168	.	G	A	222	.	DP=45;VDB=3.358749e-01;AF1=1;AC1=2;DP4=0,0,22,23;MQ=59;FQ=-162	GT:PL:GQ	1/1:255,135,0:99
Tb927_01_v4	298251	.	A	G	222	.	DP=46;VDB=8.409673e-02;AF1=1;AC1=2;DP4=0,0,29,17;MQ=57;FQ=-165	GT:PL:GQ	1/1:255,138,0:99
Tb927_01_v4	298269	.	A	G	222	.	DP=44;VDB=3.404034e-01;AF1=1;AC1=2;DP4=0,0,23,21;MQ=58;FQ=-159	GT:PL:GQ	1/1:255,132,0:99
Tb927_01_v4	298290	.	A	G	222	.	DP=41;VDB=3.317916e-01;AF1=1;AC1=2;DP4=0,0,25,16;MQ=58;FQ=-150	GT:PL:GQ	1/1:255,123,0:99
Tb927_01_v4	298303	.	A	C	222	.	DP=39;VDB=2.767980e-01;AF1=1;AC1=2;DP4=0,0,23,16;MQ=57;FQ=-144	GT:PL:GQ	1/1:255,117,0:99
Tb927_01_v4	298392	.	A	G	222	.	DP=44;VDB=3.404034e-01;AF1=1;AC1=2;DP4=0,0,21,23;MQ=57;FQ=-159	GT:PL:GQ	1/1:255,132,0:99
Tb927_01_v4	298413	.	G	A	222	.	DP=51;VDB=2.170048e-01;AF1=1;AC1=2;DP4=0,0,25,26;MQ=57;FQ=-181	GT:PL:GQ	1/1:255,154,0:99
Tb927_01_v4	298418	.	T	C	222	.	DP=47;VDB=1.218313e-02;AF1=1;AC1=2;DP4=0,0,22,24;MQ=57;FQ=-165	GT:PL:GQ	1/1:255,138,0:99
Tb927_01_v4	298677	.	G	C	13.7	.	DP=4;VDB=7.792673e-02;AF1=1;AC1=2;DP4=0,0,0,4;MQ=16;FQ=-39	GT:PL:GQ	1/1:46,12,0:19
Tb927_01_v4	298809	.	C	A	185	.	DP=30;VDB=6.101141e-02;AF1=1;AC1=2;DP4=0,0,7,17;MQ=23;FQ=-99	GT:PL:GQ	1/1:218,72,0:99
Tb927_01_v4	298849	.	C	A	173	.	DP=28;VDB=1.471417e-01;RPB=1.249857e+00;AF1=1;AC1=2;DP4=2,0,6,19;MQ=24;FQ=-77;PV4=0.08,1,1,1	GT:PL:GQ	1/1:206,50,0:97
Tb927_01_v4	298907	.	A	G	215	.	DP=27;VDB=2.403570e-01;AF1=1;AC1=2;DP4=0,0,11,13;MQ=25;FQ=-99	GT:PL:GQ	1/1:248,72,0:99
Tb927_01_v4	298929	.	G	A	217	.	DP=27;VDB=2.567813e-02;AF1=1;AC1=2;DP4=0,0,19,8;MQ=26;FQ=-108	GT:PL:GQ	1/1:250,81,0:99
Tb927_01_v4	299001	.	T	C	150	.	DP=21;VDB=1.982988e-01;AF1=1;AC1=2;DP4=0,0,15,6;MQ=21;FQ=-90	GT:PL:GQ	1/1:183,63,0:99
Tb927_01_v4	299025	.	C	T	164	.	DP=21;VDB=1.592457e-01;AF1=1;AC1=2;DP4=0,0,17,3;MQ=26;FQ=-87	GT:PL:GQ	1/1:197,60,0:99
Tb927_01_v4	299180	.	A	G	180	.	DP=23;VDB=9.603699e-02;RPB=1.432179e+00;AF1=1;AC1=2;DP4=0,1,20,2;MQ=31;FQ=-77;PV4=0.13,1,1,1	GT:PL:GQ	1/1:213,50,0:97
Tb927_01_v4	299230	.	A	T	157	.	DP=33;VDB=2.622239e-01;RPB=3.033940e-01;AF1=1;AC1=2;DP4=0,6,25,2;MQ=30;FQ=-38;PV4=2.5e-05,0.22,1,0.12	GT:PL:GQ	1/1:189,11,0:19
Tb927_01_v4	299255	.	G	A	158	.	DP=34;VDB=2.158981e-01;RPB=-9.260956e-01;AF1=1;AC1=2;DP4=0,6,26,2;MQ=30;FQ=-40;PV4=2.1e-05,0.066,1,1	GT:PL:GQ	1/1:191,13,0:23
Tb927_01_v4	299509	.	A	G	222	.	DP=46;VDB=3.423392e-01;AF1=1;AC1=2;DP4=0,0,21,25;MQ=58;FQ=-165	GT:PL:GQ	1/1:255,138,0:99
Tb927_01_v4	299639	.	C	G	222	.	DP=50;VDB=1.373709e-01;AF1=1;AC1=2;DP4=0,0,22,27;MQ=59;FQ=-175	GT:PL:GQ	1/1:255,148,0:99
Tb927_01_v4	299642	.	T	C	222	.	DP=50;VDB=1.833957e-01;AF1=1;AC1=2;DP4=0,0,22,28;MQ=59;FQ=-178	GT:PL:GQ	1/1:255,151,0:99
Tb927_01_v4	299897	.	G	A	63	.	DP=25;VDB=1.819842e-01;AF1=1;AC1=2;DP4=0,0,25,0;MQ=21;FQ=-102	GT:PL:GQ	1/1:96,75,0:99
Tb927_01_v4	300060	.	G	A	222	.	DP=46;VDB=1.712399e-01;AF1=1;AC1=2;DP4=0,0,23,22;MQ=60;FQ=-162	GT:PL:GQ	1/1:255,135,0:99
Tb927_01_v4	300105	.	C	T	222	.	DP=40;VDB=2.746407e-01;AF1=1;AC1=2;DP4=0,0,22,17;MQ=60;FQ=-144	GT:PL:GQ	1/1:255,117,0:99
Tb927_01_v4	300337	.	T	G	26	.	DP=21;VDB=3.833476e-02;RPB=1.001388e+00;AF1=0.5;AC1=1;DP4=0,12,5,0;MQ=58;FQ=29;PV4=0.00016,1.3e-06,1,0.15	GT:PL:GQ	0/1:56,0,154:59
Tb927_01_v4	300675	.	G	C	222	.	DP=47;VDB=1.563811e-01;AF1=1;AC1=2;DP4=0,0,20,27;MQ=60;FQ=-168	GT:PL:GQ	1/1:255,141,0:99
Tb927_01_v4	300925	.	G	A	222	.	DP=44;VDB=2.017576e-01;AF1=1;AC1=2;DP4=0,0,25,18;MQ=60;FQ=-156	GT:PL:GQ	1/1:255,129,0:99
Tb927_01_v4	301149	.	T	G	222	.	DP=45;VDB=2.436267e-01;AF1=1;AC1=2;DP4=0,0,29,16;MQ=59;FQ=-162	GT:PL:GQ	1/1:255,135,0:99
Tb927_01_v4	301194	.	T	C	222	.	DP=35;VDB=2.999087e-01;AF1=1;AC1=2;DP4=0,0,15,19;MQ=60;FQ=-129	GT:PL:GQ	1/1:255,102,0:99
Tb927_01_v4	301596	.	C	T	222	.	DP=30;VDB=1.337613e-01;AF1=1;AC1=2;DP4=0,0,10,20;MQ=60;FQ=-117	GT:PL:GQ	1/1:255,90,0:99
Tb927_01_v4	301668	.	T	C	222	.	DP=36;VDB=1.792001e-01;AF1=1;AC1=2;DP4=0,0,17,19;MQ=60;FQ=-135	GT:PL:GQ	1/1:255,108,0:99
Tb927_01_v4	303106	.	C	T	222	.	DP=43;VDB=5.482734e-02;AF1=1;AC1=2;DP4=0,0,23,20;MQ=60;FQ=-156	GT:PL:GQ	1/1:255,129,0:99
Tb927_01_v4	303444	.	C	T	222	.	DP=54;VDB=3.381982e-01;AF1=1;AC1=2;DP4=0,0,22,32;MQ=60;FQ=-190	GT:PL:GQ	1/1:255,163,0:99
Tb927_01_v4	303750	.	C	T	222	.	DP=41;VDB=2.526963e-01;AF1=1;AC1=2;DP4=0,0,9,31;MQ=60;FQ=-147	GT:PL:GQ	1/1:255,120,0:99
Tb927_01_v4	304150	.	C	T	222	.	DP=40;VDB=3.121387e-01;AF1=1;AC1=2;DP4=0,0,25,15;MQ=60;FQ=-147	GT:PL:GQ	1/1:255,120,0:99
Tb927_01_v4	304354	.	A	G	222	.	DP=58;VDB=3.947585e-01;AF1=1;AC1=2;DP4=0,0,30,28;MQ=60;FQ=-202	GT:PL:GQ	1/1:255,175,0:99
Tb927_01_v4	304668	.	A	G	222	.	DP=40;VDB=9.615470e-02;AF1=1;AC1=2;DP4=0,0,15,24;MQ=60;FQ=-144	GT:PL:GQ	1/1:255,117,0:99
Tb927_01_v4	304728	.	G	A	222	.	DP=35;VDB=2.163649e-01;AF1=1;AC1=2;DP4=0,0,13,22;MQ=60;FQ=-132	GT:PL:GQ	1/1:255,105,0:99
Tb927_01_v4	304957	.	A	G	222	.	DP=32;VDB=5.174422e-02;AF1=1;AC1=2;DP4=0,0,12,20;MQ=60;FQ=-123	GT:PL:GQ	1/1:255,96,0:99
Tb927_01_v4	305009	.	A	G	222	.	DP=27;VDB=2.469259e-01;AF1=1;AC1=2;DP4=0,0,13,14;MQ=60;FQ=-108	GT:PL:GQ	1/1:255,81,0:99
Tb927_01_v4	305209	.	G	A	222	.	DP=35;VDB=1.911272e-02;AF1=1;AC1=2;DP4=0,0,21,14;MQ=60;FQ=-132	GT:PL:GQ	1/1:255,105,0:99
Tb927_01_v4	305317	.	G	A	222	.	DP=36;VDB=6.965220e-02;AF1=1;AC1=2;DP4=0,0,16,20;MQ=59;FQ=-135	GT:PL:GQ	1/1:255,108,0:99
Tb927_01_v4	305332	.	A	T	222	.	DP=26;VDB=2.522809e-01;AF1=1;AC1=2;DP4=0,0,13,13;MQ=59;FQ=-105	GT:PL:GQ	1/1:255,78,0:99
Tb927_01_v4	305387	.	A	G	125	.	DP=8;VDB=1.174403e-01;AF1=1;AC1=2;DP4=0,0,6,2;MQ=42;FQ=-51	GT:PL:GQ	1/1:158,24,0:45
Tb927_01_v4	305562	.	A	G	222	.	DP=42;VDB=5.569803e-02;AF1=1;AC1=2;DP4=0,0,24,17;MQ=60;FQ=-150	GT:PL:GQ	1/1:255,123,0:99
Tb927_01_v4	305579	.	G	A	222	.	DP=46;VDB=3.278566e-01;AF1=1;AC1=2;DP4=0,0,25,17;MQ=60;FQ=-153	GT:PL:GQ	1/1:255,126,0:99
Tb927_01_v4	305619	.	T	C	225	.	DP=49;VDB=2.435077e-01;RPB=-4.877494e-01;AF1=0.5;AC1=1;DP4=11,8,18,10;MQ=60;FQ=223;PV4=0.76,0.44,1,0.36	GT:PL:GQ	0/1:255,0,251:99
Tb927_01_v4	305680	.	G	T	222	.	DP=37;VDB=2.607551e-01;AF1=1;AC1=2;DP4=0,0,16,21;MQ=60;FQ=-138	GT:PL:GQ	1/1:255,111,0:99
Tb927_01_v4	305767	.	A	G	222	.	DP=37;VDB=9.398609e-02;AF1=1;AC1=2;DP4=0,0,19,16;MQ=59;FQ=-132	GT:PL:GQ	1/1:255,105,0:99
Tb927_01_v4	305772	.	C	T	222	.	DP=36;VDB=6.321419e-02;AF1=1;AC1=2;DP4=0,0,19,17;MQ=59;FQ=-135	GT:PL:GQ	1/1:255,108,0:99
Tb927_01_v4	306108	.	A	G	222	.	DP=33;VDB=2.792270e-01;AF1=1;AC1=2;DP4=0,0,14,18;MQ=60;FQ=-123	GT:PL:GQ	1/1:255,96,0:99
Tb927_01_v4	306115	.	G	A	222	.	DP=33;VDB=2.434427e-01;AF1=1;AC1=2;DP4=0,0,13,18;MQ=60;FQ=-120	GT:PL:GQ	1/1:255,93,0:99
Tb927_01_v4	306116	.	C	T	222	.	DP=33;VDB=2.620068e-01;AF1=1;AC1=2;DP4=0,0,13,17;MQ=60;FQ=-117	GT:PL:GQ	1/1:255,90,0:99
Tb927_01_v4	306158	.	G	A	222	.	DP=34;VDB=3.001651e-01;AF1=1;AC1=2;DP4=0,0,13,21;MQ=60;FQ=-129	GT:PL:GQ	1/1:255,102,0:99
Tb927_01_v4	306160	.	T	C	222	.	DP=33;VDB=2.966816e-01;AF1=1;AC1=2;DP4=0,0,12,21;MQ=60;FQ=-126	GT:PL:GQ	1/1:255,99,0:99
Tb927_01_v4	306416	.	A	G	222	.	DP=39;VDB=1.599488e-01;AF1=1;AC1=2;DP4=0,0,21,18;MQ=60;FQ=-144	GT:PL:GQ	1/1:255,117,0:99
Tb927_01_v4	306529	.	A	G	222	.	DP=45;VDB=3.240485e-01;AF1=1;AC1=2;DP4=0,0,28,17;MQ=60;FQ=-162	GT:PL:GQ	1/1:255,135,0:99
Tb927_01_v4	306578	.	C	T	222	.	DP=37;VDB=2.658301e-01;AF1=1;AC1=2;DP4=0,0,18,19;MQ=60;FQ=-138	GT:PL:GQ	1/1:255,111,0:99
Tb927_01_v4	306599	.	G	C	222	.	DP=41;VDB=2.412610e-01;AF1=1;AC1=2;DP4=0,0,21,20;MQ=60;FQ=-150	GT:PL:GQ	1/1:255,123,0:99
Tb927_01_v4	306625	.	T	G	222	.	DP=33;VDB=1.879159e-01;AF1=1;AC1=2;DP4=0,0,17,16;MQ=60;FQ=-126	GT:PL:GQ	1/1:255,99,0:99
Tb927_01_v4	306939	.	A	G	222	.	DP=31;VDB=1.210244e-01;AF1=1;AC1=2;DP4=0,0,8,23;MQ=60;FQ=-120	GT:PL:GQ	1/1:255,93,0:99
Tb927_01_v4	306999	.	C	T	222	.	DP=36;VDB=1.449207e-01;AF1=1;AC1=2;DP4=0,0,11,25;MQ=60;FQ=-135	GT:PL:GQ	1/1:255,108,0:99
Tb927_01_v4	307273	.	C	T	222	.	DP=37;VDB=2.974386e-01;AF1=1;AC1=2;DP4=0,0,28,9;MQ=60;FQ=-138	GT:PL:GQ	1/1:255,111,0:99
Tb927_01_v4	307309	.	T	C	222	.	DP=32;VDB=2.765647e-01;AF1=1;AC1=2;DP4=0,0,23,8;MQ=60;FQ=-120	GT:PL:GQ	1/1:255,93,0:99
Tb927_01_v4	307350	.	G	A	222	.	DP=30;VDB=2.825589e-01;AF1=1;AC1=2;DP4=0,0,21,9;MQ=60;FQ=-117	GT:PL:GQ	1/1:255,90,0:99
Tb927_01_v4	307384	.	G	C	222	.	DP=26;VDB=2.622014e-01;AF1=1;AC1=2;DP4=0,0,17,9;MQ=60;FQ=-105	GT:PL:GQ	1/1:255,78,0:99
Tb927_01_v4	307518	.	A	G	222	.	DP=33;VDB=2.104783e-01;AF1=1;AC1=2;DP4=0,0,21,12;MQ=60;FQ=-126	GT:PL:GQ	1/1:255,99,0:99
Tb927_01_v4	307618	.	T	C	67	.	DP=34;VDB=7.621141e-02;AF1=1;AC1=2;DP4=0,0,0,8;MQ=60;FQ=-51	GT:PL:GQ	1/1:100,24,0:45
Tb927_01_v4	307759	.	G	T	222	.	DP=46;VDB=1.928299e-01;AF1=1;AC1=2;DP4=0,0,25,20;MQ=60;FQ=-162	GT:PL:GQ	1/1:255,135,0:99
Tb927_01_v4	307803	.	T	C	222	.	DP=35;VDB=2.738131e-01;AF1=1;AC1=2;DP4=0,0,18,16;MQ=60;FQ=-129	GT:PL:GQ	1/1:255,102,0:99
Tb927_01_v4	307911	.	A	G	222	.	DP=38;VDB=2.746764e-01;AF1=1;AC1=2;DP4=0,0,26,11;MQ=60;FQ=-138	GT:PL:GQ	1/1:255,111,0:99
Tb927_01_v4	308004	.	G	A	222	.	DP=33;VDB=1.456652e-01;AF1=1;AC1=2;DP4=0,0,13,20;MQ=60;FQ=-126	GT:PL:GQ	1/1:255,99,0:99
Tb927_01_v4	308059	.	G	A	222	.	DP=43;VDB=3.230364e-01;RPB=-8.662961e-02;AF1=1;AC1=2;DP4=1,0,16,23;MQ=60;FQ=-114;PV4=0.42,1,1,0.29	GT:PL:GQ	1/1:255,87,0:99
Tb927_01_v4	308444	.	C	A	222	.	DP=36;VDB=1.880061e-01;AF1=1;AC1=2;DP4=0,0,11,25;MQ=60;FQ=-135	GT:PL:GQ	1/1:255,108,0:99
Tb927_01_v4	308477	.	C	A	222	.	DP=33;VDB=2.782477e-01;AF1=1;AC1=2;DP4=0,0,12,21;MQ=60;FQ=-126	GT:PL:GQ	1/1:255,99,0:99
Tb927_01_v4	308695	.	C	.	81	.	DP=26;AF1=0;AC1=0;DP4=8,9,0,0;MQ=60;FQ=-78	PL	0
Tb927_01_v4	308695	.	cgggg	cGgggg	41.5	.	INDEL;IS=7,0.269231;DP=26;VDB=2.110702e-01;AF1=0.5;AC1=1;DP4=8,8,3,4;MQ=60;FQ=44.5;PV4=1,1,1,1	GT:PL:GQ	0/1:79,0,174:82
Tb927_01_v4	308896	.	A	G	222	.	DP=44;VDB=3.376282e-01;AF1=1;AC1=2;DP4=0,0,26,17;MQ=60;FQ=-156	GT:PL:GQ	1/1:255,129,0:99
Tb927_01_v4	309570	.	T	C	222	.	DP=33;VDB=7.135968e-02;AF1=1;AC1=2;DP4=0,0,17,15;MQ=60;FQ=-123	GT:PL:GQ	1/1:255,96,0:99
Tb927_01_v4	309666	.	C	T	222	.	DP=33;VDB=1.782080e-01;AF1=1;AC1=2;DP4=0,0,17,16;MQ=60;FQ=-126	GT:PL:GQ	1/1:255,99,0:99
Tb927_01_v4	309897	.	C	T	222	.	DP=41;VDB=1.661895e-01;AF1=1;AC1=2;DP4=0,0,13,27;MQ=60;FQ=-147	GT:PL:GQ	1/1:255,120,0:99
Tb927_01_v4	310050	.	C	G	222	.	DP=37;VDB=1.731004e-01;AF1=1;AC1=2;DP4=0,0,17,20;MQ=60;FQ=-138	GT:PL:GQ	1/1:255,111,0:99
Tb927_01_v4	310554	.	A	C	222	.	DP=33;VDB=1.033500e-01;AF1=1;AC1=2;DP4=0,0,21,11;MQ=60;FQ=-123	GT:PL:GQ	1/1:255,96,0:99
Tb927_01_v4	310632	.	A	G	225	.	DP=41;VDB=1.549339e-01;RPB=2.950245e-01;AF1=0.5;AC1=1;DP4=12,8,13,6;MQ=60;FQ=225;PV4=0.74,1,1,1	GT:PL:GQ	0/1:255,0,255:99
Tb927_01_v4	310885	.	C	T	222	.	DP=49;VDB=2.898320e-01;AF1=1;AC1=2;DP4=0,0,29,19;MQ=60;FQ=-171	GT:PL:GQ	1/1:255,144,0:99
Tb927_01_v4	311058	.	A	C	222	.	DP=40;VDB=2.099502e-01;AF1=1;AC1=2;DP4=0,0,26,14;MQ=60;FQ=-147	GT:PL:GQ	1/1:255,120,0:99
Tb927_01_v4	311601	.	T	C	222	.	DP=43;VDB=2.982636e-01;AF1=1;AC1=2;DP4=0,0,24,19;MQ=60;FQ=-156	GT:PL:GQ	1/1:255,129,0:99
Tb927_01_v4	311662	.	G	A	222	.	DP=43;VDB=1.295431e-01;AF1=1;AC1=2;DP4=0,0,24,18;MQ=60;FQ=-153	GT:PL:GQ	1/1:255,126,0:99
Tb927_01_v4	311663	.	G	C	222	.	DP=43;VDB=1.121075e-01;AF1=1;AC1=2;DP4=0,0,23,18;MQ=60;FQ=-150	GT:PL:GQ	1/1:255,123,0:99
Tb927_01_v4	311692	.	G	C	222	.	DP=47;VDB=1.261184e-01;AF1=1;AC1=2;DP4=0,0,21,25;MQ=60;FQ=-165	GT:PL:GQ	1/1:255,138,0:99
Tb927_01_v4	311720	.	T	G	222	.	DP=38;VDB=3.188005e-01;AF1=1;AC1=2;DP4=0,0,15,23;MQ=60;FQ=-141	GT:PL:GQ	1/1:255,114,0:99
Tb927_01_v4	311762	.	G	T	222	.	DP=38;VDB=3.029975e-01;AF1=1;AC1=2;DP4=0,0,15,22;MQ=60;FQ=-138	GT:PL:GQ	1/1:255,111,0:99
Tb927_01_v4	311786	.	C	T	222	.	DP=37;VDB=2.525191e-01;AF1=1;AC1=2;DP4=0,0,11,23;MQ=60;FQ=-129	GT:PL:GQ	1/1:255,102,0:99
Tb927_01_v4	311835	.	A	G	222	.	DP=29;VDB=1.932392e-01;AF1=1;AC1=2;DP4=0,0,11,17;MQ=60;FQ=-111	GT:PL:GQ	1/1:255,84,0:99
Tb927_01_v4	311906	.	A	G	222	.	DP=44;VDB=3.458205e-02;AF1=1;AC1=2;DP4=0,0,14,30;MQ=60;FQ=-159	GT:PL:GQ	1/1:255,132,0:99
Tb927_01_v4	312210	.	A	G	222	.	DP=32;VDB=8.703656e-02;AF1=1;AC1=2;DP4=0,0,16,14;MQ=60;FQ=-117	GT:PL:GQ	1/1:255,90,0:99
Tb927_01_v4	312303	.	G	A	222	.	DP=37;VDB=1.571011e-01;AF1=1;AC1=2;DP4=0,0,19,17;MQ=60;FQ=-135	GT:PL:GQ	1/1:255,108,0:99
Tb927_01_v4	312323	.	A	T	225	.	DP=46;VDB=1.357217e-01;RPB=-4.320904e-01;AF1=0.5;AC1=1;DP4=9,11,16,10;MQ=60;FQ=225;PV4=0.37,1,1,1	GT:PL:GQ	0/1:255,0,255:99
Tb927_01_v4	312554	.	C	A	222	.	DP=30;VDB=2.220778e-01;AF1=1;AC1=2;DP4=0,0,10,20;MQ=60;FQ=-117	GT:PL:GQ	1/1:255,90,0:99
Tb927_01_v4	312802	.	G	T	222	.	DP=40;VDB=3.168076e-01;AF1=1;AC1=2;DP4=0,0,15,23;MQ=60;FQ=-141	GT:PL:GQ	1/1:255,114,0:99
Tb927_01_v4	312926	.	C	G	222	.	DP=54;VDB=3.550187e-01;AF1=1;AC1=2;DP4=0,0,22,32;MQ=60;FQ=-190	GT:PL:GQ	1/1:255,163,0:99
Tb927_01_v4	313210	.	T	C	222	.	DP=51;VDB=3.180671e-01;AF1=1;AC1=2;DP4=0,0,24,26;MQ=60;FQ=-178	GT:PL:GQ	1/1:255,151,0:99
Tb927_01_v4	313509	.	G	A	222	.	DP=33;VDB=1.354312e-01;AF1=1;AC1=2;DP4=0,0,21,11;MQ=60;FQ=-123	GT:PL:GQ	1/1:255,96,0:99
Tb927_01_v4	313571	.	T	C	222	.	DP=33;VDB=2.050861e-01;AF1=1;AC1=2;DP4=0,0,15,18;MQ=60;FQ=-126	GT:PL:GQ	1/1:255,99,0:99
Tb927_01_v4	313650	.	G	C	222	.	DP=41;VDB=1.112153e-01;AF1=1;AC1=2;DP4=0,0,18,22;MQ=60;FQ=-147	GT:PL:GQ	1/1:255,120,0:99
Tb927_01_v4	313725	.	tatgt	t	115	.	INDEL;IS=2,0.071429;DP=28;VDB=9.972031e-02;AF1=0.5;AC1=1;DP4=0,9,3,5;MQ=60;FQ=67.5;PV4=0.082,1,1,1	GT:PL:GQ	0/1:153,0,102:99
Tb927_01_v4	313728	.	G	A	61	.	DP=26;VDB=8.150059e-02;RPB=-5.314005e-01;AF1=0.5;AC1=1;DP4=1,3,1,3;MQ=60;FQ=63.7;PV4=1,0.18,1,1	GT:PL:GQ	0/1:91,0,102:94
Tb927_01_v4	313761	.	C	T	225	.	DP=37;VDB=1.787771e-01;RPB=1.823080e+00;AF1=0.5;AC1=1;DP4=5,4,12,16;MQ=60;FQ=118;PV4=0.7,0.2,1,1	GT:PL:GQ	0/1:255,0,145:99
Tb927_01_v4	314007	.	C	T	222	.	DP=20;VDB=1.642959e-01;AF1=1;AC1=2;DP4=0,0,11,8;MQ=60;FQ=-84	GT:PL:GQ	1/1:255,57,0:99
Tb927_01_v4	314029	.	T	C	222	.	DP=20;VDB=1.688201e-01;AF1=1;AC1=2;DP4=0,0,8,12;MQ=60;FQ=-87	GT:PL:GQ	1/1:255,60,0:99
Tb927_01_v4	314300	.	A	G	222	.	DP=32;VDB=2.307927e-01;AF1=1;AC1=2;DP4=0,0,17,15;MQ=60;FQ=-123	GT:PL:GQ	1/1:255,96,0:99
Tb927_01_v4	314349	.	T	C	222	.	DP=33;VDB=5.940980e-02;AF1=1;AC1=2;DP4=0,0,14,18;MQ=60;FQ=-123	GT:PL:GQ	1/1:255,96,0:99
Tb927_01_v4	314441	.	T	C	222	.	DP=40;VDB=1.134080e-01;AF1=1;AC1=2;DP4=0,0,24,16;MQ=60;FQ=-147	GT:PL:GQ	1/1:255,120,0:99
Tb927_01_v4	314768	.	A	G	222	.	DP=40;VDB=1.829792e-01;AF1=1;AC1=2;DP4=0,0,21,18;MQ=60;FQ=-144	GT:PL:GQ	1/1:255,117,0:99
Tb927_01_v4	314925	.	A	G	222	.	DP=52;VDB=3.042170e-01;AF1=1;AC1=2;DP4=0,0,26,26;MQ=60;FQ=-184	GT:PL:GQ	1/1:255,157,0:99
Tb927_01_v4	314991	.	C	T	222	.	DP=39;VDB=1.878968e-01;AF1=1;AC1=2;DP4=0,0,16,22;MQ=60;FQ=-141	GT:PL:GQ	1/1:255,114,0:99
Tb927_01_v4	314993	.	C	T	222	.	DP=39;VDB=1.496378e-01;AF1=1;AC1=2;DP4=0,0,17,22;MQ=60;FQ=-144	GT:PL:GQ	1/1:255,117,0:99
Tb927_01_v4	315123	.	G	A	222	.	DP=44;VDB=2.198831e-01;AF1=1;AC1=2;DP4=0,0,19,19;MQ=60;FQ=-141	GT:PL:GQ	1/1:255,114,0:99
Tb927_01_v4	315136	.	T	A	222	.	DP=39;VDB=1.543680e-01;AF1=1;AC1=2;DP4=0,0,21,14;MQ=60;FQ=-132	GT:PL:GQ	1/1:255,105,0:99
Tb927_01_v4	315357	.	T	C	222	.	DP=40;VDB=2.385690e-01;AF1=1;AC1=2;DP4=0,0,17,22;MQ=60;FQ=-144	GT:PL:GQ	1/1:255,117,0:99
Tb927_01_v4	315371	.	G	T	222	.	DP=41;VDB=3.283360e-01;AF1=1;AC1=2;DP4=0,0,21,20;MQ=60;FQ=-150	GT:PL:GQ	1/1:255,123,0:99
Tb927_01_v4	315950	.	C	T	222	.	DP=55;VDB=2.459477e-01;AF1=1;AC1=2;DP4=0,0,29,25;MQ=60;FQ=-190	GT:PL:GQ	1/1:255,163,0:99
Tb927_01_v4	315978	.	A	C	222	.	DP=50;VDB=2.327364e-01;AF1=1;AC1=2;DP4=0,0,29,21;MQ=60;FQ=-178	GT:PL:GQ	1/1:255,151,0:99
Tb927_01_v4	316100	.	T	C	222	.	DP=30;VDB=1.734075e-02;AF1=1;AC1=2;DP4=0,0,12,12;MQ=60;FQ=-99	GT:PL:GQ	1/1:255,72,0:99
Tb927_01_v4	316101	.	T	C	222	.	DP=31;VDB=1.725295e-02;AF1=1;AC1=2;DP4=0,0,12,12;MQ=60;FQ=-99	GT:PL:GQ	1/1:255,72,0:99
Tb927_01_v4	316102	.	C	T	222	.	DP=30;VDB=2.514726e-02;AF1=1;AC1=2;DP4=0,0,12,12;MQ=60;FQ=-99	GT:PL:GQ	1/1:255,72,0:99
Tb927_01_v4	316146	.	C	T	222	.	DP=37;VDB=3.008126e-01;AF1=1;AC1=2;DP4=0,0,20,16;MQ=60;FQ=-135	GT:PL:GQ	1/1:255,108,0:99
Tb927_01_v4	316759	.	G	A	222	.	DP=42;VDB=2.930483e-01;AF1=1;AC1=2;DP4=0,0,19,21;MQ=60;FQ=-147	GT:PL:GQ	1/1:255,120,0:99
Tb927_01_v4	317392	.	G	A	222	.	DP=37;VDB=2.732626e-01;AF1=1;AC1=2;DP4=0,0,28,9;MQ=60;FQ=-138	GT:PL:GQ	1/1:255,111,0:99
Tb927_01_v4	317440	.	T	C	222	.	DP=36;VDB=2.377683e-01;AF1=1;AC1=2;DP4=0,0,21,15;MQ=60;FQ=-135	GT:PL:GQ	1/1:255,108,0:99
Tb927_01_v4	317451	.	C	T	222	.	DP=35;VDB=3.725741e-02;AF1=1;AC1=2;DP4=0,0,18,17;MQ=60;FQ=-132	GT:PL:GQ	1/1:255,105,0:99
Tb927_01_v4	317509	.	T	C	222	.	DP=64;VDB=4.171014e-01;AF1=1;AC1=2;DP4=0,0,28,36;MQ=60;FQ=-220	GT:PL:GQ	1/1:255,193,0:99
Tb927_01_v4	317592	.	C	T	222	.	DP=52;VDB=2.683282e-02;AF1=1;AC1=2;DP4=0,0,23,29;MQ=60;FQ=-184	GT:PL:GQ	1/1:255,157,0:99
Tb927_01_v4	317608	.	C	G	222	.	DP=56;VDB=1.866619e-01;AF1=1;AC1=2;DP4=0,0,25,31;MQ=60;FQ=-196	GT:PL:GQ	1/1:255,169,0:99
Tb927_01_v4	317718	.	C	G	222	.	DP=33;VDB=2.735782e-01;AF1=1;AC1=2;DP4=0,0,16,17;MQ=60;FQ=-126	GT:PL:GQ	1/1:255,99,0:99
Tb927_01_v4	318197	.	T	C	222	.	DP=24;VDB=1.688487e-01;AF1=1;AC1=2;DP4=0,0,9,15;MQ=60;FQ=-99	GT:PL:GQ	1/1:255,72,0:99
Tb927_01_v4	318900	.	C	T	222	.	DP=49;VDB=3.604584e-01;AF1=1;AC1=2;DP4=0,0,32,17;MQ=60;FQ=-175	GT:PL:GQ	1/1:255,148,0:99
Tb927_01_v4	319232	.	G	T	222	.	DP=43;VDB=3.261186e-01;AF1=1;AC1=2;DP4=0,0,20,22;MQ=60;FQ=-153	GT:PL:GQ	1/1:255,126,0:99
Tb927_01_v4	319296	.	C	A	222	.	DP=43;VDB=3.764444e-02;AF1=1;AC1=2;DP4=0,0,16,27;MQ=60;FQ=-156	GT:PL:GQ	1/1:255,129,0:99
Tb927_01_v4	319386	.	T	A	177	.	DP=37;VDB=1.665626e-01;RPB=-1.174362e+00;AF1=0.5;AC1=1;DP4=9,14,7,7;MQ=60;FQ=180;PV4=0.73,0.0024,1,0.08	GT:PL:GQ	0/1:207,0,255:99
Tb927_01_v4	319665	.	A	G	225	.	DP=39;VDB=1.605892e-01;RPB=2.718580e+00;AF1=0.5;AC1=1;DP4=8,13,10,8;MQ=60;FQ=225;PV4=0.34,0.19,1,1	GT:PL:GQ	0/1:255,0,255:99
Tb927_01_v4	319686	.	C	T	225	.	DP=41;VDB=5.008386e-02;RPB=1.956152e-01;AF1=0.5;AC1=1;DP4=5,15,12,9;MQ=60;FQ=225;PV4=0.058,0.067,1,0.028	GT:PL:GQ	0/1:255,0,255:99
Tb927_01_v4	319796	.	C	A	126	.	DP=22;VDB=1.621749e-02;RPB=6.001785e-01;AF1=0.5;AC1=1;DP4=5,9,3,5;MQ=60;FQ=129;PV4=1,0.39,1,1	GT:PL:GQ	0/1:156,0,244:99
Tb927_01_v4	319805	.	A	G	87	.	DP=36;VDB=5.074656e-02;RPB=2.762733e+00;AF1=0.5;AC1=1;DP4=6,7,2,4;MQ=60;FQ=90;PV4=1,0.33,1,0.2	GT:PL:GQ	0/1:117,0,242:99
Tb927_01_v4	319809	.	G	T	4.13	.	DP=37;VDB=3.317223e-02;RPB=3.006206e+00;AF1=0.4998;AC1=1;DP4=14,15,1,3;MQ=60;FQ=6.2;PV4=0.61,1,1,0.021	GT:PL:GQ	0/1:32,0,253:31
Tb927_01_v4	320096	.	G	A	225	.	DP=36;VDB=1.743227e-01;RPB=-1.041253e+00;AF1=0.5;AC1=1;DP4=9,4,14,8;MQ=60;FQ=181;PV4=1,0.34,1,0.33	GT:PL:GQ	0/1:255,0,208:99
Tb927_01_v4	320702	.	G	A	222	.	DP=39;VDB=7.197132e-03;AF1=1;AC1=2;DP4=0,0,22,17;MQ=60;FQ=-144	GT:PL:GQ	1/1:255,117,0:99
Tb927_01_v4	320736	.	G	T	215	.	DP=39;VDB=1.595146e-01;RPB=2.676322e-01;AF1=0.5;AC1=1;DP4=7,14,13,5;MQ=60;FQ=218;PV4=0.025,0.033,1,0.35	GT:PL:GQ	0/1:245,0,255:99
Tb927_01_v4	321269	.	G	A	222	.	DP=49;VDB=2.866795e-01;AF1=1;AC1=2;DP4=0,0,25,24;MQ=60;FQ=-175	GT:PL:GQ	1/1:255,148,0:99
Tb927_01_v4	321285	.	G	A	222	.	DP=44;VDB=2.988158e-01;AF1=1;AC1=2;DP4=0,0,23,21;MQ=60;FQ=-159	GT:PL:GQ	1/1:255,132,0:99
Tb927_01_v4	321314	.	A	G	222	.	DP=41;VDB=3.301147e-01;AF1=1;AC1=2;DP4=0,0,20,21;MQ=60;FQ=-150	GT:PL:GQ	1/1:255,123,0:99
Tb927_01_v4	321324	.	A	G	222	.	DP=44;VDB=3.051336e-01;AF1=1;AC1=2;DP4=0,0,25,19;MQ=60;FQ=-159	GT:PL:GQ	1/1:255,132,0:99
Tb927_01_v4	321328	.	C	T	222	.	DP=44;VDB=2.687038e-01;AF1=1;AC1=2;DP4=0,0,24,19;MQ=60;FQ=-156	GT:PL:GQ	1/1:255,129,0:99
Tb927_01_v4	321366	.	G	A	222	.	DP=42;VDB=3.036092e-01;AF1=1;AC1=2;DP4=0,0,20,20;MQ=60;FQ=-147	GT:PL:GQ	1/1:255,120,0:99
Tb927_01_v4	321403	.	C	T	222	.	DP=47;VDB=2.763432e-01;AF1=1;AC1=2;DP4=0,0,21,26;MQ=60;FQ=-168	GT:PL:GQ	1/1:255,141,0:99
Tb927_01_v4	321448	.	T	G	222	.	DP=49;VDB=2.968742e-01;AF1=1;AC1=2;DP4=0,0,21,27;MQ=60;FQ=-171	GT:PL:GQ	1/1:255,144,0:99
Tb927_01_v4	321554	.	G	A	222	.	DP=49;VDB=3.424962e-01;AF1=1;AC1=2;DP4=0,0,20,29;MQ=60;FQ=-175	GT:PL:GQ	1/1:255,148,0:99
Tb927_01_v4	321868	.	A	G	222	.	DP=40;VDB=1.419171e-02;AF1=1;AC1=2;DP4=0,0,21,19;MQ=60;FQ=-147	GT:PL:GQ	1/1:255,120,0:99
Tb927_01_v4	321910	.	C	T	222	.	DP=33;VDB=4.687526e-02;AF1=1;AC1=2;DP4=0,0,16,17;MQ=60;FQ=-126	GT:PL:GQ	1/1:255,99,0:99
Tb927_01_v4	321914	.	C	T	222	.	DP=34;VDB=1.022548e-01;AF1=1;AC1=2;DP4=0,0,16,18;MQ=60;FQ=-129	GT:PL:GQ	1/1:255,102,0:99
Tb927_01_v4	321941	.	C	T	187	.	DP=23;VDB=5.979427e-02;AF1=1;AC1=2;DP4=0,0,1,15;MQ=60;FQ=-75	GT:PL:GQ	1/1:220,48,0:93
Tb927_01_v4	322012	.	A	G	222	.	DP=35;VDB=2.990392e-01;AF1=1;AC1=2;DP4=0,0,9,25;MQ=60;FQ=-129	GT:PL:GQ	1/1:255,102,0:99
Tb927_01_v4	322021	.	G	A	222	.	DP=38;VDB=2.021897e-01;AF1=1;AC1=2;DP4=0,0,10,27;MQ=60;FQ=-138	GT:PL:GQ	1/1:255,111,0:99
Tb927_01_v4	322168	.	A	G	222	.	DP=32;VDB=8.225870e-03;AF1=1;AC1=2;DP4=0,0,20,11;MQ=60;FQ=-120	GT:PL:GQ	1/1:255,93,0:99
Tb927_01_v4	322372	.	C	T	222	.	DP=26;VDB=2.541353e-01;AF1=1;AC1=2;DP4=0,0,15,11;MQ=60;FQ=-105	GT:PL:GQ	1/1:255,78,0:99
Tb927_01_v4	322744	.	A	G	222	.	DP=40;VDB=2.982599e-01;AF1=1;AC1=2;DP4=0,0,19,20;MQ=60;FQ=-144	GT:PL:GQ	1/1:255,117,0:99
Tb927_01_v4	322767	.	C	A	222	.	DP=37;VDB=3.024022e-01;AF1=1;AC1=2;DP4=0,0,13,22;MQ=60;FQ=-132	GT:PL:GQ	1/1:255,105,0:99
Tb927_01_v4	322803	.	C	T	222	.	DP=39;VDB=2.929242e-01;AF1=1;AC1=2;DP4=0,0,14,25;MQ=60;FQ=-144	GT:PL:GQ	1/1:255,117,0:99
Tb927_01_v4	322813	.	G	A	222	.	DP=39;VDB=2.312465e-01;AF1=1;AC1=2;DP4=0,0,15,22;MQ=60;FQ=-138	GT:PL:GQ	1/1:255,111,0:99
Tb927_01_v4	322931	.	C	T	222	.	DP=50;VDB=3.584969e-01;AF1=1;AC1=2;DP4=0,0,25,25;MQ=60;FQ=-178	GT:PL:GQ	1/1:255,151,0:99
Tb927_01_v4	322986	.	G	A	222	.	DP=54;VDB=1.911624e-02;AF1=1;AC1=2;DP4=0,0,34,18;MQ=60;FQ=-184	GT:PL:GQ	1/1:255,157,0:99
Tb927_01_v4	324228	.	A	G	222	.	DP=47;VDB=3.432941e-01;AF1=1;AC1=2;DP4=0,0,27,20;MQ=60;FQ=-168	GT:PL:GQ	1/1:255,141,0:99
Tb927_01_v4	324501	.	G	A	222	.	DP=48;VDB=6.490789e-02;AF1=1;AC1=2;DP4=0,0,21,27;MQ=60;FQ=-171	GT:PL:GQ	1/1:255,144,0:99
Tb927_01_v4	324662	.	A	T	210	.	DP=44;VDB=1.361801e-01;RPB=2.374245e+00;AF1=0.5;AC1=1;DP4=7,12,4,16;MQ=60;FQ=213;PV4=0.3,0.37,1,0.0074	GT:PL:GQ	0/1:240,0,255:99
Tb927_01_v4	324703	.	G	C	222	.	DP=40;VDB=2.925065e-01;AF1=1;AC1=2;DP4=0,0,18,21;MQ=60;FQ=-144	GT:PL:GQ	1/1:255,117,0:99
Tb927_01_v4	324826	.	T	C	222	.	DP=47;VDB=1.148179e-01;AF1=1;AC1=2;DP4=0,0,24,23;MQ=60;FQ=-168	GT:PL:GQ	1/1:255,141,0:99
Tb927_01_v4	324834	.	C	T	225	.	DP=45;VDB=1.352058e-01;RPB=8.456418e-01;AF1=0.5;AC1=1;DP4=15,12,10,8;MQ=60;FQ=225;PV4=1,0.022,1,0.41	GT:PL:GQ	0/1:255,0,255:99
Tb927_01_v4	324852	.	T	C	222	.	DP=46;VDB=3.458853e-01;AF1=1;AC1=2;DP4=0,0,25,20;MQ=60;FQ=-162	GT:PL:GQ	1/1:255,135,0:99
Tb927_01_v4	324878	.	G	A	222	.	DP=49;VDB=2.027643e-01;AF1=1;AC1=2;DP4=0,0,27,21;MQ=60;FQ=-171	GT:PL:GQ	1/1:255,144,0:99
Tb927_01_v4	324886	.	T	C	222	.	DP=43;VDB=1.138305e-01;AF1=1;AC1=2;DP4=0,0,23,18;MQ=60;FQ=-150	GT:PL:GQ	1/1:255,123,0:99
Tb927_01_v4	325170	.	C	T	222	.	DP=38;VDB=1.976894e-01;AF1=1;AC1=2;DP4=0,0,17,20;MQ=60;FQ=-138	GT:PL:GQ	1/1:255,111,0:99
Tb927_01_v4	325209	.	T	C	222	.	DP=44;VDB=3.385803e-01;AF1=1;AC1=2;DP4=0,0,16,27;MQ=60;FQ=-156	GT:PL:GQ	1/1:255,129,0:99
Tb927_01_v4	325270	.	T	C	222	.	DP=44;VDB=4.201378e-02;AF1=1;AC1=2;DP4=0,0,16,27;MQ=60;FQ=-156	GT:PL:GQ	1/1:255,129,0:99
Tb927_01_v4	325322	.	T	C	225	.	DP=50;VDB=7.094245e-02;RPB=7.007486e-01;AF1=0.5;AC1=1;DP4=14,13,12,11;MQ=60;FQ=225;PV4=1,0.4,1,1	GT:PL:GQ	0/1:255,0,255:99
Tb927_01_v4	325454	.	C	T	222	.	DP=43;VDB=1.259814e-01;AF1=1;AC1=2;DP4=0,0,18,24;MQ=60;FQ=-153	GT:PL:GQ	1/1:255,126,0:99
Tb927_01_v4	325577	.	T	A	222	.	DP=33;VDB=3.850998e-02;AF1=1;AC1=2;DP4=0,0,18,15;MQ=60;FQ=-126	GT:PL:GQ	1/1:255,99,0:99
Tb927_01_v4	326041	.	T	C	222	.	DP=40;VDB=3.233623e-01;AF1=1;AC1=2;DP4=0,0,9,30;MQ=60;FQ=-144	GT:PL:GQ	1/1:255,117,0:99
Tb927_01_v4	326048	.	T	C	222	.	DP=41;VDB=1.667950e-01;AF1=1;AC1=2;DP4=0,0,10,31;MQ=60;FQ=-150	GT:PL:GQ	1/1:255,123,0:99
Tb927_01_v4	326116	.	C	T	222	.	DP=30;VDB=7.544580e-03;AF1=1;AC1=2;DP4=0,0,9,20;MQ=60;FQ=-114	GT:PL:GQ	1/1:255,87,0:99
Tb927_01_v4	326227	.	C	T	222	.	DP=24;VDB=2.017453e-01;AF1=1;AC1=2;DP4=0,0,9,13;MQ=60;FQ=-93	GT:PL:GQ	1/1:255,66,0:99
Tb927_01_v4	326424	.	C	G	13.9	.	DP=9;VDB=4.800000e-02;AF1=1;AC1=2;DP4=0,0,0,2;MQ=60;FQ=-33	GT:PL:GQ	1/1:45,6,0:10
Tb927_01_v4	326458	.	T	C	113	.	DP=5;VDB=9.416781e-02;AF1=1;AC1=2;DP4=0,0,4,1;MQ=60;FQ=-42	GT:PL:GQ	1/1:146,15,0:27
Tb927_01_v4	326594	.	G	A	222	.	DP=33;VDB=2.343849e-01;AF1=1;AC1=2;DP4=0,0,17,15;MQ=60;FQ=-123	GT:PL:GQ	1/1:255,96,0:99
Tb927_01_v4	326619	.	T	C	222	.	DP=38;VDB=2.843112e-01;AF1=1;AC1=2;DP4=0,0,15,22;MQ=60;FQ=-138	GT:PL:GQ	1/1:255,111,0:99
Tb927_01_v4	326648	.	G	A	222	.	DP=37;VDB=2.386004e-01;AF1=1;AC1=2;DP4=0,0,14,22;MQ=60;FQ=-135	GT:PL:GQ	1/1:255,108,0:99
Tb927_01_v4	327484	.	A	T	212	.	DP=34;VDB=1.639874e-01;RPB=1.897680e-01;AF1=0.5;AC1=1;DP4=5,13,9,7;MQ=60;FQ=215;PV4=0.16,0.066,1,1	GT:PL:GQ	0/1:242,0,255:99
Tb927_01_v4	327506	.	T	C	218	.	DP=34;VDB=1.502654e-01;RPB=8.856896e-01;AF1=0.5;AC1=1;DP4=6,10,7,9;MQ=60;FQ=215;PV4=1,0.41,1,1	GT:PL:GQ	0/1:248,0,243:99
Tb927_01_v4	327507	.	G	A	225	.	DP=34;VDB=1.692635e-01;RPB=8.825368e-01;AF1=0.5;AC1=1;DP4=6,10,8,9;MQ=60;FQ=224;PV4=0.73,0.31,1,1	GT:PL:GQ	0/1:255,0,254:99
Tb927_01_v4	327532	.	T	C	214	.	DP=39;VDB=3.991907e-02;RPB=9.279404e-01;AF1=0.5;AC1=1;DP4=8,15,7,9;MQ=60;FQ=217;PV4=0.74,1,1,1	GT:PL:GQ	0/1:244,0,255:99
Tb927_01_v4	327641	.	T	C	183	.	DP=33;VDB=1.161470e-01;RPB=4.553238e-01;AF1=0.5;AC1=1;DP4=10,9,6,8;MQ=60;FQ=186;PV4=0.73,0.0012,1,0.21	GT:PL:GQ	0/1:213,0,255:99
Tb927_01_v4	327654	.	G	A	182	.	DP=34;VDB=1.447045e-01;RPB=-9.210952e-02;AF1=0.5;AC1=1;DP4=11,9,6,7;MQ=60;FQ=185;PV4=0.73,0.03,1,0.48	GT:PL:GQ	0/1:212,0,255:99
Tb927_01_v4	327675	.	A	G	180	.	DP=29;VDB=1.219670e-01;RPB=-7.306323e-01;AF1=0.5;AC1=1;DP4=11,6,6,6;MQ=60;FQ=183;PV4=0.47,0.1,1,1	GT:PL:GQ	0/1:210,0,255:99
Tb927_01_v4	327677	.	A	G	196	.	DP=29;VDB=6.028520e-02;RPB=-8.112786e-01;AF1=0.5;AC1=1;DP4=11,5,7,6;MQ=60;FQ=199;PV4=0.47,0.14,1,0.36	GT:PL:GQ	0/1:226,0,252:99
Tb927_01_v4	327728	.	G	C	220	.	DP=29;VDB=4.814700e-02;RPB=1.534851e-01;AF1=0.5;AC1=1;DP4=7,6,11,5;MQ=60;FQ=200;PV4=0.47,1,1,0.37	GT:PL:GQ	0/1:250,0,227:99
Tb927_01_v4	327937	.	A	G	222	.	DP=41;VDB=2.878425e-01;AF1=1;AC1=2;DP4=0,0,22,19;MQ=60;FQ=-150	GT:PL:GQ	1/1:255,123,0:99
Tb927_01_v4	327992	.	T	C	216	.	DP=49;VDB=1.395693e-01;RPB=1.401202e+00;AF1=0.5;AC1=1;DP4=13,18,7,10;MQ=60;FQ=219;PV4=1,1,1,0.48	GT:PL:GQ	0/1:246,0,255:99
Tb927_01_v4	328247	.	T	C	222	.	DP=35;VDB=2.858810e-01;AF1=1;AC1=2;DP4=0,0,16,19;MQ=60;FQ=-132	GT:PL:GQ	1/1:255,105,0:99
Tb927_01_v4	328251	.	G	A	222	.	DP=36;VDB=2.969686e-01;AF1=1;AC1=2;DP4=0,0,15,19;MQ=60;FQ=-129	GT:PL:GQ	1/1:255,102,0:99
Tb927_01_v4	328382	.	G	C	222	.	DP=39;VDB=2.887872e-01;AF1=1;AC1=2;DP4=0,0,25,14;MQ=60;FQ=-144	GT:PL:GQ	1/1:255,117,0:99
Tb927_01_v4	328691	.	A	T	222	.	DP=42;VDB=1.718479e-01;AF1=1;AC1=2;DP4=0,0,20,21;MQ=60;FQ=-150	GT:PL:GQ	1/1:255,123,0:99
Tb927_01_v4	328695	.	C	T	222	.	DP=40;VDB=1.171045e-01;AF1=1;AC1=2;DP4=0,0,17,22;MQ=60;FQ=-144	GT:PL:GQ	1/1:255,117,0:99
Tb927_01_v4	328766	.	C	T	222	.	DP=37;VDB=8.622959e-02;AF1=1;AC1=2;DP4=0,0,10,25;MQ=60;FQ=-132	GT:PL:GQ	1/1:255,105,0:99
Tb927_01_v4	328887	.	A	G	222	.	DP=36;VDB=2.171395e-01;AF1=1;AC1=2;DP4=0,0,15,21;MQ=60;FQ=-135	GT:PL:GQ	1/1:255,108,0:99
Tb927_01_v4	328913	.	G	A	222	.	DP=43;VDB=3.307303e-01;AF1=1;AC1=2;DP4=0,0,17,26;MQ=60;FQ=-156	GT:PL:GQ	1/1:255,129,0:99
Tb927_01_v4	329151	.	G	A	222	.	DP=32;VDB=2.919205e-01;AF1=1;AC1=2;DP4=0,0,15,17;MQ=60;FQ=-123	GT:PL:GQ	1/1:255,96,0:99
Tb927_01_v4	329163	.	G	T	222	.	DP=36;VDB=1.339145e-01;AF1=1;AC1=2;DP4=0,0,15,21;MQ=60;FQ=-135	GT:PL:GQ	1/1:255,108,0:99
Tb927_01_v4	329214	.	T	G	222	.	DP=39;VDB=8.701155e-02;AF1=1;AC1=2;DP4=0,0,14,25;MQ=60;FQ=-144	GT:PL:GQ	1/1:255,117,0:99
Tb927_01_v4	329353	.	C	T	222	.	DP=37;VDB=2.126188e-02;AF1=1;AC1=2;DP4=0,0,18,19;MQ=60;FQ=-138	GT:PL:GQ	1/1:255,111,0:99
Tb927_01_v4	329389	.	C	G	222	.	DP=31;VDB=1.844275e-01;AF1=1;AC1=2;DP4=0,0,13,18;MQ=60;FQ=-120	GT:PL:GQ	1/1:255,93,0:99
Tb927_01_v4	329401	.	C	T	222	.	DP=33;VDB=1.311931e-01;AF1=1;AC1=2;DP4=0,0,12,21;MQ=60;FQ=-126	GT:PL:GQ	1/1:255,99,0:99
Tb927_01_v4	329493	.	G	T	222	.	DP=28;VDB=1.929593e-01;AF1=1;AC1=2;DP4=0,0,14,14;MQ=60;FQ=-111	GT:PL:GQ	1/1:255,84,0:99
Tb927_01_v4	329610	.	A	T	222	.	DP=36;VDB=3.087639e-01;AF1=1;AC1=2;DP4=0,0,18,18;MQ=60;FQ=-135	GT:PL:GQ	1/1:255,108,0:99
Tb927_01_v4	329620	.	C	A	222	.	DP=35;VDB=1.865938e-01;AF1=1;AC1=2;DP4=0,0,19,16;MQ=60;FQ=-132	GT:PL:GQ	1/1:255,105,0:99
Tb927_01_v4	329626	.	G	A	222	.	DP=32;VDB=2.425413e-02;AF1=1;AC1=2;DP4=0,0,19,13;MQ=58;FQ=-123	GT:PL:GQ	1/1:255,96,0:99
Tb927_01_v4	329629	.	C	G	222	.	DP=32;VDB=4.997637e-02;AF1=1;AC1=2;DP4=0,0,19,13;MQ=58;FQ=-123	GT:PL:GQ	1/1:255,96,0:99
Tb927_01_v4	329987	.	C	T	163	.	DP=15;VDB=1.514149e-02;AF1=1;AC1=2;DP4=0,0,5,3;MQ=60;FQ=-51	GT:PL:GQ	1/1:196,24,0:45
Tb927_01_v4	330041	.	G	A	222	.	DP=53;VDB=1.723706e-01;AF1=1;AC1=2;DP4=0,0,28,23;MQ=60;FQ=-181	GT:PL:GQ	1/1:255,154,0:99
Tb927_01_v4	330155	.	T	.	13.2	.	DP=4;AF1=1;AC1=2;DP4=0,0,1,0;MQ=60;FQ=-30.1	PL	17
Tb927_01_v4	330160	.	G	.	28.2	.	DP=7;;AC1=2;FQ=-30	PL	0
Tb927_01_v4	330279	.	T	G	53.5	.	DP=27;VDB=6.378791e-02;AF1=1;AC1=2;DP4=0,0,3,1;MQ=60;FQ=-39	GT:PL:GQ	1/1:86,12,0:21
Tb927_01_v4	330345	.	G	A	222	.	DP=28;VDB=1.428831e-01;AF1=1;AC1=2;DP4=0,0,19,9;MQ=60;FQ=-111	GT:PL:GQ	1/1:255,84,0:99
Tb927_01_v4	330399	.	T	C	222	.	DP=26;VDB=1.619070e-01;AF1=1;AC1=2;DP4=0,0,19,7;MQ=60;FQ=-105	GT:PL:GQ	1/1:255,78,0:99
Tb927_01_v4	330918	.	G	A	222	.	DP=40;VDB=1.612414e-01;AF1=1;AC1=2;DP4=0,0,22,18;MQ=60;FQ=-147	GT:PL:GQ	1/1:255,120,0:99
Tb927_01_v4	330981	.	G	C	222	.	DP=45;VDB=3.185175e-01;AF1=1;AC1=2;DP4=0,0,22,23;MQ=60;FQ=-162	GT:PL:GQ	1/1:255,135,0:99
Tb927_01_v4	331132	.	A	G	222	.	DP=33;VDB=1.539193e-01;AF1=1;AC1=2;DP4=0,0,15,18;MQ=60;FQ=-126	GT:PL:GQ	1/1:255,99,0:99
Tb927_01_v4	331515	.	C	T	222	.	DP=43;VDB=3.066899e-01;AF1=1;AC1=2;DP4=0,0,19,23;MQ=60;FQ=-153	GT:PL:GQ	1/1:255,126,0:99
Tb927_01_v4	331773	.	G	A	222	.	DP=25;VDB=1.656395e-01;AF1=1;AC1=2;DP4=0,0,12,13;MQ=60;FQ=-102	GT:PL:GQ	1/1:255,75,0:99
Tb927_01_v4	331938	.	T	C	222	.	DP=31;VDB=2.825537e-01;AF1=1;AC1=2;DP4=0,0,8,22;MQ=60;FQ=-117	GT:PL:GQ	1/1:255,90,0:99
Tb927_01_v4	332044	.	T	C	222	.	DP=36;VDB=2.826691e-01;AF1=1;AC1=2;DP4=0,0,11,25;MQ=60;FQ=-135	GT:PL:GQ	1/1:255,108,0:99
Tb927_01_v4	332148	.	gaaaaaaaaaa	.	36.4	.	INDEL;IS=1,0.333333;DP=3;VDB=2.438635e-02;AF1=0.1826;AC1=1;DP4=1,1,1,0;MQ=60;FQ=-33.9;PV4=1,0,1,0.39	PL	1
Tb927_01_v4	332158	.	A	G	27	.	DP=7;VDB=3.277706e-02;AF1=1;AC1=2;DP4=0,0,1,2;MQ=60;FQ=-36	GT:PL:GQ	1/1:59,9,0:16
Tb927_01_v4	332223	.	A	G	26	.	DP=10;VDB=6.508500e-02;AF1=1;AC1=2;DP4=0,0,0,3;MQ=60;FQ=-36	GT:PL:GQ	1/1:58,9,0:16
Tb927_01_v4	332225	.	A	G	15.9	.	DP=10;VDB=7.520000e-02;AF1=1;AC1=2;DP4=0,0,0,2;MQ=60;FQ=-33	GT:PL:GQ	1/1:47,6,0:10
Tb927_01_v4	332235	.	A	G	3.55	.	DP=7;AF1=1;AC1=2;DP4=0,0,0,1;MQ=60;FQ=-30	GT:PL:GQ	0/1:31,3,0:4
Tb927_01_v4	332260	.	C	T	222	.	DP=14;VDB=1.130905e-01;AF1=1;AC1=2;DP4=0,0,7,7;MQ=60;FQ=-69	GT:PL:GQ	1/1:255,42,0:81
Tb927_01_v4	332348	.	C	G	222	.	DP=29;VDB=4.628085e-02;AF1=1;AC1=2;DP4=0,0,6,22;MQ=60;FQ=-111	GT:PL:GQ	1/1:255,84,0:99
Tb927_01_v4	332369	.	A	G	222	.	DP=22;VDB=1.828714e-01;AF1=1;AC1=2;DP4=0,0,4,18;MQ=60;FQ=-93	GT:PL:GQ	1/1:255,66,0:99
Tb927_01_v4	332507	.	G	A	222	.	DP=30;VDB=2.495555e-01;AF1=1;AC1=2;DP4=0,0,15,14;MQ=60;FQ=-114	GT:PL:GQ	1/1:255,87,0:99
Tb927_01_v4	332556	.	C	.	28.2	.	DP=7;;AC1=2;FQ=-30	PL	0
Tb927_01_v4	332558	.	C	.	28.2	.	DP=7;;AC1=2;FQ=-30	PL	0
Tb927_01_v4	332558	.	cttttttttt	.	16.9	.	INDEL;IS=2,0.285714;DP=7;VDB=6.560000e-02;AF1=1;AC1=2;DP4=0,0,1,1;MQ=60;FQ=-40.6	PL	22
Tb927_01_v4	332579	.	G	A	52	.	DP=3;VDB=5.365061e-02;AF1=1;AC1=2;DP4=0,0,1,2;MQ=60;FQ=-36	GT:PL:GQ	1/1:84,9,0:16
Tb927_01_v4	332602	.	C	T	145	.	DP=8;VDB=7.326357e-02;AF1=1;AC1=2;DP4=0,0,4,3;MQ=60;FQ=-48	GT:PL:GQ	1/1:178,21,0:39
Tb927_01_v4	332697	.	T	C	222	.	DP=28;VDB=2.706482e-01;AF1=1;AC1=2;DP4=0,0,12,16;MQ=60;FQ=-111	GT:PL:GQ	1/1:255,84,0:99
Tb927_01_v4	332751	.	T	C	222	.	DP=28;VDB=2.679359e-01;AF1=1;AC1=2;DP4=0,0,14,14;MQ=60;FQ=-111	GT:PL:GQ	1/1:255,84,0:99
Tb927_01_v4	332761	.	T	C	222	.	DP=23;VDB=2.117458e-01;AF1=1;AC1=2;DP4=0,0,12,11;MQ=60;FQ=-96	GT:PL:GQ	1/1:255,69,0:99
Tb927_01_v4	332801	.	T	C	222	.	DP=19;VDB=1.880273e-01;AF1=1;AC1=2;DP4=0,0,8,10;MQ=60;FQ=-81	GT:PL:GQ	1/1:255,54,0:99
Tb927_01_v4	332818	.	A	C	222	.	DP=18;VDB=9.063654e-02;AF1=1;AC1=2;DP4=0,0,9,7;MQ=60;FQ=-75	GT:PL:GQ	1/1:255,48,0:93
Tb927_01_v4	332842	.	A	G	222	.	DP=17;VDB=1.805841e-01;AF1=1;AC1=2;DP4=0,0,6,11;MQ=60;FQ=-78	GT:PL:GQ	1/1:255,51,0:99
Tb927_01_v4	332867	.	C	T	189	.	DP=10;VDB=1.130986e-01;AF1=1;AC1=2;DP4=0,0,3,7;MQ=60;FQ=-57	GT:PL:GQ	1/1:222,30,0:57
Tb927_01_v4	332875	.	C	A	37	.	DP=10;VDB=5.980293e-02;RPB=-6.510653e-01;AF1=0.5;AC1=1;DP4=2,4,1,2;MQ=60;FQ=40;PV4=1,1,1,1	GT:PL:GQ	0/1:67,0,129:70
Tb927_01_v4	332875	.	caaaaaaaaa	cAaaaaaaaaa	7.56	.	INDEL;IS=5,0.500000;DP=10;VDB=4.892283e-02;AF1=1;AC1=2;DP4=0,0,2,3;MQ=60;FQ=-49.5	GT:PL:GQ	1/1:47,15,0:18
Tb927_01_v4	332898	.	T	A	51	.	DP=3;VDB=4.340713e-02;AF1=1;AC1=2;DP4=0,0,0,3;MQ=60;FQ=-36	GT:PL:GQ	1/1:83,9,0:16
Tb927_01_v4	332951	.	A	.	14.2	.	DP=5;AF1=1;AC1=2;DP4=0,0,0,1;MQ=60;FQ=-30.1	PL	16
Tb927_01_v4	332960	.	T	.	33	.	DP=5;AF1=0;AC1=0;DP4=0,1,0,0;MQ=60;FQ=-30	PL	0
Tb927_01_v4	332961	.	T	.	33	.	DP=5;AF1=0;AC1=0;DP4=0,1,0,0;MQ=60;FQ=-30	PL	0
Tb927_01_v4	333047	.	T	G	222	.	DP=27;VDB=1.406625e-01;AF1=1;AC1=2;DP4=0,0,9,18;MQ=60;FQ=-108	GT:PL:GQ	1/1:255,81,0:99
Tb927_01_v4	333070	.	C	T	222	.	DP=22;VDB=1.665293e-01;AF1=1;AC1=2;DP4=0,0,5,17;MQ=60;FQ=-93	GT:PL:GQ	1/1:255,66,0:99
Tb927_01_v4	333109	.	C	T	172	.	DP=11;VDB=8.122406e-02;AF1=1;AC1=2;DP4=0,0,1,10;MQ=60;FQ=-60	GT:PL:GQ	1/1:205,33,0:63
Tb927_01_v4	333184	.	C	G	222	.	DP=23;VDB=1.983857e-01;AF1=1;AC1=2;DP4=0,0,12,11;MQ=60;FQ=-96	GT:PL:GQ	1/1:255,69,0:99
Tb927_01_v4	333210	.	T	A	222	.	DP=29;VDB=1.451535e-01;AF1=1;AC1=2;DP4=0,0,18,10;MQ=60;FQ=-111	GT:PL:GQ	1/1:255,84,0:99
Tb927_01_v4	333213	.	T	A	222	.	DP=30;VDB=1.764822e-01;AF1=1;AC1=2;DP4=0,0,18,10;MQ=60;FQ=-111	GT:PL:GQ	1/1:255,84,0:99
Tb927_01_v4	333311	.	A	C	222	.	DP=22;VDB=1.829127e-01;AF1=1;AC1=2;DP4=0,0,14,8;MQ=60;FQ=-93	GT:PL:GQ	1/1:255,66,0:99
Tb927_01_v4	333359	.	A	.	28.2	.	DP=4;;AC1=2;FQ=-30	PL	0
Tb927_01_v4	333361	.	A	.	28.2	.	DP=5;;AC1=2;FQ=-30	PL	0
Tb927_01_v4	333363	.	A	.	5.45	.	DP=5;AF1=1;AC1=2;DP4=0,0,0,1;MQ=60;FQ=-30	PL	26
Tb927_01_v4	333365	.	A	.	28.2	.	DP=6;;AC1=2;FQ=-30	PL	0
Tb927_01_v4	333372	.	T	.	12.2	.	DP=8;RPB=9.668049e-01;AF1=0.4976;AC1=1;DP4=1,0,0,1;MQ=60;FQ=-10.8;PV4=1,1,1,1	PL	18
Tb927_01_v4	333477	.	T	A	6.98	.	DP=14;AF1=1;AC1=2;DP4=0,0,0,1;MQ=60;FQ=-30	GT:PL:GQ	1/1:36,3,0:4
Tb927_01_v4	333478	.	at	a	46.5	.	INDEL;IS=1,0.071429;DP=14;VDB=4.877612e-02;AF1=1;AC1=2;DP4=0,0,5,2;MQ=60;FQ=-55.5	GT:PL:GQ	1/1:87,21,0:39
Tb927_01_v4	333479	.	T	A	7.8	.	DP=13;AF1=1;AC1=2;DP4=0,0,0,1;MQ=60;FQ=-30	GT:PL:GQ	1/1:37,3,0:4
Tb927_01_v4	333480	.	at	a	49.5	.	INDEL;IS=13,0.928571;DP=14;VDB=4.802616e-02;AF1=1;AC1=2;DP4=0,0,5,2;MQ=60;FQ=-55.5	GT:PL:GQ	1/1:90,21,0:39
Tb927_01_v4	333481	.	T	A	6.98	.	DP=1;AF1=1;AC1=2;DP4=0,0,0,1;MQ=60;FQ=-30	GT:PL:GQ	1/1:36,3,0:4
Tb927_01_v4	333486	.	A	G	197	.	DP=15;VDB=2.699714e-02;AF1=1;AC1=2;DP4=0,0,10,5;MQ=60;FQ=-72	GT:PL:GQ	1/1:230,45,0:87
Tb927_01_v4	333641	.	C	T	222	.	DP=38;VDB=3.134780e-01;AF1=1;AC1=2;DP4=0,0,28,9;MQ=60;FQ=-138	GT:PL:GQ	1/1:255,111,0:99
Tb927_01_v4	333862	.	T	G	8.44	.	DP=11;VDB=6.720000e-02;AF1=1;AC1=2;DP4=0,0,1,1;MQ=60;FQ=-33	GT:PL:GQ	1/1:39,6,0:8
Tb927_01_v4	333900	.	C	T	193	.	DP=11;VDB=5.392872e-02;AF1=1;AC1=2;DP4=0,0,6,5;MQ=60;FQ=-60	GT:PL:GQ	1/1:226,33,0:63
Tb927_01_v4	333907	.	C	T	222	.	DP=12;VDB=5.896108e-02;AF1=1;AC1=2;DP4=0,0,6,6;MQ=60;FQ=-63	GT:PL:GQ	1/1:255,36,0:69
Tb927_01_v4	333915	.	T	C	222	.	DP=13;VDB=9.750237e-02;AF1=1;AC1=2;DP4=0,0,7,6;MQ=60;FQ=-66	GT:PL:GQ	1/1:255,39,0:75
Tb927_01_v4	334517	.	T	G	222	.	DP=40;VDB=1.171287e-01;AF1=1;AC1=2;DP4=0,0,14,24;MQ=60;FQ=-141	GT:PL:GQ	1/1:255,114,0:99
Tb927_01_v4	334535	.	A	T	222	.	DP=35;VDB=1.740188e-01;AF1=1;AC1=2;DP4=0,0,9,10;MQ=60;FQ=-84	GT:PL:GQ	1/1:255,57,0:99
Tb927_01_v4	334536	.	A	T	222	.	DP=36;VDB=1.837169e-01;AF1=1;AC1=2;DP4=0,0,9,10;MQ=60;FQ=-84	GT:PL:GQ	1/1:255,57,0:99
Tb927_01_v4	334540	.	A	G	222	.	DP=37;VDB=1.721357e-01;AF1=1;AC1=2;DP4=0,0,7,10;MQ=60;FQ=-78	GT:PL:GQ	1/1:255,51,0:99
Tb927_01_v4	334573	.	T	C	222	.	DP=47;VDB=3.559196e-01;AF1=1;AC1=2;DP4=0,0,20,27;MQ=60;FQ=-168	GT:PL:GQ	1/1:255,141,0:99
Tb927_01_v4	334623	.	C	T	222	.	DP=53;VDB=3.785661e-01;AF1=1;AC1=2;DP4=0,0,24,29;MQ=60;FQ=-187	GT:PL:GQ	1/1:255,160,0:99
Tb927_01_v4	334663	.	C	A	222	.	DP=54;VDB=3.401649e-01;AF1=1;AC1=2;DP4=0,0,24,29;MQ=60;FQ=-187	GT:PL:GQ	1/1:255,160,0:99
Tb927_01_v4	334682	.	A	G	225	.	DP=57;VDB=1.608589e-01;RPB=-9.106160e-02;AF1=0.5;AC1=1;DP4=15,17,12,12;MQ=60;FQ=225;PV4=1,0.38,1,1	GT:PL:GQ	0/1:255,0,255:99
Tb927_01_v4	334752	.	A	T	222	.	DP=40;VDB=2.578722e-01;AF1=1;AC1=2;DP4=0,0,20,19;MQ=60;FQ=-144	GT:PL:GQ	1/1:255,117,0:99
Tb927_01_v4	335085	.	G	A	222	.	DP=51;VDB=2.976772e-01;AF1=1;AC1=2;DP4=0,0,22,27;MQ=60;FQ=-175	GT:PL:GQ	1/1:255,148,0:99
Tb927_01_v4	335098	.	A	G	222	.	DP=50;VDB=1.116183e-01;AF1=1;AC1=2;DP4=0,0,23,26;MQ=60;FQ=-175	GT:PL:GQ	1/1:255,148,0:99
Tb927_01_v4	335112	.	A	T	222	.	DP=43;VDB=2.874354e-01;AF1=1;AC1=2;DP4=0,0,22,21;MQ=60;FQ=-156	GT:PL:GQ	1/1:255,129,0:99
Tb927_01_v4	335148	.	C	T	222	.	DP=45;VDB=3.189208e-01;AF1=1;AC1=2;DP4=0,0,26,19;MQ=60;FQ=-162	GT:PL:GQ	1/1:255,135,0:99
Tb927_01_v4	335214	.	C	T	222	.	DP=37;VDB=3.058462e-01;AF1=1;AC1=2;DP4=0,0,13,22;MQ=60;FQ=-132	GT:PL:GQ	1/1:255,105,0:99
Tb927_01_v4	335262	.	A	G	222	.	DP=33;VDB=2.715707e-01;AF1=1;AC1=2;DP4=0,0,10,22;MQ=60;FQ=-123	GT:PL:GQ	1/1:255,96,0:99
Tb927_01_v4	335367	.	A	C	222	.	DP=43;VDB=3.139849e-01;AF1=1;AC1=2;DP4=0,0,22,20;MQ=60;FQ=-153	GT:PL:GQ	1/1:255,126,0:99
Tb927_01_v4	335871	.	C	A	222	.	DP=35;VDB=2.712583e-01;AF1=1;AC1=2;DP4=0,0,20,14;MQ=60;FQ=-129	GT:PL:GQ	1/1:255,102,0:99
Tb927_01_v4	335872	.	T	C	222	.	DP=35;VDB=2.626868e-01;AF1=1;AC1=2;DP4=0,0,20,14;MQ=60;FQ=-129	GT:PL:GQ	1/1:255,102,0:99
Tb927_01_v4	336019	.	C	T	225	.	DP=37;VDB=1.596326e-01;RPB=2.057137e+00;AF1=0.5;AC1=1;DP4=9,11,7,10;MQ=60;FQ=225;PV4=1,0.28,1,0.3	GT:PL:GQ	0/1:255,0,255:99
Tb927_01_v4	336055	.	T	C	222	.	DP=50;VDB=2.278160e-01;AF1=1;AC1=2;DP4=0,0,19,31;MQ=60;FQ=-178	GT:PL:GQ	1/1:255,151,0:99
Tb927_01_v4	336174	.	G	T	225	.	DP=58;VDB=2.772357e-01;RPB=1.019920e+00;AF1=0.5;AC1=1;DP4=12,14,7,22;MQ=60;FQ=225;PV4=0.099,0.0072,1,0.02	GT:PL:GQ	0/1:255,0,255:99
Tb927_01_v4	336204	.	C	T	171	.	DP=39;VDB=1.903766e-01;RPB=1.021816e+00;AF1=0.5;AC1=1;DP4=6,13,3,16;MQ=60;FQ=174;PV4=0.45,0.058,1,0.061	GT:PL:GQ	0/1:201,0,255:99
Tb927_01_v4	336222	.	C	T	200	.	DP=23;VDB=1.263574e-01;RPB=1.467426e+00;AF1=0.5;AC1=1;DP4=1,7,4,10;MQ=60;FQ=110;PV4=0.61,0.2,1,0.44	GT:PL:GQ	0/1:230,0,137:99
Tb927_01_v4	336387	.	G	.	5.45	.	DP=36;VDB=3.021400e-01;AF1=1;AC1=2;DP4=0,0,20,15;MQ=60;FQ=-56	PL	255
Tb927_01_v4	336462	.	A	G	222	.	DP=39;VDB=9.392996e-03;AF1=1;AC1=2;DP4=0,0,18,20;MQ=60;FQ=-141	GT:PL:GQ	1/1:255,114,0:99
Tb927_01_v4	336464	.	G	T	222	.	DP=39;VDB=3.330950e-02;AF1=1;AC1=2;DP4=0,0,18,20;MQ=60;FQ=-141	GT:PL:GQ	1/1:255,114,0:99
Tb927_01_v4	336516	.	tc	t	92.5	.	INDEL;IS=12,0.461538;DP=26;VDB=1.356695e-01;AF1=0.5;AC1=1;DP4=1,6,5,4;MQ=60;FQ=78.4;PV4=0.15,0.055,1,0.22	GT:PL:GQ	0/1:130,0,113:99
Tb927_01_v4	336517	.	C	T	202	.	DP=13;VDB=1.429632e-01;AF1=1;AC1=2;DP4=0,0,3,8;MQ=60;FQ=-60	GT:PL:GQ	1/1:235,33,0:63
Tb927_01_v4	336685	.	A	G	222	.	DP=38;VDB=2.491446e-01;AF1=1;AC1=2;DP4=0,0,8,30;MQ=60;FQ=-141	GT:PL:GQ	1/1:255,114,0:99
Tb927_01_v4	336737	.	G	T	222	.	DP=33;VDB=2.754480e-01;AF1=1;AC1=2;DP4=0,0,10,21;MQ=60;FQ=-120	GT:PL:GQ	1/1:255,93,0:99
Tb927_01_v4	336780	.	tg	.	73.5	.	INDEL;IS=2,0.058824;DP=34;VDB=2.279514e-01;AF1=0;AC1=0;DP4=10,14,1,1;MQ=60;FQ=-70.5;PV4=1,0.0096,1,1	PL	0
Tb927_01_v4	336781	.	G	A	222	.	DP=31;VDB=1.695742e-01;AF1=1;AC1=2;DP4=0,0,11,17;MQ=60;FQ=-111	GT:PL:GQ	1/1:255,84,0:99
Tb927_01_v4	336992	.	A	G	222	.	DP=18;VDB=1.607196e-01;AF1=1;AC1=2;DP4=0,0,5,12;MQ=60;FQ=-78	GT:PL:GQ	1/1:255,51,0:99
Tb927_01_v4	337009	.	A	.	28.2	.	DP=20;;AC1=2;FQ=-30	PL	0
Tb927_01_v4	337009	.	a	aT	21.3	.	INDEL;IS=19,0.950000;DP=20;VDB=5.960000e-02;AF1=1;AC1=2;DP4=0,0,0,2;MQ=60;FQ=-40.5	GT:PL:GQ	1/1:60,6,0:10
Tb927_01_v4	337085	.	tc	t	214	.	INDEL;IS=29,1.000000;DP=29;VDB=2.440031e-01;AF1=1;AC1=2;DP4=0,0,14,15;MQ=57;FQ=-122	GT:PL:GQ	1/1:255,87,0:99
Tb927_01_v4	337086	.	C	.	28.2	.	DP=0;;AC1=2;FQ=-30	PL	0
Tb927_01_v4	337216	.	A	T	174	.	DP=9;VDB=1.801411e-02;AF1=1;AC1=2;DP4=0,0,6,2;MQ=60;FQ=-51	GT:PL:GQ	1/1:207,24,0:45
Tb927_01_v4	337256	.	C	G	88.3	.	DP=6;VDB=3.752182e-02;AF1=1;AC1=2;DP4=0,0,5,0;MQ=60;FQ=-42	GT:PL:GQ	1/1:121,15,0:27
Tb927_01_v4	337461	.	G	T	225	.	DP=30;VDB=1.831683e-01;RPB=1.171849e+00;AF1=0.5;AC1=1;DP4=7,6,11,6;MQ=60;FQ=193;PV4=0.71,1,1,1	GT:PL:GQ	0/1:255,0,220:99
Tb927_01_v4	337500	.	G	A	222	.	DP=26;VDB=1.195003e-02;AF1=1;AC1=2;DP4=0,0,14,10;MQ=60;FQ=-99	GT:PL:GQ	1/1:255,72,0:99
Tb927_01_v4	337502	.	A	G	222	.	DP=26;VDB=3.627841e-02;AF1=1;AC1=2;DP4=0,0,13,9;MQ=60;FQ=-93	GT:PL:GQ	1/1:255,66,0:99
Tb927_01_v4	337504	.	A	G	222	.	DP=25;VDB=3.818187e-03;AF1=1;AC1=2;DP4=0,0,14,10;MQ=60;FQ=-99	GT:PL:GQ	1/1:255,72,0:99
Tb927_01_v4	337841	.	T	C	222	.	DP=33;VDB=2.691922e-01;AF1=1;AC1=2;DP4=0,0,8,25;MQ=57;FQ=-126	GT:PL:GQ	1/1:255,99,0:99
Tb927_01_v4	337852	.	C	A	222	.	DP=30;VDB=2.775148e-01;AF1=1;AC1=2;DP4=0,0,7,22;MQ=57;FQ=-114	GT:PL:GQ	1/1:255,87,0:99
Tb927_01_v4	337864	.	G	A	134	.	DP=20;VDB=1.364683e-02;AF1=1;AC1=2;DP4=0,0,5,10;MQ=60;FQ=-72	GT:PL:GQ	1/1:167,45,0:87
Tb927_01_v4	337947	.	T	C	222	.	DP=19;VDB=1.886988e-02;AF1=1;AC1=2;DP4=0,0,10,8;MQ=60;FQ=-81	GT:PL:GQ	1/1:255,54,0:99
Tb927_01_v4	337956	.	T	A	194	.	DP=10;VDB=3.573755e-03;AF1=1;AC1=2;DP4=0,0,4,6;MQ=60;FQ=-57	GT:PL:GQ	1/1:227,30,0:57
Tb927_01_v4	337985	.	T	C	141	.	DP=7;VDB=9.860351e-03;AF1=1;AC1=2;DP4=0,0,6,1;MQ=60;FQ=-48	GT:PL:GQ	1/1:174,21,0:39
Tb927_01_v4	338028	.	G	T	222	.	DP=41;VDB=1.893688e-01;AF1=1;AC1=2;DP4=0,0,21,19;MQ=60;FQ=-147	GT:PL:GQ	1/1:255,120,0:99
Tb927_01_v4	338139	.	C	T	222	.	DP=42;VDB=2.326745e-01;AF1=1;AC1=2;DP4=0,0,30,9;MQ=60;FQ=-144	GT:PL:GQ	1/1:255,117,0:99
Tb927_01_v4	338391	.	G	A	222	.	DP=41;VDB=3.225410e-01;AF1=1;AC1=2;DP4=0,0,20,20;MQ=60;FQ=-147	GT:PL:GQ	1/1:255,120,0:99
Tb927_01_v4	338452	.	C	T	222	.	DP=41;VDB=2.430677e-01;AF1=1;AC1=2;DP4=0,0,20,21;MQ=60;FQ=-150	GT:PL:GQ	1/1:255,123,0:99
Tb927_01_v4	338459	.	C	T	222	.	DP=44;VDB=2.596756e-01;AF1=1;AC1=2;DP4=0,0,21,23;MQ=60;FQ=-159	GT:PL:GQ	1/1:255,132,0:99
Tb927_01_v4	338597	.	A	G	222	.	DP=36;VDB=7.362475e-02;AF1=1;AC1=2;DP4=0,0,20,15;MQ=60;FQ=-132	GT:PL:GQ	1/1:255,105,0:99
Tb927_01_v4	338823	.	C	G	225	.	DP=39;VDB=1.686863e-01;RPB=-1.270565e+00;AF1=0.5;AC1=1;DP4=11,5,10,13;MQ=60;FQ=199;PV4=0.19,1,1,0.17	GT:PL:GQ	0/1:255,0,226:99
Tb927_01_v4	338906	.	A	G	225	.	DP=42;VDB=2.376355e-01;RPB=2.020606e+00;AF1=0.5;AC1=1;DP4=10,8,9,15;MQ=60;FQ=225;PV4=0.35,1,1,0.47	GT:PL:GQ	0/1:255,0,255:99
Tb927_01_v4	338979	.	G	C	222	.	DP=38;VDB=1.262458e-01;AF1=1;AC1=2;DP4=0,0,14,23;MQ=60;FQ=-138	GT:PL:GQ	1/1:255,111,0:99
Tb927_01_v4	339079	.	C	T	222	.	DP=32;VDB=2.413587e-01;AF1=1;AC1=2;DP4=0,0,12,20;MQ=60;FQ=-123	GT:PL:GQ	1/1:255,96,0:99
Tb927_01_v4	339169	.	G	A	222	.	DP=45;VDB=2.679102e-02;AF1=1;AC1=2;DP4=0,0,17,23;MQ=60;FQ=-147	GT:PL:GQ	1/1:255,120,0:99
Tb927_01_v4	339170	.	C	T	222	.	DP=45;VDB=3.179019e-03;AF1=1;AC1=2;DP4=0,0,18,23;MQ=60;FQ=-150	GT:PL:GQ	1/1:255,123,0:99
Tb927_01_v4	339369	.	T	C	41.1	.	DP=15;VDB=2.218905e-02;AF1=1;AC1=2;DP4=0,0,1,5;MQ=60;FQ=-45	GT:PL:GQ	1/1:74,18,0:33
Tb927_01_v4	339427	.	A	C	222	.	DP=20;VDB=1.910283e-01;AF1=1;AC1=2;DP4=0,0,10,10;MQ=60;FQ=-87	GT:PL:GQ	1/1:255,60,0:99
Tb927_01_v4	339549	.	A	G	191	.	DP=9;VDB=1.302606e-01;AF1=1;AC1=2;DP4=0,0,6,3;MQ=60;FQ=-54	GT:PL:GQ	1/1:224,27,0:51
Tb927_01_v4	339655	.	G	A	222	.	DP=38;VDB=1.874683e-01;AF1=1;AC1=2;DP4=0,0,21,17;MQ=60;FQ=-141	GT:PL:GQ	1/1:255,114,0:99
Tb927_01_v4	339658	.	C	T	222	.	DP=37;VDB=4.060780e-02;AF1=1;AC1=2;DP4=0,0,20,16;MQ=60;FQ=-135	GT:PL:GQ	1/1:255,108,0:99
Tb927_01_v4	339745	.	G	A	222	.	DP=30;VDB=1.566732e-01;AF1=1;AC1=2;DP4=0,0,21,9;MQ=60;FQ=-117	GT:PL:GQ	1/1:255,90,0:99
Tb927_01_v4	339823	.	G	A	222	.	DP=28;VDB=2.666263e-01;AF1=1;AC1=2;DP4=0,0,19,8;MQ=60;FQ=-108	GT:PL:GQ	1/1:255,81,0:99
Tb927_01_v4	339860	.	G	A	222	.	DP=29;VDB=1.237021e-01;AF1=1;AC1=2;DP4=0,0,23,6;MQ=60;FQ=-114	GT:PL:GQ	1/1:255,87,0:99
Tb927_01_v4	340405	.	G	A	222	.	DP=40;VDB=2.224897e-01;AF1=1;AC1=2;DP4=0,0,19,21;MQ=60;FQ=-147	GT:PL:GQ	1/1:255,120,0:99
Tb927_01_v4	340552	.	C	T	222	.	DP=40;VDB=3.020062e-01;AF1=1;AC1=2;DP4=0,0,23,17;MQ=60;FQ=-147	GT:PL:GQ	1/1:255,120,0:99
Tb927_01_v4	340798	.	G	A	222	.	DP=32;VDB=2.415717e-01;AF1=1;AC1=2;DP4=0,0,12,20;MQ=60;FQ=-123	GT:PL:GQ	1/1:255,96,0:99
Tb927_01_v4	340804	.	G	A	222	.	DP=37;VDB=2.344755e-01;AF1=1;AC1=2;DP4=0,0,14,23;MQ=60;FQ=-138	GT:PL:GQ	1/1:255,111,0:99
Tb927_01_v4	340873	.	T	.	28.2	.	DP=34;;AC1=2;FQ=-30	PL	0
Tb927_01_v4	340881	.	atgtgtgtgtgtgt	atgtgtgtgtgt	113	.	INDEL;IS=24,0.774194;DP=31;VDB=4.373246e-02;AF1=1;AC1=2;DP4=0,0,1,9;MQ=60;FQ=-64.5	GT:PL:GQ	1/1:154,30,0:57
Tb927_01_v4	340881	.	atgtgtgtgtgtgt	atgtgtgtgtgt	113	.	INDEL;IS=24,0.774194;DP=31;VDB=4.373246e-02;AF1=1;AC1=2;DP4=0,0,1,9;MQ=60;FQ=-64.5	GT:PL:GQ	1/1:154,30,0:57
Tb927_01_v4	340881	.	atgtgtgtgtgtgt	atgtgtgtgtgt	113	.	INDEL;IS=24,0.774194;DP=31;VDB=4.373246e-02;AF1=1;AC1=2;DP4=0,0,1,9;MQ=60;FQ=-64.5	GT:PL:GQ	1/1:154,30,0:57
Tb927_01_v4	340883	.	G	.	28.2	.	DP=3;;AC1=2;FQ=-30	PL	0
Tb927_01_v4	340885	.	G	.	28.2	.	DP=28;;AC1=2;FQ=-30	PL	0
Tb927_01_v4	340887	.	G	.	28.2	.	DP=27;;AC1=2;FQ=-30	PL	0
Tb927_01_v4	340912	.	T	C	222	.	DP=38;VDB=1.208845e-02;AF1=1;AC1=2;DP4=0,0,16,21;MQ=60;FQ=-138	GT:PL:GQ	1/1:255,111,0:99
Tb927_01_v4	340942	.	G	A	222	.	DP=47;VDB=1.048896e-01;AF1=1;AC1=2;DP4=0,0,27,20;MQ=60;FQ=-168	GT:PL:GQ	1/1:255,141,0:99
Tb927_01_v4	341003	.	G	A	222	.	DP=43;VDB=3.174758e-01;AF1=1;AC1=2;DP4=0,0,27,16;MQ=60;FQ=-156	GT:PL:GQ	1/1:255,129,0:99
Tb927_01_v4	341050	.	G	C	222	.	DP=31;VDB=2.844942e-01;AF1=1;AC1=2;DP4=0,0,19,12;MQ=60;FQ=-120	GT:PL:GQ	1/1:255,93,0:99
Tb927_01_v4	341059	.	A	G	222	.	DP=31;VDB=1.831247e-01;AF1=1;AC1=2;DP4=0,0,19,12;MQ=60;FQ=-120	GT:PL:GQ	1/1:255,93,0:99
Tb927_01_v4	341278	.	A	G	222	.	DP=43;VDB=3.108059e-01;AF1=1;AC1=2;DP4=0,0,24,19;MQ=60;FQ=-156	GT:PL:GQ	1/1:255,129,0:99
Tb927_01_v4	342324	.	C	T	222	.	DP=39;VDB=1.785119e-01;AF1=1;AC1=2;DP4=0,0,17,22;MQ=60;FQ=-144	GT:PL:GQ	1/1:255,117,0:99
Tb927_01_v4	342441	.	C	T	222	.	DP=41;VDB=1.378196e-01;AF1=1;AC1=2;DP4=0,0,13,27;MQ=60;FQ=-147	GT:PL:GQ	1/1:255,120,0:99
Tb927_01_v4	342489	.	C	T	222	.	DP=28;VDB=2.690908e-01;AF1=1;AC1=2;DP4=0,0,11,17;MQ=60;FQ=-111	GT:PL:GQ	1/1:255,84,0:99
Tb927_01_v4	342708	.	T	C	222	.	DP=43;VDB=5.056055e-02;AF1=1;AC1=2;DP4=0,0,23,20;MQ=60;FQ=-156	GT:PL:GQ	1/1:255,129,0:99
Tb927_01_v4	342751	.	A	G	222	.	DP=34;VDB=3.012393e-01;AF1=1;AC1=2;DP4=0,0,14,20;MQ=60;FQ=-129	GT:PL:GQ	1/1:255,102,0:99
Tb927_01_v4	342757	.	T	A	222	.	DP=27;VDB=2.058057e-02;AF1=1;AC1=2;DP4=0,0,11,15;MQ=60;FQ=-105	GT:PL:GQ	1/1:255,78,0:99
Tb927_01_v4	342766	.	C	G	222	.	DP=25;VDB=2.572510e-01;AF1=1;AC1=2;DP4=0,0,9,16;MQ=60;FQ=-102	GT:PL:GQ	1/1:255,75,0:99
Tb927_01_v4	342772	.	A	G	222	.	DP=23;VDB=1.999249e-01;AF1=1;AC1=2;DP4=0,0,9,14;MQ=60;FQ=-96	GT:PL:GQ	1/1:255,69,0:99
Tb927_01_v4	342787	.	T	G	222	.	DP=14;VDB=5.177850e-02;AF1=1;AC1=2;DP4=0,0,3,11;MQ=60;FQ=-69	GT:PL:GQ	1/1:255,42,0:81
Tb927_01_v4	342812	.	C	.	4.76	.	DP=1;AF1=1;AC1=2;DP4=0,0,0,1;MQ=60;FQ=-30	PL	27
Tb927_01_v4	342871	.	G	A	222	.	DP=22;VDB=2.060298e-01;AF1=1;AC1=2;DP4=0,0,12,10;MQ=60;FQ=-93	GT:PL:GQ	1/1:255,66,0:99
Tb927_01_v4	342881	.	G	A	222	.	DP=30;VDB=2.796921e-01;AF1=1;AC1=2;DP4=0,0,17,13;MQ=60;FQ=-117	GT:PL:GQ	1/1:255,90,0:99
Tb927_01_v4	342917	.	C	T	222	.	DP=57;VDB=2.968011e-01;AF1=1;AC1=2;DP4=0,0,34,22;MQ=60;FQ=-196	GT:PL:GQ	1/1:255,169,0:99
Tb927_01_v4	343043	.	T	G	222	.	DP=40;VDB=3.008697e-01;AF1=1;AC1=2;DP4=0,0,26,14;MQ=60;FQ=-147	GT:PL:GQ	1/1:255,120,0:99
Tb927_01_v4	343055	.	T	C	222	.	DP=33;VDB=7.960281e-03;AF1=1;AC1=2;DP4=0,0,23,9;MQ=60;FQ=-123	GT:PL:GQ	1/1:255,96,0:99
Tb927_01_v4	343235	.	G	A	222	.	DP=42;VDB=2.882213e-01;AF1=1;AC1=2;DP4=0,0,21,20;MQ=60;FQ=-150	GT:PL:GQ	1/1:255,123,0:99
Tb927_01_v4	343286	.	A	G	222	.	DP=33;VDB=2.894744e-01;AF1=1;AC1=2;DP4=0,0,20,13;MQ=60;FQ=-126	GT:PL:GQ	1/1:255,99,0:99
Tb927_01_v4	343543	.	T	C	222	.	DP=40;VDB=3.191360e-01;AF1=1;AC1=2;DP4=0,0,19,21;MQ=60;FQ=-147	GT:PL:GQ	1/1:255,120,0:99
Tb927_01_v4	343717	.	C	T	222	.	DP=49;VDB=6.551585e-03;AF1=1;AC1=2;DP4=0,0,20,25;MQ=60;FQ=-162	GT:PL:GQ	1/1:255,135,0:99
Tb927_01_v4	343720	.	G	C	222	.	DP=48;VDB=2.506281e-03;AF1=1;AC1=2;DP4=0,0,20,23;MQ=60;FQ=-156	GT:PL:GQ	1/1:255,129,0:99
Tb927_01_v4	343724	.	T	G	222	.	DP=48;VDB=1.123133e-02;AF1=1;AC1=2;DP4=0,0,20,25;MQ=60;FQ=-162	GT:PL:GQ	1/1:255,135,0:99
Tb927_01_v4	343841	.	T	C	222	.	DP=41;VDB=1.090258e-01;AF1=1;AC1=2;DP4=0,0,18,23;MQ=60;FQ=-150	GT:PL:GQ	1/1:255,123,0:99
Tb927_01_v4	343977	.	A	G	222	.	DP=41;VDB=3.193595e-01;AF1=1;AC1=2;DP4=0,0,20,20;MQ=60;FQ=-147	GT:PL:GQ	1/1:255,120,0:99
Tb927_01_v4	344096	.	T	C	222	.	DP=38;VDB=3.031427e-01;AF1=1;AC1=2;DP4=0,0,19,19;MQ=60;FQ=-141	GT:PL:GQ	1/1:255,114,0:99
Tb927_01_v4	344663	.	C	A	225	.	DP=36;VDB=9.693181e-02;RPB=4.271211e-01;AF1=0.5;AC1=1;DP4=7,11,9,9;MQ=60;FQ=225;PV4=0.74,0.1,1,1	GT:PL:GQ	0/1:255,0,255:99
Tb927_01_v4	344708	.	A	G	222	.	DP=27;VDB=2.676800e-01;AF1=1;AC1=2;DP4=0,0,10,17;MQ=60;FQ=-108	GT:PL:GQ	1/1:255,81,0:99
Tb927_01_v4	344901	.	G	C	222	.	DP=40;VDB=1.534182e-01;AF1=1;AC1=2;DP4=0,0,19,21;MQ=60;FQ=-147	GT:PL:GQ	1/1:255,120,0:99
Tb927_01_v4	344985	.	A	G	222	.	DP=47;VDB=9.536253e-02;AF1=1;AC1=2;DP4=0,0,27,20;MQ=60;FQ=-168	GT:PL:GQ	1/1:255,141,0:99
Tb927_01_v4	345066	.	G	A	222	.	DP=31;VDB=5.761221e-02;AF1=1;AC1=2;DP4=0,0,15,15;MQ=60;FQ=-117	GT:PL:GQ	1/1:255,90,0:99
Tb927_01_v4	345079	.	A	G	222	.	DP=33;VDB=2.628253e-01;AF1=1;AC1=2;DP4=0,0,19,14;MQ=60;FQ=-126	GT:PL:GQ	1/1:255,99,0:99
Tb927_01_v4	345170	.	G	A	222	.	DP=29;VDB=2.122613e-01;AF1=1;AC1=2;DP4=0,0,16,12;MQ=60;FQ=-111	GT:PL:GQ	1/1:255,84,0:99
Tb927_01_v4	345307	.	A	G	222	.	DP=37;VDB=2.955837e-01;AF1=1;AC1=2;DP4=0,0,18,18;MQ=60;FQ=-135	GT:PL:GQ	1/1:255,108,0:99
Tb927_01_v4	345361	.	G	A	222	.	DP=52;VDB=3.732333e-01;AF1=1;AC1=2;DP4=0,0,26,26;MQ=60;FQ=-184	GT:PL:GQ	1/1:255,157,0:99
Tb927_01_v4	345379	.	C	T	222	.	DP=49;VDB=1.040878e-01;AF1=1;AC1=2;DP4=0,0,26,23;MQ=60;FQ=-175	GT:PL:GQ	1/1:255,148,0:99
Tb927_01_v4	345397	.	C	T	222	.	DP=41;VDB=3.273315e-01;AF1=1;AC1=2;DP4=0,0,23,17;MQ=60;FQ=-147	GT:PL:GQ	1/1:255,120,0:99
Tb927_01_v4	345455	.	C	G	222	.	DP=30;VDB=2.149045e-01;AF1=1;AC1=2;DP4=0,0,7,19;MQ=60;FQ=-105	GT:PL:GQ	1/1:255,78,0:99
Tb927_01_v4	345469	.	G	A	222	.	DP=26;VDB=1.762395e-01;AF1=1;AC1=2;DP4=0,0,6,16;MQ=60;FQ=-93	GT:PL:GQ	1/1:255,66,0:99
Tb927_01_v4	345514	.	A	G	222	.	DP=39;VDB=3.581116e-02;AF1=1;AC1=2;DP4=0,0,14,24;MQ=60;FQ=-141	GT:PL:GQ	1/1:255,114,0:99
Tb927_01_v4	345570	.	T	C	222	.	DP=42;VDB=3.305030e-01;AF1=1;AC1=2;DP4=0,0,20,22;MQ=59;FQ=-153	GT:PL:GQ	1/1:255,126,0:99
Tb927_01_v4	345678	.	G	A	222	.	DP=39;VDB=2.194290e-01;AF1=1;AC1=2;DP4=0,0,21,18;MQ=60;FQ=-144	GT:PL:GQ	1/1:255,117,0:99
Tb927_01_v4	345692	.	G	A	222	.	DP=33;VDB=2.447307e-01;AF1=1;AC1=2;DP4=0,0,17,15;MQ=60;FQ=-123	GT:PL:GQ	1/1:255,96,0:99
Tb927_01_v4	345743	.	A	G	222	.	DP=40;VDB=2.170569e-01;AF1=1;AC1=2;DP4=0,0,26,13;MQ=60;FQ=-144	GT:PL:GQ	1/1:255,117,0:99
Tb927_01_v4	345802	.	C	A	222	.	DP=40;VDB=1.487874e-01;AF1=1;AC1=2;DP4=0,0,25,15;MQ=60;FQ=-147	GT:PL:GQ	1/1:255,120,0:99
Tb927_01_v4	345969	.	C	T	207	.	DP=32;VDB=1.324478e-01;RPB=-2.449780e-01;AF1=0.5;AC1=1;DP4=5,11,5,11;MQ=60;FQ=209;PV4=1,0.39,1,0.36	GT:PL:GQ	0/1:237,0,243:99
Tb927_01_v4	345977	.	T	C	222	.	DP=29;VDB=1.861644e-01;AF1=1;AC1=2;DP4=0,0,9,20;MQ=60;FQ=-114	GT:PL:GQ	1/1:255,87,0:99
Tb927_01_v4	346441	.	C	T	222	.	DP=53;VDB=3.658526e-01;AF1=1;AC1=2;DP4=0,0,27,26;MQ=60;FQ=-187	GT:PL:GQ	1/1:255,160,0:99
Tb927_01_v4	346870	.	C	A	222	.	DP=46;VDB=5.782578e-02;AF1=1;AC1=2;DP4=0,0,13,33;MQ=60;FQ=-165	GT:PL:GQ	1/1:255,138,0:99
Tb927_01_v4	347082	.	T	C	225	.	DP=32;VDB=1.141536e-01;RPB=-1.548273e+00;AF1=0.5;AC1=1;DP4=8,7,9,8;MQ=60;FQ=219;PV4=1,1,1,1	GT:PL:GQ	0/1:255,0,247:99
Tb927_01_v4	347097	.	G	A	222	.	DP=34;VDB=2.871225e-01;AF1=1;AC1=2;DP4=0,0,19,15;MQ=60;FQ=-129	GT:PL:GQ	1/1:255,102,0:99
Tb927_01_v4	347143	.	G	T	222	.	DP=26;VDB=2.582687e-01;AF1=1;AC1=2;DP4=0,0,15,11;MQ=60;FQ=-105	GT:PL:GQ	1/1:255,78,0:99
Tb927_01_v4	347185	.	T	C	222	.	DP=32;VDB=2.918014e-01;AF1=1;AC1=2;DP4=0,0,15,17;MQ=60;FQ=-123	GT:PL:GQ	1/1:255,96,0:99
Tb927_01_v4	347255	.	A	G	222	.	DP=30;VDB=1.180702e-02;AF1=1;AC1=2;DP4=0,0,12,18;MQ=60;FQ=-117	GT:PL:GQ	1/1:255,90,0:99
Tb927_01_v4	347348	.	G	A	222	.	DP=38;VDB=1.920724e-01;AF1=1;AC1=2;DP4=0,0,19,17;MQ=60;FQ=-135	GT:PL:GQ	1/1:255,108,0:99
Tb927_01_v4	347368	.	A	T	222	.	DP=40;VDB=1.649981e-01;AF1=1;AC1=2;DP4=0,0,19,21;MQ=60;FQ=-147	GT:PL:GQ	1/1:255,120,0:99
Tb927_01_v4	347479	.	T	C	222	.	DP=45;VDB=3.460327e-01;AF1=1;AC1=2;DP4=0,0,28,17;MQ=60;FQ=-162	GT:PL:GQ	1/1:255,135,0:99
Tb927_01_v4	347617	.	G	A	222	.	DP=48;VDB=3.166016e-01;AF1=1;AC1=2;DP4=0,0,24,24;MQ=60;FQ=-171	GT:PL:GQ	1/1:255,144,0:99
Tb927_01_v4	347687	.	A	T	222	.	DP=50;VDB=4.557354e-02;AF1=1;AC1=2;DP4=0,0,27,23;MQ=60;FQ=-178	GT:PL:GQ	1/1:255,151,0:99
Tb927_01_v4	347723	.	T	C	222	.	DP=44;VDB=1.547274e-01;AF1=1;AC1=2;DP4=0,0,18,26;MQ=60;FQ=-159	GT:PL:GQ	1/1:255,132,0:99
Tb927_01_v4	347727	.	T	C	222	.	DP=47;VDB=1.216394e-01;AF1=1;AC1=2;DP4=0,0,21,25;MQ=60;FQ=-165	GT:PL:GQ	1/1:255,138,0:99
Tb927_01_v4	347947	.	A	C	222	.	DP=51;VDB=3.379646e-01;AF1=1;AC1=2;DP4=0,0,19,32;MQ=60;FQ=-181	GT:PL:GQ	1/1:255,154,0:99
Tb927_01_v4	348026	.	C	T	222	.	DP=38;VDB=1.874682e-01;AF1=1;AC1=2;DP4=0,0,21,17;MQ=60;FQ=-141	GT:PL:GQ	1/1:255,114,0:99
Tb927_01_v4	348310	.	A	G	222	.	DP=29;VDB=1.665763e-01;AF1=1;AC1=2;DP4=0,0,15,14;MQ=60;FQ=-114	GT:PL:GQ	1/1:255,87,0:99
Tb927_01_v4	348470	.	A	G	222	.	DP=33;VDB=7.194650e-02;AF1=1;AC1=2;DP4=0,0,14,19;MQ=60;FQ=-126	GT:PL:GQ	1/1:255,99,0:99
Tb927_01_v4	348548	.	C	T	222	.	DP=47;VDB=1.541347e-01;AF1=1;AC1=2;DP4=0,0,26,20;MQ=60;FQ=-165	GT:PL:GQ	1/1:255,138,0:99
Tb927_01_v4	348631	.	T	C	222	.	DP=39;VDB=1.806865e-02;AF1=1;AC1=2;DP4=0,0,22,6;MQ=60;FQ=-111	GT:PL:GQ	1/1:255,84,0:99
Tb927_01_v4	348632	.	T	G	222	.	DP=39;VDB=1.964796e-02;AF1=1;AC1=2;DP4=0,0,22,8;MQ=60;FQ=-117	GT:PL:GQ	1/1:255,90,0:99
Tb927_01_v4	348632	.	tt	t	22.5	.	INDEL;IS=2,0.051282;DP=39;VDB=2.355439e-02;AF1=1;AC1=2;DP4=0,0,6,1;MQ=60;FQ=-55.5	GT:PL:GQ	1/1:63,21,0:37
Tb927_01_v4	348632	.	tt	t	22.5	.	INDEL;IS=2,0.051282;DP=39;VDB=2.355439e-02;AF1=1;AC1=2;DP4=0,0,6,1;MQ=60;FQ=-55.5	GT:PL:GQ	1/1:63,21,0:37
Tb927_01_v4	348633	.	T	G	222	.	DP=37;VDB=3.493956e-02;AF1=1;AC1=2;DP4=0,0,22,8;MQ=60;FQ=-117	GT:PL:GQ	1/1:255,90,0:99
Tb927_01_v4	348765	.	A	C	222	.	DP=45;VDB=3.375106e-01;AF1=1;AC1=2;DP4=0,0,33,11;MQ=60;FQ=-159	GT:PL:GQ	1/1:255,132,0:99
Tb927_01_v4	348826	.	A	C	222	.	DP=46;VDB=2.240559e-01;AF1=1;AC1=2;DP4=0,0,21,24;MQ=60;FQ=-162	GT:PL:GQ	1/1:255,135,0:99
Tb927_01_v4	348858	.	A	T	222	.	DP=37;VDB=2.978401e-01;AF1=1;AC1=2;DP4=0,0,14,23;MQ=60;FQ=-138	GT:PL:GQ	1/1:255,111,0:99
Tb927_01_v4	348878	.	T	C	222	.	DP=39;VDB=3.040606e-01;AF1=1;AC1=2;DP4=0,0,18,21;MQ=60;FQ=-144	GT:PL:GQ	1/1:255,117,0:99
Tb927_01_v4	348987	.	C	G	222	.	DP=35;VDB=2.346187e-02;AF1=1;AC1=2;DP4=0,0,21,13;MQ=60;FQ=-129	GT:PL:GQ	1/1:255,102,0:99
Tb927_01_v4	349106	.	a	aT	10.8	.	INDEL;IS=1,0.020000;DP=50;VDB=8.210394e-02;AF1=0.5;AC1=1;DP4=5,14,3,1;MQ=60;FQ=13.7;PV4=0.1,1,1,0.26	GT:PL:GQ	0/1:48,0,193:50
Tb927_01_v4	349106	.	A	T	160	.	DP=50;VDB=1.555415e-01;RPB=-6.663706e-01;AF1=0.5;AC1=1;DP4=7,19,3,11;MQ=60;FQ=163;PV4=1,1,0.088,1	GT:PL:GQ	0/1:190,0,255:99
Tb927_01_v4	349174	.	A	C	222	.	DP=36;VDB=4.422995e-02;AF1=1;AC1=2;DP4=0,0,15,19;MQ=60;FQ=-129	GT:PL:GQ	1/1:255,102,0:99
Tb927_01_v4	349266	.	T	C	222	.	DP=39;VDB=8.433277e-02;AF1=1;AC1=2;DP4=0,0,13,26;MQ=59;FQ=-144	GT:PL:GQ	1/1:255,117,0:99
Tb927_01_v4	349285	.	C	T	222	.	DP=41;VDB=3.013003e-01;AF1=1;AC1=2;DP4=0,0,15,26;MQ=59;FQ=-150	GT:PL:GQ	1/1:255,123,0:99
Tb927_01_v4	349350	.	T	A	222	.	DP=29;VDB=4.149816e-03;AF1=1;AC1=2;DP4=0,0,13,15;MQ=60;FQ=-111	GT:PL:GQ	1/1:255,84,0:99
Tb927_01_v4	349453	.	T	G	222	.	DP=36;VDB=2.877292e-01;AF1=1;AC1=2;DP4=0,0,5,31;MQ=60;FQ=-135	GT:PL:GQ	1/1:255,108,0:99
Tb927_01_v4	349614	.	A	G	222	.	DP=18;VDB=1.335876e-01;AF1=1;AC1=2;DP4=0,0,4,14;MQ=60;FQ=-81	GT:PL:GQ	1/1:255,54,0:99
Tb927_01_v4	349652	.	G	A	219	.	DP=30;VDB=2.483172e-01;AF1=1;AC1=2;DP4=0,0,2,28;MQ=60;FQ=-117	GT:PL:GQ	1/1:252,90,0:99
Tb927_01_v4	349673	.	G	A	197	.	DP=31;VDB=1.332469e-01;AF1=1;AC1=2;DP4=0,0,1,29;MQ=60;FQ=-117	GT:PL:GQ	1/1:230,90,0:99
Tb927_01_v4	349742	.	C	.	28.2	.	DP=1;;AC1=2;FQ=-30	PL	0
Tb927_01_v4	349744	.	C	.	28.2	.	DP=1;;AC1=2;FQ=-30	PL	0
Tb927_01_v4	349746	.	C	.	28.2	.	DP=1;;AC1=2;FQ=-30	PL	0
Tb927_01_v4	349748	.	C	.	28.2	.	DP=1;;AC1=2;FQ=-30	PL	0
Tb927_01_v4	349750	.	C	.	28.2	.	DP=1;;AC1=2;FQ=-30	PL	0
Tb927_01_v4	349785	.	tcacacacacacac	tcacacacac	215	.	INDEL;IS=10,0.666667;DP=15;VDB=6.459049e-02;AF1=1;AC1=2;DP4=0,0,4,2;MQ=60;FQ=-52.5	GT:PL:GQ	1/1:255,18,0:33
Tb927_01_v4	349789	.	A	T	53	.	DP=7;VDB=2.845191e-02;AF1=1;AC1=2;DP4=0,0,3,0;MQ=60;FQ=-36	GT:PL:GQ	1/1:85,9,0:16
Tb927_01_v4	350364	.	C	T	222	.	DP=41;VDB=2.334776e-01;AF1=1;AC1=2;DP4=0,0,16,25;MQ=60;FQ=-147	GT:PL:GQ	1/1:255,120,0:99
Tb927_01_v4	350568	.	C	T	222	.	DP=39;VDB=2.558286e-01;AF1=1;AC1=2;DP4=0,0,15,24;MQ=60;FQ=-144	GT:PL:GQ	1/1:255,117,0:99
Tb927_01_v4	350598	.	A	G	222	.	DP=31;VDB=2.276706e-01;AF1=1;AC1=2;DP4=0,0,13,18;MQ=60;FQ=-120	GT:PL:GQ	1/1:255,93,0:99
Tb927_01_v4	350607	.	G	A	222	.	DP=33;VDB=2.162786e-01;AF1=1;AC1=2;DP4=0,0,15,18;MQ=60;FQ=-126	GT:PL:GQ	1/1:255,99,0:99
Tb927_01_v4	350625	.	G	A	222	.	DP=35;VDB=2.784533e-01;AF1=1;AC1=2;DP4=0,0,18,17;MQ=60;FQ=-132	GT:PL:GQ	1/1:255,105,0:99
Tb927_01_v4	350748	.	G	C	222	.	DP=35;VDB=1.044152e-01;AF1=1;AC1=2;DP4=0,0,20,15;MQ=60;FQ=-132	GT:PL:GQ	1/1:255,105,0:99
Tb927_01_v4	350852	.	C	T	222	.	DP=35;VDB=1.546151e-01;AF1=1;AC1=2;DP4=0,0,16,18;MQ=60;FQ=-129	GT:PL:GQ	1/1:255,102,0:99
Tb927_01_v4	350978	.	G	C	222	.	DP=43;VDB=3.399767e-01;AF1=1;AC1=2;DP4=0,0,25,18;MQ=60;FQ=-156	GT:PL:GQ	1/1:255,129,0:99
Tb927_01_v4	351063	.	C	T	222	.	DP=41;VDB=1.172823e-01;AF1=1;AC1=2;DP4=0,0,25,14;MQ=60;FQ=-144	GT:PL:GQ	1/1:255,117,0:99
Tb927_01_v4	351163	.	T	C	222	.	DP=40;VDB=3.269448e-01;AF1=1;AC1=2;DP4=0,0,14,26;MQ=60;FQ=-147	GT:PL:GQ	1/1:255,120,0:99
Tb927_01_v4	351642	.	A	G	222	.	DP=34;VDB=2.800502e-01;AF1=1;AC1=2;DP4=0,0,13,21;MQ=60;FQ=-129	GT:PL:GQ	1/1:255,102,0:99
Tb927_01_v4	351787	.	A	C	222	.	DP=47;VDB=1.895759e-01;AF1=1;AC1=2;DP4=0,0,24,22;MQ=60;FQ=-165	GT:PL:GQ	1/1:255,138,0:99
Tb927_01_v4	351837	.	A	G	222	.	DP=48;VDB=2.654782e-01;AF1=1;AC1=2;DP4=0,0,18,30;MQ=60;FQ=-171	GT:PL:GQ	1/1:255,144,0:99
Tb927_01_v4	351927	.	C	G	222	.	DP=36;VDB=2.820796e-01;AF1=1;AC1=2;DP4=0,0,22,14;MQ=60;FQ=-135	GT:PL:GQ	1/1:255,108,0:99
Tb927_01_v4	352128	.	A	G	222	.	DP=37;VDB=3.147172e-01;AF1=1;AC1=2;DP4=0,0,19,18;MQ=60;FQ=-138	GT:PL:GQ	1/1:255,111,0:99
Tb927_01_v4	352398	.	A	G	222	.	DP=38;VDB=2.694355e-01;AF1=1;AC1=2;DP4=0,0,22,16;MQ=60;FQ=-141	GT:PL:GQ	1/1:255,114,0:99
Tb927_01_v4	352419	.	G	C	222	.	DP=40;VDB=3.251316e-01;AF1=1;AC1=2;DP4=0,0,22,18;MQ=60;FQ=-147	GT:PL:GQ	1/1:255,120,0:99
Tb927_01_v4	352533	.	A	T	222	.	DP=50;VDB=3.153968e-01;AF1=1;AC1=2;DP4=0,0,27,23;MQ=60;FQ=-178	GT:PL:GQ	1/1:255,151,0:99
Tb927_01_v4	352602	.	C	T	222	.	DP=42;VDB=1.527562e-01;AF1=1;AC1=2;DP4=0,0,14,28;MQ=60;FQ=-153	GT:PL:GQ	1/1:255,126,0:99
Tb927_01_v4	352863	.	G	A	222	.	DP=47;VDB=3.417858e-01;AF1=1;AC1=2;DP4=0,0,32,13;MQ=60;FQ=-162	GT:PL:GQ	1/1:255,135,0:99
Tb927_01_v4	353044	.	T	C	222	.	DP=28;VDB=2.726496e-01;AF1=1;AC1=2;DP4=0,0,8,20;MQ=60;FQ=-111	GT:PL:GQ	1/1:255,84,0:99
Tb927_01_v4	353429	.	C	A	222	.	DP=50;VDB=3.626703e-01;AF1=1;AC1=2;DP4=0,0,30,20;MQ=60;FQ=-178	GT:PL:GQ	1/1:255,151,0:99
Tb927_01_v4	354183	.	T	G	222	.	DP=43;VDB=1.064331e-01;AF1=1;AC1=2;DP4=0,0,19,24;MQ=60;FQ=-156	GT:PL:GQ	1/1:255,129,0:99
Tb927_01_v4	354710	.	C	T	222	.	DP=29;VDB=1.242551e-01;AF1=1;AC1=2;DP4=0,0,15,13;MQ=60;FQ=-111	GT:PL:GQ	1/1:255,84,0:99
Tb927_01_v4	355107	.	G	A	222	.	DP=29;VDB=1.481487e-02;AF1=1;AC1=2;DP4=0,0,3,25;MQ=60;FQ=-111	GT:PL:GQ	1/1:255,84,0:99
Tb927_01_v4	355158	.	C	A	144	.	DP=8;VDB=7.413027e-02;AF1=1;AC1=2;DP4=0,0,1,7;MQ=60;FQ=-51	GT:PL:GQ	1/1:177,24,0:45
Tb927_01_v4	355219	.	A	G	182	.	DP=13;VDB=1.052232e-01;AF1=1;AC1=2;DP4=0,0,2,10;MQ=60;FQ=-63	GT:PL:GQ	1/1:215,36,0:69
Tb927_01_v4	355244	.	T	C	204	.	DP=17;VDB=1.822862e-01;AF1=1;AC1=2;DP4=0,0,2,15;MQ=60;FQ=-78	GT:PL:GQ	1/1:237,51,0:99
Tb927_01_v4	355267	.	C	T	33.8	.	DP=15;VDB=5.120000e-02;AF1=1;AC1=2;DP4=0,0,0,2;MQ=60;FQ=-33	GT:PL:GQ	1/1:65,6,0:10
Tb927_01_v4	355294	.	T	A	222	.	DP=18;VDB=1.791927e-01;AF1=1;AC1=2;DP4=0,0,3,14;MQ=60;FQ=-78	GT:PL:GQ	1/1:255,51,0:99
Tb927_01_v4	355355	.	A	C	222	.	DP=21;VDB=1.864238e-01;AF1=1;AC1=2;DP4=0,0,4,17;MQ=60;FQ=-90	GT:PL:GQ	1/1:255,63,0:99
Tb927_01_v4	355362	.	G	A	222	.	DP=23;VDB=1.068206e-01;AF1=1;AC1=2;DP4=0,0,4,19;MQ=60;FQ=-96	GT:PL:GQ	1/1:255,69,0:99
Tb927_01_v4	355522	.	G	A	221	.	DP=16;VDB=1.324765e-01;AF1=1;AC1=2;DP4=0,0,14,2;MQ=59;FQ=-75	GT:PL:GQ	1/1:254,48,0:93
Tb927_01_v4	355563	.	C	T	77	.	DP=21;VDB=1.980806e-01;AF1=1;AC1=2;DP4=0,0,19,1;MQ=60;FQ=-87	GT:PL:GQ	1/1:110,60,0:99
Tb927_01_v4	355628	.	C	T	213	.	DP=14;VDB=8.649499e-02;AF1=1;AC1=2;DP4=0,0,10,3;MQ=60;FQ=-66	GT:PL:GQ	1/1:246,39,0:75
Tb927_01_v4	355894	.	T	G	74	.	DP=17;VDB=9.153212e-02;AF1=1;AC1=2;DP4=0,0,9,2;MQ=60;FQ=-60	GT:PL:GQ	1/1:107,33,0:63
Tb927_01_v4	355971	.	C	T	222	.	DP=35;VDB=2.974125e-01;AF1=1;AC1=2;DP4=0,0,26,9;MQ=60;FQ=-132	GT:PL:GQ	1/1:255,105,0:99
Tb927_01_v4	356046	.	G	A	222	.	DP=35;VDB=3.035485e-01;AF1=1;AC1=2;DP4=0,0,22,13;MQ=60;FQ=-132	GT:PL:GQ	1/1:255,105,0:99
Tb927_01_v4	356069	.	G	A	222	.	DP=37;VDB=2.976684e-01;AF1=1;AC1=2;DP4=0,0,24,13;MQ=60;FQ=-138	GT:PL:GQ	1/1:255,111,0:99
Tb927_01_v4	356072	.	C	T	222	.	DP=36;VDB=3.036644e-01;AF1=1;AC1=2;DP4=0,0,21,14;MQ=60;FQ=-132	GT:PL:GQ	1/1:255,105,0:99
Tb927_01_v4	356098	.	T	C	222	.	DP=45;VDB=3.096426e-01;AF1=1;AC1=2;DP4=0,0,23,20;MQ=60;FQ=-156	GT:PL:GQ	1/1:255,129,0:99
Tb927_01_v4	356286	.	C	T	222	.	DP=40;VDB=2.874595e-01;AF1=1;AC1=2;DP4=0,0,23,16;MQ=59;FQ=-144	GT:PL:GQ	1/1:255,117,0:99
Tb927_01_v4	356291	.	T	G	222	.	DP=38;VDB=3.148803e-01;AF1=1;AC1=2;DP4=0,0,22,16;MQ=59;FQ=-141	GT:PL:GQ	1/1:255,114,0:99
Tb927_01_v4	356324	.	C	T	222	.	DP=29;VDB=2.197614e-01;AF1=1;AC1=2;DP4=0,0,17,12;MQ=60;FQ=-114	GT:PL:GQ	1/1:255,87,0:99
Tb927_01_v4	356332	.	A	G	222	.	DP=28;VDB=1.204729e-01;AF1=1;AC1=2;DP4=0,0,17,11;MQ=60;FQ=-111	GT:PL:GQ	1/1:255,84,0:99
Tb927_01_v4	356428	.	C	T	222	.	DP=33;VDB=2.240626e-01;AF1=1;AC1=2;DP4=0,0,14,19;MQ=60;FQ=-126	GT:PL:GQ	1/1:255,99,0:99
Tb927_01_v4	356910	.	C	T	148	.	DP=12;VDB=2.491974e-03;AF1=1;AC1=2;DP4=0,0,7,4;MQ=60;FQ=-60	GT:PL:GQ	1/1:181,33,0:63
Tb927_01_v4	356914	.	A	C	216	.	DP=17;VDB=6.573244e-03;AF1=1;AC1=2;DP4=0,0,10,6;MQ=60;FQ=-75	GT:PL:GQ	1/1:249,48,0:93
Tb927_01_v4	357116	.	T	C	222	.	DP=39;VDB=3.197535e-01;AF1=1;AC1=2;DP4=0,0,20,19;MQ=60;FQ=-144	GT:PL:GQ	1/1:255,117,0:99
Tb927_01_v4	357365	.	A	G	222	.	DP=34;VDB=2.965508e-01;AF1=1;AC1=2;DP4=0,0,13,20;MQ=60;FQ=-126	GT:PL:GQ	1/1:255,99,0:99
Tb927_01_v4	357401	.	A	G	222	.	DP=34;VDB=2.924868e-01;AF1=1;AC1=2;DP4=0,0,17,17;MQ=60;FQ=-129	GT:PL:GQ	1/1:255,102,0:99
Tb927_01_v4	357423	.	T	G	222	.	DP=33;VDB=2.530454e-01;AF1=1;AC1=2;DP4=0,0,16,17;MQ=60;FQ=-126	GT:PL:GQ	1/1:255,99,0:99
Tb927_01_v4	357573	.	C	A	222	.	DP=37;VDB=2.719057e-01;AF1=1;AC1=2;DP4=0,0,20,14;MQ=60;FQ=-129	GT:PL:GQ	1/1:255,102,0:99
Tb927_01_v4	357574	.	C	T	222	.	DP=36;VDB=2.717385e-01;AF1=1;AC1=2;DP4=0,0,19,14;MQ=60;FQ=-126	GT:PL:GQ	1/1:255,99,0:99
Tb927_01_v4	357687	.	G	T	222	.	DP=21;VDB=1.970036e-01;AF1=1;AC1=2;DP4=0,0,6,14;MQ=60;FQ=-87	GT:PL:GQ	1/1:255,60,0:99
Tb927_01_v4	358044	.	G	C	222	.	DP=34;VDB=1.046697e-01;AF1=1;AC1=2;DP4=0,0,17,16;MQ=60;FQ=-126	GT:PL:GQ	1/1:255,99,0:99
Tb927_01_v4	358153	.	A	G	222	.	DP=32;VDB=2.793467e-01;AF1=1;AC1=2;DP4=0,0,22,10;MQ=60;FQ=-123	GT:PL:GQ	1/1:255,96,0:99
Tb927_01_v4	358173	.	C	T	222	.	DP=30;VDB=2.330723e-01;AF1=1;AC1=2;DP4=0,0,19,5;MQ=60;FQ=-99	GT:PL:GQ	1/1:255,72,0:99
Tb927_01_v4	358195	.	A	T	222	.	DP=24;VDB=1.291062e-01;AF1=1;AC1=2;DP4=0,0,12,7;MQ=60;FQ=-84	GT:PL:GQ	1/1:255,57,0:99
Tb927_01_v4	358290	.	T	C	187	.	DP=9;VDB=7.542706e-02;AF1=1;AC1=2;DP4=0,0,4,5;MQ=60;FQ=-54	GT:PL:GQ	1/1:220,27,0:51
Tb927_01_v4	358304	.	T	.	14	.	DP=9;RPB=9.668049e-01;AF1=0.52;AC1=1;DP4=1,0,0,1;MQ=60;FQ=-18;PV4=1,1,1,1	PL	16
Tb927_01_v4	358525	.	C	A	222	.	DP=36;VDB=3.008962e-01;AF1=1;AC1=2;DP4=0,0,16,19;MQ=60;FQ=-132	GT:PL:GQ	1/1:255,105,0:99
Tb927_01_v4	358547	.	C	A	222	.	DP=33;VDB=2.762932e-01;AF1=1;AC1=2;DP4=0,0,17,16;MQ=60;FQ=-126	GT:PL:GQ	1/1:255,99,0:99
Tb927_01_v4	358870	.	A	G	222	.	DP=27;VDB=2.108644e-01;AF1=1;AC1=2;DP4=0,0,13,14;MQ=60;FQ=-108	GT:PL:GQ	1/1:255,81,0:99
Tb927_01_v4	358967	.	G	A	193	.	DP=31;VDB=7.735491e-02;RPB=7.036293e-01;AF1=0.5;AC1=1;DP4=7,6,8,6;MQ=60;FQ=196;PV4=1,0.044,1,0.47	GT:PL:GQ	0/1:223,0,237:99
Tb927_01_v4	358970	.	aaaa	a	9.04	.	INDEL;IS=2,0.064516;DP=31;VDB=7.014287e-02;AF1=0.5;AC1=1;DP4=9,6,2,0;MQ=60;FQ=11.8;PV4=0.51,0.0065,1,1	GT:PL:GQ	0/1:46,0,255:48
Tb927_01_v4	358971	.	A	T	222	.	DP=30;VDB=2.100649e-01;AF1=1;AC1=2;DP4=0,0,13,10;MQ=60;FQ=-96	GT:PL:GQ	1/1:255,69,0:99
Tb927_01_v4	359122	.	G	T	222	.	DP=26;VDB=1.507539e-01;AF1=1;AC1=2;DP4=0,0,8,18;MQ=60;FQ=-105	GT:PL:GQ	1/1:255,78,0:99
Tb927_01_v4	359229	.	G	A	12.3	.	DP=13;VDB=2.444842e-02;RPB=2.535371e+00;AF1=0.5;AC1=1;DP4=5,2,2,2;MQ=60;FQ=15.1;PV4=0.58,0.00019,1,1	GT:PL:GQ	0/1:42,0,152:44
Tb927_01_v4	359289	.	C	A	222	.	DP=36;VDB=2.113842e-01;AF1=1;AC1=2;DP4=0,0,14,22;MQ=60;FQ=-135	GT:PL:GQ	1/1:255,108,0:99
Tb927_01_v4	359298	.	A	C	222	.	DP=44;VDB=3.352407e-01;AF1=1;AC1=2;DP4=0,0,15,27;MQ=60;FQ=-153	GT:PL:GQ	1/1:255,126,0:99
Tb927_01_v4	359362	.	T	G	222	.	DP=41;VDB=3.309453e-01;AF1=1;AC1=2;DP4=0,0,19,22;MQ=60;FQ=-150	GT:PL:GQ	1/1:255,123,0:99
Tb927_01_v4	359374	.	C	A	222	.	DP=38;VDB=1.278271e-01;AF1=1;AC1=2;DP4=0,0,21,17;MQ=60;FQ=-141	GT:PL:GQ	1/1:255,114,0:99
Tb927_01_v4	359449	.	G	T	6.98	.	DP=18;AF1=1;AC1=2;DP4=0,0,0,1;MQ=60;FQ=-30	GT:PL:GQ	1/1:36,3,0:4
Tb927_01_v4	359668	.	A	G	222	.	DP=29;VDB=2.069573e-01;AF1=1;AC1=2;DP4=0,0,17,11;MQ=60;FQ=-111	GT:PL:GQ	1/1:255,84,0:99
Tb927_01_v4	359996	.	G	A	219	.	DP=52;VDB=2.399648e-02;RPB=-7.791172e-01;AF1=0.5;AC1=1;DP4=14,19,10,9;MQ=60;FQ=221;PV4=0.57,0.041,1,1	GT:PL:GQ	0/1:249,0,255:99
Tb927_01_v4	360392	.	A	G	222	.	DP=45;VDB=1.942755e-01;AF1=1;AC1=2;DP4=0,0,17,28;MQ=60;FQ=-162	GT:PL:GQ	1/1:255,135,0:99
Tb927_01_v4	360608	.	A	G	222	.	DP=31;VDB=1.526643e-01;AF1=1;AC1=2;DP4=0,0,14,16;MQ=60;FQ=-117	GT:PL:GQ	1/1:255,90,0:99
Tb927_01_v4	360703	.	C	T	225	.	DP=32;VDB=1.734476e-01;RPB=-5.755661e-01;AF1=0.5;AC1=1;DP4=10,4,10,7;MQ=60;FQ=202;PV4=0.71,0.082,1,1	GT:PL:GQ	0/1:255,0,229:99
Tb927_01_v4	360849	.	G	A	225	.	DP=43;VDB=1.758638e-01;RPB=6.195601e-01;AF1=0.5;AC1=1;DP4=9,13,7,14;MQ=60;FQ=225;PV4=0.75,0.19,1,1	GT:PL:GQ	0/1:255,0,255:99
Tb927_01_v4	361478	.	T	C	222	.	DP=31;VDB=2.873223e-01;AF1=1;AC1=2;DP4=0,0,15,16;MQ=60;FQ=-120	GT:PL:GQ	1/1:255,93,0:99
Tb927_01_v4	361611	.	A	G	222	.	DP=41;VDB=3.265048e-01;AF1=1;AC1=2;DP4=0,0,17,23;MQ=60;FQ=-147	GT:PL:GQ	1/1:255,120,0:99
Tb927_01_v4	361739	.	G	A	222	.	DP=38;VDB=2.108190e-01;AF1=1;AC1=2;DP4=0,0,19,18;MQ=60;FQ=-138	GT:PL:GQ	1/1:255,111,0:99
Tb927_01_v4	361787	.	T	C	225	.	DP=30;VDB=1.422039e-01;RPB=-1.255553e+00;AF1=0.5;AC1=1;DP4=3,10,6,11;MQ=60;FQ=186;PV4=0.69,0.29,1,1	GT:PL:GQ	0/1:255,0,213:99
Tb927_01_v4	361973	.	T	C	222	.	DP=38;VDB=3.124522e-01;AF1=1;AC1=2;DP4=0,0,21,17;MQ=60;FQ=-141	GT:PL:GQ	1/1:255,114,0:99
Tb927_01_v4	362031	.	G	T	222	.	DP=33;VDB=1.493378e-01;AF1=1;AC1=2;DP4=0,0,11,21;MQ=60;FQ=-123	GT:PL:GQ	1/1:255,96,0:99
Tb927_01_v4	362057	.	T	C	222	.	DP=31;VDB=2.704060e-01;AF1=1;AC1=2;DP4=0,0,8,23;MQ=60;FQ=-120	GT:PL:GQ	1/1:255,93,0:99
Tb927_01_v4	362123	.	C	T	222	.	DP=24;VDB=1.328284e-01;AF1=1;AC1=2;DP4=0,0,6,18;MQ=60;FQ=-99	GT:PL:GQ	1/1:255,72,0:99
Tb927_01_v4	362132	.	C	T	113	.	DP=27;VDB=1.278230e-01;RPB=-1.110294e+00;AF1=0.5;AC1=1;DP4=6,10,1,10;MQ=60;FQ=116;PV4=0.18,0.056,1,1	GT:PL:GQ	0/1:143,0,255:99
Tb927_01_v4	362228	.	G	A	185	.	DP=12;VDB=1.289886e-01;AF1=1;AC1=2;DP4=0,0,6,3;MQ=60;FQ=-54	GT:PL:GQ	1/1:218,27,0:51
Tb927_01_v4	362242	.	C	T	222	.	DP=17;VDB=1.318193e-01;AF1=1;AC1=2;DP4=0,0,6,9;MQ=60;FQ=-72	GT:PL:GQ	1/1:255,45,0:87
Tb927_01_v4	362301	.	T	C	222	.	DP=42;VDB=3.237199e-01;AF1=1;AC1=2;DP4=0,0,7,35;MQ=60;FQ=-153	GT:PL:GQ	1/1:255,126,0:99
Tb927_01_v4	362325	.	T	A	222	.	DP=37;VDB=3.057922e-01;AF1=1;AC1=2;DP4=0,0,8,27;MQ=60;FQ=-132	GT:PL:GQ	1/1:255,105,0:99
Tb927_01_v4	362386	.	C	T	124	.	DP=27;VDB=1.226774e-01;RPB=-7.699416e-01;AF1=0.5;AC1=1;DP4=11,8,4,4;MQ=60;FQ=127;PV4=1,1,1,0.35	GT:PL:GQ	0/1:154,0,255:99
Tb927_01_v4	362456	.	T	G	222	.	DP=26;VDB=2.619962e-01;AF1=1;AC1=2;DP4=0,0,8,18;MQ=60;FQ=-105	GT:PL:GQ	1/1:255,78,0:99
Tb927_01_v4	362627	.	T	C	222	.	DP=16;VDB=1.529924e-01;AF1=1;AC1=2;DP4=0,0,4,12;MQ=60;FQ=-75	GT:PL:GQ	1/1:255,48,0:93
Tb927_01_v4	362662	.	A	G	145	.	DP=9;VDB=1.148150e-01;AF1=1;AC1=2;DP4=0,0,2,5;MQ=60;FQ=-48	GT:PL:GQ	1/1:178,21,0:39
Tb927_01_v4	362707	.	C	.	28.2	.	DP=1;;AC1=2;FQ=-30	PL	0
Tb927_01_v4	362785	.	G	A	221	.	DP=11;VDB=1.259661e-01;AF1=1;AC1=2;DP4=0,0,4,7;MQ=60;FQ=-60	GT:PL:GQ	1/1:254,33,0:63
Tb927_01_v4	363003	.	C	A	161	.	DP=10;VDB=1.026314e-01;AF1=1;AC1=2;DP4=0,0,4,4;MQ=60;FQ=-51	GT:PL:GQ	1/1:194,24,0:45
Tb927_01_v4	363029	.	G	A	179	.	DP=12;VDB=1.399651e-01;AF1=1;AC1=2;DP4=0,0,11,1;MQ=60;FQ=-63	GT:PL:GQ	1/1:212,36,0:69
Tb927_01_v4	363093	.	G	A	222	.	DP=30;VDB=2.675575e-01;AF1=1;AC1=2;DP4=0,0,22,7;MQ=60;FQ=-114	GT:PL:GQ	1/1:255,87,0:99
Tb927_01_v4	363145	.	G	A	210	.	DP=13;VDB=1.491668e-01;AF1=1;AC1=2;DP4=0,0,5,7;MQ=60;FQ=-63	GT:PL:GQ	1/1:243,36,0:69
Tb927_01_v4	363195	.	A	G	112	.	DP=6;VDB=6.212732e-02;RPB=-8.217058e-01;AF1=0.505;AC1=1;DP4=1,0,2,3;MQ=60;FQ=-10.4;PV4=1,1,1,0.48	GT:PL:GQ	0/1:142,0,17:20
Tb927_01_v4	363750	.	T	G	222	.	DP=18;VDB=1.208723e-01;AF1=1;AC1=2;DP4=0,0,9,9;MQ=60;FQ=-81	GT:PL:GQ	1/1:255,54,0:99
Tb927_01_v4	363754	.	C	T	222	.	DP=19;VDB=1.504986e-01;AF1=1;AC1=2;DP4=0,0,9,10;MQ=60;FQ=-84	GT:PL:GQ	1/1:255,57,0:99
Tb927_01_v4	363758	.	T	C	222	.	DP=23;VDB=9.307175e-02;AF1=1;AC1=2;DP4=0,0,10,13;MQ=60;FQ=-96	GT:PL:GQ	1/1:255,69,0:99
Tb927_01_v4	363861	.	T	C	67.1	.	DP=8;VDB=8.091388e-02;RPB=-8.141118e-01;AF1=1;AC1=2;DP4=0,1,5,2;MQ=58;FQ=-28;PV4=0.37,0.38,0.37,1	GT:PL:GQ	1/1:96,1,0:4
Tb927_01_v4	363923	.	C	T	222	.	DP=23;VDB=1.734142e-01;AF1=1;AC1=2;DP4=0,0,10,13;MQ=60;FQ=-96	GT:PL:GQ	1/1:255,69,0:99
Tb927_01_v4	363950	.	A	C	222	.	DP=20;VDB=1.815405e-01;AF1=1;AC1=2;DP4=0,0,6,11;MQ=60;FQ=-78	GT:PL:GQ	1/1:255,51,0:99
Tb927_01_v4	363984	.	A	C	222	.	DP=23;VDB=2.008478e-01;AF1=1;AC1=2;DP4=0,0,6,17;MQ=60;FQ=-96	GT:PL:GQ	1/1:255,69,0:99
Tb927_01_v4	364367	.	C	.	27	.	DP=10;RPB=-8.435450e-01;AF1=0.3328;AC1=1;DP4=1,2,1,0;MQ=60;FQ=-24;PV4=1,0.0068,1,0.34	PL	3
Tb927_01_v4	364487	.	C	T	222	.	DP=18;VDB=1.326151e-01;AF1=1;AC1=2;DP4=0,0,10,7;MQ=60;FQ=-78	GT:PL:GQ	1/1:255,51,0:99
Tb927_01_v4	364488	.	T	C	222	.	DP=17;VDB=9.836760e-02;AF1=1;AC1=2;DP4=0,0,10,7;MQ=60;FQ=-78	GT:PL:GQ	1/1:255,51,0:99
Tb927_01_v4	364518	.	A	C	220	.	DP=10;VDB=1.001579e-01;AF1=1;AC1=2;DP4=0,0,4,6;MQ=60;FQ=-57	GT:PL:GQ	1/1:253,30,0:57
Tb927_01_v4	364542	.	G	T	7.59	.	DP=2;VDB=7.680000e-02;AF1=1;AC1=2;DP4=0,0,1,1;MQ=60;FQ=-33	GT:PL:GQ	1/1:38,6,0:7
Tb927_01_v4	364570	.	T	A	89.5	.	DP=4;VDB=1.896655e-02;AF1=1;AC1=2;DP4=0,0,2,2;MQ=60;FQ=-39	GT:PL:GQ	1/1:122,12,0:21
Tb927_01_v4	364649	.	G	A	222	.	DP=27;VDB=2.634250e-01;AF1=1;AC1=2;DP4=0,0,18,9;MQ=60;FQ=-108	GT:PL:GQ	1/1:255,81,0:99
Tb927_01_v4	364653	.	A	G	224	.	DP=26;VDB=1.139539e-01;RPB=3.952847e-01;AF1=0.5;AC1=1;DP4=6,4,11,5;MQ=60;FQ=159;PV4=0.69,0.47,1,0.29	GT:PL:GQ	0/1:254,0,186:99
Tb927_01_v4	364743	.	C	G	222	.	DP=30;VDB=2.764513e-01;AF1=1;AC1=2;DP4=0,0,18,12;MQ=60;FQ=-117	GT:PL:GQ	1/1:255,90,0:99
Tb927_01_v4	364759	.	C	G	222	.	DP=34;VDB=2.762705e-01;AF1=1;AC1=2;DP4=0,0,20,14;MQ=60;FQ=-129	GT:PL:GQ	1/1:255,102,0:99
Tb927_01_v4	364804	.	G	A	225	.	DP=27;VDB=1.642359e-01;RPB=8.320503e-02;AF1=0.5;AC1=1;DP4=5,5,7,8;MQ=60;FQ=136;PV4=1,1,1,1	GT:PL:GQ	0/1:255,0,163:99
Tb927_01_v4	364811	.	C	T	199	.	DP=24;VDB=1.282139e-01;RPB=5.484828e-01;AF1=0.5;AC1=1;DP4=8,4,5,7;MQ=60;FQ=191;PV4=0.41,1,1,0.37	GT:PL:GQ	0/1:229,0,218:99
Tb927_01_v4	364817	.	A	G	222	.	DP=22;VDB=1.811699e-01;AF1=1;AC1=2;DP4=0,0,13,9;MQ=60;FQ=-93	GT:PL:GQ	1/1:255,66,0:99
Tb927_01_v4	364885	.	T	G	5.46	.	DP=9;VDB=5.120000e-02;RPB=8.217058e-01;AF1=0.4999;AC1=1;DP4=4,3,1,1;MQ=60;FQ=7.8;PV4=1,0.021,1,0.38	GT:PL:GQ	0/1:34,0,179:34
Tb927_01_v4	365016	.	C	A	158	.	DP=35;VDB=1.399651e-01;RPB=-6.081671e-01;AF1=0.5;AC1=1;DP4=13,10,7,5;MQ=60;FQ=161;PV4=1,0.013,1,0.48	GT:PL:GQ	0/1:188,0,255:99
Tb927_01_v4	365043	.	A	T	156	.	DP=26;VDB=1.372981e-01;RPB=1.080445e+00;AF1=0.5;AC1=1;DP4=7,9,5,5;MQ=60;FQ=159;PV4=1,0.0031,1,0.18	GT:PL:GQ	0/1:186,0,255:99
Tb927_01_v4	365188	.	A	T	222	.	DP=27;VDB=1.395780e-01;RPB=-5.269652e-01;AF1=0.5;AC1=1;DP4=5,5,8,7;MQ=60;FQ=157;PV4=1,1,1,1	GT:PL:GQ	0/1:252,0,184:99
Tb927_01_v4	365239	.	ttttgtttgtttgtttgtttgttt	ttttgtttgtttgtttgttt	214	.	INDEL;IS=11,0.647059;DP=17;VDB=1.421957e-01;AF1=1;AC1=2;DP4=0,0,5,8;MQ=60;FQ=-73.5	GT:PL:GQ	1/1:255,39,0:75
Tb927_01_v4	365259	.	G	A	5.46	.	DP=13;AF1=1;AC1=2;DP4=0,0,1,0;MQ=60;FQ=-30	GT:PL:GQ	1/1:34,3,0:3
Tb927_01_v4	365456	.	A	T	222	.	DP=31;VDB=2.589662e-01;AF1=1;AC1=2;DP4=0,0,16,13;MQ=60;FQ=-114	GT:PL:GQ	1/1:255,87,0:99
Tb927_01_v4	365467	.	C	T	222	.	DP=28;VDB=2.725302e-01;AF1=1;AC1=2;DP4=0,0,21,7;MQ=60;FQ=-111	GT:PL:GQ	1/1:255,84,0:99
Tb927_01_v4	365469	.	T	A	222	.	DP=30;VDB=2.776688e-01;AF1=1;AC1=2;DP4=0,0,21,8;MQ=60;FQ=-114	GT:PL:GQ	1/1:255,87,0:99
Tb927_01_v4	365472	.	T	C	222	.	DP=29;VDB=2.516232e-01;AF1=1;AC1=2;DP4=0,0,20,9;MQ=60;FQ=-114	GT:PL:GQ	1/1:255,87,0:99
Tb927_01_v4	365475	.	T	C	222	.	DP=30;VDB=2.498922e-01;AF1=1;AC1=2;DP4=0,0,20,10;MQ=60;FQ=-117	GT:PL:GQ	1/1:255,90,0:99
Tb927_01_v4	365521	.	T	C	222	.	DP=27;VDB=2.674454e-01;AF1=1;AC1=2;DP4=0,0,18,9;MQ=60;FQ=-108	GT:PL:GQ	1/1:255,81,0:99
Tb927_01_v4	365595	.	G	A	222	.	DP=21;VDB=1.910453e-01;AF1=1;AC1=2;DP4=0,0,14,7;MQ=60;FQ=-90	GT:PL:GQ	1/1:255,63,0:99
Tb927_01_v4	365612	.	A	G	222	.	DP=19;VDB=1.708704e-01;AF1=1;AC1=2;DP4=0,0,14,5;MQ=60;FQ=-84	GT:PL:GQ	1/1:255,57,0:99
Tb927_01_v4	365751	.	G	A	222	.	DP=33;VDB=1.222369e-01;AF1=1;AC1=2;DP4=0,0,20,12;MQ=60;FQ=-123	GT:PL:GQ	1/1:255,96,0:99
Tb927_01_v4	365781	.	A	C	222	.	DP=37;VDB=2.803692e-01;AF1=1;AC1=2;DP4=0,0,19,18;MQ=60;FQ=-138	GT:PL:GQ	1/1:255,111,0:99
Tb927_01_v4	365845	.	G	.	11.3	.	DP=7;AF1=1;AC1=2;DP4=0,0,0,1;MQ=60;FQ=-30	PL	19
Tb927_01_v4	365903	.	A	.	28.2	.	DP=6;;AC1=2;FQ=-30	PL	0
Tb927_01_v4	365990	.	C	T	225	.	DP=31;VDB=1.588194e-01;RPB=4.603685e-01;AF1=0.5;AC1=1;DP4=5,8,12,6;MQ=60;FQ=198;PV4=0.16,0.16,1,1	GT:PL:GQ	0/1:255,0,225:99
Tb927_01_v4	366017	.	T	C	222	.	DP=21;VDB=1.284992e-01;AF1=1;AC1=2;DP4=0,0,8,13;MQ=60;FQ=-90	GT:PL:GQ	1/1:255,63,0:99
Tb927_01_v4	366071	.	T	.	28.2	.	DP=2;;AC1=2;FQ=-30	PL	0
Tb927_01_v4	366074	.	C	.	28.2	.	DP=3;;AC1=2;FQ=-30	PL	0
Tb927_01_v4	366127	.	C	T	222	.	DP=30;VDB=4.403548e-02;AF1=1;AC1=2;DP4=0,0,15,15;MQ=60;FQ=-117	GT:PL:GQ	1/1:255,90,0:99
Tb927_01_v4	366189	.	G	A	222	.	DP=30;VDB=8.506619e-02;AF1=1;AC1=2;DP4=0,0,10,19;MQ=60;FQ=-114	GT:PL:GQ	1/1:255,87,0:99
Tb927_01_v4	366801	.	G	A	28.8	.	DP=2;VDB=7.680000e-02;AF1=1;AC1=2;DP4=0,0,2,0;MQ=60;FQ=-33	GT:PL:GQ	1/1:60,6,0:10
Tb927_01_v4	366809	.	A	G	127	.	DP=5;VDB=6.102519e-02;AF1=1;AC1=2;DP4=0,0,3,2;MQ=60;FQ=-42	GT:PL:GQ	1/1:160,15,0:27
Tb927_01_v4	366821	.	G	A	222	.	DP=12;VDB=1.102182e-01;AF1=1;AC1=2;DP4=0,0,7,5;MQ=60;FQ=-63	GT:PL:GQ	1/1:255,36,0:69
Tb927_01_v4	366874	.	a	aG	29.5	.	INDEL;IS=11,0.647059;DP=17;VDB=1.084382e-01;AF1=1;AC1=2;DP4=1,0,7,5;MQ=60;FQ=-60.5;PV4=1,1,1,1	GT:PL:GQ	1/1:70,26,0:47
Tb927_01_v4	366874	.	A	G	13.2	.	DP=17;VDB=3.576709e-02;RPB=-2.646896e+00;AF1=0.5;AC1=1;DP4=6,5,3,0;MQ=60;FQ=16.1;PV4=0.26,1,1,0.00019	GT:PL:GQ	0/1:43,0,187:46
Tb927_01_v4	366887	.	G	A	82	.	DP=22;VDB=7.606606e-02;RPB=-3.213869e+00;AF1=0.5;AC1=1;DP4=4,3,7,0;MQ=60;FQ=85;PV4=0.19,0.057,1,0.38	GT:PL:GQ	0/1:112,0,164:99
Tb927_01_v4	366888	.	G	A	66	.	DP=22;VDB=7.688002e-02;RPB=-3.213869e+00;AF1=0.5;AC1=1;DP4=4,3,7,0;MQ=60;FQ=69;PV4=0.19,0.0088,1,1	GT:PL:GQ	0/1:96,0,159:99
Tb927_01_v4	366934	.	A	G	222	.	DP=36;VDB=2.849729e-01;AF1=1;AC1=2;DP4=0,0,29,7;MQ=60;FQ=-135	GT:PL:GQ	1/1:255,108,0:99
Tb927_01_v4	366948	.	T	C	222	.	DP=43;VDB=2.679316e-02;AF1=1;AC1=2;DP4=0,0,35,8;MQ=60;FQ=-156	GT:PL:GQ	1/1:255,129,0:99
Tb927_01_v4	367101	.	G	A	222	.	DP=42;VDB=1.899741e-01;AF1=1;AC1=2;DP4=0,0,27,14;MQ=60;FQ=-150	GT:PL:GQ	1/1:255,123,0:99
Tb927_01_v4	367285	.	T	C	222	.	DP=44;VDB=3.399433e-01;AF1=1;AC1=2;DP4=0,0,24,19;MQ=60;FQ=-156	GT:PL:GQ	1/1:255,129,0:99
Tb927_01_v4	367315	.	A	T	222	.	DP=40;VDB=9.461196e-02;AF1=1;AC1=2;DP4=0,0,6,5;MQ=60;FQ=-60	GT:PL:GQ	1/1:255,33,0:63
Tb927_01_v4	367316	.	a	.	3.28	.	INDEL;IS=2,0.051282;DP=39;VDB=8.759807e-02;AF1=0.5007;AC1=1;DP4=1,1,1,2;MQ=60;FQ=-10.2;PV4=1,0.24,1,1	PL	37
Tb927_01_v4	367316	.	A	T	222	.	DP=39;VDB=1.031990e-01;AF1=1;AC1=2;DP4=0,0,6,5;MQ=60;FQ=-60	GT:PL:GQ	1/1:255,33,0:63
Tb927_01_v4	367437	.	T	A	222	.	DP=34;VDB=2.120248e-01;AF1=1;AC1=2;DP4=0,0,15,18;MQ=60;FQ=-126	GT:PL:GQ	1/1:255,99,0:99
Tb927_01_v4	367531	.	T	C	222	.	DP=50;VDB=2.258465e-01;AF1=1;AC1=2;DP4=0,0,28,22;MQ=60;FQ=-178	GT:PL:GQ	1/1:255,151,0:99
Tb927_01_v4	367562	.	C	G	222	.	DP=41;VDB=2.002460e-02;AF1=1;AC1=2;DP4=0,0,29,12;MQ=60;FQ=-150	GT:PL:GQ	1/1:255,123,0:99
Tb927_01_v4	367645	.	A	G	222	.	DP=45;VDB=1.340379e-01;AF1=1;AC1=2;DP4=0,0,22,23;MQ=60;FQ=-162	GT:PL:GQ	1/1:255,135,0:99
Tb927_01_v4	367758	.	A	C	222	.	DP=19;VDB=1.629248e-02;AF1=1;AC1=2;DP4=0,0,13,6;MQ=60;FQ=-84	GT:PL:GQ	1/1:255,57,0:99
Tb927_01_v4	367870	.	T	G	222	.	DP=52;VDB=3.510213e-01;AF1=1;AC1=2;DP4=0,0,39,13;MQ=60;FQ=-184	GT:PL:GQ	1/1:255,157,0:99
Tb927_01_v4	367885	.	C	T	222	.	DP=45;VDB=1.542234e-01;AF1=1;AC1=2;DP4=0,0,30,12;MQ=60;FQ=-153	GT:PL:GQ	1/1:255,126,0:99
Tb927_01_v4	368338	.	T	C	222	.	DP=44;VDB=2.572377e-01;AF1=1;AC1=2;DP4=0,0,24,20;MQ=60;FQ=-159	GT:PL:GQ	1/1:255,132,0:99
Tb927_01_v4	368401	.	C	T	222	.	DP=37;VDB=6.965201e-02;AF1=1;AC1=2;DP4=0,0,17,19;MQ=60;FQ=-135	GT:PL:GQ	1/1:255,108,0:99
Tb927_01_v4	368713	.	A	G	222	.	DP=37;VDB=2.506960e-01;AF1=1;AC1=2;DP4=0,0,14,23;MQ=60;FQ=-138	GT:PL:GQ	1/1:255,111,0:99
Tb927_01_v4	368773	.	A	G	222	.	DP=35;VDB=3.057877e-01;AF1=1;AC1=2;DP4=0,0,15,20;MQ=60;FQ=-132	GT:PL:GQ	1/1:255,105,0:99
Tb927_01_v4	368998	.	T	C	222	.	DP=35;VDB=9.058809e-02;AF1=1;AC1=2;DP4=0,0,18,17;MQ=60;FQ=-132	GT:PL:GQ	1/1:255,105,0:99
Tb927_01_v4	369241	.	C	G	222	.	DP=30;VDB=2.167523e-01;AF1=1;AC1=2;DP4=0,0,13,16;MQ=60;FQ=-114	GT:PL:GQ	1/1:255,87,0:99
Tb927_01_v4	369326	.	C	T	222	.	DP=22;VDB=1.690071e-01;AF1=1;AC1=2;DP4=0,0,4,18;MQ=60;FQ=-93	GT:PL:GQ	1/1:255,66,0:99
Tb927_01_v4	369343	.	T	C	222	.	DP=25;VDB=7.071541e-02;AF1=1;AC1=2;DP4=0,0,6,19;MQ=60;FQ=-102	GT:PL:GQ	1/1:255,75,0:99
Tb927_01_v4	369468	.	agccgc	a	185	.	INDEL;IS=23,0.766667;DP=30;VDB=1.642311e-01;AF1=0.5016;AC1=1;DP4=1,1,5,11;MQ=60;FQ=-12.8;PV4=1,0.073,1,1	GT:PL:GQ	0/1:223,0,22:25
Tb927_01_v4	369469	.	G	A	155	.	DP=7;VDB=9.093357e-02;AF1=1;AC1=2;DP4=0,0,2,5;MQ=60;FQ=-48	GT:PL:GQ	1/1:188,21,0:39
Tb927_01_v4	369481	.	G	A	92.1	.	DP=31;VDB=6.102519e-02;RPB=8.217058e-01;AF1=0.505;AC1=1;DP4=1,0,1,4;MQ=60;FQ=-10.4;PV4=0.33,0.35,1,1	GT:PL:GQ	0/1:122,0,17:20
Tb927_01_v4	369484	.	G	T	48	.	DP=32;VDB=6.131737e-02;RPB=2.849794e+00;AF1=0.5;AC1=1;DP4=8,4,1,3;MQ=60;FQ=51;PV4=0.26,1,1,0.0081	GT:PL:GQ	0/1:78,0,119:81
Tb927_01_v4	369643	.	A	G	222	.	DP=16;VDB=1.056598e-01;AF1=1;AC1=2;DP4=0,0,6,10;MQ=60;FQ=-75	GT:PL:GQ	1/1:255,48,0:93
Tb927_01_v4	369767	.	G	C	222	.	DP=13;VDB=1.407409e-02;AF1=1;AC1=2;DP4=0,0,9,4;MQ=60;FQ=-66	GT:PL:GQ	1/1:255,39,0:75
Tb927_01_v4	369787	.	A	.	37	.	DP=13;RPB=-1.737198e+00;AF1=0;AC1=0;DP4=8,4,1,0;MQ=60;FQ=-34;PV4=1,1,1,0.017	PL	0
Tb927_01_v4	369789	.	C	.	31	.	DP=12;RPB=-1.739253e+00;AF1=0;AC1=0;DP4=6,4,1,0;MQ=60;FQ=-28;PV4=1,0.28,1,0.097	PL	0
Tb927_01_v4	369813	.	G	A	222	.	DP=17;VDB=2.887101e-02;AF1=1;AC1=2;DP4=0,0,10,6;MQ=60;FQ=-75	GT:PL:GQ	1/1:255,48,0:93
Tb927_01_v4	370010	.	T	C	222	.	DP=16;VDB=1.660474e-01;AF1=1;AC1=2;DP4=0,0,7,9;MQ=60;FQ=-75	GT:PL:GQ	1/1:255,48,0:93
Tb927_01_v4	370048	.	T	C	222	.	DP=17;VDB=1.011196e-01;AF1=1;AC1=2;DP4=0,0,8,9;MQ=60;FQ=-78	GT:PL:GQ	1/1:255,51,0:99
Tb927_01_v4	370280	.	A	G	222	.	DP=24;VDB=1.062287e-01;AF1=1;AC1=2;DP4=0,0,4,8;MQ=60;FQ=-63	GT:PL:GQ	1/1:255,36,0:69
Tb927_01_v4	370286	.	at	a	214	.	INDEL;IS=10,0.384615;DP=26;VDB=1.199203e-01;AF1=1;AC1=2;DP4=0,0,5,6;MQ=60;FQ=-67.5	GT:PL:GQ	1/1:255,33,0:63
Tb927_01_v4	370287	.	T	A	222	.	DP=16;VDB=1.383642e-01;AF1=1;AC1=2;DP4=0,0,4,8;MQ=60;FQ=-63	GT:PL:GQ	1/1:255,36,0:69
Tb927_01_v4	370294	.	T	A	222	.	DP=29;VDB=1.361377e-01;AF1=1;AC1=2;DP4=0,0,4,8;MQ=60;FQ=-63	GT:PL:GQ	1/1:255,36,0:69
Tb927_01_v4	370369	.	T	A	222	.	DP=39;VDB=1.122476e-01;AF1=1;AC1=2;DP4=0,0,26,10;MQ=60;FQ=-135	GT:PL:GQ	1/1:255,108,0:99
Tb927_01_v4	370403	.	C	T	222	.	DP=34;VDB=2.955202e-02;AF1=1;AC1=2;DP4=0,0,26,8;MQ=60;FQ=-129	GT:PL:GQ	1/1:255,102,0:99
Tb927_01_v4	370410	.	T	A	222	.	DP=40;VDB=3.007897e-01;AF1=1;AC1=2;DP4=0,0,26,11;MQ=60;FQ=-138	GT:PL:GQ	1/1:255,111,0:99
Tb927_01_v4	370528	.	C	T	222	.	DP=40;VDB=3.251316e-01;AF1=1;AC1=2;DP4=0,0,32,8;MQ=60;FQ=-147	GT:PL:GQ	1/1:255,120,0:99
Tb927_01_v4	370629	.	A	G	222	.	DP=46;VDB=1.408172e-01;AF1=1;AC1=2;DP4=0,0,25,20;MQ=59;FQ=-162	GT:PL:GQ	1/1:255,135,0:99
Tb927_01_v4	370707	.	at	a	46.6	.	INDEL;IS=20,0.869565;DP=23;VDB=2.709944e-02;AF1=1;AC1=2;DP4=0,0,4,2;MQ=60;FQ=-52.5	GT:PL:GQ	1/1:87,18,0:33
Tb927_01_v4	370708	.	T	.	33	.	DP=3;AF1=0;AC1=0;DP4=0,1,0,0;MQ=60;FQ=-30	PL	0
Tb927_01_v4	370822	.	G	A	222	.	DP=21;VDB=1.547187e-01;AF1=1;AC1=2;DP4=0,0,4,17;MQ=60;FQ=-90	GT:PL:GQ	1/1:255,63,0:99
Tb927_01_v4	370833	.	A	C	222	.	DP=19;VDB=7.014346e-02;AF1=1;AC1=2;DP4=0,0,2,17;MQ=60;FQ=-84	GT:PL:GQ	1/1:255,57,0:99
Tb927_01_v4	370929	.	G	A	222	.	DP=27;VDB=2.497839e-01;AF1=1;AC1=2;DP4=0,0,3,21;MQ=60;FQ=-99	GT:PL:GQ	1/1:255,72,0:99
Tb927_01_v4	371109	.	tata	.	11.8	.	INDEL;IS=2,0.071429;DP=28;VDB=9.452885e-02;AF1=0.4994;AC1=1;DP4=2,2,0,2;MQ=60;FQ=-9.1;PV4=0.47,0.2,1,1	PL	26
Tb927_01_v4	371111	.	ta	t	5.79	.	INDEL;IS=21,0.750000;DP=26;VDB=3.463545e-02;AF1=0.5;AC1=1;DP4=2,1,2,0;MQ=60;FQ=8.19;PV4=1,0.13,1,1	GT:PL:GQ	0/1:42,0,89:43
Tb927_01_v4	371112	.	A	.	28.2	.	DP=5;;AC1=2;FQ=-30	PL	0
Tb927_01_v4	371114	.	A	.	28.2	.	DP=8;VDB=5.549550e-02;;AC1=2;FQ=-30	PL	0
Tb927_01_v4	371140	.	A	.	4.12	.	DP=28;VDB=3.576709e-02;RPB=-1.630672e+00;AF1=0.4996;AC1=1;DP4=11,11,2,1;MQ=60;FQ=3.55;PV4=1,1,1,0.13	PL	28
Tb927_01_v4	371271	.	C	T	41.8	.	DP=3;VDB=4.320000e-02;AF1=1;AC1=2;DP4=0,0,1,1;MQ=60;FQ=-33	GT:PL:GQ	1/1:73,6,0:10
Tb927_01_v4	371278	.	A	T	42.8	.	DP=2;VDB=6.400000e-02;AF1=1;AC1=2;DP4=0,0,1,1;MQ=60;FQ=-33	GT:PL:GQ	1/1:74,6,0:10
Tb927_01_v4	371279	.	A	T	40.8	.	DP=2;VDB=6.880000e-02;AF1=1;AC1=2;DP4=0,0,1,1;MQ=60;FQ=-33	GT:PL:GQ	1/1:72,6,0:10
Tb927_01_v4	371281	.	A	G	37.8	.	DP=2;VDB=7.680000e-02;AF1=1;AC1=2;DP4=0,0,1,1;MQ=60;FQ=-33	GT:PL:GQ	1/1:69,6,0:10
Tb927_01_v4	371315	.	T	C	187	.	DP=8;VDB=9.951909e-02;AF1=1;AC1=2;DP4=0,0,4,4;MQ=60;FQ=-51	GT:PL:GQ	1/1:220,24,0:45
Tb927_01_v4	371320	.	G	A	196	.	DP=9;VDB=3.659312e-02;AF1=1;AC1=2;DP4=0,0,5,4;MQ=60;FQ=-54	GT:PL:GQ	1/1:229,27,0:51
Tb927_01_v4	371336	.	G	A	222	.	DP=13;VDB=1.544868e-01;AF1=1;AC1=2;DP4=0,0,8,5;MQ=60;FQ=-66	GT:PL:GQ	1/1:255,39,0:75
Tb927_01_v4	371343	.	T	G	222	.	DP=13;VDB=1.097309e-01;AF1=1;AC1=2;DP4=0,0,8,5;MQ=60;FQ=-66	GT:PL:GQ	1/1:255,39,0:75
Tb927_01_v4	371442	.	T	A	112	.	DP=23;VDB=6.844820e-02;RPB=-6.040687e-01;AF1=0.5;AC1=1;DP4=4,8,7,2;MQ=54;FQ=115;PV4=0.08,0.14,0.029,1	GT:PL:GQ	0/1:142,0,231:99
Tb927_01_v4	371445	.	C	T	135	.	DP=22;VDB=9.442297e-02;RPB=-3.038949e-01;AF1=0.5;AC1=1;DP4=4,7,7,2;MQ=54;FQ=138;PV4=0.092,1,0.037,1	GT:PL:GQ	0/1:165,0,219:99
Tb927_01_v4	371451	.	T	C	130	.	DP=20;VDB=1.223532e-01;RPB=4.082483e-02;AF1=0.5;AC1=1;DP4=3,7,7,2;MQ=54;FQ=133;PV4=0.07,0.4,0.048,1	GT:PL:GQ	0/1:160,0,201:99
Tb927_01_v4	371522	.	A	T	92.5	.	DP=4;VDB=4.308876e-02;AF1=1;AC1=2;DP4=0,0,3,1;MQ=60;FQ=-39	GT:PL:GQ	1/1:125,12,0:21
Tb927_01_v4	371832	.	C	T	222	.	DP=26;VDB=1.767158e-01;AF1=1;AC1=2;DP4=0,0,11,15;MQ=60;FQ=-105	GT:PL:GQ	1/1:255,78,0:99
Tb927_01_v4	372052	.	T	A	41	.	DP=3;VDB=1.721652e-02;AF1=1;AC1=2;DP4=0,0,1,2;MQ=60;FQ=-36	GT:PL:GQ	1/1:73,9,0:16
Tb927_01_v4	372062	.	A	G	110	.	DP=5;VDB=9.183749e-02;AF1=1;AC1=2;DP4=0,0,2,3;MQ=60;FQ=-42	GT:PL:GQ	1/1:143,15,0:27
Tb927_01_v4	372078	.	C	A	152	.	DP=7;VDB=9.093357e-02;AF1=1;AC1=2;DP4=0,0,2,5;MQ=60;FQ=-48	GT:PL:GQ	1/1:185,21,0:39
Tb927_01_v4	372282	.	G	A	222	.	DP=20;VDB=1.923908e-01;AF1=1;AC1=2;DP4=0,0,5,14;MQ=60;FQ=-84	GT:PL:GQ	1/1:255,57,0:99
Tb927_01_v4	372284	.	A	G	222	.	DP=20;VDB=1.917867e-01;AF1=1;AC1=2;DP4=0,0,5,14;MQ=60;FQ=-84	GT:PL:GQ	1/1:255,57,0:99
Tb927_01_v4	372339	.	G	A	222	.	DP=15;VDB=1.509603e-01;AF1=1;AC1=2;DP4=0,0,3,12;MQ=60;FQ=-72	GT:PL:GQ	1/1:255,45,0:87
Tb927_01_v4	372492	.	T	C	161	.	DP=9;VDB=7.477423e-02;AF1=1;AC1=2;DP4=0,0,6,2;MQ=60;FQ=-51	GT:PL:GQ	1/1:194,24,0:45
Tb927_01_v4	372720	.	C	A	4.13	.	DP=1;AF1=1;AC1=2;DP4=0,0,1,0;MQ=60;FQ=-30	GT:PL:GQ	0/1:32,3,0:3
Tb927_01_v4	372728	.	T	.	10.4	.	DP=1;AF1=1;AC1=2;DP4=0,0,1,0;MQ=60;FQ=-30	PL	20
Tb927_01_v4	372760	.	T	A	138	.	DP=6;VDB=4.793955e-02;AF1=1;AC1=2;DP4=0,0,4,2;MQ=60;FQ=-45	GT:PL:GQ	1/1:171,18,0:33
Tb927_01_v4	372806	.	C	T	222	.	DP=16;VDB=1.667750e-01;AF1=1;AC1=2;DP4=0,0,6,9;MQ=60;FQ=-72	GT:PL:GQ	1/1:255,45,0:87
Tb927_01_v4	372898	.	A	G	88.1	.	DP=6;VDB=7.293871e-02;AF1=1;AC1=2;DP4=0,0,4,2;MQ=60;FQ=-45	GT:PL:GQ	1/1:121,18,0:33
Tb927_01_v4	372950	.	G	A	97.1	.	DP=8;VDB=1.813214e-02;RPB=8.141118e-01;AF1=0.5163;AC1=1;DP4=1,0,7,0;MQ=60;FQ=-15.1;PV4=1,0.28,1,1	GT:PL:GQ	0/1:127,0,12:15
Tb927_01_v4	372969	.	t	.	6.61	.	INDEL;IS=6,0.375000;DP=16;VDB=8.956703e-02;AF1=0.4998;AC1=1;DP4=8,0,4,1;MQ=60;FQ=-4.46;PV4=0.38,0.19,1,0.026	PL	32
Tb927_01_v4	372969	.	T	G	101	.	DP=16;VDB=5.183477e-02;RPB=2.517439e+00;AF1=0.5;AC1=1;DP4=5,1,8,0;MQ=60;FQ=72;PV4=0.43,1,1,1	GT:PL:GQ	0/1:131,0,99:99
Tb927_01_v4	372994	.	G	A	222	.	DP=22;VDB=1.922308e-01;AF1=1;AC1=2;DP4=0,0,20,2;MQ=60;FQ=-93	GT:PL:GQ	1/1:255,66,0:99
Tb927_01_v4	373012	.	A	T	181	.	DP=24;VDB=9.658227e-02;RPB=-1.132941e+00;AF1=0.5;AC1=1;DP4=9,0,13,2;MQ=60;FQ=99;PV4=0.51,0.27,1,1	GT:PL:GQ	0/1:211,0,126:99
Tb927_01_v4	373070	.	A	G	222	.	DP=19;VDB=1.907030e-01;AF1=1;AC1=2;DP4=0,0,15,4;MQ=60;FQ=-84	GT:PL:GQ	1/1:255,57,0:99
Tb927_01_v4	373119	.	G	A	222	.	DP=26;VDB=2.569625e-01;AF1=1;AC1=2;DP4=0,0,15,10;MQ=60;FQ=-102	GT:PL:GQ	1/1:255,75,0:99
Tb927_01_v4	373120	.	T	A	225	.	DP=27;VDB=1.713839e-01;RPB=1.556998e-01;AF1=0.5;AC1=1;DP4=8,3,8,7;MQ=60;FQ=172;PV4=0.43,0.2,1,1	GT:PL:GQ	0/1:255,0,199:99
Tb927_01_v4	373131	.	A	G	222	.	DP=23;VDB=1.917562e-01;AF1=1;AC1=2;DP4=0,0,13,10;MQ=60;FQ=-96	GT:PL:GQ	1/1:255,69,0:99
Tb927_01_v4	373133	.	A	G	222	.	DP=23;VDB=1.896553e-01;AF1=1;AC1=2;DP4=0,0,13,10;MQ=60;FQ=-96	GT:PL:GQ	1/1:255,69,0:99
Tb927_01_v4	373190	.	T	A	222	.	DP=18;VDB=1.605892e-01;AF1=1;AC1=2;DP4=0,0,11,7;MQ=60;FQ=-81	GT:PL:GQ	1/1:255,54,0:99
Tb927_01_v4	373199	.	A	G	129	.	DP=17;VDB=6.622553e-02;RPB=4.879500e-02;AF1=0.5;AC1=1;DP4=8,2,4,3;MQ=60;FQ=132;PV4=0.59,1,1,1	GT:PL:GQ	0/1:159,0,185:99
Tb927_01_v4	373241	.	T	C	222	.	DP=18;VDB=5.560056e-02;AF1=1;AC1=2;DP4=0,0,12,6;MQ=60;FQ=-81	GT:PL:GQ	1/1:255,54,0:99
Tb927_01_v4	373260	.	T	G	222	.	DP=17;VDB=9.554479e-02;AF1=1;AC1=2;DP4=0,0,12,5;MQ=60;FQ=-78	GT:PL:GQ	1/1:255,51,0:99
Tb927_01_v4	373475	.	T	C	222	.	DP=23;VDB=6.513140e-03;AF1=1;AC1=2;DP4=0,0,4,19;MQ=60;FQ=-96	GT:PL:GQ	1/1:255,69,0:99
Tb927_01_v4	373524	.	T	A	10.4	.	DP=10;VDB=3.677813e-02;RPB=7.971178e-01;AF1=0.5;AC1=1;DP4=3,3,3,1;MQ=60;FQ=13.2;PV4=0.57,1.1e-08,1,0.42	GT:PL:GQ	0/1:40,0,124:42
Tb927_01_v4	373610	.	G	T	222	.	DP=26;VDB=1.678538e-01;AF1=1;AC1=2;DP4=0,0,14,10;MQ=60;FQ=-99	GT:PL:GQ	1/1:255,72,0:99
Tb927_01_v4	373633	.	T	A	222	.	DP=28;VDB=1.114197e-01;AF1=1;AC1=2;DP4=0,0,13,14;MQ=60;FQ=-108	GT:PL:GQ	1/1:255,81,0:99
Tb927_01_v4	373666	.	G	C	222	.	DP=30;VDB=4.846533e-02;AF1=1;AC1=2;DP4=0,0,12,18;MQ=59;FQ=-117	GT:PL:GQ	1/1:255,90,0:99
Tb927_01_v4	373696	.	G	A	222	.	DP=29;VDB=1.683881e-01;AF1=1;AC1=2;DP4=0,0,11,18;MQ=59;FQ=-114	GT:PL:GQ	1/1:255,87,0:99
Tb927_01_v4	373700	.	G	T	216	.	DP=29;VDB=7.747696e-02;RPB=1.811208e+00;AF1=0.5;AC1=1;DP4=5,9,7,8;MQ=59;FQ=213;PV4=0.71,0.26,0.17,1	GT:PL:GQ	0/1:246,0,241:99
Tb927_01_v4	373747	.	G	A	222	.	DP=17;VDB=1.233533e-01;AF1=1;AC1=2;DP4=0,0,8,8;MQ=60;FQ=-75	GT:PL:GQ	1/1:255,48,0:93
Tb927_01_v4	373802	.	G	A	209	.	DP=24;VDB=2.051899e-01;AF1=1;AC1=2;DP4=0,0,21,2;MQ=60;FQ=-96	GT:PL:GQ	1/1:242,69,0:99
Tb927_01_v4	373895	.	T	A	222	.	DP=34;VDB=2.128556e-01;AF1=1;AC1=2;DP4=0,0,21,12;MQ=60;FQ=-126	GT:PL:GQ	1/1:255,99,0:99
Tb927_01_v4	373937	.	G	A	222	.	DP=37;VDB=2.778099e-01;AF1=1;AC1=2;DP4=0,0,24,12;MQ=60;FQ=-135	GT:PL:GQ	1/1:255,108,0:99
Tb927_01_v4	373948	.	A	T	225	.	DP=32;VDB=1.668188e-01;RPB=6.004806e-02;AF1=0.5;AC1=1;DP4=10,3,12,6;MQ=60;FQ=179;PV4=0.7,0.29,1,1	GT:PL:GQ	0/1:255,0,206:99
Tb927_01_v4	374006	.	G	A	222	.	DP=28;VDB=1.813521e-01;AF1=1;AC1=2;DP4=0,0,16,12;MQ=60;FQ=-111	GT:PL:GQ	1/1:255,84,0:99
Tb927_01_v4	374159	.	A	G	225	.	DP=39;VDB=1.535465e-01;RPB=1.274493e-01;AF1=0.5;AC1=1;DP4=9,13,7,10;MQ=59;FQ=225;PV4=1,1,0.13,1	GT:PL:GQ	0/1:255,0,255:99
Tb927_01_v4	374242	.	G	A	32.8	.	DP=2;VDB=7.360000e-02;AF1=1;AC1=2;DP4=0,0,1,1;MQ=60;FQ=-33	GT:PL:GQ	1/1:64,6,0:10
Tb927_01_v4	374258	.	A	T	178	.	DP=13;VDB=4.752962e-02;AF1=1;AC1=2;DP4=0,0,6,4;MQ=60;FQ=-57	GT:PL:GQ	1/1:211,30,0:57
Tb927_01_v4	374274	.	T	G	222	.	DP=22;VDB=1.147074e-01;AF1=1;AC1=2;DP4=0,0,10,12;MQ=60;FQ=-93	GT:PL:GQ	1/1:255,66,0:99
Tb927_01_v4	374390	.	T	C	222	.	DP=42;VDB=1.302938e-02;AF1=1;AC1=2;DP4=0,0,19,21;MQ=59;FQ=-147	GT:PL:GQ	1/1:255,120,0:99
Tb927_01_v4	374474	.	T	C	222	.	DP=35;VDB=2.799463e-01;AF1=1;AC1=2;DP4=0,0,13,22;MQ=60;FQ=-132	GT:PL:GQ	1/1:255,105,0:99
Tb927_01_v4	374644	.	T	.	28.2	.	DP=20;;AC1=2;FQ=-30	PL	0
Tb927_01_v4	374644	.	taa	tAAGaa	214	.	INDEL;IS=20,1.000000;DP=20;VDB=1.182849e-01;AF1=1;AC1=2;DP4=0,0,14,6;MQ=60;FQ=-94.5	GT:PL:GQ	1/1:255,60,0:99
Tb927_01_v4	374656	.	G	.	23	.	DP=26;VDB=6.188863e-02;RPB=-2.327460e+00;AF1=0.4446;AC1=1;DP4=17,6,3,0;MQ=60;FQ=-20;PV4=1,0.078,1,0.041	PL	7
Tb927_01_v4	374790	.	T	C	222	.	DP=35;VDB=2.281429e-01;AF1=1;AC1=2;DP4=0,0,24,11;MQ=60;FQ=-132	GT:PL:GQ	1/1:255,105,0:99
Tb927_01_v4	374794	.	G	A	222	.	DP=33;VDB=2.809488e-01;AF1=1;AC1=2;DP4=0,0,22,11;MQ=60;FQ=-126	GT:PL:GQ	1/1:255,99,0:99
Tb927_01_v4	374801	.	A	G	222	.	DP=36;VDB=2.776171e-01;AF1=1;AC1=2;DP4=0,0,22,13;MQ=60;FQ=-132	GT:PL:GQ	1/1:255,105,0:99
Tb927_01_v4	375331	.	A	G	222	.	DP=41;VDB=1.229083e-01;AF1=1;AC1=2;DP4=0,0,21,20;MQ=60;FQ=-150	GT:PL:GQ	1/1:255,123,0:99
Tb927_01_v4	375408	.	C	T	222	.	DP=45;VDB=2.685546e-01;AF1=1;AC1=2;DP4=0,0,26,19;MQ=60;FQ=-162	GT:PL:GQ	1/1:255,135,0:99
Tb927_01_v4	375468	.	G	A	222	.	DP=47;VDB=2.366927e-01;AF1=1;AC1=2;DP4=0,0,24,23;MQ=60;FQ=-168	GT:PL:GQ	1/1:255,141,0:99
Tb927_01_v4	375651	.	C	G	222	.	DP=44;VDB=3.399914e-01;AF1=1;AC1=2;DP4=0,0,22,21;MQ=60;FQ=-156	GT:PL:GQ	1/1:255,129,0:99
Tb927_01_v4	375661	.	G	A	222	.	DP=42;VDB=1.779181e-01;AF1=1;AC1=2;DP4=0,0,20,21;MQ=60;FQ=-150	GT:PL:GQ	1/1:255,123,0:99
Tb927_01_v4	375732	.	A	G	222	.	DP=42;VDB=3.064393e-01;AF1=1;AC1=2;DP4=0,0,18,24;MQ=60;FQ=-153	GT:PL:GQ	1/1:255,126,0:99
Tb927_01_v4	375766	.	C	T	222	.	DP=55;VDB=3.693175e-01;AF1=1;AC1=2;DP4=0,0,20,31;MQ=60;FQ=-181	GT:PL:GQ	1/1:255,154,0:99
Tb927_01_v4	375767	.	A	C	222	.	DP=56;VDB=3.671041e-01;AF1=1;AC1=2;DP4=0,0,19,32;MQ=60;FQ=-181	GT:PL:GQ	1/1:255,154,0:99
Tb927_01_v4	376032	.	A	G	222	.	DP=36;VDB=3.101088e-01;AF1=1;AC1=2;DP4=0,0,16,20;MQ=60;FQ=-135	GT:PL:GQ	1/1:255,108,0:99
Tb927_01_v4	376088	.	A	G	222	.	DP=44;VDB=3.051739e-01;AF1=1;AC1=2;DP4=0,0,13,29;MQ=60;FQ=-153	GT:PL:GQ	1/1:255,126,0:99
Tb927_01_v4	376090	.	G	A	222	.	DP=44;VDB=2.883332e-01;AF1=1;AC1=2;DP4=0,0,13,29;MQ=60;FQ=-153	GT:PL:GQ	1/1:255,126,0:99
Tb927_01_v4	376094	.	G	C	222	.	DP=46;VDB=2.017048e-01;AF1=1;AC1=2;DP4=0,0,14,31;MQ=60;FQ=-162	GT:PL:GQ	1/1:255,135,0:99
Tb927_01_v4	376102	.	T	G	222	.	DP=49;VDB=2.920592e-01;AF1=1;AC1=2;DP4=0,0,17,31;MQ=60;FQ=-171	GT:PL:GQ	1/1:255,144,0:99
Tb927_01_v4	376145	.	C	G	222	.	DP=48;VDB=3.093623e-01;AF1=1;AC1=2;DP4=0,0,18,30;MQ=60;FQ=-171	GT:PL:GQ	1/1:255,144,0:99
Tb927_01_v4	376202	.	T	C	222	.	DP=37;VDB=2.990732e-01;AF1=1;AC1=2;DP4=0,0,18,19;MQ=60;FQ=-138	GT:PL:GQ	1/1:255,111,0:99
Tb927_01_v4	376462	.	C	T	225	.	DP=48;VDB=1.710947e-01;RPB=-2.493919e-01;AF1=0.5;AC1=1;DP4=8,19,11,10;MQ=60;FQ=225;PV4=0.14,0.11,1,1	GT:PL:GQ	0/1:255,0,255:99
Tb927_01_v4	376464	.	G	A	222	.	DP=49;VDB=3.204175e-01;AF1=1;AC1=2;DP4=0,0,19,29;MQ=60;FQ=-171	GT:PL:GQ	1/1:255,144,0:99
Tb927_01_v4	376975	.	A	T	207	.	DP=47;VDB=1.141896e-01;RPB=1.534729e+00;AF1=0.5;AC1=1;DP4=5,12,4,14;MQ=60;FQ=195;PV4=0.71,1,0.17,1	GT:PL:GQ	0/1:237,0,222:99
Tb927_01_v4	376989	.	T	G	225	.	DP=43;VDB=1.736810e-01;RPB=-1.086636e+00;AF1=0.5;AC1=1;DP4=8,15,9,10;MQ=60;FQ=225;PV4=0.53,1,1,1	GT:PL:GQ	0/1:255,0,255:99
Tb927_01_v4	377261	.	A	C	225	.	DP=21;VDB=1.634307e-01;RPB=3.464320e+00;AF1=0.5;AC1=1;DP4=2,4,6,9;MQ=60;FQ=75;PV4=1,1,1,1	GT:PL:GQ	0/1:255,0,102:99
Tb927_01_v4	377329	.	G	A	174	.	DP=8;VDB=7.125761e-02;AF1=1;AC1=2;DP4=0,0,2,6;MQ=60;FQ=-51	GT:PL:GQ	1/1:207,24,0:45
Tb927_01_v4	377664	.	C	T	144	.	DP=8;VDB=8.250596e-02;AF1=1;AC1=2;DP4=0,0,5,2;MQ=60;FQ=-48	GT:PL:GQ	1/1:177,21,0:39
Tb927_01_v4	377819	.	C	G	54	.	DP=3;VDB=6.661946e-02;AF1=1;AC1=2;DP4=0,0,0,3;MQ=60;FQ=-36	GT:PL:GQ	1/1:86,9,0:16
Tb927_01_v4	377822	.	C	.	28.2	.	DP=3;;AC1=2;FQ=-30	PL	0
Tb927_01_v4	377824	.	T	.	28.2	.	DP=5;;AC1=2;FQ=-30	PL	0
Tb927_01_v4	377970	.	C	A	23.8	.	DP=2;VDB=7.200000e-02;AF1=1;AC1=2;DP4=0,0,1,1;MQ=60;FQ=-33	GT:PL:GQ	1/1:55,6,0:10
Tb927_01_v4	378049	.	G	A	222	.	DP=27;VDB=5.133807e-02;AF1=1;AC1=2;DP4=0,0,10,17;MQ=60;FQ=-108	GT:PL:GQ	1/1:255,81,0:99
Tb927_01_v4	378051	.	T	C	225	.	DP=27;VDB=7.733958e-02;RPB=7.648689e-01;AF1=0.5;AC1=1;DP4=4,7,6,10;MQ=60;FQ=181;PV4=1,0.056,1,1	GT:PL:GQ	0/1:255,0,208:99
Tb927_01_v4	378469	.	G	A	222	.	DP=20;VDB=1.501650e-02;AF1=1;AC1=2;DP4=0,0,14,6;MQ=59;FQ=-87	GT:PL:GQ	1/1:255,60,0:99
Tb927_01_v4	378470	.	A	T	222	.	DP=20;VDB=1.606399e-02;AF1=1;AC1=2;DP4=0,0,14,6;MQ=59;FQ=-87	GT:PL:GQ	1/1:255,60,0:99
Tb927_01_v4	378534	.	tttattt	t	217	.	INDEL;IS=9,0.360000;DP=25;VDB=2.089768e-01;AF1=0.5;AC1=1;DP4=5,6,6,6;MQ=60;FQ=217;PV4=1,1,1,0.44	GT:PL:GQ	0/1:255,0,255:99
Tb927_01_v4	378539	.	T	A	141	.	DP=15;VDB=8.828460e-02;AF1=1;AC1=2;DP4=0,0,4,2;MQ=59;FQ=-45	GT:PL:GQ	1/1:174,18,0:33
Tb927_01_v4	378551	.	aaa	.	44.5	.	INDEL;IS=1,0.038462;DP=26;VDB=8.765940e-02;AF1=0;AC1=0;DP4=5,4,0,1;MQ=60;FQ=-41.5;PV4=1,0.44,1,1	PL	0
Tb927_01_v4	378552	.	A	T	96	.	DP=26;VDB=6.739133e-02;RPB=1.443376e+00;AF1=0.5;AC1=1;DP4=7,7,4,2;MQ=60;FQ=99;PV4=0.64,1,0.065,1	GT:PL:GQ	0/1:126,0,251:99
Tb927_01_v4	378557	.	A	T	77	.	DP=27;VDB=7.833507e-02;RPB=1.595923e+00;AF1=0.5;AC1=1;DP4=8,7,4,2;MQ=60;FQ=80;PV4=0.66,0.032,0.058,1	GT:PL:GQ	0/1:107,0,255:99
Tb927_01_v4	378628	.	C	A	222	.	DP=24;VDB=1.296594e-01;AF1=1;AC1=2;DP4=0,0,14,6;MQ=60;FQ=-87	GT:PL:GQ	1/1:255,60,0:99
Tb927_01_v4	378636	.	A	G	222	.	DP=19;VDB=1.589468e-01;AF1=1;AC1=2;DP4=0,0,12,7;MQ=60;FQ=-84	GT:PL:GQ	1/1:255,57,0:99
Tb927_01_v4	378684	.	T	G	222	.	DP=17;VDB=6.745844e-02;AF1=1;AC1=2;DP4=0,0,12,4;MQ=60;FQ=-75	GT:PL:GQ	1/1:255,48,0:93
Tb927_01_v4	378741	.	C	T	153	.	DP=19;VDB=5.461992e-02;RPB=-1.510519e+00;AF1=0.5;AC1=1;DP4=7,3,6,3;MQ=60;FQ=156;PV4=1,0.11,1,0.18	GT:PL:GQ	0/1:183,0,202:99
Tb927_01_v4	378843	.	C	G	222	.	DP=31;VDB=2.274372e-01;AF1=1;AC1=2;DP4=0,0,11,20;MQ=60;FQ=-120	GT:PL:GQ	1/1:255,93,0:99
Tb927_01_v4	379022	.	G	A	222	.	DP=23;VDB=1.986822e-01;AF1=1;AC1=2;DP4=0,0,9,13;MQ=60;FQ=-93	GT:PL:GQ	1/1:255,66,0:99
Tb927_01_v4	379097	.	G	A	222	.	DP=14;VDB=1.588136e-02;AF1=1;AC1=2;DP4=0,0,5,8;MQ=60;FQ=-66	GT:PL:GQ	1/1:255,39,0:75
Tb927_01_v4	379098	.	A	.	69	.	DP=14;AF1=0;AC1=0;DP4=5,8,0,0;MQ=60;FQ=-66	PL	0
Tb927_01_v4	379105	.	G	C	132	.	DP=9;VDB=1.087348e-02;AF1=1;AC1=2;DP4=0,0,3,3;MQ=60;FQ=-45	GT:PL:GQ	1/1:165,18,0:33
Tb927_01_v4	379273	.	A	T	222	.	DP=28;VDB=2.526948e-01;AF1=1;AC1=2;DP4=0,0,14,14;MQ=60;FQ=-111	GT:PL:GQ	1/1:255,84,0:99
Tb927_01_v4	379570	.	T	G	11.1	.	DP=10;VDB=1.025171e-02;AF1=1;AC1=2;DP4=0,0,0,2;MQ=58;FQ=-33	GT:PL:GQ	1/1:42,6,0:9
Tb927_01_v4	379572	.	G	T	3.01	.	DP=15;VDB=7.680000e-02;RPB=3.960091e-01;AF1=0.4997;AC1=1;DP4=2,3,0,2;MQ=59;FQ=4.77;PV4=1,0.11,0.26,1	GT:PL:GQ	0/1:30,0,130:28
Tb927_01_v4	379594	.	C	T	116	.	DP=7;VDB=6.724595e-02;AF1=1;AC1=2;DP4=0,0,1,5;MQ=59;FQ=-45	GT:PL:GQ	1/1:149,18,0:33
Tb927_01_v4	379605	.	A	G	159	.	DP=7;VDB=6.950943e-02;AF1=1;AC1=2;DP4=0,0,2,5;MQ=59;FQ=-48	GT:PL:GQ	1/1:192,21,0:39
Tb927_01_v4	379622	.	G	T	168	.	DP=8;VDB=1.214397e-01;AF1=1;AC1=2;DP4=0,0,2,6;MQ=60;FQ=-51	GT:PL:GQ	1/1:201,24,0:45
Tb927_01_v4	379749	.	G	.	15.1	.	DP=6;RPB=-8.293682e-01;AF1=0.492;AC1=1;DP4=1,3,0,1;MQ=60;FQ=-12.3;PV4=1,0.008,1,1	PL	15
Tb927_01_v4	379835	.	A	C	222	.	DP=17;VDB=3.889063e-02;AF1=1;AC1=2;DP4=0,0,9,8;MQ=60;FQ=-78	GT:PL:GQ	1/1:255,51,0:99
Tb927_01_v4	379877	.	C	.	63	.	DP=13;AF1=0;AC1=0;DP4=5,6,0,0;MQ=60;FQ=-60	PL	0
Tb927_01_v4	380106	.	T	C	136	.	DP=8;VDB=1.140006e-01;AF1=1;AC1=2;DP4=0,0,1,7;MQ=60;FQ=-51	GT:PL:GQ	1/1:169,24,0:45
Tb927_01_v4	380123	.	A	G	129	.	DP=6;VDB=9.124551e-02;AF1=1;AC1=2;DP4=0,0,1,5;MQ=60;FQ=-45	GT:PL:GQ	1/1:162,18,0:33
Tb927_01_v4	380137	.	T	C	87.3	.	DP=5;VDB=7.583604e-02;AF1=1;AC1=2;DP4=0,0,0,5;MQ=60;FQ=-42	GT:PL:GQ	1/1:120,15,0:27
Tb927_01_v4	380148	.	A	G	35.8	.	DP=2;VDB=7.200000e-02;AF1=1;AC1=2;DP4=0,0,0,2;MQ=60;FQ=-33	GT:PL:GQ	1/1:67,6,0:10
Tb927_01_v4	380508	.	C	T	42	.	DP=5;VDB=3.881056e-02;RPB=-8.435450e-01;AF1=0.501;AC1=1;DP4=1,0,3,0;MQ=60;FQ=-4.75;PV4=1,0.31,1,0.27	GT:PL:GQ	0/1:72,0,24:27
Tb927_01_v4	380658	.	T	C	222	.	DP=34;VDB=2.904221e-01;AF1=1;AC1=2;DP4=0,0,26,8;MQ=60;FQ=-129	GT:PL:GQ	1/1:255,102,0:99
Tb927_01_v4	380706	.	tt	.	142	.	INDEL;IS=1,0.020833;DP=48;VDB=2.773700e-01;AF1=0;AC1=0;DP4=31,11,1,0;MQ=60;FQ=-139;PV4=1,1.4e-10,1,1	PL	0
Tb927_01_v4	380707	.	T	A	222	.	DP=48;VDB=1.732141e-01;AF1=1;AC1=2;DP4=0,0,31,10;MQ=60;FQ=-150	GT:PL:GQ	1/1:255,123,0:99
Tb927_01_v4	380818	.	A	T	201	.	DP=37;VDB=1.094153e-01;RPB=-1.210950e+00;AF1=0.5;AC1=1;DP4=12,9,10,6;MQ=60;FQ=204;PV4=1,0.0062,1,0.38	GT:PL:GQ	0/1:231,0,255:99
Tb927_01_v4	380865	.	C	T	180	.	DP=34;VDB=1.362928e-01;RPB=7.087699e-01;AF1=0.5;AC1=1;DP4=12,9,9,4;MQ=60;FQ=183;PV4=0.72,0.012,1,0.027	GT:PL:GQ	0/1:210,0,255:99
Tb927_01_v4	380966	.	aatgatgatgatgatgatgat	aatgatgatgatgatgat	217	.	INDEL;IS=21,0.525000;DP=40;VDB=7.373206e-02;AF1=0.5;AC1=1;DP4=4,8,11,8;MQ=59;FQ=217;PV4=0.27,0.00074,0.28,0.38	GT:PL:GQ	0/1:255,0,255:99
Tb927_01_v4	380980	.	T	C	222	.	DP=35;VDB=1.562431e-01;AF1=1;AC1=2;DP4=0,0,4,9;MQ=60;FQ=-66	GT:PL:GQ	1/1:255,39,0:75
Tb927_01_v4	381165	.	G	A	222	.	DP=31;VDB=8.921686e-02;AF1=1;AC1=2;DP4=0,0,5,26;MQ=60;FQ=-120	GT:PL:GQ	1/1:255,93,0:99
Tb927_01_v4	381399	.	atat	a	113	.	INDEL;IS=13,0.650000;DP=20;VDB=1.509085e-01;AF1=0.5;AC1=1;DP4=2,1,7,3;MQ=60;FQ=22.5;PV4=1,0.044,1,1	GT:PL:GQ	0/1:151,0,57:60
Tb927_01_v4	381400	.	T	.	33	.	DP=7;AF1=0;AC1=0;DP4=1,0,0,0;MQ=60;FQ=-30	PL	0
Tb927_01_v4	381853	.	A	G	222	.	DP=37;VDB=2.734300e-01;AF1=1;AC1=2;DP4=0,0,13,24;MQ=60;FQ=-138	GT:PL:GQ	1/1:255,111,0:99
Tb927_01_v4	381980	.	C	G	222	.	DP=50;VDB=3.625327e-01;AF1=1;AC1=2;DP4=0,0,22,27;MQ=60;FQ=-175	GT:PL:GQ	1/1:255,148,0:99
Tb927_01_v4	382108	.	G	A	222	.	DP=36;VDB=1.076845e-01;AF1=1;AC1=2;DP4=0,0,15,21;MQ=60;FQ=-135	GT:PL:GQ	1/1:255,108,0:99
Tb927_01_v4	382148	.	T	C	222	.	DP=41;VDB=8.566481e-02;AF1=1;AC1=2;DP4=0,0,4,16;MQ=59;FQ=-87	GT:PL:GQ	1/1:255,60,0:99
Tb927_01_v4	382148	.	tt	.	10.9	.	INDEL;IS=21,0.512195;DP=41;VDB=7.982109e-02;AF1=0.5008;AC1=1;DP4=1,6,4,3;MQ=59;FQ=-13.2;PV4=0.27,3.2e-05,1,0.31	PL	27
Tb927_01_v4	382150	.	C	T	213	.	DP=43;VDB=1.087269e-01;RPB=2.808051e+00;AF1=0.5;AC1=1;DP4=9,13,4,16;MQ=60;FQ=216;PV4=0.19,0.095,0.15,1	GT:PL:GQ	0/1:243,0,255:99
Tb927_01_v4	382236	.	ttg	t	65.5	.	INDEL;IS=12,0.333333;DP=36;VDB=1.903961e-04;AF1=0.5;AC1=1;DP4=6,6,2,10;MQ=60;FQ=66.4;PV4=0.19,1,1,0.25	GT:PL:GQ	0/1:103,0,105:99
Tb927_01_v4	382238	.	G	.	28.2	.	DP=18;;AC1=2;FQ=-30	PL	0
Tb927_01_v4	382463	.	A	G	222	.	DP=43;VDB=2.670835e-01;AF1=1;AC1=2;DP4=0,0,20,23;MQ=60;FQ=-156	GT:PL:GQ	1/1:255,129,0:99
Tb927_01_v4	382499	.	A	G	222	.	DP=48;VDB=1.227910e-01;AF1=1;AC1=2;DP4=0,0,24,24;MQ=59;FQ=-171	GT:PL:GQ	1/1:255,144,0:99
Tb927_01_v4	382606	.	A	G	222	.	DP=41;VDB=1.765433e-01;AF1=1;AC1=2;DP4=0,0,24,17;MQ=60;FQ=-150	GT:PL:GQ	1/1:255,123,0:99
Tb927_01_v4	382827	.	T	C	225	.	DP=35;VDB=1.810776e-01;RPB=8.443894e-01;AF1=0.5;AC1=1;DP4=7,9,8,11;MQ=60;FQ=225;PV4=1,0.054,1,0.45	GT:PL:GQ	0/1:255,0,255:99
Tb927_01_v4	383051	.	T	G	222	.	DP=55;VDB=2.183146e-01;AF1=1;AC1=2;DP4=0,0,15,10;MQ=60;FQ=-102	GT:PL:GQ	1/1:255,75,0:99
Tb927_01_v4	383051	.	ttt	t	151	.	INDEL;IS=26,0.472727;DP=55;VDB=3.121266e-01;AF1=0.5;AC1=1;DP4=16,10,14,12;MQ=60;FQ=147;PV4=0.78,0.00017,1,1	GT:PL:GQ	0/1:189,0,182:99
Tb927_01_v4	383162	.	C	A	188	.	DP=27;VDB=1.378222e-01;RPB=-1.049093e+00;AF1=0.5;AC1=1;DP4=8,7,4,8;MQ=60;FQ=191;PV4=0.44,0.27,1,1	GT:PL:GQ	0/1:218,0,255:99
Tb927_01_v4	383512	.	A	G	81	.	DP=36;VDB=1.294035e-01;RPB=-8.587921e-01;AF1=0.5;AC1=1;DP4=12,13,3,6;MQ=60;FQ=84;PV4=0.7,0.0001,1,0.07	GT:PL:GQ	0/1:111,0,255:99
Tb927_01_v4	383556	.	T	C	222	.	DP=37;VDB=1.122475e-01;AF1=1;AC1=2;DP4=0,0,14,22;MQ=60;FQ=-135	GT:PL:GQ	1/1:255,108,0:99
Tb927_01_v4	383769	.	A	T	222	.	DP=35;VDB=2.760695e-01;AF1=1;AC1=2;DP4=0,0,19,16;MQ=60;FQ=-132	GT:PL:GQ	1/1:255,105,0:99
Tb927_01_v4	383780	.	T	C	135	.	DP=32;VDB=6.428363e-02;RPB=-2.032789e-02;AF1=0.5;AC1=1;DP4=14,8,4,6;MQ=60;FQ=138;PV4=0.27,0.14,1,1	GT:PL:GQ	0/1:165,0,255:99
Tb927_01_v4	383796	.	A	G	222	.	DP=28;VDB=2.595705e-01;AF1=1;AC1=2;DP4=0,0,15,12;MQ=60;FQ=-108	GT:PL:GQ	1/1:255,81,0:99
Tb927_01_v4	383825	.	G	T	10.4	.	DP=24;VDB=3.728401e-02;RPB=9.567298e-01;AF1=0.5;AC1=1;DP4=10,9,1,2;MQ=60;FQ=13.2;PV4=1,1,1,1	GT:PL:GQ	0/1:40,0,255:42
Tb927_01_v4	383996	.	A	G	222	.	DP=17;VDB=1.722107e-01;AF1=1;AC1=2;DP4=0,0,8,7;MQ=60;FQ=-72	GT:PL:GQ	1/1:255,45,0:87
Tb927_01_v4	384014	.	G	A	222	.	DP=15;VDB=1.703319e-01;AF1=1;AC1=2;DP4=0,0,8,7;MQ=60;FQ=-72	GT:PL:GQ	1/1:255,45,0:87
Tb927_01_v4	384185	.	T	G	222	.	DP=20;VDB=1.727864e-01;AF1=1;AC1=2;DP4=0,0,4,16;MQ=60;FQ=-87	GT:PL:GQ	1/1:255,60,0:99
Tb927_01_v4	384447	.	A	.	38	.	DP=23;VDB=7.680000e-02;RPB=-2.096648e+00;AF1=0;AC1=0;DP4=13,6,2,0;MQ=60;FQ=-35;PV4=1,0.097,1,0.002	PL	0
Tb927_01_v4	384470	.	A	G	225	.	DP=20;VDB=5.998681e-02;RPB=2.450000e+00;AF1=0.5;AC1=1;DP4=3,1,9,6;MQ=60;FQ=48;PV4=1,0.37,1,0.35	GT:PL:GQ	0/1:255,0,75:78
Tb927_01_v4	384541	.	tgtt	t	9.01	.	INDEL;IS=4,0.400000;DP=10;VDB=5.628054e-02;AF1=1;AC1=2;DP4=0,0,0,3;MQ=60;FQ=-43.5	GT:PL:GQ	1/1:48,9,0:12
Tb927_01_v4	384542	.	G	.	28.2	.	DP=6;;AC1=2;FQ=-30	PL	0
Tb927_01_v4	384583	.	C	T	222	.	DP=18;VDB=1.519032e-01;AF1=1;AC1=2;DP4=0,0,4,14;MQ=60;FQ=-81	GT:PL:GQ	1/1:255,54,0:99
Tb927_01_v4	385180	.	G	A	38	.	DP=9;VDB=2.702618e-02;RPB=6.510653e-01;AF1=0.5;AC1=1;DP4=3,3,0,3;MQ=60;FQ=41;PV4=0.46,0.37,1,0.027	GT:PL:GQ	0/1:68,0,160:71
Tb927_01_v4	385199	.	G	.	6.97	.	DP=4;RPB=-8.435450e-01;AF1=0.499;AC1=1;DP4=0,3,0,1;MQ=60;FQ=-4.75;PV4=1,1,1,1	PL	24
Tb927_01_v4	385200	.	A	.	6.97	.	DP=4;RPB=-8.435450e-01;AF1=0.499;AC1=1;DP4=0,3,0,1;MQ=60;FQ=-4.75;PV4=1,1,1,1	PL	24
Tb927_01_v4	385273	.	C	A	6.02	.	DP=4;VDB=1.513023e-02;AF1=1;AC1=2;DP4=0,0,2,0;MQ=60;FQ=-33	GT:PL:GQ	1/1:36,6,0:6
Tb927_01_v4	385354	.	G	C	222	.	DP=38;VDB=2.380478e-01;AF1=1;AC1=2;DP4=0,0,20,18;MQ=60;FQ=-141	GT:PL:GQ	1/1:255,114,0:99
Tb927_01_v4	385537	.	A	G	133	.	DP=9;VDB=5.811196e-02;AF1=1;AC1=2;DP4=0,0,1,6;MQ=60;FQ=-48	GT:PL:GQ	1/1:166,21,0:39
Tb927_01_v4	385544	.	T	.	28.2	.	DP=7;;AC1=2;FQ=-30	PL	0
Tb927_01_v4	385912	.	C	T	207	.	DP=19;VDB=1.823964e-01;AF1=1;AC1=2;DP4=0,0,15,2;MQ=60;FQ=-78	GT:PL:GQ	1/1:240,51,0:99
Tb927_01_v4	386238	.	C	T	222	.	DP=39;VDB=1.578758e-01;RPB=8.874120e-01;AF1=0.5;AC1=1;DP4=14,7,12,6;MQ=60;FQ=223;PV4=1,0.067,1,1	GT:PL:GQ	0/1:252,0,255:99
Tb927_01_v4	386441	.	G	A	225	.	DP=44;VDB=1.068854e-01;RPB=9.951461e-01;AF1=0.5;AC1=1;DP4=9,10,13,12;MQ=60;FQ=225;PV4=1,0.16,1,1	GT:PL:GQ	0/1:255,0,255:99
Tb927_01_v4	386480	.	T	C	225	.	DP=42;VDB=1.535739e-01;RPB=1.024995e-01;AF1=0.5;AC1=1;DP4=8,9,16,9;MQ=60;FQ=213;PV4=0.35,1,1,1	GT:PL:GQ	0/1:255,0,240:99
Tb927_01_v4	386743	.	C	G	222	.	DP=52;VDB=3.279811e-01;AF1=1;AC1=2;DP4=0,0,29,23;MQ=60;FQ=-184	GT:PL:GQ	1/1:255,157,0:99
Tb927_01_v4	386986	.	G	A	222	.	DP=48;VDB=3.489504e-01;AF1=1;AC1=2;DP4=0,0,24,24;MQ=60;FQ=-171	GT:PL:GQ	1/1:255,144,0:99
Tb927_01_v4	387447	.	T	A	225	.	DP=54;VDB=1.967216e-01;RPB=7.832700e-01;AF1=0.5;AC1=1;DP4=12,9,20,11;MQ=60;FQ=225;PV4=0.77,0.21,1,0.39	GT:PL:GQ	0/1:255,0,255:99
Tb927_01_v4	387553	.	A	G	225	.	DP=43;VDB=2.715752e-03;RPB=-6.831024e-01;AF1=0.5;AC1=1;DP4=6,11,10,16;MQ=60;FQ=219;PV4=1,0.36,1,0.18	GT:PL:GQ	0/1:255,0,247:99
Tb927_01_v4	387564	.	G	A	195	.	DP=41;VDB=1.428443e-01;RPB=2.806243e-01;AF1=0.5;AC1=1;DP4=10,15,6,10;MQ=60;FQ=198;PV4=1,0.013,1,1	GT:PL:GQ	0/1:225,0,255:99
Tb927_01_v4	387824	.	T	C	225	.	DP=54;VDB=2.703353e-01;RPB=1.714315e+00;AF1=0.5;AC1=1;DP4=10,13,17,14;MQ=60;FQ=225;PV4=0.58,1,1,1	GT:PL:GQ	0/1:255,0,255:99
Tb927_01_v4	387914	.	C	G	225	.	DP=52;VDB=1.533299e-02;RPB=-4.944980e-01;AF1=0.5;AC1=1;DP4=17,10,15,10;MQ=60;FQ=225;PV4=1,0.0055,1,0.031	GT:PL:GQ	0/1:255,0,255:99
Tb927_01_v4	387959	.	A	C	225	.	DP=49;VDB=2.544140e-01;RPB=7.000000e-02;AF1=0.5;AC1=1;DP4=15,9,14,11;MQ=60;FQ=225;PV4=0.77,0.26,1,0.42	GT:PL:GQ	0/1:255,0,255:99
Tb927_01_v4	387989	.	C	T	225	.	DP=51;VDB=1.812907e-01;RPB=-1.068012e-01;AF1=0.5;AC1=1;DP4=11,13,12,14;MQ=60;FQ=225;PV4=1,1,1,1	GT:PL:GQ	0/1:255,0,255:99
Tb927_01_v4	388019	.	G	A	222	.	DP=50;VDB=3.429122e-01;AF1=1;AC1=2;DP4=0,0,21,27;MQ=60;FQ=-171	GT:PL:GQ	1/1:255,144,0:99
Tb927_01_v4	388160	.	G	A	225	.	DP=41;VDB=1.801802e-01;RPB=5.882478e-01;AF1=0.5;AC1=1;DP4=8,11,8,14;MQ=60;FQ=225;PV4=0.76,0.0021,1,0.017	GT:PL:GQ	0/1:255,0,255:99
Tb927_01_v4	388326	.	C	A	225	.	DP=53;VDB=2.509391e-01;RPB=1.885131e+00;AF1=0.5;AC1=1;DP4=16,13,10,14;MQ=60;FQ=225;PV4=0.41,0.37,1,0.0087	GT:PL:GQ	0/1:255,0,255:99
Tb927_01_v4	388733	.	C	T	216	.	DP=37;VDB=8.935387e-02;RPB=6.533174e-01;AF1=0.5;AC1=1;DP4=10,9,5,13;MQ=60;FQ=219;PV4=0.18,0.087,1,0.22	GT:PL:GQ	0/1:246,0,255:99
Tb927_01_v4	388914	.	C	T	225	.	DP=46;VDB=7.181401e-02;RPB=-5.170479e-01;AF1=0.5;AC1=1;DP4=9,10,16,10;MQ=60;FQ=225;PV4=0.38,0.14,1,1	GT:PL:GQ	0/1:255,0,255:99
Tb927_01_v4	388955	.	T	A	225	.	DP=44;VDB=9.957858e-03;RPB=-4.342436e-01;AF1=0.5;AC1=1;DP4=10,12,13,9;MQ=60;FQ=225;PV4=0.55,0.44,1,0.44	GT:PL:GQ	0/1:255,0,255:99
Tb927_01_v4	389090	.	T	C	225	.	DP=49;VDB=1.492087e-01;RPB=2.286424e+00;AF1=0.5;AC1=1;DP4=10,12,11,15;MQ=60;FQ=225;PV4=1,0.17,1,0.49	GT:PL:GQ	0/1:255,0,255:99
Tb927_01_v4	389587	.	G	A	222	.	DP=43;VDB=3.292433e-01;AF1=1;AC1=2;DP4=0,0,23,19;MQ=60;FQ=-153	GT:PL:GQ	1/1:255,126,0:99
Tb927_01_v4	389738	.	A	G	222	.	DP=43;VDB=1.446393e-01;AF1=1;AC1=2;DP4=0,0,25,18;MQ=60;FQ=-156	GT:PL:GQ	1/1:255,129,0:99
Tb927_01_v4	390302	.	T	G	222	.	DP=46;VDB=2.979225e-01;AF1=1;AC1=2;DP4=0,0,24,21;MQ=60;FQ=-162	GT:PL:GQ	1/1:255,135,0:99
Tb927_01_v4	390314	.	A	G	222	.	DP=40;VDB=7.806145e-02;AF1=1;AC1=2;DP4=0,0,19,21;MQ=60;FQ=-147	GT:PL:GQ	1/1:255,120,0:99
Tb927_01_v4	390945	.	C	T	222	.	DP=18;VDB=1.877030e-01;AF1=1;AC1=2;DP4=0,0,5,13;MQ=60;FQ=-81	GT:PL:GQ	1/1:255,54,0:99
Tb927_01_v4	391109	.	T	C	222	.	DP=20;VDB=1.573885e-01;AF1=1;AC1=2;DP4=0,0,13,7;MQ=60;FQ=-87	GT:PL:GQ	1/1:255,60,0:99
Tb927_01_v4	391135	.	A	G	222	.	DP=18;VDB=5.687883e-02;AF1=1;AC1=2;DP4=0,0,12,6;MQ=60;FQ=-81	GT:PL:GQ	1/1:255,54,0:99
Tb927_01_v4	391295	.	A	G	222	.	DP=36;VDB=3.100481e-01;AF1=1;AC1=2;DP4=0,0,22,14;MQ=60;FQ=-135	GT:PL:GQ	1/1:255,108,0:99
Tb927_01_v4	391397	.	C	G	222	.	DP=18;VDB=1.422011e-01;AF1=1;AC1=2;DP4=0,0,10,8;MQ=59;FQ=-81	GT:PL:GQ	1/1:255,54,0:99
Tb927_01_v4	391437	.	G	T	52	.	DP=6;VDB=5.628054e-02;RPB=-5.460172e-01;AF1=0.5;AC1=1;DP4=2,1,1,2;MQ=60;FQ=53.3;PV4=1,0.22,1,0.46	GT:PL:GQ	0/1:82,0,85:83
Tb927_01_v4	391608	.	G	A	222	.	DP=30;VDB=4.907555e-02;AF1=1;AC1=2;DP4=0,0,13,15;MQ=60;FQ=-111	GT:PL:GQ	1/1:255,84,0:99
Tb927_01_v4	391663	.	A	G	222	.	DP=28;VDB=2.216431e-01;AF1=1;AC1=2;DP4=0,0,5,22;MQ=60;FQ=-108	GT:PL:GQ	1/1:255,81,0:99
Tb927_01_v4	392105	.	A	G	195	.	DP=11;VDB=1.357197e-01;AF1=1;AC1=2;DP4=0,0,9,2;MQ=60;FQ=-60	GT:PL:GQ	1/1:228,33,0:63
Tb927_01_v4	392153	.	C	T	95.3	.	DP=9;VDB=5.881463e-02;AF1=1;AC1=2;DP4=0,0,5,0;MQ=60;FQ=-42	GT:PL:GQ	1/1:128,15,0:27
Tb927_01_v4	392159	.	T	A	95.3	.	DP=7;VDB=6.970230e-02;AF1=1;AC1=2;DP4=0,0,5,0;MQ=60;FQ=-42	GT:PL:GQ	1/1:128,15,0:27
Tb927_01_v4	392160	.	T	A	93.3	.	DP=7;VDB=7.384172e-02;AF1=1;AC1=2;DP4=0,0,5,0;MQ=60;FQ=-42	GT:PL:GQ	1/1:126,15,0:27
Tb927_01_v4	392161	.	T	A	95.3	.	DP=7;VDB=8.229583e-02;AF1=1;AC1=2;DP4=0,0,5,0;MQ=60;FQ=-42	GT:PL:GQ	1/1:128,15,0:27
Tb927_01_v4	392162	.	T	A	94.3	.	DP=7;VDB=8.903909e-02;AF1=1;AC1=2;DP4=0,0,5,0;MQ=60;FQ=-42	GT:PL:GQ	1/1:127,15,0:27
Tb927_01_v4	392225	.	A	T	185	.	DP=20;VDB=1.956899e-01;AF1=1;AC1=2;DP4=0,0,19,1;MQ=60;FQ=-87	GT:PL:GQ	1/1:218,60,0:99
Tb927_01_v4	392317	.	G	A	222	.	DP=23;VDB=2.030884e-01;AF1=1;AC1=2;DP4=0,0,21,2;MQ=60;FQ=-96	GT:PL:GQ	1/1:255,69,0:99
Tb927_01_v4	392401	.	A	G	4.61	.	DP=10;VDB=5.760000e-02;AF1=1;AC1=2;DP4=0,0,2,0;MQ=60;FQ=-33	GT:PL:GQ	1/1:34,6,0:5
Tb927_01_v4	392544	.	A	T	222	.	DP=41;VDB=1.962610e-01;AF1=1;AC1=2;DP4=0,0,20,17;MQ=60;FQ=-138	GT:PL:GQ	1/1:255,111,0:99
Tb927_01_v4	392607	.	C	T	222	.	DP=54;VDB=2.529114e-01;AF1=1;AC1=2;DP4=0,0,34,16;MQ=60;FQ=-178	GT:PL:GQ	1/1:255,151,0:99
Tb927_01_v4	392656	.	G	A	222	.	DP=36;VDB=6.376630e-03;AF1=1;AC1=2;DP4=0,0,26,10;MQ=60;FQ=-135	GT:PL:GQ	1/1:255,108,0:99
Tb927_01_v4	392768	.	G	A	222	.	DP=38;VDB=3.100318e-01;AF1=1;AC1=2;DP4=0,0,17,19;MQ=60;FQ=-132	GT:PL:GQ	1/1:255,105,0:99
Tb927_01_v4	392773	.	C	T	222	.	DP=33;VDB=2.915927e-01;AF1=1;AC1=2;DP4=0,0,15,18;MQ=60;FQ=-126	GT:PL:GQ	1/1:255,99,0:99
Tb927_01_v4	392894	.	A	G	222	.	DP=42;VDB=2.698950e-01;AF1=1;AC1=2;DP4=0,0,18,24;MQ=60;FQ=-153	GT:PL:GQ	1/1:255,126,0:99
Tb927_01_v4	393111	.	T	C	222	.	DP=48;VDB=5.530798e-02;AF1=1;AC1=2;DP4=0,0,22,26;MQ=60;FQ=-171	GT:PL:GQ	1/1:255,144,0:99
Tb927_01_v4	393153	.	G	C	222	.	DP=45;VDB=7.695159e-02;AF1=1;AC1=2;DP4=0,0,27,18;MQ=60;FQ=-162	GT:PL:GQ	1/1:255,135,0:99
Tb927_01_v4	393265	.	T	A	222	.	DP=36;VDB=4.374263e-02;AF1=1;AC1=2;DP4=0,0,16,20;MQ=60;FQ=-135	GT:PL:GQ	1/1:255,108,0:99
Tb927_01_v4	393344	.	C	T	222	.	DP=40;VDB=3.268105e-01;AF1=1;AC1=2;DP4=0,0,22,18;MQ=60;FQ=-147	GT:PL:GQ	1/1:255,120,0:99
Tb927_01_v4	393426	.	G	T	222	.	DP=43;VDB=2.746128e-01;AF1=1;AC1=2;DP4=0,0,17,25;MQ=60;FQ=-153	GT:PL:GQ	1/1:255,126,0:99
Tb927_01_v4	393649	.	T	G	222	.	DP=56;VDB=3.557326e-01;AF1=1;AC1=2;DP4=0,0,24,30;MQ=60;FQ=-190	GT:PL:GQ	1/1:255,163,0:99
Tb927_01_v4	393742	.	C	T	72.5	.	DP=4;VDB=9.421102e-03;AF1=1;AC1=2;DP4=0,0,0,4;MQ=60;FQ=-39	GT:PL:GQ	1/1:105,12,0:21
Tb927_01_v4	393752	.	T	C	22.8	.	DP=2;VDB=7.680000e-02;AF1=1;AC1=2;DP4=0,0,2,0;MQ=60;FQ=-33	GT:PL:GQ	1/1:54,6,0:10
Tb927_01_v4	393768	.	G	A	209	.	DP=11;VDB=1.058699e-02;AF1=1;AC1=2;DP4=0,0,7,4;MQ=60;FQ=-60	GT:PL:GQ	1/1:242,33,0:63
Tb927_01_v4	393873	.	C	T	222	.	DP=32;VDB=2.573456e-01;AF1=1;AC1=2;DP4=0,0,13,19;MQ=60;FQ=-123	GT:PL:GQ	1/1:255,96,0:99
Tb927_01_v4	393888	.	A	G	222	.	DP=25;VDB=1.731497e-01;AF1=1;AC1=2;DP4=0,0,9,16;MQ=60;FQ=-102	GT:PL:GQ	1/1:255,75,0:99
Tb927_01_v4	393961	.	T	A	19.8	.	DP=6;VDB=7.200000e-02;AF1=1;AC1=2;DP4=0,0,2,0;MQ=60;FQ=-33	GT:PL:GQ	1/1:51,6,0:10
Tb927_01_v4	394140	.	G	A	222	.	DP=27;VDB=4.370484e-02;AF1=1;AC1=2;DP4=0,0,16,11;MQ=60;FQ=-108	GT:PL:GQ	1/1:255,81,0:99
Tb927_01_v4	394246	.	C	G	121	.	DP=19;VDB=1.221123e-01;RPB=6.663925e-01;AF1=0.5;AC1=1;DP4=6,4,1,7;MQ=60;FQ=124;PV4=0.066,1,1,1	GT:PL:GQ	0/1:151,0,212:99
Tb927_01_v4	394298	.	G	T	222	.	DP=15;VDB=1.275040e-01;AF1=1;AC1=2;DP4=0,0,10,5;MQ=60;FQ=-72	GT:PL:GQ	1/1:255,45,0:87
Tb927_01_v4	394328	.	G	A	222	.	DP=30;VDB=1.276313e-01;AF1=1;AC1=2;DP4=0,0,13,16;MQ=60;FQ=-114	GT:PL:GQ	1/1:255,87,0:99
Tb927_01_v4	394354	.	A	G	222	.	DP=32;VDB=2.520081e-01;AF1=1;AC1=2;DP4=0,0,13,19;MQ=60;FQ=-123	GT:PL:GQ	1/1:255,96,0:99
Tb927_01_v4	394591	.	C	T	222	.	DP=22;VDB=1.934323e-01;AF1=1;AC1=2;DP4=0,0,15,7;MQ=60;FQ=-93	GT:PL:GQ	1/1:255,66,0:99
Tb927_01_v4	394600	.	G	A	222	.	DP=20;VDB=1.559147e-01;AF1=1;AC1=2;DP4=0,0,13,6;MQ=60;FQ=-84	GT:PL:GQ	1/1:255,57,0:99
Tb927_01_v4	394652	.	G	A	222	.	DP=33;VDB=2.703991e-01;AF1=1;AC1=2;DP4=0,0,21,12;MQ=60;FQ=-126	GT:PL:GQ	1/1:255,99,0:99
Tb927_01_v4	394720	.	A	C	161	.	DP=40;VDB=1.023882e-01;RPB=-9.240493e-01;AF1=0.5;AC1=1;DP4=14,13,10,3;MQ=60;FQ=164;PV4=0.18,1,1,0.41	GT:PL:GQ	0/1:191,0,255:99
Tb927_01_v4	394787	.	C	T	134	.	DP=26;VDB=1.385412e-01;RPB=-7.905694e-02;AF1=0.5;AC1=1;DP4=13,3,8,2;MQ=60;FQ=137;PV4=1,0.027,1,1	GT:PL:GQ	0/1:164,0,232:99
Tb927_01_v4	395108	.	G	T	222	.	DP=36;VDB=7.750653e-02;AF1=1;AC1=2;DP4=0,0,15,19;MQ=59;FQ=-129	GT:PL:GQ	1/1:255,102,0:99
Tb927_01_v4	395153	.	T	C	181	.	DP=46;VDB=3.091642e-01;RPB=2.330126e+00;AF1=1;AC1=2;DP4=2,0,22,17;MQ=59;FQ=-117;PV4=0.5,1,0.41,1	GT:PL:GQ	1/1:214,90,0:99
Tb927_01_v4	395162	.	C	.	5.63	.	DP=40;VDB=7.680000e-02;AF1=1;AC1=2;DP4=0,0,2,0;MQ=60;FQ=-33	PL	27
Tb927_01_v4	395163	.	G	.	5.63	.	DP=41;VDB=7.680000e-02;AF1=1;AC1=2;DP4=0,0,2,0;MQ=60;FQ=-33	PL	27
Tb927_01_v4	395163	.	ga	.	16.6	.	INDEL;IS=31,0.756098;DP=41;AF1=1;AC1=2;DP4=0,0,0,1;MQ=60;FQ=-37.6	PL	21
Tb927_01_v4	395163	.	ga	.	16.6	.	INDEL;IS=31,0.756098;DP=41;AF1=1;AC1=2;DP4=0,0,0,1;MQ=60;FQ=-37.6	PL	21
Tb927_01_v4	395164	.	A	.	5.63	.	DP=10;VDB=7.520000e-02;AF1=1;AC1=2;DP4=0,0,2,0;MQ=60;FQ=-33	PL	27
Tb927_01_v4	395210	.	T	C	222	.	DP=42;VDB=1.642519e-01;AF1=1;AC1=2;DP4=0,0,28,14;MQ=60;FQ=-153	GT:PL:GQ	1/1:255,126,0:99
Tb927_01_v4	395339	.	G	A	225	.	DP=44;VDB=1.794320e-01;RPB=4.596194e-01;AF1=0.5;AC1=1;DP4=8,16,12,8;MQ=60;FQ=225;PV4=0.13,0.23,1,1	GT:PL:GQ	0/1:255,0,255:99
Tb927_01_v4	395477	.	T	C	222	.	DP=40;VDB=2.636632e-01;AF1=1;AC1=2;DP4=0,0,20,20;MQ=60;FQ=-147	GT:PL:GQ	1/1:255,120,0:99
Tb927_01_v4	395574	.	A	G	222	.	DP=51;VDB=3.559777e-01;AF1=1;AC1=2;DP4=0,0,19,32;MQ=60;FQ=-181	GT:PL:GQ	1/1:255,154,0:99
Tb927_01_v4	395688	.	A	G	222	.	DP=49;VDB=3.090362e-01;AF1=1;AC1=2;DP4=0,0,28,21;MQ=60;FQ=-175	GT:PL:GQ	1/1:255,148,0:99
Tb927_01_v4	395958	.	A	G	225	.	DP=40;VDB=1.059783e-01;RPB=1.029191e+00;AF1=0.5;AC1=1;DP4=9,10,14,7;MQ=60;FQ=225;PV4=0.34,0.13,1,1	GT:PL:GQ	0/1:255,0,255:99
Tb927_01_v4	396022	.	C	G	222	.	DP=44;VDB=5.039580e-02;AF1=1;AC1=2;DP4=0,0,25,19;MQ=60;FQ=-159	GT:PL:GQ	1/1:255,132,0:99
Tb927_01_v4	396080	.	A	G	225	.	DP=41;VDB=1.619116e-01;RPB=1.019489e+00;AF1=0.5;AC1=1;DP4=14,8,8,10;MQ=60;FQ=225;PV4=0.34,1,1,1	GT:PL:GQ	0/1:255,0,255:99
Tb927_01_v4	396213	.	C	A	225	.	DP=37;VDB=1.361722e-01;RPB=1.281363e+00;AF1=0.5;AC1=1;DP4=12,6,11,7;MQ=60;FQ=225;PV4=1,0.2,1,1	GT:PL:GQ	0/1:255,0,255:99
Tb927_01_v4	396311	.	C	T	222	.	DP=39;VDB=2.499537e-01;AF1=1;AC1=2;DP4=0,0,21,15;MQ=60;FQ=-135	GT:PL:GQ	1/1:255,108,0:99
Tb927_01_v4	396317	.	T	C	222	.	DP=45;VDB=3.345687e-01;AF1=1;AC1=2;DP4=0,0,27,18;MQ=60;FQ=-162	GT:PL:GQ	1/1:255,135,0:99
Tb927_01_v4	396456	.	A	C	222	.	DP=44;VDB=3.231263e-01;AF1=1;AC1=2;DP4=0,0,20,23;MQ=60;FQ=-156	GT:PL:GQ	1/1:255,129,0:99
Tb927_01_v4	396589	.	C	T	222	.	DP=46;VDB=9.646346e-02;AF1=1;AC1=2;DP4=0,0,20,24;MQ=60;FQ=-159	GT:PL:GQ	1/1:255,132,0:99
Tb927_01_v4	396931	.	C	T	80	.	DP=30;VDB=1.374469e-01;AF1=1;AC1=2;DP4=0,0,3,7;MQ=60;FQ=-57	GT:PL:GQ	1/1:113,30,0:57
Tb927_01_v4	397152	.	G	T	222	.	DP=37;VDB=1.686385e-01;AF1=1;AC1=2;DP4=0,0,20,17;MQ=60;FQ=-138	GT:PL:GQ	1/1:255,111,0:99
Tb927_01_v4	397459	.	A	G	222	.	DP=32;VDB=9.665092e-02;AF1=1;AC1=2;DP4=0,0,16,16;MQ=60;FQ=-123	GT:PL:GQ	1/1:255,96,0:99
Tb927_01_v4	397510	.	C	T	222	.	DP=40;VDB=3.276076e-01;AF1=1;AC1=2;DP4=0,0,22,18;MQ=60;FQ=-147	GT:PL:GQ	1/1:255,120,0:99
Tb927_01_v4	397525	.	G	A	222	.	DP=44;VDB=1.469133e-01;AF1=1;AC1=2;DP4=0,0,24,19;MQ=60;FQ=-156	GT:PL:GQ	1/1:255,129,0:99
Tb927_01_v4	397559	.	G	C	222	.	DP=53;VDB=2.240040e-01;AF1=1;AC1=2;DP4=0,0,31,22;MQ=60;FQ=-187	GT:PL:GQ	1/1:255,160,0:99
Tb927_01_v4	397573	.	T	A	222	.	DP=50;VDB=3.069471e-01;AF1=1;AC1=2;DP4=0,0,27,22;MQ=60;FQ=-175	GT:PL:GQ	1/1:255,148,0:99
Tb927_01_v4	397593	.	A	G	222	.	DP=43;VDB=2.836879e-01;AF1=1;AC1=2;DP4=0,0,23,19;MQ=60;FQ=-153	GT:PL:GQ	1/1:255,126,0:99
Tb927_01_v4	397747	.	A	G	222	.	DP=35;VDB=2.858809e-01;AF1=1;AC1=2;DP4=0,0,11,24;MQ=60;FQ=-132	GT:PL:GQ	1/1:255,105,0:99
Tb927_01_v4	397765	.	T	C	222	.	DP=37;VDB=2.805244e-01;AF1=1;AC1=2;DP4=0,0,10,27;MQ=60;FQ=-138	GT:PL:GQ	1/1:255,111,0:99
Tb927_01_v4	397807	.	G	A	222	.	DP=34;VDB=9.413119e-02;AF1=1;AC1=2;DP4=0,0,15,18;MQ=60;FQ=-126	GT:PL:GQ	1/1:255,99,0:99
Tb927_01_v4	397810	.	A	G	222	.	DP=34;VDB=5.251857e-02;AF1=1;AC1=2;DP4=0,0,15,18;MQ=60;FQ=-126	GT:PL:GQ	1/1:255,99,0:99
Tb927_01_v4	397867	.	G	C	222	.	DP=40;VDB=2.907452e-01;AF1=1;AC1=2;DP4=0,0,17,23;MQ=60;FQ=-147	GT:PL:GQ	1/1:255,120,0:99
Tb927_01_v4	397937	.	A	G	222	.	DP=48;VDB=3.113437e-01;AF1=1;AC1=2;DP4=0,0,20,28;MQ=60;FQ=-171	GT:PL:GQ	1/1:255,144,0:99
Tb927_01_v4	398032	.	A	T	222	.	DP=30;VDB=2.732049e-01;AF1=1;AC1=2;DP4=0,0,20,10;MQ=60;FQ=-117	GT:PL:GQ	1/1:255,90,0:99
Tb927_01_v4	398180	.	A	G	222	.	DP=36;VDB=1.703705e-01;AF1=1;AC1=2;DP4=0,0,18,17;MQ=60;FQ=-132	GT:PL:GQ	1/1:255,105,0:99
Tb927_01_v4	398247	.	G	A	222	.	DP=37;VDB=2.792741e-01;AF1=1;AC1=2;DP4=0,0,20,17;MQ=60;FQ=-138	GT:PL:GQ	1/1:255,111,0:99
Tb927_01_v4	398360	.	C	T	222	.	DP=39;VDB=1.776391e-01;AF1=1;AC1=2;DP4=0,0,20,18;MQ=60;FQ=-141	GT:PL:GQ	1/1:255,114,0:99
Tb927_01_v4	398368	.	C	T	222	.	DP=41;VDB=3.274081e-01;AF1=1;AC1=2;DP4=0,0,23,17;MQ=60;FQ=-147	GT:PL:GQ	1/1:255,120,0:99
Tb927_01_v4	398443	.	G	A	222	.	DP=45;VDB=3.186906e-01;AF1=1;AC1=2;DP4=0,0,22,23;MQ=60;FQ=-162	GT:PL:GQ	1/1:255,135,0:99
Tb927_01_v4	398460	.	C	G	222	.	DP=37;VDB=2.069231e-01;AF1=1;AC1=2;DP4=0,0,16,20;MQ=60;FQ=-135	GT:PL:GQ	1/1:255,108,0:99
Tb927_01_v4	398461	.	G	A	222	.	DP=37;VDB=2.962412e-01;AF1=1;AC1=2;DP4=0,0,16,20;MQ=60;FQ=-135	GT:PL:GQ	1/1:255,108,0:99
Tb927_01_v4	398547	.	A	G	58	.	DP=3;VDB=2.570870e-02;AF1=1;AC1=2;DP4=0,0,3,0;MQ=60;FQ=-36	GT:PL:GQ	1/1:90,9,0:16
Tb927_01_v4	398689	.	G	T	222	.	DP=41;VDB=3.180221e-01;AF1=1;AC1=2;DP4=0,0,24,17;MQ=60;FQ=-150	GT:PL:GQ	1/1:255,123,0:99
Tb927_01_v4	398692	.	G	A	222	.	DP=39;VDB=3.156385e-01;AF1=1;AC1=2;DP4=0,0,22,16;MQ=60;FQ=-141	GT:PL:GQ	1/1:255,114,0:99
Tb927_01_v4	398804	.	T	C	222	.	DP=34;VDB=2.977305e-01;AF1=1;AC1=2;DP4=0,0,13,21;MQ=60;FQ=-129	GT:PL:GQ	1/1:255,102,0:99
Tb927_01_v4	398984	.	A	T	222	.	DP=27;VDB=2.402207e-01;AF1=1;AC1=2;DP4=0,0,13,14;MQ=60;FQ=-108	GT:PL:GQ	1/1:255,81,0:99
Tb927_01_v4	399071	.	G	C	222	.	DP=43;VDB=3.393127e-01;AF1=1;AC1=2;DP4=0,0,23,20;MQ=60;FQ=-156	GT:PL:GQ	1/1:255,129,0:99
Tb927_01_v4	399079	.	G	A	222	.	DP=39;VDB=3.095567e-01;AF1=1;AC1=2;DP4=0,0,20,19;MQ=60;FQ=-144	GT:PL:GQ	1/1:255,117,0:99
Tb927_01_v4	399097	.	A	C	222	.	DP=42;VDB=2.505808e-01;AF1=1;AC1=2;DP4=0,0,18,23;MQ=60;FQ=-150	GT:PL:GQ	1/1:255,123,0:99
Tb927_01_v4	399199	.	G	A	222	.	DP=39;VDB=5.530329e-02;AF1=1;AC1=2;DP4=0,0,18,21;MQ=60;FQ=-144	GT:PL:GQ	1/1:255,117,0:99
Tb927_01_v4	399340	.	A	C	222	.	DP=35;VDB=2.582770e-01;AF1=1;AC1=2;DP4=0,0,12,22;MQ=60;FQ=-129	GT:PL:GQ	1/1:255,102,0:99
Tb927_01_v4	399344	.	A	G	222	.	DP=32;VDB=2.179868e-01;AF1=1;AC1=2;DP4=0,0,11,21;MQ=60;FQ=-123	GT:PL:GQ	1/1:255,96,0:99
Tb927_01_v4	399383	.	G	A	222	.	DP=29;VDB=2.266170e-01;AF1=1;AC1=2;DP4=0,0,11,17;MQ=60;FQ=-111	GT:PL:GQ	1/1:255,84,0:99
Tb927_01_v4	399410	.	G	T	222	.	DP=26;VDB=1.253808e-01;AF1=1;AC1=2;DP4=0,0,5,13;MQ=60;FQ=-81	GT:PL:GQ	1/1:255,54,0:99
Tb927_01_v4	399411	.	tg	.	54.5	.	INDEL;IS=2,0.071429;DP=28;VDB=2.802521e-03;AF1=0;AC1=0;DP4=1,9,0,1;MQ=60;FQ=-51.5;PV4=1,0.1,1,1	PL	0
Tb927_01_v4	399412	.	G	T	222	.	DP=26;VDB=1.137588e-01;AF1=1;AC1=2;DP4=0,0,5,14;MQ=60;FQ=-84	GT:PL:GQ	1/1:255,57,0:99
Tb927_01_v4	399412	.	gt	gTt	3.81	.	INDEL;IS=4,0.142857;DP=26;VDB=6.739133e-02;AF1=0.5004;AC1=1;DP4=1,2,2,1;MQ=60;FQ=-7.67;PV4=1,1,1,0.19	GT:PL:GQ	0/1:39,0,28:33
Tb927_01_v4	399414	.	G	.	56	.	DP=27;VDB=4.837495e-03;RPB=4.747906e-01;AF1=0;AC1=0;DP4=2,18,1,0;MQ=60;FQ=-53;PV4=0.14,1,1,1	PL	0
Tb927_01_v4	399446	.	G	A	145	.	DP=19;VDB=1.481373e-01;AF1=1;AC1=2;DP4=0,0,0,17;MQ=60;FQ=-78	GT:PL:GQ	1/1:178,51,0:99
Tb927_01_v4	399476	.	A	C	84.3	.	DP=5;VDB=3.008871e-02;AF1=1;AC1=2;DP4=0,0,0,5;MQ=60;FQ=-42	GT:PL:GQ	1/1:117,15,0:27
Tb927_01_v4	399508	.	T	C	6.98	.	DP=1;AF1=1;AC1=2;DP4=0,0,1,0;MQ=60;FQ=-30	GT:PL:GQ	1/1:36,3,0:4
Tb927_01_v4	399510	.	T	C	6.98	.	DP=1;AF1=1;AC1=2;DP4=0,0,1,0;MQ=60;FQ=-30	GT:PL:GQ	1/1:36,3,0:4
Tb927_01_v4	399515	.	G	A	33.8	.	DP=2;VDB=6.080000e-02;AF1=1;AC1=2;DP4=0,0,2,0;MQ=60;FQ=-33	GT:PL:GQ	1/1:65,6,0:10
Tb927_01_v4	399546	.	T	C	222	.	DP=17;VDB=1.155639e-01;AF1=1;AC1=2;DP4=0,0,7,10;MQ=60;FQ=-78	GT:PL:GQ	1/1:255,51,0:99
Tb927_01_v4	399553	.	T	C	222	.	DP=20;VDB=1.965385e-01;AF1=1;AC1=2;DP4=0,0,8,12;MQ=60;FQ=-87	GT:PL:GQ	1/1:255,60,0:99
Tb927_01_v4	399557	.	C	T	222	.	DP=21;VDB=1.709467e-01;AF1=1;AC1=2;DP4=0,0,8,12;MQ=60;FQ=-87	GT:PL:GQ	1/1:255,60,0:99
Tb927_01_v4	399602	.	T	C	222	.	DP=36;VDB=2.633251e-01;AF1=1;AC1=2;DP4=0,0,10,25;MQ=60;FQ=-132	GT:PL:GQ	1/1:255,105,0:99
Tb927_01_v4	400098	.	A	G	222	.	DP=39;VDB=2.145086e-01;AF1=1;AC1=2;DP4=0,0,17,20;MQ=60;FQ=-138	GT:PL:GQ	1/1:255,111,0:99
Tb927_01_v4	400806	.	G	A	222	.	DP=41;VDB=1.843267e-01;AF1=1;AC1=2;DP4=0,0,19,22;MQ=60;FQ=-150	GT:PL:GQ	1/1:255,123,0:99
Tb927_01_v4	400956	.	T	C	222	.	DP=50;VDB=1.790575e-01;AF1=1;AC1=2;DP4=0,0,22,27;MQ=60;FQ=-175	GT:PL:GQ	1/1:255,148,0:99
Tb927_01_v4	401001	.	C	T	222	.	DP=44;VDB=2.765991e-01;AF1=1;AC1=2;DP4=0,0,14,28;MQ=60;FQ=-153	GT:PL:GQ	1/1:255,126,0:99
Tb927_01_v4	401037	.	C	T	222	.	DP=50;VDB=1.108699e-01;AF1=1;AC1=2;DP4=0,0,27,23;MQ=60;FQ=-178	GT:PL:GQ	1/1:255,151,0:99
Tb927_01_v4	401889	.	T	C	222	.	DP=41;VDB=2.893503e-01;AF1=1;AC1=2;DP4=0,0,19,22;MQ=59;FQ=-150	GT:PL:GQ	1/1:255,123,0:99
Tb927_01_v4	401906	.	G	A	222	.	DP=37;VDB=2.505447e-01;AF1=1;AC1=2;DP4=0,0,17,19;MQ=60;FQ=-135	GT:PL:GQ	1/1:255,108,0:99
Tb927_01_v4	401911	.	T	C	222	.	DP=38;VDB=1.670465e-01;AF1=1;AC1=2;DP4=0,0,17,21;MQ=60;FQ=-141	GT:PL:GQ	1/1:255,114,0:99
Tb927_01_v4	401981	.	G	T	222	.	DP=51;VDB=2.107397e-01;AF1=1;AC1=2;DP4=0,0,21,30;MQ=60;FQ=-181	GT:PL:GQ	1/1:255,154,0:99
Tb927_01_v4	402177	.	A	G	222	.	DP=35;VDB=2.894113e-01;AF1=1;AC1=2;DP4=0,0,17,18;MQ=60;FQ=-129	GT:PL:GQ	1/1:255,102,0:99
Tb927_01_v4	402225	.	ca	c	75.5	.	INDEL;IS=15,0.576923;DP=26;VDB=7.612672e-02;AF1=0.5;AC1=1;DP4=3,3,3,4;MQ=60;FQ=70.7;PV4=1,0.33,1,1	GT:PL:GQ	0/1:113,0,106:99
Tb927_01_v4	402226	.	A	C	209	.	DP=12;VDB=1.533579e-01;AF1=1;AC1=2;DP4=0,0,5,7;MQ=60;FQ=-63	GT:PL:GQ	1/1:242,36,0:69
Tb927_01_v4	402293	.	C	T	222	.	DP=39;VDB=2.649569e-01;AF1=1;AC1=2;DP4=0,0,7,32;MQ=60;FQ=-144	GT:PL:GQ	1/1:255,117,0:99
Tb927_01_v4	402490	.	G	A	222	.	DP=37;VDB=2.093319e-01;AF1=1;AC1=2;DP4=0,0,20,15;MQ=60;FQ=-132	GT:PL:GQ	1/1:255,105,0:99
Tb927_01_v4	402491	.	C	T	222	.	DP=37;VDB=2.240838e-01;AF1=1;AC1=2;DP4=0,0,19,15;MQ=60;FQ=-129	GT:PL:GQ	1/1:255,102,0:99
Tb927_01_v4	402595	.	G	T	222	.	DP=40;VDB=1.982199e-01;AF1=1;AC1=2;DP4=0,0,18,21;MQ=60;FQ=-144	GT:PL:GQ	1/1:255,117,0:99
Tb927_01_v4	402618	.	T	A	222	.	DP=28;VDB=2.723065e-01;AF1=1;AC1=2;DP4=0,0,10,18;MQ=60;FQ=-111	GT:PL:GQ	1/1:255,84,0:99
Tb927_01_v4	402784	.	A	C	222	.	DP=42;VDB=3.276212e-01;AF1=1;AC1=2;DP4=0,0,19,22;MQ=60;FQ=-150	GT:PL:GQ	1/1:255,123,0:99
Tb927_01_v4	402826	.	T	A	222	.	DP=49;VDB=3.135585e-01;AF1=1;AC1=2;DP4=0,0,20,27;MQ=60;FQ=-168	GT:PL:GQ	1/1:255,141,0:99
Tb927_01_v4	402849	.	G	.	28.2	.	DP=44;;AC1=2;FQ=-30	PL	0
Tb927_01_v4	402933	.	G	A	222	.	DP=46;VDB=4.143475e-01;AF1=1;AC1=2;DP4=0,0,25,21;MQ=59;FQ=-165	GT:PL:GQ	1/1:255,138,0:99
Tb927_01_v4	403012	.	T	G	107	.	DP=5;VDB=1.453071e-02;AF1=1;AC1=2;DP4=0,0,4,1;MQ=60;FQ=-42	GT:PL:GQ	1/1:140,15,0:27
Tb927_01_v4	403038	.	A	G	222	.	DP=22;VDB=1.431071e-01;AF1=1;AC1=2;DP4=0,0,11,11;MQ=60;FQ=-93	GT:PL:GQ	1/1:255,66,0:99
Tb927_01_v4	403054	.	T	C	222	.	DP=34;VDB=3.010555e-01;AF1=1;AC1=2;DP4=0,0,15,19;MQ=60;FQ=-129	GT:PL:GQ	1/1:255,102,0:99
Tb927_01_v4	403061	.	T	C	222	.	DP=34;VDB=4.652409e-03;AF1=1;AC1=2;DP4=0,0,15,19;MQ=60;FQ=-129	GT:PL:GQ	1/1:255,102,0:99
Tb927_01_v4	403063	.	A	G	222	.	DP=34;VDB=3.029791e-04;AF1=1;AC1=2;DP4=0,0,15,19;MQ=60;FQ=-129	GT:PL:GQ	1/1:255,102,0:99
Tb927_01_v4	403119	.	C	T	222	.	DP=37;VDB=2.328073e-04;AF1=1;AC1=2;DP4=0,0,19,17;MQ=60;FQ=-135	GT:PL:GQ	1/1:255,108,0:99
Tb927_01_v4	403191	.	C	T	222	.	DP=31;VDB=1.696762e-01;AF1=1;AC1=2;DP4=0,0,20,11;MQ=60;FQ=-120	GT:PL:GQ	1/1:255,93,0:99
Tb927_01_v4	403212	.	A	G	222	.	DP=37;VDB=1.353330e-01;AF1=1;AC1=2;DP4=0,0,20,17;MQ=60;FQ=-138	GT:PL:GQ	1/1:255,111,0:99
Tb927_01_v4	403260	.	G	A	222	.	DP=32;VDB=7.878883e-02;AF1=1;AC1=2;DP4=0,0,15,17;MQ=60;FQ=-123	GT:PL:GQ	1/1:255,96,0:99
Tb927_01_v4	403282	.	tgt	tt,t	186	.	INDEL;IS=21,0.840000;DP=25;VDB=1.907953e-01;AF1=1;AC1=2;DP4=0,0,10,9;MQ=60;FQ=-82.5	GT:PL:GQ	1/1:255,76,28,239,0,230:93
Tb927_01_v4	403283	.	G	T	65.5	.	DP=4;VDB=3.799346e-02;AF1=1;AC1=2;DP4=0,0,2,2;MQ=60;FQ=-39	GT:PL:GQ	1/1:98,12,0:21
Tb927_01_v4	403291	.	A	C	222	.	DP=25;VDB=2.110388e-01;AF1=1;AC1=2;DP4=0,0,9,14;MQ=60;FQ=-96	GT:PL:GQ	1/1:255,69,0:99
Tb927_01_v4	403310	.	C	T	222	.	DP=29;VDB=2.216187e-01;AF1=1;AC1=2;DP4=0,0,13,16;MQ=60;FQ=-114	GT:PL:GQ	1/1:255,87,0:99
Tb927_01_v4	403366	.	T	C	222	.	DP=40;VDB=7.724996e-02;AF1=1;AC1=2;DP4=0,0,16,24;MQ=60;FQ=-147	GT:PL:GQ	1/1:255,120,0:99
Tb927_01_v4	403415	.	a	.	90.5	.	INDEL;IS=1,0.028571;DP=35;VDB=1.598560e-01;AF1=0;AC1=0;DP4=9,14,0,1;MQ=60;FQ=-87.5;PV4=1,0.029,1,1	PL	0
Tb927_01_v4	403415	.	A	T	222	.	DP=35;VDB=2.041830e-01;AF1=1;AC1=2;DP4=0,0,14,15;MQ=60;FQ=-114	GT:PL:GQ	1/1:255,87,0:99
Tb927_01_v4	403463	.	A	G	222	.	DP=36;VDB=1.911272e-02;AF1=1;AC1=2;DP4=0,0,22,13;MQ=60;FQ=-132	GT:PL:GQ	1/1:255,105,0:99
Tb927_01_v4	403471	.	A	T	222	.	DP=32;VDB=1.510352e-02;AF1=1;AC1=2;DP4=0,0,21,11;MQ=60;FQ=-123	GT:PL:GQ	1/1:255,96,0:99
Tb927_01_v4	403484	.	T	C	222	.	DP=35;VDB=2.856652e-02;AF1=1;AC1=2;DP4=0,0,22,12;MQ=60;FQ=-129	GT:PL:GQ	1/1:255,102,0:99
Tb927_01_v4	403515	.	A	G	222	.	DP=27;VDB=2.498423e-01;AF1=1;AC1=2;DP4=0,0,18,9;MQ=60;FQ=-108	GT:PL:GQ	1/1:255,81,0:99
Tb927_01_v4	403522	.	C	T	222	.	DP=25;VDB=2.279882e-02;AF1=1;AC1=2;DP4=0,0,18,7;MQ=60;FQ=-102	GT:PL:GQ	1/1:255,75,0:99
Tb927_01_v4	403533	.	G	A	222	.	DP=30;VDB=3.305295e-01;AF1=1;AC1=2;DP4=0,0,21,8;MQ=60;FQ=-114	GT:PL:GQ	1/1:255,87,0:99
Tb927_01_v4	403536	.	A	G	222	.	DP=30;VDB=8.291614e-02;AF1=1;AC1=2;DP4=0,0,21,8;MQ=60;FQ=-114	GT:PL:GQ	1/1:255,87,0:99
Tb927_01_v4	403678	.	T	G	222	.	DP=40;VDB=2.781072e-01;AF1=1;AC1=2;DP4=0,0,17,22;MQ=60;FQ=-144	GT:PL:GQ	1/1:255,117,0:99
Tb927_01_v4	403855	.	T	C	222	.	DP=43;VDB=1.053891e-01;AF1=1;AC1=2;DP4=0,0,28,15;MQ=60;FQ=-156	GT:PL:GQ	1/1:255,129,0:99
Tb927_01_v4	403994	.	A	G	222	.	DP=33;VDB=3.829782e-02;AF1=1;AC1=2;DP4=0,0,18,15;MQ=60;FQ=-126	GT:PL:GQ	1/1:255,99,0:99
Tb927_01_v4	404224	.	T	C	222	.	DP=35;VDB=1.075055e-01;AF1=1;AC1=2;DP4=0,0,8,27;MQ=60;FQ=-132	GT:PL:GQ	1/1:255,105,0:99
Tb927_01_v4	404395	.	C	T	222	.	DP=28;VDB=1.854469e-02;RPB=7.427813e-01;AF1=1;AC1=2;DP4=0,1,4,23;MQ=60;FQ=-88;PV4=1,1,1,0.32	GT:PL:GQ	1/1:255,61,0:99
Tb927_01_v4	404401	.	C	A	222	.	DP=33;VDB=8.921676e-02;AF1=1;AC1=2;DP4=0,0,5,26;MQ=60;FQ=-120	GT:PL:GQ	1/1:255,93,0:99
Tb927_01_v4	404685	.	A	T	3.41	.	DP=7;VDB=7.520000e-02;AF1=1;AC1=2;DP4=0,0,0,2;MQ=60;FQ=-33	GT:PL:GQ	1/1:32,6,0:4
Tb927_01_v4	404823	.	A	G	222	.	DP=24;VDB=2.389307e-02;AF1=1;AC1=2;DP4=0,0,16,7;MQ=60;FQ=-96	GT:PL:GQ	1/1:255,69,0:99
Tb927_01_v4	404864	.	T	C	222	.	DP=26;VDB=1.060231e-01;RPB=-1.040063e+00;AF1=1;AC1=2;DP4=1,0,16,8;MQ=60;FQ=-65;PV4=1,0.3,1,0.3	GT:PL:GQ	1/1:255,38,0:73
Tb927_01_v4	404904	.	G	A	222	.	DP=22;VDB=1.974916e-01;AF1=1;AC1=2;DP4=0,0,12,10;MQ=60;FQ=-93	GT:PL:GQ	1/1:255,66,0:99
Tb927_01_v4	404992	.	C	T	222	.	DP=30;VDB=2.283834e-02;AF1=1;AC1=2;DP4=0,0,19,11;MQ=60;FQ=-117	GT:PL:GQ	1/1:255,90,0:99
Tb927_01_v4	405165	.	C	.	28.2	.	DP=24;;AC1=2;FQ=-30	PL	0
Tb927_01_v4	405165	.	c	.	35.8	.	INDEL;IS=20,0.833333;DP=24;VDB=1.516696e-01;AF1=0;AC1=2;DP4=0,0,15,5;MQ=60;FQ=-37.5	PL	255
Tb927_01_v4	405278	.	C	A	222	.	DP=32;VDB=9.976127e-02;AF1=1;AC1=2;DP4=0,0,16,16;MQ=60;FQ=-123	GT:PL:GQ	1/1:255,96,0:99
Tb927_01_v4	405281	.	T	A	222	.	DP=31;VDB=1.792114e-01;AF1=1;AC1=2;DP4=0,0,15,16;MQ=60;FQ=-120	GT:PL:GQ	1/1:255,93,0:99
Tb927_01_v4	405304	.	T	C	222	.	DP=21;VDB=5.123879e-02;AF1=1;AC1=2;DP4=0,0,8,13;MQ=60;FQ=-90	GT:PL:GQ	1/1:255,63,0:99
Tb927_01_v4	405346	.	A	C	72	.	DP=3;VDB=2.706460e-02;AF1=1;AC1=2;DP4=0,0,1,2;MQ=60;FQ=-36	GT:PL:GQ	1/1:104,9,0:16
Tb927_01_v4	405384	.	T	.	15.1	.	DP=12;RPB=-8.745357e-01;AF1=0.492;AC1=1;DP4=1,1,0,1;MQ=60;FQ=-12.3;PV4=1,0.26,1,1	PL	15
Tb927_01_v4	405458	.	C	T	222	.	DP=34;VDB=2.480199e-01;AF1=1;AC1=2;DP4=0,0,12,20;MQ=60;FQ=-123	GT:PL:GQ	1/1:255,96,0:99
Tb927_01_v4	405480	.	C	T	222	.	DP=31;VDB=1.258358e-01;AF1=1;AC1=2;DP4=0,0,15,16;MQ=60;FQ=-120	GT:PL:GQ	1/1:255,93,0:99
Tb927_01_v4	405964	.	G	A	177	.	DP=30;VDB=1.507371e-01;RPB=-8.989845e-01;AF1=0.5;AC1=1;DP4=11,5,8,5;MQ=60;FQ=180;PV4=0.71,0.13,1,0.082	GT:PL:GQ	0/1:207,0,245:99
Tb927_01_v4	406179	.	T	G	222	.	DP=41;VDB=3.281212e-01;AF1=1;AC1=2;DP4=0,0,19,22;MQ=60;FQ=-150	GT:PL:GQ	1/1:255,123,0:99
Tb927_01_v4	406230	.	T	C	222	.	DP=23;VDB=1.986593e-01;AF1=1;AC1=2;DP4=0,0,9,14;MQ=60;FQ=-96	GT:PL:GQ	1/1:255,69,0:99
Tb927_01_v4	406403	.	T	G	222	.	DP=49;VDB=1.065431e-01;AF1=1;AC1=2;DP4=0,0,25,24;MQ=60;FQ=-175	GT:PL:GQ	1/1:255,148,0:99
Tb927_01_v4	406541	.	T	C	222	.	DP=37;VDB=1.464058e-01;AF1=1;AC1=2;DP4=0,0,18,17;MQ=60;FQ=-132	GT:PL:GQ	1/1:255,105,0:99
Tb927_01_v4	406646	.	A	G	222	.	DP=32;VDB=2.476134e-01;AF1=1;AC1=2;DP4=0,0,16,16;MQ=60;FQ=-123	GT:PL:GQ	1/1:255,96,0:99
Tb927_01_v4	406742	.	G	A	222	.	DP=40;VDB=1.709768e-01;AF1=1;AC1=2;DP4=0,0,23,17;MQ=60;FQ=-147	GT:PL:GQ	1/1:255,120,0:99
Tb927_01_v4	406803	.	C	T	222	.	DP=35;VDB=2.956932e-01;AF1=1;AC1=2;DP4=0,0,15,19;MQ=60;FQ=-129	GT:PL:GQ	1/1:255,102,0:99
Tb927_01_v4	407220	.	A	G	222	.	DP=31;VDB=2.763340e-01;AF1=1;AC1=2;DP4=0,0,10,21;MQ=60;FQ=-120	GT:PL:GQ	1/1:255,93,0:99
Tb927_01_v4	407243	.	G	A	222	.	DP=30;VDB=1.412942e-01;AF1=1;AC1=2;DP4=0,0,16,14;MQ=60;FQ=-117	GT:PL:GQ	1/1:255,90,0:99
Tb927_01_v4	407256	.	T	G	222	.	DP=27;VDB=2.625138e-01;AF1=1;AC1=2;DP4=0,0,15,12;MQ=60;FQ=-108	GT:PL:GQ	1/1:255,81,0:99
Tb927_01_v4	407402	.	C	T	222	.	DP=57;VDB=2.378326e-01;AF1=1;AC1=2;DP4=0,0,25,32;MQ=60;FQ=-199	GT:PL:GQ	1/1:255,172,0:99
Tb927_01_v4	407510	.	T	C	222	.	DP=45;VDB=2.709174e-01;AF1=1;AC1=2;DP4=0,0,22,22;MQ=60;FQ=-159	GT:PL:GQ	1/1:255,132,0:99
Tb927_01_v4	407573	.	T	C	222	.	DP=47;VDB=1.994692e-01;AF1=1;AC1=2;DP4=0,0,29,17;MQ=60;FQ=-165	GT:PL:GQ	1/1:255,138,0:99
Tb927_01_v4	407920	.	T	G	222	.	DP=42;VDB=3.192758e-01;AF1=1;AC1=2;DP4=0,0,21,21;MQ=60;FQ=-153	GT:PL:GQ	1/1:255,126,0:99
Tb927_01_v4	408285	.	G	A	222	.	DP=39;VDB=3.207921e-01;AF1=1;AC1=2;DP4=0,0,20,19;MQ=60;FQ=-144	GT:PL:GQ	1/1:255,117,0:99
Tb927_01_v4	408407	.	C	T	222	.	DP=34;VDB=3.564879e-02;AF1=1;AC1=2;DP4=0,0,13,21;MQ=60;FQ=-129	GT:PL:GQ	1/1:255,102,0:99
Tb927_01_v4	408672	.	G	A	225	.	DP=36;VDB=1.751185e-01;RPB=5.348008e-01;AF1=0.5;AC1=1;DP4=8,8,8,10;MQ=60;FQ=225;PV4=1,1,1,1	GT:PL:GQ	0/1:255,0,255:99
Tb927_01_v4	409454	.	C	T	222	.	DP=35;VDB=2.717187e-01;AF1=1;AC1=2;DP4=0,0,15,17;MQ=60;FQ=-123	GT:PL:GQ	1/1:255,96,0:99
Tb927_01_v4	409585	.	T	C	222	.	DP=32;VDB=2.917820e-01;AF1=1;AC1=2;DP4=0,0,15,17;MQ=60;FQ=-123	GT:PL:GQ	1/1:255,96,0:99
Tb927_01_v4	409661	.	G	T	222	.	DP=34;VDB=6.081250e-02;AF1=1;AC1=2;DP4=0,0,18,16;MQ=60;FQ=-129	GT:PL:GQ	1/1:255,102,0:99
Tb927_01_v4	409939	.	C	T	222	.	DP=47;VDB=3.268726e-01;AF1=1;AC1=2;DP4=0,0,24,21;MQ=60;FQ=-162	GT:PL:GQ	1/1:255,135,0:99
Tb927_01_v4	409985	.	G	A	222	.	DP=34;VDB=2.871225e-01;AF1=1;AC1=2;DP4=0,0,18,16;MQ=60;FQ=-129	GT:PL:GQ	1/1:255,102,0:99
Tb927_01_v4	410106	.	C	T	222	.	DP=18;VDB=1.813996e-01;AF1=1;AC1=2;DP4=0,0,12,6;MQ=60;FQ=-81	GT:PL:GQ	1/1:255,54,0:99
Tb927_01_v4	410150	.	T	A	222	.	DP=34;VDB=9.161735e-02;AF1=1;AC1=2;DP4=0,0,20,13;MQ=60;FQ=-126	GT:PL:GQ	1/1:255,99,0:99
Tb927_01_v4	410334	.	T	A	222	.	DP=52;VDB=3.520068e-01;AF1=1;AC1=2;DP4=0,0,28,23;MQ=60;FQ=-181	GT:PL:GQ	1/1:255,154,0:99
Tb927_01_v4	410354	.	A	G	222	.	DP=46;VDB=3.279577e-01;AF1=1;AC1=2;DP4=0,0,28,17;MQ=60;FQ=-162	GT:PL:GQ	1/1:255,135,0:99
Tb927_01_v4	410379	.	A	G	222	.	DP=41;VDB=1.065703e-01;AF1=1;AC1=2;DP4=0,0,20,20;MQ=60;FQ=-147	GT:PL:GQ	1/1:255,120,0:99
Tb927_01_v4	410401	.	T	G	222	.	DP=35;VDB=1.771940e-01;AF1=1;AC1=2;DP4=0,0,18,17;MQ=60;FQ=-132	GT:PL:GQ	1/1:255,105,0:99
Tb927_01_v4	410426	.	G	A	222	.	DP=33;VDB=2.962932e-01;AF1=1;AC1=2;DP4=0,0,19,14;MQ=60;FQ=-126	GT:PL:GQ	1/1:255,99,0:99
Tb927_01_v4	410454	.	G	C	222	.	DP=34;VDB=2.966989e-01;AF1=1;AC1=2;DP4=0,0,21,13;MQ=60;FQ=-129	GT:PL:GQ	1/1:255,102,0:99
Tb927_01_v4	410530	.	G	A	222	.	DP=30;VDB=2.738972e-01;AF1=1;AC1=2;DP4=0,0,15,14;MQ=59;FQ=-114	GT:PL:GQ	1/1:255,87,0:99
Tb927_01_v4	410583	.	G	T	222	.	DP=42;VDB=2.441124e-01;AF1=1;AC1=2;DP4=0,0,19,23;MQ=60;FQ=-153	GT:PL:GQ	1/1:255,126,0:99
Tb927_01_v4	410625	.	T	C	222	.	DP=37;VDB=2.589937e-01;AF1=1;AC1=2;DP4=0,0,16,21;MQ=60;FQ=-138	GT:PL:GQ	1/1:255,111,0:99
Tb927_01_v4	410681	.	C	T	222	.	DP=38;VDB=2.658221e-01;AF1=1;AC1=2;DP4=0,0,22,13;MQ=60;FQ=-132	GT:PL:GQ	1/1:255,105,0:99
Tb927_01_v4	410754	.	G	A	222	.	DP=36;VDB=2.908284e-01;AF1=1;AC1=2;DP4=0,0,18,17;MQ=60;FQ=-132	GT:PL:GQ	1/1:255,105,0:99
Tb927_01_v4	410759	.	G	A	222	.	DP=33;VDB=1.737839e-01;AF1=1;AC1=2;DP4=0,0,20,13;MQ=60;FQ=-126	GT:PL:GQ	1/1:255,99,0:99
Tb927_01_v4	410821	.	C	T	222	.	DP=48;VDB=3.592535e-01;AF1=1;AC1=2;DP4=0,0,22,26;MQ=60;FQ=-171	GT:PL:GQ	1/1:255,144,0:99
Tb927_01_v4	410826	.	C	T	222	.	DP=48;VDB=2.389351e-01;AF1=1;AC1=2;DP4=0,0,22,25;MQ=60;FQ=-168	GT:PL:GQ	1/1:255,141,0:99
Tb927_01_v4	410933	.	C	T	222	.	DP=45;VDB=3.404610e-01;AF1=1;AC1=2;DP4=0,0,25,20;MQ=60;FQ=-162	GT:PL:GQ	1/1:255,135,0:99
Tb927_01_v4	411060	.	C	T	222	.	DP=39;VDB=3.231306e-01;AF1=1;AC1=2;DP4=0,0,21,18;MQ=60;FQ=-144	GT:PL:GQ	1/1:255,117,0:99
Tb927_01_v4	411186	.	T	C	222	.	DP=35;VDB=1.650775e-01;AF1=1;AC1=2;DP4=0,0,16,19;MQ=60;FQ=-132	GT:PL:GQ	1/1:255,105,0:99
Tb927_01_v4	411288	.	C	T	222	.	DP=41;VDB=3.236879e-01;AF1=1;AC1=2;DP4=0,0,16,25;MQ=60;FQ=-150	GT:PL:GQ	1/1:255,123,0:99
Tb927_01_v4	411334	.	G	A	222	.	DP=35;VDB=4.741251e-02;AF1=1;AC1=2;DP4=0,0,14,13;MQ=60;FQ=-108	GT:PL:GQ	1/1:255,81,0:99
Tb927_01_v4	411335	.	G	C	222	.	DP=35;VDB=1.095980e-01;AF1=1;AC1=2;DP4=0,0,14,15;MQ=60;FQ=-114	GT:PL:GQ	1/1:255,87,0:99
Tb927_01_v4	411350	.	A	G	222	.	DP=29;VDB=1.259730e-02;AF1=1;AC1=2;DP4=0,0,12,16;MQ=60;FQ=-111	GT:PL:GQ	1/1:255,84,0:99
Tb927_01_v4	411359	.	G	A	222	.	DP=29;VDB=1.997816e-01;AF1=1;AC1=2;DP4=0,0,11,18;MQ=60;FQ=-114	GT:PL:GQ	1/1:255,87,0:99
Tb927_01_v4	411637	.	A	G	222	.	DP=33;VDB=2.920307e-01;AF1=1;AC1=2;DP4=0,0,15,17;MQ=60;FQ=-123	GT:PL:GQ	1/1:255,96,0:99
Tb927_01_v4	411698	.	A	G	222	.	DP=31;VDB=9.399252e-02;AF1=1;AC1=2;DP4=0,0,18,13;MQ=60;FQ=-120	GT:PL:GQ	1/1:255,93,0:99
Tb927_01_v4	411743	.	C	G	222	.	DP=34;VDB=3.006842e-01;AF1=1;AC1=2;DP4=0,0,17,17;MQ=60;FQ=-129	GT:PL:GQ	1/1:255,102,0:99
Tb927_01_v4	412224	.	G	C	222	.	DP=37;VDB=2.307229e-01;AF1=1;AC1=2;DP4=0,0,22,15;MQ=60;FQ=-138	GT:PL:GQ	1/1:255,111,0:99
Tb927_01_v4	412271	.	C	G	222	.	DP=46;VDB=3.314597e-01;AF1=1;AC1=2;DP4=0,0,20,25;MQ=60;FQ=-162	GT:PL:GQ	1/1:255,135,0:99
Tb927_01_v4	412434	.	C	T	222	.	DP=40;VDB=3.173210e-01;AF1=1;AC1=2;DP4=0,0,21,17;MQ=60;FQ=-141	GT:PL:GQ	1/1:255,114,0:99
Tb927_01_v4	412686	.	G	T	222	.	DP=50;VDB=2.119117e-01;AF1=1;AC1=2;DP4=0,0,22,25;MQ=60;FQ=-168	GT:PL:GQ	1/1:255,141,0:99
Tb927_01_v4	412715	.	G	A	222	.	DP=52;VDB=3.409368e-01;AF1=1;AC1=2;DP4=0,0,18,32;MQ=60;FQ=-178	GT:PL:GQ	1/1:255,151,0:99
Tb927_01_v4	412761	.	G	A	222	.	DP=52;VDB=3.212225e-01;AF1=1;AC1=2;DP4=0,0,18,28;MQ=60;FQ=-165	GT:PL:GQ	1/1:255,138,0:99
Tb927_01_v4	412853	.	A	G	222	.	DP=51;VDB=2.519810e-01;AF1=1;AC1=2;DP4=0,0,28,23;MQ=60;FQ=-181	GT:PL:GQ	1/1:255,154,0:99
Tb927_01_v4	412879	.	G	A	222	.	DP=46;VDB=1.116666e-01;AF1=1;AC1=2;DP4=0,0,21,25;MQ=60;FQ=-165	GT:PL:GQ	1/1:255,138,0:99
Tb927_01_v4	413136	.	C	T	222	.	DP=52;VDB=2.956244e-01;AF1=1;AC1=2;DP4=0,0,16,34;MQ=60;FQ=-178	GT:PL:GQ	1/1:255,151,0:99
Tb927_01_v4	413262	.	A	G	222	.	DP=39;VDB=3.033731e-01;AF1=1;AC1=2;DP4=0,0,14,25;MQ=60;FQ=-144	GT:PL:GQ	1/1:255,117,0:99
Tb927_01_v4	413366	.	T	C	222	.	DP=39;VDB=1.674811e-01;AF1=1;AC1=2;DP4=0,0,22,17;MQ=60;FQ=-141	GT:PL:GQ	1/1:255,114,0:99
Tb927_01_v4	413515	.	A	G	222	.	DP=35;VDB=3.013302e-01;AF1=1;AC1=2;DP4=0,0,15,20;MQ=60;FQ=-132	GT:PL:GQ	1/1:255,105,0:99
Tb927_01_v4	413523	.	C	T	222	.	DP=33;VDB=2.657666e-01;AF1=1;AC1=2;DP4=0,0,12,20;MQ=60;FQ=-123	GT:PL:GQ	1/1:255,96,0:99
Tb927_01_v4	413987	.	G	A	222	.	DP=46;VDB=1.577094e-01;AF1=1;AC1=2;DP4=0,0,27,18;MQ=60;FQ=-162	GT:PL:GQ	1/1:255,135,0:99
Tb927_01_v4	414069	.	G	A	222	.	DP=29;VDB=1.033759e-01;AF1=1;AC1=2;DP4=0,0,15,14;MQ=60;FQ=-114	GT:PL:GQ	1/1:255,87,0:99
Tb927_01_v4	414144	.	T	C	225	.	DP=36;VDB=1.687433e-01;RPB=1.204126e+00;AF1=0.5;AC1=1;DP4=14,3,12,7;MQ=60;FQ=195;PV4=0.27,1,1,1	GT:PL:GQ	0/1:255,0,222:99
Tb927_01_v4	414258	.	C	A	222	.	DP=53;VDB=3.781731e-01;AF1=1;AC1=2;DP4=0,0,29,24;MQ=60;FQ=-187	GT:PL:GQ	1/1:255,160,0:99
Tb927_01_v4	414265	.	A	G	222	.	DP=56;VDB=3.659648e-01;AF1=1;AC1=2;DP4=0,0,30,24;MQ=60;FQ=-190	GT:PL:GQ	1/1:255,163,0:99
Tb927_01_v4	414341	.	G	A	222	.	DP=40;VDB=1.476377e-01;AF1=1;AC1=2;DP4=0,0,19,21;MQ=60;FQ=-147	GT:PL:GQ	1/1:255,120,0:99
Tb927_01_v4	415024	.	A	G	222	.	DP=44;VDB=1.504389e-01;AF1=1;AC1=2;DP4=0,0,25,18;MQ=60;FQ=-156	GT:PL:GQ	1/1:255,129,0:99
Tb927_01_v4	415128	.	G	A	222	.	DP=34;VDB=2.554137e-02;AF1=1;AC1=2;DP4=0,0,17,17;MQ=57;FQ=-129	GT:PL:GQ	1/1:255,102,0:99
Tb927_01_v4	415200	.	A	G	222	.	DP=21;VDB=1.634255e-01;AF1=1;AC1=2;DP4=0,0,18,3;MQ=59;FQ=-90	GT:PL:GQ	1/1:255,63,0:99
Tb927_01_v4	415203	.	C	G	222	.	DP=24;VDB=1.504778e-01;AF1=1;AC1=2;DP4=0,0,21,3;MQ=60;FQ=-99	GT:PL:GQ	1/1:255,72,0:99
Tb927_01_v4	415210	.	G	C	222	.	DP=26;VDB=4.762711e-02;AF1=1;AC1=2;DP4=0,0,23,3;MQ=60;FQ=-105	GT:PL:GQ	1/1:255,78,0:99
Tb927_01_v4	415212	.	T	A	30	.	DP=27;VDB=5.109707e-02;RPB=-2.146980e+00;AF1=0.5;AC1=1;DP4=18,3,5,0;MQ=60;FQ=33;PV4=1,1,1,0.088	GT:PL:GQ	0/1:60,0,224:63
Tb927_01_v4	415293	.	G	A	222	.	DP=43;VDB=3.399433e-01;AF1=1;AC1=2;DP4=0,0,20,23;MQ=60;FQ=-156	GT:PL:GQ	1/1:255,129,0:99
Tb927_01_v4	415440	.	C	T	222	.	DP=46;VDB=1.760034e-01;AF1=1;AC1=2;DP4=0,0,30,15;MQ=60;FQ=-162	GT:PL:GQ	1/1:255,135,0:99
Tb927_01_v4	415524	.	C	A	225	.	DP=42;VDB=8.368997e-02;RPB=4.407254e-01;AF1=0.5;AC1=1;DP4=11,9,10,12;MQ=60;FQ=225;PV4=0.76,0.17,1,0.17	GT:PL:GQ	0/1:255,0,255:99
Tb927_01_v4	415675	.	T	G	222	.	DP=54;VDB=3.430340e-01;AF1=1;AC1=2;DP4=0,0,29,25;MQ=60;FQ=-190	GT:PL:GQ	1/1:255,163,0:99
Tb927_01_v4	415696	.	A	G	222	.	DP=60;VDB=3.881095e-01;AF1=1;AC1=2;DP4=0,0,34,24;MQ=60;FQ=-202	GT:PL:GQ	1/1:255,175,0:99
Tb927_01_v4	415714	.	A	G	222	.	DP=56;VDB=2.274252e-01;AF1=1;AC1=2;DP4=0,0,33,23;MQ=60;FQ=-196	GT:PL:GQ	1/1:255,169,0:99
Tb927_01_v4	415834	.	C	T	189	.	DP=44;VDB=2.963357e-02;RPB=-1.829813e-01;AF1=0.5;AC1=1;DP4=12,16,5,11;MQ=60;FQ=192;PV4=0.53,0.0091,1,0.35	GT:PL:GQ	0/1:219,0,255:99
Tb927_01_v4	415852	.	G	A	225	.	DP=41;VDB=2.372831e-01;RPB=6.947269e-01;AF1=0.5;AC1=1;DP4=4,10,8,18;MQ=60;FQ=183;PV4=1,0.2,1,0.32	GT:PL:GQ	0/1:255,0,210:99
Tb927_01_v4	415885	.	A	G	165	.	DP=33;VDB=7.191810e-02;RPB=-4.237038e-01;AF1=0.5;AC1=1;DP4=9,11,3,10;MQ=60;FQ=168;PV4=0.28,0.084,1,1	GT:PL:GQ	0/1:195,0,255:99
Tb927_01_v4	415888	.	A	G	222	.	DP=32;VDB=5.271435e-02;AF1=1;AC1=2;DP4=0,0,12,20;MQ=60;FQ=-123	GT:PL:GQ	1/1:255,96,0:99
Tb927_01_v4	416110	.	C	T	222	.	DP=50;VDB=3.509563e-01;AF1=1;AC1=2;DP4=0,0,25,25;MQ=60;FQ=-178	GT:PL:GQ	1/1:255,151,0:99
Tb927_01_v4	416452	.	C	T	225	.	DP=54;VDB=2.496790e-01;RPB=-6.317854e-02;AF1=0.5;AC1=1;DP4=8,14,13,18;MQ=60;FQ=225;PV4=0.78,1,1,1	GT:PL:GQ	0/1:255,0,255:99
Tb927_01_v4	416914	.	C	A	222	.	DP=44;VDB=3.288051e-01;AF1=1;AC1=2;DP4=0,0,20,24;MQ=60;FQ=-159	GT:PL:GQ	1/1:255,132,0:99
Tb927_01_v4	417030	.	T	C	225	.	DP=60;VDB=2.413425e-01;RPB=-1.122366e+00;AF1=0.5;AC1=1;DP4=13,18,12,15;MQ=60;FQ=225;PV4=1,0.34,1,0.19	GT:PL:GQ	0/1:255,0,255:99
Tb927_01_v4	417040	.	C	A	225	.	DP=58;VDB=2.445112e-01;RPB=-1.190382e+00;AF1=0.5;AC1=1;DP4=12,18,10,18;MQ=60;FQ=225;PV4=0.79,0.096,1,1	GT:PL:GQ	0/1:255,0,255:99
Tb927_01_v4	417207	.	C	T	222	.	DP=38;VDB=8.580956e-02;AF1=1;AC1=2;DP4=0,0,23,15;MQ=60;FQ=-141	GT:PL:GQ	1/1:255,114,0:99
Tb927_01_v4	417390	.	C	T	225	.	DP=53;VDB=1.690032e-01;RPB=1.028351e+00;AF1=0.5;AC1=1;DP4=17,8,8,17;MQ=60;FQ=225;PV4=0.023,0.027,1,1	GT:PL:GQ	0/1:255,0,255:99
Tb927_01_v4	417393	.	G	A	225	.	DP=53;VDB=2.609258e-01;RPB=1.194231e+00;AF1=0.5;AC1=1;DP4=17,7,9,17;MQ=60;FQ=225;PV4=0.013,0.072,1,1	GT:PL:GQ	0/1:255,0,255:99
Tb927_01_v4	417411	.	C	T	222	.	DP=46;VDB=2.103104e-01;AF1=1;AC1=2;DP4=0,0,18,28;MQ=60;FQ=-165	GT:PL:GQ	1/1:255,138,0:99
Tb927_01_v4	417489	.	T	C	222	.	DP=37;VDB=3.098359e-01;AF1=1;AC1=2;DP4=0,0,12,25;MQ=60;FQ=-138	GT:PL:GQ	1/1:255,111,0:99
Tb927_01_v4	417516	.	T	C	222	.	DP=43;VDB=3.397691e-01;AF1=1;AC1=2;DP4=0,0,17,26;MQ=60;FQ=-156	GT:PL:GQ	1/1:255,129,0:99
Tb927_01_v4	417585	.	G	A	225	.	DP=45;VDB=1.623954e-01;RPB=1.021760e-01;AF1=0.5;AC1=1;DP4=16,6,10,13;MQ=60;FQ=225;PV4=0.071,1,1,1	GT:PL:GQ	0/1:255,0,255:99
Tb927_01_v4	417660	.	C	T	222	.	DP=40;VDB=9.996764e-02;AF1=1;AC1=2;DP4=0,0,23,17;MQ=60;FQ=-147	GT:PL:GQ	1/1:255,120,0:99
Tb927_01_v4	418039	.	C	A	109	.	DP=27;VDB=1.170433e-01;RPB=8.242256e-01;AF1=0.5;AC1=1;DP4=0,12,1,9;MQ=41;FQ=112;PV4=0.45,0.14,0.41,0.08	GT:PL:GQ	0/1:139,0,148:99
Tb927_01_v4	418079	.	C	A	151	.	DP=28;VDB=7.744655e-02;RPB=-2.741728e+00;AF1=0.5;AC1=1;DP4=2,11,7,7;MQ=34;FQ=149;PV4=0.1,0.025,0.096,0.35	GT:PL:GQ	0/1:181,0,178:99
Tb927_01_v4	418137	.	A	G	222	.	DP=42;VDB=3.300974e-01;AF1=1;AC1=2;DP4=0,0,18,24;MQ=33;FQ=-153	GT:PL:GQ	1/1:255,126,0:99
Tb927_01_v4	418186	.	A	G	222	.	DP=35;VDB=2.125192e-01;AF1=1;AC1=2;DP4=0,0,16,19;MQ=31;FQ=-132	GT:PL:GQ	1/1:255,105,0:99
Tb927_01_v4	418196	.	C	A	125	.	DP=35;VDB=1.144136e-01;RPB=1.194880e-01;AF1=0.5;AC1=1;DP4=10,12,7,6;MQ=29;FQ=128;PV4=0.73,1,1,0.17	GT:PL:GQ	0/1:155,0,201:99
Tb927_01_v4	418255	.	C	T	222	.	DP=48;VDB=3.508869e-01;AF1=1;AC1=2;DP4=0,0,18,30;MQ=31;FQ=-171	GT:PL:GQ	1/1:255,144,0:99
Tb927_01_v4	418410	.	A	G	145	.	DP=37;VDB=2.520019e-01;RPB=-1.246083e+00;AF1=0.5;AC1=1;DP4=7,4,6,20;MQ=23;FQ=54;PV4=0.028,0.41,1,0.11	GT:PL:GQ	0/1:175,0,81:84
Tb927_01_v4	418460	.	A	.	8.63	.	DP=26;VDB=6.864139e-02;RPB=-3.253000e-01;AF1=0.4984;AC1=1;DP4=12,9,0,5;MQ=26;FQ=-6.18;PV4=0.042,1,0.28,1	PL	22
Tb927_01_v4	418509	.	G	A	184	.	DP=27;VDB=2.629797e-02;AF1=1;AC1=2;DP4=0,0,12,15;MQ=22;FQ=-108	GT:PL:GQ	1/1:217,81,0:99
Tb927_01_v4	418619	.	G	T	222	.	DP=38;VDB=2.802913e-01;RPB=-1.185498e+00;AF1=1;AC1=2;DP4=0,1,23,14;MQ=53;FQ=-125;PV4=0.39,0.33,1,1	GT:PL:GQ	1/1:255,98,0:99
Tb927_01_v4	418699	.	T	C	222	.	DP=40;VDB=3.188046e-01;AF1=1;AC1=2;DP4=0,0,17,22;MQ=60;FQ=-144	GT:PL:GQ	1/1:255,117,0:99
Tb927_01_v4	418856	.	A	G	172	.	DP=41;VDB=1.689268e-01;RPB=0.000000e+00;AF1=0.5;AC1=1;DP4=6,19,12,3;MQ=60;FQ=175;PV4=0.00091,1,1,0.23	GT:PL:GQ	0/1:202,0,255:99
Tb927_01_v4	419009	.	T	C	222	.	DP=34;VDB=2.217584e-01;AF1=1;AC1=2;DP4=0,0,11,22;MQ=60;FQ=-126	GT:PL:GQ	1/1:255,99,0:99
Tb927_01_v4	419157	.	A	T	222	.	DP=46;VDB=2.316648e-01;AF1=1;AC1=2;DP4=0,0,24,18;MQ=60;FQ=-153	GT:PL:GQ	1/1:255,126,0:99
Tb927_01_v4	419158	.	G	A	222	.	DP=45;VDB=1.923724e-01;AF1=1;AC1=2;DP4=0,0,24,18;MQ=60;FQ=-153	GT:PL:GQ	1/1:255,126,0:99
Tb927_01_v4	419372	.	C	G	222	.	DP=34;VDB=2.890422e-01;AF1=1;AC1=2;DP4=0,0,15,19;MQ=60;FQ=-129	GT:PL:GQ	1/1:255,102,0:99
Tb927_01_v4	419505	.	T	C	222	.	DP=31;VDB=2.449051e-01;AF1=1;AC1=2;DP4=0,0,13,18;MQ=60;FQ=-120	GT:PL:GQ	1/1:255,93,0:99
Tb927_01_v4	419634	.	G	A	222	.	DP=33;VDB=1.149513e-01;AF1=1;AC1=2;DP4=0,0,16,16;MQ=60;FQ=-123	GT:PL:GQ	1/1:255,96,0:99
Tb927_01_v4	419646	.	C	G	189	.	DP=35;VDB=1.548267e-01;RPB=-3.131723e-01;AF1=0.5;AC1=1;DP4=12,8,5,8;MQ=60;FQ=192;PV4=0.3,1,1,0.17	GT:PL:GQ	0/1:219,0,255:99
Tb927_01_v4	419659	.	G	A	222	.	DP=39;VDB=1.289783e-01;AF1=1;AC1=2;DP4=0,0,21,17;MQ=60;FQ=-141	GT:PL:GQ	1/1:255,114,0:99
Tb927_01_v4	419701	.	T	C	222	.	DP=39;VDB=3.148567e-01;AF1=1;AC1=2;DP4=0,0,21,18;MQ=60;FQ=-144	GT:PL:GQ	1/1:255,117,0:99
Tb927_01_v4	419748	.	C	T	222	.	DP=33;VDB=2.736535e-01;AF1=1;AC1=2;DP4=0,0,14,19;MQ=60;FQ=-126	GT:PL:GQ	1/1:255,99,0:99
Tb927_01_v4	419856	.	C	T	222	.	DP=29;VDB=9.897314e-02;AF1=1;AC1=2;DP4=0,0,14,15;MQ=60;FQ=-114	GT:PL:GQ	1/1:255,87,0:99
Tb927_01_v4	419893	.	C	T	222	.	DP=26;VDB=1.972165e-01;AF1=1;AC1=2;DP4=0,0,17,5;MQ=60;FQ=-93	GT:PL:GQ	1/1:255,66,0:99
Tb927_01_v4	419897	.	G	T	4.77	.	DP=25;VDB=1.907514e-01;RPB=-2.738613e-01;AF1=0.4999;AC1=1;DP4=14,6,2,1;MQ=60;FQ=6.99;PV4=1,1,1,1	GT:PL:GQ	0/1:33,0,255:33
Tb927_01_v4	419902	.	C	.	36	.	DP=22;VDB=5.920000e-02;RPB=-5.391381e-01;AF1=0;AC1=0;DP4=13,6,1,1;MQ=60;FQ=-33;PV4=1,0.00047,1,1	PL	0
Tb927_01_v4	419903	.	T	.	6.19	.	DP=23;VDB=5.498856e-02;RPB=-5.933661e-01;AF1=0.4992;AC1=1;DP4=13,7,2,1;MQ=60;FQ=-4.12;PV4=1,0.087,1,1	PL	25
Tb927_01_v4	419904	.	A	.	7.78	.	DP=22;VDB=5.498856e-02;RPB=-4.783649e-01;AF1=0.4987;AC1=1;DP4=12,7,2,1;MQ=60;FQ=-5.45;PV4=1,0.33,1,1	PL	23
Tb927_01_v4	419905	.	tagag	tag	5.08	.	INDEL;IS=2,0.086957;DP=23;VDB=1.786200e-01;AF1=0.5;AC1=1;DP4=12,5,0,3;MQ=60;FQ=7.36;PV4=0.049,0.00015,1,0.32	GT:PL:GQ	0/1:41,0,255:41
Tb927_01_v4	419907	.	G	.	11.3	.	DP=22;VDB=5.498856e-02;RPB=-4.522670e-01;AF1=0.4968;AC1=1;DP4=12,6,2,1;MQ=60;FQ=-8.63;PV4=1,0.043,1,1	PL	19
Tb927_01_v4	419907	.	gag	.	68.5	.	INDEL;IS=1,0.041667;DP=22;VDB=1.847852e-01;AF1=0;AC1=0;DP4=12,6,0,1;MQ=60;FQ=-65.5;PV4=0.37,0.0026,1,1	PL	0
Tb927_01_v4	419970	.	G	A	222	.	DP=42;VDB=2.092745e-02;AF1=1;AC1=2;DP4=0,0,21,21;MQ=60;FQ=-153	GT:PL:GQ	1/1:255,126,0:99
Tb927_01_v4	420029	.	C	A	222	.	DP=56;VDB=3.488578e-01;AF1=1;AC1=2;DP4=0,0,37,18;MQ=60;FQ=-193	GT:PL:GQ	1/1:255,166,0:99
Tb927_01_v4	420072	.	G	A	222	.	DP=47;VDB=3.271396e-01;AF1=1;AC1=2;DP4=0,0,32,14;MQ=60;FQ=-165	GT:PL:GQ	1/1:255,138,0:99
Tb927_01_v4	420232	.	G	A	214	.	DP=39;VDB=1.627386e-01;RPB=-1.721900e+00;AF1=0.5;AC1=1;DP4=7,13,10,7;MQ=60;FQ=217;PV4=0.19,0.0019,1,0.45	GT:PL:GQ	0/1:244,0,255:99
Tb927_01_v4	420457	.	G	A	222	.	DP=48;VDB=3.303321e-01;AF1=1;AC1=2;DP4=0,0,22,26;MQ=60;FQ=-171	GT:PL:GQ	1/1:255,144,0:99
Tb927_01_v4	420661	.	G	A	222	.	DP=53;VDB=3.748684e-01;AF1=1;AC1=2;DP4=0,0,34,18;MQ=60;FQ=-184	GT:PL:GQ	1/1:255,157,0:99
Tb927_01_v4	420682	.	C	T	222	.	DP=54;VDB=1.216060e-01;AF1=1;AC1=2;DP4=0,0,34,20;MQ=60;FQ=-190	GT:PL:GQ	1/1:255,163,0:99
Tb927_01_v4	420794	.	T	C	222	.	DP=45;VDB=3.461594e-01;AF1=1;AC1=2;DP4=0,0,26,19;MQ=60;FQ=-162	GT:PL:GQ	1/1:255,135,0:99
Tb927_01_v4	420859	.	A	G	222	.	DP=49;VDB=3.581601e-01;AF1=1;AC1=2;DP4=0,0,22,27;MQ=60;FQ=-175	GT:PL:GQ	1/1:255,148,0:99
Tb927_01_v4	420940	.	A	G	222	.	DP=35;VDB=3.057683e-01;AF1=1;AC1=2;DP4=0,0,17,18;MQ=60;FQ=-132	GT:PL:GQ	1/1:255,105,0:99
Tb927_01_v4	420945	.	T	C	222	.	DP=38;VDB=7.377742e-02;AF1=1;AC1=2;DP4=0,0,21,15;MQ=60;FQ=-135	GT:PL:GQ	1/1:255,108,0:99
Tb927_01_v4	421135	.	G	A	222	.	DP=53;VDB=3.741554e-01;AF1=1;AC1=2;DP4=0,0,22,30;MQ=60;FQ=-184	GT:PL:GQ	1/1:255,157,0:99
Tb927_01_v4	421193	.	A	G	222	.	DP=46;VDB=2.831756e-01;AF1=1;AC1=2;DP4=0,0,24,22;MQ=60;FQ=-165	GT:PL:GQ	1/1:255,138,0:99
Tb927_01_v4	421420	.	G	C	222	.	DP=46;VDB=3.056809e-01;AF1=1;AC1=2;DP4=0,0,26,20;MQ=60;FQ=-165	GT:PL:GQ	1/1:255,138,0:99
Tb927_01_v4	421464	.	T	C	222	.	DP=55;VDB=3.727628e-01;AF1=1;AC1=2;DP4=0,0,23,30;MQ=60;FQ=-187	GT:PL:GQ	1/1:255,160,0:99
Tb927_01_v4	421495	.	A	G	222	.	DP=46;VDB=3.150208e-01;AF1=1;AC1=2;DP4=0,0,20,26;MQ=60;FQ=-165	GT:PL:GQ	1/1:255,138,0:99
Tb927_01_v4	421524	.	A	G	222	.	DP=41;VDB=2.851546e-01;AF1=1;AC1=2;DP4=0,0,21,20;MQ=60;FQ=-150	GT:PL:GQ	1/1:255,123,0:99
Tb927_01_v4	421576	.	C	G	222	.	DP=45;VDB=3.447102e-01;AF1=1;AC1=2;DP4=0,0,27,18;MQ=60;FQ=-162	GT:PL:GQ	1/1:255,135,0:99
Tb927_01_v4	421805	.	A	T	222	.	DP=51;VDB=1.321453e-01;AF1=1;AC1=2;DP4=0,0,22,28;MQ=60;FQ=-178	GT:PL:GQ	1/1:255,151,0:99
Tb927_01_v4	421861	.	G	A	222	.	DP=58;VDB=9.189226e-02;AF1=1;AC1=2;DP4=0,0,28,29;MQ=60;FQ=-199	GT:PL:GQ	1/1:255,172,0:99
Tb927_01_v4	421909	.	G	A	222	.	DP=58;VDB=3.963243e-01;AF1=1;AC1=2;DP4=0,0,28,30;MQ=60;FQ=-202	GT:PL:GQ	1/1:255,175,0:99
Tb927_01_v4	422238	.	G	C	222	.	DP=47;VDB=2.652707e-01;AF1=1;AC1=2;DP4=0,0,19,28;MQ=60;FQ=-168	GT:PL:GQ	1/1:255,141,0:99
Tb927_01_v4	422329	.	T	C	222	.	DP=54;VDB=3.607932e-01;AF1=1;AC1=2;DP4=0,0,23,27;MQ=60;FQ=-178	GT:PL:GQ	1/1:255,151,0:99
Tb927_01_v4	422509	.	C	T	222	.	DP=39;VDB=3.062204e-01;AF1=1;AC1=2;DP4=0,0,21,18;MQ=60;FQ=-144	GT:PL:GQ	1/1:255,117,0:99
Tb927_01_v4	422563	.	G	A	222	.	DP=44;VDB=3.051336e-01;AF1=1;AC1=2;DP4=0,0,20,24;MQ=60;FQ=-159	GT:PL:GQ	1/1:255,132,0:99
Tb927_01_v4	422737	.	G	A	222	.	DP=31;VDB=2.314215e-01;AF1=1;AC1=2;DP4=0,0,13,16;MQ=60;FQ=-114	GT:PL:GQ	1/1:255,87,0:99
Tb927_01_v4	422908	.	C	T	171	.	DP=38;VDB=7.744655e-02;RPB=3.914542e-01;AF1=0.5;AC1=1;DP4=12,11,4,10;MQ=60;FQ=174;PV4=0.19,0.22,1,0.33	GT:PL:GQ	0/1:201,0,255:99
Tb927_01_v4	423149	.	T	C	222	.	DP=40;VDB=9.194387e-02;AF1=1;AC1=2;DP4=0,0,24,16;MQ=60;FQ=-147	GT:PL:GQ	1/1:255,120,0:99
Tb927_01_v4	423154	.	G	A	222	.	DP=44;VDB=2.049885e-01;AF1=1;AC1=2;DP4=0,0,24,19;MQ=60;FQ=-156	GT:PL:GQ	1/1:255,129,0:99
Tb927_01_v4	423202	.	T	C	222	.	DP=40;VDB=1.979281e-01;AF1=1;AC1=2;DP4=0,0,28,12;MQ=60;FQ=-147	GT:PL:GQ	1/1:255,120,0:99
Tb927_01_v4	423292	.	G	A	222	.	DP=41;VDB=1.853021e-01;AF1=1;AC1=2;DP4=0,0,20,20;MQ=60;FQ=-147	GT:PL:GQ	1/1:255,120,0:99
Tb927_01_v4	423319	.	A	T	222	.	DP=41;VDB=2.744001e-01;AF1=1;AC1=2;DP4=0,0,17,23;MQ=60;FQ=-147	GT:PL:GQ	1/1:255,120,0:99
Tb927_01_v4	423497	.	C	T	222	.	DP=38;VDB=2.808620e-01;AF1=1;AC1=2;DP4=0,0,20,18;MQ=60;FQ=-141	GT:PL:GQ	1/1:255,114,0:99
Tb927_01_v4	423705	.	C	T	222	.	DP=50;VDB=1.182635e-01;AF1=1;AC1=2;DP4=0,0,27,19;MQ=60;FQ=-165	GT:PL:GQ	1/1:255,138,0:99
Tb927_01_v4	423706	.	T	G	222	.	DP=51;VDB=7.273080e-02;AF1=1;AC1=2;DP4=0,0,28,19;MQ=60;FQ=-168	GT:PL:GQ	1/1:255,141,0:99
Tb927_01_v4	423760	.	A	G	222	.	DP=42;VDB=3.169720e-01;AF1=1;AC1=2;DP4=0,0,22,20;MQ=60;FQ=-153	GT:PL:GQ	1/1:255,126,0:99
Tb927_01_v4	423919	.	A	G	222	.	DP=58;VDB=3.855153e-01;AF1=1;AC1=2;DP4=0,0,32,26;MQ=60;FQ=-202	GT:PL:GQ	1/1:255,175,0:99
Tb927_01_v4	423947	.	T	C	222	.	DP=59;VDB=5.681686e-02;AF1=1;AC1=2;DP4=0,0,37,22;MQ=60;FQ=-205	GT:PL:GQ	1/1:255,178,0:99
Tb927_01_v4	424719	.	A	G	222	.	DP=36;VDB=9.045798e-02;AF1=1;AC1=2;DP4=0,0,12,24;MQ=60;FQ=-135	GT:PL:GQ	1/1:255,108,0:99
Tb927_01_v4	424972	.	G	A	222	.	DP=44;VDB=8.211106e-02;AF1=1;AC1=2;DP4=0,0,29,15;MQ=60;FQ=-159	GT:PL:GQ	1/1:255,132,0:99
Tb927_01_v4	425177	.	G	A	222	.	DP=47;VDB=3.270350e-01;AF1=1;AC1=2;DP4=0,0,24,22;MQ=60;FQ=-165	GT:PL:GQ	1/1:255,138,0:99
Tb927_01_v4	425441	.	A	G	222	.	DP=40;VDB=2.430454e-02;AF1=1;AC1=2;DP4=0,0,18,22;MQ=60;FQ=-147	GT:PL:GQ	1/1:255,120,0:99
Tb927_01_v4	425453	.	T	C	222	.	DP=43;VDB=2.833727e-01;AF1=1;AC1=2;DP4=0,0,19,23;MQ=60;FQ=-153	GT:PL:GQ	1/1:255,126,0:99
Tb927_01_v4	425454	.	G	A	222	.	DP=43;VDB=3.369384e-01;AF1=1;AC1=2;DP4=0,0,19,24;MQ=60;FQ=-156	GT:PL:GQ	1/1:255,129,0:99
Tb927_01_v4	425474	.	A	G	222	.	DP=44;VDB=1.784750e-01;AF1=1;AC1=2;DP4=0,0,19,25;MQ=60;FQ=-159	GT:PL:GQ	1/1:255,132,0:99
Tb927_01_v4	425626	.	C	T	225	.	DP=42;VDB=2.572970e-01;RPB=9.737456e-01;AF1=0.5;AC1=1;DP4=3,14,5,20;MQ=60;FQ=189;PV4=1,1,1,0.15	GT:PL:GQ	0/1:255,0,216:99
Tb927_01_v4	425663	.	C	T	222	.	DP=41;VDB=2.990597e-01;AF1=1;AC1=2;DP4=0,0,14,26;MQ=60;FQ=-147	GT:PL:GQ	1/1:255,120,0:99
Tb927_01_v4	425683	.	A	C	222	.	DP=46;VDB=3.358362e-01;AF1=1;AC1=2;DP4=0,0,24,21;MQ=60;FQ=-162	GT:PL:GQ	1/1:255,135,0:99
Tb927_01_v4	425689	.	G	C	222	.	DP=50;VDB=2.078958e-01;AF1=1;AC1=2;DP4=0,0,22,27;MQ=60;FQ=-175	GT:PL:GQ	1/1:255,148,0:99
Tb927_01_v4	425696	.	C	A	222	.	DP=48;VDB=3.198119e-01;AF1=1;AC1=2;DP4=0,0,23,25;MQ=60;FQ=-171	GT:PL:GQ	1/1:255,144,0:99
Tb927_01_v4	425864	.	C	T	222	.	DP=31;VDB=1.301059e-01;AF1=1;AC1=2;DP4=0,0,11,20;MQ=60;FQ=-120	GT:PL:GQ	1/1:255,93,0:99
Tb927_01_v4	426011	.	C	A	222	.	DP=40;VDB=6.831584e-02;AF1=1;AC1=2;DP4=0,0,16,24;MQ=60;FQ=-147	GT:PL:GQ	1/1:255,120,0:99
Tb927_01_v4	426026	.	G	A	222	.	DP=33;VDB=2.500824e-01;AF1=1;AC1=2;DP4=0,0,11,22;MQ=60;FQ=-126	GT:PL:GQ	1/1:255,99,0:99
Tb927_01_v4	426134	.	G	A	225	.	DP=48;VDB=2.378434e-01;RPB=-1.665497e+00;AF1=0.5;AC1=1;DP4=12,7,16,13;MQ=60;FQ=224;PV4=0.77,0.25,1,1	GT:PL:GQ	0/1:255,0,254:99
Tb927_01_v4	426339	.	T	C	222	.	DP=28;VDB=2.093842e-01;AF1=1;AC1=2;DP4=0,0,20,7;MQ=60;FQ=-108	GT:PL:GQ	1/1:255,81,0:99
Tb927_01_v4	426495	.	T	C	222	.	DP=46;VDB=2.451426e-01;AF1=1;AC1=2;DP4=0,0,24,22;MQ=60;FQ=-165	GT:PL:GQ	1/1:255,138,0:99
Tb927_01_v4	426611	.	C	T	222	.	DP=40;VDB=1.354741e-02;AF1=1;AC1=2;DP4=0,0,22,18;MQ=60;FQ=-147	GT:PL:GQ	1/1:255,120,0:99
Tb927_01_v4	427100	.	C	T	222	.	DP=40;VDB=3.118729e-01;AF1=1;AC1=2;DP4=0,0,19,19;MQ=60;FQ=-141	GT:PL:GQ	1/1:255,114,0:99
Tb927_01_v4	427198	.	T	C	222	.	DP=28;VDB=6.610797e-02;AF1=1;AC1=2;DP4=0,0,17,9;MQ=60;FQ=-105	GT:PL:GQ	1/1:255,78,0:99
Tb927_01_v4	427698	.	G	A	222	.	DP=36;VDB=3.033568e-01;AF1=1;AC1=2;DP4=0,0,21,14;MQ=60;FQ=-132	GT:PL:GQ	1/1:255,105,0:99
Tb927_01_v4	428287	.	A	G	222	.	DP=45;VDB=2.422457e-01;AF1=1;AC1=2;DP4=0,0,27,15;MQ=60;FQ=-153	GT:PL:GQ	1/1:255,126,0:99
Tb927_01_v4	428325	.	T	C	222	.	DP=35;VDB=9.598603e-02;AF1=1;AC1=2;DP4=0,0,21,14;MQ=60;FQ=-132	GT:PL:GQ	1/1:255,105,0:99
Tb927_01_v4	428333	.	G	A	222	.	DP=33;VDB=8.358171e-02;AF1=1;AC1=2;DP4=0,0,19,14;MQ=60;FQ=-126	GT:PL:GQ	1/1:255,99,0:99
Tb927_01_v4	428461	.	A	G	222	.	DP=46;VDB=2.583089e-01;AF1=1;AC1=2;DP4=0,0,24,21;MQ=60;FQ=-162	GT:PL:GQ	1/1:255,135,0:99
Tb927_01_v4	428520	.	G	A	222	.	DP=42;VDB=3.267844e-01;AF1=1;AC1=2;DP4=0,0,18,23;MQ=60;FQ=-150	GT:PL:GQ	1/1:255,123,0:99
Tb927_01_v4	428541	.	G	A	222	.	DP=32;VDB=2.700642e-01;AF1=1;AC1=2;DP4=0,0,12,20;MQ=60;FQ=-123	GT:PL:GQ	1/1:255,96,0:99
Tb927_01_v4	428606	.	G	A	225	.	DP=38;VDB=1.690801e-01;RPB=4.751830e-01;AF1=0.5;AC1=1;DP4=6,10,11,10;MQ=60;FQ=223;PV4=0.51,0.0011,1,1	GT:PL:GQ	0/1:255,0,251:99
Tb927_01_v4	428620	.	G	T	187	.	DP=39;VDB=1.636321e-01;RPB=3.782672e-01;AF1=0.5;AC1=1;DP4=10,14,5,9;MQ=60;FQ=190;PV4=1,1,1,1	GT:PL:GQ	0/1:217,0,255:99
Tb927_01_v4	428654	.	T	G	222	.	DP=44;VDB=1.056192e-01;AF1=1;AC1=2;DP4=0,0,19,25;MQ=60;FQ=-159	GT:PL:GQ	1/1:255,132,0:99
Tb927_01_v4	428756	.	T	C	222	.	DP=38;VDB=1.369583e-01;AF1=1;AC1=2;DP4=0,0,18,19;MQ=60;FQ=-138	GT:PL:GQ	1/1:255,111,0:99
Tb927_01_v4	428759	.	C	T	222	.	DP=39;VDB=2.864971e-01;AF1=1;AC1=2;DP4=0,0,19,19;MQ=60;FQ=-141	GT:PL:GQ	1/1:255,114,0:99
Tb927_01_v4	428828	.	C	T	222	.	DP=46;VDB=3.457016e-01;AF1=1;AC1=2;DP4=0,0,22,24;MQ=60;FQ=-165	GT:PL:GQ	1/1:255,138,0:99
Tb927_01_v4	428841	.	C	A	222	.	DP=47;VDB=1.799747e-01;AF1=1;AC1=2;DP4=0,0,23,24;MQ=60;FQ=-168	GT:PL:GQ	1/1:255,141,0:99
Tb927_01_v4	428923	.	G	T	225	.	DP=38;VDB=1.368271e-01;RPB=1.467892e-01;AF1=0.5;AC1=1;DP4=4,13,10,11;MQ=60;FQ=204;PV4=0.18,1,1,1	GT:PL:GQ	0/1:255,0,231:99
Tb927_01_v4	429259	.	C	T	222	.	DP=37;VDB=6.678437e-02;AF1=1;AC1=2;DP4=0,0,16,21;MQ=60;FQ=-138	GT:PL:GQ	1/1:255,111,0:99
Tb927_01_v4	429268	.	C	T	222	.	DP=38;VDB=2.871225e-01;AF1=1;AC1=2;DP4=0,0,15,19;MQ=60;FQ=-129	GT:PL:GQ	1/1:255,102,0:99
Tb927_01_v4	429325	.	G	T	222	.	DP=47;VDB=7.994150e-02;AF1=1;AC1=2;DP4=0,0,25,18;MQ=60;FQ=-156	GT:PL:GQ	1/1:255,129,0:99
Tb927_01_v4	429400	.	G	A	222	.	DP=44;VDB=3.440019e-01;AF1=1;AC1=2;DP4=0,0,20,24;MQ=60;FQ=-159	GT:PL:GQ	1/1:255,132,0:99
Tb927_01_v4	429508	.	T	C	222	.	DP=36;VDB=3.101625e-01;AF1=1;AC1=2;DP4=0,0,25,11;MQ=60;FQ=-135	GT:PL:GQ	1/1:255,108,0:99
Tb927_01_v4	429753	.	G	A	222	.	DP=46;VDB=7.320655e-02;AF1=1;AC1=2;DP4=0,0,20,26;MQ=60;FQ=-165	GT:PL:GQ	1/1:255,138,0:99
Tb927_01_v4	429812	.	A	G	222	.	DP=46;VDB=3.289877e-01;AF1=1;AC1=2;DP4=0,0,23,23;MQ=60;FQ=-165	GT:PL:GQ	1/1:255,138,0:99
Tb927_01_v4	429907	.	A	G	222	.	DP=48;VDB=2.072944e-01;AF1=1;AC1=2;DP4=0,0,21,26;MQ=60;FQ=-168	GT:PL:GQ	1/1:255,141,0:99
Tb927_01_v4	429949	.	T	C	222	.	DP=33;VDB=2.835123e-01;AF1=1;AC1=2;DP4=0,0,17,16;MQ=60;FQ=-126	GT:PL:GQ	1/1:255,99,0:99
Tb927_01_v4	430050	.	G	C	222	.	DP=58;VDB=3.902011e-01;AF1=1;AC1=2;DP4=0,0,25,33;MQ=60;FQ=-202	GT:PL:GQ	1/1:255,175,0:99
Tb927_01_v4	430056	.	A	G	222	.	DP=57;VDB=3.048683e-01;AF1=1;AC1=2;DP4=0,0,23,34;MQ=60;FQ=-199	GT:PL:GQ	1/1:255,172,0:99
Tb927_01_v4	430168	.	G	A	222	.	DP=47;VDB=1.094212e-01;AF1=1;AC1=2;DP4=0,0,26,20;MQ=59;FQ=-165	GT:PL:GQ	1/1:255,138,0:99
Tb927_01_v4	430300	.	T	C	222	.	DP=48;VDB=3.141950e-01;AF1=1;AC1=2;DP4=0,0,25,23;MQ=60;FQ=-171	GT:PL:GQ	1/1:255,144,0:99
Tb927_01_v4	430634	.	T	C	222	.	DP=41;VDB=2.744002e-01;AF1=1;AC1=2;DP4=0,0,20,20;MQ=60;FQ=-147	GT:PL:GQ	1/1:255,120,0:99
Tb927_01_v4	430645	.	C	T	222	.	DP=36;VDB=1.848426e-01;AF1=1;AC1=2;DP4=0,0,16,20;MQ=60;FQ=-135	GT:PL:GQ	1/1:255,108,0:99
Tb927_01_v4	430705	.	G	T	194	.	DP=37;VDB=2.825761e-01;AF1=1;AC1=2;DP4=0,0,14,16;MQ=60;FQ=-117	GT:PL:GQ	1/1:227,90,0:99
Tb927_01_v4	430711	.	T	C	222	.	DP=39;VDB=4.567867e-02;AF1=1;AC1=2;DP4=0,0,16,23;MQ=60;FQ=-144	GT:PL:GQ	1/1:255,117,0:99
Tb927_01_v4	430843	.	G	A	225	.	DP=45;VDB=2.497112e-01;RPB=-4.891419e-01;AF1=0.5;AC1=1;DP4=9,12,8,16;MQ=60;FQ=225;PV4=0.55,0.042,1,0.14	GT:PL:GQ	0/1:255,0,255:99
Tb927_01_v4	430845	.	C	T	222	.	DP=47;VDB=3.519051e-01;AF1=1;AC1=2;DP4=0,0,19,27;MQ=60;FQ=-165	GT:PL:GQ	1/1:255,138,0:99
Tb927_01_v4	430907	.	A	C	222	.	DP=59;VDB=1.812282e-01;AF1=1;AC1=2;DP4=0,0,20,39;MQ=60;FQ=-205	GT:PL:GQ	1/1:255,178,0:99
Tb927_01_v4	430942	.	T	C	225	.	DP=50;VDB=1.391136e-01;RPB=-8.848729e-01;AF1=0.5;AC1=1;DP4=15,14,7,13;MQ=60;FQ=225;PV4=0.38,0.14,1,1	GT:PL:GQ	0/1:255,0,255:99
Tb927_01_v4	430977	.	G	A	222	.	DP=51;VDB=3.684701e-01;AF1=1;AC1=2;DP4=0,0,28,23;MQ=60;FQ=-181	GT:PL:GQ	1/1:255,154,0:99
Tb927_01_v4	430985	.	A	G	222	.	DP=49;VDB=2.568470e-01;AF1=1;AC1=2;DP4=0,0,27,22;MQ=60;FQ=-175	GT:PL:GQ	1/1:255,148,0:99
Tb927_01_v4	431070	.	C	T	222	.	DP=39;VDB=6.234811e-02;AF1=1;AC1=2;DP4=0,0,19,18;MQ=60;FQ=-138	GT:PL:GQ	1/1:255,111,0:99
Tb927_01_v4	431137	.	A	G	222	.	DP=37;VDB=3.138503e-01;AF1=1;AC1=2;DP4=0,0,17,20;MQ=60;FQ=-138	GT:PL:GQ	1/1:255,111,0:99
Tb927_01_v4	431180	.	C	G	222	.	DP=39;VDB=2.560295e-01;AF1=1;AC1=2;DP4=0,0,19,19;MQ=60;FQ=-141	GT:PL:GQ	1/1:255,114,0:99
Tb927_01_v4	431470	.	A	C	222	.	DP=36;VDB=6.334071e-03;AF1=1;AC1=2;DP4=0,0,19,17;MQ=60;FQ=-135	GT:PL:GQ	1/1:255,108,0:99
Tb927_01_v4	432004	.	T	C	213	.	DP=42;VDB=1.833543e-01;RPB=6.698939e-01;AF1=0.5;AC1=1;DP4=10,13,11,7;MQ=60;FQ=216;PV4=0.35,0.024,1,0.46	GT:PL:GQ	0/1:243,0,255:99
Tb927_01_v4	432038	.	G	A	222	.	DP=44;VDB=1.869819e-01;AF1=1;AC1=2;DP4=0,0,19,24;MQ=60;FQ=-156	GT:PL:GQ	1/1:255,129,0:99
Tb927_01_v4	432260	.	T	C	222	.	DP=42;VDB=2.459702e-01;AF1=1;AC1=2;DP4=0,0,19,23;MQ=60;FQ=-153	GT:PL:GQ	1/1:255,126,0:99
Tb927_01_v4	432340	.	G	A	222	.	DP=38;VDB=2.325120e-01;AF1=1;AC1=2;DP4=0,0,20,16;MQ=60;FQ=-135	GT:PL:GQ	1/1:255,108,0:99
Tb927_01_v4	432542	.	G	C	222	.	DP=42;VDB=3.359259e-01;AF1=1;AC1=2;DP4=0,0,24,18;MQ=60;FQ=-153	GT:PL:GQ	1/1:255,126,0:99
Tb927_01_v4	432685	.	A	T	222	.	DP=24;VDB=1.407839e-01;AF1=1;AC1=2;DP4=0,0,6,18;MQ=60;FQ=-99	GT:PL:GQ	1/1:255,72,0:99
Tb927_01_v4	432943	.	T	C	222	.	DP=49;VDB=3.520699e-01;AF1=1;AC1=2;DP4=0,0,18,31;MQ=60;FQ=-175	GT:PL:GQ	1/1:255,148,0:99
Tb927_01_v4	433585	.	T	A	222	.	DP=53;VDB=3.471758e-01;AF1=1;AC1=2;DP4=0,0,27,25;MQ=60;FQ=-184	GT:PL:GQ	1/1:255,157,0:99
Tb927_01_v4	433762	.	A	G	222	.	DP=51;VDB=3.315274e-01;AF1=1;AC1=2;DP4=0,0,26,23;MQ=60;FQ=-175	GT:PL:GQ	1/1:255,148,0:99
Tb927_01_v4	433900	.	C	G	222	.	DP=43;VDB=1.740876e-01;AF1=1;AC1=2;DP4=0,0,26,16;MQ=60;FQ=-153	GT:PL:GQ	1/1:255,126,0:99
Tb927_01_v4	434104	.	G	C	222	.	DP=47;VDB=1.199834e-01;AF1=1;AC1=2;DP4=0,0,16,29;MQ=60;FQ=-162	GT:PL:GQ	1/1:255,135,0:99
Tb927_01_v4	434269	.	G	A	222	.	DP=37;VDB=8.188783e-02;AF1=1;AC1=2;DP4=0,0,14,23;MQ=60;FQ=-138	GT:PL:GQ	1/1:255,111,0:99
Tb927_01_v4	434916	.	A	G	222	.	DP=40;VDB=3.021309e-01;AF1=1;AC1=2;DP4=0,0,15,25;MQ=60;FQ=-147	GT:PL:GQ	1/1:255,120,0:99
Tb927_01_v4	434950	.	T	C	222	.	DP=36;VDB=2.644920e-01;AF1=1;AC1=2;DP4=0,0,14,22;MQ=60;FQ=-135	GT:PL:GQ	1/1:255,108,0:99
Tb927_01_v4	434998	.	G	A	222	.	DP=39;VDB=3.002632e-01;AF1=1;AC1=2;DP4=0,0,22,15;MQ=60;FQ=-138	GT:PL:GQ	1/1:255,111,0:99
Tb927_01_v4	435759	.	A	G	222	.	DP=37;VDB=1.640919e-01;AF1=1;AC1=2;DP4=0,0,18,19;MQ=60;FQ=-138	GT:PL:GQ	1/1:255,111,0:99
Tb927_01_v4	435900	.	C	G	222	.	DP=41;VDB=1.958379e-01;AF1=1;AC1=2;DP4=0,0,19,22;MQ=60;FQ=-150	GT:PL:GQ	1/1:255,123,0:99
Tb927_01_v4	435953	.	A	G	222	.	DP=47;VDB=3.521684e-01;AF1=1;AC1=2;DP4=0,0,20,27;MQ=60;FQ=-168	GT:PL:GQ	1/1:255,141,0:99
Tb927_01_v4	436022	.	G	A	222	.	DP=51;VDB=1.687669e-01;AF1=1;AC1=2;DP4=0,0,29,21;MQ=60;FQ=-178	GT:PL:GQ	1/1:255,151,0:99
Tb927_01_v4	436053	.	A	G	222	.	DP=39;VDB=3.106445e-01;AF1=1;AC1=2;DP4=0,0,19,19;MQ=60;FQ=-141	GT:PL:GQ	1/1:255,114,0:99
Tb927_01_v4	436054	.	C	T	222	.	DP=38;VDB=2.990085e-01;AF1=1;AC1=2;DP4=0,0,16,19;MQ=60;FQ=-132	GT:PL:GQ	1/1:255,105,0:99
Tb927_01_v4	436087	.	cgaggaggaggaggagg	cGAGgaggaggaggaggagg	76.5	.	INDEL;IS=3,0.103448;DP=29;VDB=1.704237e-01;AF1=0.5;AC1=1;DP4=7,9,1,2;MQ=60;FQ=79.5;PV4=1,1,1,0.003	GT:PL:GQ	0/1:114,0,255:99
Tb927_01_v4	436087	.	C	T	222	.	DP=29;VDB=2.564775e-01;AF1=1;AC1=2;DP4=0,0,10,16;MQ=60;FQ=-105	GT:PL:GQ	1/1:255,78,0:99
Tb927_01_v4	436162	.	C	T	222	.	DP=33;VDB=2.760786e-01;AF1=1;AC1=2;DP4=0,0,19,14;MQ=60;FQ=-126	GT:PL:GQ	1/1:255,99,0:99
Tb927_01_v4	436224	.	A	G	222	.	DP=43;VDB=3.152618e-01;AF1=1;AC1=2;DP4=0,0,23,20;MQ=60;FQ=-156	GT:PL:GQ	1/1:255,129,0:99
Tb927_01_v4	436386	.	C	G	222	.	DP=45;VDB=3.086039e-01;AF1=1;AC1=2;DP4=0,0,17,28;MQ=60;FQ=-162	GT:PL:GQ	1/1:255,135,0:99
Tb927_01_v4	436463	.	G	T	222	.	DP=37;VDB=3.005401e-01;AF1=1;AC1=2;DP4=0,0,17,19;MQ=60;FQ=-135	GT:PL:GQ	1/1:255,108,0:99
Tb927_01_v4	436589	.	C	T	222	.	DP=43;VDB=1.991700e-01;AF1=1;AC1=2;DP4=0,0,21,21;MQ=60;FQ=-153	GT:PL:GQ	1/1:255,126,0:99
Tb927_01_v4	436695	.	G	C	222	.	DP=29;VDB=9.815110e-02;AF1=1;AC1=2;DP4=0,0,16,13;MQ=60;FQ=-114	GT:PL:GQ	1/1:255,87,0:99
Tb927_01_v4	436719	.	C	T	222	.	DP=31;VDB=1.708514e-01;AF1=1;AC1=2;DP4=0,0,15,16;MQ=60;FQ=-120	GT:PL:GQ	1/1:255,93,0:99
Tb927_01_v4	436729	.	C	T	222	.	DP=31;VDB=2.082737e-01;AF1=1;AC1=2;DP4=0,0,14,17;MQ=60;FQ=-120	GT:PL:GQ	1/1:255,93,0:99
Tb927_01_v4	437017	.	T	G	222	.	DP=36;VDB=9.742954e-02;AF1=1;AC1=2;DP4=0,0,17,19;MQ=60;FQ=-135	GT:PL:GQ	1/1:255,108,0:99
Tb927_01_v4	437115	.	T	G	222	.	DP=32;VDB=2.323724e-01;AF1=1;AC1=2;DP4=0,0,14,18;MQ=60;FQ=-123	GT:PL:GQ	1/1:255,96,0:99
Tb927_01_v4	437254	.	A	G	222	.	DP=50;VDB=3.583477e-01;AF1=1;AC1=2;DP4=0,0,34,15;MQ=60;FQ=-175	GT:PL:GQ	1/1:255,148,0:99
Tb927_01_v4	437293	.	C	G	222	.	DP=35;VDB=1.150310e-01;AF1=1;AC1=2;DP4=0,0,24,11;MQ=60;FQ=-132	GT:PL:GQ	1/1:255,105,0:99
Tb927_01_v4	437604	.	T	C	222	.	DP=50;VDB=1.606124e-01;AF1=1;AC1=2;DP4=0,0,18,31;MQ=60;FQ=-175	GT:PL:GQ	1/1:255,148,0:99
Tb927_01_v4	437634	.	T	C	222	.	DP=48;VDB=3.361467e-01;AF1=1;AC1=2;DP4=0,0,23,25;MQ=60;FQ=-171	GT:PL:GQ	1/1:255,144,0:99
Tb927_01_v4	437725	.	T	C	222	.	DP=43;VDB=3.104407e-01;AF1=1;AC1=2;DP4=0,0,15,28;MQ=60;FQ=-156	GT:PL:GQ	1/1:255,129,0:99
Tb927_01_v4	438039	.	G	A	225	.	DP=55;VDB=2.825705e-01;RPB=-7.746456e-01;AF1=0.5;AC1=1;DP4=9,15,19,11;MQ=60;FQ=225;PV4=0.099,1,1,1	GT:PL:GQ	0/1:255,0,255:99
Tb927_01_v4	438057	.	A	G	222	.	DP=55;VDB=3.243953e-01;AF1=1;AC1=2;DP4=0,0,26,29;MQ=60;FQ=-193	GT:PL:GQ	1/1:255,166,0:99
Tb927_01_v4	438101	.	A	G	222	.	DP=41;VDB=1.547344e-01;AF1=1;AC1=2;DP4=0,0,18,23;MQ=60;FQ=-150	GT:PL:GQ	1/1:255,123,0:99
Tb927_01_v4	438108	.	A	G	222	.	DP=46;VDB=2.241444e-01;AF1=1;AC1=2;DP4=0,0,20,23;MQ=60;FQ=-156	GT:PL:GQ	1/1:255,129,0:99
Tb927_01_v4	438225	.	T	G	222	.	DP=36;VDB=2.841189e-01;AF1=1;AC1=2;DP4=0,0,19,17;MQ=60;FQ=-135	GT:PL:GQ	1/1:255,108,0:99
Tb927_01_v4	438259	.	C	T	222	.	DP=37;VDB=2.234213e-01;AF1=1;AC1=2;DP4=0,0,15,17;MQ=60;FQ=-123	GT:PL:GQ	1/1:255,96,0:99
Tb927_01_v4	438525	.	G	A	222	.	DP=39;VDB=2.737054e-01;AF1=1;AC1=2;DP4=0,0,19,19;MQ=60;FQ=-141	GT:PL:GQ	1/1:255,114,0:99
Tb927_01_v4	438541	.	T	A	6.98	.	DP=35;AF1=1;AC1=2;DP4=0,0,0,1;MQ=60;FQ=-30	GT:PL:GQ	1/1:36,3,0:4
Tb927_01_v4	438542	.	T	A	6.98	.	DP=35;AF1=1;AC1=2;DP4=0,0,0,1;MQ=60;FQ=-30	GT:PL:GQ	1/1:36,3,0:4
Tb927_01_v4	438542	.	ttt	t	183	.	INDEL;IS=15,0.428571;DP=35;VDB=1.624606e-01;AF1=1;AC1=2;DP4=0,0,8,6;MQ=60;FQ=-76.5	GT:PL:GQ	1/1:224,42,0:81
Tb927_01_v4	438542	.	ttt	t	183	.	INDEL;IS=15,0.428571;DP=35;VDB=1.624606e-01;AF1=1;AC1=2;DP4=0,0,8,6;MQ=60;FQ=-76.5	GT:PL:GQ	1/1:224,42,0:81
Tb927_01_v4	438542	.	ttt	t	183	.	INDEL;IS=15,0.428571;DP=35;VDB=1.624606e-01;AF1=1;AC1=2;DP4=0,0,8,6;MQ=60;FQ=-76.5	GT:PL:GQ	1/1:224,42,0:81
Tb927_01_v4	438543	.	T	A	6.98	.	DP=20;AF1=1;AC1=2;DP4=0,0,0,1;MQ=60;FQ=-30	GT:PL:GQ	1/1:36,3,0:4
Tb927_01_v4	438544	.	T	A	6.98	.	DP=20;AF1=1;AC1=2;DP4=0,0,0,1;MQ=60;FQ=-30	GT:PL:GQ	1/1:36,3,0:4
Tb927_01_v4	438674	.	G	A	222	.	DP=39;VDB=3.139020e-01;AF1=1;AC1=2;DP4=0,0,23,16;MQ=60;FQ=-144	GT:PL:GQ	1/1:255,117,0:99
Tb927_01_v4	438685	.	A	G	222	.	DP=43;VDB=3.397447e-01;AF1=1;AC1=2;DP4=0,0,27,16;MQ=60;FQ=-156	GT:PL:GQ	1/1:255,129,0:99
Tb927_01_v4	438734	.	C	T	222	.	DP=43;VDB=3.212590e-01;AF1=1;AC1=2;DP4=0,0,24,18;MQ=60;FQ=-153	GT:PL:GQ	1/1:255,126,0:99
Tb927_01_v4	438765	.	C	T	222	.	DP=40;VDB=3.265048e-01;AF1=1;AC1=2;DP4=0,0,20,20;MQ=60;FQ=-147	GT:PL:GQ	1/1:255,120,0:99
Tb927_01_v4	438772	.	G	T	222	.	DP=38;VDB=2.234281e-01;AF1=1;AC1=2;DP4=0,0,18,19;MQ=60;FQ=-138	GT:PL:GQ	1/1:255,111,0:99
Tb927_01_v4	438808	.	G	A	222	.	DP=43;VDB=3.324080e-01;AF1=1;AC1=2;DP4=0,0,19,24;MQ=60;FQ=-156	GT:PL:GQ	1/1:255,129,0:99
Tb927_01_v4	439066	.	A	G	225	.	DP=39;VDB=1.449876e-01;RPB=9.437556e-01;AF1=0.5;AC1=1;DP4=11,7,7,14;MQ=60;FQ=225;PV4=0.11,1,1,0.43	GT:PL:GQ	0/1:255,0,255:99
Tb927_01_v4	439076	.	G	A	225	.	DP=39;VDB=1.937836e-01;RPB=7.024393e-02;AF1=0.5;AC1=1;DP4=8,11,14,6;MQ=60;FQ=225;PV4=0.11,0.28,1,0.33	GT:PL:GQ	0/1:255,0,255:99
Tb927_01_v4	439635	.	A	G	222	.	DP=46;VDB=3.511039e-01;AF1=1;AC1=2;DP4=0,0,26,20;MQ=60;FQ=-165	GT:PL:GQ	1/1:255,138,0:99
Tb927_01_v4	439779	.	G	T	222	.	DP=35;VDB=2.682726e-01;AF1=1;AC1=2;DP4=0,0,16,18;MQ=60;FQ=-129	GT:PL:GQ	1/1:255,102,0:99
Tb927_01_v4	440048	.	A	G	180	.	DP=32;VDB=8.413041e-02;RPB=-4.258312e-01;AF1=0.5;AC1=1;DP4=9,10,5,7;MQ=60;FQ=183;PV4=1,1,1,1	GT:PL:GQ	0/1:210,0,255:99
Tb927_01_v4	440237	.	G	A	222	.	DP=35;VDB=2.792045e-01;AF1=1;AC1=2;DP4=0,0,16,19;MQ=60;FQ=-132	GT:PL:GQ	1/1:255,105,0:99
Tb927_01_v4	440247	.	A	C	222	.	DP=38;VDB=3.168494e-01;AF1=1;AC1=2;DP4=0,0,18,20;MQ=60;FQ=-141	GT:PL:GQ	1/1:255,114,0:99
Tb927_01_v4	440442	.	G	T	222	.	DP=36;VDB=4.553622e-02;AF1=1;AC1=2;DP4=0,0,20,16;MQ=60;FQ=-135	GT:PL:GQ	1/1:255,108,0:99
Tb927_01_v4	440526	.	T	A	225	.	DP=34;VDB=8.214486e-02;RPB=1.768904e+00;AF1=0.5;AC1=1;DP4=9,6,9,10;MQ=60;FQ=214;PV4=0.51,0.22,1,1	GT:PL:GQ	0/1:255,0,241:99
Tb927_01_v4	440602	.	G	A	222	.	DP=45;VDB=3.289714e-01;AF1=1;AC1=2;DP4=0,0,23,20;MQ=60;FQ=-156	GT:PL:GQ	1/1:255,129,0:99
Tb927_01_v4	440608	.	G	C	222	.	DP=43;VDB=3.124849e-01;AF1=1;AC1=2;DP4=0,0,22,21;MQ=60;FQ=-156	GT:PL:GQ	1/1:255,129,0:99
Tb927_01_v4	440688	.	A	G	222	.	DP=46;VDB=3.430877e-01;AF1=1;AC1=2;DP4=0,0,27,18;MQ=60;FQ=-162	GT:PL:GQ	1/1:255,135,0:99
Tb927_01_v4	440740	.	C	G	222	.	DP=43;VDB=1.067345e-01;AF1=1;AC1=2;DP4=0,0,24,16;MQ=60;FQ=-147	GT:PL:GQ	1/1:255,120,0:99
Tb927_01_v4	440794	.	C	T	222	.	DP=49;VDB=2.635139e-01;AF1=1;AC1=2;DP4=0,0,29,16;MQ=60;FQ=-162	GT:PL:GQ	1/1:255,135,0:99
Tb927_01_v4	440911	.	C	A	222	.	DP=37;VDB=3.065481e-01;AF1=1;AC1=2;DP4=0,0,20,17;MQ=60;FQ=-138	GT:PL:GQ	1/1:255,111,0:99
Tb927_01_v4	440941	.	C	T	222	.	DP=35;VDB=8.684898e-02;AF1=1;AC1=2;DP4=0,0,17,17;MQ=60;FQ=-129	GT:PL:GQ	1/1:255,102,0:99
Tb927_01_v4	440973	.	T	C	222	.	DP=32;VDB=2.856278e-01;AF1=1;AC1=2;DP4=0,0,15,16;MQ=60;FQ=-120	GT:PL:GQ	1/1:255,93,0:99
Tb927_01_v4	440986	.	A	G	222	.	DP=39;VDB=1.244004e-01;AF1=1;AC1=2;DP4=0,0,19,19;MQ=60;FQ=-141	GT:PL:GQ	1/1:255,114,0:99
Tb927_01_v4	441021	.	C	T	222	.	DP=35;VDB=6.008304e-02;AF1=1;AC1=2;DP4=0,0,18,17;MQ=60;FQ=-132	GT:PL:GQ	1/1:255,105,0:99
Tb927_01_v4	441039	.	G	C	222	.	DP=35;VDB=3.019296e-01;AF1=1;AC1=2;DP4=0,0,20,15;MQ=60;FQ=-132	GT:PL:GQ	1/1:255,105,0:99
Tb927_01_v4	441727	.	G	A	225	.	DP=46;VDB=1.911604e-01;RPB=1.628649e+00;AF1=0.5;AC1=1;DP4=16,10,7,13;MQ=60;FQ=225;PV4=0.14,0.28,1,0.12	GT:PL:GQ	0/1:255,0,255:99
Tb927_01_v4	441845	.	T	A	222	.	DP=46;VDB=3.441374e-01;AF1=1;AC1=2;DP4=0,0,25,21;MQ=60;FQ=-165	GT:PL:GQ	1/1:255,138,0:99
Tb927_01_v4	442067	.	C	A	225	.	DP=42;VDB=2.530322e-01;RPB=2.362498e-01;AF1=0.5;AC1=1;DP4=8,7,15,12;MQ=60;FQ=206;PV4=1,0.17,1,1	GT:PL:GQ	0/1:255,0,233:99
Tb927_01_v4	442156	.	C	G	222	.	DP=40;VDB=3.011240e-01;AF1=1;AC1=2;DP4=0,0,18,22;MQ=60;FQ=-147	GT:PL:GQ	1/1:255,120,0:99
Tb927_01_v4	442159	.	C	T	222	.	DP=39;VDB=2.944354e-01;AF1=1;AC1=2;DP4=0,0,17,22;MQ=60;FQ=-144	GT:PL:GQ	1/1:255,117,0:99
Tb927_01_v4	442211	.	C	A	222	.	DP=38;VDB=2.758688e-01;AF1=1;AC1=2;DP4=0,0,15,23;MQ=60;FQ=-141	GT:PL:GQ	1/1:255,114,0:99
Tb927_01_v4	442234	.	C	T	222	.	DP=46;VDB=1.043629e-01;AF1=1;AC1=2;DP4=0,0,14,31;MQ=60;FQ=-162	GT:PL:GQ	1/1:255,135,0:99
Tb927_01_v4	442255	.	G	A	222	.	DP=47;VDB=3.549971e-01;AF1=1;AC1=2;DP4=0,0,15,32;MQ=60;FQ=-168	GT:PL:GQ	1/1:255,141,0:99
Tb927_01_v4	442300	.	A	T	222	.	DP=36;VDB=7.805883e-02;AF1=1;AC1=2;DP4=0,0,15,21;MQ=60;FQ=-135	GT:PL:GQ	1/1:255,108,0:99
Tb927_01_v4	442339	.	T	C	222	.	DP=29;VDB=2.732314e-01;AF1=1;AC1=2;DP4=0,0,13,16;MQ=60;FQ=-114	GT:PL:GQ	1/1:255,87,0:99
Tb927_01_v4	442348	.	A	C	222	.	DP=34;VDB=1.442095e-01;AF1=1;AC1=2;DP4=0,0,13,21;MQ=60;FQ=-129	GT:PL:GQ	1/1:255,102,0:99
Tb927_01_v4	442360	.	G	A	222	.	DP=34;VDB=2.012204e-01;AF1=1;AC1=2;DP4=0,0,10,23;MQ=60;FQ=-126	GT:PL:GQ	1/1:255,99,0:99
Tb927_01_v4	442399	.	G	A	222	.	DP=33;VDB=2.905366e-01;AF1=1;AC1=2;DP4=0,0,11,22;MQ=60;FQ=-126	GT:PL:GQ	1/1:255,99,0:99
Tb927_01_v4	442412	.	C	A	222	.	DP=29;VDB=7.677422e-02;AF1=1;AC1=2;DP4=0,0,11,17;MQ=60;FQ=-111	GT:PL:GQ	1/1:255,84,0:99
Tb927_01_v4	442419	.	T	C	222	.	DP=30;VDB=2.702067e-01;AF1=1;AC1=2;DP4=0,0,11,18;MQ=60;FQ=-114	GT:PL:GQ	1/1:255,87,0:99
Tb927_01_v4	442452	.	C	A	222	.	DP=18;VDB=1.828718e-01;AF1=1;AC1=2;DP4=0,0,5,12;MQ=60;FQ=-78	GT:PL:GQ	1/1:255,51,0:99
Tb927_01_v4	442457	.	A	G	222	.	DP=17;VDB=1.677325e-01;AF1=1;AC1=2;DP4=0,0,5,12;MQ=60;FQ=-78	GT:PL:GQ	1/1:255,51,0:99
Tb927_01_v4	442491	.	C	T	222	.	DP=17;VDB=1.460086e-01;AF1=1;AC1=2;DP4=0,0,5,12;MQ=59;FQ=-78	GT:PL:GQ	1/1:255,51,0:99
Tb927_01_v4	442503	.	A	C	222	.	DP=18;VDB=1.800664e-01;AF1=1;AC1=2;DP4=0,0,5,13;MQ=59;FQ=-81	GT:PL:GQ	1/1:255,54,0:99
Tb927_01_v4	442508	.	A	G	222	.	DP=19;VDB=1.803948e-01;AF1=1;AC1=2;DP4=0,0,5,14;MQ=59;FQ=-84	GT:PL:GQ	1/1:255,57,0:99
Tb927_01_v4	442517	.	G	A	222	.	DP=17;VDB=1.797538e-01;AF1=1;AC1=2;DP4=0,0,4,13;MQ=59;FQ=-78	GT:PL:GQ	1/1:255,51,0:99
Tb927_01_v4	442531	.	C	A	144	.	DP=19;VDB=1.259159e-01;RPB=-1.224745e-01;AF1=0.5;AC1=1;DP4=3,7,2,7;MQ=59;FQ=147;PV4=1,0.32,1,1	GT:PL:GQ	0/1:174,0,198:99
Tb927_01_v4	442559	.	C	A	222	.	DP=30;VDB=2.623265e-01;AF1=1;AC1=2;DP4=0,0,6,24;MQ=59;FQ=-117	GT:PL:GQ	1/1:255,90,0:99
Tb927_01_v4	442591	.	A	G	222	.	DP=38;VDB=2.486396e-01;AF1=1;AC1=2;DP4=0,0,8,29;MQ=59;FQ=-138	GT:PL:GQ	1/1:255,111,0:99
Tb927_01_v4	442606	.	T	C	222	.	DP=38;VDB=2.694649e-02;AF1=1;AC1=2;DP4=0,0,8,30;MQ=59;FQ=-141	GT:PL:GQ	1/1:255,114,0:99
Tb927_01_v4	442619	.	C	A	222	.	DP=35;VDB=2.774620e-01;AF1=1;AC1=2;DP4=0,0,7,27;MQ=59;FQ=-129	GT:PL:GQ	1/1:255,102,0:99
Tb927_01_v4	442633	.	A	T	222	.	DP=26;VDB=4.286774e-02;AF1=1;AC1=2;DP4=0,0,6,16;MQ=59;FQ=-93	GT:PL:GQ	1/1:255,66,0:99
Tb927_01_v4	442638	.	A	C	222	.	DP=26;VDB=1.894605e-01;AF1=1;AC1=2;DP4=0,0,6,17;MQ=59;FQ=-96	GT:PL:GQ	1/1:255,69,0:99
Tb927_01_v4	442676	.	A	C	222	.	DP=17;VDB=1.067872e-01;AF1=1;AC1=2;DP4=0,0,5,12;MQ=59;FQ=-78	GT:PL:GQ	1/1:255,51,0:99
Tb927_01_v4	442688	.	A	T	222	.	DP=14;VDB=1.480627e-02;AF1=1;AC1=2;DP4=0,0,5,8;MQ=58;FQ=-66	GT:PL:GQ	1/1:255,39,0:75
Tb927_01_v4	442691	.	C	A	222	.	DP=14;VDB=4.435236e-02;AF1=1;AC1=2;DP4=0,0,5,9;MQ=59;FQ=-69	GT:PL:GQ	1/1:255,42,0:81
Tb927_01_v4	442694	.	C	G	222	.	DP=15;VDB=1.278842e-01;AF1=1;AC1=2;DP4=0,0,5,10;MQ=59;FQ=-72	GT:PL:GQ	1/1:255,45,0:87
Tb927_01_v4	442700	.	A	G	92	.	DP=15;VDB=4.051509e-02;RPB=-6.666667e-01;AF1=0.5;AC1=1;DP4=3,6,2,3;MQ=59;FQ=95;PV4=1,1,0.42,1	GT:PL:GQ	0/1:122,0,197:99
Tb927_01_v4	442720	.	G	A	222	.	DP=19;VDB=1.181230e-01;AF1=1;AC1=2;DP4=0,0,3,16;MQ=59;FQ=-84	GT:PL:GQ	1/1:255,57,0:99
Tb927_01_v4	442754	.	G	C	191	.	DP=19;VDB=1.891781e-01;AF1=1;AC1=2;DP4=0,0,1,18;MQ=60;FQ=-84	GT:PL:GQ	1/1:224,57,0:99
Tb927_01_v4	442756	.	A	G	200	.	DP=19;VDB=1.701126e-01;AF1=1;AC1=2;DP4=0,0,1,18;MQ=60;FQ=-84	GT:PL:GQ	1/1:233,57,0:99
Tb927_01_v4	442775	.	C	G	204	.	DP=20;VDB=1.663904e-01;AF1=1;AC1=2;DP4=0,0,1,19;MQ=60;FQ=-87	GT:PL:GQ	1/1:237,60,0:99
Tb927_01_v4	442790	.	A	G	160	.	DP=21;VDB=1.829128e-01;AF1=1;AC1=2;DP4=0,0,0,21;MQ=59;FQ=-90	GT:PL:GQ	1/1:193,63,0:99
Tb927_01_v4	442819	.	C	T	121	.	DP=10;VDB=2.259030e-03;AF1=1;AC1=2;DP4=0,0,0,10;MQ=58;FQ=-57	GT:PL:GQ	1/1:154,30,0:57
Tb927_01_v4	442825	.	G	C	107	.	DP=6;VDB=1.695204e-02;AF1=1;AC1=2;DP4=0,0,0,6;MQ=56;FQ=-45	GT:PL:GQ	1/1:140,18,0:33
Tb927_01_v4	442832	.	C	A	104	.	DP=6;VDB=4.041064e-02;AF1=1;AC1=2;DP4=0,0,0,6;MQ=56;FQ=-45	GT:PL:GQ	1/1:137,18,0:33
Tb927_01_v4	443011	.	G	A	21	.	DP=12;VDB=1.902486e-02;AF1=1;AC1=2;DP4=0,0,0,11;MQ=13;FQ=-60	GT:PL:GQ	1/1:54,33,0:51
Tb927_01_v4	444916	.	G	C	4.61	.	DP=2;VDB=6.560000e-02;AF1=1;AC1=2;DP4=0,0,2,0;MQ=19;FQ=-33	GT:PL:GQ	1/1:34,6,0:5
Tb927_01_v4	444923	.	C	A	4.61	.	DP=2;VDB=6.560000e-02;AF1=1;AC1=2;DP4=0,0,2,0;MQ=19;FQ=-33	GT:PL:GQ	1/1:34,6,0:5
Tb927_01_v4	444979	.	G	A	198	.	DP=650;VDB=4.287901e-11;RPB=2.335174e-01;AF1=1;AC1=2;DP4=8,0,596,42;MQ=14;FQ=-282;PV4=1,1,1,1	GT:PL:GQ	1/1:231,255,0:99
Tb927_01_v4	445039	.	G	C	222	.	DP=2263;VDB=5.246786e-01;AF1=1;AC1=2;DP4=0,0,1122,1128;MQ=15;FQ=-282	GT:PL:GQ	1/1:255,255,0:99
Tb927_01_v4	445048	.	A	G	93	.	DP=2170;VDB=4.287784e-01;RPB=-4.217597e+00;AF1=1;AC1=2;DP4=75,100,739,1122;MQ=15;FQ=-282;PV4=0.42,1,2.1e-88,1	GT:PL:GQ	1/1:126,255,0:99
Tb927_01_v4	445102	.	G	A	222	.	DP=615;VDB=4.128279e-10;RPB=1.660904e+00;AF1=1;AC1=2;DP4=0,4,24,582;MQ=17;FQ=-282;PV4=1,1,1,0.081	GT:PL:GQ	1/1:255,255,0:99
Tb927_01_v4	445225	.	G	A	4.61	.	DP=2;VDB=7.840000e-02;AF1=1;AC1=2;DP4=0,0,0,2;MQ=19;FQ=-33	GT:PL:GQ	1/1:34,6,0:5
Tb927_01_v4	445285	.	G	C	4.61	.	DP=2;VDB=7.840000e-02;AF1=1;AC1=2;DP4=0,0,0,2;MQ=19;FQ=-33	GT:PL:GQ	1/1:34,6,0:5
Tb927_01_v4	445292	.	C	A	4.61	.	DP=2;VDB=7.680000e-02;AF1=1;AC1=2;DP4=0,0,0,2;MQ=19;FQ=-33	GT:PL:GQ	1/1:34,6,0:5
Tb927_01_v4	459676	.	G	.	10.4	.	DP=1;AF1=1;AC1=2;DP4=0,0,1,0;MQ=20;FQ=-30	PL	20
Tb927_01_v4	459685	.	A	G	6.02	.	DP=2;VDB=7.360000e-02;AF1=1;AC1=2;DP4=0,0,2,0;MQ=20;FQ=-33	GT:PL:GQ	1/1:36,6,0:6
Tb927_01_v4	459739	.	G	A	21.5	.	DP=6;VDB=7.064840e-02;AF1=1;AC1=2;DP4=0,0,2,2;MQ=16;FQ=-39	GT:PL:GQ	1/1:54,12,0:21
Tb927_01_v4	459767	.	G	A,C	3.56	.	DP=16;VDB=1.286459e-01;AF1=1;AC1=2;DP4=0,0,0,9;MQ=13;FQ=-51	GT:PL:GQ	1/1:34,24,0,23,4,20:22
Tb927_01_v4	459799	.	G	C	222	.	DP=152;VDB=3.650501e-07;AF1=1;AC1=2;DP4=0,0,21,127;MQ=25;FQ=-282	GT:PL:GQ	1/1:255,255,0:99
Tb927_01_v4	459808	.	A	G	222	.	DP=178;VDB=2.181528e-04;RPB=-4.179287e+00;AF1=1;AC1=2;DP4=1,14,19,132;MQ=26;FQ=-282;PV4=1,1,1,1	GT:PL:GQ	1/1:255,255,0:99
Tb927_01_v4	459862	.	G	A	222	.	DP=123;VDB=1.269047e-10;RPB=8.308486e-01;AF1=1;AC1=2;DP4=0,1,13,109;MQ=28;FQ=-282;PV4=1,0.32,0.37,0.3	GT:PL:GQ	1/1:255,255,0:99
Tb927_01_v4	460156	.	A	.	35.9	.	DP=2;AF1=0;AC1=0;DP4=0,2,0,0;MQ=12;FQ=-33	PL	0
Tb927_01_v4	460162	.	C	.	9.73	.	DP=2;VDB=3.040000e-02;AF1=1;AC1=2;DP4=0,0,0,2;MQ=12;FQ=-33	PL	22
Tb927_01_v4	460168	.	G	.	9.73	.	DP=2;VDB=5.440000e-02;AF1=1;AC1=2;DP4=0,0,0,2;MQ=12;FQ=-33	PL	22
Tb927_01_v4	460177	.	A	G	5.29	.	DP=11;VDB=7.509535e-04;RPB=-2.219490e+00;AF1=1;AC1=2;DP4=0,2,0,8;MQ=13;FQ=-33;PV4=1,0.12,1,9e-07	GT:PL:GQ	1/1:35,6,0:6
Tb927_01_v4	460231	.	G	A	9.88	.	DP=9;VDB=9.292954e-04;RPB=1.355544e+00;AF1=1;AC1=2;DP4=0,1,0,8;MQ=13;FQ=-40;PV4=1,1,0.37,1	GT:PL:GQ	1/1:42,13,0:18
Tb927_01_v4	461530	.	A	.	3.02	.	DP=3;VDB=3.131090e-02;AF1=1;AC1=2;DP4=0,0,3,0;MQ=13;FQ=-36	PL	32
Tb927_01_v4	461584	.	G	.	3.02	.	DP=3;VDB=3.131090e-02;AF1=1;AC1=2;DP4=0,0,3,0;MQ=13;FQ=-36	PL	32
Tb927_01_v4	462136	.	G	C	182	.	DP=10;VDB=2.485887e-02;AF1=1;AC1=2;DP4=0,0,7,3;MQ=51;FQ=-57	GT:PL:GQ	1/1:215,30,0:57
Tb927_01_v4	462143	.	C	A	222	.	DP=13;VDB=4.613523e-02;AF1=1;AC1=2;DP4=0,0,7,6;MQ=48;FQ=-66	GT:PL:GQ	1/1:255,39,0:75
Tb927_01_v4	462145	.	A	G	217	.	DP=13;VDB=4.096085e-02;AF1=1;AC1=2;DP4=0,0,7,6;MQ=48;FQ=-66	GT:PL:GQ	1/1:250,39,0:75
Tb927_01_v4	462196	.	T	A	222	.	DP=34;VDB=2.944273e-01;AF1=1;AC1=2;DP4=0,0,21,13;MQ=54;FQ=-129	GT:PL:GQ	1/1:255,102,0:99
Tb927_01_v4	462227	.	G	A	222	.	DP=48;VDB=1.993682e-01;AF1=1;AC1=2;DP4=0,0,28,20;MQ=54;FQ=-171	GT:PL:GQ	1/1:255,144,0:99
Tb927_01_v4	462290	.	T	G	222	.	DP=46;VDB=2.970016e-01;AF1=1;AC1=2;DP4=0,0,28,18;MQ=54;FQ=-165	GT:PL:GQ	1/1:255,138,0:99
Tb927_01_v4	462340	.	G	T	222	.	DP=42;VDB=2.228329e-01;AF1=1;AC1=2;DP4=0,0,23,18;MQ=58;FQ=-150	GT:PL:GQ	1/1:255,123,0:99
Tb927_01_v4	462415	.	T	A	222	.	DP=42;VDB=3.278568e-01;AF1=1;AC1=2;DP4=0,0,20,22;MQ=54;FQ=-153	GT:PL:GQ	1/1:255,126,0:99
Tb927_01_v4	462433	.	G	A	222	.	DP=41;VDB=2.818510e-01;AF1=1;AC1=2;DP4=0,0,17,24;MQ=53;FQ=-150	GT:PL:GQ	1/1:255,123,0:99
Tb927_01_v4	462560	.	A	T	225	.	DP=35;VDB=1.989636e-01;RPB=1.094332e+00;AF1=0.5;AC1=1;DP4=3,11,8,13;MQ=57;FQ=172;PV4=0.46,1,0.43,0.29	GT:PL:GQ	0/1:255,0,199:99
Tb927_01_v4	462607	.	G	A	225	.	DP=43;VDB=2.117199e-01;RPB=-2.812417e-01;AF1=0.5;AC1=1;DP4=4,15,9,15;MQ=58;FQ=204;PV4=0.32,1,1,0.085	GT:PL:GQ	0/1:255,0,231:99
Tb927_01_v4	462685	.	T	C	222	.	DP=34;VDB=2.197702e-02;AF1=1;AC1=2;DP4=0,0,22,12;MQ=59;FQ=-129	GT:PL:GQ	1/1:255,102,0:99
Tb927_01_v4	462689	.	G	A	222	.	DP=37;VDB=1.742752e-01;AF1=1;AC1=2;DP4=0,0,22,11;MQ=59;FQ=-126	GT:PL:GQ	1/1:255,99,0:99
Tb927_01_v4	462734	.	A	G	222	.	DP=45;VDB=3.088351e-01;AF1=1;AC1=2;DP4=0,0,25,18;MQ=60;FQ=-156	GT:PL:GQ	1/1:255,129,0:99
Tb927_01_v4	462820	.	T	C	222	.	DP=38;VDB=3.091522e-01;AF1=1;AC1=2;DP4=0,0,16,22;MQ=60;FQ=-141	GT:PL:GQ	1/1:255,114,0:99
Tb927_01_v4	463051	.	A	G	222	.	DP=20;VDB=1.426005e-01;AF1=1;AC1=2;DP4=0,0,14,6;MQ=60;FQ=-87	GT:PL:GQ	1/1:255,60,0:99
Tb927_01_v4	463321	.	G	A	222	.	DP=42;VDB=9.126392e-02;AF1=1;AC1=2;DP4=0,0,26,16;MQ=60;FQ=-153	GT:PL:GQ	1/1:255,126,0:99
Tb927_01_v4	463410	.	gg	.	39.5	.	INDEL;IS=3,0.096774;DP=31;VDB=1.681770e-01;AF1=0;AC1=0;DP4=7,7,0,3;MQ=60;FQ=-36.5;PV4=0.23,1,1,1	PL	0
Tb927_01_v4	463410	.	G	T	197	.	DP=31;VDB=1.589215e-01;RPB=1.463850e-01;AF1=0.5;AC1=1;DP4=1,9,10,4;MQ=60;FQ=123;PV4=0.0045,0.21,1,1	GT:PL:GQ	0/1:227,0,150:99
Tb927_01_v4	463415	.	T	C	222	.	DP=29;VDB=2.490199e-01;AF1=1;AC1=2;DP4=0,0,10,16;MQ=60;FQ=-105	GT:PL:GQ	1/1:255,78,0:99
Tb927_01_v4	463533	.	G	A	223	.	DP=30;VDB=4.814523e-02;RPB=2.182179e-02;AF1=0.5;AC1=1;DP4=7,7,6,9;MQ=60;FQ=217;PV4=0.72,0.25,1,0.33	GT:PL:GQ	0/1:253,0,244:99
Tb927_01_v4	463548	.	C	T	222	.	DP=28;VDB=2.063911e-01;AF1=1;AC1=2;DP4=0,0,12,15;MQ=60;FQ=-108	GT:PL:GQ	1/1:255,81,0:99
Tb927_01_v4	464004	.	C	T	222	.	DP=32;VDB=1.673659e-01;AF1=1;AC1=2;DP4=0,0,23,9;MQ=60;FQ=-123	GT:PL:GQ	1/1:255,96,0:99
Tb927_01_v4	464014	.	A	G	222	.	DP=37;VDB=3.144090e-01;AF1=1;AC1=2;DP4=0,0,22,15;MQ=60;FQ=-138	GT:PL:GQ	1/1:255,111,0:99
Tb927_01_v4	464038	.	T	C	222	.	DP=44;VDB=2.802038e-01;AF1=1;AC1=2;DP4=0,0,21,22;MQ=60;FQ=-156	GT:PL:GQ	1/1:255,129,0:99
Tb927_01_v4	464103	.	A	T	222	.	DP=37;VDB=2.744875e-01;AF1=1;AC1=2;DP4=0,0,18,17;MQ=60;FQ=-132	GT:PL:GQ	1/1:255,105,0:99
Tb927_01_v4	464165	.	A	G	222	.	DP=40;VDB=3.059857e-01;AF1=1;AC1=2;DP4=0,0,30,10;MQ=60;FQ=-147	GT:PL:GQ	1/1:255,120,0:99
Tb927_01_v4	464183	.	T	C	222	.	DP=36;VDB=1.893615e-01;AF1=1;AC1=2;DP4=0,0,27,9;MQ=60;FQ=-135	GT:PL:GQ	1/1:255,108,0:99
Tb927_01_v4	464269	.	C	A	214	.	DP=37;VDB=2.000438e-02;RPB=7.733603e-02;AF1=0.5;AC1=1;DP4=11,11,8,7;MQ=60;FQ=217;PV4=1,1,1,1	GT:PL:GQ	0/1:244,0,255:99
Tb927_01_v4	464283	.	G	A	218	.	DP=32;VDB=1.362047e-01;RPB=-8.307804e-01;AF1=0.5;AC1=1;DP4=11,6,9,6;MQ=60;FQ=220;PV4=1,1,1,0.099	GT:PL:GQ	0/1:248,0,255:99
Tb927_01_v4	464418	.	G	A	222	.	DP=44;VDB=3.038861e-01;AF1=1;AC1=2;DP4=0,0,18,24;MQ=60;FQ=-153	GT:PL:GQ	1/1:255,126,0:99
Tb927_01_v4	464488	.	A	C	222	.	DP=37;VDB=9.742977e-02;AF1=1;AC1=2;DP4=0,0,19,17;MQ=60;FQ=-135	GT:PL:GQ	1/1:255,108,0:99
Tb927_01_v4	464611	.	G	A	222	.	DP=55;VDB=2.456442e-01;AF1=1;AC1=2;DP4=0,0,30,24;MQ=60;FQ=-190	GT:PL:GQ	1/1:255,163,0:99
Tb927_01_v4	464813	.	C	T	225	.	DP=38;VDB=2.010528e-01;RPB=4.813110e-01;AF1=0.5;AC1=1;DP4=5,10,6,15;MQ=60;FQ=207;PV4=1,0.44,1,0.46	GT:PL:GQ	0/1:255,0,234:99
Tb927_01_v4	464862	.	C	T	222	.	DP=44;VDB=2.565686e-01;RPB=-9.266964e-01;AF1=1;AC1=2;DP4=0,1,13,29;MQ=60;FQ=-121;PV4=1,1,1,0.34	GT:PL:GQ	1/1:255,94,0:99
Tb927_01_v4	464902	.	aca	.	96.5	.	INDEL;IS=1,0.024390;DP=41;VDB=2.353809e-01;AF1=0;AC1=0;DP4=15,19,0,1;MQ=60;FQ=-93.5;PV4=1,0.18,1,1	PL	0
Tb927_01_v4	464903	.	C	T	222	.	DP=40;VDB=2.865723e-01;AF1=1;AC1=2;DP4=0,0,19,21;MQ=60;FQ=-147	GT:PL:GQ	1/1:255,120,0:99
Tb927_01_v4	465009	.	C	T	222	.	DP=46;VDB=2.572374e-01;AF1=1;AC1=2;DP4=0,0,21,23;MQ=60;FQ=-159	GT:PL:GQ	1/1:255,132,0:99
Tb927_01_v4	465027	.	C	T	222	.	DP=46;VDB=3.152684e-01;AF1=1;AC1=2;DP4=0,0,24,22;MQ=60;FQ=-165	GT:PL:GQ	1/1:255,138,0:99
Tb927_01_v4	465085	.	A	G	222	.	DP=42;VDB=9.004904e-02;AF1=1;AC1=2;DP4=0,0,21,18;MQ=60;FQ=-144	GT:PL:GQ	1/1:255,117,0:99
Tb927_01_v4	465086	.	G	T	222	.	DP=42;VDB=6.724630e-02;AF1=1;AC1=2;DP4=0,0,20,18;MQ=60;FQ=-141	GT:PL:GQ	1/1:255,114,0:99
Tb927_01_v4	465106	.	A	C	222	.	DP=53;VDB=1.834639e-01;AF1=1;AC1=2;DP4=0,0,30,22;MQ=60;FQ=-184	GT:PL:GQ	1/1:255,157,0:99
Tb927_01_v4	465162	.	A	G	222	.	DP=57;VDB=1.042695e-01;AF1=1;AC1=2;DP4=0,0,32,25;MQ=60;FQ=-199	GT:PL:GQ	1/1:255,172,0:99
Tb927_01_v4	465164	.	C	T	222	.	DP=59;VDB=2.406827e-01;RPB=1.321246e+00;AF1=1;AC1=2;DP4=1,0,32,26;MQ=60;FQ=-185;PV4=1,1,1,1	GT:PL:GQ	1/1:255,158,0:99
Tb927_01_v4	465347	.	A	G	222	.	DP=25;VDB=1.278099e-03;AF1=1;AC1=2;DP4=0,0,13,12;MQ=60;FQ=-102	GT:PL:GQ	1/1:255,75,0:99
Tb927_01_v4	465454	.	A	T	222	.	DP=51;VDB=2.137016e-01;AF1=1;AC1=2;DP4=0,0,23,27;MQ=59;FQ=-178	GT:PL:GQ	1/1:255,151,0:99
Tb927_01_v4	465475	.	C	T	222	.	DP=46;VDB=3.326778e-01;AF1=1;AC1=2;DP4=0,0,22,24;MQ=59;FQ=-165	GT:PL:GQ	1/1:255,138,0:99
Tb927_01_v4	465519	.	C	T	222	.	DP=48;VDB=3.094948e-01;AF1=1;AC1=2;DP4=0,0,20,28;MQ=60;FQ=-171	GT:PL:GQ	1/1:255,144,0:99
Tb927_01_v4	465554	.	T	C	222	.	DP=50;VDB=3.673139e-01;AF1=1;AC1=2;DP4=0,0,17,33;MQ=60;FQ=-178	GT:PL:GQ	1/1:255,151,0:99
Tb927_01_v4	465766	.	C	T	222	.	DP=28;VDB=2.660658e-01;AF1=1;AC1=2;DP4=0,0,7,20;MQ=60;FQ=-108	GT:PL:GQ	1/1:255,81,0:99
Tb927_01_v4	465907	.	C	T	222	.	DP=32;VDB=2.818681e-01;AF1=1;AC1=2;DP4=0,0,8,22;MQ=60;FQ=-117	GT:PL:GQ	1/1:255,90,0:99
Tb927_01_v4	465909	.	G	C	222	.	DP=32;VDB=2.775801e-01;AF1=1;AC1=2;DP4=0,0,8,22;MQ=60;FQ=-117	GT:PL:GQ	1/1:255,90,0:99
Tb927_01_v4	465987	.	T	C	4.77	.	DP=21;AF1=1;AC1=2;DP4=0,0,1,0;MQ=60;FQ=-30	GT:PL:GQ	0/1:33,3,0:3
Tb927_01_v4	465991	.	T	C	6.2	.	DP=20;AF1=1;AC1=2;DP4=0,0,1,0;MQ=60;FQ=-30	GT:PL:GQ	1/1:35,3,0:4
Tb927_01_v4	465995	.	tga	t	116	.	INDEL;IS=7,0.304348;DP=23;VDB=6.950945e-02;AF1=1;AC1=2;DP4=0,0,3,4;MQ=60;FQ=-55.5	GT:PL:GQ	1/1:156,21,0:39
Tb927_01_v4	465995	.	tga	t	116	.	INDEL;IS=7,0.304348;DP=23;VDB=6.950945e-02;AF1=1;AC1=2;DP4=0,0,3,4;MQ=60;FQ=-55.5	GT:PL:GQ	1/1:156,21,0:39
Tb927_01_v4	465996	.	G	T	7.8	.	DP=15;AF1=1;AC1=2;DP4=0,0,1,0;MQ=60;FQ=-30	GT:PL:GQ	1/1:37,3,0:4
Tb927_01_v4	465997	.	A	T	6.98	.	DP=15;AF1=1;AC1=2;DP4=0,0,1,0;MQ=60;FQ=-30	GT:PL:GQ	1/1:36,3,0:4
Tb927_01_v4	465999	.	G	T	7.8	.	DP=19;AF1=1;AC1=2;DP4=0,0,1,0;MQ=60;FQ=-30	GT:PL:GQ	1/1:37,3,0:4
Tb927_01_v4	466170	.	G	A	222	.	DP=49;VDB=2.665945e-01;AF1=1;AC1=2;DP4=0,0,25,24;MQ=60;FQ=-175	GT:PL:GQ	1/1:255,148,0:99
Tb927_01_v4	466178	.	T	C	222	.	DP=42;VDB=2.293177e-02;AF1=1;AC1=2;DP4=0,0,24,18;MQ=60;FQ=-153	GT:PL:GQ	1/1:255,126,0:99
Tb927_01_v4	466286	.	G	T	208	.	DP=10;VDB=9.673712e-02;AF1=1;AC1=2;DP4=0,0,5,5;MQ=60;FQ=-57	GT:PL:GQ	1/1:241,30,0:57
Tb927_01_v4	466349	.	A	.	8.63	.	DP=2;AF1=1;AC1=2;DP4=0,0,0,1;MQ=60;FQ=-30	PL	22
Tb927_01_v4	466405	.	C	G	137	.	DP=17;VDB=3.093739e-02;RPB=-4.811252e-02;AF1=0.5;AC1=1;DP4=8,1,6,2;MQ=60;FQ=134;PV4=0.58,0.28,1,1	GT:PL:GQ	0/1:167,0,162:99
Tb927_01_v4	466438	.	T	G	222	.	DP=25;VDB=2.059637e-01;AF1=1;AC1=2;DP4=0,0,16,9;MQ=60;FQ=-102	GT:PL:GQ	1/1:255,75,0:99
Tb927_01_v4	466439	.	C	A	222	.	DP=25;VDB=1.490692e-01;AF1=1;AC1=2;DP4=0,0,16,9;MQ=60;FQ=-102	GT:PL:GQ	1/1:255,75,0:99
Tb927_01_v4	466466	.	A	G	225	.	DP=27;VDB=7.456780e-02;RPB=-9.288784e-01;AF1=0.5;AC1=1;DP4=6,4,7,10;MQ=60;FQ=162;PV4=0.44,0.045,1,1	GT:PL:GQ	0/1:255,0,189:99
Tb927_01_v4	466490	.	T	G	222	.	DP=24;VDB=2.252184e-01;AF1=1;AC1=2;DP4=0,0,9,15;MQ=60;FQ=-99	GT:PL:GQ	1/1:255,72,0:99
Tb927_01_v4	466552	.	C	A	79.3	.	DP=30;VDB=5.660123e-02;AF1=1;AC1=2;DP4=0,0,4,1;MQ=60;FQ=-42	GT:PL:GQ	1/1:112,15,0:27
Tb927_01_v4	466561	.	A	G	222	.	DP=31;VDB=2.517579e-01;AF1=1;AC1=2;DP4=0,0,15,12;MQ=60;FQ=-108	GT:PL:GQ	1/1:255,81,0:99
Tb927_01_v4	466584	.	G	A	222	.	DP=32;VDB=2.683775e-01;AF1=1;AC1=2;DP4=0,0,17,13;MQ=60;FQ=-117	GT:PL:GQ	1/1:255,90,0:99
Tb927_01_v4	466599	.	C	T	225	.	DP=31;VDB=1.544113e-01;RPB=-2.083946e+00;AF1=0.5;AC1=1;DP4=8,6,11,6;MQ=60;FQ=210;PV4=0.72,0.46,1,0.37	GT:PL:GQ	0/1:255,0,237:99
Tb927_01_v4	466653	.	T	A	222	.	DP=20;VDB=1.139965e-01;AF1=1;AC1=2;DP4=0,0,9,6;MQ=60;FQ=-72	GT:PL:GQ	1/1:255,45,0:87
Tb927_01_v4	466761	.	A	G	222	.	DP=18;VDB=4.205300e-02;AF1=1;AC1=2;DP4=0,0,8,10;MQ=60;FQ=-81	GT:PL:GQ	1/1:255,54,0:99
Tb927_01_v4	466764	.	C	G	222	.	DP=17;VDB=3.957429e-02;AF1=1;AC1=2;DP4=0,0,7,10;MQ=60;FQ=-78	GT:PL:GQ	1/1:255,51,0:99
Tb927_01_v4	466814	.	T	A	222	.	DP=19;VDB=1.923689e-01;AF1=1;AC1=2;DP4=0,0,8,11;MQ=59;FQ=-84	GT:PL:GQ	1/1:255,57,0:99
Tb927_01_v4	466894	.	T	C	222	.	DP=21;VDB=1.985229e-01;AF1=1;AC1=2;DP4=0,0,16,4;MQ=60;FQ=-87	GT:PL:GQ	1/1:255,60,0:99
Tb927_01_v4	467140	.	T	A	222	.	DP=26;VDB=1.424957e-01;AF1=1;AC1=2;DP4=0,0,14,11;MQ=60;FQ=-102	GT:PL:GQ	1/1:255,75,0:99
Tb927_01_v4	467238	.	G	A	138	.	DP=25;VDB=1.139254e-01;RPB=4.812177e-01;AF1=0.5;AC1=1;DP4=5,11,4,5;MQ=58;FQ=141;PV4=0.67,0.035,0.45,1	GT:PL:GQ	0/1:168,0,255:99
Tb927_01_v4	467426	.	T	A	6.98	.	DP=1;AF1=1;AC1=2;DP4=0,0,1,0;MQ=60;FQ=-30	GT:PL:GQ	1/1:36,3,0:4
Tb927_01_v4	467947	.	C	T	222	.	DP=36;VDB=1.106826e-01;AF1=1;AC1=2;DP4=0,0,21,13;MQ=60;FQ=-129	GT:PL:GQ	1/1:255,102,0:99
Tb927_01_v4	468043	.	A	G	188	.	DP=23;VDB=1.653321e-01;RPB=1.023785e-01;AF1=0.5;AC1=1;DP4=7,1,11,3;MQ=60;FQ=106;PV4=1,0.42,1,0.041	GT:PL:GQ	0/1:218,0,133:99
Tb927_01_v4	468229	.	C	T	222	.	DP=21;VDB=1.801568e-01;AF1=1;AC1=2;DP4=0,0,10,8;MQ=60;FQ=-81	GT:PL:GQ	1/1:255,54,0:99
Tb927_01_v4	468230	.	C	T	222	.	DP=21;VDB=1.777683e-01;AF1=1;AC1=2;DP4=0,0,10,8;MQ=60;FQ=-81	GT:PL:GQ	1/1:255,54,0:99
Tb927_01_v4	468360	.	G	C	222	.	DP=41;VDB=2.292636e-01;AF1=1;AC1=2;DP4=0,0,26,12;MQ=60;FQ=-141	GT:PL:GQ	1/1:255,114,0:99
Tb927_01_v4	468508	.	G	T	222	.	DP=40;VDB=2.841094e-01;AF1=1;AC1=2;DP4=0,0,26,14;MQ=60;FQ=-147	GT:PL:GQ	1/1:255,120,0:99
Tb927_01_v4	468516	.	T	C	222	.	DP=39;VDB=1.213221e-01;AF1=1;AC1=2;DP4=0,0,26,13;MQ=60;FQ=-144	GT:PL:GQ	1/1:255,117,0:99
Tb927_01_v4	468657	.	G	A	222	.	DP=38;VDB=2.383915e-01;AF1=1;AC1=2;DP4=0,0,17,20;MQ=60;FQ=-138	GT:PL:GQ	1/1:255,111,0:99
Tb927_01_v4	468744	.	C	A	222	.	DP=61;VDB=3.613667e-01;AF1=1;AC1=2;DP4=0,0,26,31;MQ=60;FQ=-199	GT:PL:GQ	1/1:255,172,0:99
Tb927_01_v4	468745	.	G	C	222	.	DP=61;VDB=3.635331e-01;AF1=1;AC1=2;DP4=0,0,29,31;MQ=60;FQ=-208	GT:PL:GQ	1/1:255,181,0:99
Tb927_01_v4	468924	.	C	T	222	.	DP=38;VDB=3.127072e-01;AF1=1;AC1=2;DP4=0,0,17,20;MQ=60;FQ=-138	GT:PL:GQ	1/1:255,111,0:99
Tb927_01_v4	468972	.	G	T	222	.	DP=29;VDB=2.151051e-01;AF1=1;AC1=2;DP4=0,0,12,15;MQ=60;FQ=-108	GT:PL:GQ	1/1:255,81,0:99
Tb927_01_v4	469151	.	A	G	222	.	DP=38;VDB=4.123756e-02;AF1=1;AC1=2;DP4=0,0,14,23;MQ=60;FQ=-138	GT:PL:GQ	1/1:255,111,0:99
Tb927_01_v4	469238	.	C	T	222	.	DP=44;VDB=2.015671e-01;AF1=1;AC1=2;DP4=0,0,21,22;MQ=60;FQ=-156	GT:PL:GQ	1/1:255,129,0:99
Tb927_01_v4	469278	.	A	.	28.2	.	DP=39;;AC1=2;FQ=-30	PL	0
Tb927_01_v4	469278	.	aa	aAGa	96.5	.	INDEL;IS=36,0.923077;DP=39;VDB=1.576477e-01;AF1=1;AC1=2;DP4=1,0,20,16;MQ=60;FQ=-129;PV4=1,1,1,1	GT:PL:GQ	1/1:137,94,0:99
Tb927_01_v4	469427	.	aaata	ata	217	.	INDEL;IS=24,0.585366;DP=41;VDB=4.922482e-03;AF1=0.5;AC1=1;DP4=7,5,13,9;MQ=60;FQ=140;PV4=1,1,1,1	GT:PL:GQ	0/1:255,0,175:99
Tb927_01_v4	469428	.	A	T	222	.	DP=19;VDB=9.750237e-02;AF1=1;AC1=2;DP4=0,0,7,6;MQ=60;FQ=-66	GT:PL:GQ	1/1:255,39,0:75
Tb927_01_v4	469551	.	A	C	222	.	DP=43;VDB=2.844732e-01;AF1=1;AC1=2;DP4=0,0,25,17;MQ=60;FQ=-153	GT:PL:GQ	1/1:255,126,0:99
Tb927_01_v4	469652	.	G	A	222	.	DP=30;VDB=2.645012e-01;AF1=1;AC1=2;DP4=0,0,16,14;MQ=60;FQ=-117	GT:PL:GQ	1/1:255,90,0:99
Tb927_01_v4	469768	.	A	G	222	.	DP=49;VDB=8.618704e-03;AF1=1;AC1=2;DP4=0,0,27,22;MQ=60;FQ=-175	GT:PL:GQ	1/1:255,148,0:99
Tb927_01_v4	469852	.	A	G	222	.	DP=44;VDB=2.698905e-01;AF1=1;AC1=2;DP4=0,0,15,28;MQ=60;FQ=-156	GT:PL:GQ	1/1:255,129,0:99
Tb927_01_v4	469987	.	A	C	222	.	DP=49;VDB=3.216417e-01;AF1=1;AC1=2;DP4=0,0,24,20;MQ=60;FQ=-159	GT:PL:GQ	1/1:255,132,0:99
Tb927_01_v4	469997	.	C	T	222	.	DP=49;VDB=2.738131e-01;AF1=1;AC1=2;DP4=0,0,28,20;MQ=60;FQ=-171	GT:PL:GQ	1/1:255,144,0:99
Tb927_01_v4	470076	.	G	C	222	.	DP=37;VDB=2.616739e-01;AF1=1;AC1=2;DP4=0,0,22,15;MQ=60;FQ=-138	GT:PL:GQ	1/1:255,111,0:99
Tb927_01_v4	470115	.	C	T	222	.	DP=37;VDB=2.986297e-01;AF1=1;AC1=2;DP4=0,0,21,16;MQ=60;FQ=-138	GT:PL:GQ	1/1:255,111,0:99
Tb927_01_v4	470391	.	G	A	222	.	DP=52;VDB=2.158329e-01;AF1=1;AC1=2;DP4=0,0,22,28;MQ=60;FQ=-178	GT:PL:GQ	1/1:255,151,0:99
Tb927_01_v4	470451	.	T	C	225	.	DP=46;VDB=2.117016e-01;RPB=2.855994e-01;AF1=0.5;AC1=1;DP4=11,12,13,10;MQ=60;FQ=225;PV4=0.77,1,1,0.17	GT:PL:GQ	0/1:255,0,255:99
Tb927_01_v4	470905	.	G	T	222	.	DP=41;VDB=1.843323e-01;AF1=1;AC1=2;DP4=0,0,22,17;MQ=60;FQ=-144	GT:PL:GQ	1/1:255,117,0:99
Tb927_01_v4	470959	.	T	C	222	.	DP=42;VDB=2.233242e-01;AF1=1;AC1=2;DP4=0,0,20,21;MQ=60;FQ=-150	GT:PL:GQ	1/1:255,123,0:99
Tb927_01_v4	471015	.	G	T	222	.	DP=46;VDB=2.959546e-01;AF1=1;AC1=2;DP4=0,0,27,17;MQ=60;FQ=-159	GT:PL:GQ	1/1:255,132,0:99
Tb927_01_v4	471198	.	C	G	222	.	DP=41;VDB=2.513845e-01;AF1=1;AC1=2;DP4=0,0,21,19;MQ=60;FQ=-147	GT:PL:GQ	1/1:255,120,0:99
Tb927_01_v4	471213	.	G	A	222	.	DP=43;VDB=2.470997e-02;AF1=1;AC1=2;DP4=0,0,23,19;MQ=60;FQ=-153	GT:PL:GQ	1/1:255,126,0:99
Tb927_01_v4	471294	.	A	G	222	.	DP=47;VDB=2.439247e-01;AF1=1;AC1=2;DP4=0,0,22,24;MQ=60;FQ=-165	GT:PL:GQ	1/1:255,138,0:99
Tb927_01_v4	471566	.	C	T	222	.	DP=45;VDB=1.726487e-01;AF1=1;AC1=2;DP4=0,0,6,12;MQ=60;FQ=-81	GT:PL:GQ	1/1:255,54,0:99
Tb927_01_v4	471567	.	C	T	222	.	DP=45;VDB=1.621733e-01;AF1=1;AC1=2;DP4=0,0,6,12;MQ=60;FQ=-81	GT:PL:GQ	1/1:255,54,0:99
Tb927_01_v4	471568	.	C	T	222	.	DP=45;VDB=1.570445e-01;AF1=1;AC1=2;DP4=0,0,6,12;MQ=60;FQ=-81	GT:PL:GQ	1/1:255,54,0:99
Tb927_01_v4	471602	.	G	A	222	.	DP=50;VDB=2.947241e-01;AF1=1;AC1=2;DP4=0,0,24,25;MQ=60;FQ=-175	GT:PL:GQ	1/1:255,148,0:99
Tb927_01_v4	471614	.	A	G	222	.	DP=46;VDB=1.250657e-01;AF1=1;AC1=2;DP4=0,0,23,23;MQ=60;FQ=-165	GT:PL:GQ	1/1:255,138,0:99
Tb927_01_v4	471673	.	C	A	222	.	DP=57;VDB=3.535903e-01;AF1=1;AC1=2;DP4=0,0,20,37;MQ=60;FQ=-199	GT:PL:GQ	1/1:255,172,0:99
Tb927_01_v4	471751	.	A	G	177	.	DP=37;VDB=1.554337e-01;RPB=8.108437e-01;AF1=0.5;AC1=1;DP4=14,8,7,5;MQ=60;FQ=180;PV4=1,1,1,1	GT:PL:GQ	0/1:207,0,255:99
Tb927_01_v4	471752	.	C	T	168	.	DP=37;VDB=1.553931e-01;RPB=1.243294e+00;AF1=0.5;AC1=1;DP4=15,7,7,5;MQ=60;FQ=171;PV4=0.71,0.46,1,1	GT:PL:GQ	0/1:198,0,255:99
Tb927_01_v4	471953	.	T	C	222	.	DP=36;VDB=2.910692e-01;AF1=1;AC1=2;DP4=0,0,12,20;MQ=60;FQ=-123	GT:PL:GQ	1/1:255,96,0:99
Tb927_01_v4	471957	.	C	T	222	.	DP=36;VDB=3.057114e-01;AF1=1;AC1=2;DP4=0,0,14,21;MQ=60;FQ=-132	GT:PL:GQ	1/1:255,105,0:99
Tb927_01_v4	472003	.	A	G	222	.	DP=33;VDB=2.937980e-01;AF1=1;AC1=2;DP4=0,0,14,19;MQ=60;FQ=-126	GT:PL:GQ	1/1:255,99,0:99
Tb927_01_v4	472071	.	C	T	222	.	DP=50;VDB=2.304410e-01;AF1=1;AC1=2;DP4=0,0,20,30;MQ=60;FQ=-178	GT:PL:GQ	1/1:255,151,0:99
Tb927_01_v4	472077	.	T	C	222	.	DP=53;VDB=3.695052e-01;AF1=1;AC1=2;DP4=0,0,21,32;MQ=60;FQ=-187	GT:PL:GQ	1/1:255,160,0:99
Tb927_01_v4	472221	.	T	A	195	.	DP=24;VDB=1.626313e-02;AF1=1;AC1=2;DP4=0,0,3,7;MQ=60;FQ=-57	GT:PL:GQ	1/1:228,30,0:57
Tb927_01_v4	472222	.	T	A	215	.	DP=24;VDB=1.031723e-02;AF1=1;AC1=2;DP4=0,0,3,7;MQ=60;FQ=-57	GT:PL:GQ	1/1:248,30,0:57
Tb927_01_v4	472223	.	T	A	214	.	DP=24;VDB=6.828963e-03;AF1=1;AC1=2;DP4=0,0,3,7;MQ=60;FQ=-57	GT:PL:GQ	1/1:247,30,0:57
Tb927_01_v4	472223	.	ttt	t	111	.	INDEL;IS=13,0.541667;DP=24;VDB=1.543540e-01;AF1=1;AC1=2;DP4=0,0,8,5;MQ=60;FQ=-73.5	GT:PL:GQ	1/1:152,39,0:75
Tb927_01_v4	472223	.	ttt	t	111	.	INDEL;IS=13,0.541667;DP=24;VDB=1.543540e-01;AF1=1;AC1=2;DP4=0,0,8,5;MQ=60;FQ=-73.5	GT:PL:GQ	1/1:152,39,0:75
Tb927_01_v4	472223	.	ttt	t	111	.	INDEL;IS=13,0.541667;DP=24;VDB=1.543540e-01;AF1=1;AC1=2;DP4=0,0,8,5;MQ=60;FQ=-73.5	GT:PL:GQ	1/1:152,39,0:75
Tb927_01_v4	472224	.	T	A	207	.	DP=11;VDB=6.598549e-03;AF1=1;AC1=2;DP4=0,0,3,7;MQ=60;FQ=-57	GT:PL:GQ	1/1:240,30,0:57
Tb927_01_v4	472225	.	T	A	207	.	DP=11;VDB=5.945969e-03;AF1=1;AC1=2;DP4=0,0,3,7;MQ=60;FQ=-57	GT:PL:GQ	1/1:240,30,0:57
Tb927_01_v4	472253	.	T	C	222	.	DP=25;VDB=1.284965e-02;AF1=1;AC1=2;DP4=0,0,15,10;MQ=60;FQ=-102	GT:PL:GQ	1/1:255,75,0:99
Tb927_01_v4	472280	.	C	T	158	.	DP=7;VDB=9.093359e-02;AF1=1;AC1=2;DP4=0,0,5,2;MQ=60;FQ=-48	GT:PL:GQ	1/1:191,21,0:39
Tb927_01_v4	472386	.	T	A	222	.	DP=19;VDB=1.878627e-01;AF1=1;AC1=2;DP4=0,0,11,8;MQ=60;FQ=-84	GT:PL:GQ	1/1:255,57,0:99
Tb927_01_v4	472398	.	G	A	222	.	DP=26;VDB=2.127576e-01;AF1=1;AC1=2;DP4=0,0,14,11;MQ=60;FQ=-102	GT:PL:GQ	1/1:255,75,0:99
Tb927_01_v4	472400	.	T	C	222	.	DP=26;VDB=2.613454e-01;AF1=1;AC1=2;DP4=0,0,14,12;MQ=60;FQ=-105	GT:PL:GQ	1/1:255,78,0:99
Tb927_01_v4	472410	.	C	G	222	.	DP=32;VDB=2.217786e-01;AF1=1;AC1=2;DP4=0,0,16,16;MQ=60;FQ=-123	GT:PL:GQ	1/1:255,96,0:99
Tb927_01_v4	472427	.	T	C	222	.	DP=41;VDB=3.173738e-01;AF1=1;AC1=2;DP4=0,0,18,23;MQ=60;FQ=-150	GT:PL:GQ	1/1:255,123,0:99
Tb927_01_v4	472475	.	C	G	222	.	DP=31;VDB=2.184728e-02;AF1=1;AC1=2;DP4=0,0,7,24;MQ=60;FQ=-120	GT:PL:GQ	1/1:255,93,0:99
Tb927_01_v4	472487	.	A	G	222	.	DP=34;VDB=7.784072e-02;AF1=1;AC1=2;DP4=0,0,11,23;MQ=60;FQ=-129	GT:PL:GQ	1/1:255,102,0:99
Tb927_01_v4	472805	.	A	.	20	.	DP=18;RPB=1.355544e+00;AF1=0.4737;AC1=1;DP4=4,4,0,1;MQ=60;FQ=-17.1;PV4=1,1,1,0.4	PL	10
Tb927_01_v4	472805	.	atatct	at	137	.	INDEL;IS=7,0.388889;DP=18;VDB=1.520248e-01;AF1=0.5;AC1=1;DP4=2,4,4,2;MQ=60;FQ=76.5;PV4=0.57,1,1,1	GT:PL:GQ	0/1:175,0,111:99
Tb927_01_v4	472819	.	G	A	222	.	DP=17;VDB=1.275564e-01;AF1=1;AC1=2;DP4=0,0,7,7;MQ=60;FQ=-69	GT:PL:GQ	1/1:255,42,0:81
Tb927_01_v4	472885	.	T	G	222	.	DP=28;VDB=2.714792e-01;AF1=1;AC1=2;DP4=0,0,18,10;MQ=59;FQ=-111	GT:PL:GQ	1/1:255,84,0:99
Tb927_01_v4	472917	.	G	A	222	.	DP=29;VDB=2.577478e-01;AF1=1;AC1=2;DP4=0,0,24,5;MQ=60;FQ=-114	GT:PL:GQ	1/1:255,87,0:99
Tb927_01_v4	473035	.	tgtt	t	217	.	INDEL;IS=13,0.541667;DP=24;VDB=1.367207e-01;AF1=0.5;AC1=1;DP4=5,1,5,5;MQ=60;FQ=199;PV4=0.31,2.3e-16,1,1	GT:PL:GQ	0/1:255,0,234:99
Tb927_01_v4	473036	.	G	A	200	.	DP=11;VDB=1.302046e-01;AF1=1;AC1=2;DP4=0,0,6,3;MQ=60;FQ=-54	GT:PL:GQ	1/1:233,27,0:51
Tb927_01_v4	473081	.	G	T	179	.	DP=17;VDB=1.331557e-01;RPB=-4.879500e-02;AF1=0.5;AC1=1;DP4=4,3,6,4;MQ=60;FQ=133;PV4=1,0.071,1,1	GT:PL:GQ	0/1:209,0,160:99
Tb927_01_v4	473332	.	G	A	64	.	DP=3;VDB=4.793649e-02;AF1=1;AC1=2;DP4=0,0,2,1;MQ=60;FQ=-36	GT:PL:GQ	1/1:96,9,0:16
Tb927_01_v4	473419	.	a	.	121	.	INDEL;IS=1,0.025641;DP=39;VDB=9.390596e-02;AF1=0;AC1=0;DP4=24,11,0,1;MQ=60;FQ=-118;PV4=0.33,1,1,1	PL	0
Tb927_01_v4	473419	.	A	G	222	.	DP=39;VDB=2.354077e-01;AF1=1;AC1=2;DP4=0,0,26,11;MQ=60;FQ=-138	GT:PL:GQ	1/1:255,111,0:99
Tb927_01_v4	473540	.	T	G	222	.	DP=35;VDB=2.722162e-01;AF1=1;AC1=2;DP4=0,0,21,14;MQ=60;FQ=-132	GT:PL:GQ	1/1:255,105,0:99
Tb927_01_v4	473716	.	G	T	222	.	DP=35;VDB=2.510228e-01;AF1=1;AC1=2;DP4=0,0,23,12;MQ=60;FQ=-132	GT:PL:GQ	1/1:255,105,0:99
Tb927_01_v4	473717	.	C	T	222	.	DP=34;VDB=1.883149e-01;AF1=1;AC1=2;DP4=0,0,22,12;MQ=60;FQ=-129	GT:PL:GQ	1/1:255,102,0:99
Tb927_01_v4	473829	.	C	T	225	.	DP=52;VDB=1.844979e-01;RPB=1.796201e+00;AF1=0.5;AC1=1;DP4=16,10,10,14;MQ=60;FQ=225;PV4=0.26,0.0071,1,1	GT:PL:GQ	0/1:255,0,255:99
Tb927_01_v4	473870	.	G	C	222	.	DP=48;VDB=2.476536e-01;AF1=1;AC1=2;DP4=0,0,32,16;MQ=60;FQ=-171	GT:PL:GQ	1/1:255,144,0:99
Tb927_01_v4	473883	.	T	C	222	.	DP=48;VDB=3.268262e-01;AF1=1;AC1=2;DP4=0,0,35,13;MQ=60;FQ=-171	GT:PL:GQ	1/1:255,144,0:99
Tb927_01_v4	473898	.	G	T	222	.	DP=47;VDB=3.502314e-01;AF1=1;AC1=2;DP4=0,0,33,14;MQ=60;FQ=-168	GT:PL:GQ	1/1:255,141,0:99
Tb927_01_v4	473928	.	C	T	222	.	DP=33;VDB=1.848464e-01;AF1=1;AC1=2;DP4=0,0,19,14;MQ=60;FQ=-126	GT:PL:GQ	1/1:255,99,0:99
Tb927_01_v4	473958	.	A	G	222	.	DP=25;VDB=2.300522e-01;AF1=1;AC1=2;DP4=0,0,10,15;MQ=60;FQ=-102	GT:PL:GQ	1/1:255,75,0:99
Tb927_01_v4	474041	.	T	C	222	.	DP=47;VDB=1.296090e-01;AF1=1;AC1=2;DP4=0,0,19,27;MQ=60;FQ=-165	GT:PL:GQ	1/1:255,138,0:99
Tb927_01_v4	474087	.	C	T	222	.	DP=51;VDB=2.761891e-01;AF1=1;AC1=2;DP4=0,0,31,20;MQ=60;FQ=-181	GT:PL:GQ	1/1:255,154,0:99
Tb927_01_v4	474107	.	A	G	222	.	DP=46;VDB=3.095128e-01;AF1=1;AC1=2;DP4=0,0,32,13;MQ=60;FQ=-162	GT:PL:GQ	1/1:255,135,0:99
Tb927_01_v4	474382	.	A	C	222	.	DP=41;VDB=3.189414e-02;AF1=1;AC1=2;DP4=0,0,18,23;MQ=60;FQ=-150	GT:PL:GQ	1/1:255,123,0:99
Tb927_01_v4	474448	.	A	C	222	.	DP=34;VDB=3.013505e-01;AF1=1;AC1=2;DP4=0,0,19,15;MQ=60;FQ=-129	GT:PL:GQ	1/1:255,102,0:99
Tb927_01_v4	474455	.	A	T	222	.	DP=38;VDB=3.050117e-01;AF1=1;AC1=2;DP4=0,0,22,14;MQ=60;FQ=-135	GT:PL:GQ	1/1:255,108,0:99
Tb927_01_v4	474474	.	A	G	222	.	DP=36;VDB=2.994405e-01;AF1=1;AC1=2;DP4=0,0,24,11;MQ=60;FQ=-132	GT:PL:GQ	1/1:255,105,0:99
Tb927_01_v4	474517	.	T	C	222	.	DP=41;VDB=2.819094e-01;AF1=1;AC1=2;DP4=0,0,22,18;MQ=60;FQ=-147	GT:PL:GQ	1/1:255,120,0:99
Tb927_01_v4	474519	.	A	C	222	.	DP=41;VDB=2.841094e-01;AF1=1;AC1=2;DP4=0,0,22,18;MQ=60;FQ=-147	GT:PL:GQ	1/1:255,120,0:99
Tb927_01_v4	474588	.	T	A	225	.	DP=44;VDB=2.002268e-01;RPB=-7.988950e-01;AF1=0.5;AC1=1;DP4=7,16,7,14;MQ=60;FQ=225;PV4=1,1,1,1	GT:PL:GQ	0/1:255,0,255:99
Tb927_01_v4	474923	.	C	A	222	.	DP=30;VDB=2.438374e-01;AF1=1;AC1=2;DP4=0,0,13,17;MQ=60;FQ=-117	GT:PL:GQ	1/1:255,90,0:99
Tb927_01_v4	474925	.	G	A	222	.	DP=31;VDB=2.263979e-01;AF1=1;AC1=2;DP4=0,0,12,18;MQ=60;FQ=-117	GT:PL:GQ	1/1:255,90,0:99
Tb927_01_v4	475146	.	T	C	222	.	DP=41;VDB=3.203644e-01;AF1=1;AC1=2;DP4=0,0,20,20;MQ=60;FQ=-147	GT:PL:GQ	1/1:255,120,0:99
Tb927_01_v4	475272	.	A	G	225	.	DP=46;VDB=1.709501e-01;RPB=0.000000e+00;AF1=0.5;AC1=1;DP4=8,15,13,10;MQ=60;FQ=225;PV4=0.24,0.41,1,1	GT:PL:GQ	0/1:255,0,255:99
Tb927_01_v4	475297	.	G	A	222	.	DP=53;VDB=1.239394e-01;AF1=1;AC1=2;DP4=0,0,30,23;MQ=60;FQ=-187	GT:PL:GQ	1/1:255,160,0:99
Tb927_01_v4	475470	.	T	C	222	.	DP=34;VDB=1.198688e-01;AF1=1;AC1=2;DP4=0,0,14,20;MQ=60;FQ=-129	GT:PL:GQ	1/1:255,102,0:99
Tb927_01_v4	475479	.	C	T	222	.	DP=29;VDB=4.376944e-02;AF1=1;AC1=2;DP4=0,0,12,17;MQ=60;FQ=-114	GT:PL:GQ	1/1:255,87,0:99
Tb927_01_v4	475566	.	C	T	222	.	DP=40;VDB=3.003301e-01;AF1=1;AC1=2;DP4=0,0,18,21;MQ=60;FQ=-144	GT:PL:GQ	1/1:255,117,0:99
Tb927_01_v4	475859	.	acg	a	87.7	.	INDEL;IS=1,0.027027;DP=37;VDB=8.818471e-02;AF1=1;AC1=2;DP4=1,0,0,11;MQ=60;FQ=-42.5;PV4=0.083,0.42,1,1	GT:PL:GQ	1/1:127,8,0:14
Tb927_01_v4	475860	.	cgaa	ca	207	.	INDEL;IS=35,0.945946;DP=36;VDB=1.389786e-01;AF1=1;AC1=2;DP4=0,0,17,17;MQ=59;FQ=-122	GT:PL:GQ	1/1:255,94,7:99
Tb927_01_v4	475861	.	G	.	28.2	.	DP=0;;AC1=2;FQ=-30	PL	0
Tb927_01_v4	476002	.	C	T	222	.	DP=42;VDB=3.096332e-01;AF1=1;AC1=2;DP4=0,0,19,22;MQ=60;FQ=-150	GT:PL:GQ	1/1:255,123,0:99
Tb927_01_v4	476061	.	T	C	36	.	DP=46;VDB=6.510297e-02;RPB=-1.291774e+00;AF1=0.5;AC1=1;DP4=1,1,0,3;MQ=60;FQ=23.9;PV4=0.4,0.38,1,0.38	GT:PL:GQ	0/1:66,0,51:54
Tb927_01_v4	476077	.	cttctttcttt	cttcttt	34.2	.	INDEL;IS=4,0.093023;DP=8;VDB=2.880000e-02;AF1=1;AC1=2;DP4=0,0,1,1;MQ=60;FQ=-40.5	GT:PL:GQ	1/1:73,6,0:10
Tb927_01_v4	476078	.	T	.	6.96	.	DP=39;AF1=1;AC1=2;DP4=0,0,0,1;MQ=60;FQ=-30	PL	24
Tb927_01_v4	476142	.	A	G	222	.	DP=31;VDB=1.876121e-01;AF1=1;AC1=2;DP4=0,0,17,13;MQ=60;FQ=-117	GT:PL:GQ	1/1:255,90,0:99
Tb927_01_v4	476219	.	G	A	138	.	DP=18;VDB=1.514669e-01;RPB=-1.488417e+00;AF1=1;AC1=2;DP4=1,0,0,13;MQ=60;FQ=-47;PV4=0.071,1,1,1	GT:PL:GQ	1/1:171,20,0:37
Tb927_01_v4	476229	.	A	G	197	.	DP=14;VDB=1.330160e-01;AF1=1;AC1=2;DP4=0,0,2,12;MQ=60;FQ=-69	GT:PL:GQ	1/1:230,42,0:81
Tb927_01_v4	476237	.	G	A	13	.	DP=10;VDB=7.840000e-02;AF1=1;AC1=2;DP4=0,0,0,2;MQ=60;FQ=-33	GT:PL:GQ	1/1:44,6,0:9
Tb927_01_v4	476253	.	C	T	52	.	DP=11;VDB=5.085621e-02;AF1=1;AC1=2;DP4=0,0,2,1;MQ=60;FQ=-36	GT:PL:GQ	1/1:84,9,0:16
Tb927_01_v4	476254	.	A	.	10.4	.	DP=11;RPB=8.745357e-01;AF1=0.4975;AC1=1;DP4=1,1,1,0;MQ=60;FQ=-7.78;PV4=1,0.47,1,0.17	PL	20
Tb927_01_v4	476292	.	G	A	222	.	DP=29;VDB=2.719651e-01;AF1=1;AC1=2;DP4=0,0,20,8;MQ=60;FQ=-111	GT:PL:GQ	1/1:255,84,0:99
Tb927_01_v4	476321	.	G	A	222	.	DP=45;VDB=3.416163e-01;AF1=1;AC1=2;DP4=0,0,27,18;MQ=60;FQ=-162	GT:PL:GQ	1/1:255,135,0:99
Tb927_01_v4	476379	.	A	G	222	.	DP=42;VDB=3.358597e-01;AF1=1;AC1=2;DP4=0,0,15,27;MQ=60;FQ=-153	GT:PL:GQ	1/1:255,126,0:99
Tb927_01_v4	476555	.	cc	.	62.5	.	INDEL;IS=3,0.111111;DP=27;VDB=1.323364e-01;AF1=0;AC1=0;DP4=10,8,1,1;MQ=60;FQ=-59.5;PV4=1,1,1,0.48	PL	0
Tb927_01_v4	476555	.	C	T	222	.	DP=27;VDB=1.460406e-01;AF1=1;AC1=2;DP4=0,0,12,9;MQ=60;FQ=-90	GT:PL:GQ	1/1:255,63,0:99
Tb927_01_v4	476735	.	A	G	222	.	DP=18;VDB=7.753098e-02;AF1=1;AC1=2;DP4=0,0,7,11;MQ=60;FQ=-81	GT:PL:GQ	1/1:255,54,0:99
Tb927_01_v4	476783	.	A	T	222	.	DP=47;VDB=3.061855e-01;AF1=1;AC1=2;DP4=0,0,15,32;MQ=60;FQ=-168	GT:PL:GQ	1/1:255,141,0:99
Tb927_01_v4	476870	.	C	A	54.5	.	DP=29;VDB=2.346140e-02;AF1=1;AC1=2;DP4=0,0,3,1;MQ=60;FQ=-39	GT:PL:GQ	1/1:87,12,0:21
Tb927_01_v4	476912	.	C	T	222	.	DP=22;VDB=1.136476e-01;AF1=1;AC1=2;DP4=0,0,8,14;MQ=60;FQ=-93	GT:PL:GQ	1/1:255,66,0:99
Tb927_01_v4	476952	.	A	T	6.2	.	DP=12;AF1=1;AC1=2;DP4=0,0,0,1;MQ=60;FQ=-30	GT:PL:GQ	1/1:35,3,0:4
Tb927_01_v4	476960	.	G	A	22.8	.	DP=16;VDB=5.760000e-02;AF1=1;AC1=2;DP4=0,0,1,1;MQ=60;FQ=-33	GT:PL:GQ	1/1:54,6,0:10
Tb927_01_v4	476966	.	A	T	222	.	DP=22;VDB=1.332496e-01;AF1=1;AC1=2;DP4=0,0,7,10;MQ=60;FQ=-78	GT:PL:GQ	1/1:255,51,0:99
Tb927_01_v4	476986	.	A	T	222	.	DP=24;VDB=2.586368e-03;AF1=1;AC1=2;DP4=0,0,11,13;MQ=60;FQ=-99	GT:PL:GQ	1/1:255,72,0:99
Tb927_01_v4	477115	.	T	A	56.5	.	DP=8;VDB=8.150059e-02;AF1=1;AC1=2;DP4=0,0,2,2;MQ=60;FQ=-39	GT:PL:GQ	1/1:89,12,0:21
Tb927_01_v4	477117	.	T	A	46	.	DP=6;VDB=3.576709e-02;AF1=1;AC1=2;DP4=0,0,2,1;MQ=60;FQ=-36	GT:PL:GQ	1/1:78,9,0:16
Tb927_01_v4	477123	.	G	T	31	.	DP=5;VDB=4.493050e-02;AF1=1;AC1=2;DP4=0,0,2,1;MQ=60;FQ=-36	GT:PL:GQ	1/1:63,9,0:16
Tb927_01_v4	477124	.	C	T	59.5	.	DP=5;VDB=3.317223e-02;AF1=1;AC1=2;DP4=0,0,2,2;MQ=60;FQ=-39	GT:PL:GQ	1/1:92,12,0:21
Tb927_01_v4	477286	.	T	G	205	.	DP=11;VDB=1.791523e-02;AF1=1;AC1=2;DP4=0,0,3,8;MQ=60;FQ=-60	GT:PL:GQ	1/1:238,33,0:63
Tb927_01_v4	477381	.	aaaa	a	16.6	.	INDEL;IS=2,0.333333;DP=6;VDB=7.680000e-02;AF1=0.501;AC1=1;DP4=0,1,0,1;MQ=60;FQ=-10.9;PV4=1,1,1,1	GT:PL:GQ	0/1:54,0,24:27
Tb927_01_v4	477382	.	A	T	5.46	.	DP=4;AF1=1;AC1=2;DP4=0,0,0,1;MQ=60;FQ=-30	GT:PL:GQ	1/1:34,3,0:3
Tb927_01_v4	477406	.	A	T	122	.	DP=6;VDB=9.264363e-02;AF1=1;AC1=2;DP4=0,0,4,2;MQ=60;FQ=-45	GT:PL:GQ	1/1:155,18,0:33
Tb927_01_v4	477408	.	T	A	124	.	DP=6;VDB=8.672861e-02;AF1=1;AC1=2;DP4=0,0,4,2;MQ=60;FQ=-45	GT:PL:GQ	1/1:157,18,0:33
Tb927_01_v4	477457	.	G	A	222	.	DP=28;VDB=1.640944e-01;AF1=1;AC1=2;DP4=0,0,15,13;MQ=60;FQ=-111	GT:PL:GQ	1/1:255,84,0:99
Tb927_01_v4	477513	.	G	A	222	.	DP=25;VDB=2.510139e-01;AF1=1;AC1=2;DP4=0,0,12,13;MQ=60;FQ=-102	GT:PL:GQ	1/1:255,75,0:99
Tb927_01_v4	477587	.	tc	t	112	.	INDEL;IS=15,0.405405;DP=37;VDB=1.155241e-01;AF1=0.5;AC1=1;DP4=10,4,10,3;MQ=60;FQ=115;PV4=1,3.5e-20,1,1	GT:PL:GQ	0/1:150,0,210:99
Tb927_01_v4	477588	.	C	T	222	.	DP=23;VDB=1.770609e-01;AF1=1;AC1=2;DP4=0,0,11,5;MQ=60;FQ=-75	GT:PL:GQ	1/1:255,48,0:93
Tb927_01_v4	477614	.	T	G	222	.	DP=38;VDB=2.617705e-01;AF1=1;AC1=2;DP4=0,0,29,7;MQ=58;FQ=-135	GT:PL:GQ	1/1:255,108,0:99
Tb927_01_v4	477667	.	A	T	158	.	DP=25;VDB=5.989477e-02;AF1=1;AC1=2;DP4=0,0,9,2;MQ=60;FQ=-60	GT:PL:GQ	1/1:191,33,0:63
Tb927_01_v4	477671	.	C	T	6.98	.	DP=8;VDB=4.331247e-03;AF1=1;AC1=2;DP4=0,0,0,1;MQ=60;FQ=-30	GT:PL:GQ	1/1:36,3,0:4
Tb927_01_v4	477714	.	C	.	13.2	.	DP=1;AF1=1;AC1=2;DP4=0,0,0,1;MQ=60;FQ=-30.1	PL	17
Tb927_01_v4	477798	.	C	T	222	.	DP=18;VDB=5.570925e-03;AF1=1;AC1=2;DP4=0,0,7,11;MQ=60;FQ=-81	GT:PL:GQ	1/1:255,54,0:99
Tb927_01_v4	477860	.	G	.	28.2	.	DP=1;;AC1=2;FQ=-30	PL	0
Tb927_01_v4	477874	.	G	T	3.01	.	DP=8;VDB=6.240000e-02;RPB=1.621514e+00;AF1=0.4997;AC1=1;DP4=4,2,1,1;MQ=60;FQ=4.77;PV4=1,0.0027,1,1	GT:PL:GQ	0/1:30,0,149:28
Tb927_01_v4	477903	.	C	T	175	.	DP=28;VDB=8.591224e-02;RPB=8.043153e-01;AF1=0.5;AC1=1;DP4=4,6,11,4;MQ=60;FQ=130;PV4=0.12,0.31,1,1	GT:PL:GQ	0/1:205,0,157:99
Tb927_01_v4	477945	.	T	A	225	.	DP=51;VDB=5.467594e-02;RPB=6.828491e-01;AF1=0.5;AC1=1;DP4=4,15,20,8;MQ=60;FQ=192;PV4=0.001,0.48,1,0.1	GT:PL:GQ	0/1:255,0,219:99
Tb927_01_v4	477962	.	T	C	225	.	DP=45;VDB=1.754902e-01;RPB=-1.730611e+00;AF1=0.5;AC1=1;DP4=4,14,18,8;MQ=60;FQ=207;PV4=0.0051,0.45,1,0.16	GT:PL:GQ	0/1:255,0,234:99
Tb927_01_v4	478032	.	G	A	222	.	DP=41;VDB=2.953855e-01;AF1=1;AC1=2;DP4=0,0,21,20;MQ=60;FQ=-150	GT:PL:GQ	1/1:255,123,0:99
Tb927_01_v4	478232	.	T	C	222	.	DP=29;VDB=2.203826e-01;AF1=1;AC1=2;DP4=0,0,12,17;MQ=60;FQ=-114	GT:PL:GQ	1/1:255,87,0:99
Tb927_01_v4	478291	.	A	G	112	.	DP=23;VDB=1.147604e-01;RPB=1.904236e+00;AF1=0.5;AC1=1;DP4=7,9,4,3;MQ=60;FQ=115;PV4=0.67,1,1,1	GT:PL:GQ	0/1:142,0,255:99
Tb927_01_v4	478300	.	A	T	222	.	DP=23;VDB=1.924218e-01;AF1=1;AC1=2;DP4=0,0,10,13;MQ=60;FQ=-96	GT:PL:GQ	1/1:255,69,0:99
Tb927_01_v4	478317	.	C	T	222	.	DP=21;VDB=1.842146e-01;AF1=1;AC1=2;DP4=0,0,7,12;MQ=60;FQ=-84	GT:PL:GQ	1/1:255,57,0:99
Tb927_01_v4	478335	.	C	T	222	.	DP=21;VDB=1.914641e-01;AF1=1;AC1=2;DP4=0,0,8,13;MQ=60;FQ=-90	GT:PL:GQ	1/1:255,63,0:99
Tb927_01_v4	478432	.	C	T	222	.	DP=25;VDB=2.179265e-01;AF1=1;AC1=2;DP4=0,0,10,15;MQ=60;FQ=-102	GT:PL:GQ	1/1:255,75,0:99
Tb927_01_v4	478651	.	C	T	222	.	DP=42;VDB=2.493116e-01;AF1=1;AC1=2;DP4=0,0,19,21;MQ=60;FQ=-147	GT:PL:GQ	1/1:255,120,0:99
Tb927_01_v4	478684	.	A	G	196	.	DP=39;VDB=1.426664e-01;RPB=-1.314713e+00;AF1=0.5;AC1=1;DP4=12,10,7,8;MQ=60;FQ=199;PV4=0.74,0.38,1,1	GT:PL:GQ	0/1:226,0,255:99
Tb927_01_v4	478785	.	T	C	221	.	DP=11;VDB=8.531915e-02;AF1=1;AC1=2;DP4=0,0,5,6;MQ=60;FQ=-60	GT:PL:GQ	1/1:254,33,0:63
Tb927_01_v4	478953	.	T	C	222	.	DP=51;VDB=2.028190e-01;AF1=1;AC1=2;DP4=0,0,24,27;MQ=60;FQ=-181	GT:PL:GQ	1/1:255,154,0:99
Tb927_01_v4	479080	.	A	G	222	.	DP=36;VDB=3.103341e-01;AF1=1;AC1=2;DP4=0,0,22,14;MQ=60;FQ=-135	GT:PL:GQ	1/1:255,108,0:99
Tb927_01_v4	479159	.	A	G	222	.	DP=42;VDB=3.152893e-01;AF1=1;AC1=2;DP4=0,0,19,23;MQ=60;FQ=-153	GT:PL:GQ	1/1:255,126,0:99
Tb927_01_v4	479277	.	T	C	222	.	DP=21;VDB=1.819887e-01;AF1=1;AC1=2;DP4=0,0,9,12;MQ=60;FQ=-90	GT:PL:GQ	1/1:255,63,0:99
Tb927_01_v4	479460	.	G	A	222	.	DP=38;VDB=4.057096e-02;AF1=1;AC1=2;DP4=0,0,12,25;MQ=60;FQ=-138	GT:PL:GQ	1/1:255,111,0:99
Tb927_01_v4	479464	.	C	G	222	.	DP=41;VDB=3.293156e-02;AF1=1;AC1=2;DP4=0,0,13,28;MQ=60;FQ=-150	GT:PL:GQ	1/1:255,123,0:99
Tb927_01_v4	479468	.	A	T	222	.	DP=42;VDB=6.360078e-02;AF1=1;AC1=2;DP4=0,0,13,29;MQ=60;FQ=-153	GT:PL:GQ	1/1:255,126,0:99
Tb927_01_v4	479495	.	T	C	222	.	DP=44;VDB=6.096927e-02;AF1=1;AC1=2;DP4=0,0,17,24;MQ=60;FQ=-150	GT:PL:GQ	1/1:255,123,0:99
Tb927_01_v4	479496	.	T	A	222	.	DP=44;VDB=5.174333e-02;AF1=1;AC1=2;DP4=0,0,17,24;MQ=60;FQ=-150	GT:PL:GQ	1/1:255,123,0:99
Tb927_01_v4	479639	.	G	A	222	.	DP=21;VDB=1.804846e-01;AF1=1;AC1=2;DP4=0,0,10,11;MQ=60;FQ=-90	GT:PL:GQ	1/1:255,63,0:99
Tb927_01_v4	479651	.	T	A	222	.	DP=16;VDB=1.634307e-01;AF1=1;AC1=2;DP4=0,0,6,9;MQ=60;FQ=-72	GT:PL:GQ	1/1:255,45,0:87
Tb927_01_v4	479768	.	C	A	6.98	.	DP=19;AF1=1;AC1=2;DP4=0,0,1,0;MQ=60;FQ=-30	GT:PL:GQ	1/1:36,3,0:4
Tb927_01_v4	479776	.	T	C	222	.	DP=18;VDB=1.883499e-01;AF1=1;AC1=2;DP4=0,0,10,8;MQ=60;FQ=-81	GT:PL:GQ	1/1:255,54,0:99
Tb927_01_v4	479789	.	T	C	222	.	DP=23;VDB=1.781117e-01;AF1=1;AC1=2;DP4=0,0,13,9;MQ=60;FQ=-93	GT:PL:GQ	1/1:255,66,0:99
Tb927_01_v4	479828	.	C	T	222	.	DP=37;VDB=2.142687e-01;AF1=1;AC1=2;DP4=0,0,27,9;MQ=60;FQ=-135	GT:PL:GQ	1/1:255,108,0:99
Tb927_01_v4	480006	.	G	A	222	.	DP=44;VDB=3.214564e-01;AF1=1;AC1=2;DP4=0,0,26,15;MQ=60;FQ=-150	GT:PL:GQ	1/1:255,123,0:99
Tb927_01_v4	480326	.	A	G	222	.	DP=45;VDB=3.281524e-01;AF1=1;AC1=2;DP4=0,0,22,23;MQ=60;FQ=-162	GT:PL:GQ	1/1:255,135,0:99
Tb927_01_v4	480378	.	G	A	225	.	DP=47;VDB=2.312761e-01;RPB=-1.367268e+00;AF1=0.5;AC1=1;DP4=8,13,14,11;MQ=60;FQ=225;PV4=0.25,1,1,0.36	GT:PL:GQ	0/1:255,0,255:99
Tb927_01_v4	480572	.	G	A	219	.	DP=43;VDB=1.544113e-01;RPB=-3.850214e-01;AF1=0.5;AC1=1;DP4=10,16,8,9;MQ=60;FQ=221;PV4=0.75,0.38,1,1	GT:PL:GQ	0/1:249,0,255:99
Tb927_01_v4	480782	.	A	G	222	.	DP=36;VDB=8.383721e-02;AF1=1;AC1=2;DP4=0,0,15,19;MQ=60;FQ=-129	GT:PL:GQ	1/1:255,102,0:99
Tb927_01_v4	480810	.	T	C	222	.	DP=44;VDB=2.076429e-01;AF1=1;AC1=2;DP4=0,0,23,21;MQ=60;FQ=-159	GT:PL:GQ	1/1:255,132,0:99
Tb927_01_v4	480813	.	T	C	222	.	DP=44;VDB=1.353822e-01;AF1=1;AC1=2;DP4=0,0,23,21;MQ=60;FQ=-159	GT:PL:GQ	1/1:255,132,0:99
Tb927_01_v4	480881	.	G	A	222	.	DP=28;VDB=2.601817e-01;AF1=1;AC1=2;DP4=0,0,16,12;MQ=60;FQ=-111	GT:PL:GQ	1/1:255,84,0:99
Tb927_01_v4	480991	.	C	A	222	.	DP=32;VDB=1.020757e-01;AF1=1;AC1=2;DP4=0,0,15,17;MQ=60;FQ=-123	GT:PL:GQ	1/1:255,96,0:99
Tb927_01_v4	481055	.	G	A	222	.	DP=38;VDB=3.103055e-01;AF1=1;AC1=2;DP4=0,0,17,19;MQ=60;FQ=-135	GT:PL:GQ	1/1:255,108,0:99
Tb927_01_v4	481096	.	G	A	222	.	DP=34;VDB=2.944920e-01;AF1=1;AC1=2;DP4=0,0,19,14;MQ=60;FQ=-126	GT:PL:GQ	1/1:255,99,0:99
Tb927_01_v4	481138	.	A	T	222	.	DP=53;VDB=3.699864e-01;AF1=1;AC1=2;DP4=0,0,24,27;MQ=60;FQ=-181	GT:PL:GQ	1/1:255,154,0:99
Tb927_01_v4	481563	.	A	G	222	.	DP=46;VDB=3.064909e-01;AF1=1;AC1=2;DP4=0,0,29,17;MQ=60;FQ=-165	GT:PL:GQ	1/1:255,138,0:99
Tb927_01_v4	481692	.	A	G	222	.	DP=28;VDB=2.502215e-01;AF1=1;AC1=2;DP4=0,0,11,17;MQ=60;FQ=-111	GT:PL:GQ	1/1:255,84,0:99
Tb927_01_v4	482023	.	A	T	222	.	DP=39;VDB=2.629853e-01;AF1=1;AC1=2;DP4=0,0,19,20;MQ=60;FQ=-144	GT:PL:GQ	1/1:255,117,0:99
Tb927_01_v4	482458	.	A	G	222	.	DP=30;VDB=2.681964e-01;AF1=1;AC1=2;DP4=0,0,12,16;MQ=60;FQ=-111	GT:PL:GQ	1/1:255,84,0:99
Tb927_01_v4	482644	.	T	C	222	.	DP=29;VDB=2.770323e-01;AF1=1;AC1=2;DP4=0,0,14,15;MQ=60;FQ=-114	GT:PL:GQ	1/1:255,87,0:99
Tb927_01_v4	482806	.	G	A	176	.	DP=27;VDB=1.396078e-01;RPB=2.220587e-01;AF1=0.5;AC1=1;DP4=8,8,4,7;MQ=60;FQ=179;PV4=0.7,1,1,1	GT:PL:GQ	0/1:206,0,255:99
Tb927_01_v4	483303	.	G	A	222	.	DP=17;VDB=1.632699e-01;AF1=1;AC1=2;DP4=0,0,11,6;MQ=60;FQ=-78	GT:PL:GQ	1/1:255,51,0:99
Tb927_01_v4	483587	.	A	G	222	.	DP=21;VDB=1.087269e-01;AF1=1;AC1=2;DP4=0,0,10,10;MQ=60;FQ=-87	GT:PL:GQ	1/1:255,60,0:99
Tb927_01_v4	484249	.	A	C	225	.	DP=35;VDB=1.748076e-01;RPB=-2.052945e+00;AF1=0.5;AC1=1;DP4=12,4,6,12;MQ=60;FQ=209;PV4=0.02,0.035,1,1	GT:PL:GQ	0/1:255,0,236:99
Tb927_01_v4	485257	.	T	G	222	.	DP=45;VDB=3.455751e-01;AF1=1;AC1=2;DP4=0,0,21,24;MQ=60;FQ=-162	GT:PL:GQ	1/1:255,135,0:99
Tb927_01_v4	485308	.	T	C	222	.	DP=33;VDB=1.991627e-01;AF1=1;AC1=2;DP4=0,0,20,12;MQ=60;FQ=-123	GT:PL:GQ	1/1:255,96,0:99
Tb927_01_v4	485408	.	C	A	222	.	DP=25;VDB=3.042264e-02;AF1=1;AC1=2;DP4=0,0,15,10;MQ=60;FQ=-102	GT:PL:GQ	1/1:255,75,0:99
Tb927_01_v4	485430	.	C	G	222	.	DP=30;VDB=2.527227e-01;AF1=1;AC1=2;DP4=0,0,20,9;MQ=60;FQ=-114	GT:PL:GQ	1/1:255,87,0:99
Tb927_01_v4	485833	.	G	A	222	.	DP=40;VDB=3.156201e-01;AF1=1;AC1=2;DP4=0,0,19,21;MQ=60;FQ=-147	GT:PL:GQ	1/1:255,120,0:99
Tb927_01_v4	486269	.	T	C	222	.	DP=44;VDB=1.688855e-01;AF1=1;AC1=2;DP4=0,0,14,29;MQ=60;FQ=-156	GT:PL:GQ	1/1:255,129,0:99
Tb927_01_v4	486348	.	G	A	222	.	DP=33;VDB=2.249787e-01;AF1=1;AC1=2;DP4=0,0,18,15;MQ=60;FQ=-126	GT:PL:GQ	1/1:255,99,0:99
Tb927_01_v4	486385	.	G	A	222	.	DP=36;VDB=2.567319e-01;AF1=1;AC1=2;DP4=0,0,20,16;MQ=60;FQ=-135	GT:PL:GQ	1/1:255,108,0:99
Tb927_01_v4	486441	.	T	C	222	.	DP=40;VDB=7.153016e-02;AF1=1;AC1=2;DP4=0,0,19,20;MQ=60;FQ=-144	GT:PL:GQ	1/1:255,117,0:99
Tb927_01_v4	486711	.	G	A	222	.	DP=40;VDB=2.528226e-01;AF1=1;AC1=2;DP4=0,0,16,23;MQ=60;FQ=-144	GT:PL:GQ	1/1:255,117,0:99
Tb927_01_v4	487038	.	C	T	222	.	DP=33;VDB=2.760068e-01;AF1=1;AC1=2;DP4=0,0,15,18;MQ=60;FQ=-126	GT:PL:GQ	1/1:255,99,0:99
Tb927_01_v4	487210	.	G	T	225	.	DP=37;VDB=1.549166e-01;RPB=-1.650246e-02;AF1=0.5;AC1=1;DP4=11,6,8,10;MQ=60;FQ=223;PV4=0.31,0.21,1,0.14	GT:PL:GQ	0/1:255,0,252:99
Tb927_01_v4	487258	.	C	T	222	.	DP=41;VDB=2.455055e-01;AF1=1;AC1=2;DP4=0,0,20,20;MQ=60;FQ=-147	GT:PL:GQ	1/1:255,120,0:99
Tb927_01_v4	487319	.	C	T	222	.	DP=44;VDB=1.078014e-01;AF1=1;AC1=2;DP4=0,0,24,20;MQ=60;FQ=-159	GT:PL:GQ	1/1:255,132,0:99
Tb927_01_v4	488033	.	T	C	222	.	DP=46;VDB=1.766233e-01;AF1=1;AC1=2;DP4=0,0,24,21;MQ=60;FQ=-162	GT:PL:GQ	1/1:255,135,0:99
Tb927_01_v4	488086	.	A	G	222	.	DP=40;VDB=1.213914e-01;AF1=1;AC1=2;DP4=0,0,19,19;MQ=60;FQ=-141	GT:PL:GQ	1/1:255,114,0:99
Tb927_01_v4	488263	.	G	A	222	.	DP=37;VDB=1.376871e-01;AF1=1;AC1=2;DP4=0,0,19,17;MQ=60;FQ=-135	GT:PL:GQ	1/1:255,108,0:99
Tb927_01_v4	488377	.	T	C	222	.	DP=39;VDB=8.345144e-02;AF1=1;AC1=2;DP4=0,0,20,19;MQ=60;FQ=-144	GT:PL:GQ	1/1:255,117,0:99
Tb927_01_v4	488630	.	A	G	222	.	DP=40;VDB=2.791829e-01;AF1=1;AC1=2;DP4=0,0,14,26;MQ=60;FQ=-147	GT:PL:GQ	1/1:255,120,0:99
Tb927_01_v4	488698	.	gg	g	87.5	.	INDEL;IS=14,0.341463;DP=41;VDB=9.114593e-02;AF1=0.5;AC1=1;DP4=11,14,6,7;MQ=60;FQ=90.5;PV4=1,2.1e-16,1,1	GT:PL:GQ	0/1:125,0,201:99
Tb927_01_v4	488699	.	G	T	222	.	DP=26;VDB=1.104149e-01;AF1=1;AC1=2;DP4=0,0,12,14;MQ=60;FQ=-105	GT:PL:GQ	1/1:255,78,0:99
Tb927_01_v4	488979	.	A	C	225	.	DP=46;VDB=1.449018e-01;RPB=1.751623e-01;AF1=0.5;AC1=1;DP4=8,4,10,10;MQ=60;FQ=104;PV4=0.47,1,1,0.15	GT:PL:GQ	0/1:255,0,131:99
Tb927_01_v4	489205	.	C	T	222	.	DP=41;VDB=3.278500e-01;AF1=1;AC1=2;DP4=0,0,20,21;MQ=60;FQ=-150	GT:PL:GQ	1/1:255,123,0:99
Tb927_01_v4	489261	.	C	T	222	.	DP=41;VDB=1.914044e-01;RPB=7.183811e-01;AF1=1;AC1=2;DP4=1,0,26,14;MQ=60;FQ=-112;PV4=1,0.22,1,0.36	GT:PL:GQ	1/1:255,85,0:99
Tb927_01_v4	489356	.	A	C	193	.	DP=39;VDB=1.392287e-01;RPB=4.479608e-01;AF1=0.5;AC1=1;DP4=16,7,11,4;MQ=60;FQ=196;PV4=1,1,1,1	GT:PL:GQ	0/1:223,0,255:99
Tb927_01_v4	489389	.	G	A	222	.	DP=45;VDB=7.749177e-02;AF1=1;AC1=2;DP4=0,0,31,11;MQ=60;FQ=-153	GT:PL:GQ	1/1:255,126,0:99
Tb927_01_v4	490009	.	A	G	222	.	DP=31;VDB=1.628494e-01;AF1=1;AC1=2;DP4=0,0,11,19;MQ=60;FQ=-117	GT:PL:GQ	1/1:255,90,0:99
Tb927_01_v4	490056	.	G	A	222	.	DP=37;VDB=2.136041e-01;AF1=1;AC1=2;DP4=0,0,19,17;MQ=60;FQ=-135	GT:PL:GQ	1/1:255,108,0:99
Tb927_01_v4	490079	.	C	T	222	.	DP=41;VDB=2.771263e-01;AF1=1;AC1=2;DP4=0,0,26,13;MQ=60;FQ=-144	GT:PL:GQ	1/1:255,117,0:99
Tb927_01_v4	490480	.	T	C	222	.	DP=35;VDB=2.858810e-01;AF1=1;AC1=2;DP4=0,0,11,24;MQ=60;FQ=-132	GT:PL:GQ	1/1:255,105,0:99
Tb927_01_v4	490626	.	T	C	222	.	DP=38;VDB=2.204346e-01;AF1=1;AC1=2;DP4=0,0,18,19;MQ=60;FQ=-135	GT:PL:GQ	1/1:255,108,0:99
Tb927_01_v4	490734	.	C	T	222	.	DP=44;VDB=2.298786e-01;AF1=1;AC1=2;DP4=0,0,23,21;MQ=60;FQ=-159	GT:PL:GQ	1/1:255,132,0:99
Tb927_01_v4	490773	.	G	A	222	.	DP=34;VDB=2.486752e-01;AF1=1;AC1=2;DP4=0,0,20,13;MQ=60;FQ=-126	GT:PL:GQ	1/1:255,99,0:99
Tb927_01_v4	490965	.	A	C	222	.	DP=28;VDB=2.720681e-01;AF1=1;AC1=2;DP4=0,0,14,14;MQ=60;FQ=-111	GT:PL:GQ	1/1:255,84,0:99
Tb927_01_v4	491268	.	G	A	222	.	DP=39;VDB=6.859208e-02;AF1=1;AC1=2;DP4=0,0,12,27;MQ=60;FQ=-144	GT:PL:GQ	1/1:255,117,0:99
Tb927_01_v4	491292	.	C	T	222	.	DP=40;VDB=3.026156e-01;AF1=1;AC1=2;DP4=0,0,19,20;MQ=60;FQ=-144	GT:PL:GQ	1/1:255,117,0:99
Tb927_01_v4	491429	.	T	C	222	.	DP=37;VDB=2.435670e-01;AF1=1;AC1=2;DP4=0,0,16,21;MQ=60;FQ=-138	GT:PL:GQ	1/1:255,111,0:99
Tb927_01_v4	491447	.	C	T	222	.	DP=36;VDB=1.569411e-01;AF1=1;AC1=2;DP4=0,0,10,20;MQ=60;FQ=-117	GT:PL:GQ	1/1:255,90,0:99
Tb927_01_v4	491493	.	T	C	222	.	DP=36;VDB=3.001997e-01;AF1=1;AC1=2;DP4=0,0,19,15;MQ=60;FQ=-129	GT:PL:GQ	1/1:255,102,0:99
Tb927_01_v4	491568	.	T	C	222	.	DP=41;VDB=1.993558e-01;AF1=1;AC1=2;DP4=0,0,27,13;MQ=60;FQ=-147	GT:PL:GQ	1/1:255,120,0:99
Tb927_01_v4	491633	.	C	T	222	.	DP=28;VDB=2.420786e-01;AF1=1;AC1=2;DP4=0,0,13,15;MQ=60;FQ=-111	GT:PL:GQ	1/1:255,84,0:99
Tb927_01_v4	491841	.	G	A	222	.	DP=41;VDB=3.317782e-01;AF1=1;AC1=2;DP4=0,0,18,23;MQ=60;FQ=-150	GT:PL:GQ	1/1:255,123,0:99
Tb927_01_v4	492276	.	A	G	225	.	DP=41;VDB=1.624274e-01;RPB=-1.590204e+00;AF1=0.5;AC1=1;DP4=8,8,11,14;MQ=60;FQ=220;PV4=0.76,0.26,1,0.08	GT:PL:GQ	0/1:255,0,248:99
Tb927_01_v4	492324	.	T	G	222	.	DP=39;VDB=3.209624e-01;AF1=1;AC1=2;DP4=0,0,27,12;MQ=60;FQ=-144	GT:PL:GQ	1/1:255,117,0:99
Tb927_01_v4	492459	.	A	G	222	.	DP=34;VDB=4.630315e-02;AF1=1;AC1=2;DP4=0,0,17,17;MQ=60;FQ=-129	GT:PL:GQ	1/1:255,102,0:99
Tb927_01_v4	492955	.	A	G	222	.	DP=39;VDB=2.780062e-01;AF1=1;AC1=2;DP4=0,0,20,17;MQ=60;FQ=-138	GT:PL:GQ	1/1:255,111,0:99
Tb927_01_v4	493047	.	cg	c	214	.	INDEL;IS=37,0.902439;DP=41;VDB=2.785380e-01;AF1=1;AC1=2;DP4=0,0,15,16;MQ=60;FQ=-128	GT:PL:GQ	1/1:255,93,0:99
Tb927_01_v4	493048	.	G	.	28.2	.	DP=3;;AC1=2;FQ=-30	PL	0
Tb927_01_v4	493154	.	T	C	222	.	DP=41;VDB=2.791162e-01;AF1=1;AC1=2;DP4=0,0,22,19;MQ=60;FQ=-150	GT:PL:GQ	1/1:255,123,0:99
Tb927_01_v4	493218	.	A	G	222	.	DP=37;VDB=2.822891e-01;AF1=1;AC1=2;DP4=0,0,14,23;MQ=60;FQ=-138	GT:PL:GQ	1/1:255,111,0:99
Tb927_01_v4	493338	.	C	T	222	.	DP=45;VDB=7.940777e-02;AF1=1;AC1=2;DP4=0,0,17,25;MQ=60;FQ=-153	GT:PL:GQ	1/1:255,126,0:99
Tb927_01_v4	493761	.	C	T	222	.	DP=36;VDB=2.773103e-01;AF1=1;AC1=2;DP4=0,0,14,21;MQ=60;FQ=-132	GT:PL:GQ	1/1:255,105,0:99
Tb927_01_v4	493913	.	G	A	222	.	DP=40;VDB=2.796685e-01;AF1=1;AC1=2;DP4=0,0,14,26;MQ=60;FQ=-147	GT:PL:GQ	1/1:255,120,0:99
Tb927_01_v4	494064	.	G	A	222	.	DP=41;VDB=3.157992e-01;AF1=1;AC1=2;DP4=0,0,23,16;MQ=60;FQ=-144	GT:PL:GQ	1/1:255,117,0:99
Tb927_01_v4	494124	.	G	A	222	.	DP=47;VDB=3.390137e-01;AF1=1;AC1=2;DP4=0,0,19,26;MQ=60;FQ=-162	GT:PL:GQ	1/1:255,135,0:99
Tb927_01_v4	494127	.	C	T	222	.	DP=48;VDB=3.438973e-01;AF1=1;AC1=2;DP4=0,0,20,28;MQ=60;FQ=-171	GT:PL:GQ	1/1:255,144,0:99
Tb927_01_v4	494151	.	A	G	222	.	DP=52;VDB=3.582090e-01;AF1=1;AC1=2;DP4=0,0,21,27;MQ=60;FQ=-171	GT:PL:GQ	1/1:255,144,0:99
Tb927_01_v4	494239	.	A	C	222	.	DP=39;VDB=2.587140e-01;AF1=1;AC1=2;DP4=0,0,20,17;MQ=60;FQ=-138	GT:PL:GQ	1/1:255,111,0:99
Tb927_01_v4	494313	.	C	T	222	.	DP=37;VDB=3.117555e-01;AF1=1;AC1=2;DP4=0,0,18,19;MQ=60;FQ=-138	GT:PL:GQ	1/1:255,111,0:99
Tb927_01_v4	494439	.	A	G	222	.	DP=42;VDB=5.906687e-02;AF1=1;AC1=2;DP4=0,0,21,21;MQ=60;FQ=-153	GT:PL:GQ	1/1:255,126,0:99
Tb927_01_v4	494666	.	G	A	225	.	DP=45;VDB=1.754389e-01;RPB=-6.925263e-01;AF1=0.5;AC1=1;DP4=13,10,13,9;MQ=60;FQ=225;PV4=1,0.079,1,1	GT:PL:GQ	0/1:255,0,255:99
Tb927_01_v4	494700	.	C	A	222	.	DP=47;VDB=3.469993e-01;AF1=1;AC1=2;DP4=0,0,23,23;MQ=60;FQ=-165	GT:PL:GQ	1/1:255,138,0:99
Tb927_01_v4	495046	.	A	G	222	.	DP=45;VDB=2.734279e-01;AF1=1;AC1=2;DP4=0,0,26,19;MQ=60;FQ=-162	GT:PL:GQ	1/1:255,135,0:99
Tb927_01_v4	495100	.	A	G	222	.	DP=44;VDB=2.985330e-01;AF1=1;AC1=2;DP4=0,0,18,26;MQ=60;FQ=-159	GT:PL:GQ	1/1:255,132,0:99
Tb927_01_v4	495128	.	C	A	222	.	DP=45;VDB=8.715965e-02;AF1=1;AC1=2;DP4=0,0,16,29;MQ=60;FQ=-162	GT:PL:GQ	1/1:255,135,0:99
Tb927_01_v4	495603	.	G	C	222	.	DP=24;VDB=1.479566e-01;AF1=1;AC1=2;DP4=0,0,12,11;MQ=60;FQ=-96	GT:PL:GQ	1/1:255,69,0:99
Tb927_01_v4	496250	.	C	T	222	.	DP=26;VDB=2.061962e-01;AF1=1;AC1=2;DP4=0,0,12,14;MQ=60;FQ=-105	GT:PL:GQ	1/1:255,78,0:99
Tb927_01_v4	497241	.	T	C	222	.	DP=56;VDB=1.524287e-01;AF1=1;AC1=2;DP4=0,0,34,22;MQ=60;FQ=-196	GT:PL:GQ	1/1:255,169,0:99
Tb927_01_v4	497771	.	G	A	225	.	DP=40;VDB=1.219804e-01;RPB=4.074148e-01;AF1=0.5;AC1=1;DP4=8,12,7,12;MQ=60;FQ=225;PV4=1,0.14,1,0.27	GT:PL:GQ	0/1:255,0,255:99
Tb927_01_v4	497960	.	G	A	222	.	DP=24;VDB=1.175721e-02;AF1=1;AC1=2;DP4=0,0,16,8;MQ=60;FQ=-99	GT:PL:GQ	1/1:255,72,0:99
Tb927_01_v4	497994	.	A	G	145	.	DP=7;VDB=2.941785e-02;AF1=1;AC1=2;DP4=0,0,5,2;MQ=60;FQ=-48	GT:PL:GQ	1/1:178,21,0:39
Tb927_01_v4	498005	.	A	T	222	.	DP=11;VDB=4.454612e-02;AF1=1;AC1=2;DP4=0,0,5,6;MQ=60;FQ=-60	GT:PL:GQ	1/1:255,33,0:63
Tb927_01_v4	498033	.	G	C	222	.	DP=19;VDB=1.304669e-02;AF1=1;AC1=2;DP4=0,0,10,9;MQ=60;FQ=-84	GT:PL:GQ	1/1:255,57,0:99
Tb927_01_v4	498168	.	A	C	222	.	DP=45;VDB=1.329219e-01;AF1=1;AC1=2;DP4=0,0,26,18;MQ=60;FQ=-159	GT:PL:GQ	1/1:255,132,0:99
Tb927_01_v4	498364	.	C	T	222	.	DP=49;VDB=3.490793e-01;AF1=1;AC1=2;DP4=0,0,30,16;MQ=60;FQ=-165	GT:PL:GQ	1/1:255,138,0:99
Tb927_01_v4	498619	.	G	A	222	.	DP=48;VDB=3.418998e-01;AF1=1;AC1=2;DP4=0,0,28,20;MQ=60;FQ=-171	GT:PL:GQ	1/1:255,144,0:99
Tb927_01_v4	498670	.	G	A	222	.	DP=40;VDB=1.761981e-01;AF1=1;AC1=2;DP4=0,0,21,19;MQ=60;FQ=-147	GT:PL:GQ	1/1:255,120,0:99
Tb927_01_v4	498761	.	A	G	222	.	DP=51;VDB=3.711364e-01;AF1=1;AC1=2;DP4=0,0,26,25;MQ=60;FQ=-181	GT:PL:GQ	1/1:255,154,0:99
Tb927_01_v4	498858	.	A	G	225	.	DP=35;VDB=2.170603e-01;RPB=-8.705696e-01;AF1=0.5;AC1=1;DP4=3,8,8,16;MQ=60;FQ=147;PV4=1,0.25,1,0.15	GT:PL:GQ	0/1:255,0,174:99
Tb927_01_v4	498985	.	C	T	222	.	DP=42;VDB=1.006866e-01;AF1=1;AC1=2;DP4=0,0,24,18;MQ=60;FQ=-153	GT:PL:GQ	1/1:255,126,0:99
Tb927_01_v4	498993	.	T	G	222	.	DP=51;VDB=1.123757e-01;AF1=1;AC1=2;DP4=0,0,27,24;MQ=60;FQ=-181	GT:PL:GQ	1/1:255,154,0:99
Tb927_01_v4	499057	.	G	A	222	.	DP=44;VDB=1.211510e-02;AF1=1;AC1=2;DP4=0,0,20,23;MQ=60;FQ=-156	GT:PL:GQ	1/1:255,129,0:99
Tb927_01_v4	499564	.	G	A	222	.	DP=46;VDB=1.965019e-01;AF1=1;AC1=2;DP4=0,0,25,19;MQ=60;FQ=-159	GT:PL:GQ	1/1:255,132,0:99
Tb927_01_v4	499603	.	C	A	222	.	DP=46;VDB=3.146593e-01;AF1=1;AC1=2;DP4=0,0,22,23;MQ=60;FQ=-162	GT:PL:GQ	1/1:255,135,0:99
Tb927_01_v4	499620	.	G	C	222	.	DP=50;VDB=1.890704e-01;AF1=1;AC1=2;DP4=0,0,22,26;MQ=60;FQ=-171	GT:PL:GQ	1/1:255,144,0:99
Tb927_01_v4	499755	.	G	A	222	.	DP=52;VDB=2.647580e-01;AF1=1;AC1=2;DP4=0,0,35,17;MQ=60;FQ=-184	GT:PL:GQ	1/1:255,157,0:99
Tb927_01_v4	499896	.	G	T	222	.	DP=47;VDB=1.090427e-01;AF1=1;AC1=2;DP4=0,0,24,23;MQ=60;FQ=-168	GT:PL:GQ	1/1:255,141,0:99
Tb927_01_v4	500227	.	G	T	222	.	DP=34;VDB=2.777565e-01;AF1=1;AC1=2;DP4=0,0,8,26;MQ=60;FQ=-129	GT:PL:GQ	1/1:255,102,0:99
Tb927_01_v4	500243	.	C	T	222	.	DP=31;VDB=2.765072e-01;AF1=1;AC1=2;DP4=0,0,9,22;MQ=60;FQ=-120	GT:PL:GQ	1/1:255,93,0:99
Tb927_01_v4	500347	.	A	C	222	.	DP=34;VDB=2.781941e-01;AF1=1;AC1=2;DP4=0,0,20,14;MQ=60;FQ=-129	GT:PL:GQ	1/1:255,102,0:99
Tb927_01_v4	500528	.	T	C	222	.	DP=40;VDB=1.321002e-01;AF1=1;AC1=2;DP4=0,0,14,26;MQ=60;FQ=-147	GT:PL:GQ	1/1:255,120,0:99
Tb927_01_v4	500739	.	tc	.	106	.	INDEL;IS=1,0.027027;DP=37;VDB=1.210855e-01;AF1=0;AC1=0;DP4=16,15,0,1;MQ=60;FQ=-103;PV4=1,0.018,1,1	PL	0
Tb927_01_v4	500740	.	C	T	222	.	DP=36;VDB=2.107770e-01;AF1=1;AC1=2;DP4=0,0,16,18;MQ=60;FQ=-129	GT:PL:GQ	1/1:255,102,0:99
Tb927_01_v4	500786	.	T	C	222	.	DP=37;VDB=2.986298e-01;AF1=1;AC1=2;DP4=0,0,21,16;MQ=60;FQ=-138	GT:PL:GQ	1/1:255,111,0:99
Tb927_01_v4	500793	.	C	T	222	.	DP=38;VDB=2.428564e-01;AF1=1;AC1=2;DP4=0,0,20,18;MQ=60;FQ=-141	GT:PL:GQ	1/1:255,114,0:99
Tb927_01_v4	500816	.	G	A	222	.	DP=47;VDB=3.460080e-01;AF1=1;AC1=2;DP4=0,0,24,23;MQ=60;FQ=-168	GT:PL:GQ	1/1:255,141,0:99
Tb927_01_v4	500931	.	G	A	222	.	DP=26;VDB=2.505541e-01;AF1=1;AC1=2;DP4=0,0,17,9;MQ=60;FQ=-105	GT:PL:GQ	1/1:255,78,0:99
Tb927_01_v4	501030	.	A	G	222	.	DP=37;VDB=2.781236e-01;AF1=1;AC1=2;DP4=0,0,19,17;MQ=60;FQ=-135	GT:PL:GQ	1/1:255,108,0:99
Tb927_01_v4	501060	.	G	A	222	.	DP=36;VDB=2.764117e-02;AF1=1;AC1=2;DP4=0,0,20,16;MQ=60;FQ=-135	GT:PL:GQ	1/1:255,108,0:99
Tb927_01_v4	501296	.	C	T	222	.	DP=33;VDB=2.963903e-01;AF1=1;AC1=2;DP4=0,0,12,21;MQ=60;FQ=-126	GT:PL:GQ	1/1:255,99,0:99
Tb927_01_v4	502263	.	G	A	222	.	DP=19;VDB=1.852843e-01;AF1=1;AC1=2;DP4=0,0,10,9;MQ=60;FQ=-84	GT:PL:GQ	1/1:255,57,0:99
Tb927_01_v4	502725	.	G	A	222	.	DP=40;VDB=3.126451e-01;AF1=1;AC1=2;DP4=0,0,21,16;MQ=60;FQ=-138	GT:PL:GQ	1/1:255,111,0:99
Tb927_01_v4	503003	.	A	G	222	.	DP=45;VDB=3.476876e-01;AF1=1;AC1=2;DP4=0,0,24,21;MQ=60;FQ=-162	GT:PL:GQ	1/1:255,135,0:99
Tb927_01_v4	503180	.	C	G	222	.	DP=44;VDB=3.394554e-01;AF1=1;AC1=2;DP4=0,0,25,18;MQ=60;FQ=-156	GT:PL:GQ	1/1:255,129,0:99
Tb927_01_v4	503376	.	A	G	222	.	DP=47;VDB=8.268044e-02;AF1=1;AC1=2;DP4=0,0,24,22;MQ=60;FQ=-165	GT:PL:GQ	1/1:255,138,0:99
Tb927_01_v4	503691	.	G	A	222	.	DP=35;VDB=2.579743e-01;AF1=1;AC1=2;DP4=0,0,19,16;MQ=60;FQ=-132	GT:PL:GQ	1/1:255,105,0:99
Tb927_01_v4	504556	.	G	A	222	.	DP=46;VDB=3.251862e-01;AF1=1;AC1=2;DP4=0,0,19,25;MQ=60;FQ=-159	GT:PL:GQ	1/1:255,132,0:99
Tb927_01_v4	505434	.	G	A	222	.	DP=33;VDB=2.944166e-01;AF1=1;AC1=2;DP4=0,0,18,15;MQ=60;FQ=-126	GT:PL:GQ	1/1:255,99,0:99
Tb927_01_v4	505745	.	C	A	222	.	DP=34;VDB=2.974845e-01;AF1=1;AC1=2;DP4=0,0,17,17;MQ=60;FQ=-129	GT:PL:GQ	1/1:255,102,0:99
Tb927_01_v4	506106	.	G	C	222	.	DP=35;VDB=2.499326e-01;AF1=1;AC1=2;DP4=0,0,15,20;MQ=60;FQ=-132	GT:PL:GQ	1/1:255,105,0:99
Tb927_01_v4	506577	.	T	C	222	.	DP=28;VDB=2.726712e-01;AF1=1;AC1=2;DP4=0,0,16,12;MQ=60;FQ=-111	GT:PL:GQ	1/1:255,84,0:99
Tb927_01_v4	506648	.	C	T	222	.	DP=34;VDB=2.820730e-01;AF1=1;AC1=2;DP4=0,0,17,16;MQ=60;FQ=-126	GT:PL:GQ	1/1:255,99,0:99
Tb927_01_v4	506865	.	A	G	222	.	DP=32;VDB=2.443136e-01;AF1=1;AC1=2;DP4=0,0,15,17;MQ=60;FQ=-123	GT:PL:GQ	1/1:255,96,0:99
Tb927_01_v4	507216	.	T	C	222	.	DP=36;VDB=1.492359e-01;AF1=1;AC1=2;DP4=0,0,19,17;MQ=60;FQ=-135	GT:PL:GQ	1/1:255,108,0:99
Tb927_01_v4	507342	.	T	C	222	.	DP=49;VDB=1.797864e-01;AF1=1;AC1=2;DP4=0,0,22,27;MQ=60;FQ=-175	GT:PL:GQ	1/1:255,148,0:99
Tb927_01_v4	507753	.	C	G	222	.	DP=47;VDB=2.573899e-01;AF1=1;AC1=2;DP4=0,0,19,28;MQ=60;FQ=-168	GT:PL:GQ	1/1:255,141,0:99
Tb927_01_v4	507927	.	C	T	222	.	DP=52;VDB=3.749043e-01;AF1=1;AC1=2;DP4=0,0,30,22;MQ=60;FQ=-184	GT:PL:GQ	1/1:255,157,0:99
Tb927_01_v4	508965	.	T	C	222	.	DP=40;VDB=3.270668e-01;AF1=1;AC1=2;DP4=0,0,18,22;MQ=60;FQ=-147	GT:PL:GQ	1/1:255,120,0:99
Tb927_01_v4	509217	.	gaa	.	142	.	INDEL;IS=1,0.021277;DP=47;VDB=2.484382e-01;AF1=0;AC1=0;DP4=27,18,1,0;MQ=60;FQ=-139;PV4=1,1,1,0.35	PL	0
Tb927_01_v4	509217	.	G	C	222	.	DP=47;VDB=2.567587e-01;AF1=1;AC1=2;DP4=0,0,28,17;MQ=60;FQ=-162	GT:PL:GQ	1/1:255,135,0:99
Tb927_01_v4	509763	.	C	T	222	.	DP=44;VDB=2.990984e-01;AF1=1;AC1=2;DP4=0,0,20,24;MQ=60;FQ=-159	GT:PL:GQ	1/1:255,132,0:99
Tb927_01_v4	509862	.	C	T	222	.	DP=40;VDB=2.551152e-01;AF1=1;AC1=2;DP4=0,0,12,28;MQ=60;FQ=-147	GT:PL:GQ	1/1:255,120,0:99
Tb927_01_v4	509931	.	T	C	222	.	DP=36;VDB=1.054398e-01;AF1=1;AC1=2;DP4=0,0,10,26;MQ=60;FQ=-135	GT:PL:GQ	1/1:255,108,0:99
Tb927_01_v4	510087	.	A	G	222	.	DP=31;VDB=2.671306e-01;AF1=1;AC1=2;DP4=0,0,10,19;MQ=60;FQ=-114	GT:PL:GQ	1/1:255,87,0:99
Tb927_01_v4	510316	.	aatatatatatatatat	aATatatatatatatatat	41.5	.	INDEL;IS=2,0.125000;DP=16;VDB=1.053818e-02;AF1=0.5;AC1=1;DP4=0,4,0,2;MQ=60;FQ=44.5;PV4=1,1,1,1	GT:PL:GQ	0/1:79,0,117:82
Tb927_01_v4	510330	.	T	.	45	.	DP=20;VDB=1.091397e-02;RPB=-2.122583e+00;AF1=0;AC1=0;DP4=0,5,0,0;MQ=60;FQ=-42	PL	0
Tb927_01_v4	510524	.	T	G	222	.	DP=23;VDB=1.955307e-01;AF1=1;AC1=2;DP4=0,0,13,10;MQ=60;FQ=-96	GT:PL:GQ	1/1:255,69,0:99
Tb927_01_v4	510651	.	A	T	222	.	DP=32;VDB=1.174331e-01;AF1=1;AC1=2;DP4=0,0,17,15;MQ=60;FQ=-123	GT:PL:GQ	1/1:255,96,0:99
Tb927_01_v4	510693	.	T	A	222	.	DP=35;VDB=2.720134e-01;AF1=1;AC1=2;DP4=0,0,18,14;MQ=60;FQ=-123	GT:PL:GQ	1/1:255,96,0:99
Tb927_01_v4	510733	.	T	G	13.4	.	DP=12;VDB=2.309944e-02;RPB=8.435450e-01;AF1=0.5263;AC1=1;DP4=1,0,2,1;MQ=60;FQ=-17.1;PV4=1,0.21,1,1	GT:PL:GQ	0/1:43,0,10:13
Tb927_01_v4	511069	.	T	C	222	.	DP=21;VDB=1.790278e-01;AF1=1;AC1=2;DP4=0,0,13,7;MQ=60;FQ=-87	GT:PL:GQ	1/1:255,60,0:99
Tb927_01_v4	511187	.	T	C	222	.	DP=29;VDB=8.768842e-02;AF1=1;AC1=2;DP4=0,0,12,17;MQ=60;FQ=-114	GT:PL:GQ	1/1:255,87,0:99
Tb927_01_v4	511237	.	T	G	222	.	DP=36;VDB=1.838072e-01;AF1=1;AC1=2;DP4=0,0,13,22;MQ=60;FQ=-132	GT:PL:GQ	1/1:255,105,0:99
Tb927_01_v4	511240	.	T	C	199	.	DP=36;VDB=1.702829e-01;RPB=-2.887866e-01;AF1=0.5;AC1=1;DP4=5,16,7,8;MQ=60;FQ=202;PV4=0.18,0.29,1,1	GT:PL:GQ	0/1:229,0,255:99
Tb927_01_v4	511309	.	T	C	222	.	DP=25;VDB=1.407840e-01;AF1=1;AC1=2;DP4=0,0,14,10;MQ=60;FQ=-99	GT:PL:GQ	1/1:255,72,0:99
Tb927_01_v4	511394	.	T	.	33	.	DP=19;VDB=5.960000e-02;RPB=-1.667157e+00;AF1=0;AC1=0;DP4=9,5,2,0;MQ=60;FQ=-30;PV4=1,0.013,1,0.046	PL	0
Tb927_01_v4	511395	.	A	.	41	.	DP=19;VDB=5.960000e-02;RPB=-1.527686e+00;AF1=0;AC1=0;DP4=10,7,2,0;MQ=60;FQ=-38;PV4=0.51,1.6e-10,1,0.055	PL	0
Tb927_01_v4	511397	.	A	.	38	.	DP=18;VDB=5.960000e-02;RPB=-1.194147e+00;AF1=0;AC1=0;DP4=10,6,2,0;MQ=60;FQ=-35;PV4=0.53,6e-11,1,0.09	PL	0
Tb927_01_v4	511403	.	G	C	15.1	.	DP=19;VDB=6.365454e-02;RPB=-1.448864e+00;AF1=0.5;AC1=1;DP4=10,4,3,0;MQ=60;FQ=18.1;PV4=0.54,1,1,0.13	GT:PL:GQ	0/1:45,0,219:48
Tb927_01_v4	511583	.	A	.	33	.	DP=2;AF1=0;AC1=0;DP4=0,1,0,0;MQ=60;FQ=-30	PL	0
Tb927_01_v4	511584	.	A	.	28.2	.	DP=1;;AC1=2;FQ=-30	PL	0
Tb927_01_v4	511627	.	C	T	222	.	DP=19;VDB=1.758529e-01;AF1=1;AC1=2;DP4=0,0,13,6;MQ=60;FQ=-84	GT:PL:GQ	1/1:255,57,0:99
Tb927_01_v4	511648	.	aaag	.	69.5	.	INDEL;IS=1,0.034483;DP=29;VDB=8.754358e-02;AF1=0;AC1=0;DP4=11,7,0,1;MQ=60;FQ=-66.5;PV4=0.42,0.46,1,1	PL	0
Tb927_01_v4	511651	.	G	A	222	.	DP=29;VDB=1.338559e-01;AF1=1;AC1=2;DP4=0,0,10,5;MQ=60;FQ=-72	GT:PL:GQ	1/1:255,45,0:87
Tb927_01_v4	511651	.	gg	gAg	79.5	.	INDEL;IS=9,0.300000;DP=29;VDB=6.570268e-02;AF1=0.5;AC1=1;DP4=10,2,3,6;MQ=60;FQ=82.1;PV4=0.032,1,1,0.13	GT:PL:GQ	0/1:117,0,128:99
Tb927_01_v4	511764	.	A	G	222	.	DP=39;VDB=1.705589e-01;AF1=1;AC1=2;DP4=0,0,16,23;MQ=60;FQ=-144	GT:PL:GQ	1/1:255,117,0:99
Tb927_01_v4	511962	.	T	A	222	.	DP=33;VDB=8.258563e-02;AF1=1;AC1=2;DP4=0,0,22,11;MQ=60;FQ=-126	GT:PL:GQ	1/1:255,99,0:99
Tb927_01_v4	511996	.	A	.	28.2	.	DP=38;;AC1=2;FQ=-30	PL	0
Tb927_01_v4	512091	.	G	A	222	.	DP=38;VDB=3.120928e-01;AF1=1;AC1=2;DP4=0,0,20,18;MQ=60;FQ=-141	GT:PL:GQ	1/1:255,114,0:99
Tb927_01_v4	512114	.	G	A	222	.	DP=39;VDB=2.830449e-01;AF1=1;AC1=2;DP4=0,0,26,13;MQ=58;FQ=-144	GT:PL:GQ	1/1:255,117,0:99
Tb927_01_v4	512540	.	C	T	222	.	DP=39;VDB=2.102712e-01;AF1=1;AC1=2;DP4=0,0,11,25;MQ=60;FQ=-135	GT:PL:GQ	1/1:255,108,0:99
Tb927_01_v4	512850	.	T	C	222	.	DP=18;VDB=1.128508e-01;RPB=1.326807e+00;AF1=1;AC1=2;DP4=0,1,11,5;MQ=60;FQ=-55;PV4=0.35,1,1,0.34	GT:PL:GQ	1/1:255,28,0:53
Tb927_01_v4	512928	.	G	A	222	.	DP=27;VDB=2.624256e-01;AF1=1;AC1=2;DP4=0,0,14,12;MQ=59;FQ=-105	GT:PL:GQ	1/1:255,78,0:99
Tb927_01_v4	513027	.	T	.	13.2	.	DP=23;AF1=1;AC1=2;DP4=0,0,1,0;MQ=60;FQ=-30.1	PL	17
Tb927_01_v4	513027	.	t	tAAA,tA,tAA	111	.	INDEL;IS=12,0.521739;DP=23;VDB=1.274764e-01;AF1=1;AC1=2;DP4=0,0,8,3;MQ=60;FQ=-46.5	GT:PL:GQ	1/1:255,116,104,206,0,191,220,24,112,214:21
Tb927_01_v4	513127	.	A	G	225	.	DP=43;VDB=1.351746e-01;RPB=1.129786e+00;AF1=0.5;AC1=1;DP4=18,4,14,7;MQ=60;FQ=212;PV4=0.31,0.038,1,0.44	GT:PL:GQ	0/1:255,0,239:99
Tb927_01_v4	513131	.	G	A	222	.	DP=40;VDB=2.216910e-01;AF1=1;AC1=2;DP4=0,0,28,11;MQ=60;FQ=-144	GT:PL:GQ	1/1:255,117,0:99
Tb927_01_v4	513143	.	T	A	222	.	DP=43;VDB=2.279106e-01;AF1=1;AC1=2;DP4=0,0,32,10;MQ=60;FQ=-153	GT:PL:GQ	1/1:255,126,0:99
Tb927_01_v4	513145	.	A	G	222	.	DP=44;VDB=1.817464e-01;AF1=1;AC1=2;DP4=0,0,32,10;MQ=60;FQ=-153	GT:PL:GQ	1/1:255,126,0:99
Tb927_01_v4	513149	.	A	T	222	.	DP=43;VDB=2.730808e-01;AF1=1;AC1=2;DP4=0,0,32,11;MQ=60;FQ=-156	GT:PL:GQ	1/1:255,129,0:99
Tb927_01_v4	513169	.	G	A	222	.	DP=46;VDB=3.451416e-01;AF1=1;AC1=2;DP4=0,0,36,10;MQ=60;FQ=-165	GT:PL:GQ	1/1:255,138,0:99
Tb927_01_v4	513254	.	T	A	222	.	DP=38;VDB=2.950807e-01;AF1=1;AC1=2;DP4=0,0,25,13;MQ=60;FQ=-141	GT:PL:GQ	1/1:255,114,0:99
Tb927_01_v4	513314	.	C	A	225	.	DP=31;VDB=1.742606e-01;RPB=-1.469072e+00;AF1=0.5;AC1=1;DP4=10,3,10,6;MQ=60;FQ=183;PV4=0.45,0.15,1,0.078	GT:PL:GQ	0/1:255,0,210:99
Tb927_01_v4	513365	.	A	T	140	.	DP=39;VDB=6.839892e-02;RPB=1.597524e+00;AF1=0.5;AC1=1;DP4=19,8,8,4;MQ=60;FQ=143;PV4=1,0.011,1,0.32	GT:PL:GQ	0/1:170,0,255:99
Tb927_01_v4	513451	.	gg	g	212	.	INDEL;IS=39,0.951219;DP=41;VDB=6.239874e-02;AF1=1;AC1=2;DP4=0,0,6,16;MQ=57;FQ=-101	GT:PL:GQ	1/1:253,66,0:99
Tb927_01_v4	513452	.	G	.	28.2	.	DP=1;;AC1=2;FQ=-30	PL	0
Tb927_01_v4	513564	.	A	G	225	.	DP=49;VDB=1.663904e-01;RPB=-4.373510e-01;AF1=0.5;AC1=1;DP4=16,13,12,8;MQ=60;FQ=225;PV4=0.78,1,1,0.41	GT:PL:GQ	0/1:255,0,255:99
Tb927_01_v4	513574	.	tttttc	t	217	.	INDEL;IS=16,0.363636;DP=44;VDB=2.533018e-01;AF1=0.5;AC1=1;DP4=11,7,11,5;MQ=60;FQ=217;PV4=0.73,1,1,1	GT:PL:GQ	0/1:255,0,255:99
Tb927_01_v4	513579	.	C	.	28.2	.	DP=24;;AC1=2;FQ=-30	PL	0
Tb927_01_v4	513579	.	c	cT,cTT	214	.	INDEL;IS=21,0.525000;DP=24;VDB=1.587737e-01;AF1=1;AC1=2;DP4=0,0,10,11;MQ=60;FQ=-94.5	GT:PL:GQ	1/1:255,60,0,255,6,254:99
Tb927_01_v4	513969	.	G	A	222	.	DP=64;VDB=4.154305e-01;AF1=1;AC1=2;DP4=0,0,37,27;MQ=60;FQ=-220	GT:PL:GQ	1/1:255,193,0:99
Tb927_01_v4	514180	.	C	A	225	.	DP=25;VDB=1.385266e-01;RPB=1.469956e+00;AF1=0.5;AC1=1;DP4=6,4,7,8;MQ=60;FQ=157;PV4=0.69,1,1,1	GT:PL:GQ	0/1:255,0,184:99
Tb927_01_v4	514287	.	T	C	222	.	DP=38;VDB=2.813731e-01;AF1=1;AC1=2;DP4=0,0,11,26;MQ=60;FQ=-138	GT:PL:GQ	1/1:255,111,0:99
Tb927_01_v4	514861	.	C	A	222	.	DP=36;VDB=3.078821e-01;AF1=1;AC1=2;DP4=0,0,14,22;MQ=60;FQ=-135	GT:PL:GQ	1/1:255,108,0:99
Tb927_01_v4	514914	.	G	A	222	.	DP=39;VDB=1.662052e-01;AF1=1;AC1=2;DP4=0,0,23,15;MQ=60;FQ=-141	GT:PL:GQ	1/1:255,114,0:99
Tb927_01_v4	514917	.	A	G	222	.	DP=42;VDB=3.014962e-01;AF1=1;AC1=2;DP4=0,0,23,18;MQ=60;FQ=-150	GT:PL:GQ	1/1:255,123,0:99
Tb927_01_v4	515577	.	G	C	222	.	DP=37;VDB=2.997082e-01;AF1=1;AC1=2;DP4=0,0,23,12;MQ=60;FQ=-132	GT:PL:GQ	1/1:255,105,0:99
Tb927_01_v4	515783	.	A	G	157	.	DP=7;VDB=1.145288e-01;AF1=1;AC1=2;DP4=0,0,3,4;MQ=60;FQ=-48	GT:PL:GQ	1/1:190,21,0:39
Tb927_01_v4	515798	.	C	G	6.79	.	DP=3;VDB=5.960000e-02;AF1=1;AC1=2;DP4=0,0,0,2;MQ=60;FQ=-33	GT:PL:GQ	1/1:37,6,0:7
Tb927_01_v4	516075	.	A	G	222	.	DP=22;VDB=1.752506e-01;AF1=1;AC1=2;DP4=0,0,10,9;MQ=60;FQ=-84	GT:PL:GQ	1/1:255,57,0:99
Tb927_01_v4	516142	.	C	G	222	.	DP=35;VDB=3.876332e-02;AF1=1;AC1=2;DP4=0,0,21,14;MQ=60;FQ=-132	GT:PL:GQ	1/1:255,105,0:99
Tb927_01_v4	516149	.	T	C	222	.	DP=30;VDB=2.770164e-01;AF1=1;AC1=2;DP4=0,0,16,13;MQ=60;FQ=-114	GT:PL:GQ	1/1:255,87,0:99
Tb927_01_v4	516334	.	T	C	158	.	DP=10;VDB=1.081978e-01;AF1=1;AC1=2;DP4=0,0,2,6;MQ=60;FQ=-51	GT:PL:GQ	1/1:191,24,0:45
Tb927_01_v4	516421	.	C	G	190	.	DP=12;VDB=1.179935e-01;AF1=1;AC1=2;DP4=0,0,7,3;MQ=60;FQ=-57	GT:PL:GQ	1/1:223,30,0:57
Tb927_01_v4	516794	.	C	T	222	.	DP=28;VDB=1.451535e-01;AF1=1;AC1=2;DP4=0,0,9,19;MQ=60;FQ=-111	GT:PL:GQ	1/1:255,84,0:99
Tb927_01_v4	517106	.	G	A	222	.	DP=29;VDB=2.769674e-01;AF1=1;AC1=2;DP4=0,0,19,10;MQ=60;FQ=-114	GT:PL:GQ	1/1:255,87,0:99
Tb927_01_v4	517421	.	A	G	222	.	DP=34;VDB=1.428243e-01;AF1=1;AC1=2;DP4=0,0,19,14;MQ=60;FQ=-126	GT:PL:GQ	1/1:255,99,0:99
Tb927_01_v4	517469	.	G	A	222	.	DP=39;VDB=2.265712e-01;AF1=1;AC1=2;DP4=0,0,22,16;MQ=60;FQ=-141	GT:PL:GQ	1/1:255,114,0:99
Tb927_01_v4	517482	.	A	G	222	.	DP=39;VDB=3.003916e-01;AF1=1;AC1=2;DP4=0,0,21,18;MQ=60;FQ=-144	GT:PL:GQ	1/1:255,117,0:99
Tb927_01_v4	517491	.	T	C	222	.	DP=41;VDB=3.227365e-01;AF1=1;AC1=2;DP4=0,0,22,19;MQ=60;FQ=-150	GT:PL:GQ	1/1:255,123,0:99
Tb927_01_v4	517542	.	A	T	222	.	DP=36;VDB=1.893795e-01;AF1=1;AC1=2;DP4=0,0,15,17;MQ=60;FQ=-123	GT:PL:GQ	1/1:255,96,0:99
Tb927_01_v4	517614	.	C	T	222	.	DP=45;VDB=1.421260e-01;AF1=1;AC1=2;DP4=0,0,26,19;MQ=60;FQ=-162	GT:PL:GQ	1/1:255,135,0:99
Tb927_01_v4	517677	.	G	A	222	.	DP=46;VDB=1.925705e-01;AF1=1;AC1=2;DP4=0,0,31,15;MQ=60;FQ=-165	GT:PL:GQ	1/1:255,138,0:99
Tb927_01_v4	518022	.	G	A	222	.	DP=40;VDB=3.271764e-01;AF1=1;AC1=2;DP4=0,0,8,32;MQ=60;FQ=-147	GT:PL:GQ	1/1:255,120,0:99
Tb927_01_v4	518189	.	A	C	222	.	DP=54;VDB=3.783099e-01;AF1=1;AC1=2;DP4=0,0,30,24;MQ=60;FQ=-190	GT:PL:GQ	1/1:255,163,0:99
Tb927_01_v4	518265	.	A	G	222	.	DP=45;VDB=9.134567e-02;AF1=1;AC1=2;DP4=0,0,24,21;MQ=60;FQ=-162	GT:PL:GQ	1/1:255,135,0:99
Tb927_01_v4	518461	.	T	C	222	.	DP=34;VDB=2.981987e-01;AF1=1;AC1=2;DP4=0,0,17,17;MQ=60;FQ=-129	GT:PL:GQ	1/1:255,102,0:99
Tb927_01_v4	518634	.	A	G	222	.	DP=55;VDB=3.454378e-01;AF1=1;AC1=2;DP4=0,0,30,25;MQ=60;FQ=-190	GT:PL:GQ	1/1:255,163,0:99
Tb927_01_v4	518715	.	C	T	222	.	DP=43;VDB=2.871101e-01;AF1=1;AC1=2;DP4=0,0,25,17;MQ=60;FQ=-153	GT:PL:GQ	1/1:255,126,0:99
Tb927_01_v4	518848	.	C	A	222	.	DP=47;VDB=3.503326e-01;AF1=1;AC1=2;DP4=0,0,23,24;MQ=60;FQ=-168	GT:PL:GQ	1/1:255,141,0:99
Tb927_01_v4	518930	.	C	G	222	.	DP=50;VDB=2.196037e-01;AF1=1;AC1=2;DP4=0,0,21,28;MQ=60;FQ=-175	GT:PL:GQ	1/1:255,148,0:99
Tb927_01_v4	518942	.	A	G	222	.	DP=42;VDB=2.535392e-01;AF1=1;AC1=2;DP4=0,0,20,21;MQ=60;FQ=-150	GT:PL:GQ	1/1:255,123,0:99
Tb927_01_v4	519084	.	T	C	222	.	DP=36;VDB=2.337819e-01;AF1=1;AC1=2;DP4=0,0,10,26;MQ=60;FQ=-135	GT:PL:GQ	1/1:255,108,0:99
Tb927_01_v4	519147	.	G	T	222	.	DP=52;VDB=3.493523e-01;AF1=1;AC1=2;DP4=0,0,20,29;MQ=60;FQ=-175	GT:PL:GQ	1/1:255,148,0:99
Tb927_01_v4	519148	.	G	A	222	.	DP=52;VDB=3.514512e-01;AF1=1;AC1=2;DP4=0,0,20,29;MQ=60;FQ=-175	GT:PL:GQ	1/1:255,148,0:99
Tb927_01_v4	519149	.	A	G	222	.	DP=53;VDB=3.431218e-01;AF1=1;AC1=2;DP4=0,0,20,29;MQ=60;FQ=-175	GT:PL:GQ	1/1:255,148,0:99
Tb927_01_v4	519190	.	C	T	222	.	DP=54;VDB=1.016863e-01;AF1=1;AC1=2;DP4=0,0,23,30;MQ=60;FQ=-187	GT:PL:GQ	1/1:255,160,0:99
Tb927_01_v4	519195	.	G	T	222	.	DP=52;VDB=3.248546e-01;AF1=1;AC1=2;DP4=0,0,22,29;MQ=60;FQ=-181	GT:PL:GQ	1/1:255,154,0:99
Tb927_01_v4	519296	.	A	G	222	.	DP=33;VDB=2.510778e-01;AF1=1;AC1=2;DP4=0,0,14,19;MQ=60;FQ=-126	GT:PL:GQ	1/1:255,99,0:99
Tb927_01_v4	519341	.	T	G	222	.	DP=29;VDB=2.368529e-01;AF1=1;AC1=2;DP4=0,0,10,19;MQ=60;FQ=-114	GT:PL:GQ	1/1:255,87,0:99
Tb927_01_v4	519521	.	A	G	222	.	DP=46;VDB=1.084476e-01;AF1=1;AC1=2;DP4=0,0,21,25;MQ=60;FQ=-165	GT:PL:GQ	1/1:255,138,0:99
Tb927_01_v4	519553	.	A	G	222	.	DP=53;VDB=3.710085e-01;AF1=1;AC1=2;DP4=0,0,25,28;MQ=60;FQ=-187	GT:PL:GQ	1/1:255,160,0:99
Tb927_01_v4	519624	.	T	A	222	.	DP=36;VDB=2.497559e-01;AF1=1;AC1=2;DP4=0,0,22,14;MQ=60;FQ=-135	GT:PL:GQ	1/1:255,108,0:99
Tb927_01_v4	519661	.	G	T	222	.	DP=35;VDB=9.326440e-02;AF1=1;AC1=2;DP4=0,0,19,16;MQ=60;FQ=-132	GT:PL:GQ	1/1:255,105,0:99
Tb927_01_v4	519668	.	G	A	222	.	DP=36;VDB=3.079285e-01;AF1=1;AC1=2;DP4=0,0,19,17;MQ=60;FQ=-135	GT:PL:GQ	1/1:255,108,0:99
Tb927_01_v4	519683	.	T	A	222	.	DP=40;VDB=3.242421e-01;AF1=1;AC1=2;DP4=0,0,20,20;MQ=60;FQ=-147	GT:PL:GQ	1/1:255,120,0:99
Tb927_01_v4	519719	.	C	G	222	.	DP=33;VDB=2.715825e-01;AF1=1;AC1=2;DP4=0,0,13,20;MQ=60;FQ=-126	GT:PL:GQ	1/1:255,99,0:99
Tb927_01_v4	519722	.	G	A	222	.	DP=34;VDB=2.780483e-01;AF1=1;AC1=2;DP4=0,0,13,21;MQ=60;FQ=-129	GT:PL:GQ	1/1:255,102,0:99
Tb927_01_v4	519759	.	G	C	222	.	DP=38;VDB=2.135484e-01;AF1=1;AC1=2;DP4=0,0,21,17;MQ=60;FQ=-141	GT:PL:GQ	1/1:255,114,0:99
Tb927_01_v4	519796	.	G	T	222	.	DP=34;VDB=2.294470e-01;AF1=1;AC1=2;DP4=0,0,20,14;MQ=59;FQ=-129	GT:PL:GQ	1/1:255,102,0:99
Tb927_01_v4	519842	.	G	T	222	.	DP=40;VDB=2.073050e-01;AF1=1;AC1=2;DP4=0,0,18,22;MQ=60;FQ=-147	GT:PL:GQ	1/1:255,120,0:99
Tb927_01_v4	519853	.	A	G	222	.	DP=40;VDB=3.232187e-01;AF1=1;AC1=2;DP4=0,0,19,21;MQ=60;FQ=-147	GT:PL:GQ	1/1:255,120,0:99
Tb927_01_v4	519878	.	G	A	222	.	DP=42;VDB=3.331487e-01;AF1=1;AC1=2;DP4=0,0,17,25;MQ=60;FQ=-153	GT:PL:GQ	1/1:255,126,0:99
Tb927_01_v4	520008	.	G	A	222	.	DP=30;VDB=2.539560e-01;AF1=1;AC1=2;DP4=0,0,11,16;MQ=60;FQ=-108	GT:PL:GQ	1/1:255,81,0:99
Tb927_01_v4	520009	.	T	C	222	.	DP=30;VDB=2.454290e-01;AF1=1;AC1=2;DP4=0,0,11,18;MQ=60;FQ=-114	GT:PL:GQ	1/1:255,87,0:99
Tb927_01_v4	520088	.	A	G	222	.	DP=35;VDB=2.597529e-01;AF1=1;AC1=2;DP4=0,0,18,17;MQ=60;FQ=-132	GT:PL:GQ	1/1:255,105,0:99
Tb927_01_v4	520197	.	G	C	222	.	DP=38;VDB=6.510467e-02;AF1=1;AC1=2;DP4=0,0,18,19;MQ=60;FQ=-138	GT:PL:GQ	1/1:255,111,0:99
Tb927_01_v4	520208	.	T	C	222	.	DP=35;VDB=2.959904e-01;AF1=1;AC1=2;DP4=0,0,16,18;MQ=60;FQ=-129	GT:PL:GQ	1/1:255,102,0:99
Tb927_01_v4	520227	.	C	T	222	.	DP=35;VDB=5.746574e-02;AF1=1;AC1=2;DP4=0,0,13,21;MQ=60;FQ=-129	GT:PL:GQ	1/1:255,102,0:99
Tb927_01_v4	520262	.	A	T	222	.	DP=34;VDB=9.737752e-02;AF1=1;AC1=2;DP4=0,0,14,19;MQ=60;FQ=-126	GT:PL:GQ	1/1:255,99,0:99
Tb927_01_v4	520366	.	C	T	222	.	DP=39;VDB=2.263962e-01;AF1=1;AC1=2;DP4=0,0,13,26;MQ=60;FQ=-144	GT:PL:GQ	1/1:255,117,0:99
Tb927_01_v4	520403	.	G	A	215	.	DP=17;VDB=1.188733e-02;AF1=1;AC1=2;DP4=0,0,2,15;MQ=60;FQ=-78	GT:PL:GQ	1/1:248,51,0:99
Tb927_01_v4	520411	.	T	C	133	.	DP=10;VDB=1.337811e-03;AF1=1;AC1=2;DP4=0,0,0,10;MQ=60;FQ=-57	GT:PL:GQ	1/1:166,30,0:57
Tb927_01_v4	520645	.	T	G	222	.	DP=31;VDB=1.423277e-01;AF1=1;AC1=2;DP4=0,0,20,11;MQ=60;FQ=-120	GT:PL:GQ	1/1:255,93,0:99
Tb927_01_v4	520720	.	T	G	222	.	DP=24;VDB=2.376355e-01;AF1=1;AC1=2;DP4=0,0,11,13;MQ=60;FQ=-99	GT:PL:GQ	1/1:255,72,0:99
Tb927_01_v4	520756	.	C	T	209	.	DP=10;VDB=3.544138e-02;AF1=1;AC1=2;DP4=0,0,4,6;MQ=60;FQ=-57	GT:PL:GQ	1/1:242,30,0:57
Tb927_01_v4	520773	.	C	G	95.5	.	DP=4;VDB=4.308876e-02;AF1=1;AC1=2;DP4=0,0,2,2;MQ=60;FQ=-39	GT:PL:GQ	1/1:128,12,0:21
Tb927_01_v4	520779	.	A	G	66	.	DP=3;VDB=6.737978e-02;AF1=1;AC1=2;DP4=0,0,2,1;MQ=51;FQ=-36	GT:PL:GQ	1/1:98,9,0:16
Tb927_01_v4	520780	.	G	C	65	.	DP=3;VDB=6.733367e-02;AF1=1;AC1=2;DP4=0,0,2,1;MQ=51;FQ=-36	GT:PL:GQ	1/1:97,9,0:16
Tb927_01_v4	520786	.	A	G	89.5	.	DP=4;VDB=8.103754e-02;AF1=1;AC1=2;DP4=0,0,3,1;MQ=54;FQ=-39	GT:PL:GQ	1/1:122,12,0:21
Tb927_01_v4	520790	.	T	C	91.5	.	DP=4;VDB=8.103754e-02;AF1=1;AC1=2;DP4=0,0,3,1;MQ=54;FQ=-39	GT:PL:GQ	1/1:124,12,0:21
Tb927_01_v4	520814	.	C	T	217	.	DP=13;VDB=1.460342e-01;AF1=1;AC1=2;DP4=0,0,9,4;MQ=53;FQ=-66	GT:PL:GQ	1/1:250,39,0:75
Tb927_01_v4	520859	.	C	T	222	.	DP=23;VDB=1.494397e-01;AF1=1;AC1=2;DP4=0,0,11,12;MQ=51;FQ=-93	GT:PL:GQ	1/1:255,66,0:99
Tb927_01_v4	520989	.	T	C	222	.	DP=29;VDB=2.494598e-01;AF1=1;AC1=2;DP4=0,0,10,19;MQ=58;FQ=-114	GT:PL:GQ	1/1:255,87,0:99
Tb927_01_v4	521031	.	att	at	214	.	INDEL;IS=33,1.000000;DP=33;VDB=2.869584e-01;AF1=1;AC1=2;DP4=0,0,9,24;MQ=59;FQ=-134	GT:PL:GQ	1/1:255,99,0:99
Tb927_01_v4	521033	.	T	.	28.2	.	DP=33;;AC1=2;FQ=-30	PL	0
Tb927_01_v4	521112	.	G	A	222	.	DP=20;VDB=1.789056e-01;AF1=1;AC1=2;DP4=0,0,2,17;MQ=58;FQ=-84	GT:PL:GQ	1/1:255,57,0:99
Tb927_01_v4	521161	.	T	C	60	.	DP=3;VDB=4.644186e-02;AF1=1;AC1=2;DP4=0,0,0,3;MQ=60;FQ=-36	GT:PL:GQ	1/1:92,9,0:16
Tb927_01_v4	521164	.	C	T	49	.	DP=3;VDB=4.644186e-02;AF1=1;AC1=2;DP4=0,0,0,3;MQ=60;FQ=-36	GT:PL:GQ	1/1:81,9,0:16
Tb927_01_v4	521165	.	C	T	34.8	.	DP=3;VDB=7.040000e-02;AF1=1;AC1=2;DP4=0,0,0,2;MQ=60;FQ=-33	GT:PL:GQ	1/1:66,6,0:10
Tb927_01_v4	521175	.	A	C	33.8	.	DP=2;VDB=6.880000e-02;AF1=1;AC1=2;DP4=0,0,0,2;MQ=60;FQ=-33	GT:PL:GQ	1/1:65,6,0:10
Tb927_01_v4	521276	.	T	A	179	.	DP=22;VDB=5.620749e-02;AF1=1;AC1=2;DP4=0,0,1,21;MQ=40;FQ=-93	GT:PL:GQ	1/1:212,66,0:99
Tb927_01_v4	521287	.	T	C	184	.	DP=22;VDB=1.879610e-01;AF1=1;AC1=2;DP4=0,0,1,21;MQ=40;FQ=-93	GT:PL:GQ	1/1:217,66,0:99
Tb927_01_v4	521290	.	G	A	184	.	DP=22;VDB=1.864209e-01;AF1=1;AC1=2;DP4=0,0,1,21;MQ=40;FQ=-93	GT:PL:GQ	1/1:217,66,0:99
Tb927_01_v4	521335	.	T	C	84.1	.	DP=6;VDB=2.218905e-02;AF1=1;AC1=2;DP4=0,0,0,6;MQ=41;FQ=-45	GT:PL:GQ	1/1:117,18,0:33
Tb927_01_v4	521344	.	G	.	9.5	.	DP=1;AF1=1;AC1=2;DP4=0,0,0,1;MQ=21;FQ=-30	PL	21
Tb927_01_v4	521347	.	G	.	9.5	.	DP=1;AF1=1;AC1=2;DP4=0,0,0,1;MQ=21;FQ=-30	PL	21
Tb927_01_v4	521356	.	A	G	6.98	.	DP=1;AF1=1;AC1=2;DP4=0,0,1,0;MQ=60;FQ=-30	GT:PL:GQ	1/1:36,3,0:4
Tb927_01_v4	521359	.	A	G	6.98	.	DP=1;AF1=1;AC1=2;DP4=0,0,1,0;MQ=60;FQ=-30	GT:PL:GQ	1/1:36,3,0:4
Tb927_01_v4	521360	.	T	C	6.2	.	DP=1;AF1=1;AC1=2;DP4=0,0,1,0;MQ=60;FQ=-30	GT:PL:GQ	1/1:35,3,0:4
Tb927_01_v4	521371	.	A	T	26.8	.	DP=2;VDB=4.960000e-02;AF1=1;AC1=2;DP4=0,0,2,0;MQ=60;FQ=-33	GT:PL:GQ	1/1:58,6,0:10
Tb927_01_v4	521377	.	C	T	58	.	DP=3;VDB=6.695005e-02;AF1=1;AC1=2;DP4=0,0,3,0;MQ=60;FQ=-36	GT:PL:GQ	1/1:90,9,0:16
Tb927_01_v4	521449	.	C	T	217	.	DP=11;VDB=1.325460e-01;AF1=1;AC1=2;DP4=0,0,4,7;MQ=60;FQ=-60	GT:PL:GQ	1/1:250,33,0:63
Tb927_01_v4	521458	.	G	T	174	.	DP=9;VDB=1.263797e-01;AF1=1;AC1=2;DP4=0,0,2,7;MQ=60;FQ=-54	GT:PL:GQ	1/1:207,27,0:51
Tb927_01_v4	521470	.	G	A	113	.	DP=5;VDB=4.153459e-02;AF1=1;AC1=2;DP4=0,0,1,4;MQ=60;FQ=-42	GT:PL:GQ	1/1:146,15,0:27
Tb927_01_v4	521473	.	G	A	75.5	.	DP=4;VDB=4.052676e-02;AF1=1;AC1=2;DP4=0,0,0,4;MQ=60;FQ=-39	GT:PL:GQ	1/1:108,12,0:21
Tb927_01_v4	521478	.	G	T	54	.	DP=3;VDB=3.881056e-02;AF1=1;AC1=2;DP4=0,0,0,3;MQ=60;FQ=-36	GT:PL:GQ	1/1:86,9,0:16
Tb927_01_v4	521669	.	G	T	34.8	.	DP=2;VDB=5.960000e-02;AF1=1;AC1=2;DP4=0,0,2,0;MQ=60;FQ=-33	GT:PL:GQ	1/1:66,6,0:10
Tb927_01_v4	521700	.	C	T	222	.	DP=13;VDB=7.954659e-02;AF1=1;AC1=2;DP4=0,0,9,4;MQ=56;FQ=-66	GT:PL:GQ	1/1:255,39,0:75
Tb927_01_v4	521728	.	A	G	222	.	DP=13;VDB=4.285723e-02;AF1=1;AC1=2;DP4=0,0,9,4;MQ=56;FQ=-66	GT:PL:GQ	1/1:255,39,0:75
Tb927_01_v4	521742	.	T	A	222	.	DP=13;VDB=8.649499e-02;AF1=1;AC1=2;DP4=0,0,9,4;MQ=56;FQ=-66	GT:PL:GQ	1/1:255,39,0:75
Tb927_01_v4	521761	.	A	G	118	.	DP=5;VDB=4.677259e-02;AF1=1;AC1=2;DP4=0,0,2,3;MQ=59;FQ=-42	GT:PL:GQ	1/1:151,15,0:27
Tb927_01_v4	521801	.	T	C	6.2	.	DP=1;AF1=1;AC1=2;DP4=0,0,1,0;MQ=60;FQ=-30	GT:PL:GQ	1/1:35,3,0:4
Tb927_01_v4	521830	.	C	T	73.5	.	DP=4;VDB=8.304407e-02;AF1=1;AC1=2;DP4=0,0,4,0;MQ=52;FQ=-39	GT:PL:GQ	1/1:106,12,0:21
Tb927_01_v4	521833	.	A	C	51	.	DP=5;VDB=5.748775e-02;AF1=1;AC1=2;DP4=0,0,3,0;MQ=51;FQ=-36	GT:PL:GQ	1/1:83,9,0:16
Tb927_01_v4	521836	.	A	G	76.5	.	DP=5;VDB=2.861637e-02;AF1=1;AC1=2;DP4=0,0,3,1;MQ=54;FQ=-39	GT:PL:GQ	1/1:109,12,0:21
Tb927_01_v4	521863	.	T	C	198	.	DP=13;VDB=6.721084e-02;AF1=1;AC1=2;DP4=0,0,10,2;MQ=55;FQ=-63	GT:PL:GQ	1/1:231,36,0:69
Tb927_01_v4	522025	.	T	A	53	.	DP=3;VDB=5.085621e-02;AF1=1;AC1=2;DP4=0,0,2,1;MQ=50;FQ=-36	GT:PL:GQ	1/1:85,9,0:16
Tb927_01_v4	522028	.	C	T	54	.	DP=3;VDB=4.940956e-02;AF1=1;AC1=2;DP4=0,0,2,1;MQ=50;FQ=-36	GT:PL:GQ	1/1:86,9,0:16
Tb927_01_v4	522030	.	C	T	40.8	.	DP=2;VDB=6.560000e-02;AF1=1;AC1=2;DP4=0,0,1,1;MQ=48;FQ=-33	GT:PL:GQ	1/1:72,6,0:10
Tb927_01_v4	522088	.	T	.	12.3	.	DP=1;AF1=1;AC1=2;DP4=0,0,1,0;MQ=18;FQ=-30.1	PL	18
Tb927_01_v4	522170	.	G	C	29.5	.	DP=4;VDB=5.094834e-02;AF1=1;AC1=2;DP4=0,0,2,2;MQ=17;FQ=-39	GT:PL:GQ	1/1:62,12,0:21
Tb927_01_v4	522177	.	T	.	4.27	.	DP=2;VDB=7.360000e-02;AF1=1;AC1=2;DP4=0,0,0,2;MQ=16;FQ=-33	PL	29
Tb927_01_v4	522205	.	C	A	52.3	.	DP=5;VDB=1.507733e-02;AF1=1;AC1=2;DP4=0,0,1,4;MQ=21;FQ=-42	GT:PL:GQ	1/1:85,15,0:27
Tb927_01_v4	522481	.	T	A	20.8	.	DP=2;VDB=5.600000e-02;AF1=1;AC1=2;DP4=0,0,0,2;MQ=31;FQ=-33	GT:PL:GQ	1/1:52,6,0:10
Tb927_01_v4	522486	.	T	.	9.5	.	DP=1;AF1=1;AC1=2;DP4=0,0,0,1;MQ=21;FQ=-30	PL	21
Tb927_01_v4	522494	.	G	.	28.2	.	DP=1;;AC1=2;FQ=-30	PL	0
Tb927_01_v4	522495	.	A	.	28.2	.	DP=1;;AC1=2;FQ=-30	PL	0
Tb927_01_v4	522648	.	T	A	222	.	DP=26;VDB=2.569624e-01;AF1=1;AC1=2;DP4=0,0,9,16;MQ=54;FQ=-102	GT:PL:GQ	1/1:255,75,0:99
Tb927_01_v4	522671	.	C	T	222	.	DP=25;VDB=1.883053e-01;AF1=1;AC1=2;DP4=0,0,4,20;MQ=46;FQ=-99	GT:PL:GQ	1/1:255,72,0:99
Tb927_01_v4	522728	.	A	G	209	.	DP=24;VDB=2.319691e-02;AF1=1;AC1=2;DP4=0,0,2,22;MQ=39;FQ=-99	GT:PL:GQ	1/1:242,72,0:99
Tb927_01_v4	522775	.	A	G	222	.	DP=22;VDB=1.945542e-01;AF1=1;AC1=2;DP4=0,0,7,15;MQ=48;FQ=-93	GT:PL:GQ	1/1:255,66,0:99
Tb927_01_v4	522797	.	C	T	222	.	DP=19;VDB=1.635523e-01;AF1=1;AC1=2;DP4=0,0,5,14;MQ=51;FQ=-84	GT:PL:GQ	1/1:255,57,0:99
Tb927_01_v4	522945	.	A	G	222	.	DP=19;VDB=1.923267e-01;AF1=1;AC1=2;DP4=0,0,5,14;MQ=53;FQ=-84	GT:PL:GQ	1/1:255,57,0:99
Tb927_01_v4	522986	.	C	A	112	.	DP=7;VDB=7.337831e-03;AF1=1;AC1=2;DP4=0,0,0,7;MQ=57;FQ=-48	GT:PL:GQ	1/1:145,21,0:39
Tb927_01_v4	523220	.	C	T	118	.	DP=10;VDB=6.317385e-02;AF1=1;AC1=2;DP4=0,0,2,8;MQ=25;FQ=-57	GT:PL:GQ	1/1:151,30,0:57
Tb927_01_v4	523256	.	A	G	118	.	DP=10;VDB=5.353929e-02;AF1=1;AC1=2;DP4=0,0,2,8;MQ=25;FQ=-57	GT:PL:GQ	1/1:151,30,0:57
Tb927_01_v4	523348	.	T	A	13	.	DP=2;VDB=5.960000e-02;AF1=1;AC1=2;DP4=0,0,2,0;MQ=24;FQ=-33	GT:PL:GQ	1/1:44,6,0:9
Tb927_01_v4	523371	.	G	A	109	.	DP=7;VDB=9.982788e-02;AF1=1;AC1=2;DP4=0,0,6,1;MQ=34;FQ=-48	GT:PL:GQ	1/1:142,21,0:39
Tb927_01_v4	523372	.	G	C	115	.	DP=7;VDB=9.982788e-02;AF1=1;AC1=2;DP4=0,0,6,1;MQ=34;FQ=-48	GT:PL:GQ	1/1:148,21,0:39
Tb927_01_v4	523389	.	C	T	147	.	DP=11;VDB=1.394066e-01;AF1=1;AC1=2;DP4=0,0,10,1;MQ=37;FQ=-60	GT:PL:GQ	1/1:180,33,0:63
Tb927_01_v4	523394	.	T	A	182	.	DP=12;VDB=1.470485e-01;AF1=1;AC1=2;DP4=0,0,10,2;MQ=38;FQ=-63	GT:PL:GQ	1/1:215,36,0:69
Tb927_01_v4	523434	.	A	G	226	.	DP=31;VDB=2.704079e-01;RPB=1.904236e+00;AF1=0.8294;AC1=1;DP4=3,0,20,8;MQ=43;FQ=-26;PV4=0.55,1,0.0065,1	GT:PL:GQ	0/1:255,0,1:4
Tb927_01_v4	523478	.	C	T	196	.	DP=24;VDB=1.645421e-01;RPB=1.176105e+00;AF1=0.5;AC1=1;DP4=4,0,13,6;MQ=47;FQ=24;PV4=0.54,0.18,0.02,0.096	GT:PL:GQ	0/1:226,0,51:54
Tb927_01_v4	523481	.	A	G	198	.	DP=23;VDB=1.327558e-01;RPB=1.602515e+00;AF1=0.5;AC1=1;DP4=5,0,12,6;MQ=48;FQ=39;PV4=0.27,1,0.015,0.069	GT:PL:GQ	0/1:228,0,66:69
Tb927_01_v4	523502	.	T	A	129	.	DP=13;VDB=1.082526e-01;RPB=2.547623e-01;AF1=0.5;AC1=1;DP4=4,0,6,2;MQ=56;FQ=52;PV4=0.52,0.44,0.18,0.46	GT:PL:GQ	0/1:159,0,79:82
Tb927_01_v4	523507	.	C	G	90	.	DP=9;VDB=9.462859e-02;RPB=2.077428e+00;AF1=0.5;AC1=1;DP4=3,0,5,1;MQ=57;FQ=36;PV4=1,0.46,0.26,0.039	GT:PL:GQ	0/1:120,0,63:66
Tb927_01_v4	523518	.	G	T	108	.	DP=6;VDB=1.014434e-01;AF1=1;AC1=2;DP4=0,0,5,1;MQ=55;FQ=-45	GT:PL:GQ	1/1:141,18,0:33
Tb927_01_v4	523770	.	A	C	222	.	DP=17;VDB=5.209884e-02;AF1=1;AC1=2;DP4=0,0,12,5;MQ=59;FQ=-78	GT:PL:GQ	1/1:255,51,0:99
Tb927_01_v4	523830	.	A	G	222	.	DP=44;VDB=2.876652e-01;AF1=1;AC1=2;DP4=0,0,30,13;MQ=59;FQ=-156	GT:PL:GQ	1/1:255,129,0:99
Tb927_01_v4	523839	.	C	G	222	.	DP=45;VDB=1.498352e-01;AF1=1;AC1=2;DP4=0,0,31,14;MQ=59;FQ=-162	GT:PL:GQ	1/1:255,135,0:99
Tb927_01_v4	523842	.	G	.	33	.	DP=42;VDB=7.792673e-02;RPB=1.239796e+00;AF1=0;AC1=0;DP4=26,10,1,3;MQ=59;FQ=-30;PV4=0.092,0.056,1,1	PL	0
Tb927_01_v4	523879	.	T	C	222	.	DP=45;VDB=3.449733e-01;AF1=1;AC1=2;DP4=0,0,32,13;MQ=58;FQ=-162	GT:PL:GQ	1/1:255,135,0:99
Tb927_01_v4	523919	.	A	G	222	.	DP=34;VDB=2.388667e-01;AF1=1;AC1=2;DP4=0,0,23,10;MQ=59;FQ=-126	GT:PL:GQ	1/1:255,99,0:99
Tb927_01_v4	523920	.	C	T	222	.	DP=34;VDB=2.421683e-01;AF1=1;AC1=2;DP4=0,0,24,10;MQ=59;FQ=-129	GT:PL:GQ	1/1:255,102,0:99
Tb927_01_v4	523932	.	A	C	222	.	DP=35;VDB=2.530839e-01;AF1=1;AC1=2;DP4=0,0,26,9;MQ=59;FQ=-132	GT:PL:GQ	1/1:255,105,0:99
Tb927_01_v4	524022	.	T	C	222	.	DP=29;VDB=2.650074e-01;AF1=1;AC1=2;DP4=0,0,25,4;MQ=60;FQ=-114	GT:PL:GQ	1/1:255,87,0:99
Tb927_01_v4	524115	.	C	A	222	.	DP=27;VDB=8.001184e-02;AF1=1;AC1=2;DP4=0,0,20,7;MQ=60;FQ=-108	GT:PL:GQ	1/1:255,81,0:99
Tb927_01_v4	524137	.	T	C	222	.	DP=26;VDB=2.611955e-01;AF1=1;AC1=2;DP4=0,0,19,7;MQ=60;FQ=-105	GT:PL:GQ	1/1:255,78,0:99
Tb927_01_v4	524208	.	A	G	222	.	DP=38;VDB=1.427379e-01;AF1=1;AC1=2;DP4=0,0,23,15;MQ=60;FQ=-141	GT:PL:GQ	1/1:255,114,0:99
Tb927_01_v4	524275	.	T	A	222	.	DP=52;VDB=3.595151e-01;AF1=1;AC1=2;DP4=0,0,32,19;MQ=60;FQ=-181	GT:PL:GQ	1/1:255,154,0:99
Tb927_01_v4	524288	.	A	G	222	.	DP=52;VDB=3.536106e-01;AF1=1;AC1=2;DP4=0,0,31,21;MQ=60;FQ=-184	GT:PL:GQ	1/1:255,157,0:99
Tb927_01_v4	524298	.	G	A	222	.	DP=52;VDB=2.393419e-01;AF1=1;AC1=2;DP4=0,0,31,21;MQ=60;FQ=-184	GT:PL:GQ	1/1:255,157,0:99
Tb927_01_v4	524317	.	C	.	97	.	DP=52;VDB=4.644186e-02;RPB=-1.923048e+00;AF1=0;AC1=0;DP4=30,19,3,0;MQ=60;FQ=-94;PV4=0.29,0.0034,1,0.019	PL	0
Tb927_01_v4	524329	.	T	A	222	.	DP=52;VDB=3.334625e-01;RPB=1.871538e+00;AF1=1;AC1=2;DP4=4,0,30,18;MQ=60;FQ=-61;PV4=0.29,0.33,1,1	GT:PL:GQ	1/1:255,34,0:65
Tb927_01_v4	524340	.	C	T	225	.	DP=53;VDB=2.894185e-01;RPB=1.922914e+00;AF1=0.5336;AC1=1;DP4=6,0,27,20;MQ=60;FQ=-18.1;PV4=0.072,0.14,1,1	GT:PL:GQ	0/1:255,0,9:12
Tb927_01_v4	524423	.	A	.	73	.	DP=58;VDB=5.878212e-02;RPB=-1.703063e+00;AF1=0;AC1=0;DP4=26,28,2,2;MQ=60;FQ=-70;PV4=1,0.25,1,1	PL	0
Tb927_01_v4	524489	.	A	G	225	.	DP=64;VDB=1.956690e-01;RPB=1.188332e+00;AF1=0.5008;AC1=1;DP4=9,0,26,28;MQ=60;FQ=-4.12;PV4=0.0033,0.45,1,1	GT:PL:GQ	0/1:255,0,25:28
Tb927_01_v4	524506	.	A	G	222	.	DP=65;VDB=2.344716e-01;AF1=1;AC1=2;DP4=0,0,41,24;MQ=60;FQ=-223	GT:PL:GQ	1/1:255,196,0:99
Tb927_01_v4	524525	.	A	T	222	.	DP=54;VDB=3.583782e-01;AF1=1;AC1=2;DP4=0,0,31,21;MQ=60;FQ=-184	GT:PL:GQ	1/1:255,157,0:99
Tb927_01_v4	524545	.	A	C	18.1	.	DP=48;VDB=1.006011e-01;RPB=1.753336e-01;AF1=0.5;AC1=1;DP4=21,20,4,2;MQ=60;FQ=21;PV4=0.67,1,1,1	GT:PL:GQ	0/1:48,0,255:51
Tb927_01_v4	524546	.	T	G	25	.	DP=47;VDB=1.014434e-01;RPB=8.154101e-02;AF1=0.5;AC1=1;DP4=21,19,4,2;MQ=60;FQ=28;PV4=0.67,1,1,1	GT:PL:GQ	0/1:55,0,255:58
Tb927_01_v4	524548	.	C	G	22	.	DP=48;VDB=9.968024e-02;RPB=4.520228e-01;AF1=0.5;AC1=1;DP4=21,21,4,2;MQ=60;FQ=25;PV4=0.67,1,1,1	GT:PL:GQ	0/1:52,0,255:55
Tb927_01_v4	524693	.	A	.	120	.	DP=44;RPB=9.266964e-01;AF1=0;AC1=0;DP4=11,31,1,0;MQ=60;FQ=-117;PV4=0.28,1,1,1	PL	0
Tb927_01_v4	524696	.	A	.	115	.	DP=44;RPB=9.529258e-01;AF1=0;AC1=0;DP4=11,28,1,0;MQ=60;FQ=-112;PV4=0.3,1,1,1	PL	0
Tb927_01_v4	524755	.	C	A	5.46	.	DP=33;VDB=9.517072e-02;RPB=-6.713577e-01;AF1=0.4999;AC1=1;DP4=7,19,0,5;MQ=59;FQ=7.8;PV4=0.56,1,1,0.38	GT:PL:GQ	0/1:34,0,255:34
Tb927_01_v4	524829	.	C	T	222	.	DP=54;VDB=3.747294e-01;AF1=1;AC1=2;DP4=0,0,11,41;MQ=59;FQ=-184	GT:PL:GQ	1/1:255,157,0:99
Tb927_01_v4	524909	.	A	G	222	.	DP=52;VDB=2.451644e-01;AF1=1;AC1=2;DP4=0,0,18,34;MQ=58;FQ=-184	GT:PL:GQ	1/1:255,157,0:99
Tb927_01_v4	524913	.	T	C	222	.	DP=54;VDB=2.383453e-01;AF1=1;AC1=2;DP4=0,0,20,34;MQ=59;FQ=-190	GT:PL:GQ	1/1:255,163,0:99
Tb927_01_v4	524922	.	T	C	222	.	DP=52;VDB=1.943779e-01;AF1=1;AC1=2;DP4=0,0,22,30;MQ=59;FQ=-184	GT:PL:GQ	1/1:255,157,0:99
Tb927_01_v4	524935	.	G	A	222	.	DP=50;VDB=2.110803e-01;AF1=1;AC1=2;DP4=0,0,23,27;MQ=59;FQ=-178	GT:PL:GQ	1/1:255,151,0:99
Tb927_01_v4	525005	.	C	T	222	.	DP=14;VDB=1.663675e-01;AF1=1;AC1=2;DP4=0,0,7,7;MQ=60;FQ=-69	GT:PL:GQ	1/1:255,42,0:81
Tb927_01_v4	525012	.	C	T	195	.	DP=9;VDB=1.263797e-01;AF1=1;AC1=2;DP4=0,0,5,4;MQ=60;FQ=-54	GT:PL:GQ	1/1:228,27,0:51
Tb927_01_v4	525057	.	T	C	17.8	.	DP=2;VDB=7.520000e-02;AF1=1;AC1=2;DP4=0,0,2,0;MQ=60;FQ=-33	GT:PL:GQ	1/1:49,6,0:10
Tb927_01_v4	525085	.	C	G	222	.	DP=17;VDB=9.072697e-02;AF1=1;AC1=2;DP4=0,0,9,8;MQ=60;FQ=-78	GT:PL:GQ	1/1:255,51,0:99
Tb927_01_v4	525089	.	A	G	222	.	DP=19;VDB=1.642312e-01;AF1=1;AC1=2;DP4=0,0,10,8;MQ=60;FQ=-81	GT:PL:GQ	1/1:255,54,0:99
Tb927_01_v4	525177	.	C	T	222	.	DP=22;VDB=1.450923e-02;AF1=1;AC1=2;DP4=0,0,7,15;MQ=45;FQ=-93	GT:PL:GQ	1/1:255,66,0:99
Tb927_01_v4	525196	.	A	G	222	.	DP=16;VDB=5.207845e-02;AF1=1;AC1=2;DP4=0,0,7,9;MQ=47;FQ=-75	GT:PL:GQ	1/1:255,48,0:93
Tb927_01_v4	525209	.	C	A	222	.	DP=17;VDB=1.830932e-01;AF1=1;AC1=2;DP4=0,0,10,7;MQ=52;FQ=-78	GT:PL:GQ	1/1:255,51,0:99
Tb927_01_v4	525228	.	C	T	222	.	DP=23;VDB=2.071000e-01;AF1=1;AC1=2;DP4=0,0,14,9;MQ=54;FQ=-96	GT:PL:GQ	1/1:255,69,0:99
Tb927_01_v4	525231	.	C	T	222	.	DP=24;VDB=1.015697e-01;AF1=1;AC1=2;DP4=0,0,14,9;MQ=54;FQ=-96	GT:PL:GQ	1/1:255,69,0:99
Tb927_01_v4	525235	.	C	A	222	.	DP=24;VDB=9.009925e-03;AF1=1;AC1=2;DP4=0,0,15,9;MQ=54;FQ=-99	GT:PL:GQ	1/1:255,72,0:99
Tb927_01_v4	525322	.	C	T	222	.	DP=34;VDB=2.877066e-01;AF1=1;AC1=2;DP4=0,0,16,17;MQ=60;FQ=-126	GT:PL:GQ	1/1:255,99,0:99
Tb927_01_v4	525361	.	A	T	222	.	DP=37;VDB=2.998892e-01;AF1=1;AC1=2;DP4=0,0,20,17;MQ=59;FQ=-138	GT:PL:GQ	1/1:255,111,0:99
Tb927_01_v4	525383	.	G	A	222	.	DP=35;VDB=6.138312e-02;AF1=1;AC1=2;DP4=0,0,19,15;MQ=59;FQ=-129	GT:PL:GQ	1/1:255,102,0:99
Tb927_01_v4	525455	.	A	G	222	.	DP=23;VDB=2.109643e-01;AF1=1;AC1=2;DP4=0,0,15,8;MQ=59;FQ=-96	GT:PL:GQ	1/1:255,69,0:99
Tb927_01_v4	525468	.	C	A	222	.	DP=20;VDB=1.075398e-01;AF1=1;AC1=2;DP4=0,0,14,6;MQ=59;FQ=-87	GT:PL:GQ	1/1:255,60,0:99
Tb927_01_v4	525489	.	G	T	222	.	DP=12;VDB=1.554215e-01;AF1=1;AC1=2;DP4=0,0,7,5;MQ=58;FQ=-63	GT:PL:GQ	1/1:255,36,0:69
Tb927_01_v4	525718	.	G	C	218	.	DP=11;VDB=5.667444e-02;AF1=1;AC1=2;DP4=0,0,4,6;MQ=60;FQ=-57	GT:PL:GQ	1/1:251,30,0:57
Tb927_01_v4	525746	.	T	C	222	.	DP=30;VDB=2.825169e-01;AF1=1;AC1=2;DP4=0,0,13,17;MQ=60;FQ=-117	GT:PL:GQ	1/1:255,90,0:99
Tb927_01_v4	525774	.	C	T	222	.	DP=41;VDB=2.486240e-01;AF1=1;AC1=2;DP4=0,0,19,22;MQ=60;FQ=-150	GT:PL:GQ	1/1:255,123,0:99
Tb927_01_v4	525849	.	A	G	222	.	DP=30;VDB=1.306032e-01;AF1=1;AC1=2;DP4=0,0,13,17;MQ=59;FQ=-117	GT:PL:GQ	1/1:255,90,0:99
Tb927_01_v4	525902	.	C	A	222	.	DP=29;VDB=2.719749e-01;AF1=1;AC1=2;DP4=0,0,12,17;MQ=59;FQ=-114	GT:PL:GQ	1/1:255,87,0:99
Tb927_01_v4	525924	.	G	A	222	.	DP=26;VDB=2.622014e-01;AF1=1;AC1=2;DP4=0,0,11,15;MQ=59;FQ=-105	GT:PL:GQ	1/1:255,78,0:99
Tb927_01_v4	526042	.	G	A	222	.	DP=36;VDB=8.974211e-02;AF1=1;AC1=2;DP4=0,0,17,17;MQ=60;FQ=-129	GT:PL:GQ	1/1:255,102,0:99
Tb927_01_v4	526082	.	T	C	222	.	DP=17;VDB=1.775634e-01;AF1=1;AC1=2;DP4=0,0,6,10;MQ=60;FQ=-75	GT:PL:GQ	1/1:255,48,0:93
Tb927_01_v4	526095	.	A	G	222	.	DP=11;VDB=1.296098e-01;AF1=1;AC1=2;DP4=0,0,4,7;MQ=60;FQ=-60	GT:PL:GQ	1/1:255,33,0:63
Tb927_01_v4	526120	.	C	G	139	.	DP=6;VDB=9.891930e-03;AF1=1;AC1=2;DP4=0,0,4,2;MQ=60;FQ=-45	GT:PL:GQ	1/1:172,18,0:33
Tb927_01_v4	526132	.	C	G	208	.	DP=11;VDB=2.139794e-02;AF1=1;AC1=2;DP4=0,0,8,3;MQ=60;FQ=-60	GT:PL:GQ	1/1:241,33,0:63
Tb927_01_v4	526137	.	T	C	215	.	DP=11;VDB=2.215077e-02;AF1=1;AC1=2;DP4=0,0,8,3;MQ=60;FQ=-60	GT:PL:GQ	1/1:248,33,0:63
Tb927_01_v4	526151	.	A	G	222	.	DP=14;VDB=1.515038e-01;AF1=1;AC1=2;DP4=0,0,9,5;MQ=60;FQ=-69	GT:PL:GQ	1/1:255,42,0:81
Tb927_01_v4	526284	.	G	A	222	.	DP=23;VDB=2.059180e-01;AF1=1;AC1=2;DP4=0,0,4,18;MQ=60;FQ=-93	GT:PL:GQ	1/1:255,66,0:99
Tb927_01_v4	526286	.	C	T	222	.	DP=24;VDB=2.518948e-01;AF1=1;AC1=2;DP4=0,0,4,20;MQ=60;FQ=-99	GT:PL:GQ	1/1:255,72,0:99
Tb927_01_v4	526375	.	T	A	143	.	DP=20;VDB=1.704804e-01;AF1=1;AC1=2;DP4=0,0,0,16;MQ=60;FQ=-75	GT:PL:GQ	1/1:176,48,0:93
Tb927_01_v4	526447	.	G	A	184	.	DP=16;VDB=1.761469e-01;AF1=1;AC1=2;DP4=0,0,1,15;MQ=60;FQ=-75	GT:PL:GQ	1/1:217,48,0:93
Tb927_01_v4	526460	.	G	A	192	.	DP=17;VDB=1.831691e-01;AF1=1;AC1=2;DP4=0,0,1,16;MQ=60;FQ=-78	GT:PL:GQ	1/1:225,51,0:99
Tb927_01_v4	526484	.	G	A	216	.	DP=19;VDB=1.630205e-01;AF1=1;AC1=2;DP4=0,0,2,15;MQ=60;FQ=-78	GT:PL:GQ	1/1:249,51,0:99
Tb927_01_v4	526843	.	C	G	158	.	DP=11;VDB=9.356209e-02;AF1=1;AC1=2;DP4=0,0,10,1;MQ=60;FQ=-60	GT:PL:GQ	1/1:191,33,0:63
Tb927_01_v4	526988	.	G	A	194	.	DP=28;VDB=2.504022e-01;AF1=1;AC1=2;DP4=0,0,27,1;MQ=60;FQ=-111	GT:PL:GQ	1/1:227,84,0:99
Tb927_01_v4	526997	.	C	T	195	.	DP=27;VDB=2.487031e-01;AF1=1;AC1=2;DP4=0,0,25,1;MQ=60;FQ=-105	GT:PL:GQ	1/1:228,78,0:99
Tb927_01_v4	527013	.	C	T	214	.	DP=18;VDB=1.595146e-01;AF1=1;AC1=2;DP4=0,0,16,2;MQ=60;FQ=-81	GT:PL:GQ	1/1:247,54,0:99
Tb927_01_v4	527047	.	C	T	150	.	DP=9;VDB=1.275879e-01;AF1=1;AC1=2;DP4=0,0,8,1;MQ=59;FQ=-54	GT:PL:GQ	1/1:183,27,0:51
Tb927_01_v4	527063	.	G	A	193	.	DP=9;VDB=1.278059e-01;AF1=1;AC1=2;DP4=0,0,6,3;MQ=60;FQ=-54	GT:PL:GQ	1/1:226,27,0:51
Tb927_01_v4	527087	.	C	T	165	.	DP=8;VDB=1.219498e-01;AF1=1;AC1=2;DP4=0,0,6,2;MQ=60;FQ=-51	GT:PL:GQ	1/1:198,24,0:45
Tb927_01_v4	527111	.	T	C	196	.	DP=9;VDB=1.263797e-01;AF1=1;AC1=2;DP4=0,0,5,4;MQ=60;FQ=-54	GT:PL:GQ	1/1:229,27,0:51
Tb927_01_v4	527185	.	G	A	222	.	DP=13;VDB=1.297703e-02;AF1=1;AC1=2;DP4=0,0,7,6;MQ=60;FQ=-66	GT:PL:GQ	1/1:255,39,0:75
Tb927_01_v4	527194	.	C	G	222	.	DP=15;VDB=1.466178e-01;AF1=1;AC1=2;DP4=0,0,9,6;MQ=60;FQ=-72	GT:PL:GQ	1/1:255,45,0:87
Tb927_01_v4	527240	.	A	G	222	.	DP=12;VDB=8.792427e-02;AF1=1;AC1=2;DP4=0,0,7,5;MQ=60;FQ=-63	GT:PL:GQ	1/1:255,36,0:69
Tb927_01_v4	527249	.	G	T	222	.	DP=12;VDB=9.046958e-02;AF1=1;AC1=2;DP4=0,0,7,5;MQ=60;FQ=-63	GT:PL:GQ	1/1:255,36,0:69
Tb927_01_v4	527520	.	C	G	222	.	DP=17;VDB=6.004020e-02;AF1=1;AC1=2;DP4=0,0,6,11;MQ=60;FQ=-78	GT:PL:GQ	1/1:255,51,0:99
Tb927_01_v4	527523	.	T	C	222	.	DP=16;VDB=3.064328e-02;AF1=1;AC1=2;DP4=0,0,5,11;MQ=60;FQ=-75	GT:PL:GQ	1/1:255,48,0:93
Tb927_01_v4	527533	.	A	G	222	.	DP=12;VDB=2.063488e-02;AF1=1;AC1=2;DP4=0,0,4,8;MQ=60;FQ=-63	GT:PL:GQ	1/1:255,36,0:69
Tb927_01_v4	527605	.	G	C	33.8	.	DP=2;VDB=7.200000e-02;AF1=1;AC1=2;DP4=0,0,2,0;MQ=60;FQ=-33	GT:PL:GQ	1/1:65,6,0:10
Tb927_01_v4	527620	.	G	A	130	.	DP=7;VDB=8.171169e-02;AF1=1;AC1=2;DP4=0,0,6,1;MQ=60;FQ=-48	GT:PL:GQ	1/1:163,21,0:39
Tb927_01_v4	527623	.	T	C	142	.	DP=7;VDB=8.408276e-02;AF1=1;AC1=2;DP4=0,0,6,1;MQ=60;FQ=-48	GT:PL:GQ	1/1:175,21,0:39
Tb927_01_v4	527633	.	C	T	222	.	DP=13;VDB=1.542307e-01;AF1=1;AC1=2;DP4=0,0,9,4;MQ=60;FQ=-66	GT:PL:GQ	1/1:255,39,0:75
Tb927_01_v4	527635	.	G	A	222	.	DP=13;VDB=1.507163e-01;AF1=1;AC1=2;DP4=0,0,9,4;MQ=60;FQ=-66	GT:PL:GQ	1/1:255,39,0:75
Tb927_01_v4	527639	.	C	T	222	.	DP=14;VDB=1.665626e-01;AF1=1;AC1=2;DP4=0,0,9,5;MQ=60;FQ=-69	GT:PL:GQ	1/1:255,42,0:81
Tb927_01_v4	527724	.	G	A	222	.	DP=31;VDB=2.120127e-01;AF1=1;AC1=2;DP4=0,0,15,16;MQ=60;FQ=-120	GT:PL:GQ	1/1:255,93,0:99
Tb927_01_v4	527770	.	T	C	222	.	DP=22;VDB=1.828715e-01;AF1=1;AC1=2;DP4=0,0,13,9;MQ=60;FQ=-93	GT:PL:GQ	1/1:255,66,0:99
Tb927_01_v4	527792	.	C	T	222	.	DP=22;VDB=2.028892e-01;AF1=1;AC1=2;DP4=0,0,10,12;MQ=60;FQ=-93	GT:PL:GQ	1/1:255,66,0:99
Tb927_01_v4	527847	.	C	T	222	.	DP=30;VDB=2.024044e-01;AF1=1;AC1=2;DP4=0,0,13,17;MQ=60;FQ=-117	GT:PL:GQ	1/1:255,90,0:99
Tb927_01_v4	527879	.	A	G	222	.	DP=26;VDB=1.199103e-01;AF1=1;AC1=2;DP4=0,0,12,14;MQ=60;FQ=-105	GT:PL:GQ	1/1:255,78,0:99
Tb927_01_v4	527892	.	G	A	222	.	DP=25;VDB=8.760912e-02;AF1=1;AC1=2;DP4=0,0,10,13;MQ=60;FQ=-96	GT:PL:GQ	1/1:255,69,0:99
Tb927_01_v4	527997	.	G	T	222	.	DP=34;VDB=1.909385e-01;AF1=1;AC1=2;DP4=0,0,23,11;MQ=60;FQ=-129	GT:PL:GQ	1/1:255,102,0:99
Tb927_01_v4	528075	.	G	A	222	.	DP=37;VDB=2.954891e-01;AF1=1;AC1=2;DP4=0,0,22,15;MQ=60;FQ=-138	GT:PL:GQ	1/1:255,111,0:99
Tb927_01_v4	528141	.	C	A	222	.	DP=13;VDB=3.228742e-02;AF1=1;AC1=2;DP4=0,0,5,8;MQ=60;FQ=-66	GT:PL:GQ	1/1:255,39,0:75
Tb927_01_v4	528184	.	G	A	194	.	DP=10;VDB=4.659566e-02;AF1=1;AC1=2;DP4=0,0,6,3;MQ=60;FQ=-54	GT:PL:GQ	1/1:227,27,0:51
Tb927_01_v4	528204	.	G	A	222	.	DP=25;VDB=2.360345e-01;AF1=1;AC1=2;DP4=0,0,9,16;MQ=60;FQ=-102	GT:PL:GQ	1/1:255,75,0:99
Tb927_01_v4	528217	.	C	T	222	.	DP=26;VDB=5.414512e-03;AF1=1;AC1=2;DP4=0,0,9,17;MQ=60;FQ=-105	GT:PL:GQ	1/1:255,78,0:99
Tb927_01_v4	528248	.	T	C	222	.	DP=26;VDB=6.269138e-02;AF1=1;AC1=2;DP4=0,0,6,19;MQ=60;FQ=-102	GT:PL:GQ	1/1:255,75,0:99
Tb927_01_v4	528268	.	A	T	152	.	DP=15;VDB=1.466178e-01;AF1=1;AC1=2;DP4=0,0,0,15;MQ=60;FQ=-72	GT:PL:GQ	1/1:185,45,0:87
Tb927_01_v4	528299	.	T	.	8.63	.	DP=1;AF1=1;AC1=2;DP4=0,0,0,1;MQ=60;FQ=-30	PL	22
Tb927_01_v4	528352	.	G	A	222	.	DP=13;VDB=9.926487e-02;AF1=1;AC1=2;DP4=0,0,7,6;MQ=60;FQ=-66	GT:PL:GQ	1/1:255,39,0:75
Tb927_01_v4	528374	.	T	G	222	.	DP=26;VDB=2.075864e-01;AF1=1;AC1=2;DP4=0,0,10,16;MQ=60;FQ=-105	GT:PL:GQ	1/1:255,78,0:99
Tb927_01_v4	528377	.	T	C	222	.	DP=26;VDB=2.584490e-01;AF1=1;AC1=2;DP4=0,0,10,16;MQ=60;FQ=-105	GT:PL:GQ	1/1:255,78,0:99
Tb927_01_v4	528382	.	G	A	222	.	DP=29;VDB=2.391382e-01;AF1=1;AC1=2;DP4=0,0,11,17;MQ=60;FQ=-111	GT:PL:GQ	1/1:255,84,0:99
Tb927_01_v4	528434	.	A	T	222	.	DP=40;VDB=1.374553e-01;AF1=1;AC1=2;DP4=0,0,19,20;MQ=60;FQ=-144	GT:PL:GQ	1/1:255,117,0:99
Tb927_01_v4	528491	.	C	T	222	.	DP=31;VDB=2.683739e-01;AF1=1;AC1=2;DP4=0,0,20,11;MQ=60;FQ=-120	GT:PL:GQ	1/1:255,93,0:99
Tb927_01_v4	528678	.	G	A	222	.	DP=20;VDB=2.654696e-02;AF1=1;AC1=2;DP4=0,0,12,8;MQ=60;FQ=-87	GT:PL:GQ	1/1:255,60,0:99
Tb927_01_v4	528750	.	tta	t	62.5	.	INDEL;IS=26,0.866667;DP=30;VDB=3.225740e-03;AF1=1;AC1=2;DP4=0,0,6,3;MQ=60;FQ=-61.5	GT:PL:GQ	1/1:103,27,0:51
Tb927_01_v4	528752	.	A	.	28.2	.	DP=4;;AC1=2;FQ=-30	PL	0
Tb927_01_v4	528752	.	aa	.	11.8	.	INDEL;IS=2,0.066667;DP=4;AF1=1;AC1=2;DP4=0,0,1,0;MQ=60;FQ=-37.5	PL	26
Tb927_01_v4	528895	.	A	G	222	.	DP=47;VDB=2.024245e-01;AF1=1;AC1=2;DP4=0,0,27,20;MQ=60;FQ=-168	GT:PL:GQ	1/1:255,141,0:99
Tb927_01_v4	528939	.	A	T	222	.	DP=16;VDB=9.999559e-02;AF1=1;AC1=2;DP4=0,0,10,6;MQ=60;FQ=-75	GT:PL:GQ	1/1:255,48,0:93
Tb927_01_v4	528968	.	A	T	6.98	.	DP=1;AF1=1;AC1=2;DP4=0,0,0,1;MQ=60;FQ=-30	GT:PL:GQ	1/1:36,3,0:4
Tb927_01_v4	529052	.	C	T	222	.	DP=26;VDB=2.625370e-01;AF1=1;AC1=2;DP4=0,0,10,16;MQ=60;FQ=-105	GT:PL:GQ	1/1:255,78,0:99
Tb927_01_v4	529164	.	T	C	222	.	DP=40;VDB=1.729811e-01;AF1=1;AC1=2;DP4=0,0,26,14;MQ=60;FQ=-147	GT:PL:GQ	1/1:255,120,0:99
Tb927_01_v4	529185	.	G	A	222	.	DP=46;VDB=1.668860e-02;AF1=1;AC1=2;DP4=0,0,27,14;MQ=60;FQ=-150	GT:PL:GQ	1/1:255,123,0:99
Tb927_01_v4	529392	.	C	T	222	.	DP=33;VDB=2.692934e-01;AF1=1;AC1=2;DP4=0,0,25,7;MQ=60;FQ=-123	GT:PL:GQ	1/1:255,96,0:99
Tb927_01_v4	529399	.	A	G	222	.	DP=30;VDB=1.106433e-01;AF1=1;AC1=2;DP4=0,0,21,9;MQ=60;FQ=-117	GT:PL:GQ	1/1:255,90,0:99
Tb927_01_v4	529438	.	A	G	222	.	DP=28;VDB=2.395648e-01;AF1=1;AC1=2;DP4=0,0,14,14;MQ=60;FQ=-111	GT:PL:GQ	1/1:255,84,0:99
Tb927_01_v4	529538	.	G	A	222	.	DP=33;VDB=1.374305e-01;AF1=1;AC1=2;DP4=0,0,13,20;MQ=60;FQ=-126	GT:PL:GQ	1/1:255,99,0:99
Tb927_01_v4	529553	.	G	A	222	.	DP=24;VDB=5.769221e-02;AF1=1;AC1=2;DP4=0,0,10,14;MQ=60;FQ=-99	GT:PL:GQ	1/1:255,72,0:99
Tb927_01_v4	529579	.	T	C	222	.	DP=31;VDB=1.068435e-03;AF1=1;AC1=2;DP4=0,0,16,15;MQ=60;FQ=-120	GT:PL:GQ	1/1:255,93,0:99
Tb927_01_v4	529691	.	G	C	222	.	DP=53;VDB=1.359392e-01;AF1=1;AC1=2;DP4=0,0,24,29;MQ=60;FQ=-187	GT:PL:GQ	1/1:255,160,0:99
Tb927_01_v4	529696	.	G	A	222	.	DP=51;VDB=8.092511e-02;AF1=1;AC1=2;DP4=0,0,25,24;MQ=60;FQ=-175	GT:PL:GQ	1/1:255,148,0:99
Tb927_01_v4	529763	.	T	C	222	.	DP=46;VDB=2.856970e-01;AF1=1;AC1=2;DP4=0,0,22,23;MQ=60;FQ=-162	GT:PL:GQ	1/1:255,135,0:99
Tb927_01_v4	529770	.	C	A	222	.	DP=43;VDB=2.178202e-01;AF1=1;AC1=2;DP4=0,0,21,21;MQ=60;FQ=-153	GT:PL:GQ	1/1:255,126,0:99
Tb927_01_v4	529842	.	C	T	222	.	DP=22;VDB=2.054269e-01;AF1=1;AC1=2;DP4=0,0,11,11;MQ=59;FQ=-93	GT:PL:GQ	1/1:255,66,0:99
Tb927_01_v4	529849	.	G	C	222	.	DP=20;VDB=8.566481e-02;AF1=1;AC1=2;DP4=0,0,9,11;MQ=59;FQ=-87	GT:PL:GQ	1/1:255,60,0:99
Tb927_01_v4	529905	.	T	C	71.5	.	DP=4;VDB=3.086163e-02;AF1=1;AC1=2;DP4=0,0,0,4;MQ=54;FQ=-39	GT:PL:GQ	1/1:104,12,0:21
Tb927_01_v4	529906	.	T	A	47	.	DP=4;VDB=3.131090e-02;RPB=-8.435450e-01;AF1=0.504;AC1=1;DP4=0,1,0,3;MQ=54;FQ=-9.5;PV4=1,0.39,1,1	GT:PL:GQ	0/1:77,0,18:21
Tb927_01_v4	530016	.	G	A	222	.	DP=40;VDB=3.112299e-01;AF1=1;AC1=2;DP4=0,0,12,28;MQ=60;FQ=-147	GT:PL:GQ	1/1:255,120,0:99
Tb927_01_v4	530053	.	T	C	222	.	DP=41;VDB=2.465621e-01;AF1=1;AC1=2;DP4=0,0,18,23;MQ=60;FQ=-150	GT:PL:GQ	1/1:255,123,0:99
Tb927_01_v4	530080	.	G	T	222	.	DP=41;VDB=2.203699e-01;AF1=1;AC1=2;DP4=0,0,18,23;MQ=60;FQ=-150	GT:PL:GQ	1/1:255,123,0:99
Tb927_01_v4	530112	.	T	G	222	.	DP=50;VDB=1.094036e-01;AF1=1;AC1=2;DP4=0,0,22,26;MQ=60;FQ=-171	GT:PL:GQ	1/1:255,144,0:99
Tb927_01_v4	530118	.	A	G	222	.	DP=48;VDB=6.050446e-02;AF1=1;AC1=2;DP4=0,0,21,27;MQ=60;FQ=-171	GT:PL:GQ	1/1:255,144,0:99
Tb927_01_v4	530262	.	C	T	222	.	DP=15;VDB=1.354838e-01;AF1=1;AC1=2;DP4=0,0,6,9;MQ=60;FQ=-72	GT:PL:GQ	1/1:255,45,0:87
Tb927_01_v4	530273	.	A	G	216	.	DP=10;VDB=1.265695e-01;AF1=1;AC1=2;DP4=0,0,4,6;MQ=60;FQ=-57	GT:PL:GQ	1/1:249,30,0:57
Tb927_01_v4	530285	.	A	G	148	.	DP=7;VDB=5.891318e-02;AF1=1;AC1=2;DP4=0,0,3,4;MQ=60;FQ=-48	GT:PL:GQ	1/1:181,21,0:39
Tb927_01_v4	530296	.	G	C	82.5	.	DP=4;VDB=5.878212e-02;AF1=1;AC1=2;DP4=0,0,1,3;MQ=60;FQ=-39	GT:PL:GQ	1/1:115,12,0:21
Tb927_01_v4	530326	.	G	A	180	.	DP=10;VDB=8.624995e-02;AF1=1;AC1=2;DP4=0,0,8,2;MQ=60;FQ=-57	GT:PL:GQ	1/1:213,30,0:57
Tb927_01_v4	530344	.	A	G	222	.	DP=18;VDB=1.570445e-01;AF1=1;AC1=2;DP4=0,0,14,4;MQ=60;FQ=-81	GT:PL:GQ	1/1:255,54,0:99
Tb927_01_v4	530390	.	C	T	222	.	DP=31;VDB=1.779058e-01;AF1=1;AC1=2;DP4=0,0,18,13;MQ=60;FQ=-120	GT:PL:GQ	1/1:255,93,0:99
Tb927_01_v4	530406	.	T	C	222	.	DP=36;VDB=2.293435e-01;AF1=1;AC1=2;DP4=0,0,15,20;MQ=60;FQ=-132	GT:PL:GQ	1/1:255,105,0:99
Tb927_01_v4	530450	.	A	G	222	.	DP=28;VDB=8.856785e-02;AF1=1;AC1=2;DP4=0,0,8,20;MQ=60;FQ=-111	GT:PL:GQ	1/1:255,84,0:99
Tb927_01_v4	530465	.	T	C	222	.	DP=24;VDB=1.470001e-01;AF1=1;AC1=2;DP4=0,0,7,15;MQ=60;FQ=-93	GT:PL:GQ	1/1:255,66,0:99
Tb927_01_v4	530484	.	T	A	167	.	DP=21;VDB=1.983499e-02;AF1=1;AC1=2;DP4=0,0,8,10;MQ=60;FQ=-81	GT:PL:GQ	1/1:200,54,0:99
Tb927_01_v4	530485	.	T	C	182	.	DP=20;VDB=1.946867e-02;AF1=1;AC1=2;DP4=0,0,7,11;MQ=60;FQ=-81	GT:PL:GQ	1/1:215,54,0:99
Tb927_01_v4	530503	.	T	A	222	.	DP=23;VDB=2.033495e-01;AF1=1;AC1=2;DP4=0,0,12,10;MQ=60;FQ=-93	GT:PL:GQ	1/1:255,66,0:99
Tb927_01_v4	530508	.	C	T	222	.	DP=25;VDB=2.226129e-01;AF1=1;AC1=2;DP4=0,0,14,11;MQ=60;FQ=-102	GT:PL:GQ	1/1:255,75,0:99
Tb927_01_v4	530580	.	C	T	222	.	DP=41;VDB=1.331900e-03;AF1=1;AC1=2;DP4=0,0,27,14;MQ=60;FQ=-150	GT:PL:GQ	1/1:255,123,0:99
Tb927_01_v4	530624	.	G	T	222	.	DP=38;VDB=1.475819e-01;AF1=1;AC1=2;DP4=0,0,29,9;MQ=60;FQ=-141	GT:PL:GQ	1/1:255,114,0:99
Tb927_01_v4	530704	.	A	T	222	.	DP=17;VDB=1.715259e-01;AF1=1;AC1=2;DP4=0,0,6,11;MQ=60;FQ=-78	GT:PL:GQ	1/1:255,51,0:99
Tb927_01_v4	530746	.	G	A	222	.	DP=25;VDB=2.201254e-01;AF1=1;AC1=2;DP4=0,0,20,4;MQ=60;FQ=-99	GT:PL:GQ	1/1:255,72,0:99
Tb927_01_v4	530795	.	G	A	222	.	DP=48;VDB=1.170855e-01;AF1=1;AC1=2;DP4=0,0,32,16;MQ=60;FQ=-171	GT:PL:GQ	1/1:255,144,0:99
Tb927_01_v4	530871	.	G	A	222	.	DP=41;VDB=1.783113e-01;AF1=1;AC1=2;DP4=0,0,18,23;MQ=60;FQ=-150	GT:PL:GQ	1/1:255,123,0:99
Tb927_01_v4	530914	.	T	C	222	.	DP=36;VDB=2.418004e-01;AF1=1;AC1=2;DP4=0,0,21,14;MQ=60;FQ=-132	GT:PL:GQ	1/1:255,105,0:99
Tb927_01_v4	531037	.	C	A	222	.	DP=39;VDB=3.210862e-01;AF1=1;AC1=2;DP4=0,0,18,21;MQ=60;FQ=-144	GT:PL:GQ	1/1:255,117,0:99
Tb927_01_v4	531041	.	G	C	222	.	DP=39;VDB=2.988954e-01;AF1=1;AC1=2;DP4=0,0,19,20;MQ=60;FQ=-144	GT:PL:GQ	1/1:255,117,0:99
Tb927_01_v4	531155	.	A	C	222	.	DP=32;VDB=3.959093e-02;AF1=1;AC1=2;DP4=0,0,12,20;MQ=60;FQ=-123	GT:PL:GQ	1/1:255,96,0:99
Tb927_01_v4	531166	.	T	G	222	.	DP=32;VDB=7.661882e-02;AF1=1;AC1=2;DP4=0,0,11,21;MQ=60;FQ=-123	GT:PL:GQ	1/1:255,96,0:99
Tb927_01_v4	531197	.	G	A	222	.	DP=32;VDB=2.361556e-01;AF1=1;AC1=2;DP4=0,0,14,18;MQ=60;FQ=-123	GT:PL:GQ	1/1:255,96,0:99
Tb927_01_v4	531251	.	A	C	222	.	DP=40;VDB=3.275936e-01;AF1=1;AC1=2;DP4=0,0,19,21;MQ=60;FQ=-147	GT:PL:GQ	1/1:255,120,0:99
Tb927_01_v4	531299	.	T	C	222	.	DP=44;VDB=2.192303e-01;AF1=1;AC1=2;DP4=0,0,20,23;MQ=60;FQ=-156	GT:PL:GQ	1/1:255,129,0:99
Tb927_01_v4	531300	.	A	G	222	.	DP=43;VDB=1.979585e-01;AF1=1;AC1=2;DP4=0,0,20,23;MQ=60;FQ=-156	GT:PL:GQ	1/1:255,129,0:99
Tb927_01_v4	531316	.	T	A	222	.	DP=48;VDB=3.543417e-01;AF1=1;AC1=2;DP4=0,0,21,26;MQ=60;FQ=-168	GT:PL:GQ	1/1:255,141,0:99
Tb927_01_v4	531333	.	A	G	222	.	DP=44;VDB=3.356270e-01;AF1=1;AC1=2;DP4=0,0,19,25;MQ=60;FQ=-159	GT:PL:GQ	1/1:255,132,0:99
Tb927_01_v4	531348	.	T	C	222	.	DP=40;VDB=3.275241e-01;AF1=1;AC1=2;DP4=0,0,16,24;MQ=60;FQ=-147	GT:PL:GQ	1/1:255,120,0:99
Tb927_01_v4	531513	.	G	A	222	.	DP=16;VDB=2.157911e-02;AF1=1;AC1=2;DP4=0,0,10,6;MQ=60;FQ=-75	GT:PL:GQ	1/1:255,48,0:93
Tb927_01_v4	531576	.	G	A	222	.	DP=47;VDB=3.379736e-01;AF1=1;AC1=2;DP4=0,0,26,21;MQ=60;FQ=-168	GT:PL:GQ	1/1:255,141,0:99
Tb927_01_v4	531845	.	A	G	18.1	.	DP=4;VDB=6.400000e-02;RPB=1.111223e+00;AF1=0.5016;AC1=1;DP4=0,2,0,2;MQ=26;FQ=-6.19;PV4=1,0.26,1,0.092	GT:PL:GQ	0/1:48,0,22:25
Tb927_01_v4	531858	.	A	.	16.9	.	DP=2;RPB=9.668049e-01;AF1=0.5034;AC1=1;DP4=0,1,0,1;MQ=18;FQ=-17.6;PV4=1,1,1,1	PL	13
Tb927_01_v4	532032	.	A	G	58.3	.	DP=6;VDB=9.527831e-02;AF1=1;AC1=2;DP4=0,0,4,1;MQ=28;FQ=-42	GT:PL:GQ	1/1:91,15,0:27
Tb927_01_v4	532034	.	T	C	67.1	.	DP=6;VDB=9.525876e-02;AF1=1;AC1=2;DP4=0,0,5,1;MQ=27;FQ=-45	GT:PL:GQ	1/1:100,18,0:33
Tb927_01_v4	532035	.	G	A	40	.	DP=6;VDB=2.282340e-02;RPB=-8.217058e-01;AF1=1;AC1=2;DP4=0,1,5,0;MQ=27;FQ=-30;PV4=0.17,1,1,0.095	GT:PL:GQ	1/1:70,3,0:6
Tb927_01_v4	532049	.	A	G	161	.	DP=24;VDB=9.228371e-02;RPB=1.662770e+00;AF1=0.5002;AC1=1;DP4=4,0,14,5;MQ=31;FQ=6.2;PV4=0.54,0.29,0.49,1	GT:PL:GQ	0/1:191,0,32:35
Tb927_01_v4	532053	.	C	T	3.54	.	DP=30;VDB=8.701821e-02;RPB=-7.216879e-01;AF1=0.4998;AC1=1;DP4=15,9,2,3;MQ=30;FQ=5.47;PV4=0.62,0.072,1,1	GT:PL:GQ	0/1:31,0,223:30
Tb927_01_v4	532065	.	A	G	15.1	.	DP=29;VDB=5.109707e-02;RPB=-6.639528e-01;AF1=0.5;AC1=1;DP4=13,11,4,1;MQ=30;FQ=18.1;PV4=0.37,1,1,0.46	GT:PL:GQ	0/1:45,0,214:48
Tb927_01_v4	532083	.	A	G	31	.	DP=28;VDB=1.110640e-02;RPB=-2.843274e-01;AF1=0.5;AC1=1;DP4=10,9,4,1;MQ=30;FQ=34;PV4=0.36,1,1,1	GT:PL:GQ	0/1:61,0,190:64
Tb927_01_v4	532128	.	A	.	15.1	.	DP=6;RPB=8.217058e-01;AF1=0.492;AC1=1;DP4=0,5,0,1;MQ=23;FQ=-12.3;PV4=1,1,1,0.33	PL	15
Tb927_01_v4	532253	.	A	G	5.29	.	DP=2;VDB=7.840000e-02;AF1=1;AC1=2;DP4=0,0,2,0;MQ=33;FQ=-33	GT:PL:GQ	1/1:35,6,0:6
Tb927_01_v4	532256	.	A	G	37.5	.	DP=4;VDB=1.889870e-02;AF1=1;AC1=2;DP4=0,0,4,0;MQ=27;FQ=-39	GT:PL:GQ	1/1:70,12,0:21
Tb927_01_v4	532269	.	A	.	26	.	DP=27;VDB=3.426357e-02;RPB=-8.780541e-01;AF1=0.3757;AC1=1;DP4=17,5,0,3;MQ=27;FQ=-23;PV4=0.024,0.003,1,1	PL	4
Tb927_01_v4	532287	.	A	G	108	.	DP=53;VDB=1.383642e-01;RPB=-2.342710e+00;AF1=0.5;AC1=1;DP4=26,13,6,6;MQ=32;FQ=111;PV4=0.33,0.062,1,0.027	GT:PL:GQ	0/1:138,0,221:99
Tb927_01_v4	532332	.	G	A	185	.	DP=162;VDB=5.629360e-02;RPB=-1.851915e-01;AF1=0.5;AC1=1;DP4=21,11,69,56;MQ=34;FQ=75;PV4=0.32,1,2.8e-13,1	GT:PL:GQ	0/1:215,0,102:99
Tb927_01_v4	532355	.	A	G	225	.	DP=169;VDB=3.074432e-01;RPB=8.896259e-01;AF1=0.5;AC1=1;DP4=46,31,44,43;MQ=37;FQ=225;PV4=0.27,0.43,4.2e-06,1	GT:PL:GQ	0/1:255,0,255:99
Tb927_01_v4	532371	.	A	G	225	.	DP=151;VDB=4.662716e-02;RPB=-1.964059e+00;AF1=0.5;AC1=1;DP4=31,36,41,35;MQ=39;FQ=225;PV4=0.4,1,1,1	GT:PL:GQ	0/1:255,0,255:99
Tb927_01_v4	532389	.	A	G	225	.	DP=121;VDB=4.033048e-01;RPB=-1.471472e+00;AF1=0.5;AC1=1;DP4=18,30,34,34;MQ=42;FQ=225;PV4=0.19,1,1,1	GT:PL:GQ	0/1:255,0,255:99
Tb927_01_v4	532641	.	A	G	222	.	DP=49;VDB=2.868277e-01;AF1=1;AC1=2;DP4=0,0,25,23;MQ=59;FQ=-171	GT:PL:GQ	1/1:255,144,0:99
Tb927_01_v4	532707	.	A	G	222	.	DP=54;VDB=3.232644e-01;AF1=1;AC1=2;DP4=0,0,24,30;MQ=60;FQ=-190	GT:PL:GQ	1/1:255,163,0:99
Tb927_01_v4	532723	.	G	A	222	.	DP=46;VDB=2.435758e-01;AF1=1;AC1=2;DP4=0,0,21,25;MQ=60;FQ=-165	GT:PL:GQ	1/1:255,138,0:99
Tb927_01_v4	532744	.	A	G	222	.	DP=42;VDB=3.348230e-01;AF1=1;AC1=2;DP4=0,0,21,21;MQ=60;FQ=-153	GT:PL:GQ	1/1:255,126,0:99
Tb927_01_v4	532794	.	A	G	222	.	DP=42;VDB=3.356824e-01;AF1=1;AC1=2;DP4=0,0,23,19;MQ=60;FQ=-153	GT:PL:GQ	1/1:255,126,0:99
Tb927_01_v4	533562	.	G	A	222	.	DP=33;VDB=2.773510e-01;AF1=1;AC1=2;DP4=0,0,17,16;MQ=60;FQ=-126	GT:PL:GQ	1/1:255,99,0:99
Tb927_01_v4	534426	.	C	A	222	.	DP=40;VDB=2.988957e-01;AF1=1;AC1=2;DP4=0,0,19,20;MQ=60;FQ=-144	GT:PL:GQ	1/1:255,117,0:99
Tb927_01_v4	534801	.	A	G	222	.	DP=47;VDB=2.347052e-01;AF1=1;AC1=2;DP4=0,0,29,18;MQ=60;FQ=-168	GT:PL:GQ	1/1:255,141,0:99
Tb927_01_v4	535180	.	G	T	222	.	DP=50;VDB=3.481947e-01;AF1=1;AC1=2;DP4=0,0,26,24;MQ=60;FQ=-178	GT:PL:GQ	1/1:255,151,0:99
Tb927_01_v4	535318	.	C	T	222	.	DP=53;VDB=3.179113e-01;AF1=1;AC1=2;DP4=0,0,26,23;MQ=60;FQ=-175	GT:PL:GQ	1/1:255,148,0:99
Tb927_01_v4	535319	.	G	C	222	.	DP=54;VDB=2.881005e-01;AF1=1;AC1=2;DP4=0,0,26,23;MQ=60;FQ=-175	GT:PL:GQ	1/1:255,148,0:99
Tb927_01_v4	535382	.	A	G	222	.	DP=39;VDB=1.276464e-01;AF1=1;AC1=2;DP4=0,0,16,23;MQ=60;FQ=-144	GT:PL:GQ	1/1:255,117,0:99
Tb927_01_v4	535656	.	G	A	222	.	DP=34;VDB=3.003332e-01;AF1=1;AC1=2;DP4=0,0,19,15;MQ=60;FQ=-129	GT:PL:GQ	1/1:255,102,0:99
Tb927_01_v4	535749	.	G	T	222	.	DP=49;VDB=6.623395e-02;AF1=1;AC1=2;DP4=0,0,21,27;MQ=60;FQ=-171	GT:PL:GQ	1/1:255,144,0:99
Tb927_01_v4	535934	.	A	T	222	.	DP=48;VDB=3.556671e-01;AF1=1;AC1=2;DP4=0,0,12,35;MQ=60;FQ=-168	GT:PL:GQ	1/1:255,141,0:99
Tb927_01_v4	536090	.	A	G	222	.	DP=41;VDB=1.843267e-01;AF1=1;AC1=2;DP4=0,0,23,18;MQ=60;FQ=-150	GT:PL:GQ	1/1:255,123,0:99
Tb927_01_v4	536798	.	A	G	222	.	DP=43;VDB=2.050049e-01;AF1=1;AC1=2;DP4=0,0,21,21;MQ=60;FQ=-153	GT:PL:GQ	1/1:255,126,0:99
Tb927_01_v4	537041	.	G	A	222	.	DP=28;VDB=1.866730e-02;AF1=1;AC1=2;DP4=0,0,11,15;MQ=60;FQ=-105	GT:PL:GQ	1/1:255,78,0:99
Tb927_01_v4	537179	.	A	G	222	.	DP=42;VDB=7.799288e-02;AF1=1;AC1=2;DP4=0,0,16,25;MQ=60;FQ=-150	GT:PL:GQ	1/1:255,123,0:99
Tb927_01_v4	537932	.	T	C	222	.	DP=31;VDB=2.782753e-01;AF1=1;AC1=2;DP4=0,0,12,19;MQ=60;FQ=-120	GT:PL:GQ	1/1:255,93,0:99
Tb927_01_v4	537941	.	C	A	222	.	DP=33;VDB=2.958258e-01;AF1=1;AC1=2;DP4=0,0,10,23;MQ=60;FQ=-126	GT:PL:GQ	1/1:255,99,0:99
Tb927_01_v4	538127	.	T	C	222	.	DP=27;VDB=2.334334e-01;AF1=1;AC1=2;DP4=0,0,10,17;MQ=60;FQ=-108	GT:PL:GQ	1/1:255,81,0:99
Tb927_01_v4	538204	.	T	C	222	.	DP=30;VDB=2.306165e-01;AF1=1;AC1=2;DP4=0,0,16,14;MQ=60;FQ=-117	GT:PL:GQ	1/1:255,90,0:99
Tb927_01_v4	538383	.	C	G	222	.	DP=19;VDB=8.260807e-02;AF1=1;AC1=2;DP4=0,0,11,8;MQ=60;FQ=-84	GT:PL:GQ	1/1:255,57,0:99
Tb927_01_v4	538422	.	A	G	222	.	DP=20;VDB=4.127892e-02;AF1=1;AC1=2;DP4=0,0,9,10;MQ=60;FQ=-84	GT:PL:GQ	1/1:255,57,0:99
Tb927_01_v4	538426	.	T	A	222	.	DP=20;VDB=4.651699e-02;AF1=1;AC1=2;DP4=0,0,10,9;MQ=60;FQ=-84	GT:PL:GQ	1/1:255,57,0:99
Tb927_01_v4	538554	.	A	G	222	.	DP=21;VDB=1.218234e-01;AF1=1;AC1=2;DP4=0,0,9,12;MQ=60;FQ=-90	GT:PL:GQ	1/1:255,63,0:99
Tb927_01_v4	538670	.	A	G	222	.	DP=38;VDB=2.097241e-01;AF1=1;AC1=2;DP4=0,0,16,22;MQ=60;FQ=-141	GT:PL:GQ	1/1:255,114,0:99
Tb927_01_v4	538685	.	C	T	222	.	DP=31;VDB=2.774971e-01;AF1=1;AC1=2;DP4=0,0,15,15;MQ=60;FQ=-117	GT:PL:GQ	1/1:255,90,0:99
Tb927_01_v4	538828	.	G	A	222	.	DP=15;VDB=1.118243e-01;AF1=1;AC1=2;DP4=0,0,7,8;MQ=60;FQ=-72	GT:PL:GQ	1/1:255,45,0:87
Tb927_01_v4	538855	.	A	G	222	.	DP=38;VDB=3.190125e-01;AF1=1;AC1=2;DP4=0,0,22,16;MQ=60;FQ=-141	GT:PL:GQ	1/1:255,114,0:99
Tb927_01_v4	538869	.	T	C	222	.	DP=42;VDB=1.286904e-01;AF1=1;AC1=2;DP4=0,0,25,17;MQ=60;FQ=-153	GT:PL:GQ	1/1:255,126,0:99
Tb927_01_v4	538889	.	A	G	222	.	DP=41;VDB=3.088872e-01;AF1=1;AC1=2;DP4=0,0,28,13;MQ=60;FQ=-150	GT:PL:GQ	1/1:255,123,0:99
Tb927_01_v4	538939	.	T	C	222	.	DP=28;VDB=2.633378e-01;RPB=1.114172e+00;AF1=1;AC1=2;DP4=0,1,17,10;MQ=60;FQ=-74;PV4=0.39,0.21,1,0.3	GT:PL:GQ	1/1:255,47,0:91
Tb927_01_v4	538945	.	T	C	222	.	DP=30;VDB=2.238225e-01;AF1=1;AC1=2;DP4=0,0,20,9;MQ=60;FQ=-114	GT:PL:GQ	1/1:255,87,0:99
Tb927_01_v4	538981	.	C	T	222	.	DP=36;VDB=2.826689e-01;AF1=1;AC1=2;DP4=0,0,20,16;MQ=60;FQ=-135	GT:PL:GQ	1/1:255,108,0:99
Tb927_01_v4	539025	.	A	G	222	.	DP=22;VDB=2.045932e-01;AF1=1;AC1=2;DP4=0,0,10,12;MQ=60;FQ=-93	GT:PL:GQ	1/1:255,66,0:99
Tb927_01_v4	539029	.	T	A	222	.	DP=20;VDB=1.798709e-01;AF1=1;AC1=2;DP4=0,0,9,10;MQ=60;FQ=-84	GT:PL:GQ	1/1:255,57,0:99
Tb927_01_v4	539153	.	C	T	6.98	.	DP=23;AF1=1;AC1=2;DP4=0,0,1,0;MQ=60;FQ=-30	GT:PL:GQ	1/1:36,3,0:4
Tb927_01_v4	539210	.	C	T	222	.	DP=55;VDB=3.745125e-01;AF1=1;AC1=2;DP4=0,0,34,21;MQ=60;FQ=-193	GT:PL:GQ	1/1:255,166,0:99
Tb927_01_v4	539248	.	G	T	222	.	DP=42;VDB=3.119620e-01;AF1=1;AC1=2;DP4=0,0,26,16;MQ=60;FQ=-153	GT:PL:GQ	1/1:255,126,0:99
Tb927_01_v4	539414	.	T	C	222	.	DP=43;VDB=9.045138e-02;AF1=1;AC1=2;DP4=0,0,30,13;MQ=60;FQ=-156	GT:PL:GQ	1/1:255,129,0:99
Tb927_01_v4	539457	.	T	C	222	.	DP=41;VDB=5.899335e-02;AF1=1;AC1=2;DP4=0,0,27,14;MQ=60;FQ=-150	GT:PL:GQ	1/1:255,123,0:99
Tb927_01_v4	539514	.	G	T	222	.	DP=43;VDB=3.400050e-01;AF1=1;AC1=2;DP4=0,0,26,17;MQ=60;FQ=-156	GT:PL:GQ	1/1:255,129,0:99
Tb927_01_v4	539732	.	T	C	222	.	DP=37;VDB=2.722982e-01;AF1=1;AC1=2;DP4=0,0,14,22;MQ=60;FQ=-135	GT:PL:GQ	1/1:255,108,0:99
Tb927_01_v4	539911	.	C	T	222	.	DP=28;VDB=8.581224e-02;AF1=1;AC1=2;DP4=0,0,5,23;MQ=60;FQ=-111	GT:PL:GQ	1/1:255,84,0:99
Tb927_01_v4	539913	.	A	T	222	.	DP=27;VDB=1.170009e-01;AF1=1;AC1=2;DP4=0,0,5,21;MQ=60;FQ=-105	GT:PL:GQ	1/1:255,78,0:99
Tb927_01_v4	539938	.	C	T	222	.	DP=26;VDB=2.307370e-01;AF1=1;AC1=2;DP4=0,0,4,22;MQ=60;FQ=-105	GT:PL:GQ	1/1:255,78,0:99
Tb927_01_v4	539976	.	A	T	220	.	DP=27;VDB=2.589668e-01;AF1=1;AC1=2;DP4=0,0,2,24;MQ=60;FQ=-105	GT:PL:GQ	1/1:253,78,0:99
Tb927_01_v4	540059	.	G	A	146	.	DP=14;VDB=7.154635e-02;AF1=1;AC1=2;DP4=0,0,1,12;MQ=60;FQ=-66	GT:PL:GQ	1/1:179,39,0:75
Tb927_01_v4	540061	.	T	C	142	.	DP=14;VDB=3.152263e-02;AF1=1;AC1=2;DP4=0,0,1,12;MQ=60;FQ=-66	GT:PL:GQ	1/1:175,39,0:75
Tb927_01_v4	540079	.	T	A	89.1	.	DP=10;VDB=1.031451e-01;AF1=1;AC1=2;DP4=0,0,0,6;MQ=60;FQ=-45	GT:PL:GQ	1/1:122,18,0:33
Tb927_01_v4	540083	.	T	A	42	.	DP=10;VDB=5.085621e-02;RPB=1.291774e+00;AF1=0.5006;AC1=1;DP4=0,2,0,3;MQ=60;FQ=-3.53;PV4=1,1,1,0.027	GT:PL:GQ	0/1:72,0,26:29
Tb927_01_v4	540093	.	T	A	150	.	DP=20;VDB=4.617996e-02;RPB=-1.738096e+00;AF1=1;AC1=2;DP4=0,1,6,5;MQ=60;FQ=-45;PV4=1,1,1,1	GT:PL:GQ	1/1:183,18,0:33
Tb927_01_v4	540290	.	A	G	130	.	DP=8;VDB=2.335627e-02;AF1=1;AC1=2;DP4=0,0,1,5;MQ=60;FQ=-45	GT:PL:GQ	1/1:163,18,0:33
Tb927_01_v4	540360	.	T	C	106	.	DP=7;VDB=1.982835e-02;AF1=1;AC1=2;DP4=0,0,7,0;MQ=60;FQ=-48	GT:PL:GQ	1/1:139,21,0:39
Tb927_01_v4	540369	.	T	C	159	.	DP=11;VDB=1.857496e-02;AF1=1;AC1=2;DP4=0,0,10,1;MQ=60;FQ=-60	GT:PL:GQ	1/1:192,33,0:63
Tb927_01_v4	540413	.	C	T	222	.	DP=40;VDB=8.276462e-02;AF1=1;AC1=2;DP4=0,0,31,9;MQ=60;FQ=-147	GT:PL:GQ	1/1:255,120,0:99
Tb927_01_v4	540422	.	T	C	222	.	DP=43;VDB=1.043514e-01;AF1=1;AC1=2;DP4=0,0,34,9;MQ=60;FQ=-156	GT:PL:GQ	1/1:255,129,0:99
Tb927_01_v4	540512	.	T	G	222	.	DP=23;VDB=8.210394e-02;AF1=1;AC1=2;DP4=0,0,12,11;MQ=60;FQ=-96	GT:PL:GQ	1/1:255,69,0:99
Tb927_01_v4	540532	.	C	T	222	.	DP=20;VDB=1.848806e-01;AF1=1;AC1=2;DP4=0,0,12,8;MQ=60;FQ=-87	GT:PL:GQ	1/1:255,60,0:99
Tb927_01_v4	540652	.	A	G	222	.	DP=34;VDB=2.734581e-01;AF1=1;AC1=2;DP4=0,0,18,14;MQ=60;FQ=-123	GT:PL:GQ	1/1:255,96,0:99
Tb927_01_v4	540825	.	C	T	222	.	DP=23;VDB=1.612259e-01;AF1=1;AC1=2;DP4=0,0,11,12;MQ=60;FQ=-96	GT:PL:GQ	1/1:255,69,0:99
Tb927_01_v4	541128	.	C	A	222	.	DP=33;VDB=2.437430e-01;AF1=1;AC1=2;DP4=0,0,13,20;MQ=60;FQ=-126	GT:PL:GQ	1/1:255,99,0:99
Tb927_01_v4	541337	.	C	G	222	.	DP=49;VDB=5.615744e-02;AF1=1;AC1=2;DP4=0,0,29,20;MQ=60;FQ=-175	GT:PL:GQ	1/1:255,148,0:99
Tb927_01_v4	541464	.	T	C	222	.	DP=34;VDB=2.427951e-01;AF1=1;AC1=2;DP4=0,0,17,17;MQ=60;FQ=-129	GT:PL:GQ	1/1:255,102,0:99
Tb927_01_v4	541685	.	C	T	157	.	DP=40;VDB=1.507370e-01;RPB=7.796665e-01;AF1=0.5;AC1=1;DP4=19,8,3,10;MQ=60;FQ=160;PV4=0.0073,1,1,0.32	GT:PL:GQ	0/1:187,0,255:99
Tb927_01_v4	541931	.	C	A	222	.	DP=55;VDB=3.819230e-01;AF1=1;AC1=2;DP4=0,0,22,33;MQ=60;FQ=-193	GT:PL:GQ	1/1:255,166,0:99
Tb927_01_v4	542007	.	C	T	222	.	DP=43;VDB=2.507609e-01;AF1=1;AC1=2;DP4=0,0,20,22;MQ=60;FQ=-153	GT:PL:GQ	1/1:255,126,0:99
Tb927_01_v4	542106	.	C	T	222	.	DP=31;VDB=2.807826e-01;AF1=1;AC1=2;DP4=0,0,17,14;MQ=60;FQ=-120	GT:PL:GQ	1/1:255,93,0:99
Tb927_01_v4	542313	.	C	T	222	.	DP=37;VDB=2.401338e-01;AF1=1;AC1=2;DP4=0,0,16,19;MQ=60;FQ=-132	GT:PL:GQ	1/1:255,105,0:99
Tb927_01_v4	542329	.	G	A	222	.	DP=35;VDB=2.731162e-01;AF1=1;AC1=2;DP4=0,0,17,18;MQ=60;FQ=-132	GT:PL:GQ	1/1:255,105,0:99
Tb927_01_v4	542589	.	T	C	201	.	DP=29;VDB=4.099420e-02;RPB=1.091839e+00;AF1=0.5;AC1=1;DP4=10,4,8,5;MQ=60;FQ=202;PV4=0.69,1,1,0.1	GT:PL:GQ	0/1:231,0,233:99
Tb927_01_v4	542793	.	A	G	222	.	DP=31;VDB=2.689152e-01;AF1=1;AC1=2;DP4=0,0,12,18;MQ=60;FQ=-117	GT:PL:GQ	1/1:255,90,0:99
Tb927_01_v4	542841	.	T	C	222	.	DP=42;VDB=3.355892e-01;AF1=1;AC1=2;DP4=0,0,16,26;MQ=60;FQ=-153	GT:PL:GQ	1/1:255,126,0:99
Tb927_01_v4	543010	.	C	T	222	.	DP=47;VDB=3.509735e-01;AF1=1;AC1=2;DP4=0,0,26,20;MQ=60;FQ=-165	GT:PL:GQ	1/1:255,138,0:99
Tb927_01_v4	543063	.	G	A	222	.	DP=26;VDB=1.897165e-01;AF1=1;AC1=2;DP4=0,0,7,19;MQ=60;FQ=-105	GT:PL:GQ	1/1:255,78,0:99
Tb927_01_v4	543155	.	C	T	222	.	DP=38;VDB=6.113655e-02;AF1=1;AC1=2;DP4=0,0,18,20;MQ=60;FQ=-141	GT:PL:GQ	1/1:255,114,0:99
Tb927_01_v4	543240	.	G	C	218	.	DP=34;VDB=1.549165e-01;RPB=-9.807850e-01;AF1=0.5;AC1=1;DP4=7,6,13,5;MQ=60;FQ=197;PV4=0.45,0.45,1,1	GT:PL:GQ	0/1:248,0,224:99
Tb927_01_v4	543251	.	C	T	82	.	DP=39;VDB=1.426103e-01;RPB=4.086347e-01;AF1=0.5;AC1=1;DP4=17,7,9,2;MQ=60;FQ=85;PV4=0.69,0.0017,1,0.042	GT:PL:GQ	0/1:112,0,255:99
Tb927_01_v4	543269	.	G	A	222	.	DP=42;VDB=2.515725e-01;AF1=1;AC1=2;DP4=0,0,25,15;MQ=60;FQ=-147	GT:PL:GQ	1/1:255,120,0:99
Tb927_01_v4	543335	.	A	G	196	.	DP=35;VDB=1.666083e-01;RPB=2.833333e-01;AF1=0.5;AC1=1;DP4=14,6,8,7;MQ=60;FQ=199;PV4=0.48,0.012,1,1	GT:PL:GQ	0/1:226,0,255:99
Tb927_01_v4	543360	.	T	G	222	.	DP=41;VDB=3.183864e-01;AF1=1;AC1=2;DP4=0,0,31,10;MQ=60;FQ=-150	GT:PL:GQ	1/1:255,123,0:99
Tb927_01_v4	543380	.	A	G	222	.	DP=44;VDB=3.330666e-01;AF1=1;AC1=2;DP4=0,0,31,13;MQ=60;FQ=-159	GT:PL:GQ	1/1:255,132,0:99
Tb927_01_v4	543418	.	A	T	222	.	DP=46;VDB=3.433296e-01;AF1=1;AC1=2;DP4=0,0,28,16;MQ=60;FQ=-159	GT:PL:GQ	1/1:255,132,0:99
Tb927_01_v4	543498	.	A	G	144	.	DP=39;VDB=2.340813e-01;AF1=1;AC1=2;DP4=0,0,18,13;MQ=60;FQ=-120	GT:PL:GQ	1/1:177,93,0:99
Tb927_01_v4	543531	.	A	G	222	.	DP=50;VDB=3.645515e-01;AF1=1;AC1=2;DP4=0,0,28,22;MQ=60;FQ=-178	GT:PL:GQ	1/1:255,151,0:99
Tb927_01_v4	543648	.	C	T	222	.	DP=53;VDB=3.705740e-01;AF1=1;AC1=2;DP4=0,0,29,24;MQ=60;FQ=-187	GT:PL:GQ	1/1:255,160,0:99
Tb927_01_v4	543823	.	T	C	222	.	DP=50;VDB=6.316021e-02;AF1=1;AC1=2;DP4=0,0,19,31;MQ=59;FQ=-178	GT:PL:GQ	1/1:255,151,0:99
Tb927_01_v4	543908	.	G	A	222	.	DP=48;VDB=1.190170e-01;AF1=1;AC1=2;DP4=0,0,27,21;MQ=60;FQ=-171	GT:PL:GQ	1/1:255,144,0:99
Tb927_01_v4	544042	.	G	T	222	.	DP=50;VDB=1.225093e-01;AF1=1;AC1=2;DP4=0,0,23,25;MQ=60;FQ=-171	GT:PL:GQ	1/1:255,144,0:99
Tb927_01_v4	544111	.	T	C	222	.	DP=35;VDB=2.821177e-01;AF1=1;AC1=2;DP4=0,0,13,22;MQ=60;FQ=-132	GT:PL:GQ	1/1:255,105,0:99
Tb927_01_v4	544365	.	C	T	222	.	DP=57;VDB=2.302170e-01;AF1=1;AC1=2;DP4=0,0,20,36;MQ=60;FQ=-196	GT:PL:GQ	1/1:255,169,0:99
Tb927_01_v4	544484	.	C	T	222	.	DP=30;VDB=1.583630e-01;AF1=1;AC1=2;DP4=0,0,19,10;MQ=60;FQ=-114	GT:PL:GQ	1/1:255,87,0:99
Tb927_01_v4	544491	.	A	C	222	.	DP=33;VDB=1.794372e-01;AF1=1;AC1=2;DP4=0,0,23,10;MQ=60;FQ=-126	GT:PL:GQ	1/1:255,99,0:99
Tb927_01_v4	544530	.	C	A	222	.	DP=51;VDB=2.938782e-01;AF1=1;AC1=2;DP4=0,0,29,22;MQ=60;FQ=-181	GT:PL:GQ	1/1:255,154,0:99
Tb927_01_v4	544584	.	C	T	222	.	DP=56;VDB=3.876047e-01;AF1=1;AC1=2;DP4=0,0,31,25;MQ=60;FQ=-196	GT:PL:GQ	1/1:255,169,0:99
Tb927_01_v4	544671	.	A	G	222	.	DP=51;VDB=3.058686e-01;AF1=1;AC1=2;DP4=0,0,19,16;MQ=60;FQ=-132	GT:PL:GQ	1/1:255,105,0:99
Tb927_01_v4	544762	.	C	T	222	.	DP=43;VDB=1.863724e-01;AF1=1;AC1=2;DP4=0,0,20,22;MQ=60;FQ=-153	GT:PL:GQ	1/1:255,126,0:99
Tb927_01_v4	544806	.	C	A	222	.	DP=27;VDB=1.637661e-01;AF1=1;AC1=2;DP4=0,0,11,15;MQ=60;FQ=-105	GT:PL:GQ	1/1:255,78,0:99
Tb927_01_v4	544858	.	A	T	222	.	DP=36;VDB=2.475700e-01;AF1=1;AC1=2;DP4=0,0,8,28;MQ=60;FQ=-135	GT:PL:GQ	1/1:255,108,0:99
Tb927_01_v4	545023	.	G	T	225	.	DP=46;VDB=1.372416e-01;RPB=-4.320904e-01;AF1=0.5;AC1=1;DP4=7,13,4,22;MQ=60;FQ=225;PV4=0.17,0.022,1,1	GT:PL:GQ	0/1:255,0,255:99
Tb927_01_v4	545057	.	A	T	222	.	DP=48;VDB=3.516691e-01;AF1=1;AC1=2;DP4=0,0,15,33;MQ=60;FQ=-171	GT:PL:GQ	1/1:255,144,0:99
Tb927_01_v4	545210	.	T	C	222	.	DP=36;VDB=9.952438e-02;AF1=1;AC1=2;DP4=0,0,13,21;MQ=60;FQ=-129	GT:PL:GQ	1/1:255,102,0:99
Tb927_01_v4	545212	.	C	T	120	.	DP=35;VDB=2.893143e-02;RPB=1.515366e+00;AF1=0.5;AC1=1;DP4=9,16,4,6;MQ=60;FQ=123;PV4=1,0.0093,1,1	GT:PL:GQ	0/1:150,0,255:99
Tb927_01_v4	545229	.	C	T	222	.	DP=29;VDB=2.259982e-01;AF1=1;AC1=2;DP4=0,0,11,18;MQ=60;FQ=-114	GT:PL:GQ	1/1:255,87,0:99
Tb927_01_v4	545238	.	ttc	.	21.3	.	INDEL;IS=3,0.115385;DP=26;VDB=6.080000e-02;AF1=0.5272;AC1=1;DP4=1,0,0,1;MQ=60;FQ=-26.3;PV4=1,1,1,1	PL	16
Tb927_01_v4	545240	.	cc	c	214	.	INDEL;IS=22,0.814815;DP=24;VDB=1.839221e-01;AF1=1;AC1=2;DP4=0,0,7,12;MQ=60;FQ=-91.5	GT:PL:GQ	1/1:255,57,0:99
Tb927_01_v4	545240	.	C	T	41.8	.	DP=24;VDB=1.120000e-02;AF1=1;AC1=2;DP4=0,0,1,1;MQ=60;FQ=-33	GT:PL:GQ	1/1:73,6,0:10
Tb927_01_v4	545281	.	T	A	189	.	DP=11;VDB=5.525751e-02;AF1=1;AC1=2;DP4=0,0,2,9;MQ=60;FQ=-60	GT:PL:GQ	1/1:222,33,0:63
Tb927_01_v4	545291	.	C	.	28.2	.	DP=7;;AC1=2;FQ=-30	PL	0
Tb927_01_v4	545293	.	gctg	g	215	.	INDEL;IS=7,1.000000;DP=7;VDB=1.121465e-01;AF1=1;AC1=2;DP4=0,0,2,5;MQ=60;FQ=-55.5	GT:PL:GQ	1/1:255,21,0:39
Tb927_01_v4	545294	.	C	.	28.2	.	DP=0;;AC1=2;FQ=-30	PL	0
Tb927_01_v4	545395	.	T	C	213	.	DP=32;VDB=1.675737e-01;RPB=1.132882e-01;AF1=0.5;AC1=1;DP4=11,6,8,7;MQ=60;FQ=216;PV4=0.72,0.14,1,0.084	GT:PL:GQ	0/1:243,0,255:99
Tb927_01_v4	545605	.	A	G	222	.	DP=51;VDB=1.312818e-01;AF1=1;AC1=2;DP4=0,0,31,20;MQ=60;FQ=-181	GT:PL:GQ	1/1:255,154,0:99
Tb927_01_v4	545700	.	A	G	222	.	DP=40;VDB=3.188005e-01;AF1=1;AC1=2;DP4=0,0,24,14;MQ=60;FQ=-141	GT:PL:GQ	1/1:255,114,0:99
Tb927_01_v4	546064	.	C	T	222	.	DP=58;VDB=9.648935e-02;AF1=1;AC1=2;DP4=0,0,36,22;MQ=60;FQ=-202	GT:PL:GQ	1/1:255,175,0:99
Tb927_01_v4	546161	.	A	G	99	.	DP=18;VDB=1.077920e-01;RPB=6.339668e-01;AF1=0.5;AC1=1;DP4=5,6,1,6;MQ=60;FQ=102;PV4=0.32,1,1,0.074	GT:PL:GQ	0/1:129,0,193:99
Tb927_01_v4	546162	.	G	A	144	.	DP=17;VDB=1.102125e-01;RPB=-9.271051e-01;AF1=0.5;AC1=1;DP4=1,6,4,6;MQ=60;FQ=103;PV4=0.34,0.035,1,1	GT:PL:GQ	0/1:174,0,130:99
Tb927_01_v4	546171	.	G	A	25	.	DP=10;VDB=5.495170e-02;AF1=1;AC1=2;DP4=0,0,0,3;MQ=60;FQ=-36	GT:PL:GQ	1/1:57,9,0:15
Tb927_01_v4	546325	.	T	C	222	.	DP=45;VDB=5.540865e-02;AF1=1;AC1=2;DP4=0,0,15,28;MQ=60;FQ=-156	GT:PL:GQ	1/1:255,129,0:99
Tb927_01_v4	546327	.	G	T	222	.	DP=44;VDB=8.945536e-03;AF1=1;AC1=2;DP4=0,0,15,27;MQ=60;FQ=-153	GT:PL:GQ	1/1:255,126,0:99
Tb927_01_v4	546492	.	C	A	225	.	DP=37;VDB=1.721877e-01;RPB=-1.169894e+00;AF1=0.5;AC1=1;DP4=9,9,7,12;MQ=60;FQ=225;PV4=0.51,1,1,1	GT:PL:GQ	0/1:255,0,255:99
Tb927_01_v4	546695	.	ttccc	t	51.5	.	INDEL;IS=2,0.052632;DP=38;VDB=8.284946e-02;AF1=0.505;AC1=1;DP4=0,1,2,1;MQ=60;FQ=-17.6;PV4=1,1,1,1	GT:PL:GQ	0/1:89,0,17:20
Tb927_01_v4	546698	.	cccc	c	142	.	INDEL;IS=3,0.085714;DP=33;VDB=3.555881e-02;AF1=1;AC1=2;DP4=0,0,1,3;MQ=60;FQ=-46.5	GT:PL:GQ	1/1:182,12,0:21
Tb927_01_v4	546698	.	cccc	c	142	.	INDEL;IS=3,0.085714;DP=33;VDB=3.555881e-02;AF1=1;AC1=2;DP4=0,0,1,3;MQ=60;FQ=-46.5	GT:PL:GQ	1/1:182,12,0:21
Tb927_01_v4	546699	.	C	T	7.8	.	DP=29;AF1=1;AC1=2;DP4=0,0,0,1;MQ=60;FQ=-30	GT:PL:GQ	1/1:37,3,0:4
Tb927_01_v4	546700	.	C	A	5.46	.	DP=31;AF1=1;AC1=2;DP4=0,0,0,1;MQ=60;FQ=-30	GT:PL:GQ	1/1:34,3,0:3
Tb927_01_v4	546824	.	aga	a	214	.	INDEL;IS=29,0.906250;DP=32;VDB=1.638887e-03;AF1=1;AC1=2;DP4=0,1,11,15;MQ=60;FQ=-88.5;PV4=1,1,1,0.32	GT:PL:GQ	1/1:255,54,0:99
Tb927_01_v4	546825	.	G	A	6.98	.	DP=4;AF1=1;AC1=2;DP4=0,0,0,1;MQ=60;FQ=-30	GT:PL:GQ	1/1:36,3,0:4
Tb927_01_v4	546990	.	G	A	222	.	DP=40;VDB=2.740537e-01;AF1=1;AC1=2;DP4=0,0,17,22;MQ=60;FQ=-144	GT:PL:GQ	1/1:255,117,0:99
Tb927_01_v4	547004	.	A	G	222	.	DP=32;VDB=2.613244e-01;AF1=1;AC1=2;DP4=0,0,12,20;MQ=60;FQ=-123	GT:PL:GQ	1/1:255,96,0:99
Tb927_01_v4	547031	.	T	A	177	.	DP=24;VDB=4.752962e-02;RPB=-1.163508e+00;AF1=0.5;AC1=1;DP4=2,3,4,6;MQ=60;FQ=74;PV4=1,1,1,1	GT:PL:GQ	0/1:207,0,101:99
Tb927_01_v4	547032	.	T	A	222	.	DP=23;VDB=1.078169e-01;AF1=1;AC1=2;DP4=0,0,6,9;MQ=60;FQ=-72	GT:PL:GQ	1/1:255,45,0:87
Tb927_01_v4	547091	.	G	C	147	.	DP=31;VDB=6.269138e-02;AF1=1;AC1=2;DP4=0,0,13,12;MQ=60;FQ=-102	GT:PL:GQ	1/1:180,75,0:99
Tb927_01_v4	547192	.	G	A	222	.	DP=31;VDB=2.060127e-01;AF1=1;AC1=2;DP4=0,0,4,27;MQ=60;FQ=-120	GT:PL:GQ	1/1:255,93,0:99
Tb927_01_v4	547415	.	T	.	7.78	.	DP=4;AF1=1;AC1=2;DP4=0,0,0,1;MQ=60;FQ=-30	PL	23
Tb927_01_v4	547560	.	agtaca	a	130	.	INDEL;IS=3,0.187500;DP=16;VDB=9.925103e-02;AF1=0.5;AC1=1;DP4=2,4,2,2;MQ=60;FQ=133;PV4=1,0.12,1,1	GT:PL:GQ	0/1:168,0,255:99
Tb927_01_v4	547561	.	G	A	28	.	DP=13;VDB=2.063840e-02;RPB=-9.245003e-01;AF1=0.5;AC1=1;DP4=4,5,3,0;MQ=60;FQ=31;PV4=0.2,1,1,0.0058	GT:PL:GQ	0/1:58,0,203:61
Tb927_01_v4	547577	.	A	G	222	.	DP=17;VDB=1.332496e-01;AF1=1;AC1=2;DP4=0,0,8,9;MQ=60;FQ=-78	GT:PL:GQ	1/1:255,51,0:99
Tb927_01_v4	547639	.	T	C	222	.	DP=16;VDB=1.761469e-01;AF1=1;AC1=2;DP4=0,0,5,11;MQ=60;FQ=-75	GT:PL:GQ	1/1:255,48,0:93
Tb927_01_v4	547650	.	G	A	222	.	DP=13;VDB=9.931201e-02;AF1=1;AC1=2;DP4=0,0,4,9;MQ=60;FQ=-66	GT:PL:GQ	1/1:255,39,0:75
Tb927_01_v4	547712	.	A	G	22.8	.	DP=2;VDB=4.160000e-02;AF1=1;AC1=2;DP4=0,0,0,2;MQ=60;FQ=-33	GT:PL:GQ	1/1:54,6,0:10
Tb927_01_v4	547723	.	C	T	36.8	.	DP=2;VDB=6.240000e-02;AF1=1;AC1=2;DP4=0,0,1,1;MQ=60;FQ=-33	GT:PL:GQ	1/1:68,6,0:10
Tb927_01_v4	547741	.	T	A	111	.	DP=17;VDB=1.654430e-02;AF1=1;AC1=2;DP4=0,0,7,0;MQ=60;FQ=-48	GT:PL:GQ	1/1:144,21,0:39
Tb927_01_v4	547869	.	gaagaa	g	215	.	INDEL;IS=8,0.666667;DP=12;VDB=1.470764e-02;AF1=1;AC1=2;DP4=0,0,6,1;MQ=56;FQ=-55.5	GT:PL:GQ	1/1:255,21,0:39
Tb927_01_v4	547870	.	A	G	71	.	DP=3;VDB=3.728401e-02;AF1=1;AC1=2;DP4=0,0,2,1;MQ=60;FQ=-36	GT:PL:GQ	1/1:103,9,0:16
Tb927_01_v4	547917	.	A	G	5.46	.	DP=9;AF1=1;AC1=2;DP4=0,0,0,1;MQ=60;FQ=-30	GT:PL:GQ	1/1:34,3,0:3
Tb927_01_v4	548170	.	T	A	222	.	DP=34;VDB=6.097062e-02;AF1=1;AC1=2;DP4=0,0,9,5;MQ=60;FQ=-69	GT:PL:GQ	1/1:255,42,0:81
Tb927_01_v4	548173	.	A	T	222	.	DP=32;VDB=8.905516e-02;AF1=1;AC1=2;DP4=0,0,9,5;MQ=60;FQ=-69	GT:PL:GQ	1/1:255,42,0:81
Tb927_01_v4	548201	.	C	T	132	.	DP=22;VDB=9.108292e-02;RPB=-1.023785e-01;AF1=0.5;AC1=1;DP4=2,12,5,3;MQ=60;FQ=135;PV4=0.052,0.098,1,1	GT:PL:GQ	0/1:162,0,213:99
Tb927_01_v4	548340	.	G	A	82.2	.	DP=12;VDB=9.314861e-02;RPB=8.217058e-01;AF1=0.7304;AC1=1;DP4=1,0,1,4;MQ=60;FQ=-25;PV4=0.33,1,1,1	GT:PL:GQ	0/1:111,0,2:5
Tb927_01_v4	548352	.	T	G	31.3	.	DP=9;VDB=2.063840e-02;RPB=8.435450e-01;AF1=0.543;AC1=1;DP4=1,0,0,3;MQ=60;FQ=-19;PV4=0.25,1,1,0	GT:PL:GQ	0/1:61,0,8:11
Tb927_01_v4	548355	.	G	T	19.1	.	DP=12;VDB=2.063840e-02;RPB=2.077428e+00;AF1=0.5;AC1=1;DP4=4,2,0,3;MQ=60;FQ=22;PV4=0.17,3.2e-06,1,0.18	GT:PL:GQ	0/1:49,0,155:52
Tb927_01_v4	548388	.	A	G	222	.	DP=24;VDB=2.189365e-02;AF1=1;AC1=2;DP4=0,0,15,9;MQ=60;FQ=-99	GT:PL:GQ	1/1:255,72,0:99
Tb927_01_v4	548453	.	A	G	162	.	DP=19;VDB=1.159277e-01;RPB=-2.857738e-01;AF1=0.5;AC1=1;DP4=5,5,5,4;MQ=60;FQ=165;PV4=1,1,1,1	GT:PL:GQ	0/1:192,0,206:99
Tb927_01_v4	548723	.	C	A	222	.	DP=14;VDB=6.097062e-02;AF1=1;AC1=2;DP4=0,0,9,5;MQ=60;FQ=-69	GT:PL:GQ	1/1:255,42,0:81
Tb927_01_v4	548903	.	C	T	222	.	DP=24;VDB=1.488030e-01;AF1=1;AC1=2;DP4=0,0,10,14;MQ=60;FQ=-99	GT:PL:GQ	1/1:255,72,0:99
Tb927_01_v4	549098	.	G	A	222	.	DP=19;VDB=1.828610e-01;AF1=1;AC1=2;DP4=0,0,3,16;MQ=60;FQ=-84	GT:PL:GQ	1/1:255,57,0:99
Tb927_01_v4	549189	.	G	A	222	.	DP=24;VDB=6.947049e-02;AF1=1;AC1=2;DP4=0,0,5,19;MQ=60;FQ=-99	GT:PL:GQ	1/1:255,72,0:99
Tb927_01_v4	549287	.	T	A	6.98	.	DP=1;AF1=1;AC1=2;DP4=0,0,0,1;MQ=60;FQ=-30	GT:PL:GQ	1/1:36,3,0:4
Tb927_01_v4	549296	.	A	T	5.46	.	DP=1;AF1=1;AC1=2;DP4=0,0,0,1;MQ=60;FQ=-30	GT:PL:GQ	1/1:34,3,0:3
Tb927_01_v4	549360	.	A	.	28.2	.	DP=1;;AC1=2;FQ=-30	PL	0
Tb927_01_v4	549365	.	G	.	28.2	.	DP=1;;AC1=2;FQ=-30	PL	0
Tb927_01_v4	549367	.	G	.	28.2	.	DP=1;;AC1=2;FQ=-30	PL	0
Tb927_01_v4	549404	.	T	C	138	.	DP=6;VDB=9.815652e-02;AF1=1;AC1=2;DP4=0,0,4,2;MQ=60;FQ=-45	GT:PL:GQ	1/1:171,18,0:33
Tb927_01_v4	549418	.	T	.	45	.	DP=7;AF1=0;AC1=0;DP4=2,3,0,0;MQ=60;FQ=-42	PL	0
Tb927_01_v4	549445	.	A	G	145	.	DP=7;VDB=1.050388e-01;AF1=1;AC1=2;DP4=0,0,3,4;MQ=60;FQ=-48	GT:PL:GQ	1/1:178,21,0:39
Tb927_01_v4	549516	.	A	G	81.5	.	DP=5;VDB=8.051522e-02;AF1=1;AC1=2;DP4=0,0,1,3;MQ=60;FQ=-39	GT:PL:GQ	1/1:114,12,0:21
Tb927_01_v4	549524	.	C	A	6.98	.	DP=4;AF1=1;AC1=2;DP4=0,0,0,1;MQ=60;FQ=-30	GT:PL:GQ	1/1:36,3,0:4
Tb927_01_v4	549529	.	tct	t	114	.	INDEL;IS=3,0.600000;DP=5;VDB=6.129732e-02;AF1=1;AC1=2;DP4=0,0,2,2;MQ=60;FQ=-46.5	GT:PL:GQ	1/1:154,12,0:21
Tb927_01_v4	549530	.	C	A	7.8	.	DP=2;AF1=1;AC1=2;DP4=0,0,0,1;MQ=60;FQ=-30	GT:PL:GQ	1/1:37,3,0:4
Tb927_01_v4	549644	.	G	A	164	.	DP=19;VDB=1.255848e-01;RPB=8.670090e-01;AF1=0.5;AC1=1;DP4=8,0,9,2;MQ=60;FQ=100;PV4=0.49,0.13,1,1	GT:PL:GQ	0/1:194,0,127:99
Tb927_01_v4	549796	.	T	A	185	.	DP=14;VDB=1.400006e-01;AF1=1;AC1=2;DP4=0,0,13,1;MQ=60;FQ=-69	GT:PL:GQ	1/1:218,42,0:81
Tb927_01_v4	549868	.	G	A	168	.	DP=20;VDB=1.251605e-01;RPB=-8.693183e-01;AF1=0.5;AC1=1;DP4=4,6,4,6;MQ=60;FQ=171;PV4=1,0.11,0.17,0.47	GT:PL:GQ	0/1:198,0,210:99
Tb927_01_v4	549926	.	tattt	t	38.2	.	INDEL;IS=2,0.250000;DP=8;VDB=5.600000e-02;AF1=1;AC1=2;DP4=0,0,0,2;MQ=60;FQ=-40.5	GT:PL:GQ	1/1:77,6,0:10
Tb927_01_v4	549927	.	A	G	50	.	DP=6;VDB=4.644186e-02;AF1=1;AC1=2;DP4=0,0,0,3;MQ=60;FQ=-36	GT:PL:GQ	1/1:82,9,0:16
Tb927_01_v4	550200	.	A	G	222	.	DP=24;VDB=2.104178e-01;AF1=1;AC1=2;DP4=0,0,10,13;MQ=60;FQ=-96	GT:PL:GQ	1/1:255,69,0:99
Tb927_01_v4	550205	.	A	G	222	.	DP=23;VDB=2.023681e-01;AF1=1;AC1=2;DP4=0,0,10,13;MQ=60;FQ=-96	GT:PL:GQ	1/1:255,69,0:99
Tb927_01_v4	550296	.	G	A	9.31	.	DP=14;VDB=5.920000e-02;AF1=1;AC1=2;DP4=0,0,1,1;MQ=60;FQ=-33	GT:PL:GQ	1/1:40,6,0:8
Tb927_01_v4	550363	.	A	G	222	.	DP=30;VDB=2.047400e-01;AF1=1;AC1=2;DP4=0,0,22,8;MQ=60;FQ=-117	GT:PL:GQ	1/1:255,90,0:99
Tb927_01_v4	550380	.	C	T	222	.	DP=26;VDB=2.320947e-01;AF1=1;AC1=2;DP4=0,0,22,4;MQ=60;FQ=-105	GT:PL:GQ	1/1:255,78,0:99
Tb927_01_v4	550506	.	C	A	225	.	DP=24;VDB=1.688640e-01;RPB=-5.962848e-01;AF1=0.5;AC1=1;DP4=3,6,6,9;MQ=60;FQ=140;PV4=1,1,1,0.39	GT:PL:GQ	0/1:255,0,167:99
Tb927_01_v4	550546	.	G	A	222	.	DP=18;VDB=1.396099e-01;AF1=1;AC1=2;DP4=0,0,4,13;MQ=60;FQ=-78	GT:PL:GQ	1/1:255,51,0:99
Tb927_01_v4	550833	.	gtttttt	gttttt	75.5	.	INDEL;IS=9,0.450000;DP=19;VDB=1.783874e-01;AF1=1;AC1=2;DP4=0,0,2,14;MQ=60;FQ=-82.5	GT:PL:GQ	1/1:116,48,0:93
Tb927_01_v4	550834	.	T	G	6.98	.	DP=11;AF1=1;AC1=2;DP4=0,0,0,1;MQ=60;FQ=-30	GT:PL:GQ	1/1:36,3,0:4
Tb927_01_v4	551001	.	C	T	222	.	DP=20;VDB=1.745127e-01;AF1=1;AC1=2;DP4=0,0,8,11;MQ=60;FQ=-84	GT:PL:GQ	1/1:255,57,0:99
Tb927_01_v4	551014	.	A	G	222	.	DP=18;VDB=8.600459e-02;AF1=1;AC1=2;DP4=0,0,7,11;MQ=60;FQ=-81	GT:PL:GQ	1/1:255,54,0:99
Tb927_01_v4	551025	.	A	G	222	.	DP=16;VDB=1.592035e-01;AF1=1;AC1=2;DP4=0,0,7,9;MQ=60;FQ=-75	GT:PL:GQ	1/1:255,48,0:93
Tb927_01_v4	551336	.	C	T	222	.	DP=14;VDB=1.451716e-01;AF1=1;AC1=2;DP4=0,0,8,6;MQ=60;FQ=-69	GT:PL:GQ	1/1:255,42,0:81
Tb927_01_v4	551348	.	T	A	126	.	DP=6;VDB=9.321602e-02;AF1=1;AC1=2;DP4=0,0,1,5;MQ=60;FQ=-45	GT:PL:GQ	1/1:159,18,0:33
Tb927_01_v4	551631	.	T	C	222	.	DP=27;VDB=5.325169e-02;AF1=1;AC1=2;DP4=0,0,11,16;MQ=60;FQ=-108	GT:PL:GQ	1/1:255,81,0:99
Tb927_01_v4	551730	.	T	.	7.78	.	DP=6;AF1=1;AC1=2;DP4=0,0,0,1;MQ=60;FQ=-30	PL	23
Tb927_01_v4	551734	.	T	.	10.4	.	DP=4;AF1=1;AC1=2;DP4=0,0,0,1;MQ=60;FQ=-30	PL	20
Tb927_01_v4	551760	.	tcc	tc	86.7	.	INDEL;IS=4,0.571429;DP=6;VDB=8.553983e-02;AF1=1;AC1=2;DP4=0,0,3,2;MQ=60;FQ=-49.5	GT:PL:GQ	1/1:127,15,0:27
Tb927_01_v4	551761	.	cc	.	9.99	.	INDEL;IS=1,0.142857;DP=3;AF1=1;AC1=2;DP4=0,0,0,1;MQ=60;FQ=-37.5	PL	28
Tb927_01_v4	551762	.	C	T	6.98	.	DP=6;AF1=1;AC1=2;DP4=0,0,1,0;MQ=60;FQ=-30	GT:PL:GQ	1/1:36,3,0:4
Tb927_01_v4	551810	.	T	C	118	.	DP=18;VDB=7.125761e-02;RPB=-2.357514e+00;AF1=0.5;AC1=1;DP4=5,4,4,4;MQ=60;FQ=121;PV4=1,0.048,1,1	GT:PL:GQ	0/1:148,0,196:99
Tb927_01_v4	551812	.	C	T	165	.	DP=18;VDB=7.224146e-02;RPB=-1.972613e+00;AF1=0.5;AC1=1;DP4=4,4,5,4;MQ=60;FQ=140;PV4=1,1,1,1	GT:PL:GQ	0/1:195,0,167:99
Tb927_01_v4	551958	.	A	T	160	.	DP=7;VDB=1.149890e-01;AF1=1;AC1=2;DP4=0,0,4,3;MQ=60;FQ=-48	GT:PL:GQ	1/1:193,21,0:39
Tb927_01_v4	551983	.	A	.	19	.	DP=2;RPB=-9.668049e-01;AF1=0.4796;AC1=1;DP4=0,1,1,0;MQ=60;FQ=-16.1;PV4=1,1,1,1	PL	11
Tb927_01_v4	551986	.	G	.	19	.	DP=2;RPB=-9.668049e-01;AF1=0.4803;AC1=1;DP4=0,1,1,0;MQ=60;FQ=-16.3;PV4=1,1,1,1	PL	11
Tb927_01_v4	551988	.	A	.	19	.	DP=4;RPB=-9.668049e-01;AF1=0.4798;AC1=1;DP4=0,1,1,0;MQ=60;FQ=-16.2;PV4=1,1,1,1	PL	11
Tb927_01_v4	551989	.	C	.	19	.	DP=4;RPB=-9.668049e-01;AF1=0.4798;AC1=1;DP4=0,1,1,0;MQ=60;FQ=-16.2;PV4=1,1,1,1	PL	11
Tb927_01_v4	552149	.	C	A	148	.	DP=6;VDB=1.121703e-02;AF1=1;AC1=2;DP4=0,0,3,3;MQ=60;FQ=-45	GT:PL:GQ	1/1:181,18,0:33
Tb927_01_v4	552194	.	T	G	222	.	DP=23;VDB=3.852618e-02;AF1=1;AC1=2;DP4=0,0,14,9;MQ=60;FQ=-96	GT:PL:GQ	1/1:255,69,0:99
Tb927_01_v4	552231	.	T	C	222	.	DP=35;VDB=3.033077e-01;AF1=1;AC1=2;DP4=0,0,19,16;MQ=60;FQ=-132	GT:PL:GQ	1/1:255,105,0:99
Tb927_01_v4	552354	.	T	C	225	.	DP=45;VDB=2.106050e-01;RPB=8.693858e-01;AF1=0.5;AC1=1;DP4=10,11,15,8;MQ=60;FQ=225;PV4=0.36,0.38,1,1	GT:PL:GQ	0/1:255,0,255:99
Tb927_01_v4	552448	.	G	A	222	.	DP=40;VDB=1.123517e-01;AF1=1;AC1=2;DP4=0,0,25,14;MQ=60;FQ=-144	GT:PL:GQ	1/1:255,117,0:99
Tb927_01_v4	552540	.	A	G	225	.	DP=39;VDB=2.555844e-01;RPB=1.042726e-01;AF1=0.5;AC1=1;DP4=6,7,12,14;MQ=60;FQ=188;PV4=1,0.082,1,0.11	GT:PL:GQ	0/1:255,0,215:99
Tb927_01_v4	552545	.	T	C	222	.	DP=39;VDB=1.686079e-01;AF1=1;AC1=2;DP4=0,0,18,21;MQ=60;FQ=-144	GT:PL:GQ	1/1:255,117,0:99
Tb927_01_v4	552643	.	G	A	222	.	DP=26;VDB=2.180456e-01;AF1=1;AC1=2;DP4=0,0,17,9;MQ=60;FQ=-105	GT:PL:GQ	1/1:255,78,0:99
Tb927_01_v4	552678	.	G	A	222	.	DP=26;VDB=4.728529e-02;AF1=1;AC1=2;DP4=0,0,14,12;MQ=60;FQ=-105	GT:PL:GQ	1/1:255,78,0:99
Tb927_01_v4	553004	.	G	A	135	.	DP=36;VDB=1.370831e-01;RPB=3.523569e-01;AF1=0.5;AC1=1;DP4=13,11,9,3;MQ=60;FQ=138;PV4=0.29,0.0001,1,1	GT:PL:GQ	0/1:165,0,255:99
Tb927_01_v4	553016	.	G	.	28.2	.	DP=28;;AC1=2;FQ=-30	PL	0
Tb927_01_v4	553016	.	gaaaaaaa	gAAaaaaaaa	214	.	INDEL;IS=20,0.714286;DP=28;VDB=1.603015e-01;AF1=1;AC1=2;DP4=0,0,13,9;MQ=60;FQ=-101	GT:PL:GQ	1/1:255,66,0:99
Tb927_01_v4	553041	.	T	C	222	.	DP=25;VDB=9.299981e-02;AF1=1;AC1=2;DP4=0,0,14,11;MQ=60;FQ=-102	GT:PL:GQ	1/1:255,75,0:99
Tb927_01_v4	553088	.	C	T	197	.	DP=11;VDB=1.216260e-01;AF1=1;AC1=2;DP4=0,0,6,3;MQ=60;FQ=-54	GT:PL:GQ	1/1:230,27,0:51
Tb927_01_v4	553114	.	G	C	139	.	DP=7;VDB=6.295699e-02;AF1=1;AC1=2;DP4=0,0,3,4;MQ=60;FQ=-48	GT:PL:GQ	1/1:172,21,0:39
Tb927_01_v4	553414	.	C	T	222	.	DP=35;VDB=1.421990e-01;AF1=1;AC1=2;DP4=0,0,14,21;MQ=60;FQ=-132	GT:PL:GQ	1/1:255,105,0:99
Tb927_01_v4	553453	.	C	T	222	.	DP=41;VDB=2.951517e-01;AF1=1;AC1=2;DP4=0,0,19,21;MQ=60;FQ=-147	GT:PL:GQ	1/1:255,120,0:99
Tb927_01_v4	553454	.	G	A	222	.	DP=41;VDB=3.143457e-01;AF1=1;AC1=2;DP4=0,0,18,21;MQ=60;FQ=-144	GT:PL:GQ	1/1:255,117,0:99
Tb927_01_v4	553778	.	C	T	222	.	DP=36;VDB=3.050363e-01;AF1=1;AC1=2;DP4=0,0,21,14;MQ=60;FQ=-132	GT:PL:GQ	1/1:255,105,0:99
Tb927_01_v4	553869	.	A	G	222	.	DP=40;VDB=3.183703e-01;AF1=1;AC1=2;DP4=0,0,20,20;MQ=60;FQ=-147	GT:PL:GQ	1/1:255,120,0:99
Tb927_01_v4	553942	.	G	A	222	.	DP=37;VDB=2.075938e-01;AF1=1;AC1=2;DP4=0,0,20,16;MQ=60;FQ=-135	GT:PL:GQ	1/1:255,108,0:99
Tb927_01_v4	554060	.	G	A	222	.	DP=36;VDB=1.640451e-01;AF1=1;AC1=2;DP4=0,0,21,14;MQ=60;FQ=-132	GT:PL:GQ	1/1:255,105,0:99
Tb927_01_v4	554372	.	T	C	225	.	DP=45;VDB=1.901835e-01;RPB=-1.478801e-01;AF1=0.5;AC1=1;DP4=10,14,7,14;MQ=60;FQ=225;PV4=0.76,0.12,1,1	GT:PL:GQ	0/1:255,0,255:99
Tb927_01_v4	554471	.	C	T	222	.	DP=38;VDB=2.276088e-01;AF1=1;AC1=2;DP4=0,0,17,21;MQ=60;FQ=-141	GT:PL:GQ	1/1:255,114,0:99
Tb927_01_v4	554783	.	G	A	222	.	DP=39;VDB=2.835884e-01;AF1=1;AC1=2;DP4=0,0,21,18;MQ=60;FQ=-144	GT:PL:GQ	1/1:255,117,0:99
Tb927_01_v4	554846	.	G	A	222	.	DP=38;VDB=3.145915e-01;AF1=1;AC1=2;DP4=0,0,17,21;MQ=60;FQ=-141	GT:PL:GQ	1/1:255,114,0:99
Tb927_01_v4	554869	.	T	C	222	.	DP=39;VDB=3.229877e-01;AF1=1;AC1=2;DP4=0,0,18,21;MQ=60;FQ=-144	GT:PL:GQ	1/1:255,117,0:99
Tb927_01_v4	555092	.	G	A	222	.	DP=33;VDB=1.107229e-01;AF1=1;AC1=2;DP4=0,0,14,18;MQ=60;FQ=-123	GT:PL:GQ	1/1:255,96,0:99
Tb927_01_v4	555696	.	A	G	222	.	DP=38;VDB=2.838010e-01;AF1=1;AC1=2;DP4=0,0,19,19;MQ=60;FQ=-141	GT:PL:GQ	1/1:255,114,0:99
Tb927_01_v4	555699	.	G	A	222	.	DP=39;VDB=2.913100e-01;AF1=1;AC1=2;DP4=0,0,19,20;MQ=60;FQ=-144	GT:PL:GQ	1/1:255,117,0:99
Tb927_01_v4	555704	.	G	C	225	.	DP=40;VDB=1.479566e-01;RPB=-2.141401e-01;AF1=0.5;AC1=1;DP4=9,7,10,13;MQ=60;FQ=220;PV4=0.52,0.051,1,0.46	GT:PL:GQ	0/1:255,0,248:99
Tb927_01_v4	555788	.	C	T	222	.	DP=47;VDB=2.117344e-01;AF1=1;AC1=2;DP4=0,0,25,21;MQ=60;FQ=-165	GT:PL:GQ	1/1:255,138,0:99
Tb927_01_v4	555846	.	G	A	222	.	DP=53;VDB=2.249346e-01;AF1=1;AC1=2;DP4=0,0,29,24;MQ=60;FQ=-187	GT:PL:GQ	1/1:255,160,0:99
Tb927_01_v4	555879	.	A	G	222	.	DP=42;VDB=2.529514e-01;AF1=1;AC1=2;DP4=0,0,21,21;MQ=60;FQ=-153	GT:PL:GQ	1/1:255,126,0:99
Tb927_01_v4	555953	.	C	T	222	.	DP=41;VDB=8.953289e-02;AF1=1;AC1=2;DP4=0,0,14,23;MQ=60;FQ=-138	GT:PL:GQ	1/1:255,111,0:99
Tb927_01_v4	556110	.	G	T	222	.	DP=29;VDB=1.572522e-01;AF1=1;AC1=2;DP4=0,0,14,15;MQ=60;FQ=-114	GT:PL:GQ	1/1:255,87,0:99
Tb927_01_v4	556399	.	G	A	222	.	DP=40;VDB=2.812732e-01;AF1=1;AC1=2;DP4=0,0,13,27;MQ=60;FQ=-147	GT:PL:GQ	1/1:255,120,0:99
Tb927_01_v4	556532	.	C	T	222	.	DP=43;VDB=7.863179e-02;AF1=1;AC1=2;DP4=0,0,22,21;MQ=60;FQ=-156	GT:PL:GQ	1/1:255,129,0:99
Tb927_01_v4	556553	.	G	A	222	.	DP=30;VDB=2.387158e-01;AF1=1;AC1=2;DP4=0,0,21,9;MQ=60;FQ=-117	GT:PL:GQ	1/1:255,90,0:99
Tb927_01_v4	556603	.	T	C	222	.	DP=30;VDB=2.717770e-01;AF1=1;AC1=2;DP4=0,0,17,11;MQ=60;FQ=-111	GT:PL:GQ	1/1:255,84,0:99
Tb927_01_v4	556769	.	T	A	222	.	DP=39;VDB=1.753016e-01;AF1=1;AC1=2;DP4=0,0,16,23;MQ=60;FQ=-144	GT:PL:GQ	1/1:255,117,0:99
Tb927_01_v4	556913	.	C	G	222	.	DP=33;VDB=2.954005e-01;AF1=1;AC1=2;DP4=0,0,13,20;MQ=60;FQ=-126	GT:PL:GQ	1/1:255,99,0:99
Tb927_01_v4	556966	.	C	G	222	.	DP=42;VDB=2.992059e-01;AF1=1;AC1=2;DP4=0,0,23,19;MQ=60;FQ=-153	GT:PL:GQ	1/1:255,126,0:99
Tb927_01_v4	557053	.	A	G	222	.	DP=34;VDB=2.840679e-01;AF1=1;AC1=2;DP4=0,0,15,19;MQ=60;FQ=-129	GT:PL:GQ	1/1:255,102,0:99
Tb927_01_v4	557059	.	T	A	222	.	DP=33;VDB=2.387159e-01;AF1=1;AC1=2;DP4=0,0,13,17;MQ=60;FQ=-117	GT:PL:GQ	1/1:255,90,0:99
Tb927_01_v4	557089	.	T	A	222	.	DP=36;VDB=1.067461e-01;AF1=1;AC1=2;DP4=0,0,18,18;MQ=60;FQ=-135	GT:PL:GQ	1/1:255,108,0:99
Tb927_01_v4	557347	.	C	T	222	.	DP=41;VDB=1.710676e-01;AF1=1;AC1=2;DP4=0,0,16,25;MQ=60;FQ=-150	GT:PL:GQ	1/1:255,123,0:99
Tb927_01_v4	557411	.	A	G	222	.	DP=46;VDB=3.143545e-01;AF1=1;AC1=2;DP4=0,0,23,22;MQ=60;FQ=-162	GT:PL:GQ	1/1:255,135,0:99
Tb927_01_v4	557469	.	C	G	222	.	DP=37;VDB=3.133109e-01;AF1=1;AC1=2;DP4=0,0,21,16;MQ=60;FQ=-138	GT:PL:GQ	1/1:255,111,0:99
Tb927_01_v4	557471	.	C	T	222	.	DP=39;VDB=3.079560e-01;AF1=1;AC1=2;DP4=0,0,22,17;MQ=60;FQ=-144	GT:PL:GQ	1/1:255,117,0:99
Tb927_01_v4	557566	.	T	C	222	.	DP=37;VDB=2.839409e-01;AF1=1;AC1=2;DP4=0,0,16,21;MQ=60;FQ=-138	GT:PL:GQ	1/1:255,111,0:99
Tb927_01_v4	557656	.	T	C	222	.	DP=38;VDB=3.161823e-01;AF1=1;AC1=2;DP4=0,0,15,23;MQ=60;FQ=-141	GT:PL:GQ	1/1:255,114,0:99
Tb927_01_v4	557735	.	T	.	58	.	DP=40;VDB=6.089532e-02;RPB=-7.329409e-01;AF1=0;AC1=0;DP4=5,19,3,0;MQ=60;FQ=-55;PV4=0.019,2e-05,1,1	PL	0
Tb927_01_v4	557849	.	C	T	222	.	DP=31;VDB=1.447091e-01;RPB=1.397542e+00;AF1=1;AC1=2;DP4=1,0,16,14;MQ=60;FQ=-100;PV4=1,1,1,1	GT:PL:GQ	1/1:255,73,0:99
Tb927_01_v4	557930	.	C	T	222	.	DP=49;VDB=3.446183e-01;AF1=1;AC1=2;DP4=0,0,26,20;MQ=60;FQ=-165	GT:PL:GQ	1/1:255,138,0:99
Tb927_01_v4	557932	.	C	G	222	.	DP=47;VDB=2.621358e-01;AF1=1;AC1=2;DP4=0,0,27,20;MQ=60;FQ=-168	GT:PL:GQ	1/1:255,141,0:99
Tb927_01_v4	558025	.	C	G	222	.	DP=44;VDB=2.771746e-01;AF1=1;AC1=2;DP4=0,0,20,24;MQ=60;FQ=-159	GT:PL:GQ	1/1:255,132,0:99
Tb927_01_v4	558101	.	T	C	222	.	DP=44;VDB=2.874356e-01;AF1=1;AC1=2;DP4=0,0,23,20;MQ=60;FQ=-156	GT:PL:GQ	1/1:255,129,0:99
Tb927_01_v4	558128	.	G	A	222	.	DP=48;VDB=7.014577e-02;AF1=1;AC1=2;DP4=0,0,22,25;MQ=60;FQ=-168	GT:PL:GQ	1/1:255,141,0:99
Tb927_01_v4	558233	.	T	C	222	.	DP=42;VDB=2.170458e-01;AF1=1;AC1=2;DP4=0,0,16,26;MQ=60;FQ=-153	GT:PL:GQ	1/1:255,126,0:99
Tb927_01_v4	558593	.	T	C	222	.	DP=55;VDB=3.513751e-01;AF1=1;AC1=2;DP4=0,0,25,30;MQ=60;FQ=-193	GT:PL:GQ	1/1:255,166,0:99
Tb927_01_v4	558935	.	A	G	222	.	DP=43;VDB=5.991347e-02;AF1=1;AC1=2;DP4=0,0,19,24;MQ=60;FQ=-156	GT:PL:GQ	1/1:255,129,0:99
Tb927_01_v4	558951	.	C	A	222	.	DP=43;VDB=3.037305e-01;AF1=1;AC1=2;DP4=0,0,13,27;MQ=60;FQ=-147	GT:PL:GQ	1/1:255,120,0:99
Tb927_01_v4	558963	.	G	T	222	.	DP=38;VDB=2.287271e-01;AF1=1;AC1=2;DP4=0,0,13,24;MQ=60;FQ=-138	GT:PL:GQ	1/1:255,111,0:99
Tb927_01_v4	559053	.	T	A	173	.	DP=32;VDB=1.528458e-01;RPB=5.644118e-01;AF1=0.5;AC1=1;DP4=15,5,7,5;MQ=60;FQ=176;PV4=0.44,0.38,1,1	GT:PL:GQ	0/1:203,0,255:99
Tb927_01_v4	559072	.	G	A	222	.	DP=37;VDB=1.037610e-03;AF1=1;AC1=2;DP4=0,0,21,16;MQ=60;FQ=-138	GT:PL:GQ	1/1:255,111,0:99
Tb927_01_v4	559075	.	C	A	222	.	DP=37;VDB=1.028217e-04;AF1=1;AC1=2;DP4=0,0,21,16;MQ=60;FQ=-138	GT:PL:GQ	1/1:255,111,0:99
Tb927_01_v4	559116	.	C	T	222	.	DP=19;VDB=9.168663e-02;AF1=1;AC1=2;DP4=0,0,7,12;MQ=60;FQ=-84	GT:PL:GQ	1/1:255,57,0:99
Tb927_01_v4	559355	.	G	A	222	.	DP=39;VDB=2.821851e-01;AF1=1;AC1=2;DP4=0,0,20,19;MQ=60;FQ=-144	GT:PL:GQ	1/1:255,117,0:99
Tb927_01_v4	559458	.	T	C	222	.	DP=40;VDB=3.151595e-01;AF1=1;AC1=2;DP4=0,0,26,12;MQ=60;FQ=-141	GT:PL:GQ	1/1:255,114,0:99
Tb927_01_v4	559475	.	G	A	222	.	DP=33;VDB=2.893860e-01;AF1=1;AC1=2;DP4=0,0,23,10;MQ=60;FQ=-126	GT:PL:GQ	1/1:255,99,0:99
Tb927_01_v4	559493	.	C	T	222	.	DP=37;VDB=1.054397e-01;AF1=1;AC1=2;DP4=0,0,22,14;MQ=60;FQ=-135	GT:PL:GQ	1/1:255,108,0:99
Tb927_01_v4	559518	.	T	C	225	.	DP=37;VDB=1.466139e-01;RPB=2.590468e-01;AF1=0.5;AC1=1;DP4=10,7,9,11;MQ=60;FQ=225;PV4=0.51,0.059,1,1	GT:PL:GQ	0/1:255,0,255:99
Tb927_01_v4	559563	.	tc	t	214	.	INDEL;IS=40,0.975610;DP=41;VDB=1.787212e-01;AF1=1;AC1=2;DP4=0,0,10,11;MQ=60;FQ=-97.5	GT:PL:GQ	1/1:255,63,0:99
Tb927_01_v4	559564	.	C	.	28.2	.	DP=0;;AC1=2;FQ=-30	PL	0
Tb927_01_v4	559663	.	G	A	222	.	DP=23;VDB=5.172321e-02;AF1=1;AC1=2;DP4=0,0,13,9;MQ=60;FQ=-93	GT:PL:GQ	1/1:255,66,0:99
Tb927_01_v4	559747	.	T	A	222	.	DP=40;VDB=3.232850e-01;AF1=1;AC1=2;DP4=0,0,16,23;MQ=60;FQ=-144	GT:PL:GQ	1/1:255,117,0:99
Tb927_01_v4	559893	.	C	T	222	.	DP=51;VDB=3.450579e-01;AF1=1;AC1=2;DP4=0,0,21,29;MQ=60;FQ=-178	GT:PL:GQ	1/1:255,151,0:99
Tb927_01_v4	559908	.	A	G	222	.	DP=48;VDB=1.692095e-01;AF1=1;AC1=2;DP4=0,0,19,29;MQ=60;FQ=-171	GT:PL:GQ	1/1:255,144,0:99
Tb927_01_v4	559947	.	C	.	28.2	.	DP=43;;AC1=2;FQ=-30	PL	0
Tb927_01_v4	559947	.	c	cT	214	.	INDEL;IS=41,0.953488;DP=43;VDB=5.911877e-03;AF1=1;AC1=2;DP4=0,0,19,22;MQ=60;FQ=-158	GT:PL:GQ	1/1:255,123,0:99
Tb927_01_v4	560013	.	A	T	222	.	DP=41;VDB=8.931772e-02;AF1=1;AC1=2;DP4=0,0,23,18;MQ=60;FQ=-150	GT:PL:GQ	1/1:255,123,0:99
Tb927_01_v4	560065	.	C	A	222	.	DP=38;VDB=7.559812e-03;AF1=1;AC1=2;DP4=0,0,16,11;MQ=60;FQ=-108	GT:PL:GQ	1/1:255,81,0:99
Tb927_01_v4	560065	.	c	cAA	177	.	INDEL;IS=10,0.256410;DP=38;VDB=7.601296e-02;AF1=0.5;AC1=1;DP4=15,9,7,3;MQ=60;FQ=162;PV4=1,1,1,1	GT:PL:GQ	0/1:215,0,197:99
Tb927_01_v4	560133	.	G	A	222	.	DP=43;VDB=1.402463e-01;AF1=1;AC1=2;DP4=0,0,30,11;MQ=60;FQ=-150	GT:PL:GQ	1/1:255,123,0:99
Tb927_01_v4	560173	.	C	T	222	.	DP=48;VDB=3.520640e-01;AF1=1;AC1=2;DP4=0,0,31,16;MQ=60;FQ=-168	GT:PL:GQ	1/1:255,141,0:99
Tb927_01_v4	560180	.	C	T	222	.	DP=48;VDB=3.294719e-01;AF1=1;AC1=2;DP4=0,0,30,18;MQ=60;FQ=-171	GT:PL:GQ	1/1:255,144,0:99
Tb927_01_v4	560214	.	A	G	222	.	DP=34;VDB=1.341217e-02;AF1=1;AC1=2;DP4=0,0,16,18;MQ=60;FQ=-129	GT:PL:GQ	1/1:255,102,0:99
Tb927_01_v4	560246	.	A	G	222	.	DP=38;VDB=2.470002e-01;AF1=1;AC1=2;DP4=0,0,19,19;MQ=60;FQ=-141	GT:PL:GQ	1/1:255,114,0:99
Tb927_01_v4	560380	.	G	A	222	.	DP=52;VDB=2.579881e-01;AF1=1;AC1=2;DP4=0,0,26,25;MQ=59;FQ=-181	GT:PL:GQ	1/1:255,154,0:99
Tb927_01_v4	560444	.	aaga	.	113	.	INDEL;IS=1,0.019231;DP=52;VDB=2.983512e-01;AF1=0;AC1=0;DP4=22,22,0,1;MQ=59;FQ=-110;PV4=1,0.28,1,1	PL	0
Tb927_01_v4	560445	.	A	T	222	.	DP=52;VDB=3.589597e-01;AF1=1;AC1=2;DP4=0,0,25,25;MQ=59;FQ=-178	GT:PL:GQ	1/1:255,151,0:99
Tb927_01_v4	560503	.	C	T	222	.	DP=58;VDB=1.013086e-01;AF1=1;AC1=2;DP4=0,0,33,24;MQ=60;FQ=-199	GT:PL:GQ	1/1:255,172,0:99
Tb927_01_v4	560621	.	A	G	222	.	DP=52;VDB=1.382737e-01;AF1=1;AC1=2;DP4=0,0,24,28;MQ=60;FQ=-184	GT:PL:GQ	1/1:255,157,0:99
Tb927_01_v4	560950	.	A	G	222	.	DP=41;VDB=1.244560e-01;AF1=1;AC1=2;DP4=0,0,7,34;MQ=60;FQ=-150	GT:PL:GQ	1/1:255,123,0:99
Tb927_01_v4	561211	.	A	.	12.3	.	DP=2;AF1=1;AC1=2;DP4=0,0,0,1;MQ=60;FQ=-30.1	PL	18
Tb927_01_v4	561215	.	A	.	28.2	.	DP=1;;AC1=2;FQ=-30	PL	0
Tb927_01_v4	561248	.	A	G	93.3	.	DP=5;VDB=5.881463e-02;AF1=1;AC1=2;DP4=0,0,5,0;MQ=60;FQ=-42	GT:PL:GQ	1/1:126,15,0:27
Tb927_01_v4	561256	.	C	G	164	.	DP=10;VDB=5.562030e-02;AF1=1;AC1=2;DP4=0,0,9,1;MQ=60;FQ=-57	GT:PL:GQ	1/1:197,30,0:57
Tb927_01_v4	561262	.	G	T	166	.	DP=10;VDB=6.097591e-02;AF1=1;AC1=2;DP4=0,0,9,1;MQ=60;FQ=-57	GT:PL:GQ	1/1:199,30,0:57
Tb927_01_v4	561277	.	G	A	222	.	DP=17;VDB=1.463205e-01;AF1=1;AC1=2;DP4=0,0,13,4;MQ=60;FQ=-78	GT:PL:GQ	1/1:255,51,0:99
Tb927_01_v4	561427	.	G	A	222	.	DP=21;VDB=2.011667e-01;AF1=1;AC1=2;DP4=0,0,13,8;MQ=60;FQ=-90	GT:PL:GQ	1/1:255,63,0:99
Tb927_01_v4	561511	.	C	A	222	.	DP=17;VDB=1.831681e-01;AF1=1;AC1=2;DP4=0,0,10,7;MQ=60;FQ=-78	GT:PL:GQ	1/1:255,51,0:99
Tb927_01_v4	561515	.	A	G	222	.	DP=16;VDB=1.734302e-01;AF1=1;AC1=2;DP4=0,0,10,6;MQ=60;FQ=-75	GT:PL:GQ	1/1:255,48,0:93
Tb927_01_v4	561554	.	C	G	85.3	.	DP=5;VDB=2.510837e-02;AF1=1;AC1=2;DP4=0,0,5,0;MQ=60;FQ=-42	GT:PL:GQ	1/1:118,15,0:27
Tb927_01_v4	561570	.	C	T	130	.	DP=9;VDB=1.296681e-01;AF1=1;AC1=2;DP4=0,0,9,0;MQ=60;FQ=-54	GT:PL:GQ	1/1:163,27,0:51
Tb927_01_v4	561586	.	A	G	149	.	DP=13;VDB=9.181576e-02;AF1=1;AC1=2;DP4=0,0,13,0;MQ=60;FQ=-66	GT:PL:GQ	1/1:182,39,0:75
Tb927_01_v4	561665	.	A	G	222	.	DP=38;VDB=2.028890e-01;AF1=1;AC1=2;DP4=0,0,21,15;MQ=60;FQ=-135	GT:PL:GQ	1/1:255,108,0:99
Tb927_01_v4	561675	.	T	C	222	.	DP=37;VDB=1.756880e-01;AF1=1;AC1=2;DP4=0,0,22,13;MQ=60;FQ=-132	GT:PL:GQ	1/1:255,105,0:99
Tb927_01_v4	561685	.	C	T	222	.	DP=37;VDB=3.045805e-01;AF1=1;AC1=2;DP4=0,0,21,16;MQ=60;FQ=-138	GT:PL:GQ	1/1:255,111,0:99
Tb927_01_v4	561717	.	G	A	43	.	DP=23;VDB=4.493050e-02;RPB=-1.291774e+00;AF1=0.5016;AC1=1;DP4=0,2,1,2;MQ=60;FQ=-6.18;PV4=1,1,1,1	GT:PL:GQ	0/1:73,0,22:25
Tb927_01_v4	561718	.	a	aG	50.6	.	INDEL;IS=18,0.857143;DP=21;VDB=3.120048e-02;AF1=1;AC1=2;DP4=0,0,1,5;MQ=60;FQ=-52.5	GT:PL:GQ	1/1:91,18,0:33
Tb927_01_v4	561718	.	A	G	36.8	.	DP=21;VDB=7.840000e-02;AF1=1;AC1=2;DP4=0,0,1,1;MQ=60;FQ=-33	GT:PL:GQ	1/1:68,6,0:10
Tb927_01_v4	561784	.	ac	.	24.5	.	INDEL;IS=11,0.423077;DP=26;VDB=1.356798e-02;AF1=0.4871;AC1=1;DP4=3,0,1,0;MQ=60;FQ=-21.6;PV4=1,0.13,1,1	PL	13
Tb927_01_v4	561785	.	C	A	76	.	DP=15;VDB=1.184598e-01;AF1=1;AC1=2;DP4=0,0,6,2;MQ=60;FQ=-51	GT:PL:GQ	1/1:109,24,0:45
Tb927_01_v4	561840	.	C	T	222	.	DP=44;VDB=2.518580e-01;AF1=1;AC1=2;DP4=0,0,27,15;MQ=60;FQ=-153	GT:PL:GQ	1/1:255,126,0:99
Tb927_01_v4	561982	.	G	A	222	.	DP=30;VDB=2.718193e-01;AF1=1;AC1=2;DP4=0,0,16,14;MQ=60;FQ=-117	GT:PL:GQ	1/1:255,90,0:99
Tb927_01_v4	562135	.	C	T	222	.	DP=49;VDB=2.007103e-01;AF1=1;AC1=2;DP4=0,0,18,28;MQ=60;FQ=-165	GT:PL:GQ	1/1:255,138,0:99
Tb927_01_v4	562297	.	G	A	222	.	DP=32;VDB=2.512218e-01;AF1=1;AC1=2;DP4=0,0,12,20;MQ=60;FQ=-123	GT:PL:GQ	1/1:255,96,0:99
Tb927_01_v4	562304	.	C	G	222	.	DP=28;VDB=7.114974e-02;AF1=1;AC1=2;DP4=0,0,10,18;MQ=60;FQ=-111	GT:PL:GQ	1/1:255,84,0:99
Tb927_01_v4	562320	.	T	C	222	.	DP=26;VDB=7.940225e-02;AF1=1;AC1=2;DP4=0,0,4,20;MQ=59;FQ=-99	GT:PL:GQ	1/1:255,72,0:99
Tb927_01_v4	562321	.	A	G	222	.	DP=28;VDB=4.477698e-02;AF1=1;AC1=2;DP4=0,0,4,22;MQ=59;FQ=-105	GT:PL:GQ	1/1:255,78,0:99
Tb927_01_v4	562534	.	A	G	222	.	DP=32;VDB=2.541402e-01;AF1=1;AC1=2;DP4=0,0,8,24;MQ=60;FQ=-123	GT:PL:GQ	1/1:255,96,0:99
[truncated: 27,112,267 more chars]
