# Supplementary material for: Genomic and Proteomic Studies on the Mode of Action of Oxaboroles against the African Trypanosome
Source: PLoS Negl Trop Dis. 2015 Dec 18;9(12):e0004299. doi: 10.1371/journal.pntd.0004299 (PMC4689576; doi:10.1371/journal.pntd.0004299)
Supplement: S5 Dataset — (GZ) [file pntd.0004299.s011.gz]

Archive with 1 entries (1 files):
- pntd.0004299.s011
