# Supplementary material for: Genomic and Proteomic Studies on the Mode of Action of Oxaboroles against the African Trypanosome
Source: PLoS Negl Trop Dis. 2015 Dec 18;9(12):e0004299. doi: 10.1371/journal.pntd.0004299 (PMC4689576; doi:10.1371/journal.pntd.0004299)
Supplement: S5 Dataset — (GZ) [file pntd.0004299.s011.gz › pntd.0004299.s011]

##fileformat=VCFv4.1
##samtoolsVersion=0.1.19-44428cd
##reference=file://ref.fa
##contig=<ID=5K5_v3,length=158740>
##contig=<ID=BAC26D11,length=142770>
##contig=<ID=Tb927_05_v4,length=1608198>
##contig=<ID=11L3_v3,length=63482>
##contig=<ID=Tb927_07_v4,length=2205233>
##contig=<ID=Tbrucei.chr8.100,length=146393>
##contig=<ID=Tb927_08_v4,length=2481190>
##contig=<ID=TP26M21-2a10.p1k,length=39798>
##contig=<ID=TP26P4-1a02.q1ka,length=16439>
##contig=<ID=TP26P4-3b07.q1k,length=56260>
##contig=<ID=TP26P4-5g04.p1k,length=13060>
##contig=<ID=TP26P4-6c09.p1k,length=25080>
##contig=<ID=TP29O12a-1b01.p1k,length=29117>
##contig=<ID=Tb927_09_v4,length=3057547>
##contig=<ID=Tp_ends-40b06.q1k,length=14708>
##contig=<ID=tryp_IXa-16h03.q1c,length=11697>
##contig=<ID=tryp_IXb-1c10.p1c,length=17644>
##contig=<ID=tryp_IXb-217g08.q1c,length=75013>
##contig=<ID=tryp_IXb-218d07.p1c,length=217976>
##contig=<ID=tryp_IXb-247f12.p1c,length=13252>
##contig=<ID=tryp_IXb-277d03.p1c,length=13947>
##contig=<ID=tryp_IXb-314f06.q1c,length=30465>
##contig=<ID=tryp_IXb-43g07.q1c,length=15683>
##contig=<ID=tryp_IXb-68a05.p2k3050,length=69232>
##contig=<ID=tryp_IXb-6d06.q1c,length=10228>
##contig=<ID=tryp_IXb-6g03.q1c,length=40856>
##contig=<ID=tryp_IXb-73h01.q1c,length=36763>
##contig=<ID=tryp_IXb-86g11.p1c,length=13783>
##contig=<ID=tryp_IXb-93a04.p1c,length=24248>
##contig=<ID=tryp_IXb-98e04.q1c,length=11041>
##contig=<ID=TP3F6-6f06.p1k,length=26266>
##contig=<ID=TP3F6-6h01.p1k,length=13990>
##contig=<ID=TPB1C9-1a08.q1k,length=11334>
##contig=<ID=Tp_ends-39g01.p1k,length=14693>
##contig=<ID=tryp_X-106b08.p1c,length=12960>
##contig=<ID=tryp_X-149c07.p1c,length=10157>
##contig=<ID=tryp_X-149e07.q1c,length=12369>
##contig=<ID=tryp_X-155h05.q1c,length=17776>
##contig=<ID=tryp_X-174f04.q1c,length=22661>
##contig=<ID=tryp_X-179b07.p1c,length=19430>
##contig=<ID=tryp_X-188b09.p2kB601,length=26029>
##contig=<ID=tryp_X-206a03.p1c,length=24892>
##contig=<ID=tryp_X-220a01.q1c,length=42874>
##contig=<ID=tryp_X-232f09.q1c,length=12467>
##contig=<ID=tryp_X-254c10.q1c,length=61924>
##contig=<ID=tryp_X-264e11.p1c,length=11199>
##contig=<ID=tryp_X-275g09.p1c,length=10245>
##contig=<ID=tryp_X-276b11.q1c,length=31122>
##contig=<ID=tryp_X-284f09.p1c,length=42529>
##contig=<ID=tryp_X-302f11.q1ca,length=64779>
##contig=<ID=tryp_X-313e04.q2kB520,length=16976>
##contig=<ID=tryp_X-324h11.p1k,length=89654>
##contig=<ID=tryp_X-333c11.p1c,length=32628>
##contig=<ID=tryp_X-36a02.p1c,length=15758>
##contig=<ID=tryp_X-423d07.p2kB114,length=16506>
##contig=<ID=tryp_X-432f03.p2kB42,length=15352>
##contig=<ID=tryp_X-448g06.q1c,length=46568>
##contig=<ID=tryp_X-46d09.q1c,length=14877>
##contig=<ID=tryp_X-48f04.q1c,length=12252>
##contig=<ID=tryp_X-50f09.p2kB193,length=33766>
##contig=<ID=tryp_X-54d09.q1c,length=15178>
##contig=<ID=tryp_X-68d04.q1c,length=16576>
##contig=<ID=tryp_X-76f06.p1c,length=49467>
##contig=<ID=Tb927_01_v4,length=1064672>
##contig=<ID=Tb927_02_v4,length=1193948>
##contig=<ID=Tb927_03_v4,length=1653225>
##contig=<ID=Tb927_04_v4,length=1590432>
##contig=<ID=tryp_XI-1079d10.p1k,length=12108>
##contig=<ID=Tb927_11_01_v4,length=4977082>
##contig=<ID=Tb927_11_02_v4,length=284619>
##contig=<ID=Tb927_11_03_v4,length=286308>
##contig=<ID=tryp_XI-1007b07.p1k,length=10284>
##contig=<ID=tryp_XI-1007c06.p1k,length=11628>
##contig=<ID=tryp_XI-1011b06.p1k,length=16074>
##contig=<ID=tryp_XI-1026a03.q1k,length=15855>
##contig=<ID=tryp_XI-1032b03.p2k737,length=30661>
##contig=<ID=tryp_XI-1032h01.q1k,length=40317>
##contig=<ID=tryp_XI-1036e06.p1k,length=35719>
##contig=<ID=tryp_XI-1056c09.q1k,length=20378>
##contig=<ID=tryp_XI-1084b11.p1k,length=13525>
##contig=<ID=tryp_XI-1094c12.q2k740,length=12271>
##contig=<ID=tryp_XI-1113h05.p1k,length=19136>
##contig=<ID=tryp_XI-1126c12.p1k,length=12291>
##contig=<ID=tryp_XI-1130e12.q1k,length=19338>
##contig=<ID=tryp_XI-1133d10.q1k,length=17783>
##contig=<ID=tryp_XI-1138e03.p1k,length=13223>
##contig=<ID=tryp_XI-1144a03.p1k,length=18242>
##contig=<ID=tryp_XI-1150d08.q1k,length=21727>
##contig=<ID=tryp_XI-1152c10.p2kA602,length=13544>
##contig=<ID=tryp_XI-139f04.p1c,length=11080>
##contig=<ID=tryp_XI-147f01.q1ca,length=12916>
##contig=<ID=tryp_XI-256a10.p1c,length=21152>
##contig=<ID=tryp_XI-266b02.p1c,length=12330>
##contig=<ID=tryp_XI-270f07.q2k6013,length=14898>
##contig=<ID=tryp_XI-285a11.p1c,length=11608>
##contig=<ID=tryp_XI-311f03.p2k913w,length=11389>
##contig=<ID=tryp_XI-314d08.p1ka,length=11111>
##contig=<ID=tryp_XI-321e04.q2k4065,length=11622>
##contig=<ID=tryp_XI-361h08.q1k,length=15471>
##contig=<ID=tryp_XI-374h12.q2kA203,length=17417>
##contig=<ID=tryp_XI-390c04.p2kA614,length=13811>
##contig=<ID=tryp_XI-396e01.q2k3025,length=15346>
##contig=<ID=tryp_XI-425g10.p1k,length=15011>
##contig=<ID=tryp_XI-431h02.p1k,length=18464>
##contig=<ID=tryp_XI-467d06.p1k,length=18089>
##contig=<ID=tryp_XI-476g10.q2k4126,length=21187>
##contig=<ID=tryp_XI-833h02.p1k,length=15929>
##contig=<ID=tryp_XI-862d07.q2kd7148,length=15059>
##contig=<ID=tryp_XI-872c11.p1k,length=14115>
##contig=<ID=tryp_XI-881g06.q2k5028,length=18935>
##contig=<ID=tryp_XI-884a07.p1k,length=17204>
##contig=<ID=tryp_XI-887c11.p1k,length=16187>
##contig=<ID=tryp_XI-891h01.q1k,length=20748>
##contig=<ID=tryp_XI-899c04.q1k,length=26578>
##contig=<ID=tryp_XI-905b11.p1k,length=15392>
##contig=<ID=tryp_XI-925b07.q1k,length=11870>
##contig=<ID=tryp_XI-944g01.q1k,length=11830>
##contig=<ID=tryp_XI-944h10.q1k,length=18365>
##contig=<ID=tryp_XI-967a04.q1k,length=25825>
##contig=<ID=tryp_XI-974h12.q1k,length=14452>
##contig=<ID=tryp_XI-976e03.p2kA567,length=17608>
##contig=<ID=tryp_XI-983f02.p1k,length=13224>
##contig=<ID=tryp_XI-989c01.p1k,length=11722>
##contig=<ID=tryp_XI-994c05.p2k850,length=12447>
##contig=<ID=GTRYP_4071_4094-1a01.w2k4071,length=18466>
##contig=<ID=tryp_XI-339b02.q2k2024,length=11782>
##contig=<ID=Tb927_06_v4,length=1618915>
##contig=<ID=Tb927_10_v5,length=4144375>
##INFO=<ID=DP,Number=1,Type=Integer,Description="Raw read depth">
##INFO=<ID=DP4,Number=4,Type=Integer,Description="# high-quality ref-forward bases, ref-reverse, alt-forward and alt-reverse bases">
##INFO=<ID=MQ,Number=1,Type=Integer,Description="Root-mean-square mapping quality of covering reads">
##INFO=<ID=FQ,Number=1,Type=Float,Description="Phred probability of all samples being the same">
##INFO=<ID=AF1,Number=1,Type=Float,Description="Max-likelihood estimate of the first ALT allele frequency (assuming HWE)">
##INFO=<ID=AC1,Number=1,Type=Float,Description="Max-likelihood estimate of the first ALT allele count (no HWE assumption)">
##INFO=<ID=AN,Number=1,Type=Integer,Description="Total number of alleles in called genotypes">
##INFO=<ID=IS,Number=2,Type=Float,Description="Maximum number of reads supporting an indel and fraction of indel reads">
##INFO=<ID=AC,Number=A,Type=Integer,Description="Allele count in genotypes for each ALT allele, in the same order as listed">
##INFO=<ID=G3,Number=3,Type=Float,Description="ML estimate of genotype frequencies">
##INFO=<ID=HWE,Number=1,Type=Float,Description="Chi^2 based HWE test P-value based on G3">
##INFO=<ID=CLR,Number=1,Type=Integer,Description="Log ratio of genotype likelihoods with and without the constraint">
##INFO=<ID=UGT,Number=1,Type=String,Description="The most probable unconstrained genotype configuration in the trio">
##INFO=<ID=CGT,Number=1,Type=String,Description="The most probable constrained genotype configuration in the trio">
##INFO=<ID=PV4,Number=4,Type=Float,Description="P-values for strand bias, baseQ bias, mapQ bias and tail distance bias">
##INFO=<ID=INDEL,Number=0,Type=Flag,Description="Indicates that the variant is an INDEL.">
##INFO=<ID=PC2,Number=2,Type=Integer,Description="Phred probability of the nonRef allele frequency in group1 samples being larger (,smaller) than in group2.">
##INFO=<ID=PCHI2,Number=1,Type=Float,Description="Posterior weighted chi^2 P-value for testing the association between group1 and group2 samples.">
##INFO=<ID=QCHI2,Number=1,Type=Integer,Description="Phred scaled PCHI2.">
##INFO=<ID=PR,Number=1,Type=Integer,Description="# permutations yielding a smaller PCHI2.">
##INFO=<ID=QBD,Number=1,Type=Float,Description="Quality by Depth: QUAL/#reads">
##INFO=<ID=RPB,Number=1,Type=Float,Description="Read Position Bias">
##INFO=<ID=MDV,Number=1,Type=Integer,Description="Maximum number of high-quality nonRef reads in samples">
##INFO=<ID=VDB,Number=1,Type=Float,Description="Variant Distance Bias (v2) for filtering splice-site artefacts in RNA-seq data. Note: this version may be broken.">
##FORMAT=<ID=GT,Number=1,Type=String,Description="Genotype">
##FORMAT=<ID=GQ,Number=1,Type=Integer,Description="Genotype Quality">
##FORMAT=<ID=GL,Number=3,Type=Float,Description="Likelihoods for RR,RA,AA genotypes (R=ref,A=alt)">
##FORMAT=<ID=DP,Number=1,Type=Integer,Description="# high-quality bases">
##FORMAT=<ID=DV,Number=1,Type=Integer,Description="# high-quality non-reference bases">
##FORMAT=<ID=SP,Number=1,Type=Integer,Description="Phred-scaled strand bias P-value">
##FORMAT=<ID=PL,Number=G,Type=Integer,Description="List of Phred-scaled genotype likelihoods">
#CHROM	POS	ID	REF	ALT	QUAL	FILTER	INFO	FORMAT	1
Tb927_01_v4	202698	.	A	C	198	.	DP=93;VDB=2.203681e-01;RPB=1.563030e+00;AF1=0.5;AC1=1;DP4=28,31,13,20;MQ=50;FQ=201;PV4=0.52,0.021,2.7e-19,1	GT:PL:GQ	0/1:228,0,255:99
Tb927_01_v4	202716	.	A	.	25	.	DP=112;VDB=1.730805e-01;RPB=-1.390561e+00;AF1=0.4061;AC1=1;DP4=46,46,2,15;MQ=52;FQ=-22;PV4=0.0034,0.023,7.3e-09,1	PL	5
Tb927_01_v4	202747	.	A	T	32	.	DP=133;VDB=1.950857e-01;RPB=-1.262242e+00;AF1=0.5;AC1=1;DP4=49,57,6,15;MQ=57;FQ=35;PV4=0.16,7.6e-06,0.22,0.12	GT:PL:GQ	0/1:62,0,255:65
Tb927_01_v4	202773	.	G	T	12.3	.	DP=150;VDB=2.659948e-01;RPB=-1.366470e-01;AF1=0.5;AC1=1;DP4=55,65,2,27;MQ=57;FQ=15.1;PV4=7.3e-05,0.21,1.4e-07,1	GT:PL:GQ	0/1:42,0,255:44
Tb927_01_v4	202810	.	T	C	87	.	DP=103;VDB=6.908272e-02;RPB=2.480921e+00;AF1=0.5;AC1=1;DP4=30,52,5,14;MQ=58;FQ=90;PV4=0.44,1,0.0082,0.37	GT:PL:GQ	0/1:117,0,255:99
Tb927_01_v4	203020	.	T	A	15.1	.	DP=95;VDB=5.777793e-02;RPB=8.761405e-01;AF1=0.5;AC1=1;DP4=37,43,5,9;MQ=58;FQ=18.1;PV4=0.57,0.16,7.9e-09,0.077	GT:PL:GQ	0/1:45,0,255:48
Tb927_01_v4	203034	.	T	.	148	.	DP=87;VDB=1.021485e-01;RPB=1.298174e+00;AF1=0;AC1=0;DP4=41,40,1,5;MQ=58;FQ=-145;PV4=0.2,0.036,6.1e-10,1	PL	0
Tb927_01_v4	203046	.	G	.	83	.	DP=83;VDB=1.115175e-01;RPB=-6.308933e-01;AF1=0;AC1=0;DP4=33,43,6,1;MQ=58;FQ=-80;PV4=0.048,1,0.0035,1	PL	0
Tb927_01_v4	203229	.	T	C	121	.	DP=91;VDB=1.985229e-01;RPB=3.354444e-02;AF1=0.5;AC1=1;DP4=42,29,15,5;MQ=58;FQ=124;PV4=0.3,1,0.004,1	GT:PL:GQ	0/1:151,0,255:99
Tb927_01_v4	203331	.	C	.	114	.	DP=64;VDB=4.793648e-02;RPB=6.232859e-01;AF1=0;AC1=0;DP4=28,31,1,2;MQ=51;FQ=-111;PV4=1,1,1,0.4	PL	0
Tb927_01_v4	203333	.	G	.	126	.	DP=62;VDB=4.493050e-02;RPB=2.351307e+00;AF1=0;AC1=0;DP4=25,33,2,1;MQ=50;FQ=-123;PV4=0.58,0.46,0.26,0.25	PL	0
Tb927_01_v4	203336	.	C	.	88	.	DP=64;VDB=3.200698e-02;RPB=1.289678e+00;AF1=0;AC1=0;DP4=24,36,3,1;MQ=50;FQ=-85;PV4=0.3,1,1,1	PL	0
Tb927_01_v4	203688	.	G	A	53	.	DP=104;VDB=7.836365e-02;RPB=-4.097008e-02;AF1=0.5;AC1=1;DP4=39,48,7,9;MQ=45;FQ=56;PV4=1,0.11,0.36,1	GT:PL:GQ	0/1:83,0,255:86
Tb927_01_v4	203701	.	T	G	77	.	DP=104;VDB=1.296697e-01;RPB=-9.335481e-01;AF1=0.5;AC1=1;DP4=47,38,9,9;MQ=41;FQ=80;PV4=0.8,0.37,0.29,0.3	GT:PL:GQ	0/1:107,0,255:99
Tb927_01_v4	203702	.	G	A	85	.	DP=102;VDB=1.183891e-01;RPB=-7.054762e-01;AF1=0.5;AC1=1;DP4=44,39,9,9;MQ=41;FQ=88;PV4=1,0.45,0.34,0.25	GT:PL:GQ	0/1:115,0,255:99
Tb927_01_v4	203885	.	G	T	31	.	DP=90;VDB=2.563421e-02;RPB=1.251064e+00;AF1=0.5;AC1=1;DP4=39,38,7,6;MQ=58;FQ=34;PV4=1,1,0.0002,1	GT:PL:GQ	0/1:61,0,255:64
Tb927_01_v4	204031	.	C	A	91	.	DP=85;VDB=3.619633e-02;RPB=8.263122e-01;AF1=0.5;AC1=1;DP4=25,44,5,11;MQ=60;FQ=94;PV4=0.78,0.063,1,1	GT:PL:GQ	0/1:121,0,255:99
Tb927_01_v4	204064	.	G	.	25	.	DP=83;VDB=8.437771e-02;RPB=2.892857e+00;AF1=0.4061;AC1=1;DP4=32,40,2,7;MQ=60;FQ=-22;PV4=0.29,0.22,0.002,0.22	PL	5
Tb927_01_v4	204122	.	A	.	95	.	DP=108;VDB=1.258421e-01;RPB=-1.445047e+00;AF1=0;AC1=0;DP4=65,34,2,7;MQ=60;FQ=-92;PV4=0.025,1,3.6e-07,1	PL	0
Tb927_01_v4	204149	.	T	.	70	.	DP=94;VDB=9.108292e-02;RPB=1.308506e+00;AF1=0;AC1=0;DP4=48,37,2,6;MQ=60;FQ=-67;PV4=0.14,1,0.00043,1	PL	0
Tb927_01_v4	204233	.	T	C	77	.	DP=89;VDB=1.601091e-01;RPB=-1.941899e+00;AF1=0.5;AC1=1;DP4=39,34,5,10;MQ=60;FQ=80;PV4=0.26,0.43,1,1	GT:PL:GQ	0/1:107,0,255:99
Tb927_01_v4	204244	.	T	C	70	.	DP=89;VDB=1.460684e-01;RPB=-2.310088e-01;AF1=0.5;AC1=1;DP4=35,40,6,8;MQ=60;FQ=73;PV4=1,1,1,1	GT:PL:GQ	0/1:100,0,255:99
Tb927_01_v4	204351	.	A	.	138	.	DP=86;VDB=8.081224e-02;RPB=-7.806631e-01;AF1=0;AC1=0;DP4=34,45,1,5;MQ=60;FQ=-135;PV4=0.39,3.1e-08,8.8e-05,0.2	PL	0
Tb927_01_v4	204355	.	A	.	146	.	DP=80;VDB=7.931840e-02;RPB=-1.053378e+00;AF1=0;AC1=0;DP4=29,45,1,3;MQ=60;FQ=-143;PV4=1,0.0054,2.6e-06,1	PL	0
Tb927_01_v4	204393	.	A	G	11.3	.	DP=95;VDB=1.079871e-01;RPB=-1.116009e+00;AF1=0.5;AC1=1;DP4=42,40,4,8;MQ=60;FQ=14.2;PV4=0.36,1,1,0.33	GT:PL:GQ	0/1:41,0,255:43
Tb927_01_v4	204414	.	T	C	3.54	.	DP=97;VDB=1.288528e-01;RPB=1.807846e-01;AF1=0.4998;AC1=1;DP4=43,42,4,8;MQ=60;FQ=5.47;PV4=0.36,0.15,7.3e-05,1	GT:PL:GQ	0/1:31,0,250:30
Tb927_01_v4	204662	.	C	.	86	.	DP=61;VDB=3.084347e-02;RPB=-1.704000e+00;AF1=0;AC1=0;DP4=26,30,0,4;MQ=60;FQ=-83;PV4=0.13,1,1,1	PL	0
Tb927_01_v4	204767	.	T	.	77	.	DP=65;VDB=8.142971e-02;RPB=3.815836e-01;AF1=0;AC1=0;DP4=34,26,0,5;MQ=60;FQ=-74;PV4=0.021,1,1,1	PL	0
Tb927_01_v4	207856	.	A	.	79	.	DP=70;VDB=5.331887e-02;RPB=-2.592476e-01;AF1=0;AC1=0;DP4=39,4,0,6;MQ=60;FQ=-76;PV4=1.5e-05,9.6e-12,1,1	PL	0
Tb927_01_v4	208978	.	T	.	59	.	DP=49;VDB=5.495170e-02;RPB=-1.244342e+00;AF1=0;AC1=0;DP4=26,1,0,3;MQ=60;FQ=-56;PV4=0.00099,5e-11,1,1	PL	0
Tb927_01_v4	211414	.	G	A	222	.	DP=74;VDB=4.235547e-01;AF1=1;AC1=2;DP4=0,0,34,38;MQ=60;FQ=-244	GT:PL:GQ	1/1:255,217,0:99
Tb927_01_v4	212824	.	T	C	222	.	DP=56;VDB=2.530956e-01;RPB=-2.229711e-01;AF1=1;AC1=2;DP4=1,6,21,28;MQ=34;FQ=-74;PV4=0.23,1,1,1	GT:PL:GQ	1/1:255,47,0:91
Tb927_01_v4	215270	.	A	C	222	.	DP=77;VDB=4.097772e-01;AF1=1;AC1=2;DP4=0,0,37,40;MQ=59;FQ=-259	GT:PL:GQ	1/1:255,232,0:99
Tb927_01_v4	216469	.	T	.	14.2	.	DP=46;VDB=1.212476e-01;RPB=7.100207e-01;AF1=0.4936;AC1=1;DP4=17,21,7,1;MQ=43;FQ=-11.3;PV4=0.049,0.33,5.7e-05,0.031	PL	16
Tb927_01_v4	216482	.	C	.	25	.	DP=49;VDB=1.226685e-01;RPB=-4.192764e-01;AF1=0.4061;AC1=1;DP4=19,22,7,1;MQ=42;FQ=-22;PV4=0.052,0.0096,0.00022,0.0025	PL	5
Tb927_01_v4	217055	.	T	G	225	.	DP=72;VDB=2.170050e-01;RPB=7.462929e-01;AF1=0.5;AC1=1;DP4=26,17,19,10;MQ=56;FQ=225;PV4=0.8,1,1,1	GT:PL:GQ	0/1:255,0,255:99
Tb927_01_v4	217814	.	C	T	225	.	DP=72;VDB=2.674656e-01;RPB=-1.221323e+00;AF1=0.5;AC1=1;DP4=24,21,18,9;MQ=60;FQ=225;PV4=0.33,0.38,0.36,1	GT:PL:GQ	0/1:255,0,255:99
Tb927_01_v4	217848	.	G	T	225	.	DP=72;VDB=1.958496e-01;RPB=3.997716e-02;AF1=0.5;AC1=1;DP4=21,21,17,13;MQ=60;FQ=225;PV4=0.64,0.08,1,0.24	GT:PL:GQ	0/1:255,0,255:99
Tb927_01_v4	217905	.	G	A	225	.	DP=86;VDB=2.863375e-01;RPB=7.199923e-01;AF1=0.5;AC1=1;DP4=23,24,18,21;MQ=60;FQ=225;PV4=0.83,0.22,1,1	GT:PL:GQ	0/1:255,0,255:99
Tb927_01_v4	218929	.	T	G	225	.	DP=62;VDB=2.836232e-02;RPB=-1.570321e+00;AF1=0.5;AC1=1;DP4=18,15,19,9;MQ=60;FQ=225;PV4=0.31,0.048,1,0.47	GT:PL:GQ	0/1:255,0,255:99
Tb927_01_v4	219175	.	cta	ca	90.5	.	INDEL;IS=2,0.042553;DP=47;VDB=2.527969e-01;AF1=0.5;AC1=1;DP4=6,7,8,6;MQ=60;FQ=93.5;PV4=0.71,0.0027,1,1	GT:PL:GQ	0/1:128,0,229:99
Tb927_01_v4	219176	.	taaaaaaaaaaaaaaa	.	26	.	INDEL;IS=16,0.355556;DP=43;VDB=1.690638e-01;AF1=1;AC1=2;DP4=1,6,10,4;MQ=60;FQ=-38.8;PV4=0.024,0.078,1,0.23	PL	12
Tb927_01_v4	219176	.	taaaaaaaaaaaaaaa	.	26	.	INDEL;IS=16,0.355556;DP=43;VDB=1.690638e-01;AF1=1;AC1=2;DP4=1,6,10,4;MQ=60;FQ=-38.8;PV4=0.024,0.078,1,0.23	PL	12
Tb927_01_v4	219177	.	A	T	93	.	DP=29;VDB=6.739133e-02;RPB=-1.711553e+00;AF1=0.5;AC1=1;DP4=1,2,1,5;MQ=60;FQ=11.3;PV4=1,1,1,1	GT:PL:GQ	0/1:123,0,38:41
Tb927_01_v4	219189	.	aaa	.	55.5	.	INDEL;IS=9,0.214286;DP=42;VDB=2.384205e-02;AF1=0;AC1=0;DP4=6,7,2,0;MQ=60;FQ=-52.5;PV4=0.47,1,1,1	PL	0
Tb927_01_v4	219191	.	A	G	128	.	DP=34;VDB=7.279457e-02;RPB=-8.141118e-01;AF1=1;AC1=2;DP4=1,0,1,6;MQ=60;FQ=-32;PV4=0.25,1,1,0.37	GT:PL:GQ	1/1:159,5,0:9
Tb927_01_v4	219400	.	taaaaaaaaaaaa	tTAaaaaaaaaaaaa,tAaaaaaaaaaaaa,tTAAaaaaaaaaaaaa	30.5	.	INDEL;IS=32,0.492308;DP=65;VDB=3.476446e-02;AF1=1;AC1=2;DP4=1,1,13,22;MQ=60;FQ=-57.5;PV4=1,1,1,1	GT:PL:GQ	1/1:92,44,21,102,0,57,75,22,80,70:42
Tb927_01_v4	219401	.	A	.	57	.	DP=64;AF1=0;AC1=0;DP4=4,5,0,0;MQ=60;FQ=-54	PL	0
Tb927_01_v4	219586	.	T	C	225	.	DP=67;VDB=9.178659e-02;RPB=-1.005505e+00;AF1=0.5;AC1=1;DP4=9,19,23,15;MQ=60;FQ=225;PV4=0.027,0.22,1,1	GT:PL:GQ	0/1:255,0,255:99
Tb927_01_v4	220423	.	aaaaag	a	63.5	.	INDEL;IS=3,0.054545;DP=55;VDB=2.966667e-01;AF1=0.5;AC1=1;DP4=9,14,2,8;MQ=60;FQ=66.5;PV4=0.43,0.0025,1,1	GT:PL:GQ	0/1:101,0,255:99
Tb927_01_v4	220424	.	aaaag	a	90.5	.	INDEL;IS=10,0.185185;DP=51;VDB=2.897507e-01;AF1=0.5;AC1=1;DP4=8,12,2,10;MQ=60;FQ=93.5;PV4=0.25,0.41,1,1	GT:PL:GQ	0/1:128,0,220:99
Tb927_01_v4	220425	.	aaag	.	19.6	.	INDEL;IS=4,0.075472;DP=40;VDB=1.890667e-01;AF1=0.496;AC1=1;DP4=6,10,1,3;MQ=60;FQ=-16.6;PV4=1,0.34,1,1	PL	18
Tb927_01_v4	220426	.	aag	.	61.5	.	INDEL;IS=1,0.019231;DP=35;VDB=1.757931e-01;AF1=0;AC1=0;DP4=6,10,1,1;MQ=60;FQ=-58.5;PV4=1,0.22,1,1	PL	0
Tb927_01_v4	220428	.	g	.	12.8	.	INDEL;IS=4,0.076923;DP=34;VDB=9.213753e-02;AF1=0.4992;AC1=1;DP4=6,5,2,1;MQ=60;FQ=-9.98;PV4=1,1,1,0.42	PL	25
Tb927_01_v4	220428	.	G	A	222	.	DP=34;VDB=1.008129e-01;AF1=1;AC1=2;DP4=0,0,7,10;MQ=60;FQ=-78	GT:PL:GQ	1/1:255,51,0:99
Tb927_01_v4	220914	.	A	G	225	.	DP=71;VDB=2.497838e-01;RPB=-1.565191e+00;AF1=0.5;AC1=1;DP4=22,24,11,13;MQ=60;FQ=225;PV4=1,1,1,1	GT:PL:GQ	0/1:255,0,255:99
Tb927_01_v4	221318	.	A	G	225	.	DP=75;VDB=1.516096e-01;RPB=-1.122869e-01;AF1=0.5;AC1=1;DP4=23,24,11,16;MQ=60;FQ=225;PV4=0.63,0.064,1,1	GT:PL:GQ	0/1:255,0,255:99
Tb927_01_v4	221419	.	C	T	203	.	DP=75;VDB=1.482079e-01;RPB=-1.721844e-01;AF1=0.5;AC1=1;DP4=31,19,11,12;MQ=60;FQ=206;PV4=0.31,0.0032,1,0.13	GT:PL:GQ	0/1:233,0,255:99
Tb927_01_v4	221479	.	G	A	218	.	DP=76;VDB=1.951641e-01;RPB=1.525700e+00;AF1=0.5;AC1=1;DP4=30,21,13,12;MQ=60;FQ=220;PV4=0.63,0.092,1,1	GT:PL:GQ	0/1:248,0,255:99
Tb927_01_v4	221490	.	G	A	225	.	DP=82;VDB=2.600412e-01;RPB=5.198423e-01;AF1=0.5;AC1=1;DP4=29,21,16,15;MQ=60;FQ=225;PV4=0.65,0.13,1,0.26	GT:PL:GQ	0/1:255,0,255:99
Tb927_01_v4	222452	.	A	G	222	.	DP=58;VDB=3.318422e-01;AF1=1;AC1=2;DP4=0,0,32,25;MQ=60;FQ=-199	GT:PL:GQ	1/1:255,172,0:99
Tb927_01_v4	222533	.	T	C	225	.	DP=62;VDB=2.894458e-01;RPB=1.063192e+00;AF1=0.5;AC1=1;DP4=8,17,14,22;MQ=60;FQ=225;PV4=0.79,0.37,1,1	GT:PL:GQ	0/1:255,0,255:99
Tb927_01_v4	222944	.	T	C	225	.	DP=64;VDB=2.506930e-01;RPB=7.731730e-01;AF1=0.5;AC1=1;DP4=13,11,24,14;MQ=60;FQ=225;PV4=0.6,0.47,0.22,0.38	GT:PL:GQ	0/1:255,0,255:99
Tb927_01_v4	223132	.	A	G	225	.	DP=69;VDB=3.397750e-01;RPB=0.000000e+00;AF1=0.5;AC1=1;DP4=15,10,25,18;MQ=59;FQ=225;PV4=1,0.27,1,1	GT:PL:GQ	0/1:255,0,255:99
Tb927_01_v4	223328	.	C	T	225	.	DP=65;VDB=7.210954e-02;RPB=7.191949e-02;AF1=0.5;AC1=1;DP4=11,16,16,14;MQ=60;FQ=225;PV4=0.43,0.14,1,1	GT:PL:GQ	0/1:255,0,255:99
Tb927_01_v4	223332	.	A	C	225	.	DP=63;VDB=4.091544e-02;RPB=1.588260e+00;AF1=0.5;AC1=1;DP4=12,16,16,13;MQ=60;FQ=225;PV4=0.43,1,1,1	GT:PL:GQ	0/1:255,0,255:99
Tb927_01_v4	223335	.	C	A	225	.	DP=63;VDB=3.415921e-02;RPB=2.170697e+00;AF1=0.5;AC1=1;DP4=12,16,16,14;MQ=60;FQ=225;PV4=0.45,0.077,1,1	GT:PL:GQ	0/1:255,0,255:99
Tb927_01_v4	223445	.	C	A	225	.	DP=77;VDB=3.267140e-01;RPB=-4.576511e-01;AF1=0.5;AC1=1;DP4=12,16,25,23;MQ=60;FQ=225;PV4=0.48,0.45,1,0.28	GT:PL:GQ	0/1:255,0,255:99
Tb927_01_v4	223543	.	C	T	222	.	DP=36;VDB=1.847332e-01;RPB=2.313556e+00;AF1=1;AC1=2;DP4=2,0,18,16;MQ=52;FQ=-72;PV4=0.49,0.29,1,1	GT:PL:GQ	1/1:255,45,0:87
Tb927_01_v4	223546	.	T	G	222	.	DP=35;VDB=1.210855e-01;RPB=2.305564e+00;AF1=1;AC1=2;DP4=2,0,16,16;MQ=52;FQ=-70;PV4=0.49,1,1,1	GT:PL:GQ	1/1:255,43,0:83
Tb927_01_v4	223556	.	G	A	222	.	DP=28;VDB=1.008651e-03;RPB=2.274731e+00;AF1=1;AC1=2;DP4=2,0,14,12;MQ=50;FQ=-48;PV4=0.49,0.45,1,1	GT:PL:GQ	1/1:255,21,0:39
Tb927_01_v4	223580	.	A	G	23	.	DP=4;VDB=7.680000e-02;RPB=1.111223e+00;AF1=0.5;AC1=1;DP4=2,0,0,2;MQ=36;FQ=21.3;PV4=0.33,0.21,1,0.0022	GT:PL:GQ	0/1:53,0,50:51
Tb927_01_v4	224104	.	G	A	31	.	DP=154;VDB=9.608243e-03;RPB=-5.435927e-01;AF1=0.5;AC1=1;DP4=56,59,18,15;MQ=28;FQ=34;PV4=0.69,6.2e-06,0.19,0.15	GT:PL:GQ	0/1:61,0,202:64
Tb927_01_v4	224108	.	A	G	41	.	DP=154;VDB=6.939192e-06;RPB=6.629728e-01;AF1=0.5;AC1=1;DP4=56,57,18,18;MQ=27;FQ=44;PV4=1,0.42,0.23,1	GT:PL:GQ	0/1:71,0,227:74
Tb927_01_v4	224434	.	T	.	66	.	DP=43;VDB=6.442004e-02;RPB=-7.259080e-01;AF1=0;AC1=0;DP4=0,38,0,3;MQ=34;FQ=-63;PV4=1,0.032,1,1	PL	0
Tb927_01_v4	225058	.	T	C	9.52	.	DP=22;VDB=1.121704e-02;RPB=2.607971e+00;AF1=0.5;AC1=1;DP4=14,1,6,0;MQ=21;FQ=12.3;PV4=1,0.0061,1,1	GT:PL:GQ	0/1:39,0,94:41
Tb927_01_v4	225680	.	C	T	225	.	DP=64;VDB=2.055404e-01;RPB=-2.842838e-01;AF1=0.5;AC1=1;DP4=21,19,8,16;MQ=59;FQ=225;PV4=0.2,1,0.13,0.16	GT:PL:GQ	0/1:255,0,255:99
Tb927_01_v4	226008	.	C	T	178	.	DP=67;VDB=1.372251e-01;RPB=-5.355493e-01;AF1=0.5;AC1=1;DP4=22,26,9,10;MQ=60;FQ=181;PV4=1,0.019,1,1	GT:PL:GQ	0/1:208,0,255:99
Tb927_01_v4	226459	.	A	C	193	.	DP=63;VDB=1.905919e-01;RPB=-9.210275e-01;AF1=0.5;AC1=1;DP4=22,22,12,7;MQ=60;FQ=196;PV4=0.41,1,1,0.5	GT:PL:GQ	0/1:223,0,255:99
Tb927_01_v4	226527	.	T	C	225	.	DP=59;VDB=1.340237e-01;RPB=-3.416475e-01;AF1=0.5;AC1=1;DP4=7,10,19,22;MQ=60;FQ=187;PV4=0.78,0.44,1,0.19	GT:PL:GQ	0/1:255,0,214:99
Tb927_01_v4	226704	.	A	G	225	.	DP=85;VDB=5.113688e-02;RPB=1.949629e+00;AF1=0.5;AC1=1;DP4=17,7,33,24;MQ=60;FQ=190;PV4=0.32,1,1,0.42	GT:PL:GQ	0/1:255,0,217:99
Tb927_01_v4	227083	.	C	A	214	.	DP=69;VDB=2.490876e-01;RPB=1.039593e+00;AF1=0.5;AC1=1;DP4=9,34,6,18;MQ=60;FQ=217;PV4=0.76,0.021,1,0.29	GT:PL:GQ	0/1:244,0,255:99
Tb927_01_v4	227224	.	T	A	224	.	DP=66;VDB=2.059180e-01;RPB=3.163133e-01;AF1=0.5;AC1=1;DP4=13,27,12,10;MQ=60;FQ=224;PV4=0.11,0.34,1,1	GT:PL:GQ	0/1:254,0,255:99
Tb927_01_v4	227236	.	C	G	191	.	DP=65;VDB=1.182849e-01;RPB=6.718353e-01;AF1=0.5;AC1=1;DP4=12,31,11,9;MQ=60;FQ=194;PV4=0.051,0.0048,1,1	GT:PL:GQ	0/1:221,0,255:99
Tb927_01_v4	227291	.	A	C	222	.	DP=62;VDB=1.885612e-01;AF1=1;AC1=2;DP4=0,0,16,38;MQ=60;FQ=-190	GT:PL:GQ	1/1:255,163,0:99
Tb927_01_v4	227338	.	A	C	225	.	DP=65;VDB=2.597474e-01;RPB=-1.277753e-01;AF1=0.5;AC1=1;DP4=15,20,14,13;MQ=60;FQ=225;PV4=0.61,1,1,1	GT:PL:GQ	0/1:255,0,255:99
Tb927_01_v4	227368	.	A	C	225	.	DP=72;VDB=2.906587e-01;RPB=-8.709062e-01;AF1=0.5;AC1=1;DP4=21,15,16,17;MQ=60;FQ=225;PV4=0.47,0.41,1,0.39	GT:PL:GQ	0/1:255,0,255:99
Tb927_01_v4	227434	.	G	T	225	.	DP=70;VDB=1.067631e-01;RPB=1.695597e+00;AF1=0.5;AC1=1;DP4=18,26,16,10;MQ=60;FQ=225;PV4=0.14,0.024,1,0.04	GT:PL:GQ	0/1:255,0,255:99
Tb927_01_v4	227712	.	A	C	222	.	DP=61;VDB=2.606197e-01;AF1=1;AC1=2;DP4=0,0,26,34;MQ=60;FQ=-208	GT:PL:GQ	1/1:255,181,0:99
Tb927_01_v4	227753	.	G	A	183	.	DP=49;VDB=1.308738e-01;RPB=8.302640e-01;AF1=0.5;AC1=1;DP4=15,15,4,13;MQ=60;FQ=186;PV4=0.12,0.2,1,0.19	GT:PL:GQ	0/1:213,0,255:99
Tb927_01_v4	227782	.	C	T	150	.	DP=59;VDB=1.645240e-01;RPB=-6.392743e-01;AF1=0.5;AC1=1;DP4=22,21,8,7;MQ=60;FQ=153;PV4=1,0.011,1,1	GT:PL:GQ	0/1:180,0,255:99
Tb927_01_v4	227893	.	G	C	159	.	DP=58;VDB=1.563349e-01;RPB=-2.020604e+00;AF1=0.5;AC1=1;DP4=19,23,9,6;MQ=60;FQ=162;PV4=0.38,0.17,1,0.38	GT:PL:GQ	0/1:189,0,255:99
Tb927_01_v4	227924	.	G	C	222	.	DP=65;VDB=3.659565e-01;AF1=1;AC1=2;DP4=0,0,36,29;MQ=60;FQ=-223	GT:PL:GQ	1/1:255,196,0:99
Tb927_01_v4	228473	.	G	A	94	.	DP=76;VDB=1.469379e-01;RPB=9.266016e-01;AF1=0.5;AC1=1;DP4=25,36,4,11;MQ=60;FQ=97;PV4=0.38,0.054,1,1	GT:PL:GQ	0/1:124,0,255:99
Tb927_01_v4	228805	.	C	T	225	.	DP=75;VDB=1.068451e-01;RPB=-1.085519e-01;AF1=0.5;AC1=1;DP4=23,23,13,14;MQ=60;FQ=225;PV4=1,0.08,1,0.14	GT:PL:GQ	0/1:255,0,255:99
Tb927_01_v4	228922	.	G	A	148	.	DP=61;VDB=9.757182e-02;RPB=-7.955433e-01;AF1=0.5;AC1=1;DP4=25,21,8,7;MQ=60;FQ=151;PV4=1,0.32,1,0.14	GT:PL:GQ	0/1:178,0,255:99
Tb927_01_v4	229786	.	T	C	88	.	DP=54;VDB=1.346372e-01;RPB=-6.721801e-02;AF1=0.5;AC1=1;DP4=10,31,2,9;MQ=59;FQ=91;PV4=1,1,0.026,1	GT:PL:GQ	0/1:118,0,255:99
Tb927_01_v4	229805	.	G	C	81	.	DP=54;VDB=1.143922e-01;RPB=3.257792e-02;AF1=0.5;AC1=1;DP4=8,32,1,11;MQ=60;FQ=84;PV4=0.67,0.32,1,1	GT:PL:GQ	0/1:111,0,255:99
Tb927_01_v4	229807	.	G	A	225	.	DP=53;VDB=2.992968e-01;RPB=-1.930821e-01;AF1=0.5;AC1=1;DP4=1,11,8,30;MQ=60;FQ=95;PV4=0.43,0.15,1,0.12	GT:PL:GQ	0/1:255,0,122:99
Tb927_01_v4	229824	.	T	G	222	.	DP=55;VDB=3.850625e-01;AF1=1;AC1=2;DP4=0,0,7,48;MQ=60;FQ=-193	GT:PL:GQ	1/1:255,166,0:99
Tb927_01_v4	229953	.	G	A	157	.	DP=57;VDB=8.916367e-02;RPB=2.288607e+00;AF1=0.5;AC1=1;DP4=17,22,5,11;MQ=60;FQ=160;PV4=0.55,0.042,1,0.25	GT:PL:GQ	0/1:187,0,255:99
Tb927_01_v4	230323	.	G	A	189	.	DP=40;VDB=1.450985e-01;RPB=5.813020e-01;AF1=0.5;AC1=1;DP4=11,15,8,6;MQ=59;FQ=192;PV4=0.51,0.34,1,1	GT:PL:GQ	0/1:219,0,255:99
Tb927_01_v4	230359	.	A	G	93.3	.	DP=5;VDB=2.137767e-02;AF1=1;AC1=2;DP4=0,0,1,4;MQ=55;FQ=-42	GT:PL:GQ	1/1:126,15,0:27
Tb927_01_v4	230392	.	C	T	37	.	DP=28;VDB=9.014600e-02;RPB=7.133346e-01;AF1=0.5;AC1=1;DP4=5,15,3,2;MQ=59;FQ=40;PV4=0.28,0.12,1,0.26	GT:PL:GQ	0/1:67,0,255:70
Tb927_01_v4	230491	.	T	C	222	.	DP=45;VDB=2.249615e-01;AF1=1;AC1=2;DP4=0,0,28,17;MQ=60;FQ=-162	GT:PL:GQ	1/1:255,135,0:99
Tb927_01_v4	230516	.	G	A	222	.	DP=49;VDB=3.251693e-01;AF1=1;AC1=2;DP4=0,0,32,17;MQ=60;FQ=-175	GT:PL:GQ	1/1:255,148,0:99
Tb927_01_v4	230683	.	G	A	222	.	DP=67;VDB=1.449379e-01;AF1=1;AC1=2;DP4=0,0,37,27;MQ=60;FQ=-220	GT:PL:GQ	1/1:255,193,0:99
Tb927_01_v4	230693	.	T	A	216	.	DP=61;VDB=1.425601e-01;RPB=1.054970e+00;AF1=0.5;AC1=1;DP4=24,16,12,9;MQ=60;FQ=219;PV4=1,1,1,1	GT:PL:GQ	0/1:246,0,255:99
Tb927_01_v4	230779	.	C	T	222	.	DP=47;VDB=3.497180e-01;AF1=1;AC1=2;DP4=0,0,27,19;MQ=60;FQ=-165	GT:PL:GQ	1/1:255,138,0:99
Tb927_01_v4	231030	.	C	T	187	.	DP=81;VDB=1.377667e-01;RPB=2.967703e-01;AF1=0.5;AC1=1;DP4=18,38,8,15;MQ=60;FQ=190;PV4=1,0.0065,1,1	GT:PL:GQ	0/1:217,0,255:99
Tb927_01_v4	231184	.	ca	.	183	.	INDEL;IS=1,0.015625;DP=64;VDB=3.885784e-01;AF1=0;AC1=0;DP4=25,32,1,0;MQ=60;FQ=-180;PV4=0.45,0.018,1,1	PL	0
Tb927_01_v4	231185	.	A	C	198	.	DP=62;VDB=1.380071e-02;RPB=6.411632e-01;AF1=0.5;AC1=1;DP4=18,20,8,13;MQ=60;FQ=201;PV4=0.59,0.069,1,0.00029	GT:PL:GQ	0/1:228,0,255:99
Tb927_01_v4	231445	.	G	.	13.2	.	DP=55;VDB=8.054467e-02;RPB=2.724231e-01;AF1=0.495;AC1=1;DP4=25,19,5,4;MQ=60;FQ=-10.4;PV4=1,1.3e-09,1,0.21	PL	17
Tb927_01_v4	231479	.	A	G	75	.	DP=57;VDB=1.255848e-01;RPB=-1.516571e-01;AF1=0.5;AC1=1;DP4=22,24,7,4;MQ=60;FQ=78;PV4=0.5,0.08,1,1	GT:PL:GQ	0/1:105,0,255:99
Tb927_01_v4	231493	.	C	T	66	.	DP=62;VDB=8.624992e-02;RPB=-1.289300e-01;AF1=0.5;AC1=1;DP4=23,27,6,4;MQ=60;FQ=69;PV4=0.5,0.17,1,1	GT:PL:GQ	0/1:96,0,255:99
Tb927_01_v4	231607	.	ggaagaa	ggaa	214	.	INDEL;IS=41,0.820000;DP=50;VDB=7.279266e-02;AF1=1;AC1=2;DP4=0,0,19,22;MQ=57;FQ=-158	GT:PL:GQ	1/1:255,123,0:99
Tb927_01_v4	231609	.	A	G	126	.	DP=7;VDB=6.212732e-02;AF1=1;AC1=2;DP4=0,0,2,3;MQ=60;FQ=-42	GT:PL:GQ	1/1:159,15,0:27
Tb927_01_v4	231619	.	G	.	98	.	DP=48;VDB=6.400000e-02;RPB=1.712900e+00;AF1=0;AC1=0;DP4=22,23,1,1;MQ=58;FQ=-95;PV4=1,1,1,0.21	PL	0
Tb927_01_v4	231700	.	G	C	206	.	DP=50;VDB=1.431256e-01;RPB=1.454060e+00;AF1=0.5;AC1=1;DP4=19,14,9,8;MQ=60;FQ=209;PV4=0.77,0.28,1,1	GT:PL:GQ	0/1:236,0,255:99
Tb927_01_v4	231712	.	C	T	201	.	DP=54;VDB=1.758207e-01;RPB=1.899696e+00;AF1=0.5;AC1=1;DP4=21,16,7,10;MQ=60;FQ=204;PV4=0.38,1,1,1	GT:PL:GQ	0/1:231,0,255:99
Tb927_01_v4	231748	.	G	A	124	.	DP=64;VDB=1.583289e-01;RPB=6.739583e-01;AF1=0.5;AC1=1;DP4=27,23,6,8;MQ=60;FQ=127;PV4=0.55,0.056,1,0.18	GT:PL:GQ	0/1:154,0,255:99
Tb927_01_v4	231807	.	T	C	20	.	DP=57;VDB=6.377193e-02;RPB=1.835649e+00;AF1=0.5;AC1=1;DP4=22,28,3,4;MQ=60;FQ=23;PV4=1,1,1,1	GT:PL:GQ	0/1:50,0,255:53
Tb927_01_v4	231856	.	aatatatatatatata	aATatatatatatatata	217	.	INDEL;IS=27,0.613636;DP=44;VDB=2.570839e-01;AF1=1;AC1=2;DP4=2,0,16,11;MQ=60;FQ=-38.5;PV4=0.51,1,1,1	GT:PL:GQ	1/1:255,4,0:7
Tb927_01_v4	231866	.	T	.	32	.	DP=50;RPB=-8.217058e-01;AF1=0;AC1=0;DP4=5,0,1,0;MQ=60;FQ=-29;PV4=1,0.0014,1,0.27	PL	0
Tb927_01_v4	231887	.	A	G	118	.	DP=62;VDB=1.102014e-01;RPB=-2.702158e+00;AF1=0.5;AC1=1;DP4=27,21,11,3;MQ=60;FQ=121;PV4=0.21,1,1,0.06	GT:PL:GQ	0/1:148,0,255:99
Tb927_01_v4	231964	.	C	T	159	.	DP=71;VDB=1.801544e-01;RPB=2.773440e-01;AF1=0.5;AC1=1;DP4=36,15,14,5;MQ=60;FQ=162;PV4=1,0.25,1,1	GT:PL:GQ	0/1:189,0,255:99
Tb927_01_v4	232030	.	A	G	222	.	DP=64;VDB=2.479656e-01;AF1=1;AC1=2;DP4=0,0,30,33;MQ=60;FQ=-217	GT:PL:GQ	1/1:255,190,0:99
Tb927_01_v4	232064	.	C	.	112	.	DP=51;VDB=4.960000e-02;RPB=1.965309e+00;AF1=0;AC1=0;DP4=23,26,1,1;MQ=60;FQ=-109;PV4=1,0.5,1,0.33	PL	0
Tb927_01_v4	232069	.	G	.	168	.	DP=54;RPB=1.347382e+00;AF1=0;AC1=0;DP4=28,25,0,1;MQ=60;FQ=-165;PV4=0.48,5.7e-07,1,0.48	PL	0
Tb927_01_v4	232140	.	C	T	147	.	DP=66;VDB=1.677265e-01;RPB=-1.035404e+00;AF1=0.5;AC1=1;DP4=27,23,8,7;MQ=60;FQ=150;PV4=1,0.23,1,1	GT:PL:GQ	0/1:177,0,255:99
Tb927_01_v4	232151	.	T	C	189	.	DP=62;VDB=1.852343e-01;RPB=7.366334e-01;AF1=0.5;AC1=1;DP4=24,20,11,7;MQ=60;FQ=192;PV4=0.78,1,1,1	GT:PL:GQ	0/1:219,0,255:99
Tb927_01_v4	232362	.	C	A	63	.	DP=55;VDB=1.243507e-01;RPB=1.276575e+00;AF1=0.5;AC1=1;DP4=20,25,8,2;MQ=60;FQ=66;PV4=0.078,0.12,1,1	GT:PL:GQ	0/1:93,0,255:96
Tb927_01_v4	232371	.	A	G	45	.	DP=55;VDB=1.304969e-01;RPB=1.581180e+00;AF1=0.5;AC1=1;DP4=21,25,7,2;MQ=60;FQ=48;PV4=0.14,0.04,1,1	GT:PL:GQ	0/1:75,0,255:78
Tb927_01_v4	232561	.	A	C	116	.	DP=51;VDB=5.127617e-02;RPB=8.985634e-01;AF1=0.5;AC1=1;DP4=18,20,7,4;MQ=60;FQ=119;PV4=0.5,0.44,1,1	GT:PL:GQ	0/1:146,0,255:99
Tb927_01_v4	232587	.	C	T	225	.	DP=51;VDB=1.271106e-01;RPB=-6.590071e-01;AF1=0.5;AC1=1;DP4=9,5,12,24;MQ=55;FQ=163;PV4=0.061,1,1,1	GT:PL:GQ	0/1:255,0,190:99
Tb927_01_v4	232591	.	G	A	147	.	DP=52;VDB=1.291996e-01;RPB=-1.651279e+00;AF1=0.5;AC1=1;DP4=12,23,9,6;MQ=54;FQ=150;PV4=0.12,0.0096,0.046,0.091	GT:PL:GQ	0/1:177,0,255:99
Tb927_01_v4	232639	.	A	C	187	.	DP=46;VDB=1.960934e-01;RPB=3.083617e-01;AF1=0.5;AC1=1;DP4=9,16,6,14;MQ=37;FQ=190;PV4=0.76,1,0.46,1	GT:PL:GQ	0/1:217,0,242:99
Tb927_01_v4	232894	.	T	C	133	.	DP=56;VDB=1.752354e-01;RPB=1.444919e+00;AF1=0.5;AC1=1;DP4=19,17,10,10;MQ=24;FQ=136;PV4=1,1,1,1	GT:PL:GQ	0/1:163,0,181:99
Tb927_01_v4	233386	.	T	G	222	.	DP=83;VDB=4.115267e-01;AF1=1;AC1=2;DP4=0,0,37,44;MQ=56;FQ=-271	GT:PL:GQ	1/1:255,244,0:99
Tb927_01_v4	233419	.	A	G	184	.	DP=70;VDB=1.982261e-01;RPB=1.255972e+00;AF1=0.5;AC1=1;DP4=24,25,14,7;MQ=54;FQ=187;PV4=0.2,0.25,0.1,1	GT:PL:GQ	0/1:214,0,255:99
Tb927_01_v4	233422	.	G	C	182	.	DP=66;VDB=1.840127e-01;RPB=9.630224e-01;AF1=0.5;AC1=1;DP4=23,24,12,7;MQ=54;FQ=185;PV4=0.41,1,0.076,1	GT:PL:GQ	0/1:212,0,255:99
Tb927_01_v4	233482	.	A	G	170	.	DP=59;VDB=1.543758e-01;RPB=-5.272013e-01;AF1=0.5;AC1=1;DP4=25,17,10,7;MQ=52;FQ=173;PV4=1,0.21,0.18,1	GT:PL:GQ	0/1:200,0,255:99
Tb927_01_v4	233603	.	T	C	225	.	DP=66;VDB=2.857442e-01;RPB=1.516074e+00;AF1=0.5;AC1=1;DP4=17,18,12,19;MQ=60;FQ=225;PV4=0.46,1,1,1	GT:PL:GQ	0/1:255,0,255:99
Tb927_01_v4	233659	.	A	G	192	.	DP=60;VDB=1.921251e-01;RPB=1.493774e+00;AF1=0.5;AC1=1;DP4=17,24,9,10;MQ=59;FQ=195;PV4=0.78,0.06,1,0.13	GT:PL:GQ	0/1:222,0,255:99
Tb927_01_v4	233903	.	A	G	225	.	DP=51;VDB=1.847061e-01;RPB=-3.569150e-01;AF1=0.5;AC1=1;DP4=12,19,6,14;MQ=60;FQ=225;PV4=0.56,1,1,1	GT:PL:GQ	0/1:255,0,255:99
Tb927_01_v4	233907	.	A	G	222	.	DP=53;VDB=1.248746e-01;RPB=-5.221800e-01;AF1=0.5;AC1=1;DP4=14,17,5,16;MQ=60;FQ=223;PV4=0.15,1,1,1	GT:PL:GQ	0/1:252,0,255:99
Tb927_01_v4	233911	.	T	C	225	.	DP=54;VDB=1.880070e-01;RPB=-5.247903e-01;AF1=0.5;AC1=1;DP4=14,17,7,16;MQ=60;FQ=225;PV4=0.4,1,1,1	GT:PL:GQ	0/1:255,0,255:99
Tb927_01_v4	234002	.	G	A	225	.	DP=75;VDB=2.098445e-01;RPB=-6.019820e-01;AF1=0.5;AC1=1;DP4=12,28,17,17;MQ=60;FQ=225;PV4=0.098,0.15,0.063,1	GT:PL:GQ	0/1:255,0,255:99
Tb927_01_v4	234203	.	G	A	28	.	DP=53;VDB=8.759351e-03;RPB=-3.707324e+00;AF1=0.5;AC1=1;DP4=28,16,6,3;MQ=53;FQ=31;PV4=1,1,5.9e-05,0.013	GT:PL:GQ	0/1:58,0,255:61
Tb927_01_v4	234251	.	A	C	214	.	DP=31;VDB=1.418881e-01;RPB=-3.582867e+00;AF1=0.5;AC1=1;DP4=6,7,7,11;MQ=44;FQ=159;PV4=0.73,1,0.17,1	GT:PL:GQ	0/1:244,0,186:99
Tb927_01_v4	234595	.	C	.	93	.	DP=56;VDB=8.259182e-02;RPB=-1.765690e+00;AF1=0;AC1=0;DP4=29,23,4,0;MQ=36;FQ=-90;PV4=0.14,0.2,1,0.28	PL	0
Tb927_01_v4	235034	.	G	C	225	.	DP=73;VDB=2.194667e-01;RPB=7.997949e-01;AF1=0.5;AC1=1;DP4=24,21,18,10;MQ=54;FQ=225;PV4=0.47,1,1,0.21	GT:PL:GQ	0/1:255,0,255:99
Tb927_01_v4	235094	.	A	G	222	.	DP=75;VDB=4.831358e-02;AF1=1;AC1=2;DP4=0,0,37,36;MQ=51;FQ=-247	GT:PL:GQ	1/1:255,220,0:99
Tb927_01_v4	235100	.	G	A	222	.	DP=77;VDB=3.858398e-01;RPB=-1.357677e+00;AF1=1;AC1=2;DP4=0,1,36,37;MQ=52;FQ=-229;PV4=1,0.37,1,1	GT:PL:GQ	1/1:255,202,0:99
Tb927_01_v4	235201	.	T	C	225	.	DP=47;VDB=1.887854e-01;RPB=-2.664351e-01;AF1=0.5;AC1=1;DP4=13,14,8,10;MQ=59;FQ=225;PV4=1,1,0.08,1	GT:PL:GQ	0/1:255,0,255:99
Tb927_01_v4	235271	.	A	G	179	.	DP=64;VDB=1.508617e-01;RPB=8.678653e-01;AF1=0.5;AC1=1;DP4=25,20,7,10;MQ=59;FQ=182;PV4=0.4,0.45,0.34,0.37	GT:PL:GQ	0/1:209,0,255:99
Tb927_01_v4	235307	.	A	C	55	.	DP=65;VDB=1.388680e-01;RPB=6.379052e-01;AF1=0.5;AC1=1;DP4=23,31,6,4;MQ=59;FQ=58;PV4=0.49,1,0.28,1	GT:PL:GQ	0/1:85,0,255:88
Tb927_01_v4	235409	.	A	G	190	.	DP=90;VDB=2.346558e-01;RPB=1.016552e+00;AF1=0.5;AC1=1;DP4=32,32,14,10;MQ=60;FQ=193;PV4=0.63,1,0.064,1	GT:PL:GQ	0/1:220,0,255:99
Tb927_01_v4	235597	.	C	G	225	.	DP=83;VDB=2.822612e-01;RPB=-2.315284e+00;AF1=0.5;AC1=1;DP4=33,19,15,15;MQ=60;FQ=225;PV4=0.25,0.0016,1,0.16	GT:PL:GQ	0/1:255,0,255:99
Tb927_01_v4	235905	.	A	G	185	.	DP=107;VDB=2.633152e-01;RPB=1.691999e+00;AF1=0.5;AC1=1;DP4=42,35,11,17;MQ=59;FQ=188;PV4=0.19,1,1,0.2	GT:PL:GQ	0/1:215,0,255:99
Tb927_01_v4	236100	.	T	C	136	.	DP=68;VDB=9.698895e-02;RPB=-3.026950e-01;AF1=0.5;AC1=1;DP4=14,29,8,12;MQ=31;FQ=139;PV4=0.58,0.21,0.21,1	GT:PL:GQ	0/1:166,0,255:99
Tb927_01_v4	236241	.	T	C	137	.	DP=71;VDB=2.006132e-01;RPB=-2.362748e+00;AF1=0.5;AC1=1;DP4=21,26,9,13;MQ=36;FQ=140;PV4=0.8,0.22,0.00078,1	GT:PL:GQ	0/1:167,0,255:99
Tb927_01_v4	236628	.	C	G	225	.	DP=73;VDB=2.464450e-01;RPB=-1.161723e+00;AF1=0.5;AC1=1;DP4=19,27,14,11;MQ=60;FQ=225;PV4=0.32,0.29,1,0.41	GT:PL:GQ	0/1:255,0,255:99
Tb927_01_v4	236757	.	A	G	221	.	DP=80;VDB=1.988771e-01;RPB=-8.303989e-02;AF1=0.5;AC1=1;DP4=23,32,11,14;MQ=60;FQ=223;PV4=1,1,1,0.44	GT:PL:GQ	0/1:251,0,255:99
Tb927_01_v4	237129	.	C	T	177	.	DP=69;VDB=1.911659e-01;RPB=1.679151e-01;AF1=0.5;AC1=1;DP4=28,22,10,9;MQ=60;FQ=180;PV4=1,0.051,1,0.22	GT:PL:GQ	0/1:207,0,255:99
Tb927_01_v4	237746	.	A	G	209	.	DP=77;VDB=2.548316e-01;RPB=-8.648460e-01;AF1=0.5;AC1=1;DP4=26,26,16,9;MQ=60;FQ=212;PV4=0.33,0.043,1,1	GT:PL:GQ	0/1:239,0,255:99
Tb927_01_v4	238309	.	C	T	199	.	DP=73;VDB=2.064006e-01;RPB=-1.761418e-02;AF1=0.5;AC1=1;DP4=27,22,7,17;MQ=60;FQ=202;PV4=0.047,0.24,1,0.13	GT:PL:GQ	0/1:229,0,255:99
Tb927_01_v4	238400	.	T	C	222	.	DP=64;VDB=1.663394e-01;AF1=1;AC1=2;DP4=0,0,31,33;MQ=60;FQ=-220	GT:PL:GQ	1/1:255,193,0:99
Tb927_01_v4	238650	.	C	T	169	.	DP=78;VDB=1.892792e-01;RPB=5.432919e-01;AF1=0.5;AC1=1;DP4=23,33,12,9;MQ=60;FQ=172;PV4=0.3,0.0021,1,0.0028	GT:PL:GQ	0/1:199,0,255:99
Tb927_01_v4	238672	.	T	C	225	.	DP=78;VDB=3.777169e-01;RPB=2.668649e+00;AF1=0.5;AC1=1;DP4=15,9,19,35;MQ=60;FQ=207;PV4=0.029,1,1,1	GT:PL:GQ	0/1:255,0,234:99
Tb927_01_v4	238687	.	G	A	206	.	DP=74;VDB=1.546538e-01;RPB=-1.343102e+00;AF1=0.5;AC1=1;DP4=19,32,15,8;MQ=60;FQ=209;PV4=0.043,0.075,1,1	GT:PL:GQ	0/1:236,0,255:99
Tb927_01_v4	239058	.	T	C	115	.	DP=61;VDB=1.565017e-01;RPB=8.612839e-01;AF1=0.5;AC1=1;DP4=20,27,4,9;MQ=60;FQ=118;PV4=0.53,0.13,1,1	GT:PL:GQ	0/1:145,0,255:99
Tb927_01_v4	239432	.	C	A	225	.	DP=51;VDB=2.258969e-01;RPB=-8.649663e-01;AF1=0.5;AC1=1;DP4=5,4,19,21;MQ=60;FQ=78;PV4=0.73,1,1,1	GT:PL:GQ	0/1:255,0,105:99
Tb927_01_v4	239607	.	G	A	178	.	DP=64;VDB=1.789960e-01;RPB=-3.024074e-01;AF1=0.5;AC1=1;DP4=27,17,7,11;MQ=60;FQ=181;PV4=0.16,1,1,0.41	GT:PL:GQ	0/1:208,0,255:99
Tb927_01_v4	239635	.	G	T	185	.	DP=63;VDB=4.377907e-02;RPB=-1.344136e-01;AF1=0.5;AC1=1;DP4=24,19,9,9;MQ=60;FQ=188;PV4=0.78,0.094,1,0.49	GT:PL:GQ	0/1:215,0,255:99
Tb927_01_v4	239656	.	G	A	201	.	DP=76;VDB=7.612778e-02;RPB=-7.884834e-01;AF1=0.5;AC1=1;DP4=29,21,9,13;MQ=60;FQ=204;PV4=0.21,0.017,1,1	GT:PL:GQ	0/1:231,0,255:99
Tb927_01_v4	239942	.	T	C	121	.	DP=69;VDB=2.520148e-02;RPB=1.315181e+00;AF1=0.5;AC1=1;DP4=17,36,4,12;MQ=60;FQ=124;PV4=0.76,0.44,1,1	GT:PL:GQ	0/1:151,0,255:99
Tb927_01_v4	239965	.	G	A	48	.	DP=67;VDB=3.651338e-02;RPB=2.479610e+00;AF1=0.5;AC1=1;DP4=20,36,2,9;MQ=60;FQ=51;PV4=0.32,0.25,1,0.18	GT:PL:GQ	0/1:78,0,255:81
Tb927_01_v4	240108	.	C	T	225	.	DP=76;VDB=1.178708e-01;RPB=-5.310254e-01;AF1=0.5;AC1=1;DP4=24,26,12,14;MQ=60;FQ=225;PV4=1,0.23,1,0.47	GT:PL:GQ	0/1:255,0,255:99
Tb927_01_v4	240260	.	A	G	195	.	DP=78;VDB=2.061074e-01;RPB=-1.088123e+00;AF1=0.5;AC1=1;DP4=25,30,15,7;MQ=60;FQ=198;PV4=0.083,1,1,1	GT:PL:GQ	0/1:225,0,255:99
Tb927_01_v4	240276	.	A	G	225	.	DP=64;VDB=1.685515e-01;RPB=-1.625533e-01;AF1=0.5;AC1=1;DP4=19,23,12,10;MQ=60;FQ=225;PV4=0.6,1,1,1	GT:PL:GQ	0/1:255,0,255:99
Tb927_01_v4	240281	.	C	T	225	.	DP=67;VDB=5.307489e-02;RPB=-7.943932e-01;AF1=0.5;AC1=1;DP4=13,9,21,24;MQ=60;FQ=216;PV4=0.44,0.35,1,0.43	GT:PL:GQ	0/1:255,0,243:99
Tb927_01_v4	240305	.	A	G	187	.	DP=69;VDB=1.914378e-01;RPB=4.920324e-01;AF1=0.5;AC1=1;DP4=21,28,12,7;MQ=60;FQ=190;PV4=0.18,1,1,0.49	GT:PL:GQ	0/1:217,0,255:99
Tb927_01_v4	240310	.	G	T	180	.	DP=74;VDB=1.935677e-01;RPB=1.669766e-01;AF1=0.5;AC1=1;DP4=20,33,13,7;MQ=60;FQ=183;PV4=0.064,1,1,1	GT:PL:GQ	0/1:210,0,255:99
Tb927_01_v4	240346	.	T	C	222	.	DP=67;VDB=3.294493e-01;AF1=1;AC1=2;DP4=0,0,30,36;MQ=60;FQ=-226	GT:PL:GQ	1/1:255,199,0:99
Tb927_01_v4	240376	.	T	G	203	.	DP=62;VDB=1.988945e-01;RPB=-1.646967e+00;AF1=0.5;AC1=1;DP4=14,26,14,7;MQ=60;FQ=206;PV4=0.03,1,1,1	GT:PL:GQ	0/1:233,0,255:99
Tb927_01_v4	240555	.	C	A	225	.	DP=85;VDB=2.456450e-01;RPB=2.054216e-01;AF1=0.5;AC1=1;DP4=15,16,19,35;MQ=60;FQ=225;PV4=0.26,1,1,1	GT:PL:GQ	0/1:255,0,255:99
Tb927_01_v4	240948	.	G	A	225	.	DP=83;VDB=1.625357e-01;RPB=1.388335e+00;AF1=0.5;AC1=1;DP4=29,21,16,13;MQ=60;FQ=225;PV4=0.82,0.017,1,1	GT:PL:GQ	0/1:255,0,255:99
Tb927_01_v4	241149	.	C	T	222	.	DP=52;VDB=3.428487e-01;AF1=1;AC1=2;DP4=0,0,25,25;MQ=60;FQ=-178	GT:PL:GQ	1/1:255,151,0:99
Tb927_01_v4	241272	.	A	C	222	.	DP=67;VDB=4.755094e-02;AF1=1;AC1=2;DP4=0,0,27,37;MQ=60;FQ=-220	GT:PL:GQ	1/1:255,193,0:99
Tb927_01_v4	241427	.	G	A	222	.	DP=68;VDB=3.028178e-01;AF1=1;AC1=2;DP4=0,0,40,26;MQ=60;FQ=-226	GT:PL:GQ	1/1:255,199,0:99
Tb927_01_v4	241434	.	C	T	222	.	DP=73;VDB=1.681952e-01;AF1=1;AC1=2;DP4=0,0,44,28;MQ=60;FQ=-244	GT:PL:GQ	1/1:255,217,0:99
Tb927_01_v4	241807	.	A	T	108	.	DP=77;VDB=1.108140e-01;RPB=4.302673e-01;AF1=0.5;AC1=1;DP4=30,29,5,10;MQ=60;FQ=111;PV4=0.26,0.086,1,0.32	GT:PL:GQ	0/1:138,0,255:99
Tb927_01_v4	241917	.	G	A	225	.	DP=67;VDB=3.149934e-01;RPB=6.135219e-01;AF1=0.5;AC1=1;DP4=14,11,19,21;MQ=60;FQ=225;PV4=0.61,0.062,1,0.089	GT:PL:GQ	0/1:255,0,255:99
Tb927_01_v4	241977	.	C	T	222	.	DP=63;VDB=3.428357e-01;AF1=1;AC1=2;DP4=0,0,30,30;MQ=60;FQ=-208	GT:PL:GQ	1/1:255,181,0:99
Tb927_01_v4	242048	.	T	G	222	.	DP=69;VDB=4.255634e-01;AF1=1;AC1=2;DP4=0,0,36,32;MQ=60;FQ=-232	GT:PL:GQ	1/1:255,205,0:99
Tb927_01_v4	242087	.	A	G	222	.	DP=75;VDB=2.872190e-01;AF1=1;AC1=2;DP4=0,0,42,33;MQ=60;FQ=-253	GT:PL:GQ	1/1:255,226,0:99
Tb927_01_v4	242414	.	T	C	179	.	DP=66;VDB=8.001069e-02;RPB=7.239612e-01;AF1=0.5;AC1=1;DP4=19,29,8,9;MQ=60;FQ=182;PV4=0.78,1,1,1	GT:PL:GQ	0/1:209,0,255:99
Tb927_01_v4	242434	.	G	A	152	.	DP=69;VDB=3.452823e-02;RPB=-4.248913e-02;AF1=0.5;AC1=1;DP4=19,32,9,8;MQ=60;FQ=155;PV4=0.27,0.001,1,0.25	GT:PL:GQ	0/1:182,0,255:99
Tb927_01_v4	242437	.	G	C	154	.	DP=67;VDB=8.406496e-02;RPB=8.088236e-02;AF1=0.5;AC1=1;DP4=20,31,8,8;MQ=60;FQ=157;PV4=0.56,0.26,1,0.26	GT:PL:GQ	0/1:184,0,255:99
Tb927_01_v4	242818	.	A	G	222	.	DP=71;VDB=4.367633e-01;AF1=1;AC1=2;DP4=0,0,36,34;MQ=60;FQ=-238	GT:PL:GQ	1/1:255,211,0:99
Tb927_01_v4	242830	.	C	A	216	.	DP=78;VDB=2.423452e-01;RPB=1.654658e-01;AF1=0.5;AC1=1;DP4=18,32,20,7;MQ=60;FQ=219;PV4=0.0019,1,1,1	GT:PL:GQ	0/1:246,0,255:99
Tb927_01_v4	242920	.	C	T	166	.	DP=60;VDB=4.188295e-02;RPB=3.665720e-01;AF1=0.5;AC1=1;DP4=20,23,9,7;MQ=60;FQ=169;PV4=0.57,0.13,1,1	GT:PL:GQ	0/1:196,0,255:99
Tb927_01_v4	242987	.	C	T	178	.	DP=61;VDB=3.873877e-02;RPB=9.092685e-01;AF1=0.5;AC1=1;DP4=15,28,5,13;MQ=60;FQ=181;PV4=0.77,0.13,1,1	GT:PL:GQ	0/1:208,0,255:99
Tb927_01_v4	243166	.	A	G	152	.	DP=59;VDB=1.599845e-01;RPB=3.742670e-01;AF1=0.5;AC1=1;DP4=24,20,6,9;MQ=60;FQ=155;PV4=0.38,0.21,1,0.5	GT:PL:GQ	0/1:182,0,255:99
Tb927_01_v4	243280	.	G	A	225	.	DP=64;VDB=1.534207e-01;RPB=-1.077838e+00;AF1=0.5;AC1=1;DP4=24,16,14,9;MQ=60;FQ=225;PV4=1,0.2,1,1	GT:PL:GQ	0/1:255,0,255:99
Tb927_01_v4	243322	.	A	G	225	.	DP=62;VDB=2.529216e-01;RPB=1.239168e+00;AF1=0.5;AC1=1;DP4=16,20,12,13;MQ=60;FQ=225;PV4=0.8,1,1,1	GT:PL:GQ	0/1:255,0,255:99
Tb927_01_v4	243508	.	T	G	127	.	DP=58;VDB=6.864882e-02;RPB=-7.137385e-01;AF1=0.5;AC1=1;DP4=26,17,4,10;MQ=60;FQ=130;PV4=0.063,0.011,1,0.17	GT:PL:GQ	0/1:157,0,255:99
Tb927_01_v4	243516	.	C	G	150	.	DP=60;VDB=1.086581e-01;RPB=-1.479390e+00;AF1=0.5;AC1=1;DP4=25,19,4,12;MQ=60;FQ=153;PV4=0.041,1,1,0.081	GT:PL:GQ	0/1:180,0,255:99
Tb927_01_v4	243691	.	C	A	225	.	DP=57;VDB=1.764397e-01;RPB=3.862697e-01;AF1=0.5;AC1=1;DP4=11,7,22,17;MQ=60;FQ=200;PV4=0.78,0.039,1,0.025	GT:PL:GQ	0/1:255,0,227:99
Tb927_01_v4	243697	.	T	C	205	.	DP=52;VDB=1.619785e-01;RPB=3.121147e-01;AF1=0.5;AC1=1;DP4=21,14,10,7;MQ=60;FQ=208;PV4=1,1,1,1	GT:PL:GQ	0/1:235,0,255:99
Tb927_01_v4	244107	.	C	T	157	.	DP=60;VDB=1.871417e-01;RPB=8.642634e-01;AF1=0.5;AC1=1;DP4=17,24,15,3;MQ=60;FQ=160;PV4=0.0042,1,1,1	GT:PL:GQ	0/1:187,0,255:99
Tb927_01_v4	244131	.	T	C	167	.	DP=71;VDB=1.576258e-01;RPB=9.676141e-01;AF1=0.5;AC1=1;DP4=26,26,12,7;MQ=60;FQ=170;PV4=0.42,0.03,1,1	GT:PL:GQ	0/1:197,0,255:99
Tb927_01_v4	244159	.	T	C	101	.	DP=67;VDB=6.743226e-02;RPB=1.160850e+00;AF1=0.5;AC1=1;DP4=27,26,8,5;MQ=60;FQ=104;PV4=0.55,0.49,1,0.17	GT:PL:GQ	0/1:131,0,255:99
Tb927_01_v4	244180	.	G	A	88	.	DP=68;VDB=6.140947e-02;RPB=-1.027541e+00;AF1=0.5;AC1=1;DP4=26,24,8,5;MQ=60;FQ=91;PV4=0.76,0.014,1,1	GT:PL:GQ	0/1:118,0,255:99
Tb927_01_v4	244285	.	A	G	225	.	DP=83;VDB=2.243927e-01;RPB=-8.138555e-01;AF1=0.5;AC1=1;DP4=16,12,24,31;MQ=60;FQ=225;PV4=0.26,1,1,1	GT:PL:GQ	0/1:255,0,255:99
Tb927_01_v4	244346	.	G	A	211	.	DP=75;VDB=1.324988e-01;RPB=1.306144e-01;AF1=0.5;AC1=1;DP4=23,28,14,10;MQ=60;FQ=214;PV4=0.33,0.014,1,0.23	GT:PL:GQ	0/1:241,0,255:99
Tb927_01_v4	244377	.	G	C	197	.	DP=81;VDB=3.780466e-02;RPB=-7.488793e-01;AF1=0.5;AC1=1;DP4=28,30,13,10;MQ=60;FQ=200;PV4=0.62,1,1,1	GT:PL:GQ	0/1:227,0,255:99
Tb927_01_v4	244476	.	T	C	102	.	DP=60;VDB=9.919083e-02;RPB=2.901705e+00;AF1=0.5;AC1=1;DP4=26,20,6,5;MQ=49;FQ=105;PV4=1,1,1,1	GT:PL:GQ	0/1:132,0,255:99
Tb927_01_v4	244477	.	C	T	122	.	DP=59;VDB=9.512351e-02;RPB=2.974272e+00;AF1=0.5;AC1=1;DP4=21,18,6,5;MQ=49;FQ=125;PV4=1,1,1,1	GT:PL:GQ	0/1:152,0,255:99
Tb927_01_v4	244769	.	G	A	4.13	.	DP=1;AF1=1;AC1=2;DP4=0,0,1,0;MQ=32;FQ=-30	GT:PL:GQ	0/1:32,3,0:3
Tb927_01_v4	245091	.	C	.	32	.	DP=7;RPB=-8.170978e-01;AF1=0;AC1=0;DP4=2,4,1,0;MQ=28;FQ=-29;PV4=0.43,1,0.26,0.092	PL	0
Tb927_01_v4	245107	.	T	C	14.2	.	DP=17;VDB=8.150771e-02;RPB=-3.962969e-01;AF1=0.5;AC1=1;DP4=8,5,2,2;MQ=48;FQ=17.1;PV4=1,0.0015,1,1	GT:PL:GQ	0/1:44,0,223:47
Tb927_01_v4	245149	.	T	C	181	.	DP=45;VDB=1.597125e-01;RPB=1.647925e+00;AF1=0.5;AC1=1;DP4=13,16,11,5;MQ=57;FQ=184;PV4=0.21,0.39,0.32,1	GT:PL:GQ	0/1:211,0,255:99
Tb927_01_v4	245166	.	C	G	225	.	DP=61;VDB=2.369529e-01;RPB=-1.559387e+00;AF1=0.5;AC1=1;DP4=13,7,14,27;MQ=59;FQ=207;PV4=0.03,1,1,1	GT:PL:GQ	0/1:255,0,234:99
Tb927_01_v4	245220	.	T	C	225	.	DP=80;VDB=2.149086e-01;RPB=1.616270e-02;AF1=0.5;AC1=1;DP4=10,12,27,31;MQ=60;FQ=196;PV4=1,1,1,0.22	GT:PL:GQ	0/1:255,0,223:99
Tb927_01_v4	245237	.	T	C	210	.	DP=70;VDB=1.529129e-01;RPB=-9.454735e-01;AF1=0.5;AC1=1;DP4=22,26,9,12;MQ=60;FQ=213;PV4=1,0.47,1,1	GT:PL:GQ	0/1:240,0,255:99
Tb927_01_v4	245265	.	T	C	207	.	DP=66;VDB=1.853985e-01;RPB=4.395111e-01;AF1=0.5;AC1=1;DP4=24,22,8,12;MQ=60;FQ=210;PV4=0.43,1,1,1	GT:PL:GQ	0/1:237,0,255:99
Tb927_01_v4	245322	.	T	C	200	.	DP=55;VDB=1.764661e-01;RPB=-8.601484e-01;AF1=0.5;AC1=1;DP4=18,15,9,8;MQ=60;FQ=203;PV4=1,1,1,1	GT:PL:GQ	0/1:230,0,255:99
Tb927_01_v4	245404	.	C	T	225	.	DP=62;VDB=2.054621e-01;RPB=-4.781480e-01;AF1=0.5;AC1=1;DP4=21,19,10,12;MQ=60;FQ=225;PV4=0.79,0.15,1,1	GT:PL:GQ	0/1:255,0,255:99
Tb927_01_v4	245473	.	C	T	133	.	DP=58;VDB=1.257741e-01;RPB=5.550561e-02;AF1=0.5;AC1=1;DP4=24,17,10,5;MQ=60;FQ=136;PV4=0.76,0.011,1,0.033	GT:PL:GQ	0/1:163,0,255:99
Tb927_01_v4	245551	.	T	C	212	.	DP=54;VDB=1.717768e-01;RPB=5.221800e-01;AF1=0.5;AC1=1;DP4=17,14,15,6;MQ=60;FQ=215;PV4=0.26,0.19,1,0.24	GT:PL:GQ	0/1:242,0,255:99
Tb927_01_v4	245670	.	A	G	225	.	DP=57;VDB=1.144517e-01;RPB=-8.497933e-01;AF1=0.5;AC1=1;DP4=13,5,27,12;MQ=60;FQ=192;PV4=1,0.36,1,1	GT:PL:GQ	0/1:255,0,219:99
Tb927_01_v4	246056	.	T	C	189	.	DP=76;VDB=1.730925e-01;RPB=-7.492919e-01;AF1=0.5;AC1=1;DP4=22,32,8,13;MQ=60;FQ=192;PV4=1,1,1,0.43	GT:PL:GQ	0/1:219,0,255:99
Tb927_01_v4	246104	.	C	T	225	.	DP=80;VDB=2.769861e-01;RPB=-6.515484e-01;AF1=0.5;AC1=1;DP4=25,24,16,14;MQ=60;FQ=225;PV4=1,0.078,1,0.41	GT:PL:GQ	0/1:255,0,255:99
Tb927_01_v4	246276	.	T	A	196	.	DP=81;VDB=1.102115e-02;RPB=5.878784e-01;AF1=0.5;AC1=1;DP4=32,24,17,8;MQ=60;FQ=199;PV4=0.46,0.0045,1,0.41	GT:PL:GQ	0/1:226,0,255:99
Tb927_01_v4	246442	.	A	G	225	.	DP=74;VDB=7.529084e-02;RPB=-6.353112e-02;AF1=0.5;AC1=1;DP4=16,28,17,11;MQ=60;FQ=225;PV4=0.055,1,1,0.33	GT:PL:GQ	0/1:255,0,255:99
Tb927_01_v4	246456	.	G	A	225	.	DP=71;VDB=1.759685e-01;RPB=4.887356e-01;AF1=0.5;AC1=1;DP4=13,11,20,26;MQ=60;FQ=225;PV4=0.46,0.0028,1,0.13	GT:PL:GQ	0/1:255,0,255:99
Tb927_01_v4	246565	.	C	T	225	.	DP=73;VDB=2.180118e-01;RPB=-1.148143e-01;AF1=0.5;AC1=1;DP4=22,21,20,9;MQ=60;FQ=225;PV4=0.15,0.21,1,0.26	GT:PL:GQ	0/1:255,0,255:99
Tb927_01_v4	246881	.	G	A	225	.	DP=74;VDB=9.615009e-02;RPB=3.119767e-01;AF1=0.5;AC1=1;DP4=23,22,12,16;MQ=60;FQ=225;PV4=0.63,0.00029,1,1	GT:PL:GQ	0/1:255,0,255:99
Tb927_01_v4	247238	.	C	T	222	.	DP=63;VDB=3.817160e-01;AF1=1;AC1=2;DP4=0,0,31,31;MQ=60;FQ=-214	GT:PL:GQ	1/1:255,187,0:99
Tb927_01_v4	247255	.	A	C	157	.	DP=63;VDB=1.259100e-01;RPB=5.228352e-01;AF1=0.5;AC1=1;DP4=18,28,10,6;MQ=60;FQ=160;PV4=0.15,0.13,1,1	GT:PL:GQ	0/1:187,0,255:99
Tb927_01_v4	247273	.	A	G	222	.	DP=69;VDB=2.137025e-01;AF1=1;AC1=2;DP4=0,0,34,33;MQ=60;FQ=-229	GT:PL:GQ	1/1:255,202,0:99
Tb927_01_v4	247323	.	C	G	225	.	DP=61;VDB=1.222712e-02;RPB=2.320490e+00;AF1=0.5;AC1=1;DP4=15,7,17,22;MQ=60;FQ=223;PV4=0.11,1,1,0.44	GT:PL:GQ	0/1:255,0,251:99
Tb927_01_v4	247411	.	G	A	222	.	DP=78;VDB=3.507099e-01;AF1=1;AC1=2;DP4=0,0,34,43;MQ=60;FQ=-259	GT:PL:GQ	1/1:255,232,0:99
Tb927_01_v4	247504	.	A	G	222	.	DP=70;VDB=4.217241e-01;AF1=1;AC1=2;DP4=0,0,36,31;MQ=60;FQ=-229	GT:PL:GQ	1/1:255,202,0:99
Tb927_01_v4	247635	.	T	C	222	.	DP=60;VDB=4.107795e-02;AF1=1;AC1=2;DP4=0,0,36,23;MQ=60;FQ=-205	GT:PL:GQ	1/1:255,178,0:99
Tb927_01_v4	247754	.	T	C	222	.	DP=51;VDB=1.869538e-01;AF1=1;AC1=2;DP4=0,0,26,23;MQ=60;FQ=-175	GT:PL:GQ	1/1:255,148,0:99
Tb927_01_v4	247968	.	C	T	225	.	DP=89;VDB=2.706307e-01;RPB=4.075578e-01;AF1=0.5;AC1=1;DP4=9,15,30,34;MQ=60;FQ=191;PV4=0.48,1,1,0.43	GT:PL:GQ	0/1:255,0,218:99
Tb927_01_v4	248450	.	C	T	222	.	DP=75;VDB=3.143571e-01;AF1=1;AC1=2;DP4=0,0,36,38;MQ=60;FQ=-250	GT:PL:GQ	1/1:255,223,0:99
Tb927_01_v4	248547	.	C	A	222	.	DP=63;VDB=2.902673e-01;AF1=1;AC1=2;DP4=0,0,26,33;MQ=60;FQ=-205	GT:PL:GQ	1/1:255,178,0:99
Tb927_01_v4	248620	.	C	T	225	.	DP=76;VDB=3.436788e-01;RPB=2.961310e-01;AF1=0.5;AC1=1;DP4=12,12,20,32;MQ=60;FQ=221;PV4=0.45,0.37,1,0.5	GT:PL:GQ	0/1:255,0,249:99
Tb927_01_v4	248725	.	T	C	222	.	DP=65;VDB=2.785781e-01;AF1=1;AC1=2;DP4=0,0,34,30;MQ=60;FQ=-220	GT:PL:GQ	1/1:255,193,0:99
Tb927_01_v4	249201	.	G	A	225	.	DP=78;VDB=3.793111e-01;RPB=1.660753e-01;AF1=0.5;AC1=1;DP4=10,12,19,35;MQ=60;FQ=211;PV4=0.44,0.039,1,0.26	GT:PL:GQ	0/1:255,0,238:99
Tb927_01_v4	249312	.	A	G	222	.	DP=59;VDB=3.693363e-01;AF1=1;AC1=2;DP4=0,0,36,23;MQ=60;FQ=-205	GT:PL:GQ	1/1:255,178,0:99
Tb927_01_v4	249390	.	A	G	222	.	DP=41;VDB=2.675482e-01;AF1=1;AC1=2;DP4=0,0,22,18;MQ=60;FQ=-147	GT:PL:GQ	1/1:255,120,0:99
Tb927_01_v4	249490	.	G	A	225	.	DP=77;VDB=1.069900e-01;RPB=-5.390981e-01;AF1=0.5;AC1=1;DP4=16,11,28,22;MQ=60;FQ=225;PV4=0.81,1,1,1	GT:PL:GQ	0/1:255,0,255:99
Tb927_01_v4	249585	.	T	C	222	.	DP=72;VDB=4.396596e-01;AF1=1;AC1=2;DP4=0,0,39,33;MQ=60;FQ=-244	GT:PL:GQ	1/1:255,217,0:99
Tb927_01_v4	249882	.	A	C	222	.	DP=70;VDB=4.064883e-01;AF1=1;AC1=2;DP4=0,0,37,32;MQ=60;FQ=-235	GT:PL:GQ	1/1:255,208,0:99
Tb927_01_v4	249969	.	C	T	222	.	DP=70;VDB=4.166954e-01;AF1=1;AC1=2;DP4=0,0,33,36;MQ=60;FQ=-235	GT:PL:GQ	1/1:255,208,0:99
Tb927_01_v4	250047	.	A	G	222	.	DP=71;VDB=2.330186e-01;AF1=1;AC1=2;DP4=0,0,34,37;MQ=60;FQ=-241	GT:PL:GQ	1/1:255,214,0:99
Tb927_01_v4	250107	.	G	A	222	.	DP=74;VDB=3.499796e-01;AF1=1;AC1=2;DP4=0,0,29,45;MQ=60;FQ=-250	GT:PL:GQ	1/1:255,223,0:99
Tb927_01_v4	250236	.	T	C	225	.	DP=83;VDB=2.807169e-01;RPB=-1.756921e+00;AF1=0.5;AC1=1;DP4=22,30,14,16;MQ=60;FQ=225;PV4=0.82,0.47,1,1	GT:PL:GQ	0/1:255,0,255:99
Tb927_01_v4	250362	.	G	C	222	.	DP=66;VDB=3.995075e-01;AF1=1;AC1=2;DP4=0,0,32,31;MQ=60;FQ=-217	GT:PL:GQ	1/1:255,190,0:99
Tb927_01_v4	250629	.	C	T	222	.	DP=41;VDB=2.732415e-01;AF1=1;AC1=2;DP4=0,0,13,28;MQ=60;FQ=-150	GT:PL:GQ	1/1:255,123,0:99
Tb927_01_v4	250658	.	T	C	214	.	DP=22;VDB=7.047066e-04;AF1=1;AC1=2;DP4=0,0,5,13;MQ=60;FQ=-81	GT:PL:GQ	1/1:247,54,0:99
Tb927_01_v4	250659	.	T	A	221	.	DP=22;VDB=1.073658e-03;AF1=1;AC1=2;DP4=0,0,5,14;MQ=60;FQ=-84	GT:PL:GQ	1/1:254,57,0:99
Tb927_01_v4	250729	.	C	T	150	.	DP=65;VDB=4.140596e-02;RPB=-8.914996e-01;AF1=0.5;AC1=1;DP4=28,20,10,6;MQ=60;FQ=153;PV4=1,0.21,1,1	GT:PL:GQ	0/1:180,0,255:99
Tb927_01_v4	250799	.	A	G	222	.	DP=62;VDB=2.461024e-01;AF1=1;AC1=2;DP4=0,0,30,31;MQ=60;FQ=-211	GT:PL:GQ	1/1:255,184,0:99
Tb927_01_v4	250861	.	G	A	222	.	DP=61;VDB=3.976119e-01;AF1=1;AC1=2;DP4=0,0,39,22;MQ=60;FQ=-211	GT:PL:GQ	1/1:255,184,0:99
Tb927_01_v4	250923	.	T	A	222	.	DP=58;VDB=2.967861e-02;AF1=1;AC1=2;DP4=0,0,44,13;MQ=60;FQ=-199	GT:PL:GQ	1/1:255,172,0:99
Tb927_01_v4	250935	.	A	G	222	.	DP=54;VDB=1.712492e-01;AF1=1;AC1=2;DP4=0,0,40,13;MQ=60;FQ=-187	GT:PL:GQ	1/1:255,160,0:99
Tb927_01_v4	250938	.	A	C	222	.	DP=57;VDB=3.827353e-01;AF1=1;AC1=2;DP4=0,0,43,12;MQ=60;FQ=-193	GT:PL:GQ	1/1:255,166,0:99
Tb927_01_v4	250943	.	C	T	222	.	DP=55;VDB=2.394116e-01;AF1=1;AC1=2;DP4=0,0,43,11;MQ=60;FQ=-190	GT:PL:GQ	1/1:255,163,0:99
Tb927_01_v4	250958	.	T	C	222	.	DP=51;VDB=2.513464e-01;AF1=1;AC1=2;DP4=0,0,40,11;MQ=60;FQ=-181	GT:PL:GQ	1/1:255,154,0:99
Tb927_01_v4	251393	.	G	A	222	.	DP=62;VDB=3.525937e-01;AF1=1;AC1=2;DP4=0,0,32,29;MQ=60;FQ=-211	GT:PL:GQ	1/1:255,184,0:99
Tb927_01_v4	251492	.	A	G	222	.	DP=58;VDB=3.784877e-01;AF1=1;AC1=2;DP4=0,0,22,34;MQ=60;FQ=-196	GT:PL:GQ	1/1:255,169,0:99
Tb927_01_v4	251606	.	A	G	222	.	DP=54;VDB=1.593429e-01;AF1=1;AC1=2;DP4=0,0,26,28;MQ=59;FQ=-190	GT:PL:GQ	1/1:255,163,0:99
Tb927_01_v4	251823	.	T	C	222	.	DP=49;VDB=3.505768e-01;AF1=1;AC1=2;DP4=0,0,25,23;MQ=60;FQ=-171	GT:PL:GQ	1/1:255,144,0:99
Tb927_01_v4	251964	.	G	A	222	.	DP=71;VDB=3.852827e-01;AF1=1;AC1=2;DP4=0,0,26,44;MQ=60;FQ=-238	GT:PL:GQ	1/1:255,211,0:99
Tb927_01_v4	252000	.	A	G	222	.	DP=74;VDB=1.211740e-01;AF1=1;AC1=2;DP4=0,0,30,44;MQ=60;FQ=-250	GT:PL:GQ	1/1:255,223,0:99
Tb927_01_v4	252004	.	C	T	222	.	DP=75;VDB=2.229274e-02;AF1=1;AC1=2;DP4=0,0,32,43;MQ=60;FQ=-253	GT:PL:GQ	1/1:255,226,0:99
Tb927_01_v4	252014	.	G	A	222	.	DP=72;VDB=3.896058e-01;AF1=1;AC1=2;DP4=0,0,33,37;MQ=60;FQ=-238	GT:PL:GQ	1/1:255,211,0:99
Tb927_01_v4	252042	.	C	T	222	.	DP=72;VDB=5.015343e-02;AF1=1;AC1=2;DP4=0,0,36,32;MQ=60;FQ=-232	GT:PL:GQ	1/1:255,205,0:99
Tb927_01_v4	252129	.	C	T	222	.	DP=64;VDB=3.779900e-01;AF1=1;AC1=2;DP4=0,0,33,30;MQ=60;FQ=-217	GT:PL:GQ	1/1:255,190,0:99
Tb927_01_v4	252138	.	T	C	201	.	DP=60;VDB=1.602949e-01;RPB=-2.430594e-01;AF1=0.5;AC1=1;DP4=18,22,13,7;MQ=60;FQ=204;PV4=0.18,0.23,1,0.41	GT:PL:GQ	0/1:231,0,255:99
Tb927_01_v4	252245	.	C	T	169	.	DP=71;VDB=1.575996e-01;RPB=4.635991e-01;AF1=0.5;AC1=1;DP4=32,20,10,8;MQ=60;FQ=172;PV4=0.78,0.19,1,0.36	GT:PL:GQ	0/1:199,0,255:99
Tb927_01_v4	252251	.	A	T	184	.	DP=67;VDB=4.174714e-02;RPB=2.418897e-01;AF1=0.5;AC1=1;DP4=31,16,10,8;MQ=60;FQ=187;PV4=0.57,1,1,0.2	GT:PL:GQ	0/1:214,0,255:99
Tb927_01_v4	252320	.	T	C	225	.	DP=69;VDB=1.654551e-01;RPB=3.499933e-01;AF1=0.5;AC1=1;DP4=24,21,13,10;MQ=60;FQ=225;PV4=1,1,1,0.36	GT:PL:GQ	0/1:255,0,255:99
Tb927_01_v4	252481	.	G	A	164	.	DP=74;VDB=1.435895e-01;RPB=-3.832972e-02;AF1=0.5;AC1=1;DP4=27,26,9,10;MQ=60;FQ=167;PV4=1,0.0047,1,1	GT:PL:GQ	0/1:194,0,255:99
Tb927_01_v4	252582	.	A	G	224	.	DP=66;VDB=1.549344e-01;RPB=3.257924e-01;AF1=0.5;AC1=1;DP4=20,23,10,12;MQ=60;FQ=224;PV4=1,1,1,0.047	GT:PL:GQ	0/1:254,0,255:99
Tb927_01_v4	252655	.	T	A	170	.	DP=66;VDB=1.679831e-01;RPB=2.249688e+00;AF1=0.5;AC1=1;DP4=22,25,7,10;MQ=60;FQ=173;PV4=0.78,1,1,0.34	GT:PL:GQ	0/1:200,0,255:99
Tb927_01_v4	252825	.	T	C	225	.	DP=70;VDB=3.722348e-01;RPB=5.039121e-01;AF1=0.5;AC1=1;DP4=9,9,19,33;MQ=60;FQ=161;PV4=0.4,1,1,0.019	GT:PL:GQ	0/1:255,0,188:99
Tb927_01_v4	253081	.	T	C	222	.	DP=76;VDB=4.394034e-01;AF1=1;AC1=2;DP4=0,0,36,39;MQ=60;FQ=-253	GT:PL:GQ	1/1:255,226,0:99
Tb927_01_v4	253228	.	T	C	162	.	DP=62;VDB=1.768967e-01;RPB=-9.732778e-01;AF1=0.5;AC1=1;DP4=20,26,7,9;MQ=60;FQ=165;PV4=1,1,1,1	GT:PL:GQ	0/1:192,0,255:99
Tb927_01_v4	253470	.	C	T	166	.	DP=67;VDB=1.067310e-01;RPB=-4.815112e-01;AF1=0.5;AC1=1;DP4=14,33,5,14;MQ=60;FQ=169;PV4=1,0.0073,1,0.15	GT:PL:GQ	0/1:196,0,255:99
Tb927_01_v4	253481	.	T	C	181	.	DP=69;VDB=1.728748e-01;RPB=-2.123868e-01;AF1=0.5;AC1=1;DP4=13,34,6,15;MQ=60;FQ=184;PV4=1,0.28,1,0.12	GT:PL:GQ	0/1:211,0,255:99
Tb927_01_v4	253490	.	G	T	200	.	DP=68;VDB=1.930079e-01;RPB=-5.330018e-01;AF1=0.5;AC1=1;DP4=13,32,7,13;MQ=60;FQ=203;PV4=0.77,1,1,0.2	GT:PL:GQ	0/1:230,0,255:99
Tb927_01_v4	253607	.	G	A	225	.	DP=70;VDB=2.612371e-01;RPB=-1.242248e+00;AF1=0.5;AC1=1;DP4=19,16,17,17;MQ=60;FQ=225;PV4=0.81,1,0.16,1	GT:PL:GQ	0/1:255,0,255:99
Tb927_01_v4	253678	.	C	A	222	.	DP=38;VDB=1.705004e-01;AF1=1;AC1=2;DP4=0,0,9,14;MQ=60;FQ=-96	GT:PL:GQ	1/1:255,69,0:99
Tb927_01_v4	253739	.	T	C	222	.	DP=32;VDB=2.422092e-01;AF1=1;AC1=2;DP4=0,0,11,21;MQ=60;FQ=-123	GT:PL:GQ	1/1:255,96,0:99
Tb927_01_v4	253760	.	C	A	160	.	DP=21;VDB=1.242083e-03;AF1=1;AC1=2;DP4=0,0,6,7;MQ=60;FQ=-66	GT:PL:GQ	1/1:193,39,0:75
Tb927_01_v4	253809	.	C	T	222	.	DP=13;VDB=1.169227e-01;AF1=1;AC1=2;DP4=0,0,10,3;MQ=60;FQ=-66	GT:PL:GQ	1/1:255,39,0:75
Tb927_01_v4	253883	.	G	C	222	.	DP=27;VDB=2.676492e-01;AF1=1;AC1=2;DP4=0,0,14,13;MQ=60;FQ=-108	GT:PL:GQ	1/1:255,81,0:99
Tb927_01_v4	253901	.	A	G	225	.	DP=37;VDB=2.330723e-01;RPB=-1.129405e+00;AF1=0.5;AC1=1;DP4=5,8,12,12;MQ=60;FQ=186;PV4=0.73,0.2,1,0.36	GT:PL:GQ	0/1:255,0,213:99
Tb927_01_v4	253940	.	C	T	211	.	DP=54;VDB=1.962465e-01;RPB=-9.404435e-03;AF1=0.5;AC1=1;DP4=19,13,9,11;MQ=60;FQ=214;PV4=0.4,0.015,0.1,0.35	GT:PL:GQ	0/1:241,0,255:99
Tb927_01_v4	253943	.	A	G	222	.	DP=54;VDB=3.649572e-01;AF1=1;AC1=2;DP4=0,0,27,27;MQ=60;FQ=-190	GT:PL:GQ	1/1:255,163,0:99
Tb927_01_v4	253997	.	T	.	14.2	.	DP=44;RPB=8.170978e-01;AF1=0.4936;AC1=1;DP4=6,0,0,1;MQ=60;FQ=-11.3;PV4=0.14,1,1,1	PL	16
Tb927_01_v4	253998	.	T	.	18.1	.	DP=41;RPB=8.141118e-01;AF1=0.4837;AC1=1;DP4=7,0,0,1;MQ=60;FQ=-15.1;PV4=0.12,1,1,1	PL	12
Tb927_01_v4	254000	.	tgt	tt	42.5	.	INDEL;IS=37,0.925000;DP=40;VDB=8.411735e-02;AF1=1;AC1=2;DP4=0,0,18,18;MQ=60;FQ=-114	GT:PL:GQ	1/1:255,251,172:99
Tb927_01_v4	254001	.	G	T	7.8	.	DP=1;AF1=1;AC1=2;DP4=0,0,0,1;MQ=60;FQ=-30	GT:PL:GQ	1/1:37,3,0:4
Tb927_01_v4	254397	.	A	G	222	.	DP=46;VDB=3.519958e-01;AF1=1;AC1=2;DP4=0,0,19,27;MQ=60;FQ=-165	GT:PL:GQ	1/1:255,138,0:99
Tb927_01_v4	254415	.	A	G	222	.	DP=50;VDB=3.671831e-01;AF1=1;AC1=2;DP4=0,0,18,32;MQ=60;FQ=-178	GT:PL:GQ	1/1:255,151,0:99
Tb927_01_v4	254421	.	T	C	222	.	DP=52;VDB=3.575929e-01;AF1=1;AC1=2;DP4=0,0,17,34;MQ=60;FQ=-181	GT:PL:GQ	1/1:255,154,0:99
Tb927_01_v4	254480	.	A	G	222	.	DP=65;VDB=3.506681e-01;AF1=1;AC1=2;DP4=0,0,31,33;MQ=60;FQ=-220	GT:PL:GQ	1/1:255,193,0:99
Tb927_01_v4	254494	.	T	C	222	.	DP=65;VDB=1.448417e-01;AF1=1;AC1=2;DP4=0,0,35,30;MQ=60;FQ=-223	GT:PL:GQ	1/1:255,196,0:99
Tb927_01_v4	254516	.	A	C	222	.	DP=71;VDB=2.926102e-01;AF1=1;AC1=2;DP4=0,0,42,28;MQ=60;FQ=-238	GT:PL:GQ	1/1:255,211,0:99
Tb927_01_v4	254750	.	C	T	222	.	DP=66;VDB=1.818591e-01;AF1=1;AC1=2;DP4=0,0,43,23;MQ=60;FQ=-226	GT:PL:GQ	1/1:255,199,0:99
Tb927_01_v4	254812	.	C	T	222	.	DP=23;VDB=2.019028e-01;AF1=1;AC1=2;DP4=0,0,12,10;MQ=60;FQ=-93	GT:PL:GQ	1/1:255,66,0:99
Tb927_01_v4	254833	.	A	C	29	.	DP=19;VDB=3.576709e-02;AF1=1;AC1=2;DP4=0,0,3,0;MQ=60;FQ=-36	GT:PL:GQ	1/1:61,9,0:16
Tb927_01_v4	254895	.	C	T	222	.	DP=68;VDB=3.493533e-01;AF1=1;AC1=2;DP4=0,0,39,29;MQ=60;FQ=-232	GT:PL:GQ	1/1:255,205,0:99
Tb927_01_v4	255655	.	C	T	225	.	DP=69;VDB=3.145604e-01;RPB=2.226063e-01;AF1=0.5;AC1=1;DP4=15,17,18,19;MQ=60;FQ=225;PV4=1,0.079,1,0.053	GT:PL:GQ	0/1:255,0,255:99
Tb927_01_v4	255917	.	T	C	222	.	DP=85;VDB=3.293781e-02;AF1=1;AC1=2;DP4=0,0,39,46;MQ=60;FQ=-282	GT:PL:GQ	1/1:255,255,0:99
Tb927_01_v4	256122	.	G	A	225	.	DP=72;VDB=3.039596e-01;RPB=2.577418e-01;AF1=0.5;AC1=1;DP4=6,12,27,26;MQ=60;FQ=160;PV4=0.28,0.39,1,0.34	GT:PL:GQ	0/1:255,0,187:99
Tb927_01_v4	256346	.	A	T	222	.	DP=97;VDB=2.656905e-01;AF1=1;AC1=2;DP4=0,0,16,15;MQ=60;FQ=-120	GT:PL:GQ	1/1:255,93,0:99
Tb927_01_v4	256479	.	A	G	222	.	DP=59;VDB=3.240675e-01;AF1=1;AC1=2;DP4=0,0,30,27;MQ=60;FQ=-199	GT:PL:GQ	1/1:255,172,0:99
Tb927_01_v4	256482	.	G	A	222	.	DP=57;VDB=3.520999e-01;AF1=1;AC1=2;DP4=0,0,28,29;MQ=60;FQ=-199	GT:PL:GQ	1/1:255,172,0:99
Tb927_01_v4	256791	.	G	A	222	.	DP=66;VDB=4.007778e-01;AF1=1;AC1=2;DP4=0,0,37,29;MQ=60;FQ=-226	GT:PL:GQ	1/1:255,199,0:99
Tb927_01_v4	256832	.	G	A	222	.	DP=86;VDB=4.011992e-01;AF1=1;AC1=2;DP4=0,0,39,47;MQ=60;FQ=-282	GT:PL:GQ	1/1:255,255,0:99
Tb927_01_v4	257055	.	C	T	222	.	DP=76;VDB=3.586172e-01;AF1=1;AC1=2;DP4=0,0,33,42;MQ=60;FQ=-253	GT:PL:GQ	1/1:255,226,0:99
Tb927_01_v4	257181	.	C	T	222	.	DP=79;VDB=2.387656e-01;AF1=1;AC1=2;DP4=0,0,32,45;MQ=60;FQ=-259	GT:PL:GQ	1/1:255,232,0:99
Tb927_01_v4	257240	.	T	C	222	.	DP=68;VDB=1.516374e-01;AF1=1;AC1=2;DP4=0,0,36,31;MQ=60;FQ=-229	GT:PL:GQ	1/1:255,202,0:99
Tb927_01_v4	257285	.	G	A	222	.	DP=69;VDB=5.071452e-02;AF1=1;AC1=2;DP4=0,0,38,29;MQ=60;FQ=-229	GT:PL:GQ	1/1:255,202,0:99
Tb927_01_v4	257334	.	T	C	222	.	DP=58;VDB=3.810316e-01;AF1=1;AC1=2;DP4=0,0,22,34;MQ=60;FQ=-196	GT:PL:GQ	1/1:255,169,0:99
Tb927_01_v4	257926	.	G	A	222	.	DP=73;VDB=2.705253e-01;AF1=1;AC1=2;DP4=0,0,49,24;MQ=60;FQ=-247	GT:PL:GQ	1/1:255,220,0:99
Tb927_01_v4	257938	.	C	T	222	.	DP=78;VDB=4.605711e-01;AF1=1;AC1=2;DP4=0,0,55,23;MQ=60;FQ=-262	GT:PL:GQ	1/1:255,235,0:99
Tb927_01_v4	257997	.	C	T	222	.	DP=59;VDB=3.863464e-01;AF1=1;AC1=2;DP4=0,0,36,23;MQ=60;FQ=-205	GT:PL:GQ	1/1:255,178,0:99
Tb927_01_v4	258039	.	C	T	222	.	DP=53;VDB=6.105714e-02;AF1=1;AC1=2;DP4=0,0,23,30;MQ=60;FQ=-187	GT:PL:GQ	1/1:255,160,0:99
Tb927_01_v4	258044	.	G	A	222	.	DP=54;VDB=1.688779e-01;AF1=1;AC1=2;DP4=0,0,24,30;MQ=60;FQ=-190	GT:PL:GQ	1/1:255,163,0:99
Tb927_01_v4	258136	.	T	C	222	.	DP=74;VDB=1.218211e-01;AF1=1;AC1=2;DP4=0,0,45,29;MQ=60;FQ=-250	GT:PL:GQ	1/1:255,223,0:99
Tb927_01_v4	258149	.	G	C	222	.	DP=75;VDB=4.393549e-01;AF1=1;AC1=2;DP4=0,0,43,31;MQ=60;FQ=-250	GT:PL:GQ	1/1:255,223,0:99
Tb927_01_v4	258267	.	T	A	222	.	DP=83;VDB=1.367422e-01;AF1=1;AC1=2;DP4=0,0,43,37;MQ=60;FQ=-268	GT:PL:GQ	1/1:255,241,0:99
Tb927_01_v4	258279	.	G	A	222	.	DP=78;VDB=4.045515e-01;AF1=1;AC1=2;DP4=0,0,38,36;MQ=60;FQ=-250	GT:PL:GQ	1/1:255,223,0:99
Tb927_01_v4	258385	.	C	T	222	.	DP=77;VDB=4.129788e-01;AF1=1;AC1=2;DP4=0,0,43,34;MQ=60;FQ=-259	GT:PL:GQ	1/1:255,232,0:99
Tb927_01_v4	258411	.	C	G	222	.	DP=75;VDB=2.165668e-01;AF1=1;AC1=2;DP4=0,0,41,22;MQ=60;FQ=-217	GT:PL:GQ	1/1:255,190,0:99
Tb927_01_v4	258412	.	T	C	222	.	DP=73;VDB=1.632346e-01;AF1=1;AC1=2;DP4=0,0,42,23;MQ=60;FQ=-223	GT:PL:GQ	1/1:255,196,0:99
Tb927_01_v4	258531	.	G	C	222	.	DP=67;VDB=4.188083e-01;AF1=1;AC1=2;DP4=0,0,33,33;MQ=60;FQ=-226	GT:PL:GQ	1/1:255,199,0:99
Tb927_01_v4	258702	.	A	G	222	.	DP=58;VDB=9.553359e-02;AF1=1;AC1=2;DP4=0,0,26,32;MQ=60;FQ=-202	GT:PL:GQ	1/1:255,175,0:99
Tb927_01_v4	258785	.	C	G	222	.	DP=76;VDB=2.533104e-01;AF1=1;AC1=2;DP4=0,0,33,43;MQ=60;FQ=-256	GT:PL:GQ	1/1:255,229,0:99
Tb927_01_v4	258828	.	C	T	222	.	DP=58;VDB=3.604172e-01;AF1=1;AC1=2;DP4=0,0,32,25;MQ=60;FQ=-199	GT:PL:GQ	1/1:255,172,0:99
Tb927_01_v4	258936	.	C	T	222	.	DP=81;VDB=7.299129e-02;AF1=1;AC1=2;DP4=0,0,39,41;MQ=60;FQ=-268	GT:PL:GQ	1/1:255,241,0:99
Tb927_01_v4	259521	.	G	A	222	.	DP=58;VDB=2.328719e-01;AF1=1;AC1=2;DP4=0,0,29,23;MQ=60;FQ=-184	GT:PL:GQ	1/1:255,157,0:99
Tb927_01_v4	259656	.	T	G	222	.	DP=74;VDB=3.301651e-01;AF1=1;AC1=2;DP4=0,0,33,40;MQ=60;FQ=-247	GT:PL:GQ	1/1:255,220,0:99
Tb927_01_v4	259892	.	T	C	222	.	DP=75;VDB=1.637475e-01;AF1=1;AC1=2;DP4=0,0,41,32;MQ=60;FQ=-247	GT:PL:GQ	1/1:255,220,0:99
Tb927_01_v4	259911	.	G	A	222	.	DP=63;VDB=1.939669e-01;AF1=1;AC1=2;DP4=0,0,39,21;MQ=60;FQ=-208	GT:PL:GQ	1/1:255,181,0:99
Tb927_01_v4	259944	.	A	G	222	.	DP=65;VDB=4.204502e-01;AF1=1;AC1=2;DP4=0,0,36,29;MQ=60;FQ=-223	GT:PL:GQ	1/1:255,196,0:99
Tb927_01_v4	259987	.	A	T	222	.	DP=72;VDB=9.016311e-02;AF1=1;AC1=2;DP4=0,0,33,39;MQ=60;FQ=-244	GT:PL:GQ	1/1:255,217,0:99
Tb927_01_v4	260147	.	A	G	222	.	DP=57;VDB=2.217048e-01;AF1=1;AC1=2;DP4=0,0,17,38;MQ=60;FQ=-193	GT:PL:GQ	1/1:255,166,0:99
Tb927_01_v4	260183	.	T	C	222	.	DP=62;VDB=3.957738e-01;AF1=1;AC1=2;DP4=0,0,20,42;MQ=60;FQ=-214	GT:PL:GQ	1/1:255,187,0:99
Tb927_01_v4	260327	.	A	C	222	.	DP=77;VDB=4.423846e-01;AF1=1;AC1=2;DP4=0,0,26,49;MQ=60;FQ=-253	GT:PL:GQ	1/1:255,226,0:99
Tb927_01_v4	260342	.	T	C	222	.	DP=72;VDB=1.988102e-01;AF1=1;AC1=2;DP4=0,0,22,47;MQ=60;FQ=-235	GT:PL:GQ	1/1:255,208,0:99
Tb927_01_v4	260630	.	A	T	222	.	DP=60;VDB=3.073489e-01;AF1=1;AC1=2;DP4=0,0,36,22;MQ=60;FQ=-202	GT:PL:GQ	1/1:255,175,0:99
Tb927_01_v4	260776	.	G	A	222	.	DP=60;VDB=7.230429e-02;AF1=1;AC1=2;DP4=0,0,29,31;MQ=60;FQ=-208	GT:PL:GQ	1/1:255,181,0:99
Tb927_01_v4	260831	.	C	G	222	.	DP=65;VDB=1.519090e-01;AF1=1;AC1=2;DP4=0,0,28,36;MQ=60;FQ=-220	GT:PL:GQ	1/1:255,193,0:99
Tb927_01_v4	260847	.	C	T	222	.	DP=71;VDB=4.367802e-01;AF1=1;AC1=2;DP4=0,0,29,41;MQ=60;FQ=-238	GT:PL:GQ	1/1:255,211,0:99
Tb927_01_v4	260883	.	C	T	222	.	DP=72;VDB=3.371332e-01;AF1=1;AC1=2;DP4=0,0,34,37;MQ=60;FQ=-241	GT:PL:GQ	1/1:255,214,0:99
Tb927_01_v4	261000	.	gacac	gac	214	.	INDEL;IS=33,0.733333;DP=45;VDB=1.849682e-01;AF1=1;AC1=2;DP4=1,0,19,15;MQ=60;FQ=-111;PV4=1,1,1,0.3	GT:PL:GQ	1/1:255,76,0:99
Tb927_01_v4	261002	.	cacc	c	127	.	INDEL;IS=5,0.111111;DP=14;VDB=7.549815e-02;AF1=1;AC1=2;DP4=0,0,4,0;MQ=60;FQ=-46.5	GT:PL:GQ	1/1:167,12,0:21
Tb927_01_v4	261003	.	A	C	34.8	.	DP=39;VDB=7.520000e-02;AF1=1;AC1=2;DP4=0,0,0,2;MQ=60;FQ=-33	GT:PL:GQ	1/1:66,6,0:10
Tb927_01_v4	261041	.	A	G	222	.	DP=60;VDB=3.826817e-01;AF1=1;AC1=2;DP4=0,0,27,29;MQ=60;FQ=-196	GT:PL:GQ	1/1:255,169,0:99
Tb927_01_v4	261116	.	A	G	222	.	DP=79;VDB=4.556132e-01;AF1=1;AC1=2;DP4=0,0,29,47;MQ=60;FQ=-256	GT:PL:GQ	1/1:255,229,0:99
Tb927_01_v4	261192	.	C	T	222	.	DP=51;VDB=3.711809e-01;AF1=1;AC1=2;DP4=0,0,24,27;MQ=60;FQ=-181	GT:PL:GQ	1/1:255,154,0:99
Tb927_01_v4	261345	.	A	T	222	.	DP=62;VDB=4.069364e-01;AF1=1;AC1=2;DP4=0,0,27,34;MQ=60;FQ=-211	GT:PL:GQ	1/1:255,184,0:99
Tb927_01_v4	261574	.	A	G	222	.	DP=71;VDB=3.673305e-01;AF1=1;AC1=2;DP4=0,0,34,36;MQ=60;FQ=-238	GT:PL:GQ	1/1:255,211,0:99
Tb927_01_v4	261789	.	A	G	222	.	DP=57;VDB=3.106111e-01;AF1=1;AC1=2;DP4=0,0,23,34;MQ=60;FQ=-199	GT:PL:GQ	1/1:255,172,0:99
Tb927_01_v4	261960	.	C	T	222	.	DP=55;VDB=3.844617e-01;AF1=1;AC1=2;DP4=0,0,25,30;MQ=60;FQ=-193	GT:PL:GQ	1/1:255,166,0:99
Tb927_01_v4	262021	.	A	G	222	.	DP=65;VDB=4.178210e-01;AF1=1;AC1=2;DP4=0,0,36,29;MQ=60;FQ=-223	GT:PL:GQ	1/1:255,196,0:99
Tb927_01_v4	262036	.	G	A	222	.	DP=72;VDB=4.363123e-01;AF1=1;AC1=2;DP4=0,0,40,30;MQ=60;FQ=-238	GT:PL:GQ	1/1:255,211,0:99
Tb927_01_v4	262042	.	A	G	222	.	DP=73;VDB=1.510149e-01;AF1=1;AC1=2;DP4=0,0,41,32;MQ=60;FQ=-247	GT:PL:GQ	1/1:255,220,0:99
Tb927_01_v4	262126	.	A	G	222	.	DP=29;VDB=2.705893e-01;AF1=1;AC1=2;DP4=0,0,18,10;MQ=60;FQ=-111	GT:PL:GQ	1/1:255,84,0:99
Tb927_01_v4	262165	.	T	C	222	.	DP=12;VDB=5.502777e-02;AF1=1;AC1=2;DP4=0,0,6,6;MQ=60;FQ=-63	GT:PL:GQ	1/1:255,36,0:69
Tb927_01_v4	262171	.	T	C	222	.	DP=11;VDB=1.178606e-02;AF1=1;AC1=2;DP4=0,0,6,5;MQ=60;FQ=-60	GT:PL:GQ	1/1:255,33,0:63
Tb927_01_v4	262174	.	G	A	222	.	DP=11;VDB=2.707666e-02;AF1=1;AC1=2;DP4=0,0,6,5;MQ=60;FQ=-60	GT:PL:GQ	1/1:255,33,0:63
Tb927_01_v4	262231	.	A	C	222	.	DP=34;VDB=3.751414e-02;AF1=1;AC1=2;DP4=0,0,21,13;MQ=60;FQ=-129	GT:PL:GQ	1/1:255,102,0:99
Tb927_01_v4	262292	.	A	G	222	.	DP=78;VDB=3.307812e-01;AF1=1;AC1=2;DP4=0,0,38,36;MQ=60;FQ=-250	GT:PL:GQ	1/1:255,223,0:99
Tb927_01_v4	262465	.	A	C	222	.	DP=59;VDB=1.697908e-01;AF1=1;AC1=2;DP4=0,0,34,24;MQ=60;FQ=-202	GT:PL:GQ	1/1:255,175,0:99
Tb927_01_v4	263020	.	C	T	222	.	DP=59;VDB=3.086011e-01;RPB=5.973477e-01;AF1=1;AC1=2;DP4=1,0,34,23;MQ=60;FQ=-176;PV4=1,1,1,0.26	GT:PL:GQ	1/1:255,149,0:99
Tb927_01_v4	263024	.	A	G	222	.	DP=62;VDB=4.031897e-01;AF1=1;AC1=2;DP4=0,0,36,24;MQ=60;FQ=-208	GT:PL:GQ	1/1:255,181,0:99
Tb927_01_v4	263041	.	C	A	222	.	DP=60;VDB=1.743898e-01;AF1=1;AC1=2;DP4=0,0,32,26;MQ=60;FQ=-202	GT:PL:GQ	1/1:255,175,0:99
Tb927_01_v4	263341	.	C	T	222	.	DP=56;VDB=3.840098e-01;AF1=1;AC1=2;DP4=0,0,21,34;MQ=60;FQ=-193	GT:PL:GQ	1/1:255,166,0:99
Tb927_01_v4	263783	.	C	.	36	.	DP=40;VDB=3.881056e-02;RPB=-1.099064e+00;AF1=0;AC1=0;DP4=11,18,0,3;MQ=60;FQ=-33;PV4=0.53,1,1,0.24	PL	0
Tb927_01_v4	263783	.	c	cC	11.8	.	INDEL;IS=1,0.025000;DP=40;VDB=1.159864e-01;AF1=0.5025;AC1=1;DP4=1,1,6,0;MQ=60;FQ=-14.7;PV4=0.25,0.015,1,1	GT:PL:GQ	0/1:49,0,20:24
Tb927_01_v4	263900	.	T	G	222	.	DP=82;VDB=1.535171e-02;AF1=1;AC1=2;DP4=0,0,55,26;MQ=60;FQ=-271	GT:PL:GQ	1/1:255,244,0:99
Tb927_01_v4	263999	.	G	A	222	.	DP=62;VDB=1.081884e-01;AF1=1;AC1=2;DP4=0,0,31,31;MQ=60;FQ=-214	GT:PL:GQ	1/1:255,187,0:99
Tb927_01_v4	264062	.	A	G	222	.	DP=76;VDB=3.615623e-01;AF1=1;AC1=2;DP4=0,0,46,29;MQ=60;FQ=-253	GT:PL:GQ	1/1:255,226,0:99
Tb927_01_v4	264072	.	A	T	222	.	DP=75;VDB=4.482689e-01;AF1=1;AC1=2;DP4=0,0,47,28;MQ=60;FQ=-253	GT:PL:GQ	1/1:255,226,0:99
Tb927_01_v4	264239	.	A	G	222	.	DP=71;VDB=3.946154e-01;AF1=1;AC1=2;DP4=0,0,23,48;MQ=60;FQ=-241	GT:PL:GQ	1/1:255,214,0:99
Tb927_01_v4	264255	.	G	A	222	.	DP=66;VDB=4.180387e-01;AF1=1;AC1=2;DP4=0,0,20,45;MQ=60;FQ=-223	GT:PL:GQ	1/1:255,196,0:99
Tb927_01_v4	264523	.	T	C	222	.	DP=73;VDB=1.011377e-01;AF1=1;AC1=2;DP4=0,0,43,29;MQ=60;FQ=-244	GT:PL:GQ	1/1:255,217,0:99
Tb927_01_v4	264687	.	T	C	222	.	DP=48;VDB=3.138099e-01;AF1=1;AC1=2;DP4=0,0,23,25;MQ=60;FQ=-171	GT:PL:GQ	1/1:255,144,0:99
Tb927_01_v4	265011	.	T	C	222	.	DP=67;VDB=2.724797e-01;AF1=1;AC1=2;DP4=0,0,40,26;MQ=60;FQ=-226	GT:PL:GQ	1/1:255,199,0:99
Tb927_01_v4	265401	.	G	A	222	.	DP=81;VDB=3.888011e-01;AF1=1;AC1=2;DP4=0,0,37,43;MQ=60;FQ=-268	GT:PL:GQ	1/1:255,241,0:99
Tb927_01_v4	265433	.	C	T	222	.	DP=85;VDB=2.263533e-01;AF1=1;AC1=2;DP4=0,0,34,50;MQ=60;FQ=-280	GT:PL:GQ	1/1:255,253,0:99
Tb927_01_v4	265488	.	A	C	222	.	DP=85;VDB=4.647630e-01;AF1=1;AC1=2;DP4=0,0,41,44;MQ=60;FQ=-280	GT:PL:GQ	1/1:255,253,0:99
Tb927_01_v4	265493	.	G	T	222	.	DP=79;VDB=3.235902e-01;AF1=1;AC1=2;DP4=0,0,36,40;MQ=60;FQ=-256	GT:PL:GQ	1/1:255,229,0:99
Tb927_01_v4	265652	.	G	A	222	.	DP=74;VDB=2.300453e-01;AF1=1;AC1=2;DP4=0,0,40,32;MQ=60;FQ=-244	GT:PL:GQ	1/1:255,217,0:99
Tb927_01_v4	265660	.	A	G	222	.	DP=72;VDB=4.337636e-01;AF1=1;AC1=2;DP4=0,0,37,33;MQ=60;FQ=-238	GT:PL:GQ	1/1:255,211,0:99
Tb927_01_v4	265929	.	G	A	222	.	DP=78;VDB=2.127215e-01;AF1=1;AC1=2;DP4=0,0,41,35;MQ=60;FQ=-256	GT:PL:GQ	1/1:255,229,0:99
Tb927_01_v4	265941	.	G	A	222	.	DP=75;VDB=2.956492e-01;AF1=1;AC1=2;DP4=0,0,40,30;MQ=60;FQ=-238	GT:PL:GQ	1/1:255,211,0:99
Tb927_01_v4	266120	.	C	T	222	.	DP=73;VDB=2.580001e-02;AF1=1;AC1=2;DP4=0,0,28,38;MQ=60;FQ=-226	GT:PL:GQ	1/1:255,199,0:99
Tb927_01_v4	266122	.	T	C	222	.	DP=74;VDB=2.925245e-02;AF1=1;AC1=2;DP4=0,0,31,38;MQ=60;FQ=-235	GT:PL:GQ	1/1:255,208,0:99
Tb927_01_v4	266272	.	A	G	222	.	DP=92;VDB=4.651962e-01;AF1=1;AC1=2;DP4=0,0,41,50;MQ=60;FQ=-282	GT:PL:GQ	1/1:255,255,0:99
Tb927_01_v4	266394	.	G	A	222	.	DP=61;VDB=3.821630e-01;AF1=1;AC1=2;DP4=0,0,30,31;MQ=60;FQ=-211	GT:PL:GQ	1/1:255,184,0:99
Tb927_01_v4	266440	.	A	G	222	.	DP=55;VDB=3.064986e-01;AF1=1;AC1=2;DP4=0,0,25,30;MQ=60;FQ=-193	GT:PL:GQ	1/1:255,166,0:99
Tb927_01_v4	266460	.	G	C	222	.	DP=61;VDB=3.600913e-01;AF1=1;AC1=2;DP4=0,0,26,35;MQ=60;FQ=-211	GT:PL:GQ	1/1:255,184,0:99
Tb927_01_v4	266817	.	G	A	222	.	DP=51;VDB=3.391630e-01;AF1=1;AC1=2;DP4=0,0,25,25;MQ=60;FQ=-178	GT:PL:GQ	1/1:255,151,0:99
Tb927_01_v4	266966	.	T	C	222	.	DP=58;VDB=3.965242e-01;AF1=1;AC1=2;DP4=0,0,22,36;MQ=60;FQ=-202	GT:PL:GQ	1/1:255,175,0:99
Tb927_01_v4	267610	.	G	A	222	.	DP=59;VDB=3.298455e-01;AF1=1;AC1=2;DP4=0,0,32,26;MQ=60;FQ=-202	GT:PL:GQ	1/1:255,175,0:99
Tb927_01_v4	267622	.	T	C	222	.	DP=60;VDB=3.968465e-01;AF1=1;AC1=2;DP4=0,0,34,26;MQ=60;FQ=-208	GT:PL:GQ	1/1:255,181,0:99
Tb927_01_v4	267901	.	T	C	222	.	DP=69;VDB=4.224036e-01;AF1=1;AC1=2;DP4=0,0,33,34;MQ=60;FQ=-229	GT:PL:GQ	1/1:255,202,0:99
Tb927_01_v4	268239	.	T	G	222	.	DP=58;VDB=3.351455e-01;AF1=1;AC1=2;DP4=0,0,31,26;MQ=60;FQ=-199	GT:PL:GQ	1/1:255,172,0:99
Tb927_01_v4	268458	.	T	C	222	.	DP=83;VDB=4.033136e-01;AF1=1;AC1=2;DP4=0,0,40,43;MQ=60;FQ=-277	GT:PL:GQ	1/1:255,250,0:99
Tb927_01_v4	268481	.	C	A	222	.	DP=87;VDB=4.237044e-01;AF1=1;AC1=2;DP4=0,0,46,40;MQ=60;FQ=-282	GT:PL:GQ	1/1:255,255,0:99
Tb927_01_v4	268600	.	A	G	222	.	DP=53;VDB=3.436066e-01;AF1=1;AC1=2;DP4=0,0,22,31;MQ=60;FQ=-187	GT:PL:GQ	1/1:255,160,0:99
Tb927_01_v4	269404	.	A	G	222	.	DP=60;VDB=4.014609e-01;AF1=1;AC1=2;DP4=0,0,29,31;MQ=60;FQ=-208	GT:PL:GQ	1/1:255,181,0:99
Tb927_01_v4	269623	.	C	G	222	.	DP=50;VDB=2.418903e-01;AF1=1;AC1=2;DP4=0,0,25,25;MQ=60;FQ=-178	GT:PL:GQ	1/1:255,151,0:99
Tb927_01_v4	269625	.	A	G	222	.	DP=49;VDB=1.847163e-01;AF1=1;AC1=2;DP4=0,0,23,25;MQ=60;FQ=-171	GT:PL:GQ	1/1:255,144,0:99
Tb927_01_v4	269646	.	A	C	222	.	DP=61;VDB=3.019310e-01;AF1=1;AC1=2;DP4=0,0,31,30;MQ=60;FQ=-211	GT:PL:GQ	1/1:255,184,0:99
Tb927_01_v4	269703	.	T	G	222	.	DP=73;VDB=8.612662e-02;AF1=1;AC1=2;DP4=0,0,36,37;MQ=60;FQ=-247	GT:PL:GQ	1/1:255,220,0:99
Tb927_01_v4	270701	.	C	T	222	.	DP=57;VDB=3.639671e-01;AF1=1;AC1=2;DP4=0,0,30,27;MQ=60;FQ=-199	GT:PL:GQ	1/1:255,172,0:99
Tb927_01_v4	270763	.	A	C	222	.	DP=71;VDB=4.285797e-01;AF1=1;AC1=2;DP4=0,0,31,39;MQ=60;FQ=-238	GT:PL:GQ	1/1:255,211,0:99
Tb927_01_v4	270882	.	G	T	222	.	DP=60;VDB=3.855599e-01;AF1=1;AC1=2;DP4=0,0,31,29;MQ=60;FQ=-208	GT:PL:GQ	1/1:255,181,0:99
Tb927_01_v4	270891	.	T	C	222	.	DP=65;VDB=3.279909e-01;AF1=1;AC1=2;DP4=0,0,32,31;MQ=60;FQ=-217	GT:PL:GQ	1/1:255,190,0:99
Tb927_01_v4	270963	.	A	C	222	.	DP=66;VDB=2.205872e-01;AF1=1;AC1=2;DP4=0,0,37,29;MQ=60;FQ=-226	GT:PL:GQ	1/1:255,199,0:99
Tb927_01_v4	271052	.	C	T	222	.	DP=66;VDB=1.179134e-01;AF1=1;AC1=2;DP4=0,0,27,34;MQ=60;FQ=-211	GT:PL:GQ	1/1:255,184,0:99
Tb927_01_v4	271206	.	G	C	222	.	DP=62;VDB=2.703956e-01;AF1=1;AC1=2;DP4=0,0,27,32;MQ=60;FQ=-205	GT:PL:GQ	1/1:255,178,0:99
Tb927_01_v4	271344	.	G	A	222	.	DP=70;VDB=3.855412e-01;AF1=1;AC1=2;DP4=0,0,44,26;MQ=60;FQ=-238	GT:PL:GQ	1/1:255,211,0:99
Tb927_01_v4	271356	.	T	C	222	.	DP=75;VDB=3.756944e-01;AF1=1;AC1=2;DP4=0,0,45,30;MQ=60;FQ=-253	GT:PL:GQ	1/1:255,226,0:99
Tb927_01_v4	271587	.	C	T	222	.	DP=68;VDB=3.923120e-01;AF1=1;AC1=2;DP4=0,0,23,42;MQ=60;FQ=-223	GT:PL:GQ	1/1:255,196,0:99
Tb927_01_v4	271755	.	C	T	222	.	DP=67;VDB=4.125729e-01;AF1=1;AC1=2;DP4=0,0,30,35;MQ=60;FQ=-223	GT:PL:GQ	1/1:255,196,0:99
Tb927_01_v4	271859	.	C	T	222	.	DP=70;VDB=4.281598e-01;AF1=1;AC1=2;DP4=0,0,34,35;MQ=60;FQ=-235	GT:PL:GQ	1/1:255,208,0:99
Tb927_01_v4	271938	.	G	A	222	.	DP=57;VDB=3.836757e-01;AF1=1;AC1=2;DP4=0,0,28,29;MQ=60;FQ=-199	GT:PL:GQ	1/1:255,172,0:99
Tb927_01_v4	272314	.	C	T	222	.	DP=45;VDB=2.516753e-01;AF1=1;AC1=2;DP4=0,0,14,28;MQ=60;FQ=-153	GT:PL:GQ	1/1:255,126,0:99
Tb927_01_v4	273021	.	C	T	222	.	DP=62;VDB=3.683461e-01;AF1=1;AC1=2;DP4=0,0,31,27;MQ=60;FQ=-202	GT:PL:GQ	1/1:255,175,0:99
Tb927_01_v4	273453	.	G	A	222	.	DP=56;VDB=1.071963e-01;AF1=1;AC1=2;DP4=0,0,36,20;MQ=60;FQ=-196	GT:PL:GQ	1/1:255,169,0:99
Tb927_01_v4	273624	.	A	T	222	.	DP=69;VDB=9.736514e-03;AF1=1;AC1=2;DP4=0,0,31,37;MQ=60;FQ=-232	GT:PL:GQ	1/1:255,205,0:99
Tb927_01_v4	274180	.	T	C	222	.	DP=69;VDB=4.300148e-01;AF1=1;AC1=2;DP4=0,0,31,38;MQ=60;FQ=-235	GT:PL:GQ	1/1:255,208,0:99
Tb927_01_v4	274800	.	G	T	222	.	DP=75;VDB=3.931786e-01;AF1=1;AC1=2;DP4=0,0,39,35;MQ=60;FQ=-250	GT:PL:GQ	1/1:255,223,0:99
Tb927_01_v4	275189	.	C	T	222	.	DP=89;VDB=3.745260e-01;AF1=1;AC1=2;DP4=0,0,47,42;MQ=60;FQ=-282	GT:PL:GQ	1/1:255,255,0:99
Tb927_01_v4	275276	.	A	G	222	.	DP=78;VDB=4.533955e-01;AF1=1;AC1=2;DP4=0,0,43,35;MQ=60;FQ=-262	GT:PL:GQ	1/1:255,235,0:99
Tb927_01_v4	275418	.	C	T	222	.	DP=74;VDB=2.260838e-01;AF1=1;AC1=2;DP4=0,0,38,36;MQ=60;FQ=-250	GT:PL:GQ	1/1:255,223,0:99
Tb927_01_v4	276109	.	C	T	222	.	DP=58;VDB=3.051377e-01;AF1=1;AC1=2;DP4=0,0,23,35;MQ=60;FQ=-202	GT:PL:GQ	1/1:255,175,0:99
Tb927_01_v4	276222	.	C	T	222	.	DP=72;VDB=4.327686e-01;AF1=1;AC1=2;DP4=0,0,47,24;MQ=60;FQ=-241	GT:PL:GQ	1/1:255,214,0:99
Tb927_01_v4	276303	.	A	G	222	.	DP=75;VDB=3.866334e-01;AF1=1;AC1=2;DP4=0,0,40,35;MQ=60;FQ=-253	GT:PL:GQ	1/1:255,226,0:99
Tb927_01_v4	276519	.	T	C	222	.	DP=66;VDB=2.734561e-01;AF1=1;AC1=2;DP4=0,0,31,34;MQ=60;FQ=-223	GT:PL:GQ	1/1:255,196,0:99
Tb927_01_v4	276746	.	C	A	222	.	DP=81;VDB=3.999440e-01;AF1=1;AC1=2;DP4=0,0,35,45;MQ=60;FQ=-268	GT:PL:GQ	1/1:255,241,0:99
Tb927_01_v4	276849	.	A	C	222	.	DP=70;VDB=2.210516e-01;AF1=1;AC1=2;DP4=0,0,30,37;MQ=60;FQ=-229	GT:PL:GQ	1/1:255,202,0:99
Tb927_01_v4	276859	.	C	T	222	.	DP=69;VDB=4.032043e-01;AF1=1;AC1=2;DP4=0,0,29,40;MQ=60;FQ=-235	GT:PL:GQ	1/1:255,208,0:99
Tb927_01_v4	276906	.	G	A	225	.	DP=76;VDB=2.940386e-01;RPB=-1.779209e+00;AF1=0.5;AC1=1;DP4=12,14,18,32;MQ=60;FQ=225;PV4=0.46,1,1,1	GT:PL:GQ	0/1:255,0,255:99
Tb927_01_v4	276945	.	C	T	222	.	DP=77;VDB=4.061269e-01;AF1=1;AC1=2;DP4=0,0,38,38;MQ=60;FQ=-256	GT:PL:GQ	1/1:255,229,0:99
Tb927_01_v4	277195	.	T	C	222	.	DP=62;VDB=5.199577e-03;AF1=1;AC1=2;DP4=0,0,30,30;MQ=60;FQ=-208	GT:PL:GQ	1/1:255,181,0:99
Tb927_01_v4	277545	.	T	C	222	.	DP=59;VDB=3.123503e-01;AF1=1;AC1=2;DP4=0,0,24,33;MQ=60;FQ=-199	GT:PL:GQ	1/1:255,172,0:99
Tb927_01_v4	277653	.	T	C	222	.	DP=62;VDB=3.765570e-01;AF1=1;AC1=2;DP4=0,0,27,34;MQ=60;FQ=-211	GT:PL:GQ	1/1:255,184,0:99
Tb927_01_v4	278262	.	A	G	222	.	DP=82;VDB=4.606429e-01;AF1=1;AC1=2;DP4=0,0,29,51;MQ=60;FQ=-268	GT:PL:GQ	1/1:255,241,0:99
Tb927_01_v4	278475	.	G	A	222	.	DP=61;VDB=1.308077e-01;AF1=1;AC1=2;DP4=0,0,31,28;MQ=60;FQ=-205	GT:PL:GQ	1/1:255,178,0:99
Tb927_01_v4	278654	.	G	A	180	.	DP=73;VDB=8.260807e-02;RPB=1.213775e+00;AF1=0.5;AC1=1;DP4=18,35,9,10;MQ=60;FQ=183;PV4=0.41,1,1,1	GT:PL:GQ	0/1:210,0,255:99
Tb927_01_v4	278689	.	C	A	222	.	DP=75;VDB=3.445018e-01;AF1=1;AC1=2;DP4=0,0,31,41;MQ=60;FQ=-244	GT:PL:GQ	1/1:255,217,0:99
Tb927_01_v4	278868	.	G	A	222	.	DP=65;VDB=3.699209e-01;AF1=1;AC1=2;DP4=0,0,24,40;MQ=60;FQ=-220	GT:PL:GQ	1/1:255,193,0:99
Tb927_01_v4	279380	.	T	G	222	.	DP=44;VDB=5.858679e-02;AF1=1;AC1=2;DP4=0,0,16,28;MQ=60;FQ=-159	GT:PL:GQ	1/1:255,132,0:99
Tb927_01_v4	279580	.	T	C	222	.	DP=66;VDB=6.656629e-02;AF1=1;AC1=2;DP4=0,0,40,26;MQ=60;FQ=-226	GT:PL:GQ	1/1:255,199,0:99
Tb927_01_v4	279712	.	G	T	222	.	DP=58;VDB=3.350881e-01;AF1=1;AC1=2;DP4=0,0,24,33;MQ=60;FQ=-199	GT:PL:GQ	1/1:255,172,0:99
Tb927_01_v4	279813	.	T	G	222	.	DP=33;VDB=1.402362e-01;AF1=1;AC1=2;DP4=0,0,27,6;MQ=60;FQ=-126	GT:PL:GQ	1/1:255,99,0:99
Tb927_01_v4	279890	.	C	A	222	.	DP=54;VDB=3.470349e-01;AF1=1;AC1=2;DP4=0,0,21,33;MQ=60;FQ=-190	GT:PL:GQ	1/1:255,163,0:99
Tb927_01_v4	279940	.	A	C	222	.	DP=68;VDB=4.191268e-01;AF1=1;AC1=2;DP4=0,0,31,36;MQ=60;FQ=-229	GT:PL:GQ	1/1:255,202,0:99
Tb927_01_v4	279994	.	T	G	222	.	DP=71;VDB=1.043136e-01;AF1=1;AC1=2;DP4=0,0,28,42;MQ=60;FQ=-238	GT:PL:GQ	1/1:255,211,0:99
Tb927_01_v4	280009	.	A	C	222	.	DP=73;VDB=4.004907e-01;AF1=1;AC1=2;DP4=0,0,37,35;MQ=60;FQ=-244	GT:PL:GQ	1/1:255,217,0:99
Tb927_01_v4	280165	.	G	C	26.8	.	DP=38;VDB=5.120000e-02;AF1=1;AC1=2;DP4=0,0,1,1;MQ=60;FQ=-33	GT:PL:GQ	1/1:58,6,0:10
Tb927_01_v4	280207	.	C	G	222	.	DP=59;VDB=1.690197e-01;AF1=1;AC1=2;DP4=0,0,27,27;MQ=60;FQ=-190	GT:PL:GQ	1/1:255,163,0:99
Tb927_01_v4	280235	.	G	A	222	.	DP=70;VDB=2.347609e-01;AF1=1;AC1=2;DP4=0,0,45,24;MQ=60;FQ=-235	GT:PL:GQ	1/1:255,208,0:99
Tb927_01_v4	280319	.	A	G	222	.	DP=66;VDB=3.550403e-01;AF1=1;AC1=2;DP4=0,0,32,33;MQ=60;FQ=-223	GT:PL:GQ	1/1:255,196,0:99
Tb927_01_v4	280355	.	T	C	222	.	DP=53;VDB=3.471521e-02;AF1=1;AC1=2;DP4=0,0,27,26;MQ=60;FQ=-187	GT:PL:GQ	1/1:255,160,0:99
Tb927_01_v4	280473	.	T	C	222	.	DP=70;VDB=4.308540e-01;AF1=1;AC1=2;DP4=0,0,36,33;MQ=60;FQ=-235	GT:PL:GQ	1/1:255,208,0:99
Tb927_01_v4	280899	.	G	A	222	.	DP=77;VDB=4.099278e-01;AF1=1;AC1=2;DP4=0,0,32,45;MQ=60;FQ=-259	GT:PL:GQ	1/1:255,232,0:99
Tb927_01_v4	281041	.	G	A	222	.	DP=74;VDB=1.497697e-01;AF1=1;AC1=2;DP4=0,0,33,39;MQ=60;FQ=-244	GT:PL:GQ	1/1:255,217,0:99
Tb927_01_v4	281076	.	C	G	222	.	DP=73;VDB=4.458687e-02;AF1=1;AC1=2;DP4=0,0,32,36;MQ=60;FQ=-232	GT:PL:GQ	1/1:255,205,0:99
Tb927_01_v4	281088	.	A	T	222	.	DP=76;VDB=4.237253e-01;AF1=1;AC1=2;DP4=0,0,34,32;MQ=60;FQ=-226	GT:PL:GQ	1/1:255,199,0:99
Tb927_01_v4	281089	.	C	T	222	.	DP=77;VDB=4.252862e-01;AF1=1;AC1=2;DP4=0,0,33,34;MQ=60;FQ=-229	GT:PL:GQ	1/1:255,202,0:99
Tb927_01_v4	281122	.	T	C	222	.	DP=66;VDB=2.351666e-01;AF1=1;AC1=2;DP4=0,0,29,36;MQ=60;FQ=-223	GT:PL:GQ	1/1:255,196,0:99
Tb927_01_v4	281186	.	C	A	222	.	DP=58;VDB=1.720654e-01;AF1=1;AC1=2;DP4=0,0,22,34;MQ=60;FQ=-196	GT:PL:GQ	1/1:255,169,0:99
Tb927_01_v4	281246	.	T	C	222	.	DP=53;VDB=3.614763e-01;AF1=1;AC1=2;DP4=0,0,19,32;MQ=60;FQ=-181	GT:PL:GQ	1/1:255,154,0:99
Tb927_01_v4	281359	.	T	G	222	.	DP=44;VDB=9.402288e-02;AF1=1;AC1=2;DP4=0,0,26,17;MQ=60;FQ=-156	GT:PL:GQ	1/1:255,129,0:99
Tb927_01_v4	281407	.	G	A	222	.	DP=48;VDB=3.134664e-02;AF1=1;AC1=2;DP4=0,0,17,31;MQ=60;FQ=-171	GT:PL:GQ	1/1:255,144,0:99
Tb927_01_v4	281468	.	A	G	222	.	DP=69;VDB=2.943515e-01;AF1=1;AC1=2;DP4=0,0,26,42;MQ=60;FQ=-232	GT:PL:GQ	1/1:255,205,0:99
Tb927_01_v4	281717	.	C	T	222	.	DP=67;VDB=1.447486e-01;AF1=1;AC1=2;DP4=0,0,39,28;MQ=60;FQ=-229	GT:PL:GQ	1/1:255,202,0:99
Tb927_01_v4	281881	.	C	G	222	.	DP=65;VDB=4.124576e-01;AF1=1;AC1=2;DP4=0,0,33,31;MQ=60;FQ=-220	GT:PL:GQ	1/1:255,193,0:99
Tb927_01_v4	281946	.	C	A	222	.	DP=57;VDB=1.959169e-01;AF1=1;AC1=2;DP4=0,0,30,27;MQ=60;FQ=-199	GT:PL:GQ	1/1:255,172,0:99
Tb927_01_v4	282098	.	C	G	222	.	DP=73;VDB=5.137158e-02;AF1=1;AC1=2;DP4=0,0,27,45;MQ=60;FQ=-244	GT:PL:GQ	1/1:255,217,0:99
Tb927_01_v4	282101	.	T	C	222	.	DP=74;VDB=6.850017e-02;AF1=1;AC1=2;DP4=0,0,29,43;MQ=60;FQ=-244	GT:PL:GQ	1/1:255,217,0:99
Tb927_01_v4	282207	.	A	C	222	.	DP=60;VDB=1.059809e-01;AF1=1;AC1=2;DP4=0,0,36,24;MQ=60;FQ=-208	GT:PL:GQ	1/1:255,181,0:99
Tb927_01_v4	282484	.	C	G	222	.	DP=68;VDB=2.102919e-01;AF1=1;AC1=2;DP4=0,0,36,31;MQ=60;FQ=-229	GT:PL:GQ	1/1:255,202,0:99
Tb927_01_v4	282598	.	C	T	222	.	DP=62;VDB=3.411546e-01;AF1=1;AC1=2;DP4=0,0,36,25;MQ=60;FQ=-211	GT:PL:GQ	1/1:255,184,0:99
Tb927_01_v4	282733	.	A	G	222	.	DP=71;VDB=4.165080e-01;AF1=1;AC1=2;DP4=0,0,27,42;MQ=60;FQ=-235	GT:PL:GQ	1/1:255,208,0:99
Tb927_01_v4	283132	.	A	G	222	.	DP=76;VDB=3.637352e-01;AF1=1;AC1=2;DP4=0,0,46,28;MQ=60;FQ=-250	GT:PL:GQ	1/1:255,223,0:99
Tb927_01_v4	283422	.	C	T	222	.	DP=57;VDB=2.619384e-01;AF1=1;AC1=2;DP4=0,0,23,31;MQ=60;FQ=-190	GT:PL:GQ	1/1:255,163,0:99
Tb927_01_v4	283436	.	C	G	222	.	DP=59;VDB=3.944342e-01;AF1=1;AC1=2;DP4=0,0,24,34;MQ=60;FQ=-202	GT:PL:GQ	1/1:255,175,0:99
Tb927_01_v4	283573	.	A	G	222	.	DP=73;VDB=4.274415e-01;AF1=1;AC1=2;DP4=0,0,33,38;MQ=60;FQ=-241	GT:PL:GQ	1/1:255,214,0:99
Tb927_01_v4	283693	.	G	T	222	.	DP=61;VDB=3.082798e-01;AF1=1;AC1=2;DP4=0,0,36,25;MQ=60;FQ=-211	GT:PL:GQ	1/1:255,184,0:99
Tb927_01_v4	283858	.	G	A	222	.	DP=68;VDB=4.204641e-01;AF1=1;AC1=2;DP4=0,0,33,32;MQ=60;FQ=-223	GT:PL:GQ	1/1:255,196,0:99
Tb927_01_v4	283978	.	G	T	222	.	DP=69;VDB=3.157627e-01;AF1=1;AC1=2;DP4=0,0,25,44;MQ=60;FQ=-235	GT:PL:GQ	1/1:255,208,0:99
Tb927_01_v4	283990	.	G	C	222	.	DP=70;VDB=1.864894e-01;AF1=1;AC1=2;DP4=0,0,27,42;MQ=60;FQ=-235	GT:PL:GQ	1/1:255,208,0:99
Tb927_01_v4	284077	.	T	C	222	.	DP=85;VDB=2.553622e-01;AF1=1;AC1=2;DP4=0,0,48,35;MQ=60;FQ=-277	GT:PL:GQ	1/1:255,250,0:99
Tb927_01_v4	284105	.	G	A	222	.	DP=79;VDB=2.774012e-01;AF1=1;AC1=2;DP4=0,0,42,37;MQ=60;FQ=-265	GT:PL:GQ	1/1:255,238,0:99
Tb927_01_v4	284175	.	G	T	222	.	DP=66;VDB=3.242448e-01;AF1=1;AC1=2;DP4=0,0,22,32;MQ=60;FQ=-190	GT:PL:GQ	1/1:255,163,0:99
Tb927_01_v4	284178	.	T	A	222	.	DP=65;VDB=1.965482e-01;AF1=1;AC1=2;DP4=0,0,25,32;MQ=60;FQ=-199	GT:PL:GQ	1/1:255,172,0:99
Tb927_01_v4	284272	.	G	A	222	.	DP=52;VDB=9.631081e-02;AF1=1;AC1=2;DP4=0,0,27,23;MQ=60;FQ=-178	GT:PL:GQ	1/1:255,151,0:99
Tb927_01_v4	284354	.	C	T	222	.	DP=61;VDB=4.052244e-01;AF1=1;AC1=2;DP4=0,0,34,27;MQ=60;FQ=-211	GT:PL:GQ	1/1:255,184,0:99
Tb927_01_v4	284457	.	G	A	222	.	DP=44;VDB=3.166159e-01;AF1=1;AC1=2;DP4=0,0,18,23;MQ=60;FQ=-150	GT:PL:GQ	1/1:255,123,0:99
Tb927_01_v4	284543	.	C	A	222	.	DP=57;VDB=2.862904e-01;AF1=1;AC1=2;DP4=0,0,15,39;MQ=60;FQ=-190	GT:PL:GQ	1/1:255,163,0:99
Tb927_01_v4	284699	.	T	C	222	.	DP=62;VDB=4.010983e-01;AF1=1;AC1=2;DP4=0,0,17,44;MQ=60;FQ=-211	GT:PL:GQ	1/1:255,184,0:99
Tb927_01_v4	284921	.	A	G	222	.	DP=13;VDB=1.517325e-03;AF1=1;AC1=2;DP4=0,0,6,7;MQ=60;FQ=-66	GT:PL:GQ	1/1:255,39,0:75
Tb927_01_v4	285057	.	T	C	3.01	.	DP=7;VDB=2.306394e-02;RPB=6.486824e-01;AF1=0.4998;AC1=1;DP4=4,0,3,0;MQ=24;FQ=3.86;PV4=1,0.0021,1,0.051	GT:PL:GQ	0/1:30,0,34:28
Tb927_01_v4	285188	.	G	.	13.2	.	DP=19;VDB=9.266921e-02;RPB=-3.240370e-01;AF1=0.495;AC1=1;DP4=14,0,5,0;MQ=18;FQ=-10.4;PV4=1,1,1,1	PL	17
Tb927_01_v4	285193	.	C	.	10.4	.	DP=18;VDB=9.345845e-02;RPB=-9.857281e-02;AF1=0.4975;AC1=1;DP4=13,0,5,0;MQ=18;FQ=-7.78;PV4=1,1,1,1	PL	20
Tb927_01_v4	285300	.	G	C	59	.	DP=13;VDB=2.218905e-02;RPB=-3.027508e+00;AF1=0.5;AC1=1;DP4=5,2,3,3;MQ=27;FQ=60.8;PV4=0.59,0.084,1,0.012	GT:PL:GQ	0/1:89,0,94:91
Tb927_01_v4	285410	.	C	.	39	.	DP=75;VDB=1.491668e-01;RPB=1.206728e+00;AF1=0;AC1=0;DP4=30,33,6,6;MQ=34;FQ=-36;PV4=1,0.11,0.0066,1	PL	0
Tb927_01_v4	285497	.	T	C	225	.	DP=55;VDB=2.870842e-01;RPB=7.922634e-01;AF1=0.5;AC1=1;DP4=9,8,13,25;MQ=33;FQ=59;PV4=0.24,1,1,0.21	GT:PL:GQ	0/1:255,0,86:89
Tb927_01_v4	285509	.	C	T	15.1	.	DP=51;VDB=1.399683e-01;RPB=-1.019114e+00;AF1=0.5;AC1=1;DP4=17,23,7,4;MQ=32;FQ=18.1;PV4=0.31,0.33,0.011,1	GT:PL:GQ	0/1:45,0,255:48
Tb927_01_v4	285704	.	C	T	205	.	DP=36;VDB=2.938263e-01;RPB=-5.151274e-01;AF1=1;AC1=2;DP4=0,3,18,15;MQ=24;FQ=-83;PV4=0.23,0.14,1,0.19	GT:PL:GQ	1/1:238,56,0:99
Tb927_01_v4	285746	.	T	C	207	.	DP=47;VDB=3.247091e-01;RPB=1.949203e-02;AF1=1;AC1=2;DP4=0,4,23,19;MQ=23;FQ=-97;PV4=0.11,0.25,1,0.19	GT:PL:GQ	1/1:240,70,0:99
Tb927_01_v4	285760	.	C	A,G	197	.	DP=53;VDB=3.217365e-01;RPB=-6.542242e-01;AF1=1;AC1=2;DP4=0,5,23,25;MQ=24;FQ=-88;PV4=0.061,1,1,1	GT:PL:GQ	1/1:230,61,0,211,48,223:99
Tb927_01_v4	285821	.	ctttttttttttttt	.	177	.	INDEL;IS=1,0.016667;DP=60;VDB=1.450357e-02;AF1=0;AC1=0;DP4=21,31,0,1;MQ=31;FQ=-177;PV4=1,0.23,0.041,1	PL	0
Tb927_01_v4	285831	.	t	.	104	.	INDEL;IS=2,0.037037;DP=54;VDB=1.572025e-01;AF1=0;AC1=0;DP4=20,29,1,1;MQ=32;FQ=-157;PV4=1,1,1,1	PL	0
Tb927_01_v4	285831	.	T	C	222	.	DP=54;VDB=2.731493e-02;RPB=9.223310e-01;AF1=1;AC1=2;DP4=1,1,20,25;MQ=32;FQ=-117;PV4=1,1,0.3,0.27	GT:PL:GQ	1/1:255,90,0:99
Tb927_01_v4	285836	.	G	A	222	.	DP=48;VDB=2.064286e-01;RPB=7.532436e-01;AF1=1;AC1=2;DP4=0,1,19,26;MQ=32;FQ=-149;PV4=1,0.25,1,0.31	GT:PL:GQ	1/1:255,122,0:99
Tb927_01_v4	285883	.	G	C	154	.	DP=15;VDB=1.215453e-02;RPB=3.123055e+00;AF1=0.5;AC1=1;DP4=0,6,4,5;MQ=36;FQ=71;PV4=0.1,0.17,0.32,3.6e-06	GT:PL:GQ	0/1:184,0,98:99
Tb927_01_v4	285888	.	C	T	87	.	DP=15;VDB=6.750033e-03;RPB=4.050463e-01;AF1=0.5;AC1=1;DP4=0,8,3,4;MQ=37;FQ=87.9;PV4=0.077,0.027,0.19,5.1e-07	GT:PL:GQ	0/1:117,0,119:99
Tb927_01_v4	285892	.	C	G	50	.	DP=15;VDB=1.110640e-02;RPB=-3.000893e+00;AF1=0.5;AC1=1;DP4=0,8,5,0;MQ=36;FQ=53;PV4=0.00078,1,0.16,2e-06	GT:PL:GQ	0/1:80,0,111:83
Tb927_01_v4	285896	.	T	C	53	.	DP=15;VDB=1.110640e-02;RPB=-3.000893e+00;AF1=0.5;AC1=1;DP4=0,8,5,0;MQ=36;FQ=56;PV4=0.00078,1,0.16,0.00031	GT:PL:GQ	0/1:83,0,126:86
Tb927_01_v4	285900	.	A	C	62	.	DP=14;VDB=8.139334e-03;RPB=-3.162936e+00;AF1=0.5;AC1=1;DP4=0,8,6,0;MQ=36;FQ=65;PV4=0.00033,1,0.098,0.013	GT:PL:GQ	0/1:92,0,111:95
Tb927_01_v4	285914	.	T	C	198	.	DP=26;VDB=1.841042e-01;RPB=-3.480058e+00;AF1=0.5;AC1=1;DP4=0,7,11,7;MQ=37;FQ=52;PV4=0.0078,0.24,0.46,0.013	GT:PL:GQ	0/1:228,0,79:82
Tb927_01_v4	285916	.	T	C	198	.	DP=27;VDB=1.886981e-01;RPB=-3.743510e+00;AF1=0.5;AC1=1;DP4=0,8,12,7;MQ=39;FQ=61;PV4=0.0031,0.29,0.4,0.021	GT:PL:GQ	0/1:228,0,88:91
Tb927_01_v4	285967	.	G	.	198	.	DP=66;RPB=1.417295e+00;AF1=0;AC1=0;DP4=31,34,0,1;MQ=42;FQ=-195;PV4=1,1,0.25,0.11	PL	0
Tb927_01_v4	286041	.	A	G	101	.	DP=10;VDB=5.988834e-02;AF1=1;AC1=2;DP4=0,0,4,6;MQ=20;FQ=-57	GT:PL:GQ	1/1:134,30,0:57
Tb927_01_v4	286050	.	C	T	67.1	.	DP=7;VDB=2.828787e-02;AF1=1;AC1=2;DP4=0,0,3,4;MQ=20;FQ=-48	GT:PL:GQ	1/1:100,21,0:39
Tb927_01_v4	286176	.	T	G	222	.	DP=61;VDB=3.854943e-01;AF1=1;AC1=2;DP4=0,0,34,26;MQ=59;FQ=-208	GT:PL:GQ	1/1:255,181,0:99
Tb927_01_v4	286309	.	C	A	222	.	DP=58;VDB=1.505655e-01;AF1=1;AC1=2;DP4=0,0,34,23;MQ=60;FQ=-199	GT:PL:GQ	1/1:255,172,0:99
Tb927_01_v4	286310	.	T	C	222	.	DP=59;VDB=9.361242e-02;AF1=1;AC1=2;DP4=0,0,33,24;MQ=60;FQ=-199	GT:PL:GQ	1/1:255,172,0:99
Tb927_01_v4	286311	.	T	G	222	.	DP=59;VDB=7.811083e-02;AF1=1;AC1=2;DP4=0,0,34,23;MQ=60;FQ=-199	GT:PL:GQ	1/1:255,172,0:99
Tb927_01_v4	286336	.	C	A	222	.	DP=69;VDB=4.268852e-01;AF1=1;AC1=2;DP4=0,0,39,30;MQ=60;FQ=-235	GT:PL:GQ	1/1:255,208,0:99
Tb927_01_v4	286417	.	T	C	222	.	DP=37;VDB=1.414999e-01;AF1=1;AC1=2;DP4=0,0,18,18;MQ=58;FQ=-135	GT:PL:GQ	1/1:255,108,0:99
Tb927_01_v4	286468	.	C	T	222	.	DP=47;VDB=2.844748e-01;AF1=1;AC1=2;DP4=0,0,32,15;MQ=59;FQ=-168	GT:PL:GQ	1/1:255,141,0:99
Tb927_01_v4	286541	.	G	A	222	.	DP=60;VDB=3.746034e-01;AF1=1;AC1=2;DP4=0,0,37,21;MQ=60;FQ=-202	GT:PL:GQ	1/1:255,175,0:99
Tb927_01_v4	286554	.	G	A	222	.	DP=52;VDB=6.443428e-02;AF1=1;AC1=2;DP4=0,0,34,18;MQ=60;FQ=-184	GT:PL:GQ	1/1:255,157,0:99
Tb927_01_v4	286580	.	G	A	222	.	DP=42;VDB=3.282412e-01;AF1=1;AC1=2;DP4=0,0,22,19;MQ=60;FQ=-150	GT:PL:GQ	1/1:255,123,0:99
Tb927_01_v4	286604	.	A	G	222	.	DP=52;VDB=3.663717e-01;AF1=1;AC1=2;DP4=0,0,26,25;MQ=60;FQ=-181	GT:PL:GQ	1/1:255,154,0:99
Tb927_01_v4	286631	.	T	G	222	.	DP=56;VDB=2.653726e-01;AF1=1;AC1=2;DP4=0,0,22,32;MQ=60;FQ=-190	GT:PL:GQ	1/1:255,163,0:99
Tb927_01_v4	286964	.	T	C	222	.	DP=74;VDB=1.916059e-01;AF1=1;AC1=2;DP4=0,0,44,29;MQ=60;FQ=-247	GT:PL:GQ	1/1:255,220,0:99
Tb927_01_v4	287240	.	C	T	222	.	DP=65;VDB=3.987516e-01;AF1=1;AC1=2;DP4=0,0,25,39;MQ=60;FQ=-220	GT:PL:GQ	1/1:255,193,0:99
Tb927_01_v4	287286	.	T	G	177	.	DP=84;VDB=1.797082e-01;RPB=-8.082760e-02;AF1=0.5;AC1=1;DP4=32,28,7,14;MQ=60;FQ=180;PV4=0.13,1,1,0.016	GT:PL:GQ	0/1:207,0,255:99
Tb927_01_v4	287298	.	T	C	222	.	DP=88;VDB=4.060438e-01;AF1=1;AC1=2;DP4=0,0,41,45;MQ=60;FQ=-282	GT:PL:GQ	1/1:255,255,0:99
Tb927_01_v4	287392	.	G	A	222	.	DP=83;VDB=3.700443e-01;AF1=1;AC1=2;DP4=0,0,35,46;MQ=60;FQ=-271	GT:PL:GQ	1/1:255,244,0:99
Tb927_01_v4	287396	.	T	C	222	.	DP=84;VDB=4.153044e-01;AF1=1;AC1=2;DP4=0,0,39,44;MQ=60;FQ=-277	GT:PL:GQ	1/1:255,250,0:99
Tb927_01_v4	287433	.	A	G	222	.	DP=91;VDB=4.536605e-01;AF1=1;AC1=2;DP4=0,0,41,49;MQ=60;FQ=-282	GT:PL:GQ	1/1:255,255,0:99
Tb927_01_v4	287451	.	G	A	222	.	DP=85;VDB=4.426469e-02;AF1=1;AC1=2;DP4=0,0,39,46;MQ=60;FQ=-282	GT:PL:GQ	1/1:255,255,0:99
Tb927_01_v4	287610	.	T	G	222	.	DP=64;VDB=3.002898e-01;AF1=1;AC1=2;DP4=0,0,38,26;MQ=60;FQ=-220	GT:PL:GQ	1/1:255,193,0:99
Tb927_01_v4	287799	.	A	G	225	.	DP=69;VDB=2.885067e-01;RPB=-1.058734e+00;AF1=0.5;AC1=1;DP4=10,16,20,23;MQ=60;FQ=225;PV4=0.62,0.22,1,1	GT:PL:GQ	0/1:255,0,255:99
Tb927_01_v4	287852	.	G	A	222	.	DP=66;VDB=3.800440e-01;AF1=1;AC1=2;DP4=0,0,25,41;MQ=60;FQ=-226	GT:PL:GQ	1/1:255,199,0:99
Tb927_01_v4	287924	.	C	G	222	.	DP=67;VDB=4.237036e-01;AF1=1;AC1=2;DP4=0,0,28,38;MQ=60;FQ=-226	GT:PL:GQ	1/1:255,199,0:99
Tb927_01_v4	288032	.	C	T	222	.	DP=77;VDB=3.448374e-01;AF1=1;AC1=2;DP4=0,0,46,31;MQ=60;FQ=-259	GT:PL:GQ	1/1:255,232,0:99
Tb927_01_v4	288067	.	C	T	191	.	DP=51;VDB=1.595146e-01;RPB=-2.071658e+00;AF1=0.5;AC1=1;DP4=16,16,5,13;MQ=60;FQ=194;PV4=0.15,0.14,1,1	GT:PL:GQ	0/1:221,0,255:99
Tb927_01_v4	288370	.	T	G	222	.	DP=60;VDB=2.296699e-01;AF1=1;AC1=2;DP4=0,0,31,26;MQ=60;FQ=-199	GT:PL:GQ	1/1:255,172,0:99
Tb927_01_v4	288371	.	C	T	222	.	DP=60;VDB=2.391860e-01;AF1=1;AC1=2;DP4=0,0,30,26;MQ=60;FQ=-196	GT:PL:GQ	1/1:255,169,0:99
Tb927_01_v4	288403	.	C	A	222	.	DP=59;VDB=2.301315e-01;AF1=1;AC1=2;DP4=0,0,27,32;MQ=60;FQ=-205	GT:PL:GQ	1/1:255,178,0:99
Tb927_01_v4	288590	.	C	G	222	.	DP=73;VDB=4.142332e-02;AF1=1;AC1=2;DP4=0,0,37,33;MQ=60;FQ=-238	GT:PL:GQ	1/1:255,211,0:99
Tb927_01_v4	288686	.	A	C	222	.	DP=68;VDB=3.206652e-01;AF1=1;AC1=2;DP4=0,0,32,35;MQ=60;FQ=-229	GT:PL:GQ	1/1:255,202,0:99
Tb927_01_v4	288689	.	G	A	222	.	DP=64;VDB=2.612439e-01;AF1=1;AC1=2;DP4=0,0,28,33;MQ=60;FQ=-211	GT:PL:GQ	1/1:255,184,0:99
Tb927_01_v4	288830	.	A	G	222	.	DP=63;VDB=2.598966e-01;AF1=1;AC1=2;DP4=0,0,33,30;MQ=60;FQ=-217	GT:PL:GQ	1/1:255,190,0:99
Tb927_01_v4	288947	.	A	G	222	.	DP=67;VDB=3.659177e-01;AF1=1;AC1=2;DP4=0,0,29,37;MQ=60;FQ=-226	GT:PL:GQ	1/1:255,199,0:99
Tb927_01_v4	288950	.	T	G	222	.	DP=66;VDB=4.157059e-01;AF1=1;AC1=2;DP4=0,0,28,36;MQ=60;FQ=-220	GT:PL:GQ	1/1:255,193,0:99
Tb927_01_v4	289036	.	G	A	222	.	DP=73;VDB=3.541923e-01;AF1=1;AC1=2;DP4=0,0,41,30;MQ=60;FQ=-241	GT:PL:GQ	1/1:255,214,0:99
Tb927_01_v4	289407	.	C	T	222	.	DP=69;VDB=2.662886e-01;AF1=1;AC1=2;DP4=0,0,39,29;MQ=60;FQ=-232	GT:PL:GQ	1/1:255,205,0:99
Tb927_01_v4	289499	.	T	C	222	.	DP=77;VDB=4.239677e-01;AF1=1;AC1=2;DP4=0,0,39,37;MQ=60;FQ=-256	GT:PL:GQ	1/1:255,229,0:99
Tb927_01_v4	289778	.	T	C	222	.	DP=80;VDB=1.850087e-01;AF1=1;AC1=2;DP4=0,0,39,41;MQ=60;FQ=-268	GT:PL:GQ	1/1:255,241,0:99
Tb927_01_v4	289808	.	A	G	222	.	DP=76;VDB=3.967857e-01;AF1=1;AC1=2;DP4=0,0,35,41;MQ=60;FQ=-256	GT:PL:GQ	1/1:255,229,0:99
Tb927_01_v4	289985	.	C	A	222	.	DP=74;VDB=1.518768e-01;AF1=1;AC1=2;DP4=0,0,30,44;MQ=60;FQ=-250	GT:PL:GQ	1/1:255,223,0:99
Tb927_01_v4	290584	.	T	C	222	.	DP=91;VDB=4.566131e-01;AF1=1;AC1=2;DP4=0,0,48,43;MQ=60;FQ=-282	GT:PL:GQ	1/1:255,255,0:99
Tb927_01_v4	291190	.	C	T	222	.	DP=88;VDB=1.990847e-01;AF1=1;AC1=2;DP4=0,0,47,41;MQ=60;FQ=-282	GT:PL:GQ	1/1:255,255,0:99
Tb927_01_v4	291279	.	G	A	222	.	DP=64;VDB=3.143631e-02;AF1=1;AC1=2;DP4=0,0,38,26;MQ=60;FQ=-220	GT:PL:GQ	1/1:255,193,0:99
Tb927_01_v4	291281	.	C	T	222	.	DP=66;VDB=4.119926e-02;AF1=1;AC1=2;DP4=0,0,35,30;MQ=60;FQ=-223	GT:PL:GQ	1/1:255,196,0:99
Tb927_01_v4	291313	.	C	T	222	.	DP=67;VDB=2.304119e-01;AF1=1;AC1=2;DP4=0,0,29,38;MQ=60;FQ=-229	GT:PL:GQ	1/1:255,202,0:99
Tb927_01_v4	291319	.	C	T	222	.	DP=67;VDB=9.427879e-02;AF1=1;AC1=2;DP4=0,0,27,37;MQ=60;FQ=-220	GT:PL:GQ	1/1:255,193,0:99
Tb927_01_v4	291409	.	T	A	222	.	DP=81;VDB=3.287294e-01;RPB=-1.255835e+00;AF1=1;AC1=2;DP4=1,0,46,33;MQ=60;FQ=-244;PV4=1,1,1,0.43	GT:PL:GQ	1/1:255,217,0:99
Tb927_01_v4	291779	.	T	C	222	.	DP=71;VDB=8.740211e-02;AF1=1;AC1=2;DP4=0,0,32,36;MQ=60;FQ=-232	GT:PL:GQ	1/1:255,205,0:99
Tb927_01_v4	291888	.	G	A	222	.	DP=59;VDB=3.784158e-01;AF1=1;AC1=2;DP4=0,0,33,26;MQ=60;FQ=-205	GT:PL:GQ	1/1:255,178,0:99
Tb927_01_v4	291935	.	A	T	222	.	DP=70;VDB=3.105153e-01;AF1=1;AC1=2;DP4=0,0,40,26;MQ=60;FQ=-226	GT:PL:GQ	1/1:255,199,0:99
Tb927_01_v4	292614	.	A	G	222	.	DP=60;VDB=3.734797e-01;AF1=1;AC1=2;DP4=0,0,30,30;MQ=60;FQ=-208	GT:PL:GQ	1/1:255,181,0:99
Tb927_01_v4	292792	.	C	T	222	.	DP=68;VDB=3.940195e-01;AF1=1;AC1=2;DP4=0,0,39,29;MQ=60;FQ=-232	GT:PL:GQ	1/1:255,205,0:99
Tb927_01_v4	292963	.	T	C	222	.	DP=72;VDB=2.003680e-01;AF1=1;AC1=2;DP4=0,0,33,39;MQ=60;FQ=-244	GT:PL:GQ	1/1:255,217,0:99
Tb927_01_v4	293045	.	G	A	222	.	DP=82;VDB=2.187953e-01;AF1=1;AC1=2;DP4=0,0,43,39;MQ=60;FQ=-274	GT:PL:GQ	1/1:255,247,0:99
Tb927_01_v4	293085	.	A	T	222	.	DP=74;VDB=2.031426e-01;AF1=1;AC1=2;DP4=0,0,40,33;MQ=60;FQ=-247	GT:PL:GQ	1/1:255,220,0:99
Tb927_01_v4	293351	.	A	G	222	.	DP=64;VDB=3.598109e-01;AF1=1;AC1=2;DP4=0,0,34,30;MQ=60;FQ=-220	GT:PL:GQ	1/1:255,193,0:99
Tb927_01_v4	293390	.	A	G	222	.	DP=75;VDB=3.994595e-01;AF1=1;AC1=2;DP4=0,0,40,33;MQ=60;FQ=-247	GT:PL:GQ	1/1:255,220,0:99
Tb927_01_v4	294356	.	C	G	222	.	DP=59;VDB=3.704018e-01;AF1=1;AC1=2;DP4=0,0,26,31;MQ=60;FQ=-199	GT:PL:GQ	1/1:255,172,0:99
Tb927_01_v4	294439	.	C	T	222	.	DP=68;VDB=4.249526e-01;AF1=1;AC1=2;DP4=0,0,30,38;MQ=60;FQ=-232	GT:PL:GQ	1/1:255,205,0:99
Tb927_01_v4	294548	.	T	C	222	.	DP=81;VDB=3.874974e-01;AF1=1;AC1=2;DP4=0,0,41,39;MQ=60;FQ=-268	GT:PL:GQ	1/1:255,241,0:99
Tb927_01_v4	295162	.	A	G	222	.	DP=51;VDB=3.212617e-01;AF1=1;AC1=2;DP4=0,0,27,24;MQ=60;FQ=-181	GT:PL:GQ	1/1:255,154,0:99
Tb927_01_v4	295172	.	A	G	222	.	DP=58;VDB=3.689291e-01;AF1=1;AC1=2;DP4=0,0,28,30;MQ=60;FQ=-202	GT:PL:GQ	1/1:255,175,0:99
Tb927_01_v4	295395	.	C	G	222	.	DP=56;VDB=3.190938e-01;AF1=1;AC1=2;DP4=0,0,26,30;MQ=60;FQ=-196	GT:PL:GQ	1/1:255,169,0:99
Tb927_01_v4	295465	.	C	A	222	.	DP=71;VDB=2.360611e-01;AF1=1;AC1=2;DP4=0,0,27,28;MQ=60;FQ=-193	GT:PL:GQ	1/1:255,166,0:99
Tb927_01_v4	295467	.	A	C	222	.	DP=70;VDB=2.665201e-01;AF1=1;AC1=2;DP4=0,0,27,35;MQ=60;FQ=-214	GT:PL:GQ	1/1:255,187,0:99
Tb927_01_v4	295709	.	A	G	222	.	DP=75;VDB=4.304486e-01;AF1=1;AC1=2;DP4=0,0,42,33;MQ=60;FQ=-253	GT:PL:GQ	1/1:255,226,0:99
Tb927_01_v4	295807	.	T	C	222	.	DP=47;VDB=3.369705e-01;AF1=1;AC1=2;DP4=0,0,22,23;MQ=60;FQ=-162	GT:PL:GQ	1/1:255,135,0:99
Tb927_01_v4	295865	.	A	G	222	.	DP=60;VDB=3.112490e-01;AF1=1;AC1=2;DP4=0,0,29,30;MQ=60;FQ=-205	GT:PL:GQ	1/1:255,178,0:99
Tb927_01_v4	295892	.	A	G	222	.	DP=64;VDB=2.617299e-01;AF1=1;AC1=2;DP4=0,0,29,34;MQ=60;FQ=-217	GT:PL:GQ	1/1:255,190,0:99
Tb927_01_v4	295995	.	C	T	222	.	DP=87;VDB=3.072113e-01;AF1=1;AC1=2;DP4=0,0,37,48;MQ=60;FQ=-282	GT:PL:GQ	1/1:255,255,0:99
Tb927_01_v4	296366	.	A	G	222	.	DP=54;VDB=3.712338e-01;AF1=1;AC1=2;DP4=0,0,34,19;MQ=60;FQ=-187	GT:PL:GQ	1/1:255,160,0:99
Tb927_01_v4	296376	.	G	A	222	.	DP=57;VDB=2.285423e-02;AF1=1;AC1=2;DP4=0,0,31,25;MQ=60;FQ=-196	GT:PL:GQ	1/1:255,169,0:99
Tb927_01_v4	296867	.	T	C	222	.	DP=59;VDB=1.422217e-01;AF1=1;AC1=2;DP4=0,0,13,46;MQ=60;FQ=-205	GT:PL:GQ	1/1:255,178,0:99
Tb927_01_v4	297117	.	G	A	222	.	DP=76;VDB=4.442205e-01;AF1=1;AC1=2;DP4=0,0,45,31;MQ=60;FQ=-256	GT:PL:GQ	1/1:255,229,0:99
Tb927_01_v4	297128	.	C	T	222	.	DP=72;VDB=4.394299e-01;AF1=1;AC1=2;DP4=0,0,41,30;MQ=60;FQ=-241	GT:PL:GQ	1/1:255,214,0:99
Tb927_01_v4	297290	.	C	T	222	.	DP=50;VDB=2.997340e-01;AF1=1;AC1=2;DP4=0,0,23,25;MQ=60;FQ=-171	GT:PL:GQ	1/1:255,144,0:99
Tb927_01_v4	297350	.	G	A	222	.	DP=58;VDB=3.874641e-01;AF1=1;AC1=2;DP4=0,0,24,33;MQ=60;FQ=-199	GT:PL:GQ	1/1:255,172,0:99
Tb927_01_v4	297465	.	C	G	222	.	DP=65;VDB=3.474772e-01;AF1=1;AC1=2;DP4=0,0,36,28;MQ=60;FQ=-220	GT:PL:GQ	1/1:255,193,0:99
Tb927_01_v4	297576	.	G	A	222	.	DP=77;VDB=1.216598e-01;AF1=1;AC1=2;DP4=0,0,43,31;MQ=60;FQ=-250	GT:PL:GQ	1/1:255,223,0:99
Tb927_01_v4	297914	.	C	T	222	.	DP=60;VDB=3.792356e-01;AF1=1;AC1=2;DP4=0,0,21,34;MQ=60;FQ=-193	GT:PL:GQ	1/1:255,166,0:99
Tb927_01_v4	297946	.	A	G	222	.	DP=60;VDB=4.019921e-01;AF1=1;AC1=2;DP4=0,0,27,33;MQ=60;FQ=-208	GT:PL:GQ	1/1:255,181,0:99
Tb927_01_v4	297989	.	T	C	222	.	DP=72;VDB=2.255399e-01;AF1=1;AC1=2;DP4=0,0,39,33;MQ=60;FQ=-244	GT:PL:GQ	1/1:255,217,0:99
Tb927_01_v4	298168	.	G	A	222	.	DP=81;VDB=3.451779e-01;AF1=1;AC1=2;DP4=0,0,47,31;MQ=59;FQ=-262	GT:PL:GQ	1/1:255,235,0:99
Tb927_01_v4	298251	.	A	G	222	.	DP=80;VDB=4.675415e-01;AF1=1;AC1=2;DP4=0,0,45,35;MQ=58;FQ=-268	GT:PL:GQ	1/1:255,241,0:99
Tb927_01_v4	298269	.	A	G	222	.	DP=71;VDB=2.695656e-01;AF1=1;AC1=2;DP4=0,0,39,32;MQ=58;FQ=-241	GT:PL:GQ	1/1:255,214,0:99
Tb927_01_v4	298290	.	A	G	222	.	DP=66;VDB=4.154444e-01;AF1=1;AC1=2;DP4=0,0,33,32;MQ=58;FQ=-223	GT:PL:GQ	1/1:255,196,0:99
Tb927_01_v4	298303	.	A	C	222	.	DP=56;VDB=1.048919e-01;AF1=1;AC1=2;DP4=0,0,29,24;MQ=58;FQ=-187	GT:PL:GQ	1/1:255,160,0:99
Tb927_01_v4	298392	.	A	G	222	.	DP=62;VDB=3.843472e-01;AF1=1;AC1=2;DP4=0,0,30,31;MQ=57;FQ=-211	GT:PL:GQ	1/1:255,184,0:99
Tb927_01_v4	298413	.	G	A	222	.	DP=56;VDB=3.894016e-01;AF1=1;AC1=2;DP4=0,0,25,31;MQ=57;FQ=-196	GT:PL:GQ	1/1:255,169,0:99
Tb927_01_v4	298418	.	T	C	222	.	DP=58;VDB=1.951574e-01;AF1=1;AC1=2;DP4=0,0,27,31;MQ=57;FQ=-202	GT:PL:GQ	1/1:255,175,0:99
Tb927_01_v4	298677	.	G	C	64	.	DP=8;VDB=1.226774e-01;AF1=1;AC1=2;DP4=0,0,3,5;MQ=17;FQ=-51	GT:PL:GQ	1/1:97,24,0:45
Tb927_01_v4	298809	.	C	A	155	.	DP=44;VDB=3.030035e-01;RPB=-1.376904e+00;AF1=1;AC1=2;DP4=2,0,5,30;MQ=24;FQ=-95;PV4=0.032,1,1,1	GT:PL:GQ	1/1:188,68,0:99
Tb927_01_v4	298849	.	C	A	186	.	DP=44;VDB=3.398827e-01;RPB=-1.574998e+00;AF1=1;AC1=2;DP4=1,0,7,36;MQ=24;FQ=-129;PV4=0.18,1,0.051,1	GT:PL:GQ	1/1:219,102,0:99
Tb927_01_v4	298907	.	A	G	222	.	DP=38;VDB=1.383868e-01;AF1=1;AC1=2;DP4=0,0,19,18;MQ=25;FQ=-138	GT:PL:GQ	1/1:255,111,0:99
Tb927_01_v4	298929	.	G	A	222	.	DP=40;VDB=3.265048e-01;AF1=1;AC1=2;DP4=0,0,24,16;MQ=25;FQ=-147	GT:PL:GQ	1/1:255,120,0:99
Tb927_01_v4	299001	.	T	C	192	.	DP=33;VDB=2.848749e-01;AF1=1;AC1=2;DP4=0,0,26,5;MQ=25;FQ=-120	GT:PL:GQ	1/1:225,93,0:99
Tb927_01_v4	299025	.	C	T	222	.	DP=37;VDB=2.854844e-01;AF1=1;AC1=2;DP4=0,0,28,7;MQ=28;FQ=-132	GT:PL:GQ	1/1:255,105,0:99
Tb927_01_v4	299180	.	A	G	222	.	DP=41;VDB=3.180915e-01;RPB=2.209080e+00;AF1=1;AC1=2;DP4=0,2,33,6;MQ=28;FQ=-121;PV4=0.034,0.26,1,1	GT:PL:GQ	1/1:255,94,0:99
Tb927_01_v4	299230	.	A	T	148	.	DP=32;VDB=1.650427e-01;RPB=1.207974e+00;AF1=1;AC1=2;DP4=0,4,25,2;MQ=28;FQ=-57;PV4=0.00048,1,1,0.49	GT:PL:GQ	1/1:181,30,0:57
Tb927_01_v4	299255	.	G	A	140	.	DP=27;VDB=1.738535e-01;RPB=-4.012862e-01;AF1=1;AC1=2;DP4=0,3,22,1;MQ=29;FQ=-52;PV4=0.0015,0.29,1,1	GT:PL:GQ	1/1:173,25,0:47
Tb927_01_v4	299509	.	A	G	222	.	DP=76;VDB=1.871674e-01;AF1=1;AC1=2;DP4=0,0,30,46;MQ=58;FQ=-256	GT:PL:GQ	1/1:255,229,0:99
Tb927_01_v4	299639	.	C	G	222	.	DP=62;VDB=3.646841e-01;AF1=1;AC1=2;DP4=0,0,31,30;MQ=59;FQ=-211	GT:PL:GQ	1/1:255,184,0:99
Tb927_01_v4	299642	.	T	C	222	.	DP=64;VDB=3.439512e-01;AF1=1;AC1=2;DP4=0,0,30,33;MQ=59;FQ=-217	GT:PL:GQ	1/1:255,190,0:99
Tb927_01_v4	299897	.	G	A	62	.	DP=29;VDB=2.227141e-01;AF1=1;AC1=2;DP4=0,0,28,0;MQ=21;FQ=-111	GT:PL:GQ	1/1:95,84,0:99
Tb927_01_v4	300060	.	G	A	222	.	DP=79;VDB=4.434944e-01;AF1=1;AC1=2;DP4=0,0,40,38;MQ=60;FQ=-262	GT:PL:GQ	1/1:255,235,0:99
Tb927_01_v4	300105	.	C	T	222	.	DP=77;VDB=3.970758e-02;AF1=1;AC1=2;DP4=0,0,43,33;MQ=59;FQ=-256	GT:PL:GQ	1/1:255,229,0:99
Tb927_01_v4	300336	.	gtttttt	.	99.5	.	INDEL;IS=2,0.030303;DP=66;VDB=7.306176e-02;AF1=0;AC1=0;DP4=3,35,4,1;MQ=57;FQ=-96.5;PV4=0.0013,0.05,1,1	PL	0
Tb927_01_v4	300337	.	T	.	44	.	DP=63;VDB=1.049857e-01;RPB=5.947444e-01;AF1=0;AC1=0;DP4=4,39,6,0;MQ=58;FQ=-41;PV4=1.5e-05,0.0027,1,1	PL	0
Tb927_01_v4	300675	.	G	C	222	.	DP=51;VDB=1.831713e-01;AF1=1;AC1=2;DP4=0,0,24,27;MQ=60;FQ=-181	GT:PL:GQ	1/1:255,154,0:99
Tb927_01_v4	300925	.	G	A	222	.	DP=48;VDB=2.232389e-01;AF1=1;AC1=2;DP4=0,0,22,26;MQ=60;FQ=-171	GT:PL:GQ	1/1:255,144,0:99
Tb927_01_v4	301149	.	T	G	222	.	DP=61;VDB=3.225912e-01;AF1=1;AC1=2;DP4=0,0,36,25;MQ=60;FQ=-211	GT:PL:GQ	1/1:255,184,0:99
Tb927_01_v4	301194	.	T	C	222	.	DP=58;VDB=2.634941e-01;AF1=1;AC1=2;DP4=0,0,30,28;MQ=60;FQ=-202	GT:PL:GQ	1/1:255,175,0:99
Tb927_01_v4	301596	.	C	T	222	.	DP=59;VDB=3.243463e-01;AF1=1;AC1=2;DP4=0,0,27,32;MQ=60;FQ=-205	GT:PL:GQ	1/1:255,178,0:99
Tb927_01_v4	301668	.	T	C	222	.	DP=58;VDB=2.806522e-01;AF1=1;AC1=2;DP4=0,0,26,32;MQ=60;FQ=-202	GT:PL:GQ	1/1:255,175,0:99
Tb927_01_v4	303106	.	C	T	222	.	DP=81;VDB=2.581606e-01;AF1=1;AC1=2;DP4=0,0,35,46;MQ=60;FQ=-271	GT:PL:GQ	1/1:255,244,0:99
Tb927_01_v4	303444	.	C	T	222	.	DP=69;VDB=4.284953e-01;AF1=1;AC1=2;DP4=0,0,33,36;MQ=60;FQ=-235	GT:PL:GQ	1/1:255,208,0:99
Tb927_01_v4	303750	.	C	T	222	.	DP=63;VDB=3.137087e-01;AF1=1;AC1=2;DP4=0,0,20,43;MQ=60;FQ=-217	GT:PL:GQ	1/1:255,190,0:99
Tb927_01_v4	304150	.	C	T	222	.	DP=64;VDB=3.257995e-01;AF1=1;AC1=2;DP4=0,0,37,27;MQ=60;FQ=-220	GT:PL:GQ	1/1:255,193,0:99
Tb927_01_v4	304354	.	A	G	222	.	DP=74;VDB=2.961345e-01;AF1=1;AC1=2;DP4=0,0,49,25;MQ=60;FQ=-250	GT:PL:GQ	1/1:255,223,0:99
Tb927_01_v4	304668	.	A	G	222	.	DP=66;VDB=3.924221e-01;AF1=1;AC1=2;DP4=0,0,21,44;MQ=60;FQ=-223	GT:PL:GQ	1/1:255,196,0:99
Tb927_01_v4	304728	.	G	A	222	.	DP=75;VDB=3.968130e-01;AF1=1;AC1=2;DP4=0,0,37,38;MQ=60;FQ=-253	GT:PL:GQ	1/1:255,226,0:99
Tb927_01_v4	304957	.	A	G	222	.	DP=72;VDB=3.739348e-01;AF1=1;AC1=2;DP4=0,0,23,49;MQ=60;FQ=-244	GT:PL:GQ	1/1:255,217,0:99
Tb927_01_v4	305009	.	A	G	222	.	DP=52;VDB=2.237201e-02;AF1=1;AC1=2;DP4=0,0,22,30;MQ=60;FQ=-184	GT:PL:GQ	1/1:255,157,0:99
Tb927_01_v4	305209	.	G	A	222	.	DP=70;VDB=3.102283e-01;AF1=1;AC1=2;DP4=0,0,43,25;MQ=60;FQ=-232	GT:PL:GQ	1/1:255,205,0:99
Tb927_01_v4	305317	.	G	A	222	.	DP=59;VDB=1.226831e-01;AF1=1;AC1=2;DP4=0,0,29,28;MQ=58;FQ=-199	GT:PL:GQ	1/1:255,172,0:99
Tb927_01_v4	305332	.	A	T	222	.	DP=42;VDB=3.314062e-01;AF1=1;AC1=2;DP4=0,0,22,19;MQ=57;FQ=-150	GT:PL:GQ	1/1:255,123,0:99
Tb927_01_v4	305387	.	A	G	222	.	DP=21;VDB=1.956299e-01;AF1=1;AC1=2;DP4=0,0,15,6;MQ=37;FQ=-90	GT:PL:GQ	1/1:255,63,0:99
Tb927_01_v4	305562	.	A	G	222	.	DP=53;VDB=2.233056e-01;AF1=1;AC1=2;DP4=0,0,24,29;MQ=60;FQ=-187	GT:PL:GQ	1/1:255,160,0:99
Tb927_01_v4	305579	.	G	A	222	.	DP=49;VDB=3.476168e-01;AF1=1;AC1=2;DP4=0,0,21,28;MQ=60;FQ=-175	GT:PL:GQ	1/1:255,148,0:99
Tb927_01_v4	305619	.	T	C	225	.	DP=80;VDB=3.369991e-01;RPB=-5.931942e-01;AF1=0.5;AC1=1;DP4=9,15,28,28;MQ=60;FQ=211;PV4=0.34,1,1,0.36	GT:PL:GQ	0/1:255,0,238:99
Tb927_01_v4	305680	.	G	T	222	.	DP=69;VDB=3.951348e-02;AF1=1;AC1=2;DP4=0,0,20,49;MQ=60;FQ=-235	GT:PL:GQ	1/1:255,208,0:99
Tb927_01_v4	305767	.	A	G	222	.	DP=70;VDB=1.651425e-01;AF1=1;AC1=2;DP4=0,0,47,23;MQ=60;FQ=-238	GT:PL:GQ	1/1:255,211,0:99
Tb927_01_v4	305772	.	C	T	222	.	DP=71;VDB=2.699153e-01;AF1=1;AC1=2;DP4=0,0,49,22;MQ=60;FQ=-241	GT:PL:GQ	1/1:255,214,0:99
Tb927_01_v4	306108	.	A	G	222	.	DP=65;VDB=4.184467e-01;AF1=1;AC1=2;DP4=0,0,32,33;MQ=60;FQ=-220	GT:PL:GQ	1/1:255,193,0:99
Tb927_01_v4	306115	.	G	A	222	.	DP=60;VDB=1.772141e-01;AF1=1;AC1=2;DP4=0,0,28,29;MQ=60;FQ=-199	GT:PL:GQ	1/1:255,172,0:99
Tb927_01_v4	306116	.	C	T	222	.	DP=60;VDB=2.082596e-01;AF1=1;AC1=2;DP4=0,0,27,27;MQ=60;FQ=-190	GT:PL:GQ	1/1:255,163,0:99
Tb927_01_v4	306158	.	G	A	222	.	DP=61;VDB=3.039607e-01;AF1=1;AC1=2;DP4=0,0,37,21;MQ=60;FQ=-202	GT:PL:GQ	1/1:255,175,0:99
Tb927_01_v4	306160	.	T	C	222	.	DP=60;VDB=2.496077e-01;AF1=1;AC1=2;DP4=0,0,36,21;MQ=60;FQ=-199	GT:PL:GQ	1/1:255,172,0:99
Tb927_01_v4	306416	.	A	G	222	.	DP=56;VDB=3.653684e-01;AF1=1;AC1=2;DP4=0,0,34,22;MQ=60;FQ=-196	GT:PL:GQ	1/1:255,169,0:99
Tb927_01_v4	306529	.	A	G	222	.	DP=67;VDB=3.679277e-02;AF1=1;AC1=2;DP4=0,0,36,30;MQ=60;FQ=-226	GT:PL:GQ	1/1:255,199,0:99
Tb927_01_v4	306578	.	C	T	222	.	DP=56;VDB=3.079147e-01;AF1=1;AC1=2;DP4=0,0,31,25;MQ=60;FQ=-196	GT:PL:GQ	1/1:255,169,0:99
Tb927_01_v4	306599	.	G	C	222	.	DP=58;VDB=2.012264e-01;AF1=1;AC1=2;DP4=0,0,31,27;MQ=60;FQ=-202	GT:PL:GQ	1/1:255,175,0:99
Tb927_01_v4	306625	.	T	G	222	.	DP=59;VDB=2.712226e-01;AF1=1;AC1=2;DP4=0,0,29,30;MQ=60;FQ=-205	GT:PL:GQ	1/1:255,178,0:99
Tb927_01_v4	306939	.	A	G	222	.	DP=53;VDB=2.379629e-01;AF1=1;AC1=2;DP4=0,0,28,25;MQ=60;FQ=-187	GT:PL:GQ	1/1:255,160,0:99
Tb927_01_v4	306999	.	C	T	222	.	DP=58;VDB=3.929970e-01;AF1=1;AC1=2;DP4=0,0,27,31;MQ=60;FQ=-202	GT:PL:GQ	1/1:255,175,0:99
Tb927_01_v4	307273	.	C	T	222	.	DP=62;VDB=2.446126e-01;AF1=1;AC1=2;DP4=0,0,42,19;MQ=60;FQ=-211	GT:PL:GQ	1/1:255,184,0:99
Tb927_01_v4	307309	.	T	C	222	.	DP=64;VDB=8.562815e-02;AF1=1;AC1=2;DP4=0,0,38,25;MQ=60;FQ=-217	GT:PL:GQ	1/1:255,190,0:99
Tb927_01_v4	307350	.	G	A	222	.	DP=66;VDB=2.255178e-01;AF1=1;AC1=2;DP4=0,0,39,27;MQ=60;FQ=-226	GT:PL:GQ	1/1:255,199,0:99
Tb927_01_v4	307384	.	G	C	222	.	DP=60;VDB=1.376502e-01;AF1=1;AC1=2;DP4=0,0,36,24;MQ=60;FQ=-208	GT:PL:GQ	1/1:255,181,0:99
Tb927_01_v4	307518	.	A	G	222	.	DP=72;VDB=3.258350e-01;AF1=1;AC1=2;DP4=0,0,49,23;MQ=60;FQ=-244	GT:PL:GQ	1/1:255,217,0:99
Tb927_01_v4	307618	.	T	C	116	.	DP=66;VDB=2.088327e-01;AF1=1;AC1=2;DP4=0,0,1,22;MQ=60;FQ=-96	GT:PL:GQ	1/1:149,69,0:99
Tb927_01_v4	307759	.	G	T	222	.	DP=62;VDB=3.256139e-01;AF1=1;AC1=2;DP4=0,0,28,34;MQ=60;FQ=-214	GT:PL:GQ	1/1:255,187,0:99
Tb927_01_v4	307803	.	T	C	222	.	DP=70;VDB=3.682916e-01;AF1=1;AC1=2;DP4=0,0,33,35;MQ=60;FQ=-232	GT:PL:GQ	1/1:255,205,0:99
Tb927_01_v4	307911	.	A	G	222	.	DP=70;VDB=4.212182e-01;AF1=1;AC1=2;DP4=0,0,32,38;MQ=60;FQ=-238	GT:PL:GQ	1/1:255,211,0:99
Tb927_01_v4	308004	.	G	A	222	.	DP=70;VDB=3.494224e-01;AF1=1;AC1=2;DP4=0,0,27,43;MQ=60;FQ=-238	GT:PL:GQ	1/1:255,211,0:99
Tb927_01_v4	308059	.	G	A	222	.	DP=70;VDB=3.720820e-01;AF1=1;AC1=2;DP4=0,0,37,31;MQ=60;FQ=-232	GT:PL:GQ	1/1:255,205,0:99
Tb927_01_v4	308444	.	C	A	222	.	DP=56;VDB=2.906197e-01;AF1=1;AC1=2;DP4=0,0,21,35;MQ=60;FQ=-196	GT:PL:GQ	1/1:255,169,0:99
Tb927_01_v4	308477	.	C	A	222	.	DP=58;VDB=3.661753e-01;AF1=1;AC1=2;DP4=0,0,23,33;MQ=60;FQ=-193	GT:PL:GQ	1/1:255,166,0:99
Tb927_01_v4	308695	.	C	G	4.13	.	DP=46;VDB=5.227153e-02;RPB=1.173936e+00;AF1=0.4998;AC1=1;DP4=9,7,2,1;MQ=60;FQ=6.2;PV4=1,0.016,1,0.44	GT:PL:GQ	0/1:32,0,255:31
Tb927_01_v4	308896	.	A	G	222	.	DP=61;VDB=2.031332e-01;AF1=1;AC1=2;DP4=0,0,38,21;MQ=60;FQ=-205	GT:PL:GQ	1/1:255,178,0:99
Tb927_01_v4	309570	.	T	C	222	.	DP=65;VDB=3.825632e-01;AF1=1;AC1=2;DP4=0,0,35,30;MQ=60;FQ=-223	GT:PL:GQ	1/1:255,196,0:99
Tb927_01_v4	309666	.	C	T	222	.	DP=59;VDB=3.746824e-01;AF1=1;AC1=2;DP4=0,0,40,19;MQ=60;FQ=-205	GT:PL:GQ	1/1:255,178,0:99
Tb927_01_v4	309897	.	C	T	222	.	DP=77;VDB=4.315350e-01;AF1=1;AC1=2;DP4=0,0,40,37;MQ=60;FQ=-259	GT:PL:GQ	1/1:255,232,0:99
Tb927_01_v4	310050	.	C	G	222	.	DP=65;VDB=3.598174e-01;AF1=1;AC1=2;DP4=0,0,30,35;MQ=60;FQ=-223	GT:PL:GQ	1/1:255,196,0:99
Tb927_01_v4	310554	.	A	C	222	.	DP=65;VDB=4.005132e-01;AF1=1;AC1=2;DP4=0,0,25,38;MQ=60;FQ=-217	GT:PL:GQ	1/1:255,190,0:99
Tb927_01_v4	310632	.	A	G	225	.	DP=44;VDB=2.085468e-01;RPB=-4.548709e-01;AF1=0.5;AC1=1;DP4=13,6,10,13;MQ=60;FQ=224;PV4=0.13,1,1,1	GT:PL:GQ	0/1:255,0,254:99
Tb927_01_v4	310885	.	C	T	222	.	DP=59;VDB=2.921177e-01;AF1=1;AC1=2;DP4=0,0,30,28;MQ=60;FQ=-202	GT:PL:GQ	1/1:255,175,0:99
Tb927_01_v4	311058	.	A	C	222	.	DP=51;VDB=3.226135e-01;AF1=1;AC1=2;DP4=0,0,25,26;MQ=60;FQ=-181	GT:PL:GQ	1/1:255,154,0:99
Tb927_01_v4	311601	.	T	C	222	.	DP=77;VDB=4.764823e-01;AF1=1;AC1=2;DP4=0,0,25,51;MQ=60;FQ=-256	GT:PL:GQ	1/1:255,229,0:99
Tb927_01_v4	311662	.	G	A	222	.	DP=64;VDB=3.550054e-01;AF1=1;AC1=2;DP4=0,0,27,35;MQ=60;FQ=-214	GT:PL:GQ	1/1:255,187,0:99
Tb927_01_v4	311663	.	G	C	222	.	DP=64;VDB=2.939988e-01;AF1=1;AC1=2;DP4=0,0,26,35;MQ=60;FQ=-211	GT:PL:GQ	1/1:255,184,0:99
Tb927_01_v4	311692	.	G	C	222	.	DP=57;VDB=3.843763e-01;AF1=1;AC1=2;DP4=0,0,24,31;MQ=60;FQ=-193	GT:PL:GQ	1/1:255,166,0:99
Tb927_01_v4	311720	.	T	G	222	.	DP=44;VDB=8.991004e-02;AF1=1;AC1=2;DP4=0,0,18,25;MQ=60;FQ=-156	GT:PL:GQ	1/1:255,129,0:99
Tb927_01_v4	311762	.	G	T	222	.	DP=52;VDB=3.241495e-01;AF1=1;AC1=2;DP4=0,0,23,29;MQ=60;FQ=-184	GT:PL:GQ	1/1:255,157,0:99
Tb927_01_v4	311786	.	C	T	222	.	DP=60;VDB=3.744629e-01;AF1=1;AC1=2;DP4=0,0,27,33;MQ=60;FQ=-208	GT:PL:GQ	1/1:255,181,0:99
Tb927_01_v4	311835	.	A	G	222	.	DP=49;VDB=3.466937e-01;AF1=1;AC1=2;DP4=0,0,25,24;MQ=60;FQ=-175	GT:PL:GQ	1/1:255,148,0:99
Tb927_01_v4	311906	.	A	G	222	.	DP=51;VDB=2.651112e-01;AF1=1;AC1=2;DP4=0,0,22,29;MQ=60;FQ=-181	GT:PL:GQ	1/1:255,154,0:99
Tb927_01_v4	312210	.	A	G	222	.	DP=42;VDB=1.293297e-01;AF1=1;AC1=2;DP4=0,0,21,20;MQ=60;FQ=-150	GT:PL:GQ	1/1:255,123,0:99
Tb927_01_v4	312303	.	G	A	222	.	DP=62;VDB=3.990142e-01;AF1=1;AC1=2;DP4=0,0,36,25;MQ=60;FQ=-211	GT:PL:GQ	1/1:255,184,0:99
Tb927_01_v4	312323	.	A	T	185	.	DP=78;VDB=3.865344e-02;RPB=8.674026e-01;AF1=0.5;AC1=1;DP4=32,25,13,8;MQ=60;FQ=188;PV4=0.8,1,1,1	GT:PL:GQ	0/1:215,0,255:99
Tb927_01_v4	312554	.	C	A	222	.	DP=63;VDB=1.708693e-01;AF1=1;AC1=2;DP4=0,0,38,25;MQ=60;FQ=-217	GT:PL:GQ	1/1:255,190,0:99
Tb927_01_v4	312802	.	G	T	222	.	DP=75;VDB=1.917631e-01;AF1=1;AC1=2;DP4=0,0,42,31;MQ=60;FQ=-247	GT:PL:GQ	1/1:255,220,0:99
Tb927_01_v4	312926	.	C	G	222	.	DP=83;VDB=4.491695e-01;AF1=1;AC1=2;DP4=0,0,45,38;MQ=60;FQ=-277	GT:PL:GQ	1/1:255,250,0:99
Tb927_01_v4	313210	.	T	C	222	.	DP=73;VDB=4.335957e-01;AF1=1;AC1=2;DP4=0,0,29,44;MQ=60;FQ=-247	GT:PL:GQ	1/1:255,220,0:99
Tb927_01_v4	313509	.	G	A	222	.	DP=59;VDB=3.566366e-01;AF1=1;AC1=2;DP4=0,0,28,28;MQ=60;FQ=-196	GT:PL:GQ	1/1:255,169,0:99
Tb927_01_v4	313571	.	T	C	222	.	DP=60;VDB=3.988273e-01;AF1=1;AC1=2;DP4=0,0,24,35;MQ=60;FQ=-205	GT:PL:GQ	1/1:255,178,0:99
Tb927_01_v4	313650	.	G	C	222	.	DP=53;VDB=3.405357e-01;AF1=1;AC1=2;DP4=0,0,27,26;MQ=60;FQ=-187	GT:PL:GQ	1/1:255,160,0:99
Tb927_01_v4	313725	.	tatgt	t	98.5	.	INDEL;IS=1,0.027027;DP=37;VDB=7.452837e-02;AF1=0.5;AC1=1;DP4=8,3,4,2;MQ=60;FQ=101;PV4=1,1,1,1	GT:PL:GQ	0/1:136,0,204:99
Tb927_01_v4	313728	.	G	.	21	.	DP=36;VDB=6.880000e-02;RPB=-1.534291e+00;AF1=0.4664;AC1=1;DP4=2,3,2,0;MQ=60;FQ=-18.1;PV4=0.43,0.012,1,1	PL	9
Tb927_01_v4	313761	.	C	T	225	.	DP=38;VDB=1.097203e-01;RPB=2.592860e+00;AF1=0.5;AC1=1;DP4=4,9,14,10;MQ=60;FQ=179;PV4=0.17,0.36,1,0.46	GT:PL:GQ	0/1:255,0,206:99
Tb927_01_v4	314007	.	C	T	222	.	DP=61;VDB=2.765798e-01;AF1=1;AC1=2;DP4=0,0,36,23;MQ=60;FQ=-205	GT:PL:GQ	1/1:255,178,0:99
Tb927_01_v4	314029	.	T	C	222	.	DP=60;VDB=3.052870e-01;AF1=1;AC1=2;DP4=0,0,30,29;MQ=60;FQ=-205	GT:PL:GQ	1/1:255,178,0:99
Tb927_01_v4	314300	.	A	G	222	.	DP=53;VDB=3.498854e-01;AF1=1;AC1=2;DP4=0,0,24,29;MQ=60;FQ=-187	GT:PL:GQ	1/1:255,160,0:99
Tb927_01_v4	314349	.	T	C	222	.	DP=63;VDB=3.736856e-01;AF1=1;AC1=2;DP4=0,0,27,36;MQ=60;FQ=-217	GT:PL:GQ	1/1:255,190,0:99
Tb927_01_v4	314441	.	T	C	222	.	DP=70;VDB=4.180352e-01;AF1=1;AC1=2;DP4=0,0,40,30;MQ=60;FQ=-238	GT:PL:GQ	1/1:255,211,0:99
Tb927_01_v4	314768	.	A	G	222	.	DP=65;VDB=8.056835e-02;AF1=1;AC1=2;DP4=0,0,34,30;MQ=60;FQ=-220	GT:PL:GQ	1/1:255,193,0:99
Tb927_01_v4	314925	.	A	G	222	.	DP=73;VDB=2.512337e-01;AF1=1;AC1=2;DP4=0,0,37,35;MQ=60;FQ=-244	GT:PL:GQ	1/1:255,217,0:99
Tb927_01_v4	314991	.	C	T	222	.	DP=62;VDB=3.526332e-01;AF1=1;AC1=2;DP4=0,0,24,38;MQ=60;FQ=-214	GT:PL:GQ	1/1:255,187,0:99
Tb927_01_v4	314993	.	C	T	222	.	DP=63;VDB=4.135853e-01;AF1=1;AC1=2;DP4=0,0,25,38;MQ=60;FQ=-217	GT:PL:GQ	1/1:255,190,0:99
Tb927_01_v4	315123	.	G	A	222	.	DP=82;VDB=3.728219e-01;AF1=1;AC1=2;DP4=0,0,49,28;MQ=60;FQ=-259	GT:PL:GQ	1/1:255,232,0:99
Tb927_01_v4	315136	.	T	A	222	.	DP=71;VDB=3.836174e-01;AF1=1;AC1=2;DP4=0,0,42,18;MQ=60;FQ=-208	GT:PL:GQ	1/1:255,181,0:99
Tb927_01_v4	315357	.	T	C	222	.	DP=74;VDB=3.921714e-01;AF1=1;AC1=2;DP4=0,0,40,34;MQ=60;FQ=-250	GT:PL:GQ	1/1:255,223,0:99
Tb927_01_v4	315371	.	G	T	222	.	DP=70;VDB=2.646558e-01;AF1=1;AC1=2;DP4=0,0,37,33;MQ=60;FQ=-238	GT:PL:GQ	1/1:255,211,0:99
Tb927_01_v4	315950	.	C	T	222	.	DP=86;VDB=2.422291e-01;AF1=1;AC1=2;DP4=0,0,42,43;MQ=60;FQ=-282	GT:PL:GQ	1/1:255,255,0:99
Tb927_01_v4	315978	.	A	C	222	.	DP=71;VDB=2.386840e-01;AF1=1;AC1=2;DP4=0,0,36,33;MQ=60;FQ=-235	GT:PL:GQ	1/1:255,208,0:99
Tb927_01_v4	316100	.	T	C	222	.	DP=59;VDB=5.121051e-04;AF1=1;AC1=2;DP4=0,0,21,29;MQ=60;FQ=-178	GT:PL:GQ	1/1:255,151,0:99
Tb927_01_v4	316101	.	T	C	222	.	DP=58;VDB=1.063337e-03;AF1=1;AC1=2;DP4=0,0,22,29;MQ=60;FQ=-181	GT:PL:GQ	1/1:255,154,0:99
Tb927_01_v4	316102	.	C	T	222	.	DP=59;VDB=2.257084e-03;AF1=1;AC1=2;DP4=0,0,22,29;MQ=60;FQ=-181	GT:PL:GQ	1/1:255,154,0:99
Tb927_01_v4	316146	.	C	T	222	.	DP=62;VDB=3.231941e-01;AF1=1;AC1=2;DP4=0,0,32,27;MQ=60;FQ=-205	GT:PL:GQ	1/1:255,178,0:99
Tb927_01_v4	316759	.	G	A	222	.	DP=80;VDB=2.881284e-02;AF1=1;AC1=2;DP4=0,0,38,41;MQ=60;FQ=-265	GT:PL:GQ	1/1:255,238,0:99
Tb927_01_v4	317392	.	G	A	222	.	DP=73;VDB=2.753005e-01;AF1=1;AC1=2;DP4=0,0,33,40;MQ=60;FQ=-247	GT:PL:GQ	1/1:255,220,0:99
Tb927_01_v4	317440	.	T	C	222	.	DP=84;VDB=2.449253e-01;AF1=1;AC1=2;DP4=0,0,35,49;MQ=60;FQ=-280	GT:PL:GQ	1/1:255,253,0:99
Tb927_01_v4	317451	.	C	T	222	.	DP=78;VDB=4.606461e-01;AF1=1;AC1=2;DP4=0,0,35,43;MQ=60;FQ=-262	GT:PL:GQ	1/1:255,235,0:99
Tb927_01_v4	317509	.	T	C	222	.	DP=58;VDB=2.918451e-01;AF1=1;AC1=2;DP4=0,0,27,30;MQ=60;FQ=-199	GT:PL:GQ	1/1:255,172,0:99
Tb927_01_v4	317592	.	C	T	222	.	DP=77;VDB=2.339107e-01;AF1=1;AC1=2;DP4=0,0,34,43;MQ=60;FQ=-259	GT:PL:GQ	1/1:255,232,0:99
Tb927_01_v4	317608	.	C	G	222	.	DP=79;VDB=2.665186e-01;AF1=1;AC1=2;DP4=0,0,32,45;MQ=60;FQ=-259	GT:PL:GQ	1/1:255,232,0:99
Tb927_01_v4	317718	.	C	G	222	.	DP=56;VDB=3.154585e-01;AF1=1;AC1=2;DP4=0,0,26,25;MQ=60;FQ=-181	GT:PL:GQ	1/1:255,154,0:99
Tb927_01_v4	318197	.	T	C	222	.	DP=72;VDB=2.534150e-01;AF1=1;AC1=2;DP4=0,0,33,37;MQ=60;FQ=-238	GT:PL:GQ	1/1:255,211,0:99
Tb927_01_v4	318900	.	C	T	222	.	DP=75;VDB=4.324911e-01;AF1=1;AC1=2;DP4=0,0,36,39;MQ=60;FQ=-253	GT:PL:GQ	1/1:255,226,0:99
Tb927_01_v4	319232	.	G	T	222	.	DP=56;VDB=1.686033e-01;AF1=1;AC1=2;DP4=0,0,25,30;MQ=60;FQ=-193	GT:PL:GQ	1/1:255,166,0:99
Tb927_01_v4	319296	.	C	A	222	.	DP=61;VDB=3.118340e-02;AF1=1;AC1=2;DP4=0,0,28,32;MQ=60;FQ=-208	GT:PL:GQ	1/1:255,181,0:99
Tb927_01_v4	319386	.	T	A	196	.	DP=90;VDB=2.604435e-01;RPB=4.636259e-03;AF1=0.5;AC1=1;DP4=40,21,10,16;MQ=60;FQ=199;PV4=0.032,0.19,1,1	GT:PL:GQ	0/1:226,0,255:99
Tb927_01_v4	319665	.	A	G	179	.	DP=68;VDB=1.023801e-01;RPB=-1.110380e+00;AF1=0.5;AC1=1;DP4=27,22,7,11;MQ=60;FQ=182;PV4=0.28,1,1,1	GT:PL:GQ	0/1:209,0,255:99
Tb927_01_v4	319686	.	C	T	177	.	DP=60;VDB=1.018500e-01;RPB=-7.991664e-02;AF1=0.5;AC1=1;DP4=19,22,8,8;MQ=60;FQ=180;PV4=1,0.35,1,0.18	GT:PL:GQ	0/1:207,0,255:99
Tb927_01_v4	319796	.	C	A	44	.	DP=51;VDB=7.928763e-02;RPB=3.232149e-01;AF1=0.5;AC1=1;DP4=22,20,2,6;MQ=60;FQ=47;PV4=0.25,0.25,1,0.18	GT:PL:GQ	0/1:74,0,255:77
Tb927_01_v4	319805	.	A	G	11.3	.	DP=62;VDB=2.709944e-02;RPB=2.696550e+00;AF1=0.5;AC1=1;DP4=21,21,2,4;MQ=60;FQ=14.2;PV4=0.67,1,1,0.027	GT:PL:GQ	0/1:41,0,255:43
Tb927_01_v4	319809	.	G	.	49	.	DP=63;VDB=2.209275e-02;RPB=3.061862e+00;AF1=0;AC1=0;DP4=26,28,1,4;MQ=60;FQ=-46;PV4=0.36,1,1,0.00031	PL	0
Tb927_01_v4	320096	.	G	A	161	.	DP=62;VDB=1.084299e-01;RPB=-4.141078e-01;AF1=0.5;AC1=1;DP4=20,22,17,3;MQ=60;FQ=164;PV4=0.0059,0.38,1,1	GT:PL:GQ	0/1:191,0,255:99
Tb927_01_v4	320702	.	G	A	222	.	DP=68;VDB=2.497347e-01;AF1=1;AC1=2;DP4=0,0,29,35;MQ=60;FQ=-220	GT:PL:GQ	1/1:255,193,0:99
Tb927_01_v4	320736	.	G	T	135	.	DP=64;VDB=1.555288e-01;RPB=-2.501302e-01;AF1=0.5;AC1=1;DP4=20,28,6,9;MQ=60;FQ=138;PV4=1,0.079,1,1	GT:PL:GQ	0/1:165,0,255:99
Tb927_01_v4	321269	.	G	A	222	.	DP=73;VDB=1.756984e-01;AF1=1;AC1=2;DP4=0,0,37,35;MQ=60;FQ=-244	GT:PL:GQ	1/1:255,217,0:99
Tb927_01_v4	321285	.	G	A	222	.	DP=69;VDB=4.119938e-01;AF1=1;AC1=2;DP4=0,0,33,33;MQ=60;FQ=-226	GT:PL:GQ	1/1:255,199,0:99
Tb927_01_v4	321314	.	A	G	222	.	DP=63;VDB=2.007495e-01;AF1=1;AC1=2;DP4=0,0,27,36;MQ=60;FQ=-217	GT:PL:GQ	1/1:255,190,0:99
Tb927_01_v4	321324	.	A	G	222	.	DP=60;VDB=3.881379e-01;AF1=1;AC1=2;DP4=0,0,24,35;MQ=60;FQ=-205	GT:PL:GQ	1/1:255,178,0:99
Tb927_01_v4	321328	.	C	T	222	.	DP=60;VDB=2.173012e-01;AF1=1;AC1=2;DP4=0,0,26,32;MQ=60;FQ=-202	GT:PL:GQ	1/1:255,175,0:99
Tb927_01_v4	321366	.	G	A	222	.	DP=62;VDB=3.956145e-01;AF1=1;AC1=2;DP4=0,0,29,31;MQ=60;FQ=-208	GT:PL:GQ	1/1:255,181,0:99
Tb927_01_v4	321403	.	C	T	222	.	DP=62;VDB=2.010536e-01;AF1=1;AC1=2;DP4=0,0,35,27;MQ=60;FQ=-214	GT:PL:GQ	1/1:255,187,0:99
Tb927_01_v4	321448	.	T	G	222	.	DP=66;VDB=4.161696e-01;AF1=1;AC1=2;DP4=0,0,37,27;MQ=60;FQ=-220	GT:PL:GQ	1/1:255,193,0:99
Tb927_01_v4	321554	.	G	A	222	.	DP=63;VDB=3.522898e-01;AF1=1;AC1=2;DP4=0,0,30,33;MQ=60;FQ=-217	GT:PL:GQ	1/1:255,190,0:99
Tb927_01_v4	321868	.	A	G	222	.	DP=61;VDB=2.429217e-01;AF1=1;AC1=2;DP4=0,0,36,25;MQ=60;FQ=-211	GT:PL:GQ	1/1:255,184,0:99
Tb927_01_v4	321910	.	C	T	222	.	DP=51;VDB=3.624081e-01;AF1=1;AC1=2;DP4=0,0,20,30;MQ=60;FQ=-178	GT:PL:GQ	1/1:255,151,0:99
Tb927_01_v4	321914	.	C	T	222	.	DP=51;VDB=3.542786e-01;AF1=1;AC1=2;DP4=0,0,20,31;MQ=60;FQ=-181	GT:PL:GQ	1/1:255,154,0:99
Tb927_01_v4	321941	.	C	T	222	.	DP=53;VDB=3.052668e-01;RPB=1.424482e+00;AF1=1;AC1=2;DP4=1,0,9,35;MQ=60;FQ=-126;PV4=0.22,0.23,1,1	GT:PL:GQ	1/1:255,99,0:99
Tb927_01_v4	322012	.	A	G	222	.	DP=75;VDB=4.491432e-01;AF1=1;AC1=2;DP4=0,0,40,35;MQ=60;FQ=-253	GT:PL:GQ	1/1:255,226,0:99
Tb927_01_v4	322021	.	G	A	222	.	DP=81;VDB=4.690808e-01;AF1=1;AC1=2;DP4=0,0,45,36;MQ=60;FQ=-271	GT:PL:GQ	1/1:255,244,0:99
Tb927_01_v4	322168	.	A	G	222	.	DP=83;VDB=4.280105e-01;AF1=1;AC1=2;DP4=0,0,48,33;MQ=60;FQ=-271	GT:PL:GQ	1/1:255,244,0:99
Tb927_01_v4	322372	.	C	T	222	.	DP=58;VDB=3.881872e-01;AF1=1;AC1=2;DP4=0,0,26,30;MQ=60;FQ=-196	GT:PL:GQ	1/1:255,169,0:99
Tb927_01_v4	322744	.	A	G	222	.	DP=76;VDB=4.004975e-01;AF1=1;AC1=2;DP4=0,0,33,42;MQ=60;FQ=-253	GT:PL:GQ	1/1:255,226,0:99
Tb927_01_v4	322767	.	C	A	222	.	DP=72;VDB=2.029709e-01;AF1=1;AC1=2;DP4=0,0,29,43;MQ=60;FQ=-244	GT:PL:GQ	1/1:255,217,0:99
Tb927_01_v4	322803	.	C	T	222	.	DP=67;VDB=3.172366e-01;AF1=1;AC1=2;DP4=0,0,31,36;MQ=60;FQ=-229	GT:PL:GQ	1/1:255,202,0:99
Tb927_01_v4	322813	.	G	A	222	.	DP=64;VDB=1.588336e-01;AF1=1;AC1=2;DP4=0,0,26,37;MQ=60;FQ=-217	GT:PL:GQ	1/1:255,190,0:99
Tb927_01_v4	322931	.	C	T	222	.	DP=76;VDB=1.699701e-01;AF1=1;AC1=2;DP4=0,0,33,43;MQ=60;FQ=-256	GT:PL:GQ	1/1:255,229,0:99
Tb927_01_v4	322986	.	G	A	222	.	DP=74;VDB=3.519609e-01;AF1=1;AC1=2;DP4=0,0,50,22;MQ=60;FQ=-244	GT:PL:GQ	1/1:255,217,0:99
Tb927_01_v4	324228	.	A	G	222	.	DP=87;VDB=3.360223e-01;AF1=1;AC1=2;DP4=0,0,50,36;MQ=60;FQ=-282	GT:PL:GQ	1/1:255,255,0:99
Tb927_01_v4	324501	.	G	A	222	.	DP=62;VDB=4.058286e-01;AF1=1;AC1=2;DP4=0,0,24,38;MQ=60;FQ=-214	GT:PL:GQ	1/1:255,187,0:99
Tb927_01_v4	324662	.	A	T	225	.	DP=83;VDB=3.112942e-01;RPB=2.148971e+00;AF1=0.5;AC1=1;DP4=10,17,23,26;MQ=60;FQ=224;PV4=0.47,1,1,1	GT:PL:GQ	0/1:255,0,253:99
Tb927_01_v4	324703	.	G	C	222	.	DP=69;VDB=3.626388e-01;AF1=1;AC1=2;DP4=0,0,39,29;MQ=60;FQ=-232	GT:PL:GQ	1/1:255,205,0:99
Tb927_01_v4	324826	.	T	C	222	.	DP=68;VDB=1.712633e-01;AF1=1;AC1=2;DP4=0,0,35,31;MQ=60;FQ=-226	GT:PL:GQ	1/1:255,199,0:99
Tb927_01_v4	324834	.	C	T	225	.	DP=73;VDB=3.391640e-01;RPB=-1.188412e+00;AF1=0.5;AC1=1;DP4=10,9,29,23;MQ=60;FQ=181;PV4=1,1,1,0.3	GT:PL:GQ	0/1:255,0,208:99
Tb927_01_v4	324852	.	T	C	222	.	DP=81;VDB=1.185190e-01;AF1=1;AC1=2;DP4=0,0,43,37;MQ=60;FQ=-268	GT:PL:GQ	1/1:255,241,0:99
Tb927_01_v4	324878	.	G	A	222	.	DP=71;VDB=2.920265e-01;AF1=1;AC1=2;DP4=0,0,40,31;MQ=60;FQ=-241	GT:PL:GQ	1/1:255,214,0:99
Tb927_01_v4	324886	.	T	C	222	.	DP=74;VDB=4.493499e-01;AF1=1;AC1=2;DP4=0,0,41,33;MQ=60;FQ=-250	GT:PL:GQ	1/1:255,223,0:99
Tb927_01_v4	325170	.	C	T	222	.	DP=76;VDB=4.127285e-01;AF1=1;AC1=2;DP4=0,0,39,36;MQ=60;FQ=-253	GT:PL:GQ	1/1:255,226,0:99
Tb927_01_v4	325209	.	T	C	222	.	DP=82;VDB=4.580961e-01;AF1=1;AC1=2;DP4=0,0,44,38;MQ=60;FQ=-274	GT:PL:GQ	1/1:255,247,0:99
Tb927_01_v4	325270	.	T	C	222	.	DP=87;VDB=1.229085e-01;AF1=1;AC1=2;DP4=0,0,34,50;MQ=60;FQ=-280	GT:PL:GQ	1/1:255,253,0:99
Tb927_01_v4	325322	.	T	C	225	.	DP=75;VDB=3.601281e-01;RPB=-9.874917e-01;AF1=0.5;AC1=1;DP4=11,11,20,32;MQ=60;FQ=210;PV4=0.44,0.017,1,1	GT:PL:GQ	0/1:255,0,237:99
Tb927_01_v4	325454	.	C	T	222	.	DP=60;VDB=3.499750e-01;AF1=1;AC1=2;DP4=0,0,21,36;MQ=60;FQ=-199	GT:PL:GQ	1/1:255,172,0:99
Tb927_01_v4	325577	.	T	A	222	.	DP=74;VDB=3.920067e-01;AF1=1;AC1=2;DP4=0,0,36,37;MQ=60;FQ=-247	GT:PL:GQ	1/1:255,220,0:99
Tb927_01_v4	326041	.	T	C	222	.	DP=46;VDB=2.232407e-01;AF1=1;AC1=2;DP4=0,0,20,25;MQ=60;FQ=-162	GT:PL:GQ	1/1:255,135,0:99
Tb927_01_v4	326048	.	T	C	222	.	DP=45;VDB=2.811578e-01;AF1=1;AC1=2;DP4=0,0,19,26;MQ=60;FQ=-162	GT:PL:GQ	1/1:255,135,0:99
Tb927_01_v4	326116	.	C	T	222	.	DP=49;VDB=1.409097e-01;AF1=1;AC1=2;DP4=0,0,18,30;MQ=60;FQ=-171	GT:PL:GQ	1/1:255,144,0:99
Tb927_01_v4	326227	.	C	T	222	.	DP=58;VDB=3.886452e-01;AF1=1;AC1=2;DP4=0,0,26,30;MQ=60;FQ=-196	GT:PL:GQ	1/1:255,169,0:99
Tb927_01_v4	326424	.	C	G	7.59	.	DP=9;VDB=6.240000e-02;AF1=1;AC1=2;DP4=0,0,0,2;MQ=60;FQ=-33	GT:PL:GQ	1/1:38,6,0:7
Tb927_01_v4	326458	.	T	C	207	.	DP=19;VDB=1.322868e-01;AF1=1;AC1=2;DP4=0,0,16,2;MQ=60;FQ=-81	GT:PL:GQ	1/1:240,54,0:99
Tb927_01_v4	326594	.	G	A	222	.	DP=46;VDB=6.489823e-02;AF1=1;AC1=2;DP4=0,0,19,27;MQ=60;FQ=-165	GT:PL:GQ	1/1:255,138,0:99
Tb927_01_v4	326619	.	T	C	222	.	DP=42;VDB=3.300381e-01;AF1=1;AC1=2;DP4=0,0,20,22;MQ=60;FQ=-153	GT:PL:GQ	1/1:255,126,0:99
Tb927_01_v4	326648	.	G	A	222	.	DP=60;VDB=4.030041e-01;AF1=1;AC1=2;DP4=0,0,33,27;MQ=60;FQ=-208	GT:PL:GQ	1/1:255,181,0:99
Tb927_01_v4	327484	.	A	T	225	.	DP=88;VDB=1.231489e-02;RPB=1.700665e+00;AF1=0.5;AC1=1;DP4=22,31,19,15;MQ=60;FQ=225;PV4=0.27,0.19,1,1	GT:PL:GQ	0/1:255,0,255:99
Tb927_01_v4	327506	.	T	C	182	.	DP=88;VDB=1.549344e-01;RPB=7.273600e-01;AF1=0.5;AC1=1;DP4=26,34,11,11;MQ=60;FQ=185;PV4=0.62,1,1,1	GT:PL:GQ	0/1:212,0,255:99
Tb927_01_v4	327507	.	G	A	190	.	DP=87;VDB=1.740723e-01;RPB=1.083368e+00;AF1=0.5;AC1=1;DP4=26,35,12,11;MQ=60;FQ=193;PV4=0.47,1,1,1	GT:PL:GQ	0/1:220,0,255:99
Tb927_01_v4	327532	.	T	C	188	.	DP=82;VDB=1.789200e-01;RPB=1.103740e+00;AF1=0.5;AC1=1;DP4=23,33,11,10;MQ=60;FQ=191;PV4=0.44,1,1,0.34	GT:PL:GQ	0/1:218,0,255:99
Tb927_01_v4	327641	.	T	C	222	.	DP=79;VDB=1.674320e-01;RPB=-1.014145e-01;AF1=0.5;AC1=1;DP4=25,25,17,10;MQ=60;FQ=223;PV4=0.34,0.067,1,0.068	GT:PL:GQ	0/1:252,0,255:99
Tb927_01_v4	327654	.	G	A	225	.	DP=68;VDB=2.001835e-01;RPB=-5.456859e-01;AF1=0.5;AC1=1;DP4=16,25,11,12;MQ=60;FQ=225;PV4=0.6,1,1,0.27	GT:PL:GQ	0/1:255,0,255:99
Tb927_01_v4	327675	.	A	G	222	.	DP=68;VDB=1.672238e-01;RPB=-1.181576e+00;AF1=0.5;AC1=1;DP4=21,24,10,12;MQ=60;FQ=223;PV4=1,1,1,1	GT:PL:GQ	0/1:252,0,255:99
Tb927_01_v4	327677	.	A	G	225	.	DP=68;VDB=1.447257e-01;RPB=-1.299029e+00;AF1=0.5;AC1=1;DP4=20,24,10,12;MQ=60;FQ=225;PV4=1,1,1,1	GT:PL:GQ	0/1:255,0,255:99
Tb927_01_v4	327728	.	G	C	225	.	DP=57;VDB=7.875169e-02;RPB=-1.419023e+00;AF1=0.5;AC1=1;DP4=10,9,17,20;MQ=60;FQ=222;PV4=0.78,0.11,1,1	GT:PL:GQ	0/1:255,0,250:99
Tb927_01_v4	327937	.	A	G	222	.	DP=65;VDB=4.064782e-01;AF1=1;AC1=2;DP4=0,0,32,31;MQ=60;FQ=-217	GT:PL:GQ	1/1:255,190,0:99
Tb927_01_v4	327992	.	T	C	225	.	DP=60;VDB=8.461643e-02;RPB=1.064287e-01;AF1=0.5;AC1=1;DP4=21,16,12,11;MQ=60;FQ=225;PV4=0.79,0.086,1,0.38	GT:PL:GQ	0/1:255,0,255:99
Tb927_01_v4	328247	.	T	C	222	.	DP=66;VDB=3.413042e-01;AF1=1;AC1=2;DP4=0,0,32,34;MQ=60;FQ=-226	GT:PL:GQ	1/1:255,199,0:99
Tb927_01_v4	328251	.	G	A	222	.	DP=67;VDB=2.999045e-01;AF1=1;AC1=2;DP4=0,0,30,36;MQ=60;FQ=-226	GT:PL:GQ	1/1:255,199,0:99
Tb927_01_v4	328382	.	G	C	222	.	DP=62;VDB=8.956464e-02;AF1=1;AC1=2;DP4=0,0,29,33;MQ=60;FQ=-214	GT:PL:GQ	1/1:255,187,0:99
Tb927_01_v4	328691	.	A	T	222	.	DP=50;VDB=1.718792e-01;AF1=1;AC1=2;DP4=0,0,27,23;MQ=60;FQ=-178	GT:PL:GQ	1/1:255,151,0:99
Tb927_01_v4	328695	.	C	T	222	.	DP=49;VDB=9.052694e-02;AF1=1;AC1=2;DP4=0,0,27,21;MQ=60;FQ=-171	GT:PL:GQ	1/1:255,144,0:99
Tb927_01_v4	328766	.	C	T	222	.	DP=57;VDB=3.854950e-01;AF1=1;AC1=2;DP4=0,0,29,28;MQ=60;FQ=-199	GT:PL:GQ	1/1:255,172,0:99
Tb927_01_v4	328887	.	A	G	222	.	DP=66;VDB=3.946356e-01;AF1=1;AC1=2;DP4=0,0,25,41;MQ=60;FQ=-226	GT:PL:GQ	1/1:255,199,0:99
Tb927_01_v4	328913	.	G	A	222	.	DP=70;VDB=1.458507e-01;AF1=1;AC1=2;DP4=0,0,28,41;MQ=60;FQ=-235	GT:PL:GQ	1/1:255,208,0:99
Tb927_01_v4	329151	.	G	A	222	.	DP=81;VDB=4.015776e-01;AF1=1;AC1=2;DP4=0,0,48,32;MQ=60;FQ=-268	GT:PL:GQ	1/1:255,241,0:99
Tb927_01_v4	329163	.	G	T	222	.	DP=77;VDB=3.396826e-01;AF1=1;AC1=2;DP4=0,0,48,28;MQ=60;FQ=-256	GT:PL:GQ	1/1:255,229,0:99
Tb927_01_v4	329214	.	T	G	222	.	DP=65;VDB=4.054135e-01;AF1=1;AC1=2;DP4=0,0,29,36;MQ=60;FQ=-223	GT:PL:GQ	1/1:255,196,0:99
Tb927_01_v4	329353	.	C	T	222	.	DP=61;VDB=1.271023e-01;AF1=1;AC1=2;DP4=0,0,27,33;MQ=60;FQ=-208	GT:PL:GQ	1/1:255,181,0:99
Tb927_01_v4	329389	.	C	G	222	.	DP=67;VDB=2.174474e-02;AF1=1;AC1=2;DP4=0,0,26,40;MQ=60;FQ=-226	GT:PL:GQ	1/1:255,199,0:99
Tb927_01_v4	329401	.	C	T	222	.	DP=71;VDB=1.035990e-01;AF1=1;AC1=2;DP4=0,0,24,47;MQ=60;FQ=-241	GT:PL:GQ	1/1:255,214,0:99
Tb927_01_v4	329493	.	G	T	222	.	DP=53;VDB=3.741717e-01;AF1=1;AC1=2;DP4=0,0,13,39;MQ=60;FQ=-184	GT:PL:GQ	1/1:255,157,0:99
Tb927_01_v4	329610	.	A	T	222	.	DP=64;VDB=4.008843e-01;AF1=1;AC1=2;DP4=0,0,21,42;MQ=60;FQ=-217	GT:PL:GQ	1/1:255,190,0:99
Tb927_01_v4	329620	.	C	A	222	.	DP=59;VDB=2.037238e-01;AF1=1;AC1=2;DP4=0,0,19,39;MQ=59;FQ=-202	GT:PL:GQ	1/1:255,175,0:99
Tb927_01_v4	329626	.	G	A	222	.	DP=61;VDB=6.522714e-02;RPB=1.559062e+00;AF1=1;AC1=2;DP4=1,0,22,37;MQ=57;FQ=-188;PV4=0.38,0.36,1,1	GT:PL:GQ	1/1:255,161,0:99
Tb927_01_v4	329629	.	C	G	222	.	DP=61;VDB=1.885721e-01;RPB=1.501319e+00;AF1=1;AC1=2;DP4=1,0,21,38;MQ=57;FQ=-188;PV4=0.37,0.42,1,1	GT:PL:GQ	1/1:255,161,0:99
Tb927_01_v4	329987	.	C	T	169	.	DP=15;VDB=1.651254e-02;AF1=1;AC1=2;DP4=0,0,7,2;MQ=60;FQ=-54	GT:PL:GQ	1/1:202,27,0:51
Tb927_01_v4	330041	.	G	A	222	.	DP=61;VDB=2.287387e-01;AF1=1;AC1=2;DP4=0,0,33,26;MQ=60;FQ=-205	GT:PL:GQ	1/1:255,178,0:99
Tb927_01_v4	330155	.	T	G	38.5	.	DP=11;VDB=2.249890e-02;AF1=1;AC1=2;DP4=0,0,0,4;MQ=60;FQ=-39	GT:PL:GQ	1/1:71,12,0:21
Tb927_01_v4	330160	.	G	T	15.1	.	DP=14;VDB=2.845191e-02;AF1=1;AC1=2;DP4=0,0,0,3;MQ=60;FQ=-36	GT:PL:GQ	1/1:47,9,0:14
Tb927_01_v4	330279	.	T	G	46.5	.	DP=34;VDB=8.228788e-02;AF1=1;AC1=2;DP4=0,0,2,2;MQ=60;FQ=-39	GT:PL:GQ	1/1:79,12,0:21
Tb927_01_v4	330345	.	G	A	222	.	DP=42;VDB=3.150741e-01;AF1=1;AC1=2;DP4=0,0,27,15;MQ=60;FQ=-153	GT:PL:GQ	1/1:255,126,0:99
Tb927_01_v4	330399	.	T	C	222	.	DP=40;VDB=1.470716e-01;AF1=1;AC1=2;DP4=0,0,20,19;MQ=60;FQ=-144	GT:PL:GQ	1/1:255,117,0:99
Tb927_01_v4	330918	.	G	A	222	.	DP=66;VDB=3.888948e-01;AF1=1;AC1=2;DP4=0,0,32,31;MQ=60;FQ=-217	GT:PL:GQ	1/1:255,190,0:99
Tb927_01_v4	330981	.	G	C	222	.	DP=62;VDB=3.869965e-01;AF1=1;AC1=2;DP4=0,0,34,28;MQ=60;FQ=-214	GT:PL:GQ	1/1:255,187,0:99
Tb927_01_v4	331132	.	A	G	222	.	DP=68;VDB=4.071365e-01;AF1=1;AC1=2;DP4=0,0,36,31;MQ=60;FQ=-229	GT:PL:GQ	1/1:255,202,0:99
Tb927_01_v4	331515	.	C	T	222	.	DP=68;VDB=3.112271e-01;AF1=1;AC1=2;DP4=0,0,28,37;MQ=60;FQ=-223	GT:PL:GQ	1/1:255,196,0:99
Tb927_01_v4	331773	.	G	A	222	.	DP=63;VDB=1.231501e-01;AF1=1;AC1=2;DP4=0,0,23,39;MQ=60;FQ=-214	GT:PL:GQ	1/1:255,187,0:99
Tb927_01_v4	331938	.	T	C	222	.	DP=55;VDB=1.232229e-01;AF1=1;AC1=2;DP4=0,0,16,39;MQ=60;FQ=-193	GT:PL:GQ	1/1:255,166,0:99
Tb927_01_v4	332044	.	T	C	222	.	DP=63;VDB=2.471004e-01;AF1=1;AC1=2;DP4=0,0,24,38;MQ=60;FQ=-214	GT:PL:GQ	1/1:255,187,0:99
Tb927_01_v4	332145	.	A	G	21.5	.	DP=10;VDB=1.889870e-02;AF1=1;AC1=2;DP4=0,0,4,0;MQ=60;FQ=-39	GT:PL:GQ	1/1:54,12,0:21
Tb927_01_v4	332158	.	A	G	88	.	DP=19;VDB=4.305143e-03;AF1=1;AC1=2;DP4=0,0,8,2;MQ=60;FQ=-57	GT:PL:GQ	1/1:121,30,0:57
Tb927_01_v4	332223	.	A	G	99	.	DP=27;VDB=1.224852e-01;AF1=1;AC1=2;DP4=0,0,2,6;MQ=60;FQ=-51	GT:PL:GQ	1/1:132,24,0:45
Tb927_01_v4	332225	.	A	G	84.1	.	DP=25;VDB=1.049699e-01;AF1=1;AC1=2;DP4=0,0,2,4;MQ=60;FQ=-45	GT:PL:GQ	1/1:117,18,0:33
Tb927_01_v4	332235	.	A	G	54.5	.	DP=19;VDB=7.635114e-02;AF1=1;AC1=2;DP4=0,0,1,3;MQ=60;FQ=-39	GT:PL:GQ	1/1:87,12,0:21
Tb927_01_v4	332260	.	C	T	222	.	DP=21;VDB=8.020991e-02;AF1=1;AC1=2;DP4=0,0,9,11;MQ=60;FQ=-87	GT:PL:GQ	1/1:255,60,0:99
Tb927_01_v4	332348	.	C	G	222	.	DP=57;VDB=4.276800e-02;AF1=1;AC1=2;DP4=0,0,15,41;MQ=60;FQ=-196	GT:PL:GQ	1/1:255,169,0:99
Tb927_01_v4	332369	.	A	G	222	.	DP=39;VDB=2.037506e-01;AF1=1;AC1=2;DP4=0,0,11,27;MQ=60;FQ=-141	GT:PL:GQ	1/1:255,114,0:99
Tb927_01_v4	332507	.	G	A	222	.	DP=43;VDB=2.767978e-01;AF1=1;AC1=2;DP4=0,0,11,32;MQ=60;FQ=-156	GT:PL:GQ	1/1:255,129,0:99
Tb927_01_v4	332556	.	C	.	28.2	.	DP=7;;AC1=2;FQ=-30	PL	0
Tb927_01_v4	332558	.	C	.	28.2	.	DP=5;;AC1=2;FQ=-30	PL	0
Tb927_01_v4	332579	.	G	A	153	.	DP=8;VDB=7.477423e-02;AF1=1;AC1=2;DP4=0,0,1,7;MQ=60;FQ=-51	GT:PL:GQ	1/1:186,24,0:45
Tb927_01_v4	332602	.	C	T	222	.	DP=14;VDB=1.425058e-01;AF1=1;AC1=2;DP4=0,0,5,9;MQ=60;FQ=-69	GT:PL:GQ	1/1:255,42,0:81
Tb927_01_v4	332697	.	T	C	222	.	DP=28;VDB=8.911903e-02;AF1=1;AC1=2;DP4=0,0,12,14;MQ=60;FQ=-105	GT:PL:GQ	1/1:255,78,0:99
Tb927_01_v4	332751	.	T	C	222	.	DP=24;VDB=1.536812e-01;AF1=1;AC1=2;DP4=0,0,9,13;MQ=60;FQ=-93	GT:PL:GQ	1/1:255,66,0:99
Tb927_01_v4	332761	.	T	C	222	.	DP=29;VDB=1.637893e-01;AF1=1;AC1=2;DP4=0,0,13,16;MQ=60;FQ=-114	GT:PL:GQ	1/1:255,87,0:99
Tb927_01_v4	332801	.	T	C	222	.	DP=23;VDB=2.094281e-01;AF1=1;AC1=2;DP4=0,0,13,10;MQ=60;FQ=-96	GT:PL:GQ	1/1:255,69,0:99
Tb927_01_v4	332818	.	A	C	222	.	DP=26;VDB=2.566179e-01;AF1=1;AC1=2;DP4=0,0,15,10;MQ=60;FQ=-102	GT:PL:GQ	1/1:255,75,0:99
Tb927_01_v4	332842	.	A	G	222	.	DP=26;VDB=5.464290e-02;AF1=1;AC1=2;DP4=0,0,12,14;MQ=60;FQ=-105	GT:PL:GQ	1/1:255,78,0:99
Tb927_01_v4	332867	.	C	T	222	.	DP=15;VDB=1.464492e-01;AF1=1;AC1=2;DP4=0,0,6,9;MQ=60;FQ=-72	GT:PL:GQ	1/1:255,45,0:87
Tb927_01_v4	332874	.	aca	aa,a	38.4	.	INDEL;IS=4,0.307692;DP=13;VDB=9.416781e-02;AF1=1;AC1=2;DP4=0,0,3,2;MQ=60;FQ=-43.5	GT:PL:GQ	1/1:125,56,47,80,0,73:16
Tb927_01_v4	332875	.	C	A	32	.	DP=9;VDB=5.867524e-02;RPB=1.009886e+00;AF1=0.5;AC1=1;DP4=2,3,1,2;MQ=60;FQ=35;PV4=1,1,1,0.11	GT:PL:GQ	0/1:62,0,109:65
Tb927_01_v4	332875	.	caaaaaaaaa	.	3.02	.	INDEL;IS=4,0.307692;DP=9;VDB=5.619835e-02;AF1=1;AC1=2;DP4=0,0,2,2;MQ=60;FQ=-46.5	PL	40
Tb927_01_v4	332898	.	T	A	146	.	DP=7;VDB=9.605669e-03;AF1=1;AC1=2;DP4=0,0,1,6;MQ=60;FQ=-48	GT:PL:GQ	1/1:179,21,0:39
Tb927_01_v4	332951	.	A	.	28.2	.	DP=6;;AC1=2;FQ=-30	PL	0
Tb927_01_v4	332960	.	T	.	28.2	.	DP=6;;AC1=2;FQ=-30	PL	0
Tb927_01_v4	332961	.	T	.	28.2	.	DP=6;;AC1=2;FQ=-30	PL	0
Tb927_01_v4	333047	.	T	G	222	.	DP=35;VDB=5.873662e-02;AF1=1;AC1=2;DP4=0,0,11,24;MQ=60;FQ=-132	GT:PL:GQ	1/1:255,105,0:99
Tb927_01_v4	333070	.	C	T	222	.	DP=33;VDB=5.002498e-02;AF1=1;AC1=2;DP4=0,0,8,25;MQ=60;FQ=-126	GT:PL:GQ	1/1:255,99,0:99
Tb927_01_v4	333109	.	C	T	222	.	DP=19;VDB=2.861467e-02;AF1=1;AC1=2;DP4=0,0,4,15;MQ=60;FQ=-84	GT:PL:GQ	1/1:255,57,0:99
Tb927_01_v4	333184	.	C	G	222	.	DP=29;VDB=2.520838e-01;AF1=1;AC1=2;DP4=0,0,19,10;MQ=60;FQ=-114	GT:PL:GQ	1/1:255,87,0:99
Tb927_01_v4	333210	.	T	A	222	.	DP=35;VDB=9.698098e-04;AF1=1;AC1=2;DP4=0,0,28,7;MQ=60;FQ=-132	GT:PL:GQ	1/1:255,105,0:99
Tb927_01_v4	333213	.	T	A	222	.	DP=36;VDB=1.000718e-02;AF1=1;AC1=2;DP4=0,0,28,7;MQ=60;FQ=-132	GT:PL:GQ	1/1:255,105,0:99
Tb927_01_v4	333311	.	A	C	222	.	DP=32;VDB=2.097783e-01;AF1=1;AC1=2;DP4=0,0,21,11;MQ=60;FQ=-123	GT:PL:GQ	1/1:255,96,0:99
Tb927_01_v4	333359	.	A	T	6.98	.	DP=10;AF1=1;AC1=2;DP4=0,0,1,0;MQ=60;FQ=-30	GT:PL:GQ	1/1:36,3,0:4
Tb927_01_v4	333361	.	A	T	6.2	.	DP=9;AF1=1;AC1=2;DP4=0,0,1,0;MQ=60;FQ=-30	GT:PL:GQ	1/1:35,3,0:4
Tb927_01_v4	333363	.	A	G	6.98	.	DP=8;AF1=1;AC1=2;DP4=0,0,1,0;MQ=60;FQ=-30	GT:PL:GQ	1/1:36,3,0:4
Tb927_01_v4	333365	.	A	G	7.8	.	DP=8;AF1=1;AC1=2;DP4=0,0,1,0;MQ=60;FQ=-30	GT:PL:GQ	1/1:37,3,0:4
Tb927_01_v4	333372	.	T	C	25	.	DP=12;VDB=6.089532e-02;RPB=1.053122e+00;AF1=0.5;AC1=1;DP4=3,0,2,1;MQ=60;FQ=20.3;PV4=1,1,1,1	GT:PL:GQ	0/1:55,0,48:50
Tb927_01_v4	333477	.	T	.	28.2	.	DP=16;;AC1=2;FQ=-30	PL	0
Tb927_01_v4	333478	.	at	a	46.5	.	INDEL;IS=3,0.187500;DP=16;VDB=6.719343e-02;AF1=1;AC1=2;DP4=0,0,8,1;MQ=60;FQ=-61.5	GT:PL:GQ	1/1:87,27,0:51
Tb927_01_v4	333479	.	T	.	28.2	.	DP=13;;AC1=2;FQ=-30	PL	0
Tb927_01_v4	333480	.	at	a	56.5	.	INDEL;IS=16,1.000000;DP=16;VDB=6.101678e-02;AF1=1;AC1=2;DP4=0,0,8,1;MQ=60;FQ=-61.5	GT:PL:GQ	1/1:97,27,0:51
Tb927_01_v4	333481	.	T	.	28.2	.	DP=0;;AC1=2;FQ=-30	PL	0
Tb927_01_v4	333486	.	A	G	188	.	DP=20;VDB=9.679966e-02;AF1=1;AC1=2;DP4=0,0,15,4;MQ=60;FQ=-84	GT:PL:GQ	1/1:221,57,0:99
Tb927_01_v4	333641	.	C	T	222	.	DP=43;VDB=1.199007e-01;AF1=1;AC1=2;DP4=0,0,26,12;MQ=60;FQ=-141	GT:PL:GQ	1/1:255,114,0:99
Tb927_01_v4	333641	.	ctattattattattat	.	67.5	.	INDEL;IS=1,0.023256;DP=43;VDB=2.116540e-01;AF1=0;AC1=0;DP4=19,10,1,0;MQ=60;FQ=-64.5;PV4=1,1,1,1	PL	0
Tb927_01_v4	333862	.	T	.	4.27	.	DP=7;VDB=7.520000e-02;AF1=1;AC1=2;DP4=0,0,0,2;MQ=60;FQ=-33	PL	29
Tb927_01_v4	333900	.	C	T	222	.	DP=26;VDB=2.829265e-03;AF1=1;AC1=2;DP4=0,0,15,10;MQ=60;FQ=-102	GT:PL:GQ	1/1:255,75,0:99
Tb927_01_v4	333907	.	C	T	222	.	DP=29;VDB=1.587686e-02;AF1=1;AC1=2;DP4=0,0,16,11;MQ=60;FQ=-108	GT:PL:GQ	1/1:255,81,0:99
Tb927_01_v4	333915	.	T	C	222	.	DP=31;VDB=1.132623e-01;AF1=1;AC1=2;DP4=0,0,19,12;MQ=60;FQ=-120	GT:PL:GQ	1/1:255,93,0:99
Tb927_01_v4	334517	.	T	G	222	.	DP=62;VDB=1.520488e-01;AF1=1;AC1=2;DP4=0,0,31,30;MQ=60;FQ=-211	GT:PL:GQ	1/1:255,184,0:99
Tb927_01_v4	334535	.	A	T	222	.	DP=60;VDB=9.266956e-02;AF1=1;AC1=2;DP4=0,0,12,15;MQ=60;FQ=-108	GT:PL:GQ	1/1:255,81,0:99
Tb927_01_v4	334536	.	a	.	26.5	.	INDEL;IS=1,0.016667;DP=60;VDB=4.183346e-02;AF1=0.4798;AC1=1;DP4=1,1,1,0;MQ=60;FQ=-23.7;PV4=1,1,1,0.41	PL	11
Tb927_01_v4	334536	.	A	T	222	.	DP=60;VDB=6.434813e-02;AF1=1;AC1=2;DP4=0,0,12,15;MQ=60;FQ=-108	GT:PL:GQ	1/1:255,81,0:99
Tb927_01_v4	334540	.	A	G	222	.	DP=63;VDB=5.458304e-02;AF1=1;AC1=2;DP4=0,0,10,15;MQ=60;FQ=-102	GT:PL:GQ	1/1:255,75,0:99
Tb927_01_v4	334573	.	T	C	222	.	DP=75;VDB=2.278004e-01;AF1=1;AC1=2;DP4=0,0,36,37;MQ=60;FQ=-247	GT:PL:GQ	1/1:255,220,0:99
Tb927_01_v4	334623	.	C	T	222	.	DP=89;VDB=4.941669e-01;AF1=1;AC1=2;DP4=0,0,39,50;MQ=60;FQ=-282	GT:PL:GQ	1/1:255,255,0:99
Tb927_01_v4	334663	.	C	A	222	.	DP=99;VDB=5.045475e-01;AF1=1;AC1=2;DP4=0,0,48,49;MQ=60;FQ=-282	GT:PL:GQ	1/1:255,255,0:99
Tb927_01_v4	334682	.	A	G	225	.	DP=90;VDB=3.835095e-01;RPB=-1.514627e+00;AF1=0.5;AC1=1;DP4=17,18,32,23;MQ=60;FQ=225;PV4=0.39,1,1,1	GT:PL:GQ	0/1:255,0,255:99
Tb927_01_v4	334752	.	A	T	222	.	DP=63;VDB=3.649047e-01;AF1=1;AC1=2;DP4=0,0,36,27;MQ=60;FQ=-217	GT:PL:GQ	1/1:255,190,0:99
Tb927_01_v4	335085	.	G	A	222	.	DP=67;VDB=2.886301e-01;AF1=1;AC1=2;DP4=0,0,33,33;MQ=60;FQ=-226	GT:PL:GQ	1/1:255,199,0:99
Tb927_01_v4	335098	.	A	G	222	.	DP=79;VDB=2.408033e-01;AF1=1;AC1=2;DP4=0,0,42,36;MQ=60;FQ=-262	GT:PL:GQ	1/1:255,235,0:99
Tb927_01_v4	335112	.	A	T	222	.	DP=75;VDB=2.868054e-02;AF1=1;AC1=2;DP4=0,0,40,33;MQ=60;FQ=-247	GT:PL:GQ	1/1:255,220,0:99
Tb927_01_v4	335148	.	C	T	222	.	DP=79;VDB=1.591617e-01;AF1=1;AC1=2;DP4=0,0,37,40;MQ=60;FQ=-259	GT:PL:GQ	1/1:255,232,0:99
Tb927_01_v4	335214	.	C	T	222	.	DP=77;VDB=4.098904e-01;AF1=1;AC1=2;DP4=0,0,30,47;MQ=60;FQ=-259	GT:PL:GQ	1/1:255,232,0:99
Tb927_01_v4	335262	.	A	G	222	.	DP=75;VDB=3.134816e-01;AF1=1;AC1=2;DP4=0,0,28,46;MQ=60;FQ=-250	GT:PL:GQ	1/1:255,223,0:99
Tb927_01_v4	335367	.	A	C	222	.	DP=79;VDB=4.536046e-01;AF1=1;AC1=2;DP4=0,0,44,33;MQ=60;FQ=-259	GT:PL:GQ	1/1:255,232,0:99
Tb927_01_v4	335871	.	C	A	222	.	DP=72;VDB=4.149674e-01;AF1=1;AC1=2;DP4=0,0,35,34;MQ=60;FQ=-235	GT:PL:GQ	1/1:255,208,0:99
Tb927_01_v4	335872	.	T	C	222	.	DP=72;VDB=3.917515e-01;AF1=1;AC1=2;DP4=0,0,35,33;MQ=60;FQ=-232	GT:PL:GQ	1/1:255,205,0:99
Tb927_01_v4	336019	.	C	T	225	.	DP=76;VDB=2.823210e-01;RPB=6.110455e-01;AF1=0.5;AC1=1;DP4=25,21,17,13;MQ=60;FQ=225;PV4=1,1,1,0.26	GT:PL:GQ	0/1:255,0,255:99
Tb927_01_v4	336055	.	T	C	222	.	DP=74;VDB=3.286556e-01;AF1=1;AC1=2;DP4=0,0,36,37;MQ=60;FQ=-247	GT:PL:GQ	1/1:255,220,0:99
Tb927_01_v4	336174	.	G	T	225	.	DP=81;VDB=2.340811e-01;RPB=-1.064651e+00;AF1=0.5;AC1=1;DP4=18,28,18,13;MQ=60;FQ=225;PV4=0.11,0.09,1,0.086	GT:PL:GQ	0/1:255,0,255:99
Tb927_01_v4	336204	.	C	T	225	.	DP=54;VDB=2.111711e-01;RPB=-1.009614e+00;AF1=0.5;AC1=1;DP4=8,19,13,11;MQ=60;FQ=225;PV4=0.094,0.3,1,1	GT:PL:GQ	0/1:255,0,255:99
Tb927_01_v4	336222	.	C	T	213	.	DP=36;VDB=7.835048e-02;RPB=3.815284e-01;AF1=0.5;AC1=1;DP4=9,6,4,15;MQ=60;FQ=215;PV4=0.034,0.13,1,0.23	GT:PL:GQ	0/1:243,0,247:99
Tb927_01_v4	336387	.	G	.	28.2	.	DP=77;VDB=4.038637e-01;AF1=0;AC1=2;DP4=0,0,45,32;MQ=60;FQ=-30	PL	255
Tb927_01_v4	336462	.	A	G	222	.	DP=53;VDB=2.456284e-01;RPB=6.496601e-01;AF1=1;AC1=2;DP4=1,0,26,21;MQ=60;FQ=-154;PV4=1,1,1,0.29	GT:PL:GQ	1/1:255,127,0:99
Tb927_01_v4	336464	.	G	T	222	.	DP=54;VDB=4.238552e-01;AF1=1;AC1=2;DP4=0,0,27,26;MQ=60;FQ=-187	GT:PL:GQ	1/1:255,160,0:99
Tb927_01_v4	336516	.	tct	tt	91.5	.	INDEL;IS=17,0.354167;DP=48;VDB=2.159541e-01;AF1=0.5;AC1=1;DP4=5,11,7,8;MQ=60;FQ=94.5;PV4=0.47,0.15,1,1	GT:PL:GQ	0/1:129,0,210:99
Tb927_01_v4	336517	.	C	T	222	.	DP=31;VDB=1.976583e-01;AF1=1;AC1=2;DP4=0,0,9,14;MQ=60;FQ=-96	GT:PL:GQ	1/1:255,69,0:99
Tb927_01_v4	336685	.	A	G	222	.	DP=51;VDB=2.782343e-01;AF1=1;AC1=2;DP4=0,0,11,40;MQ=60;FQ=-181	GT:PL:GQ	1/1:255,154,0:99
Tb927_01_v4	336737	.	G	T	222	.	DP=50;VDB=3.432566e-01;AF1=1;AC1=2;DP4=0,0,12,35;MQ=60;FQ=-168	GT:PL:GQ	1/1:255,141,0:99
Tb927_01_v4	336780	.	tga	.	90.5	.	INDEL;IS=3,0.066667;DP=45;VDB=6.568122e-02;AF1=0;AC1=0;DP4=11,21,0,3;MQ=60;FQ=-87.5;PV4=0.54,1,1,0.46	PL	0
Tb927_01_v4	336781	.	G	A	222	.	DP=40;VDB=1.298297e-01;AF1=1;AC1=2;DP4=0,0,12,22;MQ=60;FQ=-129	GT:PL:GQ	1/1:255,102,0:99
Tb927_01_v4	336992	.	A	G	222	.	DP=27;VDB=2.237565e-01;AF1=1;AC1=2;DP4=0,0,9,18;MQ=60;FQ=-108	GT:PL:GQ	1/1:255,81,0:99
Tb927_01_v4	337009	.	A	T	58	.	DP=24;VDB=1.121465e-01;AF1=1;AC1=2;DP4=0,0,1,2;MQ=60;FQ=-36	GT:PL:GQ	1/1:90,9,0:16
Tb927_01_v4	337085	.	tc	t	214	.	INDEL;IS=48,0.979592;DP=49;VDB=3.519028e-01;AF1=1;AC1=2;DP4=0,0,33,15;MQ=58;FQ=-179	GT:PL:GQ	1/1:255,144,0:99
Tb927_01_v4	337086	.	C	.	28.2	.	DP=0;;AC1=2;FQ=-30	PL	0
Tb927_01_v4	337216	.	A	T	222	.	DP=24;VDB=2.324628e-01;AF1=1;AC1=2;DP4=0,0,19,5;MQ=59;FQ=-99	GT:PL:GQ	1/1:255,72,0:99
Tb927_01_v4	337256	.	C	G	110	.	DP=8;VDB=1.854593e-02;RPB=-8.141118e-01;AF1=0.5554;AC1=1;DP4=1,0,6,1;MQ=60;FQ=-20;PV4=1,1,1,0.39	GT:PL:GQ	0/1:140,0,7:10
Tb927_01_v4	337461	.	G	T	225	.	DP=41;VDB=1.541612e-01;RPB=-2.377466e+00;AF1=0.5;AC1=1;DP4=10,8,8,15;MQ=60;FQ=224;PV4=0.22,1,1,1	GT:PL:GQ	0/1:255,0,254:99
Tb927_01_v4	337500	.	G	A	222	.	DP=44;VDB=2.984322e-01;AF1=1;AC1=2;DP4=0,0,10,26;MQ=60;FQ=-135	GT:PL:GQ	1/1:255,108,0:99
Tb927_01_v4	337502	.	A	G	222	.	DP=44;VDB=2.783020e-01;AF1=1;AC1=2;DP4=0,0,9,26;MQ=60;FQ=-132	GT:PL:GQ	1/1:255,105,0:99
Tb927_01_v4	337504	.	A	G	222	.	DP=45;VDB=2.015671e-01;AF1=1;AC1=2;DP4=0,0,9,25;MQ=60;FQ=-129	GT:PL:GQ	1/1:255,102,0:99
Tb927_01_v4	337841	.	T	C	222	.	DP=43;VDB=1.171698e-02;AF1=1;AC1=2;DP4=0,0,17,26;MQ=59;FQ=-156	GT:PL:GQ	1/1:255,129,0:99
Tb927_01_v4	337852	.	C	A	222	.	DP=42;VDB=2.378197e-02;AF1=1;AC1=2;DP4=0,0,17,24;MQ=59;FQ=-150	GT:PL:GQ	1/1:255,123,0:99
Tb927_01_v4	337864	.	G	A	164	.	DP=25;VDB=1.887495e-01;AF1=1;AC1=2;DP4=0,0,10,8;MQ=60;FQ=-81	GT:PL:GQ	1/1:197,54,0:99
Tb927_01_v4	337947	.	T	C	222	.	DP=29;VDB=3.697927e-05;AF1=1;AC1=2;DP4=0,0,14,14;MQ=60;FQ=-111	GT:PL:GQ	1/1:255,84,0:99
Tb927_01_v4	337956	.	T	A	222	.	DP=17;VDB=3.601889e-04;AF1=1;AC1=2;DP4=0,0,8,9;MQ=60;FQ=-78	GT:PL:GQ	1/1:255,51,0:99
Tb927_01_v4	337985	.	T	C	180	.	DP=10;VDB=2.550784e-02;AF1=1;AC1=2;DP4=0,0,8,2;MQ=60;FQ=-57	GT:PL:GQ	1/1:213,30,0:57
Tb927_01_v4	338028	.	G	T	222	.	DP=47;VDB=1.525925e-01;AF1=1;AC1=2;DP4=0,0,25,22;MQ=60;FQ=-168	GT:PL:GQ	1/1:255,141,0:99
Tb927_01_v4	338139	.	C	T	222	.	DP=71;VDB=1.187003e-01;AF1=1;AC1=2;DP4=0,0,42,26;MQ=60;FQ=-232	GT:PL:GQ	1/1:255,205,0:99
Tb927_01_v4	338391	.	G	A	222	.	DP=57;VDB=5.556382e-02;AF1=1;AC1=2;DP4=0,0,31,26;MQ=60;FQ=-199	GT:PL:GQ	1/1:255,172,0:99
Tb927_01_v4	338452	.	C	T	222	.	DP=55;VDB=3.707429e-01;AF1=1;AC1=2;DP4=0,0,26,29;MQ=60;FQ=-193	GT:PL:GQ	1/1:255,166,0:99
Tb927_01_v4	338459	.	C	T	222	.	DP=54;VDB=1.647845e-01;AF1=1;AC1=2;DP4=0,0,25,29;MQ=60;FQ=-190	GT:PL:GQ	1/1:255,163,0:99
Tb927_01_v4	338597	.	A	G	222	.	DP=63;VDB=3.275040e-01;AF1=1;AC1=2;DP4=0,0,34,28;MQ=60;FQ=-214	GT:PL:GQ	1/1:255,187,0:99
Tb927_01_v4	338823	.	C	G	182	.	DP=77;VDB=1.955230e-01;RPB=4.517902e-01;AF1=0.5;AC1=1;DP4=30,26,14,7;MQ=60;FQ=185;PV4=0.44,1,1,1	GT:PL:GQ	0/1:212,0,255:99
Tb927_01_v4	338906	.	A	G	225	.	DP=62;VDB=3.005144e-01;RPB=3.788763e-01;AF1=0.5;AC1=1;DP4=12,11,14,25;MQ=60;FQ=225;PV4=0.29,1,1,0.057	GT:PL:GQ	0/1:255,0,255:99
Tb927_01_v4	338979	.	G	C	222	.	DP=62;VDB=5.571000e-02;AF1=1;AC1=2;DP4=0,0,26,36;MQ=60;FQ=-214	GT:PL:GQ	1/1:255,187,0:99
Tb927_01_v4	339079	.	C	T	222	.	DP=67;VDB=3.908265e-01;AF1=1;AC1=2;DP4=0,0,23,43;MQ=60;FQ=-226	GT:PL:GQ	1/1:255,199,0:99
Tb927_01_v4	339169	.	G	A	222	.	DP=68;VDB=3.299709e-01;AF1=1;AC1=2;DP4=0,0,21,42;MQ=60;FQ=-217	GT:PL:GQ	1/1:255,190,0:99
Tb927_01_v4	339170	.	C	T	222	.	DP=68;VDB=3.120422e-01;AF1=1;AC1=2;DP4=0,0,21,41;MQ=60;FQ=-214	GT:PL:GQ	1/1:255,187,0:99
Tb927_01_v4	339369	.	T	C	75	.	DP=25;VDB=2.954685e-03;AF1=1;AC1=2;DP4=0,0,3,5;MQ=60;FQ=-51	GT:PL:GQ	1/1:108,24,0:45
Tb927_01_v4	339427	.	A	C	222	.	DP=40;VDB=2.770592e-01;AF1=1;AC1=2;DP4=0,0,21,19;MQ=60;FQ=-147	GT:PL:GQ	1/1:255,120,0:99
Tb927_01_v4	339549	.	A	G	222	.	DP=24;VDB=5.324966e-02;AF1=1;AC1=2;DP4=0,0,14,10;MQ=60;FQ=-99	GT:PL:GQ	1/1:255,72,0:99
Tb927_01_v4	339655	.	G	A	222	.	DP=63;VDB=1.353482e-01;AF1=1;AC1=2;DP4=0,0,28,33;MQ=60;FQ=-211	GT:PL:GQ	1/1:255,184,0:99
Tb927_01_v4	339658	.	C	T	222	.	DP=63;VDB=2.682427e-01;AF1=1;AC1=2;DP4=0,0,26,35;MQ=60;FQ=-211	GT:PL:GQ	1/1:255,184,0:99
Tb927_01_v4	339745	.	G	A	222	.	DP=55;VDB=2.604255e-01;AF1=1;AC1=2;DP4=0,0,31,22;MQ=60;FQ=-187	GT:PL:GQ	1/1:255,160,0:99
Tb927_01_v4	339823	.	G	A	222	.	DP=58;VDB=6.692786e-02;AF1=1;AC1=2;DP4=0,0,37,20;MQ=60;FQ=-199	GT:PL:GQ	1/1:255,172,0:99
Tb927_01_v4	339860	.	G	A	222	.	DP=50;VDB=2.811446e-01;AF1=1;AC1=2;DP4=0,0,26,23;MQ=60;FQ=-175	GT:PL:GQ	1/1:255,148,0:99
Tb927_01_v4	340405	.	G	A	222	.	DP=83;VDB=4.468395e-01;AF1=1;AC1=2;DP4=0,0,31,51;MQ=60;FQ=-274	GT:PL:GQ	1/1:255,247,0:99
Tb927_01_v4	340552	.	C	T	222	.	DP=67;VDB=4.106962e-01;AF1=1;AC1=2;DP4=0,0,35,32;MQ=60;FQ=-229	GT:PL:GQ	1/1:255,202,0:99
Tb927_01_v4	340798	.	G	A	222	.	DP=61;VDB=2.722644e-01;AF1=1;AC1=2;DP4=0,0,26,35;MQ=60;FQ=-211	GT:PL:GQ	1/1:255,184,0:99
Tb927_01_v4	340804	.	G	A	222	.	DP=59;VDB=3.964090e-01;AF1=1;AC1=2;DP4=0,0,22,36;MQ=60;FQ=-202	GT:PL:GQ	1/1:255,175,0:99
Tb927_01_v4	340873	.	T	A	24	.	DP=47;VDB=5.495170e-02;AF1=1;AC1=2;DP4=0,0,0,3;MQ=60;FQ=-36	GT:PL:GQ	1/1:56,9,0:15
Tb927_01_v4	340883	.	G	A	35	.	DP=49;VDB=3.728401e-02;AF1=1;AC1=2;DP4=0,0,2,1;MQ=60;FQ=-36	GT:PL:GQ	1/1:67,9,0:16
Tb927_01_v4	340885	.	G	A	36	.	DP=47;VDB=4.034274e-02;AF1=1;AC1=2;DP4=0,0,2,1;MQ=60;FQ=-36	GT:PL:GQ	1/1:68,9,0:16
Tb927_01_v4	340887	.	G	A	30	.	DP=46;VDB=3.728401e-02;AF1=1;AC1=2;DP4=0,0,2,1;MQ=60;FQ=-36	GT:PL:GQ	1/1:62,9,0:16
Tb927_01_v4	340912	.	T	C	222	.	DP=52;VDB=4.457914e-02;AF1=1;AC1=2;DP4=0,0,29,23;MQ=60;FQ=-184	GT:PL:GQ	1/1:255,157,0:99
Tb927_01_v4	340942	.	G	A	222	.	DP=61;VDB=1.606193e-01;AF1=1;AC1=2;DP4=0,0,37,21;MQ=60;FQ=-202	GT:PL:GQ	1/1:255,175,0:99
Tb927_01_v4	341003	.	G	A	222	.	DP=62;VDB=3.431442e-01;AF1=1;AC1=2;DP4=0,0,34,27;MQ=60;FQ=-211	GT:PL:GQ	1/1:255,184,0:99
Tb927_01_v4	341050	.	G	C	222	.	DP=74;VDB=4.224782e-01;AF1=1;AC1=2;DP4=0,0,37,37;MQ=60;FQ=-250	GT:PL:GQ	1/1:255,223,0:99
Tb927_01_v4	341059	.	A	G	222	.	DP=68;VDB=9.858059e-02;RPB=-1.018964e+00;AF1=1;AC1=2;DP4=1,0,32,35;MQ=60;FQ=-196;PV4=0.49,0.35,1,0.29	GT:PL:GQ	1/1:255,169,0:99
Tb927_01_v4	341278	.	A	G	222	.	DP=76;VDB=3.771222e-01;AF1=1;AC1=2;DP4=0,0,45,30;MQ=60;FQ=-253	GT:PL:GQ	1/1:255,226,0:99
Tb927_01_v4	342324	.	C	T	222	.	DP=53;VDB=1.741728e-01;AF1=1;AC1=2;DP4=0,0,26,27;MQ=60;FQ=-187	GT:PL:GQ	1/1:255,160,0:99
Tb927_01_v4	342441	.	C	T	222	.	DP=51;VDB=3.144159e-01;AF1=1;AC1=2;DP4=0,0,16,29;MQ=60;FQ=-162	GT:PL:GQ	1/1:255,135,0:99
Tb927_01_v4	342489	.	C	T	222	.	DP=53;VDB=9.953938e-02;AF1=1;AC1=2;DP4=0,0,18,34;MQ=60;FQ=-184	GT:PL:GQ	1/1:255,157,0:99
Tb927_01_v4	342708	.	T	C	222	.	DP=74;VDB=3.687421e-01;AF1=1;AC1=2;DP4=0,0,31,42;MQ=60;FQ=-247	GT:PL:GQ	1/1:255,220,0:99
Tb927_01_v4	342751	.	A	G	222	.	DP=49;VDB=1.194536e-01;AF1=1;AC1=2;DP4=0,0,18,31;MQ=60;FQ=-175	GT:PL:GQ	1/1:255,148,0:99
Tb927_01_v4	342757	.	T	A	222	.	DP=45;VDB=9.237961e-02;AF1=1;AC1=2;DP4=0,0,18,27;MQ=60;FQ=-162	GT:PL:GQ	1/1:255,135,0:99
Tb927_01_v4	342766	.	C	G	222	.	DP=38;VDB=1.981852e-01;AF1=1;AC1=2;DP4=0,0,17,21;MQ=60;FQ=-141	GT:PL:GQ	1/1:255,114,0:99
Tb927_01_v4	342772	.	A	G	222	.	DP=35;VDB=2.759911e-01;AF1=1;AC1=2;DP4=0,0,16,19;MQ=60;FQ=-132	GT:PL:GQ	1/1:255,105,0:99
Tb927_01_v4	342787	.	T	G	222	.	DP=16;VDB=8.301379e-02;AF1=1;AC1=2;DP4=0,0,7,9;MQ=60;FQ=-75	GT:PL:GQ	1/1:255,48,0:93
Tb927_01_v4	342812	.	C	T	34	.	DP=3;VDB=2.309944e-02;AF1=1;AC1=2;DP4=0,0,0,3;MQ=60;FQ=-36	GT:PL:GQ	1/1:66,9,0:16
Tb927_01_v4	342871	.	G	A	222	.	DP=40;VDB=5.458653e-02;AF1=1;AC1=2;DP4=0,0,27,12;MQ=60;FQ=-144	GT:PL:GQ	1/1:255,117,0:99
Tb927_01_v4	342881	.	G	A	222	.	DP=47;VDB=1.080965e-01;AF1=1;AC1=2;DP4=0,0,30,17;MQ=60;FQ=-168	GT:PL:GQ	1/1:255,141,0:99
Tb927_01_v4	342917	.	C	T	222	.	DP=67;VDB=2.217321e-01;AF1=1;AC1=2;DP4=0,0,39,25;MQ=60;FQ=-220	GT:PL:GQ	1/1:255,193,0:99
Tb927_01_v4	343043	.	T	G	222	.	DP=60;VDB=2.998896e-01;AF1=1;AC1=2;DP4=0,0,34,23;MQ=60;FQ=-199	GT:PL:GQ	1/1:255,172,0:99
Tb927_01_v4	343055	.	T	C	222	.	DP=54;VDB=3.285838e-01;AF1=1;AC1=2;DP4=0,0,32,22;MQ=60;FQ=-190	GT:PL:GQ	1/1:255,163,0:99
Tb927_01_v4	343235	.	G	A	222	.	DP=59;VDB=3.569007e-01;AF1=1;AC1=2;DP4=0,0,35,24;MQ=60;FQ=-205	GT:PL:GQ	1/1:255,178,0:99
Tb927_01_v4	343286	.	A	G	222	.	DP=53;VDB=1.275347e-01;AF1=1;AC1=2;DP4=0,0,36,17;MQ=60;FQ=-187	GT:PL:GQ	1/1:255,160,0:99
Tb927_01_v4	343543	.	T	C	222	.	DP=79;VDB=3.564676e-01;AF1=1;AC1=2;DP4=0,0,42,37;MQ=60;FQ=-265	GT:PL:GQ	1/1:255,238,0:99
Tb927_01_v4	343717	.	C	T	222	.	DP=67;VDB=2.695179e-02;AF1=1;AC1=2;DP4=0,0,27,31;MQ=60;FQ=-202	GT:PL:GQ	1/1:255,175,0:99
Tb927_01_v4	343720	.	G	C	222	.	DP=66;VDB=3.069088e-02;AF1=1;AC1=2;DP4=0,0,28,31;MQ=60;FQ=-205	GT:PL:GQ	1/1:255,178,0:99
Tb927_01_v4	343724	.	T	G	222	.	DP=69;VDB=2.051142e-01;AF1=1;AC1=2;DP4=0,0,27,31;MQ=60;FQ=-202	GT:PL:GQ	1/1:255,175,0:99
Tb927_01_v4	343841	.	T	C	222	.	DP=61;VDB=3.730655e-01;AF1=1;AC1=2;DP4=0,0,33,27;MQ=60;FQ=-208	GT:PL:GQ	1/1:255,181,0:99
Tb927_01_v4	343977	.	A	G	222	.	DP=56;VDB=2.790764e-01;AF1=1;AC1=2;DP4=0,0,24,30;MQ=60;FQ=-190	GT:PL:GQ	1/1:255,163,0:99
Tb927_01_v4	344096	.	T	C	222	.	DP=76;VDB=2.394747e-01;AF1=1;AC1=2;DP4=0,0,42,33;MQ=60;FQ=-253	GT:PL:GQ	1/1:255,226,0:99
Tb927_01_v4	344663	.	C	A	225	.	DP=69;VDB=3.313437e-01;RPB=-2.374137e-01;AF1=0.5;AC1=1;DP4=10,14,23,21;MQ=60;FQ=225;PV4=0.45,0.25,1,1	GT:PL:GQ	0/1:255,0,255:99
Tb927_01_v4	344708	.	A	G	222	.	DP=66;VDB=1.391899e-01;AF1=1;AC1=2;DP4=0,0,32,32;MQ=60;FQ=-220	GT:PL:GQ	1/1:255,193,0:99
Tb927_01_v4	344901	.	G	C	222	.	DP=63;VDB=3.659520e-01;AF1=1;AC1=2;DP4=0,0,37,26;MQ=60;FQ=-217	GT:PL:GQ	1/1:255,190,0:99
Tb927_01_v4	344985	.	A	G	222	.	DP=72;VDB=1.322957e-01;AF1=1;AC1=2;DP4=0,0,26,42;MQ=60;FQ=-232	GT:PL:GQ	1/1:255,205,0:99
Tb927_01_v4	345066	.	G	A	222	.	DP=60;VDB=1.674192e-01;AF1=1;AC1=2;DP4=0,0,26,31;MQ=60;FQ=-199	GT:PL:GQ	1/1:255,172,0:99
Tb927_01_v4	345079	.	A	G	222	.	DP=67;VDB=4.219764e-01;AF1=1;AC1=2;DP4=0,0,31,36;MQ=60;FQ=-229	GT:PL:GQ	1/1:255,202,0:99
Tb927_01_v4	345170	.	G	A	222	.	DP=53;VDB=3.726220e-01;AF1=1;AC1=2;DP4=0,0,19,33;MQ=60;FQ=-184	GT:PL:GQ	1/1:255,157,0:99
Tb927_01_v4	345307	.	A	G	222	.	DP=50;VDB=2.825958e-01;AF1=1;AC1=2;DP4=0,0,23,26;MQ=60;FQ=-175	GT:PL:GQ	1/1:255,148,0:99
Tb927_01_v4	345361	.	G	A	222	.	DP=63;VDB=3.544166e-01;AF1=1;AC1=2;DP4=0,0,31,32;MQ=60;FQ=-217	GT:PL:GQ	1/1:255,190,0:99
Tb927_01_v4	345379	.	C	T	222	.	DP=62;VDB=2.452305e-01;AF1=1;AC1=2;DP4=0,0,34,24;MQ=60;FQ=-202	GT:PL:GQ	1/1:255,175,0:99
Tb927_01_v4	345397	.	C	T	222	.	DP=58;VDB=3.821644e-01;AF1=1;AC1=2;DP4=0,0,31,24;MQ=60;FQ=-193	GT:PL:GQ	1/1:255,166,0:99
Tb927_01_v4	345455	.	C	G	222	.	DP=52;VDB=2.085308e-01;AF1=1;AC1=2;DP4=0,0,18,28;MQ=60;FQ=-165	GT:PL:GQ	1/1:255,138,0:99
Tb927_01_v4	345469	.	G	A	222	.	DP=45;VDB=3.231926e-01;AF1=1;AC1=2;DP4=0,0,16,23;MQ=60;FQ=-144	GT:PL:GQ	1/1:255,117,0:99
Tb927_01_v4	345514	.	A	G	222	.	DP=56;VDB=1.741730e-01;AF1=1;AC1=2;DP4=0,0,30,23;MQ=60;FQ=-187	GT:PL:GQ	1/1:255,160,0:99
Tb927_01_v4	345570	.	T	C	222	.	DP=67;VDB=2.469295e-01;AF1=1;AC1=2;DP4=0,0,44,22;MQ=60;FQ=-226	GT:PL:GQ	1/1:255,199,0:99
Tb927_01_v4	345678	.	G	A	222	.	DP=48;VDB=1.577602e-01;AF1=1;AC1=2;DP4=0,0,24,23;MQ=60;FQ=-168	GT:PL:GQ	1/1:255,141,0:99
Tb927_01_v4	345692	.	G	A	222	.	DP=55;VDB=3.820660e-01;AF1=1;AC1=2;DP4=0,0,29,25;MQ=60;FQ=-190	GT:PL:GQ	1/1:255,163,0:99
Tb927_01_v4	345743	.	A	G	222	.	DP=65;VDB=2.250460e-01;AF1=1;AC1=2;DP4=0,0,34,30;MQ=60;FQ=-220	GT:PL:GQ	1/1:255,193,0:99
Tb927_01_v4	345802	.	C	A	222	.	DP=67;VDB=3.858833e-01;AF1=1;AC1=2;DP4=0,0,32,35;MQ=60;FQ=-229	GT:PL:GQ	1/1:255,202,0:99
Tb927_01_v4	345969	.	C	T	225	.	DP=63;VDB=1.901888e-01;RPB=2.248471e+00;AF1=0.5;AC1=1;DP4=18,22,10,13;MQ=60;FQ=225;PV4=1,0.09,1,0.38	GT:PL:GQ	0/1:255,0,255:99
Tb927_01_v4	345977	.	T	C	222	.	DP=63;VDB=1.588819e-01;AF1=1;AC1=2;DP4=0,0,26,36;MQ=60;FQ=-214	GT:PL:GQ	1/1:255,187,0:99
Tb927_01_v4	346441	.	C	T	222	.	DP=58;VDB=3.716812e-01;AF1=1;AC1=2;DP4=0,0,32,26;MQ=60;FQ=-202	GT:PL:GQ	1/1:255,175,0:99
Tb927_01_v4	346870	.	C	A	222	.	DP=61;VDB=3.971286e-01;AF1=1;AC1=2;DP4=0,0,20,40;MQ=60;FQ=-208	GT:PL:GQ	1/1:255,181,0:99
Tb927_01_v4	347082	.	T	C	225	.	DP=67;VDB=3.180909e-01;RPB=2.466009e-01;AF1=0.5;AC1=1;DP4=15,9,14,28;MQ=60;FQ=225;PV4=0.038,1,1,0.4	GT:PL:GQ	0/1:255,0,255:99
Tb927_01_v4	347097	.	G	A	222	.	DP=61;VDB=1.369329e-02;AF1=1;AC1=2;DP4=0,0,29,32;MQ=60;FQ=-211	GT:PL:GQ	1/1:255,184,0:99
Tb927_01_v4	347143	.	G	T	222	.	DP=64;VDB=3.049929e-01;AF1=1;AC1=2;DP4=0,0,28,36;MQ=60;FQ=-220	GT:PL:GQ	1/1:255,193,0:99
Tb927_01_v4	347185	.	T	C	222	.	DP=65;VDB=2.797077e-01;AF1=1;AC1=2;DP4=0,0,28,37;MQ=60;FQ=-223	GT:PL:GQ	1/1:255,196,0:99
Tb927_01_v4	347255	.	A	G	222	.	DP=52;VDB=3.579058e-01;AF1=1;AC1=2;DP4=0,0,29,22;MQ=60;FQ=-181	GT:PL:GQ	1/1:255,154,0:99
Tb927_01_v4	347348	.	G	A	222	.	DP=66;VDB=5.740397e-02;AF1=1;AC1=2;DP4=0,0,36,28;MQ=60;FQ=-220	GT:PL:GQ	1/1:255,193,0:99
Tb927_01_v4	347368	.	A	T	222	.	DP=56;VDB=2.522506e-01;AF1=1;AC1=2;DP4=0,0,30,26;MQ=60;FQ=-196	GT:PL:GQ	1/1:255,169,0:99
Tb927_01_v4	347479	.	T	C	222	.	DP=57;VDB=9.954850e-02;AF1=1;AC1=2;DP4=0,0,32,25;MQ=60;FQ=-199	GT:PL:GQ	1/1:255,172,0:99
Tb927_01_v4	347617	.	G	A	222	.	DP=50;VDB=2.297850e-01;AF1=1;AC1=2;DP4=0,0,24,26;MQ=60;FQ=-178	GT:PL:GQ	1/1:255,151,0:99
Tb927_01_v4	347687	.	A	T	222	.	DP=77;VDB=1.675829e-01;AF1=1;AC1=2;DP4=0,0,35,42;MQ=60;FQ=-259	GT:PL:GQ	1/1:255,232,0:99
Tb927_01_v4	347723	.	T	C	222	.	DP=75;VDB=1.546031e-01;AF1=1;AC1=2;DP4=0,0,37,38;MQ=60;FQ=-253	GT:PL:GQ	1/1:255,226,0:99
Tb927_01_v4	347727	.	T	C	222	.	DP=76;VDB=4.241426e-02;AF1=1;AC1=2;DP4=0,0,39,37;MQ=60;FQ=-256	GT:PL:GQ	1/1:255,229,0:99
Tb927_01_v4	347947	.	A	C	222	.	DP=79;VDB=2.814978e-01;AF1=1;AC1=2;DP4=0,0,31,43;MQ=60;FQ=-250	GT:PL:GQ	1/1:255,223,0:99
Tb927_01_v4	348026	.	C	T	222	.	DP=79;VDB=4.331969e-01;AF1=1;AC1=2;DP4=0,0,40,39;MQ=60;FQ=-265	GT:PL:GQ	1/1:255,238,0:99
Tb927_01_v4	348310	.	A	G	222	.	DP=43;VDB=1.097128e-01;AF1=1;AC1=2;DP4=0,0,20,22;MQ=60;FQ=-153	GT:PL:GQ	1/1:255,126,0:99
Tb927_01_v4	348470	.	A	G	222	.	DP=69;VDB=2.643398e-01;AF1=1;AC1=2;DP4=0,0,22,46;MQ=60;FQ=-232	GT:PL:GQ	1/1:255,205,0:99
Tb927_01_v4	348548	.	C	T	222	.	DP=71;VDB=3.642162e-01;AF1=1;AC1=2;DP4=0,0,45,23;MQ=60;FQ=-232	GT:PL:GQ	1/1:255,205,0:99
Tb927_01_v4	348631	.	T	C	222	.	DP=56;VDB=2.792768e-03;AF1=1;AC1=2;DP4=0,0,27,8;MQ=60;FQ=-132	GT:PL:GQ	1/1:255,105,0:99
Tb927_01_v4	348632	.	T	G	222	.	DP=56;VDB=9.223428e-04;AF1=1;AC1=2;DP4=0,0,27,16;MQ=60;FQ=-156	GT:PL:GQ	1/1:255,129,0:99
Tb927_01_v4	348632	.	tt	t	34.5	.	INDEL;IS=3,0.053571;DP=56;VDB=5.538891e-02;AF1=1;AC1=2;DP4=0,0,2,5;MQ=60;FQ=-55.5	GT:PL:GQ	1/1:75,21,0:39
Tb927_01_v4	348632	.	tt	t	34.5	.	INDEL;IS=3,0.053571;DP=56;VDB=5.538891e-02;AF1=1;AC1=2;DP4=0,0,2,5;MQ=60;FQ=-55.5	GT:PL:GQ	1/1:75,21,0:39
Tb927_01_v4	348633	.	T	G	222	.	DP=53;VDB=1.395397e-03;AF1=1;AC1=2;DP4=0,0,27,16;MQ=60;FQ=-156	GT:PL:GQ	1/1:255,129,0:99
Tb927_01_v4	348633	.	tgggggggg	.	7.43	.	INDEL;IS=3,0.053571;DP=53;VDB=4.034274e-02;AF1=1;AC1=2;DP4=0,0,2,1;MQ=60;FQ=-43.5	PL	33
Tb927_01_v4	348765	.	A	C	222	.	DP=50;VDB=3.946549e-02;AF1=1;AC1=2;DP4=0,0,34,16;MQ=60;FQ=-178	GT:PL:GQ	1/1:255,151,0:99
Tb927_01_v4	348826	.	A	C	222	.	DP=80;VDB=4.559045e-01;AF1=1;AC1=2;DP4=0,0,39,41;MQ=60;FQ=-268	GT:PL:GQ	1/1:255,241,0:99
Tb927_01_v4	348858	.	A	T	222	.	DP=79;VDB=4.485052e-01;AF1=1;AC1=2;DP4=0,0,37,42;MQ=60;FQ=-265	GT:PL:GQ	1/1:255,238,0:99
Tb927_01_v4	348878	.	T	C	222	.	DP=72;VDB=4.292836e-01;AF1=1;AC1=2;DP4=0,0,34,37;MQ=60;FQ=-241	GT:PL:GQ	1/1:255,214,0:99
Tb927_01_v4	348987	.	C	G	222	.	DP=64;VDB=3.916098e-01;AF1=1;AC1=2;DP4=0,0,36,28;MQ=60;FQ=-220	GT:PL:GQ	1/1:255,193,0:99
Tb927_01_v4	349106	.	a	.	85.5	.	INDEL;IS=1,0.015152;DP=66;VDB=9.605562e-02;AF1=0;AC1=0;DP4=10,16,0,1;MQ=60;FQ=-82.5;PV4=1,1,1,1	PL	0
Tb927_01_v4	349106	.	A	T	143	.	DP=66;VDB=7.836365e-02;RPB=1.553935e+00;AF1=0.5;AC1=1;DP4=24,17,3,13;MQ=60;FQ=146;PV4=0.0086,1,1,1	GT:PL:GQ	0/1:173,0,255:99
Tb927_01_v4	349174	.	A	C	222	.	DP=64;VDB=2.702235e-01;AF1=1;AC1=2;DP4=0,0,30,33;MQ=60;FQ=-217	GT:PL:GQ	1/1:255,190,0:99
Tb927_01_v4	349266	.	T	C	222	.	DP=66;VDB=3.616041e-01;AF1=1;AC1=2;DP4=0,0,16,50;MQ=60;FQ=-226	GT:PL:GQ	1/1:255,199,0:99
Tb927_01_v4	349285	.	C	T	222	.	DP=63;VDB=3.573779e-01;AF1=1;AC1=2;DP4=0,0,12,51;MQ=60;FQ=-217	GT:PL:GQ	1/1:255,190,0:99
Tb927_01_v4	349350	.	T	A	222	.	DP=39;VDB=8.551686e-02;AF1=1;AC1=2;DP4=0,0,14,25;MQ=60;FQ=-144	GT:PL:GQ	1/1:255,117,0:99
Tb927_01_v4	349453	.	T	G	222	.	DP=45;VDB=2.007683e-01;AF1=1;AC1=2;DP4=0,0,6,38;MQ=60;FQ=-159	GT:PL:GQ	1/1:255,132,0:99
Tb927_01_v4	349614	.	A	G	184	.	DP=19;VDB=4.915730e-02;AF1=1;AC1=2;DP4=0,0,1,18;MQ=60;FQ=-84	GT:PL:GQ	1/1:217,57,0:99
Tb927_01_v4	349652	.	G	A	222	.	DP=34;VDB=1.680437e-01;AF1=1;AC1=2;DP4=0,0,3,31;MQ=60;FQ=-129	GT:PL:GQ	1/1:255,102,0:99
Tb927_01_v4	349673	.	G	A	222	.	DP=42;VDB=1.668843e-01;AF1=1;AC1=2;DP4=0,0,7,35;MQ=60;FQ=-153	GT:PL:GQ	1/1:255,126,0:99
Tb927_01_v4	349742	.	C	.	28.2	.	DP=4;;AC1=2;FQ=-30	PL	0
Tb927_01_v4	349744	.	C	.	28.2	.	DP=2;;AC1=2;FQ=-30	PL	0
Tb927_01_v4	349746	.	C	.	28.2	.	DP=2;;AC1=2;FQ=-30	PL	0
Tb927_01_v4	349748	.	C	.	28.2	.	DP=2;;AC1=2;FQ=-30	PL	0
Tb927_01_v4	349750	.	C	.	28.2	.	DP=2;;AC1=2;FQ=-30	PL	0
Tb927_01_v4	349785	.	tcacacacacacac	tcacacacac	170	.	INDEL;IS=7,0.538462;DP=13;VDB=6.617741e-02;AF1=1;AC1=2;DP4=0,0,3,1;MQ=60;FQ=-46.5	GT:PL:GQ	1/1:210,12,0:21
Tb927_01_v4	349789	.	A	T	97.1	.	DP=10;VDB=6.645705e-03;AF1=1;AC1=2;DP4=0,0,6,0;MQ=60;FQ=-45	GT:PL:GQ	1/1:130,18,0:33
Tb927_01_v4	350364	.	C	T	222	.	DP=47;VDB=1.709773e-01;AF1=1;AC1=2;DP4=0,0,26,20;MQ=60;FQ=-165	GT:PL:GQ	1/1:255,138,0:99
Tb927_01_v4	350568	.	C	T	222	.	DP=60;VDB=3.643687e-01;AF1=1;AC1=2;DP4=0,0,27,32;MQ=60;FQ=-205	GT:PL:GQ	1/1:255,178,0:99
Tb927_01_v4	350598	.	A	G	222	.	DP=64;VDB=4.023198e-01;AF1=1;AC1=2;DP4=0,0,34,29;MQ=60;FQ=-217	GT:PL:GQ	1/1:255,190,0:99
Tb927_01_v4	350607	.	G	A	222	.	DP=70;VDB=4.226537e-01;AF1=1;AC1=2;DP4=0,0,39,30;MQ=60;FQ=-235	GT:PL:GQ	1/1:255,208,0:99
Tb927_01_v4	350625	.	G	A	222	.	DP=76;VDB=4.442703e-01;AF1=1;AC1=2;DP4=0,0,42,32;MQ=60;FQ=-250	GT:PL:GQ	1/1:255,223,0:99
Tb927_01_v4	350748	.	G	C	222	.	DP=58;VDB=3.660488e-01;AF1=1;AC1=2;DP4=0,0,29,29;MQ=60;FQ=-202	GT:PL:GQ	1/1:255,175,0:99
Tb927_01_v4	350852	.	C	T	222	.	DP=59;VDB=3.808824e-01;AF1=1;AC1=2;DP4=0,0,22,34;MQ=60;FQ=-196	GT:PL:GQ	1/1:255,169,0:99
Tb927_01_v4	350978	.	G	C	222	.	DP=75;VDB=4.220874e-01;AF1=1;AC1=2;DP4=0,0,37,36;MQ=60;FQ=-247	GT:PL:GQ	1/1:255,220,0:99
Tb927_01_v4	351063	.	C	T	222	.	DP=78;VDB=3.012610e-01;AF1=1;AC1=2;DP4=0,0,43,34;MQ=60;FQ=-259	GT:PL:GQ	1/1:255,232,0:99
Tb927_01_v4	351163	.	T	C	222	.	DP=60;VDB=3.925018e-01;AF1=1;AC1=2;DP4=0,0,39,20;MQ=60;FQ=-205	GT:PL:GQ	1/1:255,178,0:99
Tb927_01_v4	351642	.	A	G	222	.	DP=78;VDB=1.393152e-01;AF1=1;AC1=2;DP4=0,0,42,35;MQ=60;FQ=-259	GT:PL:GQ	1/1:255,232,0:99
Tb927_01_v4	351787	.	A	C	222	.	DP=62;VDB=3.766789e-01;AF1=1;AC1=2;DP4=0,0,33,28;MQ=60;FQ=-211	GT:PL:GQ	1/1:255,184,0:99
Tb927_01_v4	351837	.	A	G	222	.	DP=65;VDB=4.004060e-01;AF1=1;AC1=2;DP4=0,0,33,32;MQ=60;FQ=-223	GT:PL:GQ	1/1:255,196,0:99
Tb927_01_v4	351927	.	C	G	222	.	DP=57;VDB=3.877192e-01;AF1=1;AC1=2;DP4=0,0,31,26;MQ=60;FQ=-199	GT:PL:GQ	1/1:255,172,0:99
Tb927_01_v4	352128	.	A	G	222	.	DP=47;VDB=2.541994e-01;AF1=1;AC1=2;DP4=0,0,29,18;MQ=60;FQ=-168	GT:PL:GQ	1/1:255,141,0:99
Tb927_01_v4	352398	.	A	G	222	.	DP=65;VDB=2.315020e-01;AF1=1;AC1=2;DP4=0,0,23,42;MQ=60;FQ=-223	GT:PL:GQ	1/1:255,196,0:99
Tb927_01_v4	352419	.	G	C	222	.	DP=73;VDB=3.127649e-01;AF1=1;AC1=2;DP4=0,0,27,45;MQ=60;FQ=-244	GT:PL:GQ	1/1:255,217,0:99
Tb927_01_v4	352533	.	A	T	222	.	DP=75;VDB=3.641894e-01;AF1=1;AC1=2;DP4=0,0,38,37;MQ=60;FQ=-253	GT:PL:GQ	1/1:255,226,0:99
Tb927_01_v4	352602	.	C	T	222	.	DP=69;VDB=2.476680e-01;AF1=1;AC1=2;DP4=0,0,30,38;MQ=60;FQ=-232	GT:PL:GQ	1/1:255,205,0:99
Tb927_01_v4	352863	.	G	A	222	.	DP=71;VDB=4.301965e-01;AF1=1;AC1=2;DP4=0,0,35,33;MQ=60;FQ=-232	GT:PL:GQ	1/1:255,205,0:99
Tb927_01_v4	353044	.	T	C	222	.	DP=66;VDB=3.079640e-01;AF1=1;AC1=2;DP4=0,0,34,31;MQ=60;FQ=-223	GT:PL:GQ	1/1:255,196,0:99
Tb927_01_v4	353429	.	C	A	222	.	DP=72;VDB=3.952670e-01;AF1=1;AC1=2;DP4=0,0,40,32;MQ=60;FQ=-244	GT:PL:GQ	1/1:255,217,0:99
Tb927_01_v4	354183	.	T	G	222	.	DP=55;VDB=2.822568e-01;AF1=1;AC1=2;DP4=0,0,30,22;MQ=60;FQ=-184	GT:PL:GQ	1/1:255,157,0:99
Tb927_01_v4	354710	.	C	T	222	.	DP=57;VDB=5.119928e-02;AF1=1;AC1=2;DP4=0,0,20,37;MQ=60;FQ=-199	GT:PL:GQ	1/1:255,172,0:99
Tb927_01_v4	355107	.	G	A	222	.	DP=42;VDB=3.314804e-01;AF1=1;AC1=2;DP4=0,0,10,32;MQ=60;FQ=-153	GT:PL:GQ	1/1:255,126,0:99
Tb927_01_v4	355158	.	C	A	208	.	DP=14;VDB=3.362659e-02;AF1=1;AC1=2;DP4=0,0,2,12;MQ=60;FQ=-69	GT:PL:GQ	1/1:241,42,0:81
Tb927_01_v4	355219	.	A	G	218	.	DP=21;VDB=8.117823e-02;AF1=1;AC1=2;DP4=0,0,2,17;MQ=60;FQ=-84	GT:PL:GQ	1/1:251,57,0:99
Tb927_01_v4	355244	.	T	C	222	.	DP=28;VDB=1.617870e-01;AF1=1;AC1=2;DP4=0,0,3,25;MQ=60;FQ=-111	GT:PL:GQ	1/1:255,84,0:99
Tb927_01_v4	355267	.	C	T	3.02	.	DP=24;RPB=-9.668049e-01;AF1=0.5023;AC1=1;DP4=0,1,0,1;MQ=60;FQ=-8.13;PV4=1,1,1,1	GT:PL:GQ	0/1:30,0,20:25
Tb927_01_v4	355294	.	T	A	222	.	DP=27;VDB=1.647437e-01;AF1=1;AC1=2;DP4=0,0,3,24;MQ=60;FQ=-108	GT:PL:GQ	1/1:255,81,0:99
Tb927_01_v4	355355	.	A	C	222	.	DP=26;VDB=2.572102e-01;AF1=1;AC1=2;DP4=0,0,7,19;MQ=60;FQ=-105	GT:PL:GQ	1/1:255,78,0:99
Tb927_01_v4	355362	.	G	A	222	.	DP=25;VDB=1.271647e-01;AF1=1;AC1=2;DP4=0,0,6,19;MQ=60;FQ=-102	GT:PL:GQ	1/1:255,75,0:99
Tb927_01_v4	355522	.	G	A	222	.	DP=28;VDB=5.248481e-02;AF1=1;AC1=2;DP4=0,0,22,6;MQ=59;FQ=-111	GT:PL:GQ	1/1:255,84,0:99
Tb927_01_v4	355563	.	C	T	139	.	DP=28;VDB=2.093072e-01;AF1=1;AC1=2;DP4=0,0,20,3;MQ=60;FQ=-96	GT:PL:GQ	1/1:172,69,0:99
Tb927_01_v4	355628	.	C	T	222	.	DP=38;VDB=2.969855e-01;AF1=1;AC1=2;DP4=0,0,35,3;MQ=60;FQ=-141	GT:PL:GQ	1/1:255,114,0:99
Tb927_01_v4	355894	.	T	G	98	.	DP=24;VDB=2.005960e-01;AF1=1;AC1=2;DP4=0,0,12,3;MQ=60;FQ=-72	GT:PL:GQ	1/1:131,45,0:87
Tb927_01_v4	355971	.	C	T	222	.	DP=55;VDB=3.639151e-01;AF1=1;AC1=2;DP4=0,0,32,23;MQ=60;FQ=-193	GT:PL:GQ	1/1:255,166,0:99
Tb927_01_v4	356046	.	G	A	222	.	DP=43;VDB=3.235047e-01;AF1=1;AC1=2;DP4=0,0,29,14;MQ=60;FQ=-156	GT:PL:GQ	1/1:255,129,0:99
Tb927_01_v4	356069	.	G	A	222	.	DP=45;VDB=2.970605e-01;AF1=1;AC1=2;DP4=0,0,29,16;MQ=60;FQ=-162	GT:PL:GQ	1/1:255,135,0:99
Tb927_01_v4	356072	.	C	T	222	.	DP=46;VDB=3.515225e-01;AF1=1;AC1=2;DP4=0,0,27,19;MQ=60;FQ=-165	GT:PL:GQ	1/1:255,138,0:99
Tb927_01_v4	356098	.	T	C	222	.	DP=55;VDB=3.018143e-01;AF1=1;AC1=2;DP4=0,0,28,26;MQ=60;FQ=-190	GT:PL:GQ	1/1:255,163,0:99
Tb927_01_v4	356286	.	C	T	222	.	DP=52;VDB=3.570380e-01;AF1=1;AC1=2;DP4=0,0,25,25;MQ=59;FQ=-178	GT:PL:GQ	1/1:255,151,0:99
Tb927_01_v4	356291	.	T	G	222	.	DP=48;VDB=3.271562e-01;AF1=1;AC1=2;DP4=0,0,22,25;MQ=59;FQ=-168	GT:PL:GQ	1/1:255,141,0:99
Tb927_01_v4	356324	.	C	T	222	.	DP=47;VDB=3.393128e-01;AF1=1;AC1=2;DP4=0,0,22,23;MQ=60;FQ=-162	GT:PL:GQ	1/1:255,135,0:99
Tb927_01_v4	356332	.	A	G	222	.	DP=46;VDB=2.806823e-01;AF1=1;AC1=2;DP4=0,0,22,23;MQ=60;FQ=-162	GT:PL:GQ	1/1:255,135,0:99
Tb927_01_v4	356428	.	C	T	222	.	DP=50;VDB=7.694287e-02;AF1=1;AC1=2;DP4=0,0,23,27;MQ=60;FQ=-178	GT:PL:GQ	1/1:255,151,0:99
Tb927_01_v4	356910	.	C	T	109	.	DP=12;VDB=5.573357e-02;AF1=1;AC1=2;DP4=0,0,10,1;MQ=60;FQ=-60	GT:PL:GQ	1/1:142,33,0:63
Tb927_01_v4	356914	.	A	C	160	.	DP=13;VDB=5.985752e-02;AF1=1;AC1=2;DP4=0,0,11,2;MQ=60;FQ=-66	GT:PL:GQ	1/1:193,39,0:75
Tb927_01_v4	357116	.	T	C	222	.	DP=70;VDB=3.479691e-01;AF1=1;AC1=2;DP4=0,0,49,20;MQ=60;FQ=-235	GT:PL:GQ	1/1:255,208,0:99
Tb927_01_v4	357365	.	A	G	222	.	DP=48;VDB=1.844149e-02;AF1=1;AC1=2;DP4=0,0,17,30;MQ=60;FQ=-168	GT:PL:GQ	1/1:255,141,0:99
Tb927_01_v4	357401	.	A	G	222	.	DP=48;VDB=2.898327e-01;AF1=1;AC1=2;DP4=0,0,22,26;MQ=60;FQ=-171	GT:PL:GQ	1/1:255,144,0:99
Tb927_01_v4	357423	.	T	G	222	.	DP=78;VDB=1.527647e-01;AF1=1;AC1=2;DP4=0,0,37,41;MQ=60;FQ=-262	GT:PL:GQ	1/1:255,235,0:99
Tb927_01_v4	357573	.	C	A	222	.	DP=61;VDB=3.330200e-01;AF1=1;AC1=2;DP4=0,0,32,23;MQ=60;FQ=-193	GT:PL:GQ	1/1:255,166,0:99
Tb927_01_v4	357574	.	C	T	222	.	DP=60;VDB=3.159777e-01;AF1=1;AC1=2;DP4=0,0,31,23;MQ=60;FQ=-190	GT:PL:GQ	1/1:255,163,0:99
Tb927_01_v4	357687	.	G	T	222	.	DP=36;VDB=3.063483e-01;AF1=1;AC1=2;DP4=0,0,14,22;MQ=60;FQ=-135	GT:PL:GQ	1/1:255,108,0:99
Tb927_01_v4	358044	.	G	C	222	.	DP=67;VDB=8.198999e-02;AF1=1;AC1=2;DP4=0,0,23,42;MQ=60;FQ=-223	GT:PL:GQ	1/1:255,196,0:99
Tb927_01_v4	358153	.	A	G	222	.	DP=43;VDB=3.058429e-01;AF1=1;AC1=2;DP4=0,0,26,17;MQ=60;FQ=-156	GT:PL:GQ	1/1:255,129,0:99
Tb927_01_v4	358173	.	C	T	222	.	DP=41;VDB=2.864877e-01;AF1=1;AC1=2;DP4=0,0,19,20;MQ=60;FQ=-144	GT:PL:GQ	1/1:255,117,0:99
Tb927_01_v4	358195	.	A	T	222	.	DP=42;VDB=2.487138e-01;AF1=1;AC1=2;DP4=0,0,16,14;MQ=60;FQ=-117	GT:PL:GQ	1/1:255,90,0:99
Tb927_01_v4	358290	.	T	C	222	.	DP=22;VDB=2.339983e-02;AF1=1;AC1=2;DP4=0,0,6,16;MQ=60;FQ=-93	GT:PL:GQ	1/1:255,66,0:99
Tb927_01_v4	358304	.	T	C	7.59	.	DP=22;VDB=7.680000e-02;AF1=1;AC1=2;DP4=0,0,0,2;MQ=60;FQ=-33	GT:PL:GQ	1/1:38,6,0:7
Tb927_01_v4	358525	.	C	A	222	.	DP=45;VDB=3.477405e-01;AF1=1;AC1=2;DP4=0,0,19,26;MQ=60;FQ=-162	GT:PL:GQ	1/1:255,135,0:99
Tb927_01_v4	358547	.	C	A	222	.	DP=52;VDB=2.324613e-01;AF1=1;AC1=2;DP4=0,0,28,23;MQ=60;FQ=-181	GT:PL:GQ	1/1:255,154,0:99
Tb927_01_v4	358870	.	A	G	222	.	DP=47;VDB=2.065977e-01;AF1=1;AC1=2;DP4=0,0,20,27;MQ=60;FQ=-168	GT:PL:GQ	1/1:255,141,0:99
Tb927_01_v4	358967	.	G	A	115	.	DP=48;VDB=1.652180e-01;RPB=2.041121e+00;AF1=0.5;AC1=1;DP4=15,17,2,12;MQ=60;FQ=118;PV4=0.049,0.0003,1,0.39	GT:PL:GQ	0/1:145,0,255:99
Tb927_01_v4	358971	.	A	T	222	.	DP=46;VDB=9.668370e-04;AF1=1;AC1=2;DP4=0,0,14,26;MQ=60;FQ=-147	GT:PL:GQ	1/1:255,120,0:99
Tb927_01_v4	359122	.	G	T	222	.	DP=46;VDB=3.518024e-01;AF1=1;AC1=2;DP4=0,0,16,30;MQ=60;FQ=-165	GT:PL:GQ	1/1:255,138,0:99
Tb927_01_v4	359229	.	G	.	11.3	.	DP=33;VDB=3.564564e-02;RPB=3.707102e+00;AF1=0.4968;AC1=1;DP4=19,5,0,6;MQ=60;FQ=-8.63;PV4=0.00078,5.2e-09,1,0.23	PL	19
Tb927_01_v4	359289	.	C	A	222	.	DP=54;VDB=1.780478e-01;AF1=1;AC1=2;DP4=0,0,33,21;MQ=60;FQ=-190	GT:PL:GQ	1/1:255,163,0:99
Tb927_01_v4	359298	.	A	C	222	.	DP=58;VDB=2.917132e-01;AF1=1;AC1=2;DP4=0,0,35,23;MQ=60;FQ=-202	GT:PL:GQ	1/1:255,175,0:99
Tb927_01_v4	359362	.	T	G	222	.	DP=62;VDB=1.604434e-01;AF1=1;AC1=2;DP4=0,0,36,23;MQ=60;FQ=-205	GT:PL:GQ	1/1:255,178,0:99
Tb927_01_v4	359374	.	C	A	222	.	DP=62;VDB=3.973421e-01;AF1=1;AC1=2;DP4=0,0,34,25;MQ=60;FQ=-205	GT:PL:GQ	1/1:255,178,0:99
Tb927_01_v4	359449	.	G	T	69	.	DP=43;VDB=6.662997e-02;AF1=1;AC1=2;DP4=0,0,2,1;MQ=60;FQ=-36	GT:PL:GQ	1/1:101,9,0:16
Tb927_01_v4	359668	.	A	G	222	.	DP=52;VDB=3.385282e-01;AF1=1;AC1=2;DP4=0,0,27,25;MQ=60;FQ=-184	GT:PL:GQ	1/1:255,157,0:99
Tb927_01_v4	359996	.	G	A	225	.	DP=81;VDB=1.866674e-01;RPB=-1.017486e+00;AF1=0.5;AC1=1;DP4=30,23,12,15;MQ=60;FQ=225;PV4=0.35,1,1,1	GT:PL:GQ	0/1:255,0,255:99
Tb927_01_v4	360392	.	A	G	222	.	DP=71;VDB=3.316279e-01;AF1=1;AC1=2;DP4=0,0,28,41;MQ=60;FQ=-235	GT:PL:GQ	1/1:255,208,0:99
Tb927_01_v4	360608	.	A	G	222	.	DP=58;VDB=3.601073e-01;AF1=1;AC1=2;DP4=0,0,35,23;MQ=60;FQ=-202	GT:PL:GQ	1/1:255,175,0:99
Tb927_01_v4	360703	.	C	T	225	.	DP=53;VDB=2.761593e-01;RPB=-4.783518e-01;AF1=0.5;AC1=1;DP4=8,14,19,12;MQ=60;FQ=225;PV4=0.098,0.034,1,1	GT:PL:GQ	0/1:255,0,255:99
Tb927_01_v4	360849	.	G	A	221	.	DP=67;VDB=1.704410e-01;RPB=5.684074e-01;AF1=0.5;AC1=1;DP4=20,21,7,18;MQ=60;FQ=223;PV4=0.12,1,1,0.012	GT:PL:GQ	0/1:251,0,255:99
Tb927_01_v4	361478	.	T	C	222	.	DP=55;VDB=3.529157e-01;AF1=1;AC1=2;DP4=0,0,27,28;MQ=60;FQ=-193	GT:PL:GQ	1/1:255,166,0:99
Tb927_01_v4	361610	.	ga	.	210	.	INDEL;IS=1,0.014706;DP=68;VDB=3.297923e-01;AF1=0;AC1=0;DP4=28,37,0,1;MQ=60;FQ=-207;PV4=1,5.4e-06,1,0.37	PL	0
Tb927_01_v4	361611	.	A	G	222	.	DP=68;VDB=3.837045e-01;AF1=1;AC1=2;DP4=0,0,30,37;MQ=60;FQ=-229	GT:PL:GQ	1/1:255,202,0:99
Tb927_01_v4	361739	.	G	A	222	.	DP=58;VDB=2.486886e-01;AF1=1;AC1=2;DP4=0,0,28,27;MQ=60;FQ=-193	GT:PL:GQ	1/1:255,166,0:99
Tb927_01_v4	361787	.	T	C	225	.	DP=55;VDB=8.642073e-02;RPB=1.048047e-01;AF1=0.5;AC1=1;DP4=6,11,19,17;MQ=60;FQ=192;PV4=0.26,1,1,1	GT:PL:GQ	0/1:255,0,219:99
Tb927_01_v4	361973	.	T	C	222	.	DP=46;VDB=2.273840e-01;AF1=1;AC1=2;DP4=0,0,27,19;MQ=60;FQ=-165	GT:PL:GQ	1/1:255,138,0:99
Tb927_01_v4	362031	.	G	T	222	.	DP=57;VDB=2.134394e-01;AF1=1;AC1=2;DP4=0,0,23,32;MQ=60;FQ=-193	GT:PL:GQ	1/1:255,166,0:99
Tb927_01_v4	362057	.	T	C	222	.	DP=68;VDB=2.662291e-01;AF1=1;AC1=2;DP4=0,0,30,35;MQ=60;FQ=-223	GT:PL:GQ	1/1:255,196,0:99
Tb927_01_v4	362123	.	C	T	222	.	DP=66;VDB=3.604681e-01;AF1=1;AC1=2;DP4=0,0,34,31;MQ=60;FQ=-223	GT:PL:GQ	1/1:255,196,0:99
Tb927_01_v4	362132	.	C	T	225	.	DP=63;VDB=1.374557e-01;RPB=1.186101e+00;AF1=0.5;AC1=1;DP4=10,5,22,26;MQ=60;FQ=148;PV4=0.24,0.13,1,1	GT:PL:GQ	0/1:255,0,175:99
Tb927_01_v4	362228	.	G	A	222	.	DP=14;VDB=1.313790e-02;AF1=1;AC1=2;DP4=0,0,8,6;MQ=60;FQ=-69	GT:PL:GQ	1/1:255,42,0:81
Tb927_01_v4	362242	.	C	T	222	.	DP=23;VDB=1.248834e-01;AF1=1;AC1=2;DP4=0,0,9,13;MQ=60;FQ=-93	GT:PL:GQ	1/1:255,66,0:99
Tb927_01_v4	362301	.	T	C	222	.	DP=58;VDB=2.130819e-01;AF1=1;AC1=2;DP4=0,0,11,47;MQ=60;FQ=-202	GT:PL:GQ	1/1:255,175,0:99
Tb927_01_v4	362325	.	T	A	222	.	DP=60;VDB=2.937386e-01;AF1=1;AC1=2;DP4=0,0,12,47;MQ=60;FQ=-205	GT:PL:GQ	1/1:255,178,0:99
Tb927_01_v4	362386	.	C	T	225	.	DP=37;VDB=2.106448e-01;RPB=5.269557e-01;AF1=0.5;AC1=1;DP4=7,6,8,15;MQ=60;FQ=192;PV4=0.31,1,1,1	GT:PL:GQ	0/1:255,0,219:99
Tb927_01_v4	362456	.	T	G	222	.	DP=45;VDB=1.541342e-01;AF1=1;AC1=2;DP4=0,0,9,36;MQ=59;FQ=-162	GT:PL:GQ	1/1:255,135,0:99
Tb927_01_v4	362627	.	T	C	222	.	DP=38;VDB=1.634444e-01;AF1=1;AC1=2;DP4=0,0,8,29;MQ=60;FQ=-138	GT:PL:GQ	1/1:255,111,0:99
Tb927_01_v4	362662	.	A	G	201	.	DP=17;VDB=1.230710e-01;AF1=1;AC1=2;DP4=0,0,2,13;MQ=60;FQ=-72	GT:PL:GQ	1/1:234,45,0:87
Tb927_01_v4	362707	.	C	T	6.79	.	DP=7;VDB=5.960000e-02;AF1=1;AC1=2;DP4=0,0,2,0;MQ=60;FQ=-33	GT:PL:GQ	1/1:37,6,0:7
Tb927_01_v4	362785	.	G	A	222	.	DP=24;VDB=2.486598e-01;AF1=1;AC1=2;DP4=0,0,11,13;MQ=60;FQ=-99	GT:PL:GQ	1/1:255,72,0:99
Tb927_01_v4	363003	.	C	A	222	.	DP=18;VDB=1.557383e-01;AF1=1;AC1=2;DP4=0,0,6,7;MQ=60;FQ=-66	GT:PL:GQ	1/1:255,39,0:75
Tb927_01_v4	363029	.	G	A	222	.	DP=26;VDB=2.521149e-01;AF1=1;AC1=2;DP4=0,0,20,5;MQ=60;FQ=-102	GT:PL:GQ	1/1:255,75,0:99
Tb927_01_v4	363093	.	G	A	222	.	DP=49;VDB=2.675500e-01;AF1=1;AC1=2;DP4=0,0,36,13;MQ=60;FQ=-175	GT:PL:GQ	1/1:255,148,0:99
Tb927_01_v4	363145	.	G	A	222	.	DP=16;VDB=1.784564e-01;AF1=1;AC1=2;DP4=0,0,12,4;MQ=60;FQ=-75	GT:PL:GQ	1/1:255,48,0:93
Tb927_01_v4	363195	.	A	G	197	.	DP=16;VDB=1.419914e-01;RPB=1.515848e+00;AF1=0.5;AC1=1;DP4=3,1,8,4;MQ=60;FQ=50;PV4=1,1,1,1	GT:PL:GQ	0/1:227,0,77:80
Tb927_01_v4	363750	.	T	G	222	.	DP=26;VDB=1.106981e-01;AF1=1;AC1=2;DP4=0,0,12,14;MQ=60;FQ=-105	GT:PL:GQ	1/1:255,78,0:99
Tb927_01_v4	363754	.	C	T	222	.	DP=32;VDB=1.991627e-01;AF1=1;AC1=2;DP4=0,0,15,17;MQ=60;FQ=-123	GT:PL:GQ	1/1:255,96,0:99
Tb927_01_v4	363758	.	T	C	222	.	DP=36;VDB=2.742833e-01;AF1=1;AC1=2;DP4=0,0,16,20;MQ=60;FQ=-135	GT:PL:GQ	1/1:255,108,0:99
Tb927_01_v4	363861	.	T	C	183	.	DP=24;VDB=3.458489e-02;RPB=-1.734455e+00;AF1=1;AC1=2;DP4=0,1,10,8;MQ=60;FQ=-51;PV4=0.47,0.11,1,1	GT:PL:GQ	1/1:216,24,0:45
Tb927_01_v4	363923	.	C	T	222	.	DP=32;VDB=5.835487e-02;AF1=1;AC1=2;DP4=0,0,12,20;MQ=60;FQ=-123	GT:PL:GQ	1/1:255,96,0:99
Tb927_01_v4	363950	.	A	C	222	.	DP=31;VDB=2.510586e-01;AF1=1;AC1=2;DP4=0,0,11,20;MQ=60;FQ=-120	GT:PL:GQ	1/1:255,93,0:99
Tb927_01_v4	363984	.	A	C	222	.	DP=36;VDB=2.174904e-01;AF1=1;AC1=2;DP4=0,0,11,24;MQ=60;FQ=-132	GT:PL:GQ	1/1:255,105,0:99
Tb927_01_v4	364367	.	C	.	33	.	DP=14;RPB=-1.742843e+00;AF1=0;AC1=0;DP4=5,3,0,1;MQ=60;FQ=-30;PV4=0.44,0.15,1,0.45	PL	0
Tb927_01_v4	364487	.	C	T	222	.	DP=30;VDB=2.647218e-01;AF1=1;AC1=2;DP4=0,0,7,21;MQ=60;FQ=-111	GT:PL:GQ	1/1:255,84,0:99
Tb927_01_v4	364488	.	T	C	222	.	DP=29;VDB=2.687766e-01;AF1=1;AC1=2;DP4=0,0,7,21;MQ=60;FQ=-111	GT:PL:GQ	1/1:255,84,0:99
Tb927_01_v4	364518	.	A	C	222	.	DP=17;VDB=1.418421e-01;AF1=1;AC1=2;DP4=0,0,2,15;MQ=60;FQ=-78	GT:PL:GQ	1/1:255,51,0:99
Tb927_01_v4	364542	.	G	.	45	.	DP=5;AF1=0;AC1=0;DP4=1,4,0,0;MQ=60;FQ=-42	PL	0
Tb927_01_v4	364557	.	A	C	129	.	DP=11;VDB=1.486825e-03;AF1=1;AC1=2;DP4=0,0,9,1;MQ=60;FQ=-57	GT:PL:GQ	1/1:162,30,0:57
Tb927_01_v4	364558	.	T	A	135	.	DP=11;VDB=1.550452e-03;AF1=1;AC1=2;DP4=0,0,9,1;MQ=60;FQ=-57	GT:PL:GQ	1/1:168,30,0:57
Tb927_01_v4	364570	.	T	A	222	.	DP=20;VDB=2.221237e-04;AF1=1;AC1=2;DP4=0,0,13,6;MQ=60;FQ=-84	GT:PL:GQ	1/1:255,57,0:99
Tb927_01_v4	364649	.	G	A	222	.	DP=51;VDB=2.716193e-01;AF1=1;AC1=2;DP4=0,0,30,20;MQ=60;FQ=-178	GT:PL:GQ	1/1:255,151,0:99
Tb927_01_v4	364653	.	A	G	225	.	DP=49;VDB=1.990942e-01;RPB=2.078266e-01;AF1=0.5;AC1=1;DP4=16,11,13,8;MQ=60;FQ=225;PV4=1,1,1,0.084	GT:PL:GQ	0/1:255,0,255:99
Tb927_01_v4	364743	.	C	G	222	.	DP=51;VDB=3.210759e-01;AF1=1;AC1=2;DP4=0,0,32,19;MQ=60;FQ=-181	GT:PL:GQ	1/1:255,154,0:99
Tb927_01_v4	364759	.	C	G	222	.	DP=46;VDB=3.386919e-01;AF1=1;AC1=2;DP4=0,0,33,13;MQ=60;FQ=-165	GT:PL:GQ	1/1:255,138,0:99
Tb927_01_v4	364804	.	G	A	225	.	DP=36;VDB=6.274516e-03;RPB=-5.665748e-01;AF1=0.5;AC1=1;DP4=9,3,11,7;MQ=60;FQ=135;PV4=0.69,1,1,0.14	GT:PL:GQ	0/1:255,0,162:99
Tb927_01_v4	364811	.	C	T	225	.	DP=45;VDB=2.654068e-01;RPB=-6.046345e-01;AF1=0.5;AC1=1;DP4=13,3,20,9;MQ=60;FQ=167;PV4=0.49,1,1,0.35	GT:PL:GQ	0/1:255,0,194:99
Tb927_01_v4	364817	.	A	G	222	.	DP=44;VDB=3.361519e-01;AF1=1;AC1=2;DP4=0,0,31,13;MQ=60;FQ=-159	GT:PL:GQ	1/1:255,132,0:99
Tb927_01_v4	364885	.	T	G	205	.	DP=28;VDB=5.341604e-03;RPB=2.693202e+00;AF1=0.5;AC1=1;DP4=9,5,8,5;MQ=60;FQ=208;PV4=1,0.12,1,0.0029	GT:PL:GQ	0/1:235,0,248:99
Tb927_01_v4	365016	.	C	A	139	.	DP=52;VDB=8.324084e-02;RPB=1.720211e+00;AF1=0.5;AC1=1;DP4=26,11,10,4;MQ=60;FQ=142;PV4=1,0.026,1,1	GT:PL:GQ	0/1:169,0,255:99
Tb927_01_v4	365043	.	A	T	77	.	DP=41;VDB=1.193520e-01;RPB=1.639912e+00;AF1=0.5;AC1=1;DP4=19,13,6,2;MQ=60;FQ=80;PV4=0.69,0.1,1,1	GT:PL:GQ	0/1:107,0,255:99
Tb927_01_v4	365188	.	A	T	196	.	DP=61;VDB=9.359694e-02;RPB=-2.116012e-01;AF1=0.5;AC1=1;DP4=15,23,7,12;MQ=60;FQ=199;PV4=1,0.36,1,0.24	GT:PL:GQ	0/1:226,0,255:99
Tb927_01_v4	365258	.	tgttt	t	214	.	INDEL;IS=33,0.702128;DP=47;VDB=9.701117e-02;AF1=1;AC1=2;DP4=0,0,12,18;MQ=60;FQ=-125	GT:PL:GQ	1/1:255,90,0:99
Tb927_01_v4	365259	.	G	A	40.8	.	DP=11;VDB=7.520000e-02;AF1=1;AC1=2;DP4=0,0,1,1;MQ=60;FQ=-33	GT:PL:GQ	1/1:72,6,0:10
Tb927_01_v4	365456	.	A	T	222	.	DP=47;VDB=1.293033e-01;AF1=1;AC1=2;DP4=0,0,29,17;MQ=60;FQ=-165	GT:PL:GQ	1/1:255,138,0:99
Tb927_01_v4	365467	.	C	T	222	.	DP=50;VDB=3.591098e-01;AF1=1;AC1=2;DP4=0,0,32,17;MQ=60;FQ=-175	GT:PL:GQ	1/1:255,148,0:99
Tb927_01_v4	365469	.	T	A	222	.	DP=49;VDB=3.513863e-01;AF1=1;AC1=2;DP4=0,0,30,17;MQ=60;FQ=-168	GT:PL:GQ	1/1:255,141,0:99
Tb927_01_v4	365472	.	T	C	222	.	DP=48;VDB=3.403952e-01;AF1=1;AC1=2;DP4=0,0,29,18;MQ=60;FQ=-168	GT:PL:GQ	1/1:255,141,0:99
Tb927_01_v4	365475	.	T	C	222	.	DP=46;VDB=3.519316e-01;AF1=1;AC1=2;DP4=0,0,28,18;MQ=60;FQ=-165	GT:PL:GQ	1/1:255,138,0:99
Tb927_01_v4	365521	.	T	C	222	.	DP=37;VDB=2.449701e-01;AF1=1;AC1=2;DP4=0,0,17,20;MQ=60;FQ=-138	GT:PL:GQ	1/1:255,111,0:99
Tb927_01_v4	365595	.	G	A	222	.	DP=30;VDB=2.506685e-01;AF1=1;AC1=2;DP4=0,0,15,15;MQ=60;FQ=-117	GT:PL:GQ	1/1:255,90,0:99
Tb927_01_v4	365612	.	A	G	222	.	DP=28;VDB=2.581533e-01;AF1=1;AC1=2;DP4=0,0,16,11;MQ=60;FQ=-108	GT:PL:GQ	1/1:255,81,0:99
Tb927_01_v4	365751	.	G	A	222	.	DP=60;VDB=4.027214e-01;AF1=1;AC1=2;DP4=0,0,27,33;MQ=60;FQ=-208	GT:PL:GQ	1/1:255,181,0:99
Tb927_01_v4	365781	.	A	C	222	.	DP=69;VDB=2.105239e-01;AF1=1;AC1=2;DP4=0,0,30,38;MQ=60;FQ=-232	GT:PL:GQ	1/1:255,205,0:99
Tb927_01_v4	365845	.	G	A	4.61	.	DP=9;VDB=7.360000e-02;AF1=1;AC1=2;DP4=0,0,0,2;MQ=60;FQ=-33	GT:PL:GQ	1/1:34,6,0:5
Tb927_01_v4	365903	.	A	T	18	.	DP=17;VDB=6.621023e-02;AF1=1;AC1=2;DP4=0,0,3,0;MQ=60;FQ=-36	GT:PL:GQ	1/1:50,9,0:15
Tb927_01_v4	365990	.	C	T	225	.	DP=55;VDB=2.860779e-01;RPB=-8.835660e-01;AF1=0.5;AC1=1;DP4=7,13,20,15;MQ=60;FQ=225;PV4=0.16,0.041,1,0.13	GT:PL:GQ	0/1:255,0,255:99
Tb927_01_v4	366017	.	T	C	222	.	DP=43;VDB=1.097131e-01;AF1=1;AC1=2;DP4=0,0,17,25;MQ=60;FQ=-153	GT:PL:GQ	1/1:255,126,0:99
Tb927_01_v4	366071	.	T	.	28.2	.	DP=9;;AC1=2;FQ=-30	PL	0
Tb927_01_v4	366074	.	C	.	28.2	.	DP=6;;AC1=2;FQ=-30	PL	0
Tb927_01_v4	366127	.	C	T	222	.	DP=24;VDB=2.413089e-01;AF1=1;AC1=2;DP4=0,0,13,11;MQ=60;FQ=-99	GT:PL:GQ	1/1:255,72,0:99
Tb927_01_v4	366189	.	G	A	222	.	DP=40;VDB=2.455054e-01;AF1=1;AC1=2;DP4=0,0,23,17;MQ=60;FQ=-147	GT:PL:GQ	1/1:255,120,0:99
Tb927_01_v4	366801	.	G	A	84.1	.	DP=7;VDB=3.414280e-03;AF1=1;AC1=2;DP4=0,0,7,0;MQ=60;FQ=-48	GT:PL:GQ	1/1:117,21,0:39
Tb927_01_v4	366809	.	A	G	169	.	DP=13;VDB=5.406434e-03;AF1=1;AC1=2;DP4=0,0,12,1;MQ=60;FQ=-66	GT:PL:GQ	1/1:202,39,0:75
Tb927_01_v4	366821	.	G	A	183	.	DP=18;VDB=3.169683e-02;AF1=1;AC1=2;DP4=0,0,17,1;MQ=60;FQ=-81	GT:PL:GQ	1/1:216,54,0:99
Tb927_01_v4	366874	.	A	.	52	.	DP=41;VDB=3.200698e-02;RPB=-3.263516e+00;AF1=0;AC1=0;DP4=30,5,4,0;MQ=60;FQ=-49;PV4=1,0.026,1,6.3e-13	PL	0
Tb927_01_v4	366874	.	aaaaa	a	214	.	INDEL;IS=36,0.878049;DP=41;VDB=6.477944e-02;AF1=1;AC1=2;DP4=0,0,34,6;MQ=60;FQ=-146	GT:PL:GQ	1/1:255,111,0:99
Tb927_01_v4	366887	.	G	A	136	.	DP=43;VDB=2.263948e-03;RPB=-3.692933e+00;AF1=0.5;AC1=1;DP4=6,1,13,1;MQ=60;FQ=85;PV4=1,1,1,0.18	GT:PL:GQ	0/1:166,0,112:99
Tb927_01_v4	366888	.	G	A	141	.	DP=41;VDB=2.531765e-03;RPB=-3.286661e+00;AF1=0.5;AC1=1;DP4=5,0,13,1;MQ=60;FQ=36;PV4=1,1,1,0.037	GT:PL:GQ	0/1:171,0,63:66
Tb927_01_v4	366934	.	A	G	222	.	DP=61;VDB=1.706159e-01;AF1=1;AC1=2;DP4=0,0,42,18;MQ=60;FQ=-208	GT:PL:GQ	1/1:255,181,0:99
Tb927_01_v4	366948	.	T	C	222	.	DP=72;VDB=4.083405e-01;AF1=1;AC1=2;DP4=0,0,46,26;MQ=60;FQ=-244	GT:PL:GQ	1/1:255,217,0:99
Tb927_01_v4	367101	.	G	A	222	.	DP=51;VDB=1.116933e-01;AF1=1;AC1=2;DP4=0,0,27,24;MQ=60;FQ=-181	GT:PL:GQ	1/1:255,154,0:99
Tb927_01_v4	367285	.	T	C	222	.	DP=50;VDB=3.571635e-01;AF1=1;AC1=2;DP4=0,0,26,24;MQ=59;FQ=-178	GT:PL:GQ	1/1:255,151,0:99
Tb927_01_v4	367315	.	A	T	222	.	DP=58;VDB=3.252865e-02;AF1=1;AC1=2;DP4=0,0,16,6;MQ=59;FQ=-93	GT:PL:GQ	1/1:255,66,0:99
Tb927_01_v4	367316	.	A	T	222	.	DP=59;VDB=4.222234e-02;AF1=1;AC1=2;DP4=0,0,16,6;MQ=59;FQ=-90	GT:PL:GQ	1/1:255,63,0:99
Tb927_01_v4	367437	.	T	A	222	.	DP=57;VDB=3.075190e-01;AF1=1;AC1=2;DP4=0,0,36,20;MQ=60;FQ=-196	GT:PL:GQ	1/1:255,169,0:99
Tb927_01_v4	367531	.	T	C	222	.	DP=71;VDB=3.478524e-01;AF1=1;AC1=2;DP4=0,0,32,38;MQ=60;FQ=-238	GT:PL:GQ	1/1:255,211,0:99
Tb927_01_v4	367562	.	C	G	222	.	DP=53;VDB=3.742145e-01;AF1=1;AC1=2;DP4=0,0,29,24;MQ=60;FQ=-187	GT:PL:GQ	1/1:255,160,0:99
Tb927_01_v4	367645	.	A	G	222	.	DP=78;VDB=4.141839e-01;AF1=1;AC1=2;DP4=0,0,44,33;MQ=60;FQ=-259	GT:PL:GQ	1/1:255,232,0:99
Tb927_01_v4	367758	.	A	C	222	.	DP=24;VDB=3.448987e-04;AF1=1;AC1=2;DP4=0,0,14,10;MQ=60;FQ=-99	GT:PL:GQ	1/1:255,72,0:99
Tb927_01_v4	367870	.	T	G	222	.	DP=70;VDB=4.775805e-02;AF1=1;AC1=2;DP4=0,0,41,29;MQ=60;FQ=-238	GT:PL:GQ	1/1:255,211,0:99
Tb927_01_v4	367885	.	C	T	222	.	DP=66;VDB=8.412740e-02;AF1=1;AC1=2;DP4=0,0,38,26;MQ=60;FQ=-220	GT:PL:GQ	1/1:255,193,0:99
Tb927_01_v4	368338	.	T	C	222	.	DP=76;VDB=3.563892e-01;AF1=1;AC1=2;DP4=0,0,24,51;MQ=60;FQ=-253	GT:PL:GQ	1/1:255,226,0:99
Tb927_01_v4	368401	.	C	T	222	.	DP=62;VDB=6.249221e-02;AF1=1;AC1=2;DP4=0,0,26,36;MQ=60;FQ=-214	GT:PL:GQ	1/1:255,187,0:99
Tb927_01_v4	368713	.	A	G	222	.	DP=63;VDB=2.210887e-01;AF1=1;AC1=2;DP4=0,0,33,28;MQ=60;FQ=-211	GT:PL:GQ	1/1:255,184,0:99
Tb927_01_v4	368773	.	A	G	222	.	DP=65;VDB=1.737823e-01;AF1=1;AC1=2;DP4=0,0,28,36;MQ=60;FQ=-220	GT:PL:GQ	1/1:255,193,0:99
Tb927_01_v4	368998	.	T	C	222	.	DP=64;VDB=1.590454e-01;AF1=1;AC1=2;DP4=0,0,29,35;MQ=60;FQ=-220	GT:PL:GQ	1/1:255,193,0:99
Tb927_01_v4	369241	.	C	G	222	.	DP=48;VDB=3.543033e-01;AF1=1;AC1=2;DP4=0,0,16,32;MQ=60;FQ=-171	GT:PL:GQ	1/1:255,144,0:99
Tb927_01_v4	369326	.	C	T	222	.	DP=47;VDB=7.137857e-02;AF1=1;AC1=2;DP4=0,0,13,34;MQ=60;FQ=-168	GT:PL:GQ	1/1:255,141,0:99
Tb927_01_v4	369343	.	T	C	222	.	DP=46;VDB=1.815217e-01;AF1=1;AC1=2;DP4=0,0,15,31;MQ=60;FQ=-165	GT:PL:GQ	1/1:255,138,0:99
Tb927_01_v4	369468	.	agccgc	a	191	.	INDEL;IS=26,0.666667;DP=39;VDB=2.563896e-01;AF1=0.5;AC1=1;DP4=2,6,9,8;MQ=60;FQ=116;PV4=0.23,0.0078,0.17,1	GT:PL:GQ	0/1:229,0,151:99
Tb927_01_v4	369469	.	G	A	190	.	DP=12;VDB=1.548592e-01;AF1=1;AC1=2;DP4=0,0,2,10;MQ=60;FQ=-63	GT:PL:GQ	1/1:223,36,0:69
Tb927_01_v4	369481	.	G	A	49	.	DP=35;VDB=7.169037e-02;RPB=2.043087e+00;AF1=0.5;AC1=1;DP4=3,1,0,4;MQ=60;FQ=52;PV4=0.14,0.24,1,1	GT:PL:GQ	0/1:79,0,99:82
Tb927_01_v4	369484	.	G	T	6.2	.	DP=35;VDB=7.064840e-02;RPB=3.076185e+00;AF1=0.4999;AC1=1;DP4=12,9,0,4;MQ=60;FQ=8.65;PV4=0.096,1,1,0.0074	GT:PL:GQ	0/1:35,0,155:36
Tb927_01_v4	369643	.	A	G	222	.	DP=33;VDB=8.242553e-05;AF1=1;AC1=2;DP4=0,0,7,26;MQ=60;FQ=-126	GT:PL:GQ	1/1:255,99,0:99
Tb927_01_v4	369767	.	G	C	222	.	DP=30;VDB=5.602970e-04;AF1=1;AC1=2;DP4=0,0,13,16;MQ=60;FQ=-114	GT:PL:GQ	1/1:255,87,0:99
Tb927_01_v4	369787	.	A	.	22	.	DP=29;VDB=2.706460e-02;RPB=-2.816036e+00;AF1=0.457;AC1=1;DP4=9,15,3,0;MQ=60;FQ=-19;PV4=0.075,0.26,1,0.0016	PL	8
Tb927_01_v4	369789	.	C	.	28	.	DP=28;VDB=2.986822e-02;RPB=-2.816036e+00;AF1=0.2696;AC1=1;DP4=8,16,3,0;MQ=60;FQ=-25;PV4=0.056,0.12,1,0.038	PL	2
Tb927_01_v4	369813	.	G	A	203	.	DP=12;VDB=1.215059e-01;AF1=1;AC1=2;DP4=0,0,9,3;MQ=60;FQ=-63	GT:PL:GQ	1/1:236,36,0:69
Tb927_01_v4	370010	.	T	C	222	.	DP=37;VDB=3.019502e-01;AF1=1;AC1=2;DP4=0,0,18,18;MQ=60;FQ=-135	GT:PL:GQ	1/1:255,108,0:99
Tb927_01_v4	370048	.	T	C	222	.	DP=23;VDB=2.028514e-01;AF1=1;AC1=2;DP4=0,0,11,12;MQ=60;FQ=-96	GT:PL:GQ	1/1:255,69,0:99
Tb927_01_v4	370280	.	A	G	180	.	DP=31;VDB=1.198950e-01;AF1=1;AC1=2;DP4=0,0,5,3;MQ=60;FQ=-51	GT:PL:GQ	1/1:213,24,0:45
Tb927_01_v4	370286	.	at	a	214	.	INDEL;IS=21,0.677419;DP=31;VDB=1.433680e-01;AF1=1;AC1=2;DP4=0,0,11,11;MQ=60;FQ=-101	GT:PL:GQ	1/1:255,66,0:99
Tb927_01_v4	370287	.	T	A	183	.	DP=11;VDB=1.060862e-01;AF1=1;AC1=2;DP4=0,0,5,3;MQ=60;FQ=-51	GT:PL:GQ	1/1:216,24,0:45
Tb927_01_v4	370294	.	T	A	191	.	DP=33;VDB=1.139254e-01;AF1=1;AC1=2;DP4=0,0,6,3;MQ=60;FQ=-54	GT:PL:GQ	1/1:224,27,0:51
Tb927_01_v4	370369	.	T	A	222	.	DP=58;VDB=1.528066e-01;AF1=1;AC1=2;DP4=0,0,29,22;MQ=60;FQ=-181	GT:PL:GQ	1/1:255,154,0:99
Tb927_01_v4	370402	.	tc	.	112	.	INDEL;IS=1,0.023810;DP=42;VDB=2.913319e-01;AF1=0;AC1=0;DP4=22,11,1,0;MQ=60;FQ=-109;PV4=1,1,1,0.0094	PL	0
Tb927_01_v4	370403	.	C	T	222	.	DP=41;VDB=1.120909e-01;AF1=1;AC1=2;DP4=0,0,26,13;MQ=60;FQ=-144	GT:PL:GQ	1/1:255,117,0:99
Tb927_01_v4	370410	.	T	A	222	.	DP=44;VDB=2.551269e-01;AF1=1;AC1=2;DP4=0,0,27,15;MQ=60;FQ=-153	GT:PL:GQ	1/1:255,126,0:99
Tb927_01_v4	370528	.	C	T	222	.	DP=51;VDB=2.117021e-01;AF1=1;AC1=2;DP4=0,0,31,20;MQ=60;FQ=-181	GT:PL:GQ	1/1:255,154,0:99
Tb927_01_v4	370629	.	A	G	222	.	DP=63;VDB=2.019536e-01;AF1=1;AC1=2;DP4=0,0,32,30;MQ=59;FQ=-214	GT:PL:GQ	1/1:255,187,0:99
Tb927_01_v4	370707	.	at	a	10.8	.	INDEL;IS=27,0.900000;DP=30;VDB=4.488797e-02;AF1=1;AC1=2;DP4=0,0,0,3;MQ=60;FQ=-43.5	GT:PL:GQ	1/1:50,9,0:13
Tb927_01_v4	370708	.	T	.	36	.	DP=2;AF1=0;AC1=0;DP4=0,2,0,0;MQ=60;FQ=-33	PL	0
Tb927_01_v4	370822	.	G	A	222	.	DP=50;VDB=2.984786e-01;AF1=1;AC1=2;DP4=0,0,12,38;MQ=60;FQ=-178	GT:PL:GQ	1/1:255,151,0:99
Tb927_01_v4	370833	.	A	C	222	.	DP=56;VDB=3.355250e-01;AF1=1;AC1=2;DP4=0,0,14,42;MQ=60;FQ=-196	GT:PL:GQ	1/1:255,169,0:99
Tb927_01_v4	370929	.	G	A	222	.	DP=43;VDB=5.701927e-02;AF1=1;AC1=2;DP4=0,0,10,27;MQ=60;FQ=-138	GT:PL:GQ	1/1:255,111,0:99
Tb927_01_v4	371109	.	tata	.	46.5	.	INDEL;IS=2,0.042553;DP=47;VDB=9.250995e-02;AF1=0;AC1=0;DP4=6,5,0,1;MQ=60;FQ=-43.5;PV4=1,0.24,1,1	PL	0
Tb927_01_v4	371112	.	A	.	36	.	DP=5;VDB=3.236565e-02;RPB=-3.159688e-01;AF1=0;AC1=0;DP4=2,0,0,0;MQ=60;FQ=-33	PL	0
Tb927_01_v4	371114	.	A	T	21.8	.	DP=6;VDB=3.422942e-02;AF1=1;AC1=2;DP4=0,0,2,0;MQ=60;FQ=-33	GT:PL:GQ	1/1:53,6,0:10
Tb927_01_v4	371140	.	A	T	104	.	DP=49;VDB=9.523061e-03;RPB=-1.972152e+00;AF1=0.5;AC1=1;DP4=26,13,5,5;MQ=60;FQ=107;PV4=0.46,1,1,1	GT:PL:GQ	0/1:134,0,255:99
Tb927_01_v4	371271	.	C	T	101	.	DP=5;VDB=5.619835e-02;AF1=1;AC1=2;DP4=0,0,2,2;MQ=60;FQ=-39	GT:PL:GQ	1/1:133,12,0:21
Tb927_01_v4	371278	.	A	T	101	.	DP=4;VDB=7.169037e-02;AF1=1;AC1=2;DP4=0,0,2,2;MQ=60;FQ=-39	GT:PL:GQ	1/1:133,12,0:21
Tb927_01_v4	371279	.	A	T	94.5	.	DP=4;VDB=7.366993e-02;AF1=1;AC1=2;DP4=0,0,2,2;MQ=60;FQ=-39	GT:PL:GQ	1/1:127,12,0:21
Tb927_01_v4	371281	.	A	G	62	.	DP=4;VDB=4.793649e-02;AF1=1;AC1=2;DP4=0,0,1,2;MQ=60;FQ=-36	GT:PL:GQ	1/1:94,9,0:16
Tb927_01_v4	371315	.	T	C	175	.	DP=8;VDB=1.159864e-01;AF1=1;AC1=2;DP4=0,0,4,4;MQ=60;FQ=-51	GT:PL:GQ	1/1:208,24,0:45
Tb927_01_v4	371320	.	G	A	180	.	DP=8;VDB=1.043281e-01;AF1=1;AC1=2;DP4=0,0,4,4;MQ=60;FQ=-51	GT:PL:GQ	1/1:213,24,0:45
Tb927_01_v4	371336	.	G	A	222	.	DP=13;VDB=1.342016e-01;AF1=1;AC1=2;DP4=0,0,7,5;MQ=60;FQ=-63	GT:PL:GQ	1/1:255,36,0:69
Tb927_01_v4	371343	.	T	G	222	.	DP=18;VDB=1.330160e-01;AF1=1;AC1=2;DP4=0,0,7,7;MQ=60;FQ=-69	GT:PL:GQ	1/1:255,42,0:81
Tb927_01_v4	371442	.	T	A	154	.	DP=35;VDB=1.378995e-01;RPB=-1.346663e+00;AF1=0.5;AC1=1;DP4=8,13,4,9;MQ=56;FQ=157;PV4=0.73,0.023,1,1	GT:PL:GQ	0/1:184,0,255:99
Tb927_01_v4	371445	.	C	T	157	.	DP=35;VDB=1.075733e-01;RPB=-1.027716e+00;AF1=0.5;AC1=1;DP4=8,13,4,9;MQ=56;FQ=160;PV4=0.73,0.031,1,1	GT:PL:GQ	0/1:187,0,255:99
Tb927_01_v4	371451	.	T	C	142	.	DP=35;VDB=1.189328e-01;RPB=-1.563858e-01;AF1=0.5;AC1=1;DP4=8,15,3,9;MQ=56;FQ=145;PV4=0.71,1,0.42,1	GT:PL:GQ	0/1:172,0,255:99
Tb927_01_v4	371522	.	A	T	182	.	DP=9;VDB=2.298545e-02;AF1=1;AC1=2;DP4=0,0,3,6;MQ=60;FQ=-54	GT:PL:GQ	1/1:215,27,0:51
Tb927_01_v4	371832	.	C	T	222	.	DP=25;VDB=2.078226e-01;AF1=1;AC1=2;DP4=0,0,16,8;MQ=60;FQ=-99	GT:PL:GQ	1/1:255,72,0:99
Tb927_01_v4	372052	.	T	A	105	.	DP=6;VDB=7.003357e-02;AF1=1;AC1=2;DP4=0,0,5,1;MQ=60;FQ=-45	GT:PL:GQ	1/1:138,18,0:33
Tb927_01_v4	372062	.	A	G	174	.	DP=9;VDB=1.124586e-01;AF1=1;AC1=2;DP4=0,0,6,3;MQ=60;FQ=-54	GT:PL:GQ	1/1:207,27,0:51
Tb927_01_v4	372078	.	C	A	205	.	DP=10;VDB=1.388377e-01;AF1=1;AC1=2;DP4=0,0,7,3;MQ=60;FQ=-57	GT:PL:GQ	1/1:238,30,0:57
Tb927_01_v4	372282	.	G	A	222	.	DP=41;VDB=2.049039e-01;AF1=1;AC1=2;DP4=0,0,8,31;MQ=60;FQ=-144	GT:PL:GQ	1/1:255,117,0:99
Tb927_01_v4	372284	.	A	G	222	.	DP=41;VDB=1.158627e-01;AF1=1;AC1=2;DP4=0,0,8,31;MQ=60;FQ=-144	GT:PL:GQ	1/1:255,117,0:99
Tb927_01_v4	372339	.	G	A	222	.	DP=19;VDB=1.616491e-01;AF1=1;AC1=2;DP4=0,0,3,15;MQ=60;FQ=-81	GT:PL:GQ	1/1:255,54,0:99
Tb927_01_v4	372492	.	T	C	222	.	DP=11;VDB=5.847001e-02;AF1=1;AC1=2;DP4=0,0,6,5;MQ=60;FQ=-60	GT:PL:GQ	1/1:255,33,0:63
Tb927_01_v4	372626	.	G	A	98.3	.	DP=5;VDB=6.432100e-02;AF1=1;AC1=2;DP4=0,0,3,2;MQ=60;FQ=-42	GT:PL:GQ	1/1:131,15,0:27
Tb927_01_v4	372720	.	C	A	6.98	.	DP=1;AF1=1;AC1=2;DP4=0,0,1,0;MQ=60;FQ=-30	GT:PL:GQ	1/1:36,3,0:4
Tb927_01_v4	372728	.	T	C	11.1	.	DP=2;VDB=5.760000e-02;AF1=1;AC1=2;DP4=0,0,2,0;MQ=60;FQ=-33	GT:PL:GQ	1/1:42,6,0:9
Tb927_01_v4	372760	.	T	A	210	.	DP=15;VDB=1.220303e-01;AF1=1;AC1=2;DP4=0,0,8,3;MQ=60;FQ=-60	GT:PL:GQ	1/1:243,33,0:63
Tb927_01_v4	372806	.	C	T	222	.	DP=25;VDB=2.040168e-01;AF1=1;AC1=2;DP4=0,0,16,6;MQ=60;FQ=-93	GT:PL:GQ	1/1:255,66,0:99
Tb927_01_v4	372898	.	A	G	178	.	DP=14;VDB=2.113237e-02;AF1=1;AC1=2;DP4=0,0,8,6;MQ=60;FQ=-69	GT:PL:GQ	1/1:211,42,0:81
Tb927_01_v4	372950	.	G	A	105	.	DP=6;VDB=7.613997e-03;AF1=1;AC1=2;DP4=0,0,6,0;MQ=60;FQ=-45	GT:PL:GQ	1/1:138,18,0:33
Tb927_01_v4	372969	.	T	G	66	.	DP=14;VDB=7.664160e-02;RPB=1.166045e+00;AF1=0.5;AC1=1;DP4=7,0,5,0;MQ=60;FQ=66;PV4=1,1,1,1	GT:PL:GQ	0/1:96,0,96:96
Tb927_01_v4	372969	.	t	tG	126	.	INDEL;IS=7,0.500000;DP=14;VDB=1.377250e-01;AF1=1;AC1=2;DP4=0,0,10,0;MQ=60;FQ=-64.5	GT:PL:GQ	1/1:167,30,0:57
Tb927_01_v4	372994	.	G	A	222	.	DP=29;VDB=1.628145e-01;AF1=1;AC1=2;DP4=0,0,24,5;MQ=60;FQ=-114	GT:PL:GQ	1/1:255,87,0:99
Tb927_01_v4	373012	.	A	T	225	.	DP=36;VDB=2.575102e-01;RPB=-1.748269e+00;AF1=0.5;AC1=1;DP4=10,0,20,6;MQ=60;FQ=84;PV4=0.16,0.28,1,1	GT:PL:GQ	0/1:255,0,111:99
Tb927_01_v4	373070	.	A	G	222	.	DP=37;VDB=2.140753e-01;AF1=1;AC1=2;DP4=0,0,27,10;MQ=60;FQ=-138	GT:PL:GQ	1/1:255,111,0:99
Tb927_01_v4	373119	.	G	A	222	.	DP=41;VDB=9.456657e-02;AF1=1;AC1=2;DP4=0,0,19,20;MQ=60;FQ=-144	GT:PL:GQ	1/1:255,117,0:99
Tb927_01_v4	373120	.	T	A	225	.	DP=41;VDB=1.410918e-01;RPB=1.641578e-01;AF1=0.5;AC1=1;DP4=12,5,8,15;MQ=60;FQ=219;PV4=0.054,0.36,1,1	GT:PL:GQ	0/1:255,0,247:99
Tb927_01_v4	373131	.	A	G	222	.	DP=39;VDB=7.800560e-02;AF1=1;AC1=2;DP4=0,0,18,21;MQ=60;FQ=-144	GT:PL:GQ	1/1:255,117,0:99
Tb927_01_v4	373133	.	A	G	222	.	DP=38;VDB=1.672572e-01;AF1=1;AC1=2;DP4=0,0,17,21;MQ=60;FQ=-141	GT:PL:GQ	1/1:255,114,0:99
Tb927_01_v4	373190	.	T	A	222	.	DP=25;VDB=1.455375e-01;AF1=1;AC1=2;DP4=0,0,17,8;MQ=60;FQ=-102	GT:PL:GQ	1/1:255,75,0:99
Tb927_01_v4	373199	.	A	G	219	.	DP=24;VDB=7.330611e-02;RPB=-6.733711e-01;AF1=0.5;AC1=1;DP4=8,2,9,5;MQ=60;FQ=148;PV4=0.65,1,1,1	GT:PL:GQ	0/1:249,0,175:99
Tb927_01_v4	373241	.	T	C	222	.	DP=18;VDB=4.829514e-02;AF1=1;AC1=2;DP4=0,0,7,11;MQ=60;FQ=-81	GT:PL:GQ	1/1:255,54,0:99
Tb927_01_v4	373260	.	T	G	222	.	DP=18;VDB=1.038508e-01;AF1=1;AC1=2;DP4=0,0,9,9;MQ=60;FQ=-81	GT:PL:GQ	1/1:255,54,0:99
Tb927_01_v4	373475	.	T	C	222	.	DP=30;VDB=2.225626e-01;AF1=1;AC1=2;DP4=0,0,13,17;MQ=60;FQ=-117	GT:PL:GQ	1/1:255,90,0:99
Tb927_01_v4	373524	.	T	A	6.2	.	DP=10;VDB=2.863384e-02;RPB=-4.748531e-01;AF1=0.4999;AC1=1;DP4=1,4,4,0;MQ=58;FQ=8.65;PV4=0.048,6.5e-07,1,0.0087	GT:PL:GQ	0/1:35,0,97:36
Tb927_01_v4	373610	.	G	T	222	.	DP=44;VDB=2.712409e-02;AF1=1;AC1=2;DP4=0,0,27,17;MQ=60;FQ=-159	GT:PL:GQ	1/1:255,132,0:99
Tb927_01_v4	373633	.	T	A	222	.	DP=32;VDB=2.560029e-01;RPB=-1.191367e+00;AF1=1;AC1=2;DP4=0,1,14,17;MQ=60;FQ=-106;PV4=1,1,1,1	GT:PL:GQ	1/1:255,79,0:99
Tb927_01_v4	373666	.	G	C	222	.	DP=30;VDB=7.438293e-02;AF1=1;AC1=2;DP4=0,0,12,18;MQ=60;FQ=-117	GT:PL:GQ	1/1:255,90,0:99
Tb927_01_v4	373696	.	G	A	222	.	DP=52;VDB=2.379240e-01;AF1=1;AC1=2;DP4=0,0,23,29;MQ=60;FQ=-184	GT:PL:GQ	1/1:255,157,0:99
Tb927_01_v4	373700	.	G	T	137	.	DP=53;VDB=1.375753e-01;RPB=-9.612692e-01;AF1=0.5;AC1=1;DP4=18,22,7,6;MQ=60;FQ=140;PV4=0.75,0.013,1,0.36	GT:PL:GQ	0/1:167,0,255:99
Tb927_01_v4	373747	.	G	A	222	.	DP=34;VDB=3.404116e-02;AF1=1;AC1=2;DP4=0,0,18,16;MQ=60;FQ=-129	GT:PL:GQ	1/1:255,102,0:99
Tb927_01_v4	373802	.	G	A	222	.	DP=27;VDB=1.559309e-01;AF1=1;AC1=2;DP4=0,0,18,9;MQ=60;FQ=-108	GT:PL:GQ	1/1:255,81,0:99
Tb927_01_v4	373895	.	T	A	222	.	DP=42;VDB=2.073387e-01;AF1=1;AC1=2;DP4=0,0,30,12;MQ=60;FQ=-153	GT:PL:GQ	1/1:255,126,0:99
Tb927_01_v4	373937	.	G	A	222	.	DP=38;VDB=2.682150e-01;AF1=1;AC1=2;DP4=0,0,29,9;MQ=60;FQ=-141	GT:PL:GQ	1/1:255,114,0:99
Tb927_01_v4	373948	.	A	T	225	.	DP=41;VDB=1.974917e-01;RPB=8.348680e-01;AF1=0.5;AC1=1;DP4=9,1,22,9;MQ=60;FQ=91;PV4=0.4,0.42,1,0.14	GT:PL:GQ	0/1:255,0,118:99
Tb927_01_v4	374006	.	G	A	222	.	DP=57;VDB=1.675613e-02;AF1=1;AC1=2;DP4=0,0,35,22;MQ=60;FQ=-199	GT:PL:GQ	1/1:255,172,0:99
Tb927_01_v4	374159	.	A	G	184	.	DP=52;VDB=1.192517e-01;RPB=-1.685235e-01;AF1=0.5;AC1=1;DP4=19,17,8,8;MQ=57;FQ=187;PV4=1,1,0.33,0.38	GT:PL:GQ	0/1:214,0,255:99
Tb927_01_v4	374242	.	G	.	6.96	.	DP=1;AF1=1;AC1=2;DP4=0,0,1,0;MQ=60;FQ=-30	PL	24
Tb927_01_v4	374258	.	A	T	156	.	DP=16;VDB=2.204897e-02;AF1=1;AC1=2;DP4=0,0,3,5;MQ=60;FQ=-51	GT:PL:GQ	1/1:189,24,0:45
Tb927_01_v4	374274	.	T	G	222	.	DP=39;VDB=1.044954e-01;AF1=1;AC1=2;DP4=0,0,15,24;MQ=60;FQ=-144	GT:PL:GQ	1/1:255,117,0:99
Tb927_01_v4	374390	.	T	C	222	.	DP=66;VDB=3.289409e-01;AF1=1;AC1=2;DP4=0,0,38,26;MQ=60;FQ=-220	GT:PL:GQ	1/1:255,193,0:99
Tb927_01_v4	374474	.	T	C	222	.	DP=72;VDB=1.935952e-01;AF1=1;AC1=2;DP4=0,0,37,35;MQ=60;FQ=-244	GT:PL:GQ	1/1:255,217,0:99
Tb927_01_v4	374644	.	T	.	28.2	.	DP=32;;AC1=2;FQ=-30	PL	0
Tb927_01_v4	374644	.	taa	tAAGaa	214	.	INDEL;IS=32,1.000000;DP=32;VDB=2.628947e-01;AF1=1;AC1=2;DP4=0,0,22,10;MQ=60;FQ=-131	GT:PL:GQ	1/1:255,96,0:99
Tb927_01_v4	374656	.	G	A	3.01	.	DP=44;VDB=3.654729e-02;RPB=-2.768946e+00;AF1=0.4997;AC1=1;DP4=24,12,3,2;MQ=60;FQ=4.77;PV4=1,0.055,1,0.0052	GT:PL:GQ	0/1:30,0,255:28
Tb927_01_v4	374790	.	T	C	222	.	DP=72;VDB=2.508152e-01;AF1=1;AC1=2;DP4=0,0,42,28;MQ=60;FQ=-238	GT:PL:GQ	1/1:255,211,0:99
Tb927_01_v4	374794	.	G	A	222	.	DP=70;VDB=4.017954e-01;AF1=1;AC1=2;DP4=0,0,40,28;MQ=60;FQ=-232	GT:PL:GQ	1/1:255,205,0:99
Tb927_01_v4	374801	.	A	G	222	.	DP=74;VDB=4.448949e-01;AF1=1;AC1=2;DP4=0,0,43,30;MQ=60;FQ=-247	GT:PL:GQ	1/1:255,220,0:99
Tb927_01_v4	375331	.	A	G	222	.	DP=71;VDB=4.260096e-01;AF1=1;AC1=2;DP4=0,0,41,30;MQ=60;FQ=-241	GT:PL:GQ	1/1:255,214,0:99
Tb927_01_v4	375408	.	C	T	222	.	DP=63;VDB=3.119968e-01;AF1=1;AC1=2;DP4=0,0,35,28;MQ=60;FQ=-217	GT:PL:GQ	1/1:255,190,0:99
Tb927_01_v4	375468	.	G	A	222	.	DP=59;VDB=2.380500e-01;AF1=1;AC1=2;DP4=0,0,30,27;MQ=60;FQ=-199	GT:PL:GQ	1/1:255,172,0:99
Tb927_01_v4	375651	.	C	G	222	.	DP=59;VDB=3.991906e-01;AF1=1;AC1=2;DP4=0,0,18,41;MQ=60;FQ=-202	GT:PL:GQ	1/1:255,175,0:99
Tb927_01_v4	375661	.	G	A	222	.	DP=61;VDB=2.659585e-01;AF1=1;AC1=2;DP4=0,0,21,40;MQ=60;FQ=-211	GT:PL:GQ	1/1:255,184,0:99
Tb927_01_v4	375732	.	A	G	222	.	DP=67;VDB=7.878014e-02;AF1=1;AC1=2;DP4=0,0,29,36;MQ=60;FQ=-223	GT:PL:GQ	1/1:255,196,0:99
Tb927_01_v4	375766	.	C	T	222	.	DP=63;VDB=1.718621e-01;AF1=1;AC1=2;DP4=0,0,24,35;MQ=60;FQ=-205	GT:PL:GQ	1/1:255,178,0:99
Tb927_01_v4	375767	.	A	C	222	.	DP=63;VDB=1.738618e-01;AF1=1;AC1=2;DP4=0,0,24,34;MQ=60;FQ=-202	GT:PL:GQ	1/1:255,175,0:99
Tb927_01_v4	376032	.	A	G	222	.	DP=72;VDB=4.263994e-01;AF1=1;AC1=2;DP4=0,0,37,35;MQ=60;FQ=-241	GT:PL:GQ	1/1:255,214,0:99
Tb927_01_v4	376088	.	A	G	222	.	DP=59;VDB=3.304319e-01;AF1=1;AC1=2;DP4=0,0,32,25;MQ=60;FQ=-199	GT:PL:GQ	1/1:255,172,0:99
Tb927_01_v4	376090	.	G	A	222	.	DP=59;VDB=2.498061e-01;AF1=1;AC1=2;DP4=0,0,30,25;MQ=60;FQ=-193	GT:PL:GQ	1/1:255,166,0:99
Tb927_01_v4	376094	.	G	C	222	.	DP=62;VDB=3.989020e-01;AF1=1;AC1=2;DP4=0,0,31,29;MQ=60;FQ=-208	GT:PL:GQ	1/1:255,181,0:99
Tb927_01_v4	376102	.	T	G	222	.	DP=64;VDB=3.986984e-01;AF1=1;AC1=2;DP4=0,0,34,28;MQ=60;FQ=-214	GT:PL:GQ	1/1:255,187,0:99
Tb927_01_v4	376145	.	C	G	222	.	DP=67;VDB=3.761277e-01;AF1=1;AC1=2;DP4=0,0,29,36;MQ=60;FQ=-223	GT:PL:GQ	1/1:255,196,0:99
Tb927_01_v4	376202	.	T	C	222	.	DP=62;VDB=1.994677e-02;AF1=1;AC1=2;DP4=0,0,27,35;MQ=60;FQ=-214	GT:PL:GQ	1/1:255,187,0:99
Tb927_01_v4	376462	.	C	T	225	.	DP=54;VDB=2.861149e-01;RPB=-1.371829e+00;AF1=0.5;AC1=1;DP4=6,8,23,17;MQ=60;FQ=168;PV4=0.37,0.029,1,1	GT:PL:GQ	0/1:255,0,195:99
Tb927_01_v4	376464	.	G	A	222	.	DP=57;VDB=1.796611e-01;AF1=1;AC1=2;DP4=0,0,29,28;MQ=60;FQ=-199	GT:PL:GQ	1/1:255,172,0:99
Tb927_01_v4	376975	.	A	T	225	.	DP=65;VDB=2.100572e-01;RPB=9.089054e-01;AF1=0.5;AC1=1;DP4=6,9,15,22;MQ=60;FQ=142;PV4=1,1,1,1	GT:PL:GQ	0/1:255,0,169:99
Tb927_01_v4	376989	.	T	G	225	.	DP=66;VDB=4.660691e-02;RPB=-8.915843e-01;AF1=0.5;AC1=1;DP4=18,18,15,11;MQ=60;FQ=225;PV4=0.61,0.053,0.12,0.2	GT:PL:GQ	0/1:255,0,255:99
Tb927_01_v4	377261	.	A	C	161	.	DP=18;VDB=1.282178e-01;RPB=3.443784e+00;AF1=0.5;AC1=1;DP4=3,6,4,5;MQ=60;FQ=143;PV4=1,1,1,0.27	GT:PL:GQ	0/1:191,0,170:99
Tb927_01_v4	377329	.	G	A	126	.	DP=8;VDB=1.426575e-02;AF1=1;AC1=2;DP4=0,0,0,8;MQ=60;FQ=-51	GT:PL:GQ	1/1:159,24,0:45
Tb927_01_v4	377664	.	C	T	222	.	DP=23;VDB=1.831032e-01;AF1=1;AC1=2;DP4=0,0,11,11;MQ=60;FQ=-93	GT:PL:GQ	1/1:255,66,0:99
Tb927_01_v4	377819	.	C	G	173	.	DP=15;VDB=1.537194e-01;AF1=1;AC1=2;DP4=0,0,1,14;MQ=60;FQ=-72	GT:PL:GQ	1/1:206,45,0:87
Tb927_01_v4	377822	.	C	T	26	.	DP=17;VDB=5.760000e-02;RPB=8.745357e-01;AF1=0.5006;AC1=1;DP4=1,0,0,2;MQ=60;FQ=-3.53;PV4=0.33,1,1,1	GT:PL:GQ	0/1:56,0,26:29
Tb927_01_v4	377824	.	T	C	46	.	DP=17;VDB=4.789490e-02;AF1=1;AC1=2;DP4=0,0,1,2;MQ=60;FQ=-36	GT:PL:GQ	1/1:78,9,0:16
Tb927_01_v4	377970	.	C	A	69.5	.	DP=4;VDB=2.863384e-02;AF1=1;AC1=2;DP4=0,0,2,2;MQ=60;FQ=-39	GT:PL:GQ	1/1:102,12,0:21
Tb927_01_v4	378049	.	G	A	222	.	DP=36;VDB=2.262785e-01;AF1=1;AC1=2;DP4=0,0,12,23;MQ=60;FQ=-132	GT:PL:GQ	1/1:255,105,0:99
Tb927_01_v4	378051	.	T	C	217	.	DP=42;VDB=1.859978e-01;RPB=1.061365e+00;AF1=0.5;AC1=1;DP4=5,18,9,10;MQ=60;FQ=219;PV4=0.11,0.0074,1,0.42	GT:PL:GQ	0/1:247,0,255:99
Tb927_01_v4	378469	.	G	A	222	.	DP=31;VDB=4.359847e-03;AF1=1;AC1=2;DP4=0,0,17,12;MQ=57;FQ=-114	GT:PL:GQ	1/1:255,87,0:99
Tb927_01_v4	378470	.	A	T	222	.	DP=31;VDB=3.085647e-03;AF1=1;AC1=2;DP4=0,0,17,12;MQ=57;FQ=-114	GT:PL:GQ	1/1:255,87,0:99
Tb927_01_v4	378534	.	tttattt	t	217	.	INDEL;IS=4,0.108108;DP=37;VDB=2.556505e-01;AF1=0.5;AC1=1;DP4=10,11,7,5;MQ=59;FQ=217;PV4=0.72,1,1,0.03	GT:PL:GQ	0/1:255,0,255:99
Tb927_01_v4	378539	.	T	A	222	.	DP=27;VDB=2.085612e-01;AF1=1;AC1=2;DP4=0,0,6,10;MQ=60;FQ=-75	GT:PL:GQ	1/1:255,48,0:93
Tb927_01_v4	378552	.	A	T	222	.	DP=26;VDB=1.600511e-04;RPB=3.765723e-01;AF1=0.5;AC1=1;DP4=3,2,6,9;MQ=60;FQ=52;PV4=0.62,1,0.21,1	GT:PL:GQ	0/1:252,0,79:82
Tb927_01_v4	378557	.	A	T	221	.	DP=31;VDB=1.209365e-01;RPB=1.311827e+00;AF1=0.5;AC1=1;DP4=5,4,7,8;MQ=60;FQ=139;PV4=1,0.49,0.14,1	GT:PL:GQ	0/1:251,0,166:99
Tb927_01_v4	378628	.	C	A	222	.	DP=33;VDB=1.686862e-01;AF1=1;AC1=2;DP4=0,0,16,7;MQ=59;FQ=-96	GT:PL:GQ	1/1:255,69,0:99
Tb927_01_v4	378636	.	A	G	222	.	DP=28;VDB=1.784578e-02;AF1=1;AC1=2;DP4=0,0,18,9;MQ=59;FQ=-108	GT:PL:GQ	1/1:255,81,0:99
Tb927_01_v4	378684	.	T	G	222	.	DP=23;VDB=1.974976e-01;AF1=1;AC1=2;DP4=0,0,19,4;MQ=60;FQ=-96	GT:PL:GQ	1/1:255,69,0:99
Tb927_01_v4	378741	.	C	T	225	.	DP=30;VDB=1.494731e-01;RPB=8.554851e-01;AF1=0.5;AC1=1;DP4=3,3,19,5;MQ=60;FQ=74;PV4=0.3,0.14,1,0.41	GT:PL:GQ	0/1:255,0,101:99
Tb927_01_v4	378843	.	C	G	222	.	DP=36;VDB=2.913509e-01;AF1=1;AC1=2;DP4=0,0,17,19;MQ=60;FQ=-135	GT:PL:GQ	1/1:255,108,0:99
Tb927_01_v4	379022	.	G	A	222	.	DP=39;VDB=3.020658e-01;AF1=1;AC1=2;DP4=0,0,18,19;MQ=60;FQ=-138	GT:PL:GQ	1/1:255,111,0:99
Tb927_01_v4	379097	.	G	A	222	.	DP=21;VDB=1.887459e-03;AF1=1;AC1=2;DP4=0,0,10,10;MQ=60;FQ=-87	GT:PL:GQ	1/1:255,60,0:99
Tb927_01_v4	379098	.	A	G	7.8	.	DP=20;VDB=3.277706e-02;RPB=-2.739183e+00;AF1=0.5;AC1=1;DP4=6,10,3,0;MQ=60;FQ=10.4;PV4=0.087,1,1,0.062	GT:PL:GQ	0/1:37,0,255:39
Tb927_01_v4	379105	.	G	C	190	.	DP=15;VDB=1.263396e-02;AF1=1;AC1=2;DP4=0,0,3,7;MQ=60;FQ=-57	GT:PL:GQ	1/1:223,30,0:57
Tb927_01_v4	379273	.	A	T	222	.	DP=47;VDB=3.437015e-01;AF1=1;AC1=2;DP4=0,0,27,17;MQ=60;FQ=-159	GT:PL:GQ	1/1:255,132,0:99
Tb927_01_v4	379569	.	ata	a	214	.	INDEL;IS=10,0.400000;DP=25;VDB=1.810974e-01;AF1=1;AC1=2;DP4=0,0,8,10;MQ=59;FQ=-88.5	GT:PL:GQ	1/1:255,54,0:99
Tb927_01_v4	379570	.	T	G	107	.	DP=13;VDB=5.000728e-02;AF1=1;AC1=2;DP4=0,0,3,2;MQ=60;FQ=-42	GT:PL:GQ	1/1:140,15,0:27
Tb927_01_v4	379572	.	G	T	86	.	DP=23;VDB=3.558503e-02;RPB=8.000000e-01;AF1=0.5;AC1=1;DP4=7,2,3,2;MQ=59;FQ=89;PV4=0.58,1,1,1	GT:PL:GQ	0/1:116,0,165:99
Tb927_01_v4	379594	.	C	T	222	.	DP=18;VDB=6.745844e-02;AF1=1;AC1=2;DP4=0,0,12,4;MQ=58;FQ=-75	GT:PL:GQ	1/1:255,48,0:93
Tb927_01_v4	379605	.	A	G	222	.	DP=21;VDB=1.243363e-01;AF1=1;AC1=2;DP4=0,0,12,9;MQ=59;FQ=-90	GT:PL:GQ	1/1:255,63,0:99
Tb927_01_v4	379622	.	G	T	222	.	DP=23;VDB=1.065278e-01;AF1=1;AC1=2;DP4=0,0,9,12;MQ=59;FQ=-90	GT:PL:GQ	1/1:255,63,0:99
Tb927_01_v4	379748	.	tgttatt	.	10.9	.	INDEL;IS=1,0.052632;DP=19;VDB=1.109542e-01;AF1=0.4995;AC1=1;DP4=4,6,1,0;MQ=60;FQ=-8.23;PV4=0.45,1,1,1	PL	27
Tb927_01_v4	379749	.	G	.	4.12	.	DP=16;VDB=3.277706e-02;RPB=8.451542e-02;AF1=0.4996;AC1=1;DP4=4,6,1,2;MQ=60;FQ=3.55;PV4=1,0.00023,1,1	PL	28
Tb927_01_v4	379835	.	A	C	222	.	DP=40;VDB=3.151642e-01;AF1=1;AC1=2;DP4=0,0,17,22;MQ=60;FQ=-144	GT:PL:GQ	1/1:255,117,0:99
Tb927_01_v4	379877	.	C	.	4.12	.	DP=35;VDB=6.378791e-02;RPB=-2.672359e+00;AF1=0.4996;AC1=1;DP4=8,12,3,1;MQ=60;FQ=3.55;PV4=0.3,5e-06,1,1	PL	28
Tb927_01_v4	380106	.	T	C	222	.	DP=20;VDB=1.530499e-01;AF1=1;AC1=2;DP4=0,0,14,6;MQ=60;FQ=-87	GT:PL:GQ	1/1:255,60,0:99
Tb927_01_v4	380123	.	A	G	198	.	DP=9;VDB=4.085106e-02;AF1=1;AC1=2;DP4=0,0,5,4;MQ=60;FQ=-54	GT:PL:GQ	1/1:231,27,0:51
Tb927_01_v4	380137	.	T	C	51	.	DP=3;VDB=6.442004e-02;AF1=1;AC1=2;DP4=0,0,0,3;MQ=60;FQ=-36	GT:PL:GQ	1/1:83,9,0:16
Tb927_01_v4	380148	.	A	G	6.2	.	DP=1;AF1=1;AC1=2;DP4=0,0,0,1;MQ=60;FQ=-30	GT:PL:GQ	1/1:35,3,0:4
Tb927_01_v4	380508	.	C	T	82.3	.	DP=7;VDB=1.297838e-02;AF1=1;AC1=2;DP4=0,0,5,0;MQ=60;FQ=-42	GT:PL:GQ	1/1:115,15,0:27
Tb927_01_v4	380658	.	T	C	222	.	DP=64;VDB=3.924367e-01;AF1=1;AC1=2;DP4=0,0,30,30;MQ=60;FQ=-208	GT:PL:GQ	1/1:255,181,0:99
Tb927_01_v4	380707	.	T	A	222	.	DP=82;VDB=4.412688e-01;AF1=1;AC1=2;DP4=0,0,42,30;MQ=60;FQ=-244	GT:PL:GQ	1/1:255,217,0:99
Tb927_01_v4	380818	.	A	T	203	.	DP=66;VDB=7.030129e-02;RPB=3.857584e-01;AF1=0.5;AC1=1;DP4=27,17,10,11;MQ=60;FQ=206;PV4=0.42,0.00075,1,0.37	GT:PL:GQ	0/1:233,0,255:99
Tb927_01_v4	380865	.	C	T	142	.	DP=61;VDB=1.724316e-01;RPB=-2.175971e-01;AF1=0.5;AC1=1;DP4=25,19,11,4;MQ=60;FQ=145;PV4=0.36,0.46,1,0.35	GT:PL:GQ	0/1:172,0,255:99
Tb927_01_v4	380966	.	aatgatgatgatgatgatgat	aatgatgatgatgatgat	217	.	INDEL;IS=28,0.622222;DP=45;VDB=1.801724e-01;AF1=0.5;AC1=1;DP4=3,9,15,12;MQ=60;FQ=94.5;PV4=0.096,1,1,0.15	GT:PL:GQ	0/1:255,0,129:99
Tb927_01_v4	380980	.	T	C	203	.	DP=46;VDB=7.171006e-02;RPB=1.504458e+00;AF1=1;AC1=2;DP4=1,0,3,11;MQ=59;FQ=-37;PV4=0.27,1,0.36,1	GT:PL:GQ	1/1:235,10,0:17
Tb927_01_v4	381165	.	G	A	222	.	DP=53;VDB=3.564150e-01;AF1=1;AC1=2;DP4=0,0,13,40;MQ=60;FQ=-187	GT:PL:GQ	1/1:255,160,0:99
Tb927_01_v4	381399	.	atatat	a	173	.	INDEL;IS=28,0.666667;DP=42;VDB=6.745968e-02;AF1=0.7304;AC1=1;DP4=3,0,17,9;MQ=60;FQ=-32.5;PV4=0.53,0.18,1,1	GT:PL:GQ	0/1:210,1,3:5
Tb927_01_v4	381400	.	T	.	36	.	DP=14;AF1=0;AC1=0;DP4=2,0,0,0;MQ=60;FQ=-33	PL	0
Tb927_01_v4	381853	.	A	G	222	.	DP=68;VDB=3.707653e-01;AF1=1;AC1=2;DP4=0,0,38,30;MQ=60;FQ=-232	GT:PL:GQ	1/1:255,205,0:99
Tb927_01_v4	381980	.	C	G	222	.	DP=53;VDB=3.747016e-01;AF1=1;AC1=2;DP4=0,0,18,35;MQ=60;FQ=-187	GT:PL:GQ	1/1:255,160,0:99
Tb927_01_v4	382108	.	G	A	222	.	DP=68;VDB=4.051982e-01;AF1=1;AC1=2;DP4=0,0,26,40;MQ=60;FQ=-226	GT:PL:GQ	1/1:255,199,0:99
Tb927_01_v4	382147	.	ttt	.	45.5	.	INDEL;IS=1,0.014085;DP=71;VDB=5.541791e-03;AF1=0;AC1=0;DP4=1,8,0,1;MQ=57;FQ=-42.5;PV4=1,1,1,1	PL	0
Tb927_01_v4	382148	.	T	C	222	.	DP=67;VDB=3.067898e-01;AF1=1;AC1=2;DP4=0,0,13,24;MQ=59;FQ=-138	GT:PL:GQ	1/1:255,111,0:99
Tb927_01_v4	382148	.	tt	.	42.5	.	INDEL;IS=27,0.397059;DP=67;VDB=5.079634e-02;AF1=0;AC1=0;DP4=3,10,2,2;MQ=59;FQ=-39.5;PV4=0.54,0.48,1,0.37	PL	0
Tb927_01_v4	382150	.	C	T	225	.	DP=68;VDB=3.081665e-01;RPB=-1.662580e+00;AF1=0.5;AC1=1;DP4=11,17,13,24;MQ=60;FQ=225;PV4=0.8,0.14,0.17,1	GT:PL:GQ	0/1:255,0,255:99
Tb927_01_v4	382236	.	ttg	t	154	.	INDEL;IS=30,0.576923;DP=52;VDB=1.174680e-01;AF1=1;AC1=2;DP4=1,1,7,22;MQ=60;FQ=-84.5;PV4=0.46,1,1,1	GT:PL:GQ	1/1:195,50,0:97
Tb927_01_v4	382237	.	tg	t	81.7	.	INDEL;IS=3,0.061224;DP=19;VDB=1.025171e-02;AF1=1;AC1=2;DP4=0,0,3,2;MQ=60;FQ=-49.5	GT:PL:GQ	1/1:122,15,0:27
Tb927_01_v4	382238	.	G	C	6.98	.	DP=15;AF1=1;AC1=2;DP4=0,0,1,0;MQ=60;FQ=-30	GT:PL:GQ	1/1:36,3,0:4
Tb927_01_v4	382463	.	A	G	222	.	DP=51;VDB=3.048995e-01;AF1=1;AC1=2;DP4=0,0,25,23;MQ=59;FQ=-171	GT:PL:GQ	1/1:255,144,0:99
Tb927_01_v4	382499	.	A	G	222	.	DP=55;VDB=3.431458e-01;AF1=1;AC1=2;DP4=0,0,33,20;MQ=59;FQ=-187	GT:PL:GQ	1/1:255,160,0:99
Tb927_01_v4	382606	.	A	G	222	.	DP=56;VDB=3.646664e-01;AF1=1;AC1=2;DP4=0,0,34,21;MQ=60;FQ=-193	GT:PL:GQ	1/1:255,166,0:99
Tb927_01_v4	382827	.	T	C	186	.	DP=54;VDB=2.828190e-02;RPB=8.429804e-01;AF1=0.5;AC1=1;DP4=23,15,9,7;MQ=60;FQ=189;PV4=0.77,1,1,0.24	GT:PL:GQ	0/1:216,0,255:99
Tb927_01_v4	383051	.	T	G	222	.	DP=66;VDB=1.272275e-01;AF1=1;AC1=2;DP4=0,0,14,8;MQ=60;FQ=-93	GT:PL:GQ	1/1:255,66,0:99
Tb927_01_v4	383051	.	ttt	t	172	.	INDEL;IS=42,0.636364;DP=66;VDB=1.482871e-02;AF1=0.5;AC1=1;DP4=14,8,18,22;MQ=60;FQ=108;PV4=0.19,1.2e-08,1,1	GT:PL:GQ	0/1:210,0,143:99
Tb927_01_v4	383162	.	C	A	225	.	DP=38;VDB=1.249758e-01;RPB=1.988390e+00;AF1=0.5;AC1=1;DP4=5,8,8,16;MQ=60;FQ=181;PV4=1,0.42,1,0.19	GT:PL:GQ	0/1:255,0,208:99
Tb927_01_v4	383512	.	A	G	223	.	DP=50;VDB=1.800629e-01;RPB=1.195995e+00;AF1=0.5;AC1=1;DP4=12,10,5,22;MQ=60;FQ=224;PV4=0.015,0.0016,1,0.11	GT:PL:GQ	0/1:253,0,255:99
Tb927_01_v4	383556	.	T	C	222	.	DP=48;VDB=2.853118e-01;AF1=1;AC1=2;DP4=0,0,20,28;MQ=60;FQ=-171	GT:PL:GQ	1/1:255,144,0:99
Tb927_01_v4	383769	.	A	T	222	.	DP=49;VDB=3.283245e-01;AF1=1;AC1=2;DP4=0,0,20,29;MQ=60;FQ=-175	GT:PL:GQ	1/1:255,148,0:99
Tb927_01_v4	383780	.	T	C	225	.	DP=52;VDB=2.429983e-01;RPB=-3.592402e-01;AF1=0.5;AC1=1;DP4=14,10,4,22;MQ=60;FQ=225;PV4=0.0028,1,1,0.21	GT:PL:GQ	0/1:255,0,255:99
Tb927_01_v4	383796	.	A	G	222	.	DP=44;VDB=2.664841e-01;AF1=1;AC1=2;DP4=0,0,14,29;MQ=60;FQ=-156	GT:PL:GQ	1/1:255,129,0:99
Tb927_01_v4	383825	.	G	T	96	.	DP=35;VDB=7.006175e-02;RPB=3.075588e+00;AF1=0.5;AC1=1;DP4=10,13,0,12;MQ=60;FQ=99;PV4=0.0069,0.071,1,0.2	GT:PL:GQ	0/1:126,0,255:99
Tb927_01_v4	383996	.	A	G	222	.	DP=19;VDB=6.733555e-03;AF1=1;AC1=2;DP4=0,0,10,7;MQ=60;FQ=-78	GT:PL:GQ	1/1:255,51,0:99
Tb927_01_v4	384014	.	G	A	222	.	DP=20;VDB=8.020991e-02;AF1=1;AC1=2;DP4=0,0,10,10;MQ=60;FQ=-87	GT:PL:GQ	1/1:255,60,0:99
Tb927_01_v4	384185	.	T	G	222	.	DP=27;VDB=1.381710e-01;AF1=1;AC1=2;DP4=0,0,7,20;MQ=60;FQ=-108	GT:PL:GQ	1/1:255,81,0:99
Tb927_01_v4	384447	.	A	T	39	.	DP=36;VDB=2.915653e-03;RPB=-3.117714e+00;AF1=0.5;AC1=1;DP4=22,7,7,0;MQ=60;FQ=42;PV4=0.3,1,1,0.00023	GT:PL:GQ	0/1:69,0,255:72
Tb927_01_v4	384470	.	A	G	225	.	DP=35;VDB=1.729650e-01;RPB=3.526567e+00;AF1=0.5;AC1=1;DP4=15,1,13,6;MQ=60;FQ=153;PV4=0.096,0.17,1,0.41	GT:PL:GQ	0/1:255,0,180:99
Tb927_01_v4	384541	.	tgtt	.	6.8	.	INDEL;IS=4,0.266667;DP=15;VDB=7.680000e-02;AF1=1;AC1=2;DP4=0,0,2,0;MQ=60;FQ=-40.5	PL	33
Tb927_01_v4	384542	.	G	T	4.77	.	DP=11;AF1=1;AC1=2;DP4=0,0,0,1;MQ=60;FQ=-30	GT:PL:GQ	0/1:33,3,0:3
Tb927_01_v4	384583	.	C	T	222	.	DP=26;VDB=1.733402e-01;AF1=1;AC1=2;DP4=0,0,16,10;MQ=60;FQ=-105	GT:PL:GQ	1/1:255,78,0:99
Tb927_01_v4	385180	.	G	A	222	.	DP=17;VDB=1.474410e-01;RPB=7.144345e-01;AF1=1;AC1=2;DP4=0,1,4,12;MQ=60;FQ=-43;PV4=1,0.46,1,0.25	GT:PL:GQ	1/1:255,16,0:29
Tb927_01_v4	385199	.	G	A	50	.	DP=8;VDB=7.269818e-02;RPB=-8.293682e-01;AF1=0.5025;AC1=1;DP4=0,1,0,4;MQ=60;FQ=-7.78;PV4=1,0.32,1,1	GT:PL:GQ	0/1:80,0,20:23
Tb927_01_v4	385200	.	A	G	65	.	DP=8;VDB=7.269818e-02;RPB=-8.293682e-01;AF1=0.5025;AC1=1;DP4=0,1,0,4;MQ=60;FQ=-7.78;PV4=1,1,1,1	GT:PL:GQ	0/1:95,0,20:23
Tb927_01_v4	385273	.	C	.	28.2	.	DP=1;VDB=7.200000e-02;;AC1=2;FQ=-30	PL	0
Tb927_01_v4	385354	.	G	C	222	.	DP=58;VDB=1.823841e-01;AF1=1;AC1=2;DP4=0,0,25,33;MQ=60;FQ=-202	GT:PL:GQ	1/1:255,175,0:99
Tb927_01_v4	385537	.	A	G	142	.	DP=7;VDB=4.013101e-02;AF1=1;AC1=2;DP4=0,0,1,6;MQ=60;FQ=-48	GT:PL:GQ	1/1:175,21,0:39
Tb927_01_v4	385544	.	T	G	4.61	.	DP=6;VDB=7.520000e-02;AF1=1;AC1=2;DP4=0,0,0,2;MQ=60;FQ=-33	GT:PL:GQ	1/1:34,6,0:5
Tb927_01_v4	385912	.	C	T	222	.	DP=48;VDB=2.344568e-01;AF1=1;AC1=2;DP4=0,0,39,7;MQ=60;FQ=-165	GT:PL:GQ	1/1:255,138,0:99
Tb927_01_v4	386238	.	C	T	218	.	DP=76;VDB=2.449874e-01;RPB=-1.449149e+00;AF1=0.5;AC1=1;DP4=26,24,13,11;MQ=60;FQ=220;PV4=1,0.16,1,1	GT:PL:GQ	0/1:248,0,255:99
Tb927_01_v4	386441	.	G	A	225	.	DP=75;VDB=1.840351e-01;RPB=1.655665e-02;AF1=0.5;AC1=1;DP4=24,24,14,13;MQ=60;FQ=225;PV4=1,0.11,1,1	GT:PL:GQ	0/1:255,0,255:99
Tb927_01_v4	386480	.	T	C	225	.	DP=74;VDB=2.171699e-01;RPB=-2.036783e-01;AF1=0.5;AC1=1;DP4=25,19,14,16;MQ=60;FQ=225;PV4=0.48,0.22,1,0.18	GT:PL:GQ	0/1:255,0,255:99
Tb927_01_v4	386743	.	C	G	222	.	DP=67;VDB=2.129829e-01;AF1=1;AC1=2;DP4=0,0,34,33;MQ=60;FQ=-229	GT:PL:GQ	1/1:255,202,0:99
Tb927_01_v4	386986	.	G	A	222	.	DP=67;VDB=2.741380e-01;AF1=1;AC1=2;DP4=0,0,25,42;MQ=60;FQ=-229	GT:PL:GQ	1/1:255,202,0:99
Tb927_01_v4	387447	.	T	A	225	.	DP=67;VDB=3.363340e-01;RPB=-3.304065e-01;AF1=0.5;AC1=1;DP4=14,7,25,20;MQ=60;FQ=211;PV4=0.43,0.013,1,0.29	GT:PL:GQ	0/1:255,0,238:99
Tb927_01_v4	387553	.	A	G	225	.	DP=56;VDB=1.031113e-01;RPB=5.386387e-01;AF1=0.5;AC1=1;DP4=22,14,11,9;MQ=60;FQ=225;PV4=0.78,0.082,1,0.053	GT:PL:GQ	0/1:255,0,255:99
Tb927_01_v4	387564	.	G	A	225	.	DP=58;VDB=1.030646e-02;RPB=-5.654098e-01;AF1=0.5;AC1=1;DP4=10,6,27,15;MQ=60;FQ=183;PV4=1,0.054,1,0.0077	GT:PL:GQ	0/1:255,0,210:99
Tb927_01_v4	387824	.	T	C	131	.	DP=76;VDB=1.702141e-01;RPB=-5.155619e-01;AF1=0.5;AC1=1;DP4=26,27,3,18;MQ=60;FQ=134;PV4=0.0077,0.073,1,0.1	GT:PL:GQ	0/1:161,0,255:99
Tb927_01_v4	387914	.	C	G	225	.	DP=61;VDB=1.273880e-01;RPB=-8.879960e-01;AF1=0.5;AC1=1;DP4=15,6,18,22;MQ=60;FQ=207;PV4=0.062,0.42,1,1	GT:PL:GQ	0/1:255,0,234:99
Tb927_01_v4	387959	.	A	C	225	.	DP=75;VDB=5.704179e-02;RPB=-1.340458e+00;AF1=0.5;AC1=1;DP4=10,12,27,24;MQ=60;FQ=213;PV4=0.62,0.37,1,0.34	GT:PL:GQ	0/1:255,0,240:99
Tb927_01_v4	387989	.	C	T	225	.	DP=81;VDB=3.546856e-01;RPB=4.056887e-01;AF1=0.5;AC1=1;DP4=10,20,19,29;MQ=60;FQ=225;PV4=0.64,1,1,1	GT:PL:GQ	0/1:255,0,255:99
Tb927_01_v4	388019	.	G	A	222	.	DP=72;VDB=4.375745e-01;AF1=1;AC1=2;DP4=0,0,23,48;MQ=60;FQ=-241	GT:PL:GQ	1/1:255,214,0:99
Tb927_01_v4	388160	.	G	A	225	.	DP=65;VDB=2.904797e-01;RPB=-2.413534e-01;AF1=0.5;AC1=1;DP4=15,12,17,18;MQ=60;FQ=225;PV4=0.62,7.6e-05,1,1	GT:PL:GQ	0/1:255,0,255:99
Tb927_01_v4	388326	.	C	A	225	.	DP=67;VDB=2.808618e-01;RPB=-9.226973e-01;AF1=0.5;AC1=1;DP4=13,13,16,22;MQ=60;FQ=225;PV4=0.61,0.13,1,1	GT:PL:GQ	0/1:255,0,255:99
Tb927_01_v4	388733	.	C	T	196	.	DP=52;VDB=1.797400e-01;RPB=1.566376e+00;AF1=0.5;AC1=1;DP4=10,22,5,13;MQ=60;FQ=199;PV4=1,0.1,1,0.49	GT:PL:GQ	0/1:226,0,255:99
Tb927_01_v4	388914	.	C	T	225	.	DP=68;VDB=3.287633e-01;RPB=1.445522e+00;AF1=0.5;AC1=1;DP4=13,7,26,21;MQ=60;FQ=189;PV4=0.59,0.072,1,1	GT:PL:GQ	0/1:255,0,216:99
Tb927_01_v4	388955	.	T	A	206	.	DP=50;VDB=1.887679e-01;RPB=9.228870e-01;AF1=0.5;AC1=1;DP4=18,13,9,9;MQ=60;FQ=209;PV4=0.77,0.00019,1,0.42	GT:PL:GQ	0/1:236,0,255:99
Tb927_01_v4	389090	.	T	C	225	.	DP=63;VDB=3.263821e-01;RPB=-3.820703e-01;AF1=0.5;AC1=1;DP4=14,8,21,20;MQ=60;FQ=219;PV4=0.43,1,1,0.012	GT:PL:GQ	0/1:255,0,247:99
Tb927_01_v4	389587	.	G	A	222	.	DP=68;VDB=4.220955e-01;AF1=1;AC1=2;DP4=0,0,38,28;MQ=60;FQ=-226	GT:PL:GQ	1/1:255,199,0:99
Tb927_01_v4	389738	.	A	G	222	.	DP=70;VDB=4.302382e-01;AF1=1;AC1=2;DP4=0,0,39,29;MQ=60;FQ=-232	GT:PL:GQ	1/1:255,205,0:99
Tb927_01_v4	390302	.	T	G	222	.	DP=65;VDB=4.147132e-01;AF1=1;AC1=2;DP4=0,0,27,38;MQ=60;FQ=-223	GT:PL:GQ	1/1:255,196,0:99
Tb927_01_v4	390314	.	A	G	222	.	DP=60;VDB=3.520147e-01;AF1=1;AC1=2;DP4=0,0,25,35;MQ=60;FQ=-208	GT:PL:GQ	1/1:255,181,0:99
Tb927_01_v4	390945	.	C	T	222	.	DP=36;VDB=1.852948e-01;AF1=1;AC1=2;DP4=0,0,13,23;MQ=60;FQ=-135	GT:PL:GQ	1/1:255,108,0:99
Tb927_01_v4	391109	.	T	C	222	.	DP=14;VDB=1.636321e-01;AF1=1;AC1=2;DP4=0,0,11,3;MQ=60;FQ=-69	GT:PL:GQ	1/1:255,42,0:81
Tb927_01_v4	391135	.	A	G	222	.	DP=16;VDB=1.203743e-01;AF1=1;AC1=2;DP4=0,0,12,4;MQ=60;FQ=-75	GT:PL:GQ	1/1:255,48,0:93
Tb927_01_v4	391295	.	A	G	222	.	DP=47;VDB=1.319181e-01;AF1=1;AC1=2;DP4=0,0,34,13;MQ=60;FQ=-168	GT:PL:GQ	1/1:255,141,0:99
Tb927_01_v4	391397	.	C	G	222	.	DP=38;VDB=4.761307e-02;AF1=1;AC1=2;DP4=0,0,23,14;MQ=59;FQ=-138	GT:PL:GQ	1/1:255,111,0:99
Tb927_01_v4	391437	.	G	T	160	.	DP=11;VDB=3.108728e-02;RPB=-1.392621e+00;AF1=0.5718;AC1=1;DP4=0,1,2,7;MQ=60;FQ=-21;PV4=1,1,1,1	GT:PL:GQ	0/1:189,0,6:9
Tb927_01_v4	391608	.	G	A	222	.	DP=39;VDB=2.719372e-01;AF1=1;AC1=2;DP4=0,0,15,24;MQ=60;FQ=-144	GT:PL:GQ	1/1:255,117,0:99
Tb927_01_v4	391663	.	A	G	222	.	DP=38;VDB=1.251582e-01;AF1=1;AC1=2;DP4=0,0,5,33;MQ=60;FQ=-141	GT:PL:GQ	1/1:255,114,0:99
Tb927_01_v4	392105	.	A	G	158	.	DP=17;VDB=1.124329e-01;AF1=1;AC1=2;DP4=0,0,17,0;MQ=60;FQ=-78	GT:PL:GQ	1/1:191,51,0:99
Tb927_01_v4	392153	.	C	T	131	.	DP=13;VDB=1.216260e-01;AF1=1;AC1=2;DP4=0,0,9,0;MQ=60;FQ=-54	GT:PL:GQ	1/1:164,27,0:51
Tb927_01_v4	392159	.	T	A	134	.	DP=13;VDB=1.093884e-01;AF1=1;AC1=2;DP4=0,0,9,0;MQ=60;FQ=-54	GT:PL:GQ	1/1:167,27,0:51
Tb927_01_v4	392160	.	T	A	129	.	DP=12;VDB=9.985381e-02;AF1=1;AC1=2;DP4=0,0,9,0;MQ=60;FQ=-54	GT:PL:GQ	1/1:162,27,0:51
Tb927_01_v4	392161	.	T	A	135	.	DP=12;VDB=1.027696e-01;AF1=1;AC1=2;DP4=0,0,9,0;MQ=60;FQ=-54	GT:PL:GQ	1/1:168,27,0:51
Tb927_01_v4	392162	.	T	A	138	.	DP=12;VDB=1.050398e-01;AF1=1;AC1=2;DP4=0,0,9,0;MQ=60;FQ=-54	GT:PL:GQ	1/1:171,27,0:51
Tb927_01_v4	392225	.	A	T	222	.	DP=35;VDB=1.763828e-01;AF1=1;AC1=2;DP4=0,0,33,2;MQ=60;FQ=-132	GT:PL:GQ	1/1:255,105,0:99
Tb927_01_v4	392317	.	G	A	222	.	DP=37;VDB=1.708123e-01;AF1=1;AC1=2;DP4=0,0,29,8;MQ=60;FQ=-138	GT:PL:GQ	1/1:255,111,0:99
Tb927_01_v4	392401	.	A	G	11.3	.	DP=23;VDB=5.752178e-02;AF1=1;AC1=2;DP4=0,0,2,1;MQ=60;FQ=-36	GT:PL:GQ	1/1:43,9,0:13
Tb927_01_v4	392544	.	A	T	222	.	DP=64;VDB=1.319672e-01;AF1=1;AC1=2;DP4=0,0,29,27;MQ=60;FQ=-196	GT:PL:GQ	1/1:255,169,0:99
Tb927_01_v4	392607	.	C	T	222	.	DP=53;VDB=5.056554e-02;AF1=1;AC1=2;DP4=0,0,37,12;MQ=60;FQ=-175	GT:PL:GQ	1/1:255,148,0:99
Tb927_01_v4	392656	.	G	A	222	.	DP=64;VDB=5.987306e-02;AF1=1;AC1=2;DP4=0,0,40,22;MQ=60;FQ=-214	GT:PL:GQ	1/1:255,187,0:99
Tb927_01_v4	392768	.	G	A	222	.	DP=63;VDB=8.782057e-02;AF1=1;AC1=2;DP4=0,0,35,27;MQ=60;FQ=-214	GT:PL:GQ	1/1:255,187,0:99
Tb927_01_v4	392773	.	C	T	222	.	DP=54;VDB=2.774706e-01;AF1=1;AC1=2;DP4=0,0,29,24;MQ=60;FQ=-187	GT:PL:GQ	1/1:255,160,0:99
Tb927_01_v4	392894	.	A	G	222	.	DP=71;VDB=2.878551e-01;AF1=1;AC1=2;DP4=0,0,33,38;MQ=60;FQ=-241	GT:PL:GQ	1/1:255,214,0:99
Tb927_01_v4	393111	.	T	C	222	.	DP=77;VDB=2.906244e-01;AF1=1;AC1=2;DP4=0,0,31,45;MQ=60;FQ=-256	GT:PL:GQ	1/1:255,229,0:99
Tb927_01_v4	393153	.	G	C	222	.	DP=74;VDB=4.339438e-01;AF1=1;AC1=2;DP4=0,0,36,37;MQ=60;FQ=-247	GT:PL:GQ	1/1:255,220,0:99
Tb927_01_v4	393265	.	T	A	222	.	DP=74;VDB=2.848350e-02;AF1=1;AC1=2;DP4=0,0,41,32;MQ=60;FQ=-247	GT:PL:GQ	1/1:255,220,0:99
Tb927_01_v4	393344	.	C	T	222	.	DP=64;VDB=4.009889e-01;AF1=1;AC1=2;DP4=0,0,31,31;MQ=60;FQ=-214	GT:PL:GQ	1/1:255,187,0:99
Tb927_01_v4	393426	.	G	T	222	.	DP=67;VDB=3.756921e-01;AF1=1;AC1=2;DP4=0,0,25,39;MQ=60;FQ=-220	GT:PL:GQ	1/1:255,193,0:99
Tb927_01_v4	393649	.	T	G	222	.	DP=79;VDB=4.531488e-01;AF1=1;AC1=2;DP4=0,0,31,48;MQ=60;FQ=-265	GT:PL:GQ	1/1:255,238,0:99
Tb927_01_v4	393742	.	C	T	127	.	DP=13;VDB=2.150825e-04;AF1=1;AC1=2;DP4=0,0,0,13;MQ=60;FQ=-66	GT:PL:GQ	1/1:160,39,0:75
Tb927_01_v4	393752	.	T	C	6.2	.	DP=1;AF1=1;AC1=2;DP4=0,0,1,0;MQ=60;FQ=-30	GT:PL:GQ	1/1:35,3,0:4
Tb927_01_v4	393768	.	G	A	222	.	DP=14;VDB=3.306932e-03;AF1=1;AC1=2;DP4=0,0,5,9;MQ=60;FQ=-69	GT:PL:GQ	1/1:255,42,0:81
Tb927_01_v4	393873	.	C	T	222	.	DP=41;VDB=2.816915e-01;AF1=1;AC1=2;DP4=0,0,15,26;MQ=60;FQ=-150	GT:PL:GQ	1/1:255,123,0:99
Tb927_01_v4	393888	.	A	G	222	.	DP=34;VDB=1.994952e-01;AF1=1;AC1=2;DP4=0,0,10,24;MQ=60;FQ=-129	GT:PL:GQ	1/1:255,102,0:99
Tb927_01_v4	393961	.	T	A	167	.	DP=17;VDB=4.179974e-03;AF1=1;AC1=2;DP4=0,0,7,2;MQ=60;FQ=-54	GT:PL:GQ	1/1:200,27,0:51
Tb927_01_v4	394140	.	G	A	222	.	DP=36;VDB=2.826693e-01;AF1=1;AC1=2;DP4=0,0,16,20;MQ=60;FQ=-135	GT:PL:GQ	1/1:255,108,0:99
Tb927_01_v4	394246	.	C	G	152	.	DP=35;VDB=1.591455e-01;RPB=2.883333e+00;AF1=0.5;AC1=1;DP4=12,8,1,14;MQ=60;FQ=155;PV4=0.0015,1,1,1	GT:PL:GQ	0/1:182,0,255:99
Tb927_01_v4	394298	.	G	T	222	.	DP=27;VDB=1.396814e-01;AF1=1;AC1=2;DP4=0,0,21,5;MQ=60;FQ=-105	GT:PL:GQ	1/1:255,78,0:99
Tb927_01_v4	394328	.	G	A	222	.	DP=30;VDB=1.929387e-01;AF1=1;AC1=2;DP4=0,0,21,9;MQ=60;FQ=-117	GT:PL:GQ	1/1:255,90,0:99
Tb927_01_v4	394354	.	A	G	222	.	DP=33;VDB=2.182704e-01;AF1=1;AC1=2;DP4=0,0,17,16;MQ=60;FQ=-126	GT:PL:GQ	1/1:255,99,0:99
Tb927_01_v4	394591	.	C	T	222	.	DP=46;VDB=3.440553e-01;AF1=1;AC1=2;DP4=0,0,23,21;MQ=60;FQ=-159	GT:PL:GQ	1/1:255,132,0:99
Tb927_01_v4	394600	.	G	A	222	.	DP=49;VDB=1.052209e-01;AF1=1;AC1=2;DP4=0,0,23,19;MQ=60;FQ=-153	GT:PL:GQ	1/1:255,126,0:99
Tb927_01_v4	394652	.	G	A	222	.	DP=48;VDB=2.688676e-01;AF1=1;AC1=2;DP4=0,0,29,18;MQ=60;FQ=-168	GT:PL:GQ	1/1:255,141,0:99
Tb927_01_v4	394720	.	A	C	225	.	DP=50;VDB=2.859651e-01;RPB=1.998701e-02;AF1=0.5;AC1=1;DP4=9,10,26,5;MQ=60;FQ=221;PV4=0.011,1,1,0.05	GT:PL:GQ	0/1:255,0,249:99
Tb927_01_v4	394787	.	C	T	201	.	DP=49;VDB=1.887165e-01;RPB=-4.251502e-01;AF1=0.5;AC1=1;DP4=24,7,11,7;MQ=60;FQ=204;PV4=0.33,0.0016,1,1	GT:PL:GQ	0/1:231,0,255:99
Tb927_01_v4	395108	.	G	T	222	.	DP=62;VDB=1.701946e-01;AF1=1;AC1=2;DP4=0,0,26,35;MQ=60;FQ=-211	GT:PL:GQ	1/1:255,184,0:99
Tb927_01_v4	395153	.	T	C	200	.	DP=74;VDB=2.601110e-02;AF1=1;AC1=2;DP4=0,0,34,33;MQ=59;FQ=-229	GT:PL:GQ	1/1:233,202,0:99
Tb927_01_v4	395162	.	C	.	15.1	.	DP=68;AF1=1;AC1=2;DP4=0,0,1,0;MQ=60;FQ=-30.1	PL	15
Tb927_01_v4	395163	.	G	.	21	.	DP=70;RPB=-9.668049e-01;AF1=0.4714;AC1=1;DP4=1,0,1,0;MQ=60;FQ=-18.7;PV4=1,1,1,1	PL	9
Tb927_01_v4	395164	.	A	.	15.1	.	DP=12;AF1=1;AC1=2;DP4=0,0,1,0;MQ=60;FQ=-30.1	PL	15
Tb927_01_v4	395210	.	T	C	222	.	DP=62;VDB=4.116089e-02;AF1=1;AC1=2;DP4=0,0,34,28;MQ=60;FQ=-214	GT:PL:GQ	1/1:255,187,0:99
Tb927_01_v4	395339	.	G	A	225	.	DP=71;VDB=6.011742e-02;RPB=9.425235e-01;AF1=0.5;AC1=1;DP4=21,23,11,14;MQ=60;FQ=225;PV4=0.81,0.46,1,1	GT:PL:GQ	0/1:255,0,255:99
Tb927_01_v4	395477	.	T	C	222	.	DP=69;VDB=8.754747e-02;AF1=1;AC1=2;DP4=0,0,30,38;MQ=60;FQ=-232	GT:PL:GQ	1/1:255,205,0:99
Tb927_01_v4	395574	.	A	G	222	.	DP=55;VDB=2.374311e-01;AF1=1;AC1=2;DP4=0,0,25,29;MQ=60;FQ=-187	GT:PL:GQ	1/1:255,160,0:99
Tb927_01_v4	395688	.	A	G	222	.	DP=76;VDB=4.453853e-01;AF1=1;AC1=2;DP4=0,0,38,37;MQ=60;FQ=-253	GT:PL:GQ	1/1:255,226,0:99
Tb927_01_v4	395958	.	A	G	225	.	DP=69;VDB=1.513942e-01;RPB=3.135305e-02;AF1=0.5;AC1=1;DP4=19,15,17,16;MQ=60;FQ=225;PV4=0.81,0.14,1,1	GT:PL:GQ	0/1:255,0,255:99
Tb927_01_v4	396022	.	C	G	222	.	DP=64;VDB=4.152536e-01;AF1=1;AC1=2;DP4=0,0,33,31;MQ=60;FQ=-220	GT:PL:GQ	1/1:255,193,0:99
Tb927_01_v4	396080	.	A	G	205	.	DP=51;VDB=1.472134e-01;RPB=1.333767e+00;AF1=0.5;AC1=1;DP4=18,14,10,7;MQ=60;FQ=208;PV4=1,1,1,1	GT:PL:GQ	0/1:235,0,255:99
Tb927_01_v4	396213	.	C	A	225	.	DP=54;VDB=1.784536e-01;RPB=-1.242055e+00;AF1=0.5;AC1=1;DP4=7,14,16,17;MQ=60;FQ=225;PV4=0.4,0.13,1,0.24	GT:PL:GQ	0/1:255,0,255:99
Tb927_01_v4	396311	.	C	T	222	.	DP=62;VDB=1.057970e-01;AF1=1;AC1=2;DP4=0,0,26,28;MQ=60;FQ=-190	GT:PL:GQ	1/1:255,163,0:99
Tb927_01_v4	396317	.	T	C	222	.	DP=67;VDB=5.104084e-02;AF1=1;AC1=2;DP4=0,0,34,31;MQ=60;FQ=-223	GT:PL:GQ	1/1:255,196,0:99
Tb927_01_v4	396456	.	A	C	222	.	DP=69;VDB=3.962985e-01;AF1=1;AC1=2;DP4=0,0,43,26;MQ=60;FQ=-235	GT:PL:GQ	1/1:255,208,0:99
Tb927_01_v4	396589	.	C	T	222	.	DP=70;VDB=2.101332e-01;AF1=1;AC1=2;DP4=0,0,39,31;MQ=60;FQ=-238	GT:PL:GQ	1/1:255,211,0:99
Tb927_01_v4	396931	.	C	T	126	.	DP=46;VDB=5.684200e-02;AF1=1;AC1=2;DP4=0,0,9,6;MQ=60;FQ=-72	GT:PL:GQ	1/1:159,45,0:87
Tb927_01_v4	397152	.	G	T	222	.	DP=69;VDB=3.022148e-01;AF1=1;AC1=2;DP4=0,0,31,37;MQ=60;FQ=-232	GT:PL:GQ	1/1:255,205,0:99
Tb927_01_v4	397459	.	A	G	222	.	DP=73;VDB=2.584859e-01;AF1=1;AC1=2;DP4=0,0,41,32;MQ=60;FQ=-247	GT:PL:GQ	1/1:255,220,0:99
Tb927_01_v4	397510	.	C	T	222	.	DP=97;VDB=4.618788e-01;AF1=1;AC1=2;DP4=0,0,50,44;MQ=60;FQ=-282	GT:PL:GQ	1/1:255,255,0:99
Tb927_01_v4	397525	.	G	A	222	.	DP=91;VDB=4.662828e-01;AF1=1;AC1=2;DP4=0,0,50,41;MQ=60;FQ=-282	GT:PL:GQ	1/1:255,255,0:99
Tb927_01_v4	397559	.	G	C	222	.	DP=71;VDB=4.314822e-01;AF1=1;AC1=2;DP4=0,0,34,36;MQ=60;FQ=-238	GT:PL:GQ	1/1:255,211,0:99
Tb927_01_v4	397573	.	T	A	222	.	DP=63;VDB=1.477168e-01;AF1=1;AC1=2;DP4=0,0,34,28;MQ=60;FQ=-214	GT:PL:GQ	1/1:255,187,0:99
Tb927_01_v4	397593	.	A	G	222	.	DP=56;VDB=3.627039e-01;AF1=1;AC1=2;DP4=0,0,27,29;MQ=60;FQ=-196	GT:PL:GQ	1/1:255,169,0:99
Tb927_01_v4	397747	.	A	G	222	.	DP=66;VDB=1.443666e-01;AF1=1;AC1=2;DP4=0,0,32,34;MQ=60;FQ=-226	GT:PL:GQ	1/1:255,199,0:99
Tb927_01_v4	397765	.	T	C	222	.	DP=61;VDB=6.178835e-02;AF1=1;AC1=2;DP4=0,0,31,30;MQ=60;FQ=-211	GT:PL:GQ	1/1:255,184,0:99
Tb927_01_v4	397807	.	G	A	222	.	DP=69;VDB=2.021212e-01;AF1=1;AC1=2;DP4=0,0,32,36;MQ=60;FQ=-232	GT:PL:GQ	1/1:255,205,0:99
Tb927_01_v4	397810	.	A	G	222	.	DP=72;VDB=2.396790e-01;AF1=1;AC1=2;DP4=0,0,31,35;MQ=60;FQ=-226	GT:PL:GQ	1/1:255,199,0:99
Tb927_01_v4	397867	.	G	C	222	.	DP=70;VDB=2.003426e-01;AF1=1;AC1=2;DP4=0,0,30,39;MQ=60;FQ=-235	GT:PL:GQ	1/1:255,208,0:99
Tb927_01_v4	397937	.	A	G	222	.	DP=72;VDB=3.519607e-01;AF1=1;AC1=2;DP4=0,0,32,40;MQ=60;FQ=-244	GT:PL:GQ	1/1:255,217,0:99
Tb927_01_v4	398032	.	A	T	222	.	DP=64;VDB=4.098482e-01;AF1=1;AC1=2;DP4=0,0,31,31;MQ=60;FQ=-214	GT:PL:GQ	1/1:255,187,0:99
Tb927_01_v4	398180	.	A	G	222	.	DP=61;VDB=3.286706e-01;AF1=1;AC1=2;DP4=0,0,29,32;MQ=60;FQ=-211	GT:PL:GQ	1/1:255,184,0:99
Tb927_01_v4	398247	.	G	A	222	.	DP=78;VDB=4.473562e-01;AF1=1;AC1=2;DP4=0,0,39,39;MQ=60;FQ=-262	GT:PL:GQ	1/1:255,235,0:99
Tb927_01_v4	398360	.	C	T	222	.	DP=63;VDB=1.882402e-01;AF1=1;AC1=2;DP4=0,0,35,24;MQ=60;FQ=-205	GT:PL:GQ	1/1:255,178,0:99
Tb927_01_v4	398368	.	C	T	222	.	DP=59;VDB=3.922796e-01;AF1=1;AC1=2;DP4=0,0,32,27;MQ=60;FQ=-205	GT:PL:GQ	1/1:255,178,0:99
Tb927_01_v4	398443	.	G	A	222	.	DP=60;VDB=3.206874e-01;AF1=1;AC1=2;DP4=0,0,24,35;MQ=60;FQ=-205	GT:PL:GQ	1/1:255,178,0:99
Tb927_01_v4	398460	.	C	G	222	.	DP=53;VDB=1.475110e-01;AF1=1;AC1=2;DP4=0,0,18,31;MQ=60;FQ=-175	GT:PL:GQ	1/1:255,148,0:99
Tb927_01_v4	398461	.	G	A	222	.	DP=52;VDB=1.546391e-01;AF1=1;AC1=2;DP4=0,0,18,30;MQ=60;FQ=-171	GT:PL:GQ	1/1:255,144,0:99
Tb927_01_v4	398547	.	A	G	161	.	DP=7;VDB=3.309079e-03;AF1=1;AC1=2;DP4=0,0,2,5;MQ=60;FQ=-48	GT:PL:GQ	1/1:194,21,0:39
Tb927_01_v4	398689	.	G	T	222	.	DP=72;VDB=4.398486e-01;AF1=1;AC1=2;DP4=0,0,44,27;MQ=60;FQ=-241	GT:PL:GQ	1/1:255,214,0:99
Tb927_01_v4	398692	.	G	A	222	.	DP=70;VDB=4.294803e-01;AF1=1;AC1=2;DP4=0,0,42,26;MQ=60;FQ=-232	GT:PL:GQ	1/1:255,205,0:99
Tb927_01_v4	398804	.	T	C	222	.	DP=56;VDB=1.227229e-01;AF1=1;AC1=2;DP4=0,0,26,30;MQ=60;FQ=-196	GT:PL:GQ	1/1:255,169,0:99
Tb927_01_v4	398984	.	A	T	222	.	DP=55;VDB=8.671823e-02;AF1=1;AC1=2;DP4=0,0,27,27;MQ=60;FQ=-190	GT:PL:GQ	1/1:255,163,0:99
Tb927_01_v4	399071	.	G	C	222	.	DP=53;VDB=3.712089e-01;AF1=1;AC1=2;DP4=0,0,17,36;MQ=60;FQ=-187	GT:PL:GQ	1/1:255,160,0:99
Tb927_01_v4	399079	.	G	A	222	.	DP=53;VDB=3.591768e-01;AF1=1;AC1=2;DP4=0,0,17,36;MQ=60;FQ=-187	GT:PL:GQ	1/1:255,160,0:99
Tb927_01_v4	399097	.	A	C	222	.	DP=59;VDB=3.935932e-01;AF1=1;AC1=2;DP4=0,0,17,41;MQ=60;FQ=-202	GT:PL:GQ	1/1:255,175,0:99
Tb927_01_v4	399199	.	G	A	222	.	DP=55;VDB=3.800078e-01;AF1=1;AC1=2;DP4=0,0,31,23;MQ=60;FQ=-190	GT:PL:GQ	1/1:255,163,0:99
Tb927_01_v4	399340	.	A	C	222	.	DP=58;VDB=2.224611e-01;AF1=1;AC1=2;DP4=0,0,17,40;MQ=60;FQ=-199	GT:PL:GQ	1/1:255,172,0:99
Tb927_01_v4	399344	.	A	G	222	.	DP=56;VDB=1.553664e-02;AF1=1;AC1=2;DP4=0,0,16,40;MQ=60;FQ=-196	GT:PL:GQ	1/1:255,169,0:99
Tb927_01_v4	399383	.	G	A	222	.	DP=38;VDB=5.740255e-02;AF1=1;AC1=2;DP4=0,0,9,29;MQ=60;FQ=-141	GT:PL:GQ	1/1:255,114,0:99
Tb927_01_v4	399410	.	G	T	222	.	DP=23;VDB=1.372490e-01;AF1=1;AC1=2;DP4=0,0,7,6;MQ=60;FQ=-66	GT:PL:GQ	1/1:255,39,0:75
Tb927_01_v4	399411	.	tg	.	27.5	.	INDEL;IS=4,0.173913;DP=23;VDB=3.120048e-02;AF1=0.4737;AC1=1;DP4=2,2,0,2;MQ=60;FQ=-24.5;PV4=0.47,0.0053,1,1	PL	10
Tb927_01_v4	399412	.	G	T	222	.	DP=19;VDB=1.662684e-01;AF1=1;AC1=2;DP4=0,0,7,7;MQ=60;FQ=-69	GT:PL:GQ	1/1:255,42,0:81
Tb927_01_v4	399413	.	tg	.	21.6	.	INDEL;IS=2,0.086957;DP=23;VDB=9.968024e-02;AF1=0.4936;AC1=1;DP4=2,2,0,2;MQ=60;FQ=-18.6;PV4=0.47,0.0067,1,0.22	PL	16
Tb927_01_v4	399414	.	G	.	19	.	DP=20;VDB=2.240000e-02;RPB=-1.443653e+00;AF1=0.4793;AC1=1;DP4=5,8,0,2;MQ=60;FQ=-16.1;PV4=0.52,1,1,0.17	PL	11
Tb927_01_v4	399446	.	G	A	222	.	DP=15;VDB=1.622654e-01;AF1=1;AC1=2;DP4=0,0,6,8;MQ=60;FQ=-69	GT:PL:GQ	1/1:255,42,0:81
Tb927_01_v4	399476	.	A	C	35	.	DP=4;VDB=3.576709e-02;AF1=1;AC1=2;DP4=0,0,0,3;MQ=60;FQ=-36	GT:PL:GQ	1/1:67,9,0:16
Tb927_01_v4	399508	.	T	C	24.8	.	DP=2;VDB=7.040000e-02;AF1=1;AC1=2;DP4=0,0,2,0;MQ=60;FQ=-33	GT:PL:GQ	1/1:56,6,0:10
Tb927_01_v4	399510	.	T	C	33.8	.	DP=2;VDB=7.040000e-02;AF1=1;AC1=2;DP4=0,0,2,0;MQ=60;FQ=-33	GT:PL:GQ	1/1:65,6,0:10
Tb927_01_v4	399515	.	G	A	99.3	.	DP=5;VDB=3.369886e-02;AF1=1;AC1=2;DP4=0,0,4,1;MQ=60;FQ=-42	GT:PL:GQ	1/1:132,15,0:27
Tb927_01_v4	399546	.	T	C	222	.	DP=37;VDB=1.830657e-01;AF1=1;AC1=2;DP4=0,0,20,17;MQ=60;FQ=-138	GT:PL:GQ	1/1:255,111,0:99
Tb927_01_v4	399553	.	T	C	222	.	DP=45;VDB=2.836875e-01;AF1=1;AC1=2;DP4=0,0,22,20;MQ=60;FQ=-153	GT:PL:GQ	1/1:255,126,0:99
Tb927_01_v4	399557	.	C	T	222	.	DP=49;VDB=1.084632e-01;AF1=1;AC1=2;DP4=0,0,22,20;MQ=60;FQ=-153	GT:PL:GQ	1/1:255,126,0:99
Tb927_01_v4	399602	.	T	C	222	.	DP=73;VDB=4.210578e-02;AF1=1;AC1=2;DP4=0,0,33,40;MQ=60;FQ=-247	GT:PL:GQ	1/1:255,220,0:99
Tb927_01_v4	400098	.	A	G	222	.	DP=72;VDB=4.399842e-01;AF1=1;AC1=2;DP4=0,0,35,37;MQ=60;FQ=-244	GT:PL:GQ	1/1:255,217,0:99
Tb927_01_v4	400806	.	G	A	222	.	DP=62;VDB=3.831003e-01;AF1=1;AC1=2;DP4=0,0,33,29;MQ=60;FQ=-214	GT:PL:GQ	1/1:255,187,0:99
Tb927_01_v4	400956	.	T	C	222	.	DP=72;VDB=4.430847e-01;AF1=1;AC1=2;DP4=0,0,26,46;MQ=60;FQ=-244	GT:PL:GQ	1/1:255,217,0:99
Tb927_01_v4	401001	.	C	T	222	.	DP=71;VDB=2.198548e-01;AF1=1;AC1=2;DP4=0,0,24,46;MQ=60;FQ=-238	GT:PL:GQ	1/1:255,211,0:99
Tb927_01_v4	401037	.	C	T	222	.	DP=83;VDB=3.521265e-01;AF1=1;AC1=2;DP4=0,0,42,40;MQ=60;FQ=-274	GT:PL:GQ	1/1:255,247,0:99
Tb927_01_v4	401889	.	T	C	222	.	DP=64;VDB=3.746499e-01;AF1=1;AC1=2;DP4=0,0,27,36;MQ=59;FQ=-217	GT:PL:GQ	1/1:255,190,0:99
Tb927_01_v4	401906	.	G	A	222	.	DP=67;VDB=4.201946e-01;AF1=1;AC1=2;DP4=0,0,31,34;MQ=60;FQ=-223	GT:PL:GQ	1/1:255,196,0:99
Tb927_01_v4	401911	.	T	C	222	.	DP=72;VDB=2.611183e-01;AF1=1;AC1=2;DP4=0,0,34,38;MQ=60;FQ=-244	GT:PL:GQ	1/1:255,217,0:99
Tb927_01_v4	401981	.	G	T	222	.	DP=94;VDB=4.784794e-01;AF1=1;AC1=2;DP4=0,0,55,39;MQ=60;FQ=-282	GT:PL:GQ	1/1:255,255,0:99
Tb927_01_v4	402177	.	A	G	222	.	DP=58;VDB=3.389405e-01;AF1=1;AC1=2;DP4=0,0,26,31;MQ=60;FQ=-199	GT:PL:GQ	1/1:255,172,0:99
Tb927_01_v4	402226	.	A	C	222	.	DP=42;VDB=4.259387e-01;AF1=1;AC1=2;DP4=0,0,19,21;MQ=60;FQ=-147	GT:PL:GQ	1/1:255,120,0:99
Tb927_01_v4	402293	.	C	T	222	.	DP=64;VDB=7.841676e-03;AF1=1;AC1=2;DP4=0,0,25,38;MQ=60;FQ=-217	GT:PL:GQ	1/1:255,190,0:99
Tb927_01_v4	402490	.	G	A	222	.	DP=70;VDB=2.740999e-02;AF1=1;AC1=2;DP4=0,0,24,45;MQ=60;FQ=-235	GT:PL:GQ	1/1:255,208,0:99
Tb927_01_v4	402491	.	C	T	222	.	DP=70;VDB=1.774655e-02;AF1=1;AC1=2;DP4=0,0,24,43;MQ=60;FQ=-229	GT:PL:GQ	1/1:255,202,0:99
Tb927_01_v4	402595	.	G	T	222	.	DP=55;VDB=4.178217e-02;AF1=1;AC1=2;DP4=0,0,19,36;MQ=60;FQ=-193	GT:PL:GQ	1/1:255,166,0:99
Tb927_01_v4	402618	.	T	A	222	.	DP=45;VDB=1.207940e-01;AF1=1;AC1=2;DP4=0,0,14,30;MQ=60;FQ=-159	GT:PL:GQ	1/1:255,132,0:99
Tb927_01_v4	402784	.	A	C	222	.	DP=55;VDB=3.186506e-01;AF1=1;AC1=2;DP4=0,0,21,33;MQ=60;FQ=-190	GT:PL:GQ	1/1:255,163,0:99
Tb927_01_v4	402826	.	T	A	222	.	DP=73;VDB=3.862669e-01;AF1=1;AC1=2;DP4=0,0,31,33;MQ=60;FQ=-220	GT:PL:GQ	1/1:255,193,0:99
Tb927_01_v4	402849	.	G	.	4.92	.	DP=79;VDB=4.480000e-02;AF1=1;AC1=2;DP4=0,0,0,2;MQ=60;FQ=-33	PL	28
Tb927_01_v4	402933	.	G	A	222	.	DP=54;VDB=6.304176e-02;AF1=1;AC1=2;DP4=0,0,29,25;MQ=57;FQ=-190	GT:PL:GQ	1/1:255,163,0:99
Tb927_01_v4	403012	.	T	G	76.5	.	DP=4;VDB=1.570251e-02;AF1=1;AC1=2;DP4=0,0,4,0;MQ=60;FQ=-39	GT:PL:GQ	1/1:109,12,0:21
Tb927_01_v4	403038	.	A	G	222	.	DP=23;VDB=1.990835e-01;AF1=1;AC1=2;DP4=0,0,13,10;MQ=60;FQ=-96	GT:PL:GQ	1/1:255,69,0:99
Tb927_01_v4	403054	.	T	C	222	.	DP=36;VDB=3.049434e-01;AF1=1;AC1=2;DP4=0,0,17,19;MQ=60;FQ=-135	GT:PL:GQ	1/1:255,108,0:99
Tb927_01_v4	403061	.	T	C	222	.	DP=37;VDB=7.214076e-02;AF1=1;AC1=2;DP4=0,0,18,19;MQ=60;FQ=-138	GT:PL:GQ	1/1:255,111,0:99
Tb927_01_v4	403063	.	A	G	222	.	DP=38;VDB=5.740255e-02;AF1=1;AC1=2;DP4=0,0,18,20;MQ=60;FQ=-141	GT:PL:GQ	1/1:255,114,0:99
Tb927_01_v4	403119	.	C	T	222	.	DP=45;VDB=3.221621e-01;AF1=1;AC1=2;DP4=0,0,18,24;MQ=60;FQ=-153	GT:PL:GQ	1/1:255,126,0:99
Tb927_01_v4	403191	.	C	T	222	.	DP=47;VDB=3.293899e-01;AF1=1;AC1=2;DP4=0,0,25,21;MQ=60;FQ=-165	GT:PL:GQ	1/1:255,138,0:99
Tb927_01_v4	403212	.	A	G	222	.	DP=59;VDB=1.204767e-01;AF1=1;AC1=2;DP4=0,0,31,27;MQ=60;FQ=-202	GT:PL:GQ	1/1:255,175,0:99
Tb927_01_v4	403260	.	G	A	222	.	DP=44;VDB=2.111641e-02;AF1=1;AC1=2;DP4=0,0,22,21;MQ=60;FQ=-156	GT:PL:GQ	1/1:255,129,0:99
Tb927_01_v4	403282	.	tg	t	180	.	INDEL;IS=18,0.529412;DP=34;VDB=1.669182e-01;AF1=1;AC1=2;DP4=0,0,12,4;MQ=60;FQ=-82.5	GT:PL:GQ	1/1:221,48,0:93
Tb927_01_v4	403283	.	G	T	204	.	DP=14;VDB=9.639229e-02;AF1=1;AC1=2;DP4=0,0,4,6;MQ=60;FQ=-57	GT:PL:GQ	1/1:237,30,0:57
Tb927_01_v4	403291	.	A	C	222	.	DP=33;VDB=7.489298e-02;AF1=1;AC1=2;DP4=0,0,15,10;MQ=60;FQ=-102	GT:PL:GQ	1/1:255,75,0:99
Tb927_01_v4	403310	.	C	T	222	.	DP=43;VDB=3.048111e-01;AF1=1;AC1=2;DP4=0,0,26,14;MQ=60;FQ=-147	GT:PL:GQ	1/1:255,120,0:99
Tb927_01_v4	403366	.	T	C	222	.	DP=51;VDB=3.436993e-01;AF1=1;AC1=2;DP4=0,0,30,21;MQ=60;FQ=-181	GT:PL:GQ	1/1:255,154,0:99
Tb927_01_v4	403415	.	a	.	93.5	.	INDEL;IS=1,0.022727;DP=44;VDB=6.702597e-04;AF1=0;AC1=0;DP4=18,8,0,1;MQ=60;FQ=-90.5;PV4=0.33,1,1,1	PL	0
Tb927_01_v4	403415	.	A	T	222	.	DP=44;VDB=1.818665e-01;AF1=1;AC1=2;DP4=0,0,24,10;MQ=59;FQ=-129	GT:PL:GQ	1/1:255,102,0:99
Tb927_01_v4	403463	.	A	G	222	.	DP=53;VDB=1.215937e-01;AF1=1;AC1=2;DP4=0,0,26,25;MQ=60;FQ=-181	GT:PL:GQ	1/1:255,154,0:99
Tb927_01_v4	403471	.	A	T	222	.	DP=47;VDB=9.685314e-02;AF1=1;AC1=2;DP4=0,0,24,21;MQ=59;FQ=-162	GT:PL:GQ	1/1:255,135,0:99
Tb927_01_v4	403484	.	T	C	222	.	DP=47;VDB=2.228779e-01;AF1=1;AC1=2;DP4=0,0,25,20;MQ=60;FQ=-162	GT:PL:GQ	1/1:255,135,0:99
Tb927_01_v4	403515	.	A	G	222	.	DP=45;VDB=3.155676e-01;AF1=1;AC1=2;DP4=0,0,25,20;MQ=60;FQ=-162	GT:PL:GQ	1/1:255,135,0:99
Tb927_01_v4	403522	.	C	T	222	.	DP=40;VDB=9.089470e-02;AF1=1;AC1=2;DP4=0,0,23,17;MQ=60;FQ=-147	GT:PL:GQ	1/1:255,120,0:99
Tb927_01_v4	403533	.	G	A	222	.	DP=43;VDB=3.273187e-01;AF1=1;AC1=2;DP4=0,0,28,15;MQ=60;FQ=-156	GT:PL:GQ	1/1:255,129,0:99
Tb927_01_v4	403536	.	A	G	222	.	DP=43;VDB=1.023360e-01;AF1=1;AC1=2;DP4=0,0,27,15;MQ=60;FQ=-153	GT:PL:GQ	1/1:255,126,0:99
Tb927_01_v4	403678	.	T	G	222	.	DP=77;VDB=4.561547e-01;AF1=1;AC1=2;DP4=0,0,39,38;MQ=60;FQ=-259	GT:PL:GQ	1/1:255,232,0:99
Tb927_01_v4	403855	.	T	C	222	.	DP=55;VDB=2.708359e-01;AF1=1;AC1=2;DP4=0,0,30,25;MQ=60;FQ=-193	GT:PL:GQ	1/1:255,166,0:99
Tb927_01_v4	403994	.	A	G	222	.	DP=60;VDB=3.591685e-01;AF1=1;AC1=2;DP4=0,0,31,27;MQ=60;FQ=-202	GT:PL:GQ	1/1:255,175,0:99
Tb927_01_v4	404224	.	T	C	222	.	DP=53;VDB=3.640958e-01;AF1=1;AC1=2;DP4=0,0,21,31;MQ=60;FQ=-184	GT:PL:GQ	1/1:255,157,0:99
Tb927_01_v4	404395	.	C	T	222	.	DP=40;VDB=3.265048e-01;AF1=1;AC1=2;DP4=0,0,17,23;MQ=60;FQ=-147	GT:PL:GQ	1/1:255,120,0:99
Tb927_01_v4	404401	.	C	A	222	.	DP=42;VDB=3.097413e-01;AF1=1;AC1=2;DP4=0,0,17,25;MQ=60;FQ=-153	GT:PL:GQ	1/1:255,126,0:99
Tb927_01_v4	404685	.	A	T	77.1	.	DP=15;VDB=2.611298e-02;AF1=1;AC1=2;DP4=0,0,2,5;MQ=60;FQ=-48	GT:PL:GQ	1/1:110,21,0:39
Tb927_01_v4	404823	.	A	G	222	.	DP=43;VDB=3.505865e-02;AF1=1;AC1=2;DP4=0,0,28,15;MQ=60;FQ=-156	GT:PL:GQ	1/1:255,129,0:99
Tb927_01_v4	404864	.	T	C	222	.	DP=44;VDB=9.590384e-02;AF1=1;AC1=2;DP4=0,0,28,13;MQ=60;FQ=-150	GT:PL:GQ	1/1:255,123,0:99
Tb927_01_v4	404904	.	G	A	222	.	DP=35;VDB=2.741670e-01;AF1=1;AC1=2;DP4=0,0,20,15;MQ=60;FQ=-132	GT:PL:GQ	1/1:255,105,0:99
Tb927_01_v4	404992	.	C	T	222	.	DP=49;VDB=4.680403e-04;AF1=1;AC1=2;DP4=0,0,35,14;MQ=60;FQ=-175	GT:PL:GQ	1/1:255,148,0:99
Tb927_01_v4	405165	.	C	.	13.2	.	DP=49;AF1=1;AC1=2;DP4=0,0,1,0;MQ=60;FQ=-30.1	PL	17
Tb927_01_v4	405165	.	cg	.	35.8	.	INDEL;IS=41,0.836735;DP=49;VDB=6.199788e-02;AF1=0;AC1=2;DP4=0,0,22,17;MQ=60;FQ=-37.5	PL	255
Tb927_01_v4	405278	.	C	A	222	.	DP=52;VDB=6.238805e-03;AF1=1;AC1=2;DP4=0,0,22,28;MQ=60;FQ=-178	GT:PL:GQ	1/1:255,151,0:99
Tb927_01_v4	405281	.	T	A	222	.	DP=48;VDB=1.853719e-03;AF1=1;AC1=2;DP4=0,0,20,25;MQ=60;FQ=-162	GT:PL:GQ	1/1:255,135,0:99
Tb927_01_v4	405304	.	T	C	222	.	DP=42;VDB=2.944566e-01;AF1=1;AC1=2;DP4=0,0,15,25;MQ=60;FQ=-147	GT:PL:GQ	1/1:255,120,0:99
Tb927_01_v4	405346	.	A	C	222	.	DP=20;VDB=9.316359e-05;AF1=1;AC1=2;DP4=0,0,8,12;MQ=60;FQ=-87	GT:PL:GQ	1/1:255,60,0:99
Tb927_01_v4	405384	.	T	G	7.8	.	DP=20;VDB=7.840000e-02;RPB=-2.219490e+00;AF1=0.5;AC1=1;DP4=1,7,2,0;MQ=60;FQ=10.4;PV4=0.067,1,1,1	GT:PL:GQ	0/1:37,0,153:39
Tb927_01_v4	405458	.	C	T	222	.	DP=62;VDB=1.135642e-01;AF1=1;AC1=2;DP4=0,0,32,30;MQ=60;FQ=-214	GT:PL:GQ	1/1:255,187,0:99
Tb927_01_v4	405480	.	C	T	222	.	DP=58;VDB=3.087956e-01;AF1=1;AC1=2;DP4=0,0,29,28;MQ=60;FQ=-199	GT:PL:GQ	1/1:255,172,0:99
Tb927_01_v4	405964	.	G	A	188	.	DP=59;VDB=1.327557e-01;RPB=1.028885e+00;AF1=0.5;AC1=1;DP4=17,24,11,7;MQ=60;FQ=191;PV4=0.26,0.35,1,1	GT:PL:GQ	0/1:218,0,255:99
Tb927_01_v4	406179	.	T	G	222	.	DP=59;VDB=1.006234e-01;AF1=1;AC1=2;DP4=0,0,34,25;MQ=60;FQ=-205	GT:PL:GQ	1/1:255,178,0:99
Tb927_01_v4	406230	.	T	C	222	.	DP=53;VDB=2.488672e-02;AF1=1;AC1=2;DP4=0,0,23,30;MQ=60;FQ=-187	GT:PL:GQ	1/1:255,160,0:99
Tb927_01_v4	406403	.	T	G	222	.	DP=63;VDB=2.022110e-01;AF1=1;AC1=2;DP4=0,0,42,20;MQ=60;FQ=-214	GT:PL:GQ	1/1:255,187,0:99
Tb927_01_v4	406541	.	T	C	222	.	DP=50;VDB=3.455069e-01;AF1=1;AC1=2;DP4=0,0,31,19;MQ=60;FQ=-178	GT:PL:GQ	1/1:255,151,0:99
Tb927_01_v4	406646	.	A	G	222	.	DP=66;VDB=2.632207e-01;AF1=1;AC1=2;DP4=0,0,32,34;MQ=60;FQ=-226	GT:PL:GQ	1/1:255,199,0:99
Tb927_01_v4	406742	.	G	A	222	.	DP=75;VDB=4.294770e-01;AF1=1;AC1=2;DP4=0,0,38,37;MQ=60;FQ=-253	GT:PL:GQ	1/1:255,226,0:99
Tb927_01_v4	406803	.	C	T	222	.	DP=61;VDB=1.056617e-01;AF1=1;AC1=2;DP4=0,0,26,33;MQ=60;FQ=-205	GT:PL:GQ	1/1:255,178,0:99
Tb927_01_v4	407220	.	A	G	222	.	DP=59;VDB=3.741533e-01;AF1=1;AC1=2;DP4=0,0,27,31;MQ=60;FQ=-202	GT:PL:GQ	1/1:255,175,0:99
Tb927_01_v4	407243	.	G	A	222	.	DP=55;VDB=3.721487e-01;AF1=1;AC1=2;DP4=0,0,25,28;MQ=60;FQ=-187	GT:PL:GQ	1/1:255,160,0:99
Tb927_01_v4	407256	.	T	G	222	.	DP=50;VDB=3.177229e-01;AF1=1;AC1=2;DP4=0,0,23,26;MQ=60;FQ=-175	GT:PL:GQ	1/1:255,148,0:99
Tb927_01_v4	407402	.	C	T	222	.	DP=51;VDB=2.283564e-01;AF1=1;AC1=2;DP4=0,0,24,27;MQ=60;FQ=-181	GT:PL:GQ	1/1:255,154,0:99
Tb927_01_v4	407510	.	T	C	222	.	DP=58;VDB=3.926056e-01;AF1=1;AC1=2;DP4=0,0,23,34;MQ=60;FQ=-199	GT:PL:GQ	1/1:255,172,0:99
Tb927_01_v4	407573	.	T	C	222	.	DP=54;VDB=3.136587e-01;AF1=1;AC1=2;DP4=0,0,25,29;MQ=60;FQ=-190	GT:PL:GQ	1/1:255,163,0:99
Tb927_01_v4	407920	.	T	G	222	.	DP=75;VDB=3.263074e-01;AF1=1;AC1=2;DP4=0,0,41,34;MQ=60;FQ=-253	GT:PL:GQ	1/1:255,226,0:99
Tb927_01_v4	408285	.	G	A	222	.	DP=62;VDB=3.109285e-01;AF1=1;AC1=2;DP4=0,0,32,30;MQ=60;FQ=-214	GT:PL:GQ	1/1:255,187,0:99
Tb927_01_v4	408407	.	C	T	222	.	DP=65;VDB=1.391535e-01;AF1=1;AC1=2;DP4=0,0,31,34;MQ=60;FQ=-223	GT:PL:GQ	1/1:255,196,0:99
Tb927_01_v4	408672	.	G	A	197	.	DP=69;VDB=1.582547e-01;RPB=-8.628213e-01;AF1=0.5;AC1=1;DP4=30,17,14,7;MQ=60;FQ=200;PV4=1,1,1,1	GT:PL:GQ	0/1:227,0,255:99
Tb927_01_v4	409454	.	C	T	222	.	DP=50;VDB=2.333916e-01;AF1=1;AC1=2;DP4=0,0,28,22;MQ=60;FQ=-178	GT:PL:GQ	1/1:255,151,0:99
Tb927_01_v4	409585	.	T	C	222	.	DP=63;VDB=3.696361e-01;AF1=1;AC1=2;DP4=0,0,32,31;MQ=60;FQ=-217	GT:PL:GQ	1/1:255,190,0:99
Tb927_01_v4	409661	.	G	T	222	.	DP=60;VDB=1.526715e-01;AF1=1;AC1=2;DP4=0,0,36,22;MQ=60;FQ=-202	GT:PL:GQ	1/1:255,175,0:99
Tb927_01_v4	409939	.	C	T	222	.	DP=71;VDB=3.101483e-01;AF1=1;AC1=2;DP4=0,0,36,35;MQ=60;FQ=-241	GT:PL:GQ	1/1:255,214,0:99
Tb927_01_v4	409985	.	G	A	222	.	DP=49;VDB=3.630951e-01;AF1=1;AC1=2;DP4=0,0,25,24;MQ=60;FQ=-175	GT:PL:GQ	1/1:255,148,0:99
Tb927_01_v4	410106	.	C	T	222	.	DP=62;VDB=2.525295e-01;AF1=1;AC1=2;DP4=0,0,25,36;MQ=60;FQ=-211	GT:PL:GQ	1/1:255,184,0:99
Tb927_01_v4	410150	.	T	A	222	.	DP=61;VDB=3.283759e-01;AF1=1;AC1=2;DP4=0,0,31,30;MQ=60;FQ=-211	GT:PL:GQ	1/1:255,184,0:99
Tb927_01_v4	410334	.	T	A	222	.	DP=73;VDB=8.751144e-02;AF1=1;AC1=2;DP4=0,0,43,30;MQ=60;FQ=-247	GT:PL:GQ	1/1:255,220,0:99
Tb927_01_v4	410354	.	A	G	222	.	DP=75;VDB=2.304990e-01;RPB=1.242632e+00;AF1=1;AC1=2;DP4=1,0,48,24;MQ=60;FQ=-219;PV4=1,1,1,1	GT:PL:GQ	1/1:255,192,0:99
Tb927_01_v4	410379	.	A	G	222	.	DP=82;VDB=4.582675e-01;AF1=1;AC1=2;DP4=0,0,59,22;MQ=60;FQ=-271	GT:PL:GQ	1/1:255,244,0:99
Tb927_01_v4	410401	.	T	G	222	.	DP=70;VDB=1.573113e-01;AF1=1;AC1=2;DP4=0,0,52,18;MQ=60;FQ=-238	GT:PL:GQ	1/1:255,211,0:99
Tb927_01_v4	410426	.	G	A	222	.	DP=69;VDB=1.023211e-01;AF1=1;AC1=2;DP4=0,0,47,22;MQ=60;FQ=-235	GT:PL:GQ	1/1:255,208,0:99
Tb927_01_v4	410454	.	G	C	222	.	DP=65;VDB=2.304934e-01;AF1=1;AC1=2;DP4=0,0,34,31;MQ=60;FQ=-223	GT:PL:GQ	1/1:255,196,0:99
Tb927_01_v4	410530	.	G	A	222	.	DP=62;VDB=4.563742e-02;AF1=1;AC1=2;DP4=0,0,33,28;MQ=60;FQ=-211	GT:PL:GQ	1/1:255,184,0:99
Tb927_01_v4	410583	.	G	T	222	.	DP=63;VDB=3.967372e-01;AF1=1;AC1=2;DP4=0,0,31,32;MQ=60;FQ=-217	GT:PL:GQ	1/1:255,190,0:99
Tb927_01_v4	410625	.	T	C	222	.	DP=63;VDB=1.277730e-01;AF1=1;AC1=2;DP4=0,0,27,36;MQ=60;FQ=-217	GT:PL:GQ	1/1:255,190,0:99
Tb927_01_v4	410681	.	C	T	222	.	DP=60;VDB=1.814433e-01;AF1=1;AC1=2;DP4=0,0,33,27;MQ=60;FQ=-208	GT:PL:GQ	1/1:255,181,0:99
Tb927_01_v4	410754	.	G	A	222	.	DP=72;VDB=3.527089e-01;AF1=1;AC1=2;DP4=0,0,18,53;MQ=60;FQ=-241	GT:PL:GQ	1/1:255,214,0:99
Tb927_01_v4	410759	.	G	A	222	.	DP=71;VDB=4.121854e-01;AF1=1;AC1=2;DP4=0,0,18,53;MQ=60;FQ=-241	GT:PL:GQ	1/1:255,214,0:99
Tb927_01_v4	410821	.	C	T	222	.	DP=87;VDB=3.798194e-02;AF1=1;AC1=2;DP4=0,0,38,49;MQ=60;FQ=-282	GT:PL:GQ	1/1:255,255,0:99
Tb927_01_v4	410826	.	C	T	222	.	DP=88;VDB=4.057004e-01;AF1=1;AC1=2;DP4=0,0,37,50;MQ=60;FQ=-282	GT:PL:GQ	1/1:255,255,0:99
Tb927_01_v4	410933	.	C	T	222	.	DP=63;VDB=2.294221e-01;AF1=1;AC1=2;DP4=0,0,35,27;MQ=60;FQ=-214	GT:PL:GQ	1/1:255,187,0:99
Tb927_01_v4	411060	.	C	T	222	.	DP=61;VDB=3.830837e-01;AF1=1;AC1=2;DP4=0,0,25,36;MQ=60;FQ=-211	GT:PL:GQ	1/1:255,184,0:99
Tb927_01_v4	411186	.	T	C	222	.	DP=55;VDB=1.096882e-01;AF1=1;AC1=2;DP4=0,0,24,31;MQ=60;FQ=-193	GT:PL:GQ	1/1:255,166,0:99
Tb927_01_v4	411288	.	C	T	222	.	DP=74;VDB=1.196469e-01;AF1=1;AC1=2;DP4=0,0,38,36;MQ=60;FQ=-250	GT:PL:GQ	1/1:255,223,0:99
Tb927_01_v4	411334	.	G	A	222	.	DP=66;VDB=8.998351e-02;AF1=1;AC1=2;DP4=0,0,36,26;MQ=60;FQ=-214	GT:PL:GQ	1/1:255,187,0:99
Tb927_01_v4	411335	.	G	C	222	.	DP=66;VDB=1.657375e-01;AF1=1;AC1=2;DP4=0,0,36,27;MQ=60;FQ=-217	GT:PL:GQ	1/1:255,190,0:99
Tb927_01_v4	411350	.	A	G	222	.	DP=63;VDB=1.894648e-01;AF1=1;AC1=2;DP4=0,0,37,25;MQ=60;FQ=-214	GT:PL:GQ	1/1:255,187,0:99
Tb927_01_v4	411359	.	G	A	222	.	DP=63;VDB=3.890732e-01;AF1=1;AC1=2;DP4=0,0,34,29;MQ=60;FQ=-217	GT:PL:GQ	1/1:255,190,0:99
Tb927_01_v4	411637	.	A	G	222	.	DP=67;VDB=1.160469e-01;AF1=1;AC1=2;DP4=0,0,32,34;MQ=60;FQ=-226	GT:PL:GQ	1/1:255,199,0:99
Tb927_01_v4	411698	.	A	G	222	.	DP=68;VDB=1.069919e-01;AF1=1;AC1=2;DP4=0,0,36,32;MQ=60;FQ=-232	GT:PL:GQ	1/1:255,205,0:99
Tb927_01_v4	411743	.	C	G	222	.	DP=61;VDB=5.743353e-02;AF1=1;AC1=2;DP4=0,0,33,28;MQ=60;FQ=-211	GT:PL:GQ	1/1:255,184,0:99
Tb927_01_v4	412224	.	G	C	222	.	DP=64;VDB=2.450809e-01;AF1=1;AC1=2;DP4=0,0,39,24;MQ=60;FQ=-217	GT:PL:GQ	1/1:255,190,0:99
Tb927_01_v4	412271	.	C	G	222	.	DP=73;VDB=2.910030e-01;AF1=1;AC1=2;DP4=0,0,44,29;MQ=60;FQ=-247	GT:PL:GQ	1/1:255,220,0:99
Tb927_01_v4	412434	.	C	T	222	.	DP=66;VDB=3.437719e-01;AF1=1;AC1=2;DP4=0,0,36,26;MQ=60;FQ=-214	GT:PL:GQ	1/1:255,187,0:99
Tb927_01_v4	412686	.	G	T	222	.	DP=81;VDB=2.867923e-01;AF1=1;AC1=2;DP4=0,0,32,49;MQ=60;FQ=-271	GT:PL:GQ	1/1:255,244,0:99
Tb927_01_v4	412715	.	G	A	222	.	DP=79;VDB=4.213938e-01;AF1=1;AC1=2;DP4=0,0,31,46;MQ=60;FQ=-259	GT:PL:GQ	1/1:255,232,0:99
Tb927_01_v4	412761	.	G	A	222	.	DP=74;VDB=4.156132e-01;AF1=1;AC1=2;DP4=0,0,31,41;MQ=60;FQ=-244	GT:PL:GQ	1/1:255,217,0:99
Tb927_01_v4	412853	.	A	G	222	.	DP=62;VDB=9.908191e-02;AF1=1;AC1=2;DP4=0,0,35,26;MQ=60;FQ=-211	GT:PL:GQ	1/1:255,184,0:99
Tb927_01_v4	412879	.	G	A	222	.	DP=62;VDB=3.818714e-01;AF1=1;AC1=2;DP4=0,0,29,33;MQ=60;FQ=-214	GT:PL:GQ	1/1:255,187,0:99
Tb927_01_v4	413136	.	C	T	222	.	DP=54;VDB=1.810836e-01;AF1=1;AC1=2;DP4=0,0,13,36;MQ=60;FQ=-171	GT:PL:GQ	1/1:255,144,0:99
Tb927_01_v4	413262	.	A	G	222	.	DP=69;VDB=2.598070e-01;AF1=1;AC1=2;DP4=0,0,33,36;MQ=60;FQ=-235	GT:PL:GQ	1/1:255,208,0:99
Tb927_01_v4	413366	.	T	C	222	.	DP=56;VDB=1.097273e-01;AF1=1;AC1=2;DP4=0,0,24,29;MQ=60;FQ=-187	GT:PL:GQ	1/1:255,160,0:99
Tb927_01_v4	413515	.	A	G	222	.	DP=56;VDB=1.790587e-02;AF1=1;AC1=2;DP4=0,0,27,27;MQ=60;FQ=-190	GT:PL:GQ	1/1:255,163,0:99
Tb927_01_v4	413523	.	C	T	222	.	DP=64;VDB=2.133677e-01;AF1=1;AC1=2;DP4=0,0,33,29;MQ=60;FQ=-214	GT:PL:GQ	1/1:255,187,0:99
Tb927_01_v4	413987	.	G	A	222	.	DP=70;VDB=3.901871e-01;AF1=1;AC1=2;DP4=0,0,33,37;MQ=60;FQ=-238	GT:PL:GQ	1/1:255,211,0:99
Tb927_01_v4	414069	.	G	A	222	.	DP=61;VDB=3.353768e-01;AF1=1;AC1=2;DP4=0,0,24,35;MQ=60;FQ=-205	GT:PL:GQ	1/1:255,178,0:99
Tb927_01_v4	414144	.	T	C	225	.	DP=55;VDB=1.687775e-01;RPB=-1.267731e-01;AF1=0.5;AC1=1;DP4=11,14,14,16;MQ=60;FQ=225;PV4=1,0.21,1,0.14	GT:PL:GQ	0/1:255,0,255:99
Tb927_01_v4	414258	.	C	A	222	.	DP=65;VDB=2.050491e-01;AF1=1;AC1=2;DP4=0,0,28,34;MQ=60;FQ=-214	GT:PL:GQ	1/1:255,187,0:99
Tb927_01_v4	414265	.	A	G	222	.	DP=73;VDB=1.657949e-01;AF1=1;AC1=2;DP4=0,0,35,37;MQ=60;FQ=-244	GT:PL:GQ	1/1:255,217,0:99
Tb927_01_v4	414341	.	G	A	222	.	DP=65;VDB=3.844741e-01;AF1=1;AC1=2;DP4=0,0,33,30;MQ=60;FQ=-217	GT:PL:GQ	1/1:255,190,0:99
Tb927_01_v4	415024	.	A	G	222	.	DP=68;VDB=3.381800e-01;AF1=1;AC1=2;DP4=0,0,37,31;MQ=60;FQ=-232	GT:PL:GQ	1/1:255,205,0:99
Tb927_01_v4	415128	.	G	A	222	.	DP=60;VDB=7.997077e-02;AF1=1;AC1=2;DP4=0,0,23,33;MQ=59;FQ=-196	GT:PL:GQ	1/1:255,169,0:99
Tb927_01_v4	415200	.	A	G	222	.	DP=28;VDB=2.644043e-01;AF1=1;AC1=2;DP4=0,0,21,6;MQ=59;FQ=-108	GT:PL:GQ	1/1:255,81,0:99
Tb927_01_v4	415203	.	C	G	222	.	DP=27;VDB=2.444932e-01;AF1=1;AC1=2;DP4=0,0,21,6;MQ=59;FQ=-108	GT:PL:GQ	1/1:255,81,0:99
Tb927_01_v4	415210	.	G	C	222	.	DP=30;VDB=1.795625e-01;AF1=1;AC1=2;DP4=0,0,24,6;MQ=59;FQ=-117	GT:PL:GQ	1/1:255,90,0:99
Tb927_01_v4	415212	.	T	A	59	.	DP=34;VDB=4.654127e-02;RPB=-1.192570e+00;AF1=0.5;AC1=1;DP4=23,4,4,3;MQ=59;FQ=62;PV4=0.13,0.2,1,1	GT:PL:GQ	0/1:89,0,240:92
Tb927_01_v4	415293	.	G	A	222	.	DP=76;VDB=4.226876e-01;AF1=1;AC1=2;DP4=0,0,34,41;MQ=60;FQ=-253	GT:PL:GQ	1/1:255,226,0:99
Tb927_01_v4	415440	.	C	T	222	.	DP=72;VDB=2.527055e-01;AF1=1;AC1=2;DP4=0,0,40,30;MQ=60;FQ=-238	GT:PL:GQ	1/1:255,211,0:99
Tb927_01_v4	415524	.	C	A	192	.	DP=67;VDB=7.051253e-02;RPB=-2.265935e-01;AF1=0.5;AC1=1;DP4=25,22,10,9;MQ=60;FQ=195;PV4=1,0.25,1,1	GT:PL:GQ	0/1:222,0,255:99
Tb927_01_v4	415675	.	T	G	222	.	DP=82;VDB=4.518209e-01;AF1=1;AC1=2;DP4=0,0,41,39;MQ=60;FQ=-268	GT:PL:GQ	1/1:255,241,0:99
Tb927_01_v4	415696	.	A	G	222	.	DP=83;VDB=4.543343e-01;AF1=1;AC1=2;DP4=0,0,44,39;MQ=60;FQ=-277	GT:PL:GQ	1/1:255,250,0:99
Tb927_01_v4	415714	.	A	G	222	.	DP=74;VDB=2.226031e-01;AF1=1;AC1=2;DP4=0,0,37,36;MQ=60;FQ=-247	GT:PL:GQ	1/1:255,220,0:99
Tb927_01_v4	415834	.	C	T	225	.	DP=65;VDB=3.294311e-01;RPB=-1.676734e-01;AF1=0.5;AC1=1;DP4=9,12,17,25;MQ=60;FQ=222;PV4=1,0.042,1,1	GT:PL:GQ	0/1:255,0,250:99
Tb927_01_v4	415852	.	G	A	162	.	DP=65;VDB=1.871417e-01;RPB=-8.576090e-01;AF1=0.5;AC1=1;DP4=16,31,5,13;MQ=60;FQ=165;PV4=0.77,0.29,1,1	GT:PL:GQ	0/1:192,0,255:99
Tb927_01_v4	415885	.	A	G	225	.	DP=63;VDB=2.497436e-01;RPB=-2.667283e-01;AF1=0.5;AC1=1;DP4=8,14,15,26;MQ=60;FQ=225;PV4=1,0.035,1,0.34	GT:PL:GQ	0/1:255,0,255:99
Tb927_01_v4	415888	.	A	G	222	.	DP=64;VDB=4.164729e-01;AF1=1;AC1=2;DP4=0,0,24,40;MQ=60;FQ=-220	GT:PL:GQ	1/1:255,193,0:99
Tb927_01_v4	416110	.	C	T	222	.	DP=70;VDB=3.883505e-01;AF1=1;AC1=2;DP4=0,0,47,23;MQ=60;FQ=-238	GT:PL:GQ	1/1:255,211,0:99
Tb927_01_v4	416452	.	C	T	225	.	DP=82;VDB=1.242529e-01;RPB=9.682140e-01;AF1=0.5;AC1=1;DP4=11,17,24,29;MQ=60;FQ=225;PV4=0.64,0.057,1,1	GT:PL:GQ	0/1:255,0,255:99
Tb927_01_v4	416914	.	C	A	222	.	DP=61;VDB=1.901709e-01;AF1=1;AC1=2;DP4=0,0,35,26;MQ=60;FQ=-211	GT:PL:GQ	1/1:255,184,0:99
Tb927_01_v4	417030	.	T	C	192	.	DP=67;VDB=1.975658e-01;RPB=7.604172e-01;AF1=0.5;AC1=1;DP4=23,21,13,7;MQ=60;FQ=195;PV4=0.42,0.17,1,0.13	GT:PL:GQ	0/1:222,0,255:99
Tb927_01_v4	417040	.	C	A	158	.	DP=62;VDB=1.015338e-01;RPB=-8.460150e-01;AF1=0.5;AC1=1;DP4=22,21,13,5;MQ=60;FQ=161;PV4=0.16,4e-05,1,0.4	GT:PL:GQ	0/1:188,0,255:99
Tb927_01_v4	417207	.	C	T	222	.	DP=69;VDB=2.943109e-01;AF1=1;AC1=2;DP4=0,0,35,32;MQ=60;FQ=-229	GT:PL:GQ	1/1:255,202,0:99
Tb927_01_v4	417390	.	C	T	225	.	DP=64;VDB=1.419366e-01;RPB=-1.365980e+00;AF1=0.5;AC1=1;DP4=16,4,22,16;MQ=60;FQ=184;PV4=0.15,0.1,1,0.49	GT:PL:GQ	0/1:255,0,211:99
Tb927_01_v4	417393	.	G	A	225	.	DP=64;VDB=2.604944e-01;RPB=-1.398698e+00;AF1=0.5;AC1=1;DP4=16,4,22,16;MQ=60;FQ=182;PV4=0.15,1,1,1	GT:PL:GQ	0/1:255,0,209:99
Tb927_01_v4	417411	.	C	T	222	.	DP=64;VDB=1.143669e-01;AF1=1;AC1=2;DP4=0,0,45,19;MQ=60;FQ=-220	GT:PL:GQ	1/1:255,193,0:99
Tb927_01_v4	417489	.	T	C	222	.	DP=75;VDB=3.363980e-01;AF1=1;AC1=2;DP4=0,0,29,45;MQ=60;FQ=-250	GT:PL:GQ	1/1:255,223,0:99
Tb927_01_v4	417516	.	T	C	222	.	DP=71;VDB=4.399837e-01;AF1=1;AC1=2;DP4=0,0,29,42;MQ=60;FQ=-241	GT:PL:GQ	1/1:255,214,0:99
Tb927_01_v4	417585	.	G	A	225	.	DP=56;VDB=2.040695e-01;RPB=-7.840596e-01;AF1=0.5;AC1=1;DP4=9,8,20,19;MQ=60;FQ=198;PV4=1,0.45,1,1	GT:PL:GQ	0/1:255,0,225:99
Tb927_01_v4	417660	.	C	T	222	.	DP=67;VDB=4.003787e-01;AF1=1;AC1=2;DP4=0,0,27,40;MQ=60;FQ=-229	GT:PL:GQ	1/1:255,202,0:99
Tb927_01_v4	418039	.	C	A	194	.	DP=51;VDB=1.155890e-01;RPB=-6.819091e-01;AF1=0.5;AC1=1;DP4=3,7,6,14;MQ=35;FQ=101;PV4=1,0.11,1,0.13	GT:PL:GQ	0/1:224,0,128:99
Tb927_01_v4	418079	.	C	A	217	.	DP=53;VDB=3.032736e-01;RPB=-1.148024e+00;AF1=0.5;AC1=1;DP4=5,5,23,20;MQ=31;FQ=64;PV4=1,0.096,0.12,0.017	GT:PL:GQ	0/1:247,0,91:94
Tb927_01_v4	418137	.	A	G	222	.	DP=55;VDB=2.150653e-01;AF1=1;AC1=2;DP4=0,0,29,25;MQ=33;FQ=-190	GT:PL:GQ	1/1:255,163,0:99
Tb927_01_v4	418186	.	A	G	222	.	DP=55;VDB=3.851923e-01;AF1=1;AC1=2;DP4=0,0,30,25;MQ=31;FQ=-193	GT:PL:GQ	1/1:255,166,0:99
Tb927_01_v4	418196	.	C	A	225	.	DP=61;VDB=2.765708e-01;RPB=-1.851329e+00;AF1=0.5;AC1=1;DP4=17,10,16,18;MQ=31;FQ=170;PV4=0.3,0.21,1,0.036	GT:PL:GQ	0/1:255,0,197:99
Tb927_01_v4	418255	.	C	T	222	.	DP=71;VDB=1.023539e-01;AF1=1;AC1=2;DP4=0,0,30,40;MQ=32;FQ=-238	GT:PL:GQ	1/1:255,211,0:99
Tb927_01_v4	418410	.	A	G	177	.	DP=46;VDB=2.992968e-01;RPB=-7.245108e-02;AF1=0.5102;AC1=1;DP4=3,5,22,16;MQ=26;FQ=-13.2;PV4=0.44,1,1,0.2	GT:PL:GQ	0/1:207,0,14:17
Tb927_01_v4	418460	.	A	.	24	.	DP=44;VDB=9.919631e-02;RPB=1.809367e-01;AF1=0.4282;AC1=1;DP4=23,13,0,7;MQ=28;FQ=-21;PV4=0.0024,0.022,0.18,1	PL	6
Tb927_01_v4	418509	.	G	A	201	.	DP=39;VDB=2.183959e-02;AF1=1;AC1=2;DP4=0,0,20,19;MQ=22;FQ=-144	GT:PL:GQ	1/1:234,117,0:99
Tb927_01_v4	418619	.	G	T	222	.	DP=59;VDB=2.579480e-01;RPB=-1.853723e+00;AF1=1;AC1=2;DP4=0,2,32,24;MQ=55;FQ=-167;PV4=0.2,0.27,1,1	GT:PL:GQ	1/1:255,140,0:99
Tb927_01_v4	418699	.	T	C	222	.	DP=83;VDB=4.131249e-02;AF1=1;AC1=2;DP4=0,0,38,44;MQ=60;FQ=-274	GT:PL:GQ	1/1:255,247,0:99
Tb927_01_v4	418856	.	A	G	153	.	DP=58;VDB=1.383416e-01;RPB=-1.535655e+00;AF1=0.5;AC1=1;DP4=24,17,10,5;MQ=60;FQ=156;PV4=0.76,0.39,0.23,0.29	GT:PL:GQ	0/1:183,0,255:99
Tb927_01_v4	419009	.	T	C	222	.	DP=87;VDB=3.916117e-01;AF1=1;AC1=2;DP4=0,0,40,47;MQ=60;FQ=-282	GT:PL:GQ	1/1:255,255,0:99
Tb927_01_v4	419157	.	A	T	222	.	DP=57;VDB=1.656969e-01;AF1=1;AC1=2;DP4=0,0,27,24;MQ=60;FQ=-181	GT:PL:GQ	1/1:255,154,0:99
Tb927_01_v4	419158	.	G	A	222	.	DP=59;VDB=1.573506e-01;AF1=1;AC1=2;DP4=0,0,28,23;MQ=60;FQ=-181	GT:PL:GQ	1/1:255,154,0:99
Tb927_01_v4	419372	.	C	G	222	.	DP=69;VDB=3.977893e-01;AF1=1;AC1=2;DP4=0,0,31,37;MQ=60;FQ=-232	GT:PL:GQ	1/1:255,205,0:99
Tb927_01_v4	419505	.	T	C	222	.	DP=53;VDB=3.691724e-01;AF1=1;AC1=2;DP4=0,0,31,22;MQ=60;FQ=-187	GT:PL:GQ	1/1:255,160,0:99
Tb927_01_v4	419634	.	G	A	222	.	DP=56;VDB=3.030373e-01;AF1=1;AC1=2;DP4=0,0,25,29;MQ=60;FQ=-190	GT:PL:GQ	1/1:255,163,0:99
Tb927_01_v4	419646	.	C	G	225	.	DP=61;VDB=3.409572e-01;RPB=-1.367297e-01;AF1=0.5;AC1=1;DP4=9,8,20,24;MQ=60;FQ=179;PV4=0.78,1,1,1	GT:PL:GQ	0/1:255,0,206:99
Tb927_01_v4	419659	.	G	A	222	.	DP=62;VDB=4.035198e-01;AF1=1;AC1=2;DP4=0,0,28,32;MQ=60;FQ=-208	GT:PL:GQ	1/1:255,181,0:99
Tb927_01_v4	419701	.	T	C	222	.	DP=63;VDB=3.795832e-01;AF1=1;AC1=2;DP4=0,0,23,39;MQ=60;FQ=-214	GT:PL:GQ	1/1:255,187,0:99
Tb927_01_v4	419748	.	C	T	222	.	DP=60;VDB=3.695877e-01;AF1=1;AC1=2;DP4=0,0,31,27;MQ=60;FQ=-202	GT:PL:GQ	1/1:255,175,0:99
Tb927_01_v4	419856	.	C	T	222	.	DP=50;VDB=1.327022e-01;AF1=1;AC1=2;DP4=0,0,20,30;MQ=60;FQ=-178	GT:PL:GQ	1/1:255,151,0:99
Tb927_01_v4	419893	.	C	T	222	.	DP=37;VDB=1.511471e-01;AF1=1;AC1=2;DP4=0,0,17,11;MQ=60;FQ=-111	GT:PL:GQ	1/1:255,84,0:99
Tb927_01_v4	419897	.	G	T	213	.	DP=37;VDB=1.247444e-01;RPB=-1.348534e+00;AF1=0.5;AC1=1;DP4=11,7,8,6;MQ=60;FQ=216;PV4=1,1,1,1	GT:PL:GQ	0/1:243,0,255:99
Tb927_01_v4	419902	.	C	T	151	.	DP=41;VDB=1.148342e-01;RPB=5.511553e-01;AF1=0.5;AC1=1;DP4=15,11,7,6;MQ=60;FQ=154;PV4=1,0.0048,1,1	GT:PL:GQ	0/1:181,0,255:99
Tb927_01_v4	419903	.	T	G	183	.	DP=41;VDB=9.161402e-02;RPB=3.711537e-01;AF1=0.5;AC1=1;DP4=16,11,8,6;MQ=60;FQ=186;PV4=1,1,1,1	GT:PL:GQ	0/1:213,0,255:99
Tb927_01_v4	419904	.	A	C	149	.	DP=43;VDB=7.653876e-02;RPB=7.560539e-01;AF1=0.5;AC1=1;DP4=14,13,8,6;MQ=60;FQ=152;PV4=1,0.0018,1,1	GT:PL:GQ	0/1:179,0,255:99
Tb927_01_v4	419905	.	tagag	tag	150	.	INDEL;IS=8,0.190476;DP=42;VDB=1.522042e-01;AF1=0.5;AC1=1;DP4=9,7,5,2;MQ=60;FQ=153;PV4=0.66,0.1,1,0.013	GT:PL:GQ	0/1:188,0,255:99
Tb927_01_v4	419907	.	gag	.	63.5	.	INDEL;IS=2,0.048780;DP=33;VDB=1.566718e-01;AF1=0;AC1=0;DP4=9,7,1,0;MQ=60;FQ=-60.5;PV4=1,1.2e-13,1,1	PL	0
Tb927_01_v4	419907	.	G	T	179	.	DP=33;VDB=2.283004e-02;RPB=-1.984710e-02;AF1=0.5;AC1=1;DP4=9,8,8,6;MQ=60;FQ=182;PV4=1,0.019,1,1	GT:PL:GQ	0/1:209,0,255:99
Tb927_01_v4	419970	.	G	A	222	.	DP=70;VDB=3.064423e-01;AF1=1;AC1=2;DP4=0,0,29,41;MQ=60;FQ=-238	GT:PL:GQ	1/1:255,211,0:99
Tb927_01_v4	420029	.	C	A	222	.	DP=78;VDB=2.510795e-01;AF1=1;AC1=2;DP4=0,0,52,23;MQ=60;FQ=-253	GT:PL:GQ	1/1:255,226,0:99
Tb927_01_v4	420072	.	G	A	222	.	DP=75;VDB=1.995169e-01;AF1=1;AC1=2;DP4=0,0,53,20;MQ=60;FQ=-247	GT:PL:GQ	1/1:255,220,0:99
Tb927_01_v4	420232	.	G	A	225	.	DP=67;VDB=2.088858e-01;RPB=-6.723801e-01;AF1=0.5;AC1=1;DP4=10,12,23,20;MQ=60;FQ=225;PV4=0.61,0.0012,1,1	GT:PL:GQ	0/1:255,0,255:99
Tb927_01_v4	420457	.	G	A	222	.	DP=61;VDB=1.895790e-02;AF1=1;AC1=2;DP4=0,0,25,35;MQ=60;FQ=-208	GT:PL:GQ	1/1:255,181,0:99
Tb927_01_v4	420661	.	G	A	222	.	DP=60;VDB=3.098027e-01;AF1=1;AC1=2;DP4=0,0,27,31;MQ=60;FQ=-202	GT:PL:GQ	1/1:255,175,0:99
Tb927_01_v4	420682	.	C	T	222	.	DP=63;VDB=2.989796e-01;AF1=1;AC1=2;DP4=0,0,23,38;MQ=60;FQ=-211	GT:PL:GQ	1/1:255,184,0:99
Tb927_01_v4	420794	.	T	C	222	.	DP=74;VDB=4.367872e-01;AF1=1;AC1=2;DP4=0,0,33,41;MQ=60;FQ=-250	GT:PL:GQ	1/1:255,223,0:99
Tb927_01_v4	420859	.	A	G	222	.	DP=66;VDB=4.013484e-01;AF1=1;AC1=2;DP4=0,0,30,34;MQ=60;FQ=-220	GT:PL:GQ	1/1:255,193,0:99
Tb927_01_v4	420940	.	A	G	222	.	DP=71;VDB=4.004143e-01;RPB=0.000000e+00;AF1=1;AC1=2;DP4=1,0,37,32;MQ=60;FQ=-206;PV4=1,1,1,0.27	GT:PL:GQ	1/1:255,179,0:99
Tb927_01_v4	420945	.	T	C	222	.	DP=70;VDB=2.626281e-01;AF1=1;AC1=2;DP4=0,0,37,32;MQ=60;FQ=-235	GT:PL:GQ	1/1:255,208,0:99
Tb927_01_v4	421135	.	G	A	222	.	DP=59;VDB=2.804434e-01;AF1=1;AC1=2;DP4=0,0,33,24;MQ=60;FQ=-199	GT:PL:GQ	1/1:255,172,0:99
Tb927_01_v4	421193	.	A	G	222	.	DP=64;VDB=4.093940e-01;AF1=1;AC1=2;DP4=0,0,31,33;MQ=60;FQ=-220	GT:PL:GQ	1/1:255,193,0:99
Tb927_01_v4	421420	.	G	C	222	.	DP=70;VDB=4.138545e-01;AF1=1;AC1=2;DP4=0,0,33,37;MQ=60;FQ=-238	GT:PL:GQ	1/1:255,211,0:99
Tb927_01_v4	421464	.	T	C	222	.	DP=56;VDB=3.568227e-01;AF1=1;AC1=2;DP4=0,0,24,32;MQ=60;FQ=-196	GT:PL:GQ	1/1:255,169,0:99
Tb927_01_v4	421495	.	A	G	222	.	DP=56;VDB=3.250257e-01;AF1=1;AC1=2;DP4=0,0,23,33;MQ=60;FQ=-196	GT:PL:GQ	1/1:255,169,0:99
Tb927_01_v4	421524	.	A	G	222	.	DP=55;VDB=2.502534e-01;AF1=1;AC1=2;DP4=0,0,25,30;MQ=60;FQ=-193	GT:PL:GQ	1/1:255,166,0:99
Tb927_01_v4	421576	.	C	G	222	.	DP=73;VDB=2.545185e-01;AF1=1;AC1=2;DP4=0,0,31,42;MQ=60;FQ=-247	GT:PL:GQ	1/1:255,220,0:99
Tb927_01_v4	421805	.	A	T	222	.	DP=75;VDB=3.957272e-01;AF1=1;AC1=2;DP4=0,0,24,49;MQ=60;FQ=-247	GT:PL:GQ	1/1:255,220,0:99
Tb927_01_v4	421861	.	G	A	222	.	DP=57;VDB=3.880248e-01;AF1=1;AC1=2;DP4=0,0,28,29;MQ=60;FQ=-199	GT:PL:GQ	1/1:255,172,0:99
Tb927_01_v4	421909	.	G	A	222	.	DP=57;VDB=2.494677e-01;AF1=1;AC1=2;DP4=0,0,31,25;MQ=60;FQ=-196	GT:PL:GQ	1/1:255,169,0:99
Tb927_01_v4	422238	.	G	C	222	.	DP=62;VDB=2.850651e-01;AF1=1;AC1=2;DP4=0,0,30,32;MQ=60;FQ=-214	GT:PL:GQ	1/1:255,187,0:99
Tb927_01_v4	422329	.	T	C	222	.	DP=58;VDB=2.415350e-01;AF1=1;AC1=2;DP4=0,0,32,26;MQ=60;FQ=-202	GT:PL:GQ	1/1:255,175,0:99
Tb927_01_v4	422509	.	C	T	222	.	DP=68;VDB=2.255847e-01;AF1=1;AC1=2;DP4=0,0,27,41;MQ=60;FQ=-232	GT:PL:GQ	1/1:255,205,0:99
Tb927_01_v4	422563	.	G	A	222	.	DP=59;VDB=1.495704e-01;AF1=1;AC1=2;DP4=0,0,28,30;MQ=60;FQ=-202	GT:PL:GQ	1/1:255,175,0:99
Tb927_01_v4	422737	.	G	A	222	.	DP=71;VDB=1.643868e-01;AF1=1;AC1=2;DP4=0,0,39,28;MQ=60;FQ=-229	GT:PL:GQ	1/1:255,202,0:99
Tb927_01_v4	422908	.	C	T	204	.	DP=68;VDB=1.522861e-01;RPB=-7.122785e-01;AF1=0.5;AC1=1;DP4=19,24,17,8;MQ=60;FQ=207;PV4=0.079,0.00068,1,0.48	GT:PL:GQ	0/1:234,0,255:99
Tb927_01_v4	423149	.	T	C	222	.	DP=57;VDB=3.516403e-01;AF1=1;AC1=2;DP4=0,0,34,22;MQ=60;FQ=-196	GT:PL:GQ	1/1:255,169,0:99
Tb927_01_v4	423154	.	G	A	222	.	DP=60;VDB=3.987542e-01;AF1=1;AC1=2;DP4=0,0,37,22;MQ=60;FQ=-205	GT:PL:GQ	1/1:255,178,0:99
Tb927_01_v4	423202	.	T	C	222	.	DP=67;VDB=6.076569e-02;AF1=1;AC1=2;DP4=0,0,38,28;MQ=60;FQ=-226	GT:PL:GQ	1/1:255,199,0:99
Tb927_01_v4	423292	.	G	A	222	.	DP=59;VDB=2.565187e-01;AF1=1;AC1=2;DP4=0,0,24,33;MQ=60;FQ=-199	GT:PL:GQ	1/1:255,172,0:99
Tb927_01_v4	423319	.	A	T	222	.	DP=63;VDB=3.615623e-01;AF1=1;AC1=2;DP4=0,0,27,36;MQ=60;FQ=-217	GT:PL:GQ	1/1:255,190,0:99
Tb927_01_v4	423497	.	C	T	222	.	DP=75;VDB=4.171231e-01;AF1=1;AC1=2;DP4=0,0,44,30;MQ=60;FQ=-250	GT:PL:GQ	1/1:255,223,0:99
Tb927_01_v4	423705	.	C	T	222	.	DP=61;VDB=7.636898e-03;AF1=1;AC1=2;DP4=0,0,39,19;MQ=60;FQ=-202	GT:PL:GQ	1/1:255,175,0:99
Tb927_01_v4	423706	.	T	G	222	.	DP=60;VDB=6.028991e-03;AF1=1;AC1=2;DP4=0,0,38,19;MQ=60;FQ=-199	GT:PL:GQ	1/1:255,172,0:99
Tb927_01_v4	423760	.	A	G	222	.	DP=77;VDB=3.550572e-01;AF1=1;AC1=2;DP4=0,0,28,48;MQ=60;FQ=-256	GT:PL:GQ	1/1:255,229,0:99
Tb927_01_v4	423919	.	A	G	222	.	DP=70;VDB=4.331900e-01;AF1=1;AC1=2;DP4=0,0,26,43;MQ=60;FQ=-235	GT:PL:GQ	1/1:255,208,0:99
Tb927_01_v4	423947	.	T	C	222	.	DP=78;VDB=1.258646e-01;AF1=1;AC1=2;DP4=0,0,39,37;MQ=60;FQ=-256	GT:PL:GQ	1/1:255,229,0:99
Tb927_01_v4	424719	.	A	G	222	.	DP=71;VDB=2.501525e-01;AF1=1;AC1=2;DP4=0,0,33,36;MQ=60;FQ=-235	GT:PL:GQ	1/1:255,208,0:99
Tb927_01_v4	424972	.	G	A	222	.	DP=65;VDB=3.513475e-01;AF1=1;AC1=2;DP4=0,0,26,39;MQ=60;FQ=-223	GT:PL:GQ	1/1:255,196,0:99
Tb927_01_v4	425177	.	G	A	222	.	DP=74;VDB=2.902112e-01;AF1=1;AC1=2;DP4=0,0,37,36;MQ=60;FQ=-247	GT:PL:GQ	1/1:255,220,0:99
Tb927_01_v4	425441	.	A	G	222	.	DP=67;VDB=5.161904e-02;AF1=1;AC1=2;DP4=0,0,33,34;MQ=60;FQ=-229	GT:PL:GQ	1/1:255,202,0:99
Tb927_01_v4	425453	.	T	C	222	.	DP=74;VDB=1.648205e-01;AF1=1;AC1=2;DP4=0,0,33,40;MQ=60;FQ=-247	GT:PL:GQ	1/1:255,220,0:99
Tb927_01_v4	425454	.	G	A	222	.	DP=75;VDB=1.020060e-01;AF1=1;AC1=2;DP4=0,0,33,42;MQ=60;FQ=-253	GT:PL:GQ	1/1:255,226,0:99
Tb927_01_v4	425474	.	A	G	222	.	DP=73;VDB=2.147063e-01;AF1=1;AC1=2;DP4=0,0,36,37;MQ=60;FQ=-247	GT:PL:GQ	1/1:255,220,0:99
Tb927_01_v4	425626	.	C	T	121	.	DP=59;VDB=1.272994e-01;RPB=2.468870e-01;AF1=0.5;AC1=1;DP4=19,27,4,9;MQ=60;FQ=124;PV4=0.54,0.42,1,1	GT:PL:GQ	0/1:151,0,255:99
Tb927_01_v4	425663	.	C	T	222	.	DP=73;VDB=3.503592e-01;AF1=1;AC1=2;DP4=0,0,30,40;MQ=60;FQ=-238	GT:PL:GQ	1/1:255,211,0:99
Tb927_01_v4	425683	.	A	C	222	.	DP=73;VDB=1.101033e-01;AF1=1;AC1=2;DP4=0,0,30,42;MQ=60;FQ=-244	GT:PL:GQ	1/1:255,217,0:99
Tb927_01_v4	425689	.	G	C	222	.	DP=76;VDB=4.024785e-01;AF1=1;AC1=2;DP4=0,0,31,44;MQ=60;FQ=-253	GT:PL:GQ	1/1:255,226,0:99
Tb927_01_v4	425696	.	C	A	222	.	DP=77;VDB=1.344215e-01;AF1=1;AC1=2;DP4=0,0,29,44;MQ=60;FQ=-247	GT:PL:GQ	1/1:255,220,0:99
Tb927_01_v4	425864	.	C	T	222	.	DP=55;VDB=3.385292e-01;AF1=1;AC1=2;DP4=0,0,22,30;MQ=60;FQ=-184	GT:PL:GQ	1/1:255,157,0:99
Tb927_01_v4	426011	.	C	A	222	.	DP=63;VDB=2.316354e-01;AF1=1;AC1=2;DP4=0,0,23,37;MQ=60;FQ=-208	GT:PL:GQ	1/1:255,181,0:99
Tb927_01_v4	426026	.	G	A	222	.	DP=64;VDB=2.876919e-01;AF1=1;AC1=2;DP4=0,0,26,37;MQ=60;FQ=-217	GT:PL:GQ	1/1:255,190,0:99
Tb927_01_v4	426134	.	G	A	225	.	DP=63;VDB=2.138482e-02;RPB=-9.987504e-01;AF1=0.5;AC1=1;DP4=8,9,31,15;MQ=60;FQ=176;PV4=0.16,1,1,1	GT:PL:GQ	0/1:255,0,203:99
Tb927_01_v4	426339	.	T	C	222	.	DP=64;VDB=4.161259e-01;AF1=1;AC1=2;DP4=0,0,30,34;MQ=60;FQ=-220	GT:PL:GQ	1/1:255,193,0:99
Tb927_01_v4	426495	.	T	C	222	.	DP=79;VDB=2.049268e-01;AF1=1;AC1=2;DP4=0,0,38,40;MQ=60;FQ=-262	GT:PL:GQ	1/1:255,235,0:99
Tb927_01_v4	426611	.	C	T	222	.	DP=60;VDB=3.553100e-01;AF1=1;AC1=2;DP4=0,0,32,26;MQ=60;FQ=-202	GT:PL:GQ	1/1:255,175,0:99
Tb927_01_v4	427100	.	C	T	222	.	DP=84;VDB=4.255365e-01;AF1=1;AC1=2;DP4=0,0,42,41;MQ=60;FQ=-277	GT:PL:GQ	1/1:255,250,0:99
Tb927_01_v4	427198	.	T	C	222	.	DP=50;VDB=2.045601e-01;AF1=1;AC1=2;DP4=0,0,24,25;MQ=60;FQ=-175	GT:PL:GQ	1/1:255,148,0:99
Tb927_01_v4	427698	.	G	A	222	.	DP=61;VDB=2.509061e-01;AF1=1;AC1=2;DP4=0,0,27,34;MQ=60;FQ=-211	GT:PL:GQ	1/1:255,184,0:99
Tb927_01_v4	428287	.	A	G	222	.	DP=67;VDB=1.997191e-01;AF1=1;AC1=2;DP4=0,0,30,36;MQ=60;FQ=-226	GT:PL:GQ	1/1:255,199,0:99
Tb927_01_v4	428325	.	T	C	222	.	DP=60;VDB=3.590478e-01;AF1=1;AC1=2;DP4=0,0,29,31;MQ=60;FQ=-208	GT:PL:GQ	1/1:255,181,0:99
Tb927_01_v4	428333	.	G	A	222	.	DP=62;VDB=3.679413e-01;AF1=1;AC1=2;DP4=0,0,30,32;MQ=60;FQ=-214	GT:PL:GQ	1/1:255,187,0:99
Tb927_01_v4	428461	.	A	G	222	.	DP=56;VDB=3.370618e-01;AF1=1;AC1=2;DP4=0,0,24,31;MQ=60;FQ=-193	GT:PL:GQ	1/1:255,166,0:99
Tb927_01_v4	428520	.	G	A	222	.	DP=42;VDB=1.256659e-01;AF1=1;AC1=2;DP4=0,0,16,25;MQ=60;FQ=-150	GT:PL:GQ	1/1:255,123,0:99
Tb927_01_v4	428541	.	G	A	222	.	DP=44;VDB=1.905691e-01;AF1=1;AC1=2;DP4=0,0,18,25;MQ=60;FQ=-156	GT:PL:GQ	1/1:255,129,0:99
Tb927_01_v4	428606	.	G	A	207	.	DP=44;VDB=1.288379e-01;RPB=6.280639e-01;AF1=0.5;AC1=1;DP4=9,16,7,9;MQ=60;FQ=210;PV4=0.75,0.26,1,1	GT:PL:GQ	0/1:237,0,255:99
Tb927_01_v4	428620	.	G	T	225	.	DP=46;VDB=2.285882e-01;RPB=-1.026221e+00;AF1=0.5;AC1=1;DP4=8,11,10,17;MQ=60;FQ=225;PV4=0.77,0.3,1,0.4	GT:PL:GQ	0/1:255,0,255:99
Tb927_01_v4	428654	.	T	G	222	.	DP=49;VDB=1.007455e-01;AF1=1;AC1=2;DP4=0,0,22,27;MQ=60;FQ=-175	GT:PL:GQ	1/1:255,148,0:99
Tb927_01_v4	428756	.	T	C	222	.	DP=72;VDB=3.438721e-01;AF1=1;AC1=2;DP4=0,0,36,36;MQ=60;FQ=-244	GT:PL:GQ	1/1:255,217,0:99
Tb927_01_v4	428759	.	C	T	222	.	DP=70;VDB=3.024153e-01;AF1=1;AC1=2;DP4=0,0,35,34;MQ=60;FQ=-235	GT:PL:GQ	1/1:255,208,0:99
Tb927_01_v4	428828	.	C	T	222	.	DP=58;VDB=3.267220e-01;AF1=1;AC1=2;DP4=0,0,27,29;MQ=60;FQ=-196	GT:PL:GQ	1/1:255,169,0:99
Tb927_01_v4	428841	.	C	A	222	.	DP=56;VDB=3.267218e-01;AF1=1;AC1=2;DP4=0,0,27,29;MQ=60;FQ=-196	GT:PL:GQ	1/1:255,169,0:99
Tb927_01_v4	428923	.	G	T	225	.	DP=55;VDB=1.956056e-01;RPB=1.047878e+00;AF1=0.5;AC1=1;DP4=24,10,9,11;MQ=60;FQ=225;PV4=0.085,1,1,1	GT:PL:GQ	0/1:255,0,255:99
Tb927_01_v4	429259	.	C	T	222	.	DP=65;VDB=3.313615e-01;AF1=1;AC1=2;DP4=0,0,38,26;MQ=60;FQ=-220	GT:PL:GQ	1/1:255,193,0:99
Tb927_01_v4	429268	.	C	T	222	.	DP=69;VDB=4.001864e-01;AF1=1;AC1=2;DP4=0,0,38,28;MQ=60;FQ=-226	GT:PL:GQ	1/1:255,199,0:99
Tb927_01_v4	429325	.	G	T	222	.	DP=83;VDB=1.494434e-01;AF1=1;AC1=2;DP4=0,0,51,28;MQ=60;FQ=-265	GT:PL:GQ	1/1:255,238,0:99
Tb927_01_v4	429400	.	G	A	222	.	DP=85;VDB=1.710704e-01;AF1=1;AC1=2;DP4=0,0,37,48;MQ=60;FQ=-282	GT:PL:GQ	1/1:255,255,0:99
Tb927_01_v4	429508	.	T	C	222	.	DP=65;VDB=1.465354e-01;AF1=1;AC1=2;DP4=0,0,28,37;MQ=60;FQ=-223	GT:PL:GQ	1/1:255,196,0:99
Tb927_01_v4	429753	.	G	A	222	.	DP=69;VDB=3.495639e-01;AF1=1;AC1=2;DP4=0,0,36,32;MQ=60;FQ=-232	GT:PL:GQ	1/1:255,205,0:99
Tb927_01_v4	429812	.	A	G	222	.	DP=65;VDB=3.240984e-01;AF1=1;AC1=2;DP4=0,0,29,36;MQ=60;FQ=-223	GT:PL:GQ	1/1:255,196,0:99
Tb927_01_v4	429904	.	taaa	.	174	.	INDEL;IS=1,0.016393;DP=61;VDB=6.403586e-02;AF1=0;AC1=0;DP4=26,29,0,1;MQ=60;FQ=-171;PV4=1,0.22,1,1	PL	0
Tb927_01_v4	429907	.	A	G	222	.	DP=63;VDB=4.509051e-02;AF1=1;AC1=2;DP4=0,0,30,31;MQ=60;FQ=-211	GT:PL:GQ	1/1:255,184,0:99
Tb927_01_v4	429949	.	T	C	222	.	DP=61;VDB=3.707871e-01;AF1=1;AC1=2;DP4=0,0,34,26;MQ=60;FQ=-208	GT:PL:GQ	1/1:255,181,0:99
Tb927_01_v4	430050	.	G	C	222	.	DP=71;VDB=9.057098e-02;AF1=1;AC1=2;DP4=0,0,27,41;MQ=60;FQ=-232	GT:PL:GQ	1/1:255,205,0:99
Tb927_01_v4	430056	.	A	G	222	.	DP=67;VDB=5.448221e-02;AF1=1;AC1=2;DP4=0,0,23,43;MQ=60;FQ=-226	GT:PL:GQ	1/1:255,199,0:99
Tb927_01_v4	430168	.	G	A	222	.	DP=78;VDB=2.532080e-01;AF1=1;AC1=2;DP4=0,0,46,32;MQ=60;FQ=-262	GT:PL:GQ	1/1:255,235,0:99
Tb927_01_v4	430300	.	T	C	222	.	DP=67;VDB=4.187455e-01;AF1=1;AC1=2;DP4=0,0,33,33;MQ=60;FQ=-226	GT:PL:GQ	1/1:255,199,0:99
Tb927_01_v4	430634	.	T	C	222	.	DP=63;VDB=3.879455e-01;AF1=1;AC1=2;DP4=0,0,23,38;MQ=60;FQ=-211	GT:PL:GQ	1/1:255,184,0:99
Tb927_01_v4	430645	.	C	T	222	.	DP=56;VDB=3.556769e-01;AF1=1;AC1=2;DP4=0,0,19,36;MQ=60;FQ=-193	GT:PL:GQ	1/1:255,166,0:99
Tb927_01_v4	430705	.	G	T	194	.	DP=53;VDB=1.567120e-01;AF1=1;AC1=2;DP4=0,0,14,20;MQ=60;FQ=-129	GT:PL:GQ	1/1:227,102,0:99
Tb927_01_v4	430711	.	T	C	222	.	DP=60;VDB=2.840752e-01;AF1=1;AC1=2;DP4=0,0,25,35;MQ=60;FQ=-208	GT:PL:GQ	1/1:255,181,0:99
Tb927_01_v4	430843	.	G	A	207	.	DP=69;VDB=1.291520e-01;RPB=1.542057e+00;AF1=0.5;AC1=1;DP4=18,27,13,9;MQ=60;FQ=210;PV4=0.19,0.039,1,0.068	GT:PL:GQ	0/1:237,0,255:99
Tb927_01_v4	430845	.	C	T	222	.	DP=71;VDB=1.029654e-01;AF1=1;AC1=2;DP4=0,0,27,39;MQ=60;FQ=-226	GT:PL:GQ	1/1:255,199,0:99
Tb927_01_v4	430907	.	A	C	222	.	DP=68;VDB=3.926187e-01;AF1=1;AC1=2;DP4=0,0,36,32;MQ=60;FQ=-232	GT:PL:GQ	1/1:255,205,0:99
Tb927_01_v4	430942	.	T	C	225	.	DP=63;VDB=2.952457e-01;RPB=1.734088e+00;AF1=0.5;AC1=1;DP4=11,12,23,16;MQ=60;FQ=225;PV4=0.44,1,1,0.2	GT:PL:GQ	0/1:255,0,255:99
Tb927_01_v4	430977	.	G	A	222	.	DP=65;VDB=1.067851e-01;AF1=1;AC1=2;DP4=0,0,36,27;MQ=60;FQ=-217	GT:PL:GQ	1/1:255,190,0:99
Tb927_01_v4	430985	.	A	G	222	.	DP=70;VDB=1.070190e-01;AF1=1;AC1=2;DP4=0,0,39,31;MQ=60;FQ=-238	GT:PL:GQ	1/1:255,211,0:99
Tb927_01_v4	431070	.	C	T	222	.	DP=60;VDB=3.944371e-01;AF1=1;AC1=2;DP4=0,0,31,28;MQ=60;FQ=-205	GT:PL:GQ	1/1:255,178,0:99
Tb927_01_v4	431137	.	A	G	222	.	DP=61;VDB=4.006396e-01;AF1=1;AC1=2;DP4=0,0,35,25;MQ=60;FQ=-208	GT:PL:GQ	1/1:255,181,0:99
Tb927_01_v4	431180	.	C	G	222	.	DP=64;VDB=1.548382e-01;AF1=1;AC1=2;DP4=0,0,36,27;MQ=60;FQ=-217	GT:PL:GQ	1/1:255,190,0:99
Tb927_01_v4	431470	.	A	C	222	.	DP=79;VDB=5.743822e-03;AF1=1;AC1=2;DP4=0,0,34,45;MQ=60;FQ=-265	GT:PL:GQ	1/1:255,238,0:99
Tb927_01_v4	432004	.	T	C	184	.	DP=55;VDB=1.074486e-01;RPB=-1.862447e-02;AF1=0.5;AC1=1;DP4=18,19,5,12;MQ=60;FQ=187;PV4=0.24,1,1,1	GT:PL:GQ	0/1:214,0,255:99
Tb927_01_v4	432038	.	G	A	222	.	DP=61;VDB=3.377930e-01;AF1=1;AC1=2;DP4=0,0,25,36;MQ=60;FQ=-211	GT:PL:GQ	1/1:255,184,0:99
Tb927_01_v4	432260	.	T	C	222	.	DP=67;VDB=3.348762e-01;AF1=1;AC1=2;DP4=0,0,23,43;MQ=60;FQ=-226	GT:PL:GQ	1/1:255,199,0:99
Tb927_01_v4	432340	.	G	A	222	.	DP=57;VDB=3.683507e-01;AF1=1;AC1=2;DP4=0,0,35,22;MQ=60;FQ=-199	GT:PL:GQ	1/1:255,172,0:99
Tb927_01_v4	432542	.	G	C	222	.	DP=61;VDB=3.877187e-01;AF1=1;AC1=2;DP4=0,0,31,29;MQ=60;FQ=-208	GT:PL:GQ	1/1:255,181,0:99
Tb927_01_v4	432685	.	A	T	222	.	DP=68;VDB=3.358187e-01;AF1=1;AC1=2;DP4=0,0,33,34;MQ=60;FQ=-229	GT:PL:GQ	1/1:255,202,0:99
Tb927_01_v4	432943	.	T	C	222	.	DP=59;VDB=3.586940e-01;AF1=1;AC1=2;DP4=0,0,29,29;MQ=60;FQ=-202	GT:PL:GQ	1/1:255,175,0:99
Tb927_01_v4	433585	.	T	A	222	.	DP=66;VDB=2.810298e-01;AF1=1;AC1=2;DP4=0,0,35,30;MQ=60;FQ=-223	GT:PL:GQ	1/1:255,196,0:99
Tb927_01_v4	433762	.	A	G	222	.	DP=53;VDB=3.503883e-01;AF1=1;AC1=2;DP4=0,0,27,21;MQ=60;FQ=-171	GT:PL:GQ	1/1:255,144,0:99
Tb927_01_v4	433900	.	C	G	222	.	DP=67;VDB=1.924923e-02;AF1=1;AC1=2;DP4=0,0,40,27;MQ=60;FQ=-229	GT:PL:GQ	1/1:255,202,0:99
Tb927_01_v4	434104	.	G	C	222	.	DP=74;VDB=2.582023e-01;AF1=1;AC1=2;DP4=0,0,32,41;MQ=60;FQ=-247	GT:PL:GQ	1/1:255,220,0:99
Tb927_01_v4	434269	.	G	A	222	.	DP=71;VDB=4.137330e-01;AF1=1;AC1=2;DP4=0,0,31,39;MQ=60;FQ=-238	GT:PL:GQ	1/1:255,211,0:99
Tb927_01_v4	434916	.	A	G	222	.	DP=67;VDB=3.164770e-01;AF1=1;AC1=2;DP4=0,0,35,32;MQ=60;FQ=-229	GT:PL:GQ	1/1:255,202,0:99
Tb927_01_v4	434950	.	T	C	222	.	DP=88;VDB=2.644972e-01;AF1=1;AC1=2;DP4=0,0,44,42;MQ=60;FQ=-282	GT:PL:GQ	1/1:255,255,0:99
Tb927_01_v4	434998	.	G	A	222	.	DP=87;VDB=8.132122e-04;AF1=1;AC1=2;DP4=0,0,41,46;MQ=60;FQ=-282	GT:PL:GQ	1/1:255,255,0:99
Tb927_01_v4	435759	.	A	G	222	.	DP=61;VDB=1.115080e-01;AF1=1;AC1=2;DP4=0,0,20,41;MQ=60;FQ=-211	GT:PL:GQ	1/1:255,184,0:99
Tb927_01_v4	435900	.	C	G	222	.	DP=70;VDB=5.287779e-02;AF1=1;AC1=2;DP4=0,0,37,32;MQ=60;FQ=-235	GT:PL:GQ	1/1:255,208,0:99
Tb927_01_v4	435953	.	A	G	222	.	DP=64;VDB=1.070394e-01;AF1=1;AC1=2;DP4=0,0,33,28;MQ=60;FQ=-211	GT:PL:GQ	1/1:255,184,0:99
Tb927_01_v4	436022	.	G	A	222	.	DP=79;VDB=4.186293e-01;AF1=1;AC1=2;DP4=0,0,42,37;MQ=60;FQ=-265	GT:PL:GQ	1/1:255,238,0:99
Tb927_01_v4	436053	.	A	G	222	.	DP=51;VDB=2.405859e-01;AF1=1;AC1=2;DP4=0,0,22,28;MQ=60;FQ=-178	GT:PL:GQ	1/1:255,151,0:99
Tb927_01_v4	436054	.	C	T	222	.	DP=51;VDB=3.404035e-01;AF1=1;AC1=2;DP4=0,0,18,26;MQ=60;FQ=-159	GT:PL:GQ	1/1:255,132,0:99
Tb927_01_v4	436087	.	cgaggaggaggaggagg	cGAGgaggaggaggaggagg	217	.	INDEL;IS=15,0.326087;DP=46;VDB=1.853206e-02;AF1=0.5;AC1=1;DP4=11,4,8,7;MQ=60;FQ=217;PV4=0.45,1,1,0.28	GT:PL:GQ	0/1:255,0,255:99
Tb927_01_v4	436087	.	C	T	222	.	DP=46;VDB=9.949717e-02;AF1=1;AC1=2;DP4=0,0,18,17;MQ=60;FQ=-132	GT:PL:GQ	1/1:255,105,0:99
Tb927_01_v4	436162	.	C	T	222	.	DP=69;VDB=2.632888e-01;AF1=1;AC1=2;DP4=0,0,34,35;MQ=60;FQ=-235	GT:PL:GQ	1/1:255,208,0:99
Tb927_01_v4	436224	.	A	G	222	.	DP=52;VDB=2.873931e-01;AF1=1;AC1=2;DP4=0,0,25,27;MQ=60;FQ=-184	GT:PL:GQ	1/1:255,157,0:99
Tb927_01_v4	436386	.	C	G	222	.	DP=70;VDB=1.607387e-01;AF1=1;AC1=2;DP4=0,0,31,37;MQ=60;FQ=-232	GT:PL:GQ	1/1:255,205,0:99
Tb927_01_v4	436463	.	G	T	222	.	DP=84;VDB=4.777085e-01;AF1=1;AC1=2;DP4=0,0,39,45;MQ=60;FQ=-280	GT:PL:GQ	1/1:255,253,0:99
Tb927_01_v4	436589	.	C	T	222	.	DP=72;VDB=2.633459e-01;RPB=2.585438e-02;AF1=1;AC1=2;DP4=1,0,43,23;MQ=60;FQ=-205;PV4=1,1,1,0.24	GT:PL:GQ	1/1:255,178,0:99
Tb927_01_v4	436695	.	G	C	222	.	DP=47;VDB=2.937919e-01;AF1=1;AC1=2;DP4=0,0,21,25;MQ=60;FQ=-165	GT:PL:GQ	1/1:255,138,0:99
Tb927_01_v4	436719	.	C	T	222	.	DP=42;VDB=7.598993e-03;AF1=1;AC1=2;DP4=0,0,19,19;MQ=60;FQ=-141	GT:PL:GQ	1/1:255,114,0:99
Tb927_01_v4	436729	.	C	T	222	.	DP=38;VDB=2.055802e-01;AF1=1;AC1=2;DP4=0,0,20,16;MQ=60;FQ=-135	GT:PL:GQ	1/1:255,108,0:99
Tb927_01_v4	437017	.	T	G	222	.	DP=48;VDB=3.597651e-01;AF1=1;AC1=2;DP4=0,0,23,25;MQ=60;FQ=-171	GT:PL:GQ	1/1:255,144,0:99
Tb927_01_v4	437115	.	T	G	222	.	DP=56;VDB=3.816649e-01;AF1=1;AC1=2;DP4=0,0,26,30;MQ=60;FQ=-196	GT:PL:GQ	1/1:255,169,0:99
Tb927_01_v4	437254	.	A	G	222	.	DP=91;VDB=2.613171e-01;AF1=1;AC1=2;DP4=0,0,44,45;MQ=60;FQ=-282	GT:PL:GQ	1/1:255,255,0:99
Tb927_01_v4	437293	.	C	G	222	.	DP=74;VDB=2.734810e-01;AF1=1;AC1=2;DP4=0,0,37,36;MQ=60;FQ=-247	GT:PL:GQ	1/1:255,220,0:99
Tb927_01_v4	437604	.	T	C	222	.	DP=71;VDB=2.689237e-01;AF1=1;AC1=2;DP4=0,0,30,41;MQ=60;FQ=-241	GT:PL:GQ	1/1:255,214,0:99
Tb927_01_v4	437634	.	T	C	222	.	DP=64;VDB=4.169832e-01;AF1=1;AC1=2;DP4=0,0,30,34;MQ=60;FQ=-220	GT:PL:GQ	1/1:255,193,0:99
Tb927_01_v4	437725	.	T	C	222	.	DP=59;VDB=2.866892e-01;AF1=1;AC1=2;DP4=0,0,34,24;MQ=60;FQ=-202	GT:PL:GQ	1/1:255,175,0:99
Tb927_01_v4	438039	.	G	A	179	.	DP=62;VDB=3.574548e-02;RPB=4.101163e-01;AF1=0.5;AC1=1;DP4=24,19,9,8;MQ=60;FQ=182;PV4=1,0.29,1,0.046	GT:PL:GQ	0/1:209,0,255:99
Tb927_01_v4	438057	.	A	G	222	.	DP=66;VDB=1.494703e-01;AF1=1;AC1=2;DP4=0,0,33,32;MQ=60;FQ=-223	GT:PL:GQ	1/1:255,196,0:99
Tb927_01_v4	438101	.	A	G	222	.	DP=63;VDB=3.133467e-01;AF1=1;AC1=2;DP4=0,0,32,29;MQ=60;FQ=-211	GT:PL:GQ	1/1:255,184,0:99
Tb927_01_v4	438108	.	A	G	222	.	DP=66;VDB=2.647473e-01;AF1=1;AC1=2;DP4=0,0,30,31;MQ=60;FQ=-211	GT:PL:GQ	1/1:255,184,0:99
Tb927_01_v4	438225	.	T	G	222	.	DP=61;VDB=3.393241e-02;AF1=1;AC1=2;DP4=0,0,31,29;MQ=60;FQ=-208	GT:PL:GQ	1/1:255,181,0:99
Tb927_01_v4	438259	.	C	T	222	.	DP=67;VDB=3.007395e-02;AF1=1;AC1=2;DP4=0,0,36,28;MQ=60;FQ=-220	GT:PL:GQ	1/1:255,193,0:99
Tb927_01_v4	438525	.	G	A	222	.	DP=72;VDB=4.428626e-01;AF1=1;AC1=2;DP4=0,0,42,30;MQ=60;FQ=-244	GT:PL:GQ	1/1:255,217,0:99
Tb927_01_v4	438537	.	cttttttt	cttttt	214	.	INDEL;IS=48,0.727273;DP=66;VDB=1.887834e-01;AF1=1;AC1=2;DP4=0,0,22,19;MQ=60;FQ=-158	GT:PL:GQ	1/1:255,123,0:99
Tb927_01_v4	438537	.	cttttttt	cttttt	214	.	INDEL;IS=48,0.727273;DP=66;VDB=1.887834e-01;AF1=1;AC1=2;DP4=0,0,22,19;MQ=60;FQ=-158	GT:PL:GQ	1/1:255,123,0:99
Tb927_01_v4	438537	.	cttttttt	cttttt	214	.	INDEL;IS=48,0.727273;DP=66;VDB=1.887834e-01;AF1=1;AC1=2;DP4=0,0,22,19;MQ=60;FQ=-158	GT:PL:GQ	1/1:255,123,0:99
Tb927_01_v4	438537	.	cttttttt	cttttt	214	.	INDEL;IS=48,0.727273;DP=66;VDB=1.887834e-01;AF1=1;AC1=2;DP4=0,0,22,19;MQ=60;FQ=-158	GT:PL:GQ	1/1:255,123,0:99
Tb927_01_v4	438541	.	T	A	27.8	.	DP=63;VDB=3.520000e-02;AF1=1;AC1=2;DP4=0,0,2,0;MQ=60;FQ=-33	GT:PL:GQ	1/1:59,6,0:10
Tb927_01_v4	438542	.	T	A	25.8	.	DP=63;VDB=3.200000e-02;AF1=1;AC1=2;DP4=0,0,2,0;MQ=60;FQ=-33	GT:PL:GQ	1/1:57,6,0:10
Tb927_01_v4	438543	.	T	A	35.8	.	DP=62;VDB=3.200000e-02;AF1=1;AC1=2;DP4=0,0,2,0;MQ=60;FQ=-33	GT:PL:GQ	1/1:67,6,0:10
Tb927_01_v4	438544	.	T	A	36.8	.	DP=49;VDB=3.360000e-02;AF1=1;AC1=2;DP4=0,0,2,0;MQ=60;FQ=-33	GT:PL:GQ	1/1:68,6,0:10
Tb927_01_v4	438674	.	G	A	222	.	DP=62;VDB=4.065444e-01;AF1=1;AC1=2;DP4=0,0,31,31;MQ=60;FQ=-214	GT:PL:GQ	1/1:255,187,0:99
Tb927_01_v4	438685	.	A	G	222	.	DP=67;VDB=4.148571e-01;AF1=1;AC1=2;DP4=0,0,35,31;MQ=60;FQ=-226	GT:PL:GQ	1/1:255,199,0:99
Tb927_01_v4	438734	.	C	T	222	.	DP=76;VDB=2.858915e-01;AF1=1;AC1=2;DP4=0,0,42,33;MQ=60;FQ=-253	GT:PL:GQ	1/1:255,226,0:99
Tb927_01_v4	438765	.	C	T	222	.	DP=59;VDB=3.256603e-01;AF1=1;AC1=2;DP4=0,0,34,24;MQ=60;FQ=-202	GT:PL:GQ	1/1:255,175,0:99
Tb927_01_v4	438772	.	G	T	222	.	DP=59;VDB=2.264230e-01;AF1=1;AC1=2;DP4=0,0,35,22;MQ=60;FQ=-199	GT:PL:GQ	1/1:255,172,0:99
Tb927_01_v4	438808	.	G	A	222	.	DP=65;VDB=3.322232e-01;AF1=1;AC1=2;DP4=0,0,31,32;MQ=60;FQ=-217	GT:PL:GQ	1/1:255,190,0:99
Tb927_01_v4	439066	.	A	G	183	.	DP=59;VDB=1.831656e-01;RPB=-3.758122e-01;AF1=0.5;AC1=1;DP4=20,21,8,9;MQ=60;FQ=186;PV4=1,1,1,1	GT:PL:GQ	0/1:213,0,255:99
Tb927_01_v4	439076	.	G	A	225	.	DP=60;VDB=3.356174e-01;RPB=2.594165e-01;AF1=0.5;AC1=1;DP4=9,8,24,18;MQ=60;FQ=189;PV4=0.78,0.16,1,0.14	GT:PL:GQ	0/1:255,0,216:99
Tb927_01_v4	439635	.	A	G	222	.	DP=72;VDB=4.407471e-01;AF1=1;AC1=2;DP4=0,0,38,34;MQ=60;FQ=-244	GT:PL:GQ	1/1:255,217,0:99
Tb927_01_v4	439779	.	G	T	222	.	DP=56;VDB=3.301835e-01;AF1=1;AC1=2;DP4=0,0,30,26;MQ=60;FQ=-196	GT:PL:GQ	1/1:255,169,0:99
Tb927_01_v4	440048	.	A	G	225	.	DP=73;VDB=2.671770e-02;RPB=1.891089e+00;AF1=0.5;AC1=1;DP4=21,25,13,14;MQ=60;FQ=225;PV4=1,0.025,1,1	GT:PL:GQ	0/1:255,0,255:99
Tb927_01_v4	440237	.	G	A	222	.	DP=68;VDB=4.100516e-01;AF1=1;AC1=2;DP4=0,0,42,26;MQ=60;FQ=-232	GT:PL:GQ	1/1:255,205,0:99
Tb927_01_v4	440247	.	A	C	222	.	DP=70;VDB=3.211485e-01;AF1=1;AC1=2;DP4=0,0,43,27;MQ=60;FQ=-238	GT:PL:GQ	1/1:255,211,0:99
Tb927_01_v4	440442	.	G	T	222	.	DP=72;VDB=3.148988e-01;AF1=1;AC1=2;DP4=0,0,39,32;MQ=60;FQ=-241	GT:PL:GQ	1/1:255,214,0:99
Tb927_01_v4	440526	.	T	A	225	.	DP=60;VDB=9.960607e-02;RPB=3.834976e-02;AF1=0.5;AC1=1;DP4=17,21,11,11;MQ=60;FQ=225;PV4=0.79,1,1,0.41	GT:PL:GQ	0/1:255,0,255:99
Tb927_01_v4	440602	.	G	A	222	.	DP=66;VDB=1.006175e-01;AF1=1;AC1=2;DP4=0,0,31,35;MQ=60;FQ=-226	GT:PL:GQ	1/1:255,199,0:99
Tb927_01_v4	440608	.	G	C	222	.	DP=63;VDB=4.616534e-02;AF1=1;AC1=2;DP4=0,0,28,35;MQ=60;FQ=-217	GT:PL:GQ	1/1:255,190,0:99
Tb927_01_v4	440688	.	A	G	222	.	DP=76;VDB=1.976549e-01;AF1=1;AC1=2;DP4=0,0,48,27;MQ=60;FQ=-253	GT:PL:GQ	1/1:255,226,0:99
Tb927_01_v4	440740	.	C	G	222	.	DP=66;VDB=1.248977e-01;AF1=1;AC1=2;DP4=0,0,21,45;MQ=60;FQ=-226	GT:PL:GQ	1/1:255,199,0:99
Tb927_01_v4	440794	.	C	T	222	.	DP=91;VDB=4.032891e-01;AF1=1;AC1=2;DP4=0,0,38,49;MQ=60;FQ=-282	GT:PL:GQ	1/1:255,255,0:99
Tb927_01_v4	440911	.	C	A	222	.	DP=72;VDB=4.185391e-01;AF1=1;AC1=2;DP4=0,0,38,34;MQ=60;FQ=-244	GT:PL:GQ	1/1:255,217,0:99
Tb927_01_v4	440941	.	C	T	222	.	DP=73;VDB=1.423097e-01;AF1=1;AC1=2;DP4=0,0,37,35;MQ=60;FQ=-244	GT:PL:GQ	1/1:255,217,0:99
Tb927_01_v4	440973	.	T	C	222	.	DP=61;VDB=3.393689e-01;AF1=1;AC1=2;DP4=0,0,30,31;MQ=60;FQ=-211	GT:PL:GQ	1/1:255,184,0:99
Tb927_01_v4	440986	.	A	G	222	.	DP=63;VDB=2.664387e-01;AF1=1;AC1=2;DP4=0,0,31,32;MQ=60;FQ=-217	GT:PL:GQ	1/1:255,190,0:99
Tb927_01_v4	441021	.	C	T	222	.	DP=62;VDB=2.313031e-01;AF1=1;AC1=2;DP4=0,0,35,26;MQ=60;FQ=-211	GT:PL:GQ	1/1:255,184,0:99
Tb927_01_v4	441039	.	G	C	222	.	DP=69;VDB=1.704297e-01;AF1=1;AC1=2;DP4=0,0,39,30;MQ=60;FQ=-235	GT:PL:GQ	1/1:255,208,0:99
Tb927_01_v4	441727	.	G	A	225	.	DP=66;VDB=9.050795e-02;RPB=-8.433265e-02;AF1=0.5;AC1=1;DP4=15,13,23,15;MQ=60;FQ=225;PV4=0.62,0.19,1,1	GT:PL:GQ	0/1:255,0,255:99
Tb927_01_v4	441845	.	T	A	222	.	DP=52;VDB=7.049327e-02;AF1=1;AC1=2;DP4=0,0,24,27;MQ=60;FQ=-181	GT:PL:GQ	1/1:255,154,0:99
Tb927_01_v4	442067	.	C	A	173	.	DP=59;VDB=7.014292e-02;RPB=6.610937e-01;AF1=0.5;AC1=1;DP4=17,25,9,8;MQ=60;FQ=176;PV4=0.4,0.0053,1,1	GT:PL:GQ	0/1:203,0,255:99
Tb927_01_v4	442156	.	C	G	222	.	DP=56;VDB=2.427917e-01;AF1=1;AC1=2;DP4=0,0,32,23;MQ=60;FQ=-193	GT:PL:GQ	1/1:255,166,0:99
Tb927_01_v4	442159	.	C	T	222	.	DP=59;VDB=2.922723e-01;AF1=1;AC1=2;DP4=0,0,35,24;MQ=60;FQ=-205	GT:PL:GQ	1/1:255,178,0:99
Tb927_01_v4	442211	.	C	A	222	.	DP=60;VDB=3.397956e-01;AF1=1;AC1=2;DP4=0,0,26,33;MQ=60;FQ=-205	GT:PL:GQ	1/1:255,178,0:99
Tb927_01_v4	442234	.	C	T	222	.	DP=58;VDB=3.207451e-01;AF1=1;AC1=2;DP4=0,0,26,31;MQ=59;FQ=-199	GT:PL:GQ	1/1:255,172,0:99
Tb927_01_v4	442255	.	G	A	222	.	DP=57;VDB=3.353173e-01;AF1=1;AC1=2;DP4=0,0,29,28;MQ=60;FQ=-199	GT:PL:GQ	1/1:255,172,0:99
Tb927_01_v4	442300	.	A	T	222	.	DP=61;VDB=3.628777e-01;AF1=1;AC1=2;DP4=0,0,32,28;MQ=60;FQ=-208	GT:PL:GQ	1/1:255,181,0:99
Tb927_01_v4	442339	.	T	C	222	.	DP=56;VDB=3.889780e-01;AF1=1;AC1=2;DP4=0,0,28,28;MQ=60;FQ=-196	GT:PL:GQ	1/1:255,169,0:99
Tb927_01_v4	442348	.	A	C	222	.	DP=51;VDB=2.692956e-01;AF1=1;AC1=2;DP4=0,0,25,26;MQ=60;FQ=-181	GT:PL:GQ	1/1:255,154,0:99
Tb927_01_v4	442360	.	G	A	222	.	DP=45;VDB=2.221259e-01;AF1=1;AC1=2;DP4=0,0,19,25;MQ=59;FQ=-159	GT:PL:GQ	1/1:255,132,0:99
Tb927_01_v4	442399	.	G	A	222	.	DP=48;VDB=9.863327e-02;AF1=1;AC1=2;DP4=0,0,22,26;MQ=59;FQ=-171	GT:PL:GQ	1/1:255,144,0:99
Tb927_01_v4	442412	.	C	A	222	.	DP=49;VDB=3.448619e-01;AF1=1;AC1=2;DP4=0,0,21,28;MQ=60;FQ=-175	GT:PL:GQ	1/1:255,148,0:99
Tb927_01_v4	442419	.	T	C	222	.	DP=49;VDB=3.508165e-01;AF1=1;AC1=2;DP4=0,0,19,30;MQ=60;FQ=-175	GT:PL:GQ	1/1:255,148,0:99
Tb927_01_v4	442452	.	C	A	222	.	DP=42;VDB=3.232104e-01;AF1=1;AC1=2;DP4=0,0,14,28;MQ=59;FQ=-153	GT:PL:GQ	1/1:255,126,0:99
Tb927_01_v4	442457	.	A	G	222	.	DP=39;VDB=3.035701e-01;AF1=1;AC1=2;DP4=0,0,10,28;MQ=60;FQ=-141	GT:PL:GQ	1/1:255,114,0:99
Tb927_01_v4	442491	.	C	T	222	.	DP=40;VDB=1.748881e-01;AF1=1;AC1=2;DP4=0,0,11,28;MQ=60;FQ=-141	GT:PL:GQ	1/1:255,114,0:99
Tb927_01_v4	442503	.	A	C	222	.	DP=42;VDB=3.160842e-01;AF1=1;AC1=2;DP4=0,0,12,29;MQ=60;FQ=-150	GT:PL:GQ	1/1:255,123,0:99
Tb927_01_v4	442508	.	A	G	222	.	DP=41;VDB=3.187379e-01;AF1=1;AC1=2;DP4=0,0,10,28;MQ=60;FQ=-141	GT:PL:GQ	1/1:255,114,0:99
Tb927_01_v4	442517	.	G	A	222	.	DP=41;VDB=3.231817e-01;AF1=1;AC1=2;DP4=0,0,11,30;MQ=60;FQ=-150	GT:PL:GQ	1/1:255,123,0:99
Tb927_01_v4	442531	.	C	A	225	.	DP=45;VDB=2.624534e-01;RPB=-1.895842e+00;AF1=0.5;AC1=1;DP4=4,15,7,19;MQ=59;FQ=213;PV4=0.74,0.0018,0.25,0.23	GT:PL:GQ	0/1:255,0,240:99
Tb927_01_v4	442559	.	C	A	222	.	DP=47;VDB=2.886120e-01;AF1=1;AC1=2;DP4=0,0,8,37;MQ=59;FQ=-162	GT:PL:GQ	1/1:255,135,0:99
Tb927_01_v4	442591	.	A	G	222	.	DP=48;VDB=2.402466e-01;AF1=1;AC1=2;DP4=0,0,8,40;MQ=59;FQ=-171	GT:PL:GQ	1/1:255,144,0:99
Tb927_01_v4	442606	.	T	C	222	.	DP=47;VDB=2.960686e-01;AF1=1;AC1=2;DP4=0,0,8,39;MQ=59;FQ=-168	GT:PL:GQ	1/1:255,141,0:99
Tb927_01_v4	442619	.	C	A	222	.	DP=38;VDB=3.017170e-01;AF1=1;AC1=2;DP4=0,0,7,31;MQ=59;FQ=-141	GT:PL:GQ	1/1:255,114,0:99
Tb927_01_v4	442633	.	A	T	222	.	DP=30;VDB=2.614406e-01;AF1=1;AC1=2;DP4=0,0,5,21;MQ=59;FQ=-105	GT:PL:GQ	1/1:255,78,0:99
Tb927_01_v4	442638	.	A	C	222	.	DP=30;VDB=2.752249e-01;AF1=1;AC1=2;DP4=0,0,5,24;MQ=59;FQ=-114	GT:PL:GQ	1/1:255,87,0:99
Tb927_01_v4	442676	.	A	C	222	.	DP=20;VDB=1.964673e-01;AF1=1;AC1=2;DP4=0,0,8,12;MQ=59;FQ=-87	GT:PL:GQ	1/1:255,60,0:99
Tb927_01_v4	442688	.	A	T	222	.	DP=20;VDB=1.501649e-02;AF1=1;AC1=2;DP4=0,0,9,11;MQ=59;FQ=-87	GT:PL:GQ	1/1:255,60,0:99
Tb927_01_v4	442691	.	C	A	222	.	DP=22;VDB=1.120612e-01;AF1=1;AC1=2;DP4=0,0,9,13;MQ=59;FQ=-93	GT:PL:GQ	1/1:255,66,0:99
Tb927_01_v4	442694	.	C	G	222	.	DP=22;VDB=1.375920e-01;AF1=1;AC1=2;DP4=0,0,9,13;MQ=59;FQ=-93	GT:PL:GQ	1/1:255,66,0:99
Tb927_01_v4	442700	.	A	G	112	.	DP=23;VDB=1.150619e-01;RPB=-1.035637e+00;AF1=0.5;AC1=1;DP4=7,9,3,4;MQ=59;FQ=115;PV4=1,1,0.2,0.33	GT:PL:GQ	0/1:142,0,255:99
Tb927_01_v4	442720	.	G	A	222	.	DP=36;VDB=4.883342e-02;AF1=1;AC1=2;DP4=0,0,12,24;MQ=59;FQ=-135	GT:PL:GQ	1/1:255,108,0:99
Tb927_01_v4	442754	.	G	C	222	.	DP=34;VDB=2.210881e-02;AF1=1;AC1=2;DP4=0,0,7,27;MQ=59;FQ=-129	GT:PL:GQ	1/1:255,102,0:99
Tb927_01_v4	442756	.	A	G	222	.	DP=34;VDB=7.024666e-03;AF1=1;AC1=2;DP4=0,0,7,27;MQ=59;FQ=-129	GT:PL:GQ	1/1:255,102,0:99
Tb927_01_v4	442775	.	C	G	222	.	DP=35;VDB=1.565188e-01;AF1=1;AC1=2;DP4=0,0,7,28;MQ=59;FQ=-132	GT:PL:GQ	1/1:255,105,0:99
Tb927_01_v4	442790	.	A	G	222	.	DP=34;VDB=4.103727e-03;AF1=1;AC1=2;DP4=0,0,5,29;MQ=57;FQ=-129	GT:PL:GQ	1/1:255,102,0:99
Tb927_01_v4	442819	.	C	T	190	.	DP=16;VDB=1.109597e-01;AF1=1;AC1=2;DP4=0,0,2,14;MQ=51;FQ=-75	GT:PL:GQ	1/1:223,48,0:93
Tb927_01_v4	442825	.	G	C	195	.	DP=15;VDB=1.074545e-02;AF1=1;AC1=2;DP4=0,0,2,13;MQ=51;FQ=-72	GT:PL:GQ	1/1:228,45,0:87
Tb927_01_v4	442832	.	C	A	192	.	DP=14;VDB=9.966217e-03;AF1=1;AC1=2;DP4=0,0,2,12;MQ=50;FQ=-69	GT:PL:GQ	1/1:225,42,0:81
Tb927_01_v4	443011	.	G	A	16.1	.	DP=24;VDB=5.460117e-05;AF1=1;AC1=2;DP4=0,0,0,22;MQ=13;FQ=-93	GT:PL:GQ	1/1:49,66,0:77
Tb927_01_v4	444979	.	G	A	222	.	DP=874;VDB=1.048351e-10;RPB=6.904506e-01;AF1=1;AC1=2;DP4=3,0,814,53;MQ=13;FQ=-282;PV4=1,0.39,1,1	GT:PL:GQ	1/1:255,255,0:99
Tb927_01_v4	445039	.	G	C	211	.	DP=3148;VDB=5.221309e-01;AF1=1;AC1=2;DP4=0,0,1531,1596;MQ=15;FQ=-282	GT:PL:GQ	1/1:244,255,0:99
Tb927_01_v4	445048	.	A	G	36	.	DP=3023;VDB=4.168047e-01;RPB=-3.467525e+00;AF1=1;AC1=2;DP4=123,172,1016,1577;MQ=15;FQ=-282;PV4=0.41,1,4.7e-120,0.3	GT:PL:GQ	1/1:69,255,0:99
Tb927_01_v4	445102	.	G	A	205	.	DP=900;VDB=3.766923e-10;RPB=-2.709867e+00;AF1=1;AC1=2;DP4=0,6,39,846;MQ=17;FQ=-282;PV4=1,0.2,0.28,1	GT:PL:GQ	1/1:238,255,0:99
Tb927_01_v4	445225	.	G	.	11.3	.	DP=1;AF1=1;AC1=2;DP4=0,0,0,1;MQ=19;FQ=-30	PL	19
Tb927_01_v4	445285	.	G	.	11.3	.	DP=1;AF1=1;AC1=2;DP4=0,0,0,1;MQ=19;FQ=-30	PL	19
Tb927_01_v4	445292	.	C	.	11.3	.	DP=1;AF1=1;AC1=2;DP4=0,0,0,1;MQ=19;FQ=-30	PL	19
Tb927_01_v4	459676	.	G	C	5.29	.	DP=2;VDB=7.840000e-02;AF1=1;AC1=2;DP4=0,0,2,0;MQ=19;FQ=-33	GT:PL:GQ	1/1:35,6,0:6
Tb927_01_v4	459685	.	A	G	16.1	.	DP=3;VDB=4.493050e-02;AF1=1;AC1=2;DP4=0,0,3,0;MQ=19;FQ=-36	GT:PL:GQ	1/1:48,9,0:15
Tb927_01_v4	459739	.	G	A	63	.	DP=15;VDB=1.953021e-02;AF1=1;AC1=2;DP4=0,0,3,12;MQ=14;FQ=-72	GT:PL:GQ	1/1:96,45,0:87
Tb927_01_v4	459767	.	G	A	4.12	.	DP=39;VDB=5.130518e-03;AF1=1;AC1=2;DP4=0,0,0,18;MQ=10;FQ=-81	GT:PL:GQ	1/1:35,54,0:39
Tb927_01_v4	459799	.	G	C	222	.	DP=232;VDB=2.613644e-04;AF1=1;AC1=2;DP4=0,0,29,196;MQ=25;FQ=-282	GT:PL:GQ	1/1:255,255,0:99
Tb927_01_v4	459808	.	A	G	222	.	DP=270;VDB=2.906655e-05;RPB=-5.625667e+00;AF1=1;AC1=2;DP4=1,25,28,196;MQ=26;FQ=-282;PV4=0.33,1,1,1	GT:PL:GQ	1/1:255,255,0:99
Tb927_01_v4	459862	.	G	A	222	.	DP=185;VDB=2.511486e-11;RPB=-6.674582e-03;AF1=1;AC1=2;DP4=0,2,17,165;MQ=28;FQ=-282;PV4=1,0.19,0.3,1	GT:PL:GQ	1/1:255,255,0:99
Tb927_01_v4	460156	.	A	.	3.8	.	DP=8;VDB=7.293871e-02;RPB=8.170978e-01;AF1=1;AC1=2;DP4=0,1,0,6;MQ=13;FQ=-31;PV4=1,0.24,0,1	PL	29
Tb927_01_v4	460162	.	C	T	18.1	.	DP=8;VDB=1.152437e-01;AF1=1;AC1=2;DP4=0,0,0,8;MQ=13;FQ=-51	GT:PL:GQ	1/1:51,24,0:38
Tb927_01_v4	460168	.	G	C,T	14.2	.	DP=9;VDB=1.068489e-01;AF1=1;AC1=2;DP4=0,0,0,9;MQ=13;FQ=-51	GT:PL:GQ	1/1:47,24,0,46,14,43:35
Tb927_01_v4	460177	.	A	.	8.63	.	DP=18;VDB=7.337831e-03;RPB=-2.488142e+00;AF1=0.499;AC1=1;DP4=0,8,0,7;MQ=13;FQ=-7.33;PV4=1,0.2,1,0.42	PL	22
Tb927_01_v4	460231	.	G	A	20	.	DP=10;VDB=9.257800e-04;AF1=1;AC1=2;DP4=0,0,0,10;MQ=13;FQ=-57	GT:PL:GQ	1/1:53,30,0:47
Tb927_01_v4	461530	.	A	G	18.1	.	DP=8;VDB=6.387850e-03;AF1=1;AC1=2;DP4=0,0,8,0;MQ=13;FQ=-51	GT:PL:GQ	1/1:51,24,0:38
Tb927_01_v4	461584	.	G	A	18.1	.	DP=8;VDB=7.339871e-03;AF1=1;AC1=2;DP4=0,0,8,0;MQ=13;FQ=-51	GT:PL:GQ	1/1:51,24,0:38
Tb927_01_v4	462136	.	G	C	222	.	DP=17;VDB=2.085654e-02;AF1=1;AC1=2;DP4=0,0,12,5;MQ=50;FQ=-78	GT:PL:GQ	1/1:255,51,0:99
Tb927_01_v4	462143	.	C	A	222	.	DP=26;VDB=7.900070e-03;AF1=1;AC1=2;DP4=0,0,14,10;MQ=51;FQ=-99	GT:PL:GQ	1/1:255,72,0:99
Tb927_01_v4	462145	.	A	G	222	.	DP=28;VDB=6.551864e-03;AF1=1;AC1=2;DP4=0,0,14,10;MQ=51;FQ=-99	GT:PL:GQ	1/1:255,72,0:99
Tb927_01_v4	462196	.	T	A	222	.	DP=77;VDB=9.407203e-03;AF1=1;AC1=2;DP4=0,0,30,46;MQ=52;FQ=-256	GT:PL:GQ	1/1:255,229,0:99
Tb927_01_v4	462227	.	G	A	222	.	DP=77;VDB=1.211295e-01;AF1=1;AC1=2;DP4=0,0,35,41;MQ=54;FQ=-256	GT:PL:GQ	1/1:255,229,0:99
Tb927_01_v4	462290	.	T	G	222	.	DP=62;VDB=8.130694e-02;AF1=1;AC1=2;DP4=0,0,42,20;MQ=57;FQ=-214	GT:PL:GQ	1/1:255,187,0:99
Tb927_01_v4	462340	.	G	T	222	.	DP=64;VDB=4.124259e-01;AF1=1;AC1=2;DP4=0,0,37,27;MQ=58;FQ=-220	GT:PL:GQ	1/1:255,193,0:99
Tb927_01_v4	462415	.	T	A	222	.	DP=72;VDB=2.683913e-01;AF1=1;AC1=2;DP4=0,0,27,42;MQ=53;FQ=-235	GT:PL:GQ	1/1:255,208,0:99
Tb927_01_v4	462433	.	G	A	222	.	DP=75;VDB=4.156440e-01;AF1=1;AC1=2;DP4=0,0,32,38;MQ=54;FQ=-238	GT:PL:GQ	1/1:255,211,0:99
Tb927_01_v4	462560	.	A	T	225	.	DP=67;VDB=3.422405e-01;RPB=1.982228e+00;AF1=0.5;AC1=1;DP4=13,6,25,23;MQ=57;FQ=185;PV4=0.28,0.048,0.0067,0.46	GT:PL:GQ	0/1:255,0,212:99
Tb927_01_v4	462607	.	G	A	225	.	DP=69;VDB=2.542611e-01;RPB=-8.482254e-01;AF1=0.5;AC1=1;DP4=20,23,16,10;MQ=58;FQ=225;PV4=0.32,0.34,1,0.29	GT:PL:GQ	0/1:255,0,255:99
Tb927_01_v4	462685	.	T	C	222	.	DP=69;VDB=4.108756e-01;AF1=1;AC1=2;DP4=0,0,36,32;MQ=59;FQ=-232	GT:PL:GQ	1/1:255,205,0:99
Tb927_01_v4	462689	.	G	A	222	.	DP=67;VDB=4.162404e-01;AF1=1;AC1=2;DP4=0,0,34,30;MQ=59;FQ=-220	GT:PL:GQ	1/1:255,193,0:99
Tb927_01_v4	462734	.	A	G	222	.	DP=65;VDB=4.150681e-01;AF1=1;AC1=2;DP4=0,0,35,29;MQ=60;FQ=-220	GT:PL:GQ	1/1:255,193,0:99
Tb927_01_v4	462820	.	T	C	222	.	DP=77;VDB=4.065256e-01;AF1=1;AC1=2;DP4=0,0,41,36;MQ=60;FQ=-259	GT:PL:GQ	1/1:255,232,0:99
Tb927_01_v4	463051	.	A	G	222	.	DP=36;VDB=2.175803e-01;AF1=1;AC1=2;DP4=0,0,22,14;MQ=60;FQ=-135	GT:PL:GQ	1/1:255,108,0:99
Tb927_01_v4	463321	.	G	A	222	.	DP=71;VDB=3.103415e-01;AF1=1;AC1=2;DP4=0,0,39,30;MQ=60;FQ=-235	GT:PL:GQ	1/1:255,208,0:99
Tb927_01_v4	463410	.	G	T	86	.	DP=42;VDB=1.122180e-01;RPB=1.158870e+00;AF1=0.5;AC1=1;DP4=7,20,2,6;MQ=60;FQ=89;PV4=1,1,1,1	GT:PL:GQ	0/1:116,0,255:99
Tb927_01_v4	463415	.	T	C	222	.	DP=44;VDB=2.615822e-01;AF1=1;AC1=2;DP4=0,0,9,28;MQ=60;FQ=-138	GT:PL:GQ	1/1:255,111,0:99
Tb927_01_v4	463533	.	G	A	206	.	DP=61;VDB=6.060449e-02;RPB=1.168253e+00;AF1=0.5;AC1=1;DP4=17,23,8,12;MQ=60;FQ=209;PV4=1,1,1,0.24	GT:PL:GQ	0/1:236,0,255:99
Tb927_01_v4	463548	.	C	T	222	.	DP=66;VDB=3.783199e-01;AF1=1;AC1=2;DP4=0,0,26,39;MQ=60;FQ=-223	GT:PL:GQ	1/1:255,196,0:99
Tb927_01_v4	464004	.	C	T	222	.	DP=69;VDB=3.018883e-01;AF1=1;AC1=2;DP4=0,0,40,29;MQ=60;FQ=-235	GT:PL:GQ	1/1:255,208,0:99
Tb927_01_v4	464014	.	A	G	222	.	DP=68;VDB=3.522822e-01;AF1=1;AC1=2;DP4=0,0,38,30;MQ=60;FQ=-229	GT:PL:GQ	1/1:255,202,0:99
Tb927_01_v4	464038	.	T	C	222	.	DP=58;VDB=3.939249e-01;AF1=1;AC1=2;DP4=0,0,32,26;MQ=60;FQ=-202	GT:PL:GQ	1/1:255,175,0:99
Tb927_01_v4	464103	.	A	T	222	.	DP=43;VDB=2.166585e-01;AF1=1;AC1=2;DP4=0,0,21,21;MQ=60;FQ=-153	GT:PL:GQ	1/1:255,126,0:99
Tb927_01_v4	464165	.	A	G	222	.	DP=55;VDB=1.724900e-01;AF1=1;AC1=2;DP4=0,0,33,20;MQ=60;FQ=-187	GT:PL:GQ	1/1:255,160,0:99
Tb927_01_v4	464183	.	T	C	222	.	DP=51;VDB=5.993721e-02;AF1=1;AC1=2;DP4=0,0,31,20;MQ=60;FQ=-181	GT:PL:GQ	1/1:255,154,0:99
Tb927_01_v4	464269	.	C	A	225	.	DP=56;VDB=2.742082e-01;RPB=-2.276619e-01;AF1=0.5;AC1=1;DP4=9,8,18,20;MQ=60;FQ=196;PV4=0.78,0.46,1,0.042	GT:PL:GQ	0/1:255,0,223:99
Tb927_01_v4	464283	.	G	A	225	.	DP=53;VDB=2.904212e-01;RPB=-1.677616e+00;AF1=0.5;AC1=1;DP4=9,8,17,18;MQ=60;FQ=205;PV4=1,0.22,1,0.5	GT:PL:GQ	0/1:255,0,232:99
Tb927_01_v4	464418	.	G	A	222	.	DP=66;VDB=4.068604e-02;AF1=1;AC1=2;DP4=0,0,28,36;MQ=60;FQ=-220	GT:PL:GQ	1/1:255,193,0:99
Tb927_01_v4	464488	.	A	C	222	.	DP=53;VDB=3.604707e-01;AF1=1;AC1=2;DP4=0,0,24,27;MQ=60;FQ=-181	GT:PL:GQ	1/1:255,154,0:99
Tb927_01_v4	464611	.	G	A	222	.	DP=72;VDB=2.721737e-01;AF1=1;AC1=2;DP4=0,0,39,33;MQ=60;FQ=-244	GT:PL:GQ	1/1:255,217,0:99
Tb927_01_v4	464813	.	C	T	206	.	DP=63;VDB=1.752353e-01;RPB=-3.388155e-01;AF1=0.5;AC1=1;DP4=15,27,7,13;MQ=60;FQ=209;PV4=1,1,1,0.43	GT:PL:GQ	0/1:236,0,255:99
Tb927_01_v4	464862	.	C	T	222	.	DP=63;VDB=2.186005e-02;AF1=1;AC1=2;DP4=0,0,24,39;MQ=60;FQ=-217	GT:PL:GQ	1/1:255,190,0:99
Tb927_01_v4	464902	.	aca	.	141	.	INDEL;IS=1,0.016393;DP=61;VDB=2.484214e-03;AF1=0;AC1=0;DP4=24,24,1,0;MQ=60;FQ=-138;PV4=1,0.23,1,1	PL	0
Tb927_01_v4	464903	.	C	T	222	.	DP=62;VDB=6.752440e-02;AF1=1;AC1=2;DP4=0,0,30,30;MQ=60;FQ=-208	GT:PL:GQ	1/1:255,181,0:99
Tb927_01_v4	465009	.	C	T	222	.	DP=70;VDB=2.099373e-01;AF1=1;AC1=2;DP4=0,0,27,41;MQ=60;FQ=-232	GT:PL:GQ	1/1:255,205,0:99
Tb927_01_v4	465027	.	C	T	222	.	DP=69;VDB=2.220644e-01;AF1=1;AC1=2;DP4=0,0,32,34;MQ=60;FQ=-226	GT:PL:GQ	1/1:255,199,0:99
Tb927_01_v4	465085	.	A	G	222	.	DP=81;VDB=3.654068e-01;AF1=1;AC1=2;DP4=0,0,45,31;MQ=60;FQ=-256	GT:PL:GQ	1/1:255,229,0:99
Tb927_01_v4	465086	.	G	T	222	.	DP=79;VDB=3.109959e-01;AF1=1;AC1=2;DP4=0,0,45,31;MQ=60;FQ=-256	GT:PL:GQ	1/1:255,229,0:99
Tb927_01_v4	465106	.	A	C	222	.	DP=85;VDB=3.009044e-01;AF1=1;AC1=2;DP4=0,0,45,38;MQ=60;FQ=-277	GT:PL:GQ	1/1:255,250,0:99
Tb927_01_v4	465162	.	A	G	222	.	DP=56;VDB=1.265879e-01;AF1=1;AC1=2;DP4=0,0,29,27;MQ=60;FQ=-196	GT:PL:GQ	1/1:255,169,0:99
Tb927_01_v4	465164	.	C	T	222	.	DP=56;VDB=1.200906e-01;AF1=1;AC1=2;DP4=0,0,27,28;MQ=60;FQ=-193	GT:PL:GQ	1/1:255,166,0:99
Tb927_01_v4	465347	.	A	G	222	.	DP=31;VDB=4.248757e-02;AF1=1;AC1=2;DP4=0,0,26,5;MQ=60;FQ=-120	GT:PL:GQ	1/1:255,93,0:99
Tb927_01_v4	465454	.	A	T	222	.	DP=71;VDB=4.093882e-01;AF1=1;AC1=2;DP4=0,0,26,45;MQ=59;FQ=-241	GT:PL:GQ	1/1:255,214,0:99
Tb927_01_v4	465475	.	C	T	222	.	DP=70;VDB=3.543841e-01;AF1=1;AC1=2;DP4=0,0,25,45;MQ=59;FQ=-238	GT:PL:GQ	1/1:255,211,0:99
Tb927_01_v4	465519	.	C	T	222	.	DP=69;VDB=5.887808e-02;AF1=1;AC1=2;DP4=0,0,29,39;MQ=60;FQ=-232	GT:PL:GQ	1/1:255,205,0:99
Tb927_01_v4	465554	.	T	C	222	.	DP=78;VDB=4.222354e-01;AF1=1;AC1=2;DP4=0,0,36,42;MQ=60;FQ=-262	GT:PL:GQ	1/1:255,235,0:99
Tb927_01_v4	465766	.	C	T	222	.	DP=66;VDB=2.042752e-01;AF1=1;AC1=2;DP4=0,0,20,46;MQ=60;FQ=-226	GT:PL:GQ	1/1:255,199,0:99
Tb927_01_v4	465907	.	C	T	222	.	DP=57;VDB=5.197047e-02;AF1=1;AC1=2;DP4=0,0,24,31;MQ=60;FQ=-193	GT:PL:GQ	1/1:255,166,0:99
Tb927_01_v4	465909	.	G	C	222	.	DP=57;VDB=6.056064e-02;AF1=1;AC1=2;DP4=0,0,22,32;MQ=60;FQ=-190	GT:PL:GQ	1/1:255,163,0:99
Tb927_01_v4	465987	.	T	C	6.98	.	DP=36;AF1=1;AC1=2;DP4=0,0,0,1;MQ=60;FQ=-30	GT:PL:GQ	1/1:36,3,0:4
Tb927_01_v4	465991	.	T	C	7.8	.	DP=33;AF1=1;AC1=2;DP4=0,0,0,1;MQ=60;FQ=-30	GT:PL:GQ	1/1:37,3,0:4
Tb927_01_v4	465995	.	tga	t	94.5	.	INDEL;IS=6,0.187500;DP=32;VDB=1.854593e-02;AF1=1;AC1=2;DP4=0,0,1,6;MQ=60;FQ=-55.5	GT:PL:GQ	1/1:135,21,0:39
Tb927_01_v4	465995	.	tga	t	94.5	.	INDEL;IS=6,0.187500;DP=32;VDB=1.854593e-02;AF1=1;AC1=2;DP4=0,0,1,6;MQ=60;FQ=-55.5	GT:PL:GQ	1/1:135,21,0:39
Tb927_01_v4	465996	.	G	T	6.98	.	DP=20;AF1=1;AC1=2;DP4=0,0,0,1;MQ=60;FQ=-30	GT:PL:GQ	1/1:36,3,0:4
Tb927_01_v4	465997	.	A	T	5.46	.	DP=20;AF1=1;AC1=2;DP4=0,0,0,1;MQ=60;FQ=-30	GT:PL:GQ	1/1:34,3,0:3
Tb927_01_v4	465999	.	G	T	7.8	.	DP=24;AF1=1;AC1=2;DP4=0,0,0,1;MQ=60;FQ=-30	GT:PL:GQ	1/1:37,3,0:4
Tb927_01_v4	466170	.	G	A	222	.	DP=44;VDB=2.802368e-01;AF1=1;AC1=2;DP4=0,0,16,28;MQ=60;FQ=-159	GT:PL:GQ	1/1:255,132,0:99
Tb927_01_v4	466178	.	T	C	222	.	DP=39;VDB=9.535858e-02;AF1=1;AC1=2;DP4=0,0,12,27;MQ=60;FQ=-144	GT:PL:GQ	1/1:255,117,0:99
Tb927_01_v4	466286	.	G	T	222	.	DP=26;VDB=2.042331e-01;AF1=1;AC1=2;DP4=0,0,8,18;MQ=60;FQ=-105	GT:PL:GQ	1/1:255,78,0:99
Tb927_01_v4	466349	.	A	T	12	.	DP=7;VDB=7.360000e-02;AF1=1;AC1=2;DP4=0,0,0,2;MQ=60;FQ=-33	GT:PL:GQ	1/1:43,6,0:9
Tb927_01_v4	466351	.	A	G	12	.	DP=5;VDB=7.520000e-02;AF1=1;AC1=2;DP4=0,0,0,2;MQ=60;FQ=-33	GT:PL:GQ	1/1:43,6,0:9
Tb927_01_v4	466405	.	C	G	129	.	DP=15;VDB=6.719346e-02;RPB=1.473139e+00;AF1=0.5;AC1=1;DP4=6,0,8,1;MQ=60;FQ=80;PV4=1,0.16,1,1	GT:PL:GQ	0/1:159,0,107:99
Tb927_01_v4	466438	.	T	G	222	.	DP=36;VDB=1.475054e-01;AF1=1;AC1=2;DP4=0,0,26,10;MQ=60;FQ=-135	GT:PL:GQ	1/1:255,108,0:99
Tb927_01_v4	466439	.	C	A	222	.	DP=36;VDB=2.184594e-01;AF1=1;AC1=2;DP4=0,0,26,10;MQ=60;FQ=-135	GT:PL:GQ	1/1:255,108,0:99
Tb927_01_v4	466466	.	A	G	225	.	DP=46;VDB=2.623938e-01;RPB=4.542489e-01;AF1=0.5;AC1=1;DP4=12,8,17,9;MQ=60;FQ=225;PV4=0.76,0.28,1,0.071	GT:PL:GQ	0/1:255,0,255:99
Tb927_01_v4	466490	.	T	G	222	.	DP=36;VDB=6.608003e-02;AF1=1;AC1=2;DP4=0,0,15,19;MQ=60;FQ=-129	GT:PL:GQ	1/1:255,102,0:99
Tb927_01_v4	466552	.	C	A	43	.	DP=39;VDB=4.644186e-02;AF1=1;AC1=2;DP4=0,0,3,0;MQ=60;FQ=-36	GT:PL:GQ	1/1:75,9,0:16
Tb927_01_v4	466561	.	A	G	222	.	DP=40;VDB=1.210832e-01;AF1=1;AC1=2;DP4=0,0,26,11;MQ=60;FQ=-138	GT:PL:GQ	1/1:255,111,0:99
Tb927_01_v4	466584	.	G	A	222	.	DP=41;VDB=3.296602e-01;AF1=1;AC1=2;DP4=0,0,30,11;MQ=60;FQ=-150	GT:PL:GQ	1/1:255,123,0:99
Tb927_01_v4	466599	.	C	T	225	.	DP=45;VDB=5.752023e-02;RPB=9.306862e-01;AF1=0.5;AC1=1;DP4=16,3,15,11;MQ=60;FQ=189;PV4=0.1,0.034,1,0.28	GT:PL:GQ	0/1:255,0,216:99
Tb927_01_v4	466653	.	T	A	222	.	DP=24;VDB=8.777857e-03;AF1=1;AC1=2;DP4=0,0,13,6;MQ=60;FQ=-84	GT:PL:GQ	1/1:255,57,0:99
Tb927_01_v4	466761	.	A	G	222	.	DP=32;VDB=2.535632e-01;AF1=1;AC1=2;DP4=0,0,18,14;MQ=60;FQ=-123	GT:PL:GQ	1/1:255,96,0:99
Tb927_01_v4	466764	.	C	G	222	.	DP=31;VDB=2.391515e-01;AF1=1;AC1=2;DP4=0,0,17,13;MQ=60;FQ=-117	GT:PL:GQ	1/1:255,90,0:99
Tb927_01_v4	466814	.	T	A	222	.	DP=30;VDB=6.992687e-03;AF1=1;AC1=2;DP4=0,0,15,14;MQ=57;FQ=-114	GT:PL:GQ	1/1:255,87,0:99
Tb927_01_v4	466894	.	T	C	222	.	DP=36;VDB=4.808820e-03;AF1=1;AC1=2;DP4=0,0,21,11;MQ=60;FQ=-123	GT:PL:GQ	1/1:255,96,0:99
Tb927_01_v4	467140	.	T	A	222	.	DP=53;VDB=3.710068e-01;AF1=1;AC1=2;DP4=0,0,30,22;MQ=60;FQ=-184	GT:PL:GQ	1/1:255,157,0:99
Tb927_01_v4	467238	.	G	A	225	.	DP=52;VDB=1.267206e-01;RPB=-4.330127e-01;AF1=0.5;AC1=1;DP4=4,8,7,32;MQ=59;FQ=111;PV4=0.26,1,1,0.19	GT:PL:GQ	0/1:255,0,138:99
Tb927_01_v4	467426	.	T	A	4.77	.	DP=1;AF1=1;AC1=2;DP4=0,0,1,0;MQ=60;FQ=-30	GT:PL:GQ	0/1:33,3,0:3
Tb927_01_v4	467947	.	C	T	222	.	DP=54;VDB=2.237236e-01;AF1=1;AC1=2;DP4=0,0,37,17;MQ=60;FQ=-190	GT:PL:GQ	1/1:255,163,0:99
Tb927_01_v4	468043	.	A	G	224	.	DP=57;VDB=1.958409e-01;RPB=6.203646e-01;AF1=0.5;AC1=1;DP4=33,3,14,7;MQ=60;FQ=208;PV4=0.028,1,1,1	GT:PL:GQ	0/1:254,0,235:99
Tb927_01_v4	468229	.	C	T	222	.	DP=38;VDB=1.723373e-01;AF1=1;AC1=2;DP4=0,0,28,9;MQ=60;FQ=-138	GT:PL:GQ	1/1:255,111,0:99
Tb927_01_v4	468230	.	C	T	222	.	DP=38;VDB=1.916204e-01;AF1=1;AC1=2;DP4=0,0,28,8;MQ=60;FQ=-135	GT:PL:GQ	1/1:255,108,0:99
Tb927_01_v4	468360	.	G	C	222	.	DP=73;VDB=1.961183e-01;AF1=1;AC1=2;DP4=0,0,48,23;MQ=60;FQ=-241	GT:PL:GQ	1/1:255,214,0:99
Tb927_01_v4	468508	.	G	T	222	.	DP=85;VDB=1.685628e-01;AF1=1;AC1=2;DP4=0,0,50,35;MQ=60;FQ=-282	GT:PL:GQ	1/1:255,255,0:99
Tb927_01_v4	468516	.	T	C	222	.	DP=86;VDB=4.161855e-01;AF1=1;AC1=2;DP4=0,0,46,40;MQ=60;FQ=-282	GT:PL:GQ	1/1:255,255,0:99
Tb927_01_v4	468657	.	G	A	222	.	DP=79;VDB=2.685116e-01;AF1=1;AC1=2;DP4=0,0,34,43;MQ=60;FQ=-259	GT:PL:GQ	1/1:255,232,0:99
Tb927_01_v4	468744	.	C	A	222	.	DP=78;VDB=1.152787e-01;AF1=1;AC1=2;DP4=0,0,34,35;MQ=60;FQ=-235	GT:PL:GQ	1/1:255,208,0:99
Tb927_01_v4	468745	.	G	C	222	.	DP=77;VDB=1.947808e-01;AF1=1;AC1=2;DP4=0,0,32,35;MQ=60;FQ=-229	GT:PL:GQ	1/1:255,202,0:99
Tb927_01_v4	468923	.	tc	.	210	.	INDEL;IS=1,0.012500;DP=80;VDB=3.265952e-02;AF1=0;AC1=0;DP4=29,37,1,0;MQ=60;FQ=-207;PV4=0.45,0.22,1,1	PL	0
Tb927_01_v4	468924	.	C	T	222	.	DP=79;VDB=2.202374e-01;AF1=1;AC1=2;DP4=0,0,35,43;MQ=60;FQ=-262	GT:PL:GQ	1/1:255,235,0:99
Tb927_01_v4	468972	.	G	T	222	.	DP=86;VDB=4.610583e-01;AF1=1;AC1=2;DP4=0,0,34,48;MQ=59;FQ=-274	GT:PL:GQ	1/1:255,247,0:99
Tb927_01_v4	469151	.	A	G	222	.	DP=73;VDB=4.273511e-01;AF1=1;AC1=2;DP4=0,0,24,48;MQ=60;FQ=-244	GT:PL:GQ	1/1:255,217,0:99
Tb927_01_v4	469238	.	C	T	222	.	DP=75;VDB=3.773987e-01;AF1=1;AC1=2;DP4=0,0,38,37;MQ=60;FQ=-253	GT:PL:GQ	1/1:255,226,0:99
Tb927_01_v4	469278	.	a	.	9.76	.	INDEL;IS=7,0.114754;DP=61;VDB=5.395567e-02;AF1=1;AC1=2;DP4=2,1,9,3;MQ=60;FQ=-49.5;PV4=1,1,1,1	PL	31
Tb927_01_v4	469278	.	A	G	16.1	.	DP=61;VDB=5.600000e-02;RPB=0.000000e+00;AF1=0.5;AC1=1;DP4=3,3,1,1;MQ=60;FQ=19.1;PV4=1,1,1,1	GT:PL:GQ	0/1:46,0,117:49
Tb927_01_v4	469427	.	aaatata	atata	217	.	INDEL;IS=21,0.396226;DP=53;VDB=2.549298e-01;AF1=0.5;AC1=1;DP4=12,10,8,10;MQ=60;FQ=217;PV4=0.75,1,1,1	GT:PL:GQ	0/1:255,0,255:99
Tb927_01_v4	469428	.	A	T	222	.	DP=34;VDB=1.967628e-01;AF1=1;AC1=2;DP4=0,0,12,11;MQ=60;FQ=-96	GT:PL:GQ	1/1:255,69,0:99
Tb927_01_v4	469551	.	A	C	222	.	DP=52;VDB=3.366978e-01;AF1=1;AC1=2;DP4=0,0,25,26;MQ=60;FQ=-181	GT:PL:GQ	1/1:255,154,0:99
Tb927_01_v4	469652	.	G	A	222	.	DP=67;VDB=2.317112e-01;AF1=1;AC1=2;DP4=0,0,36,30;MQ=60;FQ=-226	GT:PL:GQ	1/1:255,199,0:99
Tb927_01_v4	469768	.	A	G	222	.	DP=60;VDB=2.544490e-01;AF1=1;AC1=2;DP4=0,0,34,26;MQ=60;FQ=-208	GT:PL:GQ	1/1:255,181,0:99
Tb927_01_v4	469852	.	A	G	222	.	DP=71;VDB=8.663891e-02;AF1=1;AC1=2;DP4=0,0,33,37;MQ=60;FQ=-238	GT:PL:GQ	1/1:255,211,0:99
Tb927_01_v4	469987	.	A	C	222	.	DP=59;VDB=2.668932e-01;AF1=1;AC1=2;DP4=0,0,28,29;MQ=60;FQ=-199	GT:PL:GQ	1/1:255,172,0:99
Tb927_01_v4	469997	.	C	T	222	.	DP=57;VDB=2.561980e-01;AF1=1;AC1=2;DP4=0,0,28,28;MQ=60;FQ=-196	GT:PL:GQ	1/1:255,169,0:99
Tb927_01_v4	470076	.	G	C	222	.	DP=63;VDB=3.429664e-01;AF1=1;AC1=2;DP4=0,0,29,34;MQ=60;FQ=-217	GT:PL:GQ	1/1:255,190,0:99
Tb927_01_v4	470115	.	C	T	222	.	DP=55;VDB=3.785842e-01;AF1=1;AC1=2;DP4=0,0,23,30;MQ=60;FQ=-187	GT:PL:GQ	1/1:255,160,0:99
Tb927_01_v4	470391	.	G	A	222	.	DP=79;VDB=2.526804e-01;AF1=1;AC1=2;DP4=0,0,44,34;MQ=60;FQ=-262	GT:PL:GQ	1/1:255,235,0:99
Tb927_01_v4	470451	.	T	C	225	.	DP=82;VDB=3.293870e-01;RPB=1.334819e+00;AF1=0.5;AC1=1;DP4=20,9,36,16;MQ=60;FQ=225;PV4=1,1,1,0.24	GT:PL:GQ	0/1:255,0,255:99
Tb927_01_v4	470905	.	G	T	222	.	DP=70;VDB=3.660703e-01;AF1=1;AC1=2;DP4=0,0,33,37;MQ=60;FQ=-238	GT:PL:GQ	1/1:255,211,0:99
Tb927_01_v4	470959	.	T	C	222	.	DP=61;VDB=3.799276e-01;AF1=1;AC1=2;DP4=0,0,30,31;MQ=60;FQ=-211	GT:PL:GQ	1/1:255,184,0:99
Tb927_01_v4	471015	.	G	T	222	.	DP=68;VDB=4.261344e-01;AF1=1;AC1=2;DP4=0,0,27,40;MQ=60;FQ=-229	GT:PL:GQ	1/1:255,202,0:99
Tb927_01_v4	471198	.	C	G	222	.	DP=69;VDB=4.244102e-01;AF1=1;AC1=2;DP4=0,0,32,37;MQ=60;FQ=-235	GT:PL:GQ	1/1:255,208,0:99
Tb927_01_v4	471213	.	G	A	222	.	DP=71;VDB=3.618470e-01;AF1=1;AC1=2;DP4=0,0,36,34;MQ=60;FQ=-238	GT:PL:GQ	1/1:255,211,0:99
Tb927_01_v4	471294	.	A	G	222	.	DP=69;VDB=3.961949e-01;AF1=1;AC1=2;DP4=0,0,33,34;MQ=60;FQ=-229	GT:PL:GQ	1/1:255,202,0:99
Tb927_01_v4	471566	.	C	T	222	.	DP=65;VDB=1.426103e-01;AF1=1;AC1=2;DP4=0,0,6,5;MQ=60;FQ=-60	GT:PL:GQ	1/1:255,33,0:63
Tb927_01_v4	471567	.	C	T	222	.	DP=64;VDB=1.367478e-01;AF1=1;AC1=2;DP4=0,0,6,5;MQ=60;FQ=-60	GT:PL:GQ	1/1:255,33,0:63
Tb927_01_v4	471568	.	ccc	.	5.12	.	INDEL;IS=4,0.063492;DP=63;VDB=5.280000e-02;AF1=0.5012;AC1=1;DP4=1,0,1,0;MQ=60;FQ=-12.1;PV4=1,1,1,1	PL	34
Tb927_01_v4	471568	.	C	T	222	.	DP=63;VDB=1.207647e-01;AF1=1;AC1=2;DP4=0,0,6,5;MQ=60;FQ=-60	GT:PL:GQ	1/1:255,33,0:63
Tb927_01_v4	471602	.	G	A	222	.	DP=70;VDB=2.853844e-01;AF1=1;AC1=2;DP4=0,0,32,37;MQ=60;FQ=-235	GT:PL:GQ	1/1:255,208,0:99
Tb927_01_v4	471614	.	A	G	222	.	DP=67;VDB=4.267401e-01;AF1=1;AC1=2;DP4=0,0,27,40;MQ=60;FQ=-229	GT:PL:GQ	1/1:255,202,0:99
Tb927_01_v4	471673	.	C	A	222	.	DP=84;VDB=4.782338e-01;AF1=1;AC1=2;DP4=0,0,37,47;MQ=60;FQ=-280	GT:PL:GQ	1/1:255,253,0:99
Tb927_01_v4	471751	.	A	G	225	.	DP=67;VDB=2.737909e-01;RPB=6.414784e-01;AF1=0.5;AC1=1;DP4=7,7,32,18;MQ=60;FQ=141;PV4=0.37,0.097,0.3,1	GT:PL:GQ	0/1:255,0,168:99
Tb927_01_v4	471752	.	C	T	225	.	DP=68;VDB=2.605986e-01;RPB=4.437444e-01;AF1=0.5;AC1=1;DP4=8,7,31,19;MQ=60;FQ=147;PV4=0.56,0.094,0.29,1	GT:PL:GQ	0/1:255,0,174:99
Tb927_01_v4	471953	.	T	C	222	.	DP=43;VDB=2.310618e-01;AF1=1;AC1=2;DP4=0,0,18,21;MQ=60;FQ=-144	GT:PL:GQ	1/1:255,117,0:99
Tb927_01_v4	471957	.	C	T	222	.	DP=42;VDB=7.786544e-02;AF1=1;AC1=2;DP4=0,0,18,21;MQ=60;FQ=-144	GT:PL:GQ	1/1:255,117,0:99
Tb927_01_v4	472003	.	A	G	222	.	DP=58;VDB=9.743548e-03;AF1=1;AC1=2;DP4=0,0,31,27;MQ=60;FQ=-202	GT:PL:GQ	1/1:255,175,0:99
Tb927_01_v4	472071	.	C	T	222	.	DP=65;VDB=2.857107e-01;AF1=1;AC1=2;DP4=0,0,29,35;MQ=60;FQ=-220	GT:PL:GQ	1/1:255,193,0:99
Tb927_01_v4	472077	.	T	C	222	.	DP=59;VDB=3.876269e-01;AF1=1;AC1=2;DP4=0,0,26,32;MQ=60;FQ=-202	GT:PL:GQ	1/1:255,175,0:99
Tb927_01_v4	472221	.	T	A	220	.	DP=55;VDB=8.071043e-02;AF1=1;AC1=2;DP4=0,0,4,7;MQ=60;FQ=-60	GT:PL:GQ	1/1:253,33,0:63
Tb927_01_v4	472222	.	T	A	222	.	DP=55;VDB=6.487163e-02;AF1=1;AC1=2;DP4=0,0,5,7;MQ=60;FQ=-63	GT:PL:GQ	1/1:255,36,0:69
Tb927_01_v4	472222	.	tttt	t	11.8	.	INDEL;IS=1,0.018182;DP=55;VDB=8.150059e-02;AF1=0.504;AC1=1;DP4=0,1,0,3;MQ=60;FQ=-16.6;PV4=1,0.018,1,1	GT:PL:GQ	0/1:49,0,18:22
Tb927_01_v4	472222	.	tttt	t	11.8	.	INDEL;IS=1,0.018182;DP=55;VDB=8.150059e-02;AF1=0.504;AC1=1;DP4=0,1,0,3;MQ=60;FQ=-16.6;PV4=1,0.018,1,1	GT:PL:GQ	0/1:49,0,18:22
Tb927_01_v4	472222	.	tttt	t	11.8	.	INDEL;IS=1,0.018182;DP=55;VDB=8.150059e-02;AF1=0.504;AC1=1;DP4=0,1,0,3;MQ=60;FQ=-16.6;PV4=1,0.018,1,1	GT:PL:GQ	0/1:49,0,18:22
Tb927_01_v4	472222	.	tttt	t	11.8	.	INDEL;IS=1,0.018182;DP=55;VDB=8.150059e-02;AF1=0.504;AC1=1;DP4=0,1,0,3;MQ=60;FQ=-16.6;PV4=1,0.018,1,1	GT:PL:GQ	0/1:49,0,18:22
Tb927_01_v4	472223	.	T	A	222	.	DP=53;VDB=7.885999e-02;AF1=1;AC1=2;DP4=0,0,5,7;MQ=60;FQ=-63	GT:PL:GQ	1/1:255,36,0:69
Tb927_01_v4	472223	.	ttt	t	173	.	INDEL;IS=40,0.740741;DP=53;VDB=1.485241e-01;AF1=1;AC1=2;DP4=0,0,11,24;MQ=60;FQ=-140	GT:PL:GQ	1/1:214,105,0:99
Tb927_01_v4	472223	.	ttt	t	173	.	INDEL;IS=40,0.740741;DP=53;VDB=1.485241e-01;AF1=1;AC1=2;DP4=0,0,11,24;MQ=60;FQ=-140	GT:PL:GQ	1/1:214,105,0:99
Tb927_01_v4	472223	.	ttt	t	173	.	INDEL;IS=40,0.740741;DP=53;VDB=1.485241e-01;AF1=1;AC1=2;DP4=0,0,11,24;MQ=60;FQ=-140	GT:PL:GQ	1/1:214,105,0:99
Tb927_01_v4	472224	.	T	A	222	.	DP=13;VDB=9.097943e-02;AF1=1;AC1=2;DP4=0,0,5,7;MQ=60;FQ=-63	GT:PL:GQ	1/1:255,36,0:69
Tb927_01_v4	472225	.	T	A	222	.	DP=12;VDB=9.710401e-02;AF1=1;AC1=2;DP4=0,0,5,7;MQ=60;FQ=-63	GT:PL:GQ	1/1:255,36,0:69
Tb927_01_v4	472253	.	T	C	222	.	DP=47;VDB=2.335752e-01;AF1=1;AC1=2;DP4=0,0,12,34;MQ=60;FQ=-165	GT:PL:GQ	1/1:255,138,0:99
Tb927_01_v4	472280	.	C	T	222	.	DP=29;VDB=2.518079e-01;AF1=1;AC1=2;DP4=0,0,8,21;MQ=60;FQ=-114	GT:PL:GQ	1/1:255,87,0:99
Tb927_01_v4	472386	.	T	A	222	.	DP=23;VDB=2.745738e-03;AF1=1;AC1=2;DP4=0,0,4,19;MQ=60;FQ=-96	GT:PL:GQ	1/1:255,69,0:99
Tb927_01_v4	472398	.	G	A	222	.	DP=29;VDB=2.485252e-02;AF1=1;AC1=2;DP4=0,0,8,21;MQ=60;FQ=-114	GT:PL:GQ	1/1:255,87,0:99
Tb927_01_v4	472400	.	T	C	222	.	DP=30;VDB=5.891593e-02;AF1=1;AC1=2;DP4=0,0,9,21;MQ=60;FQ=-117	GT:PL:GQ	1/1:255,90,0:99
Tb927_01_v4	472410	.	C	G	222	.	DP=42;VDB=3.215784e-02;AF1=1;AC1=2;DP4=0,0,12,30;MQ=60;FQ=-153	GT:PL:GQ	1/1:255,126,0:99
Tb927_01_v4	472427	.	T	C	222	.	DP=56;VDB=3.796358e-03;AF1=1;AC1=2;DP4=0,0,17,39;MQ=60;FQ=-196	GT:PL:GQ	1/1:255,169,0:99
Tb927_01_v4	472475	.	C	G	222	.	DP=49;VDB=1.817337e-01;AF1=1;AC1=2;DP4=0,0,17,32;MQ=60;FQ=-175	GT:PL:GQ	1/1:255,148,0:99
Tb927_01_v4	472487	.	A	G	222	.	DP=41;VDB=3.192768e-01;AF1=1;AC1=2;DP4=0,0,14,27;MQ=60;FQ=-150	GT:PL:GQ	1/1:255,123,0:99
Tb927_01_v4	472805	.	A	G	82	.	DP=18;VDB=1.399878e-02;RPB=2.240820e+00;AF1=0.5;AC1=1;DP4=4,0,1,4;MQ=60;FQ=41;PV4=0.048,1,1,0.029	GT:PL:GQ	0/1:112,0,68:71
Tb927_01_v4	472819	.	G	A	222	.	DP=23;VDB=1.774407e-02;AF1=1;AC1=2;DP4=0,0,11,9;MQ=60;FQ=-87	GT:PL:GQ	1/1:255,60,0:99
Tb927_01_v4	472885	.	T	G	222	.	DP=41;VDB=1.816517e-01;AF1=1;AC1=2;DP4=0,0,23,17;MQ=57;FQ=-147	GT:PL:GQ	1/1:255,120,0:99
Tb927_01_v4	472917	.	G	A	222	.	DP=38;VDB=2.118508e-01;AF1=1;AC1=2;DP4=0,0,28,10;MQ=60;FQ=-141	GT:PL:GQ	1/1:255,114,0:99
Tb927_01_v4	473035	.	tgtt	t	217	.	INDEL;IS=6,0.315789;DP=19;VDB=9.214539e-02;AF1=0.5;AC1=1;DP4=9,1,2,4;MQ=60;FQ=217;PV4=0.036,0.0038,1,0.46	GT:PL:GQ	0/1:255,0,255:99
Tb927_01_v4	473036	.	G	A	175	.	DP=13;VDB=1.552339e-01;AF1=1;AC1=2;DP4=0,0,11,1;MQ=60;FQ=-63	GT:PL:GQ	1/1:208,36,0:69
Tb927_01_v4	473081	.	G	T	204	.	DP=23;VDB=1.040366e-01;RPB=3.830654e-01;AF1=0.5;AC1=1;DP4=2,2,15,3;MQ=60;FQ=38;PV4=0.21,1,1,1	GT:PL:GQ	0/1:234,0,65:68
Tb927_01_v4	473332	.	G	A	222	.	DP=20;VDB=6.506620e-04;AF1=1;AC1=2;DP4=0,0,4,16;MQ=60;FQ=-87	GT:PL:GQ	1/1:255,60,0:99
Tb927_01_v4	473419	.	A	G	222	.	DP=55;VDB=2.982628e-01;AF1=1;AC1=2;DP4=0,0,34,21;MQ=60;FQ=-190	GT:PL:GQ	1/1:255,163,0:99
Tb927_01_v4	473540	.	T	G	222	.	DP=59;VDB=1.280827e-01;AF1=1;AC1=2;DP4=0,0,38,20;MQ=60;FQ=-202	GT:PL:GQ	1/1:255,175,0:99
Tb927_01_v4	473716	.	G	T	222	.	DP=55;VDB=3.532483e-01;AF1=1;AC1=2;DP4=0,0,37,18;MQ=60;FQ=-193	GT:PL:GQ	1/1:255,166,0:99
Tb927_01_v4	473717	.	C	T	222	.	DP=54;VDB=3.328302e-01;AF1=1;AC1=2;DP4=0,0,35,18;MQ=60;FQ=-187	GT:PL:GQ	1/1:255,160,0:99
Tb927_01_v4	473829	.	C	T	225	.	DP=83;VDB=1.369144e-02;RPB=-5.401510e-02;AF1=0.5;AC1=1;DP4=16,16,23,25;MQ=60;FQ=225;PV4=1,0.076,1,0.36	GT:PL:GQ	0/1:255,0,255:99
Tb927_01_v4	473870	.	G	C	222	.	DP=65;VDB=2.717865e-01;AF1=1;AC1=2;DP4=0,0,36,27;MQ=60;FQ=-217	GT:PL:GQ	1/1:255,190,0:99
Tb927_01_v4	473883	.	T	C	222	.	DP=60;VDB=3.853634e-01;AF1=1;AC1=2;DP4=0,0,32,28;MQ=60;FQ=-208	GT:PL:GQ	1/1:255,181,0:99
Tb927_01_v4	473898	.	G	T	222	.	DP=53;VDB=2.857118e-01;AF1=1;AC1=2;DP4=0,0,30,21;MQ=60;FQ=-181	GT:PL:GQ	1/1:255,154,0:99
Tb927_01_v4	473928	.	C	T	222	.	DP=57;VDB=2.996881e-01;AF1=1;AC1=2;DP4=0,0,28,29;MQ=60;FQ=-199	GT:PL:GQ	1/1:255,172,0:99
Tb927_01_v4	473958	.	A	G	222	.	DP=55;VDB=2.014693e-01;AF1=1;AC1=2;DP4=0,0,24,31;MQ=60;FQ=-193	GT:PL:GQ	1/1:255,166,0:99
Tb927_01_v4	474041	.	T	C	222	.	DP=74;VDB=1.927974e-01;AF1=1;AC1=2;DP4=0,0,30,44;MQ=60;FQ=-250	GT:PL:GQ	1/1:255,223,0:99
Tb927_01_v4	474087	.	C	T	222	.	DP=69;VDB=1.139135e-01;AF1=1;AC1=2;DP4=0,0,38,31;MQ=60;FQ=-235	GT:PL:GQ	1/1:255,208,0:99
Tb927_01_v4	474107	.	A	G	222	.	DP=79;VDB=4.262113e-01;AF1=1;AC1=2;DP4=0,0,41,34;MQ=60;FQ=-253	GT:PL:GQ	1/1:255,226,0:99
Tb927_01_v4	474382	.	A	C	222	.	DP=59;VDB=3.975643e-01;AF1=1;AC1=2;DP4=0,0,28,31;MQ=60;FQ=-205	GT:PL:GQ	1/1:255,178,0:99
Tb927_01_v4	474448	.	A	C	222	.	DP=57;VDB=9.820276e-02;AF1=1;AC1=2;DP4=0,0,26,31;MQ=60;FQ=-199	GT:PL:GQ	1/1:255,172,0:99
Tb927_01_v4	474455	.	A	T	222	.	DP=59;VDB=1.355007e-02;AF1=1;AC1=2;DP4=0,0,28,31;MQ=60;FQ=-205	GT:PL:GQ	1/1:255,178,0:99
Tb927_01_v4	474474	.	A	G	222	.	DP=52;VDB=3.269154e-01;AF1=1;AC1=2;DP4=0,0,26,26;MQ=60;FQ=-184	GT:PL:GQ	1/1:255,157,0:99
Tb927_01_v4	474517	.	T	C	222	.	DP=36;VDB=3.085318e-01;AF1=1;AC1=2;DP4=0,0,24,12;MQ=60;FQ=-135	GT:PL:GQ	1/1:255,108,0:99
Tb927_01_v4	474519	.	A	C	222	.	DP=34;VDB=2.614193e-01;AF1=1;AC1=2;DP4=0,0,23,11;MQ=60;FQ=-129	GT:PL:GQ	1/1:255,102,0:99
Tb927_01_v4	474588	.	T	A	225	.	DP=66;VDB=3.445592e-01;RPB=-1.081337e+00;AF1=0.5;AC1=1;DP4=9,11,20,26;MQ=60;FQ=199;PV4=1,1,1,0.46	GT:PL:GQ	0/1:255,0,226:99
Tb927_01_v4	474923	.	C	A	222	.	DP=50;VDB=3.199569e-01;AF1=1;AC1=2;DP4=0,0,21,28;MQ=60;FQ=-175	GT:PL:GQ	1/1:255,148,0:99
Tb927_01_v4	474925	.	G	A	222	.	DP=50;VDB=3.592063e-01;AF1=1;AC1=2;DP4=0,0,21,27;MQ=60;FQ=-171	GT:PL:GQ	1/1:255,144,0:99
Tb927_01_v4	475146	.	T	C	222	.	DP=66;VDB=4.104188e-01;AF1=1;AC1=2;DP4=0,0,39,27;MQ=60;FQ=-226	GT:PL:GQ	1/1:255,199,0:99
Tb927_01_v4	475272	.	A	G	175	.	DP=64;VDB=1.620269e-01;RPB=-6.009734e-01;AF1=0.5;AC1=1;DP4=23,22,7,11;MQ=60;FQ=178;PV4=0.42,0.00054,1,0.23	GT:PL:GQ	0/1:205,0,255:99
Tb927_01_v4	475297	.	G	A	222	.	DP=68;VDB=1.496756e-01;AF1=1;AC1=2;DP4=0,0,34,34;MQ=60;FQ=-232	GT:PL:GQ	1/1:255,205,0:99
Tb927_01_v4	475470	.	T	C	222	.	DP=68;VDB=4.071060e-01;AF1=1;AC1=2;DP4=0,0,27,41;MQ=60;FQ=-232	GT:PL:GQ	1/1:255,205,0:99
Tb927_01_v4	475479	.	C	T	222	.	DP=71;VDB=3.167464e-01;AF1=1;AC1=2;DP4=0,0,28,40;MQ=60;FQ=-232	GT:PL:GQ	1/1:255,205,0:99
Tb927_01_v4	475566	.	C	T	222	.	DP=60;VDB=1.929634e-01;AF1=1;AC1=2;DP4=0,0,26,32;MQ=60;FQ=-202	GT:PL:GQ	1/1:255,175,0:99
Tb927_01_v4	475859	.	acg	a	147	.	INDEL;IS=5,0.087719;DP=57;VDB=1.345832e-01;AF1=1;AC1=2;DP4=0,1,0,15;MQ=60;FQ=-50.5;PV4=1,1,1,1	GT:PL:GQ	1/1:187,16,0:29
Tb927_01_v4	475860	.	cgaa	ca	188	.	INDEL;IS=49,0.875000;DP=51;VDB=3.177232e-01;AF1=1;AC1=2;DP4=0,0,31,18;MQ=60;FQ=-158	GT:PL:GQ	1/1:255,149,26:99
Tb927_01_v4	475861	.	G	.	28.2	.	DP=1;;AC1=2;FQ=-30	PL	0
Tb927_01_v4	476002	.	C	T	222	.	DP=81;VDB=4.551378e-01;AF1=1;AC1=2;DP4=0,0,34,45;MQ=60;FQ=-265	GT:PL:GQ	1/1:255,238,0:99
Tb927_01_v4	476061	.	T	.	23	.	DP=60;RPB=-1.740777e+00;AF1=0.4446;AC1=1;DP4=3,6,1,0;MQ=60;FQ=-20;PV4=0.4,1,1,1	PL	7
Tb927_01_v4	476078	.	T	G	62.1	.	DP=48;VDB=4.018327e-03;AF1=1;AC1=2;DP4=0,0,0,6;MQ=60;FQ=-45	GT:PL:GQ	1/1:95,18,0:33
Tb927_01_v4	476142	.	A	G	222	.	DP=56;VDB=3.318594e-01;AF1=1;AC1=2;DP4=0,0,33,22;MQ=60;FQ=-193	GT:PL:GQ	1/1:255,166,0:99
Tb927_01_v4	476219	.	G	A	145	.	DP=42;VDB=9.120896e-02;RPB=6.435959e-01;AF1=1;AC1=2;DP4=1,0,0,34;MQ=60;FQ=-104;PV4=0.029,1,1,0.17	GT:PL:GQ	1/1:178,77,0:99
Tb927_01_v4	476229	.	A	G	222	.	DP=29;VDB=3.197669e-03;AF1=1;AC1=2;DP4=0,0,3,23;MQ=60;FQ=-105	GT:PL:GQ	1/1:255,78,0:99
Tb927_01_v4	476237	.	G	A	82.1	.	DP=16;VDB=5.010989e-03;AF1=1;AC1=2;DP4=0,0,0,6;MQ=60;FQ=-45	GT:PL:GQ	1/1:115,18,0:33
Tb927_01_v4	476253	.	C	T	13.9	.	DP=13;VDB=7.840000e-02;AF1=1;AC1=2;DP4=0,0,2,0;MQ=60;FQ=-33	GT:PL:GQ	1/1:45,6,0:10
Tb927_01_v4	476254	.	A	.	10.4	.	DP=12;RPB=9.668049e-01;AF1=0.5007;AC1=1;DP4=1,0,1,0;MQ=60;FQ=-10.9;PV4=1,1,1,1	PL	20
Tb927_01_v4	476292	.	G	A	222	.	DP=43;VDB=1.252934e-01;AF1=1;AC1=2;DP4=0,0,31,12;MQ=60;FQ=-156	GT:PL:GQ	1/1:255,129,0:99
Tb927_01_v4	476321	.	G	A	222	.	DP=59;VDB=3.023015e-01;AF1=1;AC1=2;DP4=0,0,42,17;MQ=60;FQ=-205	GT:PL:GQ	1/1:255,178,0:99
Tb927_01_v4	476379	.	A	G	222	.	DP=63;VDB=4.098482e-01;AF1=1;AC1=2;DP4=0,0,24,38;MQ=60;FQ=-214	GT:PL:GQ	1/1:255,187,0:99
Tb927_01_v4	476555	.	cc	.	91.5	.	INDEL;IS=6,0.089552;DP=67;VDB=3.147777e-01;AF1=0;AC1=0;DP4=28,25,2,3;MQ=60;FQ=-88.5;PV4=0.67,1,1,1	PL	0
Tb927_01_v4	476555	.	C	T	222	.	DP=67;VDB=3.377572e-01;AF1=1;AC1=2;DP4=0,0,28,26;MQ=60;FQ=-190	GT:PL:GQ	1/1:255,163,0:99
Tb927_01_v4	476735	.	A	G	222	.	DP=38;VDB=1.408489e-01;AF1=1;AC1=2;DP4=0,0,15,22;MQ=60;FQ=-138	GT:PL:GQ	1/1:255,111,0:99
Tb927_01_v4	476783	.	A	T	222	.	DP=62;VDB=1.154246e-01;AF1=1;AC1=2;DP4=0,0,17,45;MQ=60;FQ=-214	GT:PL:GQ	1/1:255,187,0:99
Tb927_01_v4	476870	.	C	.	15.1	.	DP=46;AF1=1;AC1=2;DP4=0,0,1,0;MQ=60;FQ=-30.1	PL	15
Tb927_01_v4	476912	.	C	T	222	.	DP=41;VDB=3.226989e-01;AF1=1;AC1=2;DP4=0,0,8,33;MQ=60;FQ=-150	GT:PL:GQ	1/1:255,123,0:99
Tb927_01_v4	476952	.	A	.	32.9	.	DP=26;AF1=0;AC1=0;DP4=0,1,0,0;MQ=60;FQ=-30.1	PL	0
Tb927_01_v4	476960	.	G	.	28.2	.	DP=28;;AC1=2;FQ=-30	PL	0
Tb927_01_v4	476966	.	A	T	222	.	DP=28;VDB=2.757290e-02;AF1=1;AC1=2;DP4=0,0,6,21;MQ=60;FQ=-108	GT:PL:GQ	1/1:255,81,0:99
Tb927_01_v4	476986	.	A	T	222	.	DP=39;VDB=2.797235e-01;AF1=1;AC1=2;DP4=0,0,13,26;MQ=60;FQ=-144	GT:PL:GQ	1/1:255,117,0:99
Tb927_01_v4	477115	.	T	A	114	.	DP=20;VDB=8.365699e-03;AF1=1;AC1=2;DP4=0,0,1,10;MQ=60;FQ=-60	GT:PL:GQ	1/1:147,33,0:63
Tb927_01_v4	477117	.	T	A	123	.	DP=18;VDB=9.357939e-03;AF1=1;AC1=2;DP4=0,0,1,10;MQ=60;FQ=-60	GT:PL:GQ	1/1:156,33,0:63
Tb927_01_v4	477123	.	G	T	134	.	DP=17;VDB=6.004138e-03;AF1=1;AC1=2;DP4=0,0,1,11;MQ=60;FQ=-63	GT:PL:GQ	1/1:167,36,0:69
Tb927_01_v4	477124	.	C	T	131	.	DP=17;VDB=5.446947e-03;AF1=1;AC1=2;DP4=0,0,1,11;MQ=60;FQ=-63	GT:PL:GQ	1/1:164,36,0:69
Tb927_01_v4	477286	.	T	G	222	.	DP=13;VDB=3.923258e-03;AF1=1;AC1=2;DP4=0,0,4,9;MQ=60;FQ=-66	GT:PL:GQ	1/1:255,39,0:75
Tb927_01_v4	477381	.	aaaa	a	90.5	.	INDEL;IS=3,0.230769;DP=13;VDB=3.186597e-02;AF1=0.5;AC1=1;DP4=0,2,1,2;MQ=60;FQ=51.5;PV4=1,0.4,1,1	GT:PL:GQ	0/1:128,0,86:89
Tb927_01_v4	477382	.	A	.	28.2	.	DP=7;;AC1=2;FQ=-30	PL	0
Tb927_01_v4	477406	.	A	T	142	.	DP=10;VDB=3.710789e-03;AF1=1;AC1=2;DP4=0,0,9,1;MQ=60;FQ=-57	GT:PL:GQ	1/1:175,30,0:57
Tb927_01_v4	477408	.	T	A	142	.	DP=10;VDB=3.573755e-03;AF1=1;AC1=2;DP4=0,0,9,1;MQ=60;FQ=-57	GT:PL:GQ	1/1:175,30,0:57
Tb927_01_v4	477457	.	G	A	222	.	DP=36;VDB=2.844048e-01;AF1=1;AC1=2;DP4=0,0,26,10;MQ=60;FQ=-135	GT:PL:GQ	1/1:255,108,0:99
Tb927_01_v4	477513	.	G	A	222	.	DP=42;VDB=3.144392e-01;AF1=1;AC1=2;DP4=0,0,15,26;MQ=60;FQ=-150	GT:PL:GQ	1/1:255,123,0:99
Tb927_01_v4	477587	.	tc	t	133	.	INDEL;IS=23,0.489362;DP=47;VDB=9.140482e-02;AF1=0.5;AC1=1;DP4=16,5,18,4;MQ=60;FQ=136;PV4=0.72,2.1e-28,1,1	GT:PL:GQ	0/1:171,0,229:99
Tb927_01_v4	477588	.	C	T	222	.	DP=23;VDB=2.060521e-01;AF1=1;AC1=2;DP4=0,0,16,6;MQ=60;FQ=-93	GT:PL:GQ	1/1:255,66,0:99
Tb927_01_v4	477614	.	T	G	222	.	DP=47;VDB=3.478433e-01;AF1=1;AC1=2;DP4=0,0,41,5;MQ=60;FQ=-165	GT:PL:GQ	1/1:255,138,0:99
Tb927_01_v4	477667	.	A	T	156	.	DP=26;VDB=1.526065e-02;AF1=1;AC1=2;DP4=0,0,10,1;MQ=60;FQ=-60	GT:PL:GQ	1/1:189,33,0:63
Tb927_01_v4	477671	.	C	T	31.5	.	DP=9;VDB=3.055040e-02;AF1=1;AC1=2;DP4=0,0,4,0;MQ=60;FQ=-39	GT:PL:GQ	1/1:64,12,0:21
Tb927_01_v4	477714	.	C	T	92.3	.	DP=5;VDB=1.999423e-02;AF1=1;AC1=2;DP4=0,0,2,3;MQ=60;FQ=-42	GT:PL:GQ	1/1:125,15,0:27
Tb927_01_v4	477798	.	C	T	222	.	DP=36;VDB=7.767669e-03;AF1=1;AC1=2;DP4=0,0,20,15;MQ=60;FQ=-132	GT:PL:GQ	1/1:255,105,0:99
Tb927_01_v4	477860	.	G	T	5.46	.	DP=1;AF1=1;AC1=2;DP4=0,0,1,0;MQ=60;FQ=-30	GT:PL:GQ	1/1:34,3,0:3
Tb927_01_v4	477874	.	G	T	21	.	DP=6;VDB=5.920000e-02;RPB=-1.111223e+00;AF1=0.5;AC1=1;DP4=2,0,2,0;MQ=60;FQ=22.6;PV4=1,0.17,1,0.38	GT:PL:GQ	0/1:51,0,55:53
Tb927_01_v4	477903	.	C	T	171	.	DP=31;VDB=1.587102e-01;RPB=8.500321e-01;AF1=0.5;AC1=1;DP4=5,9,10,4;MQ=60;FQ=174;PV4=0.13,0.012,1,1	GT:PL:GQ	0/1:201,0,235:99
Tb927_01_v4	477945	.	T	A	225	.	DP=66;VDB=2.182627e-01;RPB=2.454552e+00;AF1=0.5;AC1=1;DP4=14,21,19,10;MQ=60;FQ=225;PV4=0.049,0.39,1,1	GT:PL:GQ	0/1:255,0,255:99
Tb927_01_v4	477962	.	T	C	225	.	DP=67;VDB=2.757157e-01;RPB=8.914612e-01;AF1=0.5;AC1=1;DP4=14,23,17,12;MQ=60;FQ=225;PV4=0.14,1,1,0.086	GT:PL:GQ	0/1:255,0,255:99
Tb927_01_v4	478032	.	G	A	222	.	DP=40;VDB=2.998589e-01;RPB=1.347671e+00;AF1=1;AC1=2;DP4=1,0,13,22;MQ=60;FQ=-118;PV4=0.39,1,1,1	GT:PL:GQ	1/1:255,91,0:99
Tb927_01_v4	478232	.	T	C	222	.	DP=44;VDB=1.006281e-01;AF1=1;AC1=2;DP4=0,0,24,20;MQ=60;FQ=-159	GT:PL:GQ	1/1:255,132,0:99
Tb927_01_v4	478291	.	A	G	159	.	DP=31;VDB=1.654897e-01;RPB=2.322111e+00;AF1=0.5;AC1=1;DP4=4,13,12,2;MQ=60;FQ=162;PV4=0.00097,1,0.22,1	GT:PL:GQ	0/1:189,0,242:99
Tb927_01_v4	478300	.	A	T	222	.	DP=33;VDB=2.897800e-01;AF1=1;AC1=2;DP4=0,0,17,16;MQ=60;FQ=-126	GT:PL:GQ	1/1:255,99,0:99
Tb927_01_v4	478317	.	C	T	222	.	DP=35;VDB=2.476190e-01;AF1=1;AC1=2;DP4=0,0,18,11;MQ=60;FQ=-114	GT:PL:GQ	1/1:255,87,0:99
Tb927_01_v4	478335	.	C	T	222	.	DP=34;VDB=2.702760e-01;AF1=1;AC1=2;DP4=0,0,21,13;MQ=60;FQ=-129	GT:PL:GQ	1/1:255,102,0:99
Tb927_01_v4	478432	.	C	T	222	.	DP=47;VDB=2.927729e-01;AF1=1;AC1=2;DP4=0,0,25,22;MQ=60;FQ=-168	GT:PL:GQ	1/1:255,141,0:99
Tb927_01_v4	478651	.	C	T	222	.	DP=69;VDB=1.662569e-01;AF1=1;AC1=2;DP4=0,0,27,41;MQ=60;FQ=-232	GT:PL:GQ	1/1:255,205,0:99
Tb927_01_v4	478684	.	A	G	225	.	DP=49;VDB=8.537312e-02;RPB=-1.881163e-01;AF1=0.5;AC1=1;DP4=5,9,14,21;MQ=60;FQ=175;PV4=1,0.058,1,1	GT:PL:GQ	0/1:255,0,202:99
Tb927_01_v4	478785	.	T	C	222	.	DP=43;VDB=2.404648e-02;AF1=1;AC1=2;DP4=0,0,21,22;MQ=60;FQ=-156	GT:PL:GQ	1/1:255,129,0:99
Tb927_01_v4	478953	.	T	C	222	.	DP=61;VDB=1.175470e-01;AF1=1;AC1=2;DP4=0,0,27,33;MQ=60;FQ=-208	GT:PL:GQ	1/1:255,181,0:99
Tb927_01_v4	479080	.	A	G	222	.	DP=52;VDB=3.138270e-01;AF1=1;AC1=2;DP4=0,0,24,28;MQ=60;FQ=-184	GT:PL:GQ	1/1:255,157,0:99
Tb927_01_v4	479159	.	A	G	222	.	DP=65;VDB=4.091905e-01;AF1=1;AC1=2;DP4=0,0,32,32;MQ=60;FQ=-220	GT:PL:GQ	1/1:255,193,0:99
Tb927_01_v4	479277	.	T	C	222	.	DP=31;VDB=2.439084e-02;AF1=1;AC1=2;DP4=0,0,12,16;MQ=60;FQ=-111	GT:PL:GQ	1/1:255,84,0:99
Tb927_01_v4	479460	.	G	A	222	.	DP=55;VDB=3.745916e-01;AF1=1;AC1=2;DP4=0,0,14,39;MQ=60;FQ=-187	GT:PL:GQ	1/1:255,160,0:99
Tb927_01_v4	479464	.	C	G	222	.	DP=56;VDB=3.459314e-01;AF1=1;AC1=2;DP4=0,0,14,42;MQ=60;FQ=-196	GT:PL:GQ	1/1:255,169,0:99
Tb927_01_v4	479468	.	A	T	222	.	DP=54;VDB=3.614725e-01;AF1=1;AC1=2;DP4=0,0,13,40;MQ=60;FQ=-187	GT:PL:GQ	1/1:255,160,0:99
Tb927_01_v4	479495	.	T	C	222	.	DP=60;VDB=2.037949e-01;AF1=1;AC1=2;DP4=0,0,20,36;MQ=60;FQ=-196	GT:PL:GQ	1/1:255,169,0:99
Tb927_01_v4	479496	.	T	A	222	.	DP=60;VDB=2.049281e-01;AF1=1;AC1=2;DP4=0,0,19,36;MQ=60;FQ=-193	GT:PL:GQ	1/1:255,166,0:99
Tb927_01_v4	479639	.	G	A	222	.	DP=50;VDB=1.706761e-01;AF1=1;AC1=2;DP4=0,0,33,15;MQ=57;FQ=-171	GT:PL:GQ	1/1:255,144,0:99
Tb927_01_v4	479651	.	T	A	222	.	DP=35;VDB=2.702760e-01;AF1=1;AC1=2;DP4=0,0,22,12;MQ=56;FQ=-129	GT:PL:GQ	1/1:255,102,0:99
Tb927_01_v4	479768	.	C	A	20.8	.	DP=31;VDB=4.800000e-03;AF1=1;AC1=2;DP4=0,0,1,1;MQ=51;FQ=-33	GT:PL:GQ	1/1:52,6,0:10
Tb927_01_v4	479776	.	T	C	222	.	DP=31;VDB=1.915673e-01;AF1=1;AC1=2;DP4=0,0,18,13;MQ=60;FQ=-120	GT:PL:GQ	1/1:255,93,0:99
Tb927_01_v4	479789	.	T	C	222	.	DP=37;VDB=1.887606e-02;AF1=1;AC1=2;DP4=0,0,25,12;MQ=60;FQ=-138	GT:PL:GQ	1/1:255,111,0:99
Tb927_01_v4	479828	.	C	T	222	.	DP=60;VDB=1.228354e-01;AF1=1;AC1=2;DP4=0,0,37,22;MQ=60;FQ=-205	GT:PL:GQ	1/1:255,178,0:99
Tb927_01_v4	480006	.	G	A	222	.	DP=49;VDB=3.279645e-01;AF1=1;AC1=2;DP4=0,0,30,17;MQ=60;FQ=-168	GT:PL:GQ	1/1:255,141,0:99
Tb927_01_v4	480326	.	A	G	222	.	DP=70;VDB=4.056270e-01;AF1=1;AC1=2;DP4=0,0,41,29;MQ=60;FQ=-238	GT:PL:GQ	1/1:255,211,0:99
Tb927_01_v4	480378	.	G	A	150	.	DP=51;VDB=1.259395e-01;RPB=7.798972e-01;AF1=0.5;AC1=1;DP4=20,14,13,3;MQ=60;FQ=153;PV4=0.2,1,1,1	GT:PL:GQ	0/1:180,0,255:99
Tb927_01_v4	480572	.	G	A	138	.	DP=69;VDB=1.780631e-01;RPB=-1.585326e+00;AF1=0.5;AC1=1;DP4=29,24,8,8;MQ=60;FQ=141;PV4=0.78,0.031,1,0.4	GT:PL:GQ	0/1:168,0,255:99
Tb927_01_v4	480782	.	A	G	222	.	DP=58;VDB=3.895651e-01;AF1=1;AC1=2;DP4=0,0,28,30;MQ=60;FQ=-202	GT:PL:GQ	1/1:255,175,0:99
Tb927_01_v4	480810	.	T	C	222	.	DP=63;VDB=2.707450e-01;AF1=1;AC1=2;DP4=0,0,30,33;MQ=60;FQ=-217	GT:PL:GQ	1/1:255,190,0:99
Tb927_01_v4	480813	.	T	C	222	.	DP=62;VDB=3.812261e-01;AF1=1;AC1=2;DP4=0,0,29,32;MQ=60;FQ=-211	GT:PL:GQ	1/1:255,184,0:99
Tb927_01_v4	480881	.	G	A	222	.	DP=70;VDB=4.328828e-01;AF1=1;AC1=2;DP4=0,0,37,32;MQ=60;FQ=-235	GT:PL:GQ	1/1:255,208,0:99
Tb927_01_v4	480991	.	C	A	222	.	DP=61;VDB=1.625225e-01;AF1=1;AC1=2;DP4=0,0,31,29;MQ=60;FQ=-208	GT:PL:GQ	1/1:255,181,0:99
Tb927_01_v4	481055	.	G	A	222	.	DP=91;VDB=3.031090e-01;AF1=1;AC1=2;DP4=0,0,48,42;MQ=60;FQ=-282	GT:PL:GQ	1/1:255,255,0:99
Tb927_01_v4	481096	.	G	A	222	.	DP=83;VDB=2.494019e-01;AF1=1;AC1=2;DP4=0,0,36,46;MQ=60;FQ=-274	GT:PL:GQ	1/1:255,247,0:99
Tb927_01_v4	481138	.	A	T	222	.	DP=88;VDB=4.193526e-01;AF1=1;AC1=2;DP4=0,0,38,48;MQ=60;FQ=-282	GT:PL:GQ	1/1:255,255,0:99
Tb927_01_v4	481563	.	A	G	222	.	DP=67;VDB=4.176730e-01;AF1=1;AC1=2;DP4=0,0,35,32;MQ=60;FQ=-229	GT:PL:GQ	1/1:255,202,0:99
Tb927_01_v4	481692	.	A	G	222	.	DP=53;VDB=3.547727e-01;AF1=1;AC1=2;DP4=0,0,22,30;MQ=60;FQ=-184	GT:PL:GQ	1/1:255,157,0:99
Tb927_01_v4	482023	.	A	T	222	.	DP=79;VDB=2.868736e-01;AF1=1;AC1=2;DP4=0,0,42,37;MQ=60;FQ=-265	GT:PL:GQ	1/1:255,238,0:99
Tb927_01_v4	482458	.	A	G	222	.	DP=63;VDB=3.940721e-01;AF1=1;AC1=2;DP4=0,0,16,45;MQ=60;FQ=-211	GT:PL:GQ	1/1:255,184,0:99
Tb927_01_v4	482644	.	T	C	222	.	DP=33;VDB=1.132002e-01;AF1=1;AC1=2;DP4=0,0,9,24;MQ=60;FQ=-126	GT:PL:GQ	1/1:255,99,0:99
Tb927_01_v4	482806	.	G	A	225	.	DP=39;VDB=1.888315e-01;RPB=1.732113e+00;AF1=0.5;AC1=1;DP4=8,9,10,11;MQ=60;FQ=223;PV4=1,0.48,1,0.083	GT:PL:GQ	0/1:255,0,252:99
Tb927_01_v4	483303	.	G	A	222	.	DP=20;VDB=6.979926e-02;AF1=1;AC1=2;DP4=0,0,16,4;MQ=60;FQ=-87	GT:PL:GQ	1/1:255,60,0:99
Tb927_01_v4	483587	.	A	G	222	.	DP=27;VDB=2.297639e-01;AF1=1;AC1=2;DP4=0,0,15,12;MQ=60;FQ=-108	GT:PL:GQ	1/1:255,81,0:99
Tb927_01_v4	484249	.	A	C	150	.	DP=29;VDB=1.370060e-01;RPB=6.517265e-01;AF1=0.5;AC1=1;DP4=14,4,8,3;MQ=60;FQ=153;PV4=1,0.47,1,0.076	GT:PL:GQ	0/1:180,0,240:99
Tb927_01_v4	485257	.	T	G	222	.	DP=54;VDB=3.697611e-02;AF1=1;AC1=2;DP4=0,0,26,27;MQ=60;FQ=-187	GT:PL:GQ	1/1:255,160,0:99
Tb927_01_v4	485308	.	T	C	222	.	DP=50;VDB=3.088317e-01;AF1=1;AC1=2;DP4=0,0,29,21;MQ=60;FQ=-178	GT:PL:GQ	1/1:255,151,0:99
Tb927_01_v4	485408	.	C	A	222	.	DP=45;VDB=1.941849e-01;AF1=1;AC1=2;DP4=0,0,25,20;MQ=60;FQ=-162	GT:PL:GQ	1/1:255,135,0:99
Tb927_01_v4	485430	.	C	G	222	.	DP=55;VDB=1.074772e-01;AF1=1;AC1=2;DP4=0,0,29,25;MQ=60;FQ=-190	GT:PL:GQ	1/1:255,163,0:99
Tb927_01_v4	485833	.	G	A	222	.	DP=52;VDB=3.059859e-01;AF1=1;AC1=2;DP4=0,0,36,16;MQ=60;FQ=-184	GT:PL:GQ	1/1:255,157,0:99
Tb927_01_v4	486269	.	T	C	222	.	DP=59;VDB=1.281963e-01;AF1=1;AC1=2;DP4=0,0,25,33;MQ=60;FQ=-202	GT:PL:GQ	1/1:255,175,0:99
Tb927_01_v4	486348	.	G	A	222	.	DP=72;VDB=4.102277e-01;AF1=1;AC1=2;DP4=0,0,40,27;MQ=60;FQ=-229	GT:PL:GQ	1/1:255,202,0:99
Tb927_01_v4	486385	.	G	A	222	.	DP=76;VDB=3.184695e-01;AF1=1;AC1=2;DP4=0,0,33,40;MQ=60;FQ=-247	GT:PL:GQ	1/1:255,220,0:99
Tb927_01_v4	486441	.	T	C	222	.	DP=62;VDB=1.841955e-01;AF1=1;AC1=2;DP4=0,0,19,43;MQ=60;FQ=-214	GT:PL:GQ	1/1:255,187,0:99
Tb927_01_v4	486711	.	G	A	222	.	DP=59;VDB=2.311083e-01;AF1=1;AC1=2;DP4=0,0,32,27;MQ=60;FQ=-205	GT:PL:GQ	1/1:255,178,0:99
Tb927_01_v4	487038	.	C	T	222	.	DP=65;VDB=3.601102e-01;AF1=1;AC1=2;DP4=0,0,30,34;MQ=60;FQ=-220	GT:PL:GQ	1/1:255,193,0:99
Tb927_01_v4	487210	.	G	T	225	.	DP=73;VDB=2.767197e-01;RPB=1.404768e+00;AF1=0.5;AC1=1;DP4=13,8,21,29;MQ=60;FQ=202;PV4=0.19,0.021,1,1	GT:PL:GQ	0/1:255,0,229:99
Tb927_01_v4	487258	.	C	T	222	.	DP=94;VDB=5.077683e-01;AF1=1;AC1=2;DP4=0,0,49,45;MQ=60;FQ=-282	GT:PL:GQ	1/1:255,255,0:99
Tb927_01_v4	487319	.	C	T	222	.	DP=76;VDB=4.549541e-01;AF1=1;AC1=2;DP4=0,0,41,35;MQ=60;FQ=-256	GT:PL:GQ	1/1:255,229,0:99
Tb927_01_v4	488033	.	T	C	222	.	DP=62;VDB=3.692134e-01;AF1=1;AC1=2;DP4=0,0,27,34;MQ=60;FQ=-211	GT:PL:GQ	1/1:255,184,0:99
Tb927_01_v4	488086	.	A	G	222	.	DP=70;VDB=4.242721e-01;AF1=1;AC1=2;DP4=0,0,29,39;MQ=60;FQ=-232	GT:PL:GQ	1/1:255,205,0:99
Tb927_01_v4	488263	.	G	A	222	.	DP=73;VDB=1.840843e-01;AF1=1;AC1=2;DP4=0,0,36,37;MQ=60;FQ=-247	GT:PL:GQ	1/1:255,220,0:99
Tb927_01_v4	488377	.	T	C	222	.	DP=47;VDB=1.188322e-01;AF1=1;AC1=2;DP4=0,0,23,24;MQ=60;FQ=-168	GT:PL:GQ	1/1:255,141,0:99
Tb927_01_v4	488630	.	A	G	222	.	DP=71;VDB=1.312877e-01;AF1=1;AC1=2;DP4=0,0,32,39;MQ=60;FQ=-241	GT:PL:GQ	1/1:255,214,0:99
Tb927_01_v4	488698	.	gg	g	62.5	.	INDEL;IS=17,0.293103;DP=58;VDB=2.638358e-01;AF1=0.5;AC1=1;DP4=24,14,5,9;MQ=60;FQ=65.5;PV4=0.12,1.2e-07,1,1	GT:PL:GQ	0/1:100,0,189:99
Tb927_01_v4	488699	.	G	T	222	.	DP=40;VDB=2.211432e-01;AF1=1;AC1=2;DP4=0,0,25,13;MQ=60;FQ=-141	GT:PL:GQ	1/1:255,114,0:99
Tb927_01_v4	488979	.	A	C	107	.	DP=57;VDB=1.282036e-01;RPB=3.491266e-01;AF1=0.5;AC1=1;DP4=24,7,4,6;MQ=60;FQ=110;PV4=0.049,1,1,1	GT:PL:GQ	0/1:137,0,224:99
Tb927_01_v4	489205	.	C	T	222	.	DP=67;VDB=3.786507e-01;AF1=1;AC1=2;DP4=0,0,37,29;MQ=60;FQ=-226	GT:PL:GQ	1/1:255,199,0:99
Tb927_01_v4	489261	.	C	T	222	.	DP=71;VDB=4.046441e-01;AF1=1;AC1=2;DP4=0,0,35,35;MQ=60;FQ=-238	GT:PL:GQ	1/1:255,211,0:99
Tb927_01_v4	489356	.	A	C	225	.	DP=63;VDB=3.190812e-01;RPB=5.759217e-01;AF1=0.5;AC1=1;DP4=14,7,20,22;MQ=60;FQ=208;PV4=0.19,1,1,0.38	GT:PL:GQ	0/1:255,0,235:99
Tb927_01_v4	489389	.	G	A	222	.	DP=59;VDB=3.907681e-01;AF1=1;AC1=2;DP4=0,0,32,26;MQ=60;FQ=-202	GT:PL:GQ	1/1:255,175,0:99
Tb927_01_v4	490009	.	A	G	222	.	DP=63;VDB=2.574727e-01;AF1=1;AC1=2;DP4=0,0,22,41;MQ=60;FQ=-217	GT:PL:GQ	1/1:255,190,0:99
Tb927_01_v4	490056	.	G	A	222	.	DP=57;VDB=3.443129e-01;AF1=1;AC1=2;DP4=0,0,31,26;MQ=60;FQ=-199	GT:PL:GQ	1/1:255,172,0:99
Tb927_01_v4	490079	.	C	T	222	.	DP=58;VDB=3.944583e-01;AF1=1;AC1=2;DP4=0,0,42,16;MQ=60;FQ=-202	GT:PL:GQ	1/1:255,175,0:99
Tb927_01_v4	490480	.	T	C	222	.	DP=61;VDB=3.968057e-01;AF1=1;AC1=2;DP4=0,0,28,32;MQ=60;FQ=-208	GT:PL:GQ	1/1:255,181,0:99
Tb927_01_v4	490626	.	T	C	222	.	DP=52;VDB=1.893149e-01;AF1=1;AC1=2;DP4=0,0,25,25;MQ=60;FQ=-178	GT:PL:GQ	1/1:255,151,0:99
Tb927_01_v4	490734	.	C	T	222	.	DP=65;VDB=3.961237e-01;AF1=1;AC1=2;DP4=0,0,34,31;MQ=60;FQ=-223	GT:PL:GQ	1/1:255,196,0:99
Tb927_01_v4	490773	.	G	A	222	.	DP=74;VDB=3.863727e-01;AF1=1;AC1=2;DP4=0,0,42,30;MQ=60;FQ=-244	GT:PL:GQ	1/1:255,217,0:99
Tb927_01_v4	490965	.	A	C	222	.	DP=52;VDB=3.579626e-01;AF1=1;AC1=2;DP4=0,0,24,26;MQ=60;FQ=-178	GT:PL:GQ	1/1:255,151,0:99
Tb927_01_v4	491268	.	G	A	222	.	DP=49;VDB=3.468154e-01;AF1=1;AC1=2;DP4=0,0,25,24;MQ=60;FQ=-175	GT:PL:GQ	1/1:255,148,0:99
Tb927_01_v4	491292	.	C	T	222	.	DP=61;VDB=2.490802e-01;AF1=1;AC1=2;DP4=0,0,42,19;MQ=60;FQ=-211	GT:PL:GQ	1/1:255,184,0:99
Tb927_01_v4	491429	.	T	C	222	.	DP=55;VDB=3.673285e-01;AF1=1;AC1=2;DP4=0,0,34,21;MQ=60;FQ=-193	GT:PL:GQ	1/1:255,166,0:99
Tb927_01_v4	491447	.	C	T	222	.	DP=56;VDB=1.247658e-01;AF1=1;AC1=2;DP4=0,0,25,21;MQ=60;FQ=-165	GT:PL:GQ	1/1:255,138,0:99
Tb927_01_v4	491493	.	T	C	222	.	DP=77;VDB=2.509698e-01;AF1=1;AC1=2;DP4=0,0,43,32;MQ=60;FQ=-253	GT:PL:GQ	1/1:255,226,0:99
Tb927_01_v4	491568	.	T	C	222	.	DP=72;VDB=4.100219e-01;AF1=1;AC1=2;DP4=0,0,37,35;MQ=60;FQ=-244	GT:PL:GQ	1/1:255,217,0:99
Tb927_01_v4	491633	.	C	T	222	.	DP=70;VDB=3.629394e-01;AF1=1;AC1=2;DP4=0,0,32,37;MQ=60;FQ=-235	GT:PL:GQ	1/1:255,208,0:99
Tb927_01_v4	491841	.	G	A	222	.	DP=79;VDB=3.943476e-01;AF1=1;AC1=2;DP4=0,0,41,38;MQ=60;FQ=-265	GT:PL:GQ	1/1:255,238,0:99
Tb927_01_v4	492276	.	A	G	225	.	DP=81;VDB=1.305596e-01;RPB=2.773960e-01;AF1=0.5;AC1=1;DP4=25,27,11,17;MQ=60;FQ=225;PV4=0.49,0.45,1,1	GT:PL:GQ	0/1:255,0,255:99
Tb927_01_v4	492324	.	T	G	222	.	DP=62;VDB=1.011526e-01;AF1=1;AC1=2;DP4=0,0,31,31;MQ=60;FQ=-214	GT:PL:GQ	1/1:255,187,0:99
Tb927_01_v4	492459	.	A	G	222	.	DP=62;VDB=4.080106e-01;AF1=1;AC1=2;DP4=0,0,34,28;MQ=60;FQ=-214	GT:PL:GQ	1/1:255,187,0:99
Tb927_01_v4	492955	.	A	G	222	.	DP=60;VDB=3.370895e-01;AF1=1;AC1=2;DP4=0,0,33,26;MQ=60;FQ=-205	GT:PL:GQ	1/1:255,178,0:99
Tb927_01_v4	493047	.	cg	c	214	.	INDEL;IS=62,0.939394;DP=66;VDB=7.058027e-02;AF1=1;AC1=2;DP4=1,1,25,27;MQ=60;FQ=-130;PV4=1,7.3e-17,1,0.27	GT:PL:GQ	1/1:255,95,0:99
Tb927_01_v4	493048	.	G	A	31.8	.	DP=3;VDB=3.840000e-02;AF1=1;AC1=2;DP4=0,0,1,1;MQ=60;FQ=-33	GT:PL:GQ	1/1:63,6,0:10
Tb927_01_v4	493154	.	T	C	222	.	DP=70;VDB=1.137261e-01;AF1=1;AC1=2;DP4=0,0,34,36;MQ=60;FQ=-238	GT:PL:GQ	1/1:255,211,0:99
Tb927_01_v4	493218	.	A	G	222	.	DP=81;VDB=3.047412e-01;AF1=1;AC1=2;DP4=0,0,38,43;MQ=60;FQ=-271	GT:PL:GQ	1/1:255,244,0:99
Tb927_01_v4	493338	.	C	T	222	.	DP=75;VDB=1.510497e-01;AF1=1;AC1=2;DP4=0,0,36,38;MQ=60;FQ=-250	GT:PL:GQ	1/1:255,223,0:99
Tb927_01_v4	493761	.	C	T	222	.	DP=64;VDB=2.285416e-01;AF1=1;AC1=2;DP4=0,0,30,31;MQ=60;FQ=-211	GT:PL:GQ	1/1:255,184,0:99
Tb927_01_v4	493913	.	G	A	222	.	DP=66;VDB=1.682398e-01;AF1=1;AC1=2;DP4=0,0,32,34;MQ=60;FQ=-226	GT:PL:GQ	1/1:255,199,0:99
Tb927_01_v4	494064	.	G	A	222	.	DP=64;VDB=1.734303e-01;AF1=1;AC1=2;DP4=0,0,31,33;MQ=60;FQ=-220	GT:PL:GQ	1/1:255,193,0:99
Tb927_01_v4	494124	.	G	A	222	.	DP=72;VDB=4.260808e-01;AF1=1;AC1=2;DP4=0,0,36,35;MQ=60;FQ=-241	GT:PL:GQ	1/1:255,214,0:99
Tb927_01_v4	494127	.	C	T	222	.	DP=74;VDB=3.796045e-01;RPB=-1.498127e+00;AF1=1;AC1=2;DP4=1,0,36,37;MQ=60;FQ=-218;PV4=1,1,1,0.49	GT:PL:GQ	1/1:255,191,0:99
Tb927_01_v4	494151	.	A	G	222	.	DP=75;VDB=3.469049e-01;AF1=1;AC1=2;DP4=0,0,38,35;MQ=60;FQ=-247	GT:PL:GQ	1/1:255,220,0:99
Tb927_01_v4	494239	.	A	C	222	.	DP=53;VDB=2.926952e-01;AF1=1;AC1=2;DP4=0,0,22,31;MQ=60;FQ=-187	GT:PL:GQ	1/1:255,160,0:99
Tb927_01_v4	494313	.	C	T	222	.	DP=68;VDB=2.629749e-01;AF1=1;AC1=2;DP4=0,0,27,40;MQ=60;FQ=-229	GT:PL:GQ	1/1:255,202,0:99
Tb927_01_v4	494439	.	A	G	222	.	DP=76;VDB=3.227304e-01;AF1=1;AC1=2;DP4=0,0,29,45;MQ=60;FQ=-250	GT:PL:GQ	1/1:255,223,0:99
Tb927_01_v4	494666	.	G	A	225	.	DP=59;VDB=1.981325e-01;RPB=2.276913e-02;AF1=0.5;AC1=1;DP4=10,18,13,18;MQ=60;FQ=225;PV4=0.79,1,1,1	GT:PL:GQ	0/1:255,0,255:99
Tb927_01_v4	494700	.	C	A	222	.	DP=55;VDB=2.678418e-01;AF1=1;AC1=2;DP4=0,0,25,30;MQ=60;FQ=-193	GT:PL:GQ	1/1:255,166,0:99
Tb927_01_v4	495046	.	A	G	222	.	DP=55;VDB=1.948613e-01;AF1=1;AC1=2;DP4=0,0,26,27;MQ=60;FQ=-187	GT:PL:GQ	1/1:255,160,0:99
Tb927_01_v4	495100	.	A	G	222	.	DP=66;VDB=2.269050e-01;AF1=1;AC1=2;DP4=0,0,35,30;MQ=60;FQ=-223	GT:PL:GQ	1/1:255,196,0:99
Tb927_01_v4	495128	.	C	A	222	.	DP=69;VDB=2.434210e-01;AF1=1;AC1=2;DP4=0,0,37,31;MQ=60;FQ=-232	GT:PL:GQ	1/1:255,205,0:99
Tb927_01_v4	495603	.	G	C	222	.	DP=57;VDB=1.075896e-01;AF1=1;AC1=2;DP4=0,0,30,24;MQ=60;FQ=-190	GT:PL:GQ	1/1:255,163,0:99
Tb927_01_v4	496250	.	C	T	222	.	DP=68;VDB=4.159882e-01;AF1=1;AC1=2;DP4=0,0,30,37;MQ=60;FQ=-229	GT:PL:GQ	1/1:255,202,0:99
Tb927_01_v4	497241	.	T	C	222	.	DP=78;VDB=1.012417e-01;AF1=1;AC1=2;DP4=0,0,34,43;MQ=60;FQ=-259	GT:PL:GQ	1/1:255,232,0:99
Tb927_01_v4	497771	.	G	A	194	.	DP=65;VDB=1.862537e-01;RPB=9.447225e-01;AF1=0.5;AC1=1;DP4=25,21,9,10;MQ=60;FQ=197;PV4=0.79,0.083,1,1	GT:PL:GQ	0/1:224,0,255:99
Tb927_01_v4	497960	.	G	A	222	.	DP=25;VDB=1.097203e-01;AF1=1;AC1=2;DP4=0,0,10,14;MQ=60;FQ=-99	GT:PL:GQ	1/1:255,72,0:99
Tb927_01_v4	497994	.	A	G	222	.	DP=15;VDB=1.632240e-01;AF1=1;AC1=2;DP4=0,0,7,8;MQ=60;FQ=-72	GT:PL:GQ	1/1:255,45,0:87
Tb927_01_v4	498005	.	A	T	222	.	DP=18;VDB=1.816961e-01;AF1=1;AC1=2;DP4=0,0,7,11;MQ=60;FQ=-81	GT:PL:GQ	1/1:255,54,0:99
Tb927_01_v4	498033	.	G	C	222	.	DP=35;VDB=3.023447e-01;AF1=1;AC1=2;DP4=0,0,23,12;MQ=60;FQ=-132	GT:PL:GQ	1/1:255,105,0:99
Tb927_01_v4	498168	.	A	C	222	.	DP=77;VDB=4.466790e-01;AF1=1;AC1=2;DP4=0,0,36,41;MQ=59;FQ=-259	GT:PL:GQ	1/1:255,232,0:99
Tb927_01_v4	498364	.	C	T	222	.	DP=65;VDB=3.989494e-01;AF1=1;AC1=2;DP4=0,0,24,39;MQ=60;FQ=-217	GT:PL:GQ	1/1:255,190,0:99
Tb927_01_v4	498619	.	G	A	222	.	DP=76;VDB=4.538034e-01;AF1=1;AC1=2;DP4=0,0,40,36;MQ=60;FQ=-256	GT:PL:GQ	1/1:255,229,0:99
Tb927_01_v4	498670	.	G	A	222	.	DP=75;VDB=3.391731e-01;AF1=1;AC1=2;DP4=0,0,37,36;MQ=60;FQ=-247	GT:PL:GQ	1/1:255,220,0:99
Tb927_01_v4	498761	.	A	G	222	.	DP=65;VDB=4.137463e-01;AF1=1;AC1=2;DP4=0,0,41,23;MQ=60;FQ=-220	GT:PL:GQ	1/1:255,193,0:99
Tb927_01_v4	498858	.	A	G	167	.	DP=54;VDB=1.193670e-01;RPB=-9.656091e-02;AF1=0.5;AC1=1;DP4=20,19,7,8;MQ=60;FQ=170;PV4=1,0.16,1,0.48	GT:PL:GQ	0/1:197,0,255:99
Tb927_01_v4	498985	.	C	T	222	.	DP=87;VDB=3.104178e-01;AF1=1;AC1=2;DP4=0,0,36,50;MQ=60;FQ=-282	GT:PL:GQ	1/1:255,255,0:99
Tb927_01_v4	498993	.	T	G	222	.	DP=86;VDB=8.257271e-02;AF1=1;AC1=2;DP4=0,0,30,55;MQ=60;FQ=-282	GT:PL:GQ	1/1:255,255,0:99
Tb927_01_v4	499057	.	G	A	222	.	DP=97;VDB=5.049739e-01;AF1=1;AC1=2;DP4=0,0,42,51;MQ=60;FQ=-282	GT:PL:GQ	1/1:255,255,0:99
Tb927_01_v4	499564	.	G	A	222	.	DP=71;VDB=7.001694e-02;AF1=1;AC1=2;DP4=0,0,33,36;MQ=60;FQ=-235	GT:PL:GQ	1/1:255,208,0:99
Tb927_01_v4	499603	.	C	A	222	.	DP=70;VDB=1.192345e-01;AF1=1;AC1=2;DP4=0,0,30,38;MQ=60;FQ=-232	GT:PL:GQ	1/1:255,205,0:99
Tb927_01_v4	499620	.	G	C	222	.	DP=69;VDB=1.878430e-01;AF1=1;AC1=2;DP4=0,0,29,38;MQ=60;FQ=-229	GT:PL:GQ	1/1:255,202,0:99
Tb927_01_v4	499755	.	G	A	222	.	DP=82;VDB=4.487810e-01;AF1=1;AC1=2;DP4=0,0,53,28;MQ=60;FQ=-271	GT:PL:GQ	1/1:255,244,0:99
Tb927_01_v4	499896	.	G	T	222	.	DP=59;VDB=2.051147e-01;AF1=1;AC1=2;DP4=0,0,16,42;MQ=60;FQ=-202	GT:PL:GQ	1/1:255,175,0:99
Tb927_01_v4	500227	.	G	T	222	.	DP=68;VDB=9.574061e-02;AF1=1;AC1=2;DP4=0,0,29,39;MQ=60;FQ=-232	GT:PL:GQ	1/1:255,205,0:99
Tb927_01_v4	500243	.	C	T	222	.	DP=58;VDB=3.834263e-01;AF1=1;AC1=2;DP4=0,0,25,33;MQ=60;FQ=-202	GT:PL:GQ	1/1:255,175,0:99
Tb927_01_v4	500347	.	A	C	222	.	DP=69;VDB=1.636293e-01;AF1=1;AC1=2;DP4=0,0,28,39;MQ=60;FQ=-229	GT:PL:GQ	1/1:255,202,0:99
Tb927_01_v4	500528	.	T	C	222	.	DP=54;VDB=3.606490e-01;AF1=1;AC1=2;DP4=0,0,27,27;MQ=60;FQ=-190	GT:PL:GQ	1/1:255,163,0:99
Tb927_01_v4	500739	.	tc	.	145	.	INDEL;IS=1,0.018182;DP=55;VDB=1.827658e-01;AF1=0;AC1=0;DP4=19,25,1,0;MQ=60;FQ=-142;PV4=0.44,0.063,1,1	PL	0
Tb927_01_v4	500740	.	C	T	222	.	DP=55;VDB=3.613794e-01;AF1=1;AC1=2;DP4=0,0,22,30;MQ=60;FQ=-184	GT:PL:GQ	1/1:255,157,0:99
Tb927_01_v4	500786	.	T	C	222	.	DP=60;VDB=3.536581e-01;AF1=1;AC1=2;DP4=0,0,34,26;MQ=60;FQ=-208	GT:PL:GQ	1/1:255,181,0:99
Tb927_01_v4	500793	.	C	T	222	.	DP=62;VDB=2.624061e-01;AF1=1;AC1=2;DP4=0,0,34,28;MQ=60;FQ=-214	GT:PL:GQ	1/1:255,187,0:99
Tb927_01_v4	500816	.	G	A	222	.	DP=65;VDB=3.910386e-01;AF1=1;AC1=2;DP4=0,0,35,29;MQ=60;FQ=-220	GT:PL:GQ	1/1:255,193,0:99
Tb927_01_v4	500931	.	G	A	222	.	DP=70;VDB=2.970490e-01;AF1=1;AC1=2;DP4=0,0,33,37;MQ=60;FQ=-238	GT:PL:GQ	1/1:255,211,0:99
Tb927_01_v4	501030	.	A	G	222	.	DP=78;VDB=4.616079e-01;AF1=1;AC1=2;DP4=0,0,47,31;MQ=60;FQ=-262	GT:PL:GQ	1/1:255,235,0:99
Tb927_01_v4	501060	.	G	A	222	.	DP=80;VDB=4.617256e-01;AF1=1;AC1=2;DP4=0,0,49,29;MQ=60;FQ=-262	GT:PL:GQ	1/1:255,235,0:99
Tb927_01_v4	501296	.	C	T	222	.	DP=54;VDB=1.523050e-01;AF1=1;AC1=2;DP4=0,0,20,33;MQ=60;FQ=-187	GT:PL:GQ	1/1:255,160,0:99
Tb927_01_v4	502263	.	G	A	222	.	DP=58;VDB=1.291340e-01;AF1=1;AC1=2;DP4=0,0,19,38;MQ=60;FQ=-199	GT:PL:GQ	1/1:255,172,0:99
Tb927_01_v4	502725	.	G	A	222	.	DP=56;VDB=2.955844e-01;AF1=1;AC1=2;DP4=0,0,29,23;MQ=60;FQ=-184	GT:PL:GQ	1/1:255,157,0:99
Tb927_01_v4	503003	.	A	G	222	.	DP=57;VDB=3.793701e-01;AF1=1;AC1=2;DP4=0,0,27,28;MQ=60;FQ=-193	GT:PL:GQ	1/1:255,166,0:99
Tb927_01_v4	503180	.	C	G	222	.	DP=67;VDB=3.316270e-01;AF1=1;AC1=2;DP4=0,0,32,35;MQ=60;FQ=-229	GT:PL:GQ	1/1:255,202,0:99
Tb927_01_v4	503376	.	A	G	222	.	DP=70;VDB=4.021274e-01;AF1=1;AC1=2;DP4=0,0,31,39;MQ=60;FQ=-238	GT:PL:GQ	1/1:255,211,0:99
Tb927_01_v4	503691	.	G	A	222	.	DP=58;VDB=3.685110e-01;AF1=1;AC1=2;DP4=0,0,33,24;MQ=60;FQ=-199	GT:PL:GQ	1/1:255,172,0:99
Tb927_01_v4	504556	.	G	A	222	.	DP=64;VDB=3.968378e-01;AF1=1;AC1=2;DP4=0,0,28,34;MQ=60;FQ=-214	GT:PL:GQ	1/1:255,187,0:99
Tb927_01_v4	505434	.	G	A	222	.	DP=64;VDB=1.861695e-01;AF1=1;AC1=2;DP4=0,0,29,35;MQ=60;FQ=-220	GT:PL:GQ	1/1:255,193,0:99
Tb927_01_v4	505745	.	C	A	222	.	DP=61;VDB=2.006477e-03;AF1=1;AC1=2;DP4=0,0,27,33;MQ=60;FQ=-208	GT:PL:GQ	1/1:255,181,0:99
Tb927_01_v4	506106	.	G	C	222	.	DP=56;VDB=3.860510e-01;AF1=1;AC1=2;DP4=0,0,20,36;MQ=60;FQ=-196	GT:PL:GQ	1/1:255,169,0:99
Tb927_01_v4	506577	.	T	C	222	.	DP=60;VDB=2.274849e-01;AF1=1;AC1=2;DP4=0,0,27,32;MQ=60;FQ=-205	GT:PL:GQ	1/1:255,178,0:99
Tb927_01_v4	506648	.	C	T	222	.	DP=75;VDB=3.968132e-01;AF1=1;AC1=2;DP4=0,0,39,36;MQ=60;FQ=-253	GT:PL:GQ	1/1:255,226,0:99
Tb927_01_v4	506865	.	A	G	222	.	DP=59;VDB=2.791773e-01;AF1=1;AC1=2;DP4=0,0,29,30;MQ=60;FQ=-205	GT:PL:GQ	1/1:255,178,0:99
Tb927_01_v4	507216	.	T	C	222	.	DP=66;VDB=2.662558e-01;AF1=1;AC1=2;DP4=0,0,38,26;MQ=60;FQ=-220	GT:PL:GQ	1/1:255,193,0:99
Tb927_01_v4	507342	.	T	C	222	.	DP=57;VDB=3.921585e-01;AF1=1;AC1=2;DP4=0,0,20,37;MQ=60;FQ=-199	GT:PL:GQ	1/1:255,172,0:99
Tb927_01_v4	507753	.	C	G	222	.	DP=64;VDB=4.126143e-01;AF1=1;AC1=2;DP4=0,0,27,37;MQ=60;FQ=-220	GT:PL:GQ	1/1:255,193,0:99
Tb927_01_v4	507927	.	C	T	222	.	DP=72;VDB=3.067366e-01;AF1=1;AC1=2;DP4=0,0,36,35;MQ=60;FQ=-241	GT:PL:GQ	1/1:255,214,0:99
Tb927_01_v4	508965	.	T	C	222	.	DP=63;VDB=9.872080e-02;AF1=1;AC1=2;DP4=0,0,32,31;MQ=60;FQ=-217	GT:PL:GQ	1/1:255,190,0:99
Tb927_01_v4	509217	.	G	C	222	.	DP=65;VDB=3.799811e-01;AF1=1;AC1=2;DP4=0,0,31,33;MQ=60;FQ=-220	GT:PL:GQ	1/1:255,193,0:99
Tb927_01_v4	509763	.	C	T	222	.	DP=73;VDB=3.970337e-02;AF1=1;AC1=2;DP4=0,0,37,36;MQ=60;FQ=-247	GT:PL:GQ	1/1:255,220,0:99
Tb927_01_v4	509862	.	C	T	222	.	DP=54;VDB=3.750050e-01;AF1=1;AC1=2;DP4=0,0,26,27;MQ=60;FQ=-187	GT:PL:GQ	1/1:255,160,0:99
Tb927_01_v4	509931	.	T	C	222	.	DP=53;VDB=2.605774e-01;AF1=1;AC1=2;DP4=0,0,22,31;MQ=60;FQ=-187	GT:PL:GQ	1/1:255,160,0:99
Tb927_01_v4	510087	.	A	G	222	.	DP=65;VDB=2.687237e-01;AF1=1;AC1=2;DP4=0,0,27,36;MQ=60;FQ=-217	GT:PL:GQ	1/1:255,190,0:99
Tb927_01_v4	510330	.	T	.	42	.	DP=33;RPB=-1.392621e+00;AF1=0;AC1=0;DP4=1,8,1,0;MQ=60;FQ=-39;PV4=0.2,1,1,0.2	PL	0
Tb927_01_v4	510524	.	T	G	222	.	DP=58;VDB=2.278819e-01;AF1=1;AC1=2;DP4=0,0,25,28;MQ=60;FQ=-187	GT:PL:GQ	1/1:255,160,0:99
Tb927_01_v4	510650	.	gattg	.	132	.	INDEL;IS=1,0.016129;DP=62;VDB=1.736164e-02;AF1=0;AC1=0;DP4=20,30,1,0;MQ=60;FQ=-129;PV4=0.41,0.2,1,1	PL	0
Tb927_01_v4	510651	.	A	T	222	.	DP=61;VDB=3.623638e-01;AF1=1;AC1=2;DP4=0,0,24,37;MQ=60;FQ=-211	GT:PL:GQ	1/1:255,184,0:99
Tb927_01_v4	510693	.	T	A	222	.	DP=39;VDB=2.671605e-01;AF1=1;AC1=2;DP4=0,0,15,23;MQ=59;FQ=-141	GT:PL:GQ	1/1:255,114,0:99
Tb927_01_v4	510732	.	ttt	t	25.5	.	INDEL;IS=7,0.350000;DP=20;VDB=5.365061e-02;AF1=0.5032;AC1=1;DP4=1,0,1,1;MQ=60;FQ=-15.6;PV4=1,1,1,0.11	GT:PL:GQ	0/1:63,0,19:22
Tb927_01_v4	510733	.	T	G	12.3	.	DP=18;VDB=6.322622e-02;RPB=2.240820e+00;AF1=0.5;AC1=1;DP4=4,0,1,4;MQ=56;FQ=13.1;PV4=0.048,0.00043,0.097,1	GT:PL:GQ	0/1:42,0,44:43
Tb927_01_v4	511069	.	T	C	222	.	DP=48;VDB=3.595394e-01;AF1=1;AC1=2;DP4=0,0,23,25;MQ=60;FQ=-171	GT:PL:GQ	1/1:255,144,0:99
Tb927_01_v4	511187	.	T	C	222	.	DP=46;VDB=1.717670e-01;AF1=1;AC1=2;DP4=0,0,16,29;MQ=60;FQ=-162	GT:PL:GQ	1/1:255,135,0:99
Tb927_01_v4	511237	.	T	G	222	.	DP=45;VDB=3.186108e-01;AF1=1;AC1=2;DP4=0,0,18,26;MQ=60;FQ=-159	GT:PL:GQ	1/1:255,132,0:99
Tb927_01_v4	511240	.	T	C	169	.	DP=42;VDB=6.778395e-02;RPB=1.507516e+00;AF1=0.5;AC1=1;DP4=14,14,4,10;MQ=60;FQ=172;PV4=0.32,1,1,1	GT:PL:GQ	0/1:199,0,255:99
Tb927_01_v4	511309	.	T	C	222	.	DP=44;VDB=3.381433e-01;AF1=1;AC1=2;DP4=0,0,21,23;MQ=60;FQ=-159	GT:PL:GQ	1/1:255,132,0:99
Tb927_01_v4	511394	.	T	.	8.63	.	DP=46;VDB=2.433126e-02;RPB=-3.525924e+00;AF1=0.4984;AC1=1;DP4=25,11,5,0;MQ=60;FQ=-6.18;PV4=0.3,1,1,2.1e-05	PL	22
Tb927_01_v4	511395	.	A	.	22	.	DP=46;VDB=2.282340e-02;RPB=-3.449055e+00;AF1=0.457;AC1=1;DP4=26,14,5,0;MQ=60;FQ=-19;PV4=0.3,1,1,0.00014	PL	8
Tb927_01_v4	511397	.	A	.	23	.	DP=48;VDB=2.356958e-02;RPB=-3.282069e+00;AF1=0.4446;AC1=1;DP4=27,14,5,0;MQ=60;FQ=-20;PV4=0.3,1,1,0.046	PL	7
Tb927_01_v4	511403	.	G	C	106	.	DP=53;VDB=9.662043e-02;RPB=-4.809008e+00;AF1=0.5;AC1=1;DP4=24,14,10,3;MQ=60;FQ=109;PV4=0.5,0.21,1,0.013	GT:PL:GQ	0/1:136,0,255:99
Tb927_01_v4	511583	.	A	.	29	.	DP=10;RPB=-8.170978e-01;AF1=0.1706;AC1=1;DP4=1,5,1,0;MQ=60;FQ=-26;PV4=0.29,0.0011,1,1	PL	1
Tb927_01_v4	511584	.	A	.	29	.	DP=10;RPB=-8.170978e-01;AF1=0.1706;AC1=1;DP4=1,5,1,0;MQ=60;FQ=-26;PV4=0.29,3.4e-05,1,1	PL	1
Tb927_01_v4	511627	.	C	T	222	.	DP=37;VDB=1.044156e-01;AF1=1;AC1=2;DP4=0,0,28,7;MQ=60;FQ=-132	GT:PL:GQ	1/1:255,105,0:99
Tb927_01_v4	511649	.	aag	.	137	.	INDEL;IS=1,0.017857;DP=56;VDB=6.982885e-04;AF1=0;AC1=0;DP4=25,13,1,0;MQ=60;FQ=-134;PV4=1,0.49,1,1	PL	0
Tb927_01_v4	511651	.	G	A	222	.	DP=58;VDB=9.146505e-03;AF1=1;AC1=2;DP4=0,0,21,13;MQ=60;FQ=-129	GT:PL:GQ	1/1:255,102,0:99
Tb927_01_v4	511651	.	gg	gAg	129	.	INDEL;IS=19,0.322034;DP=58;VDB=3.835378e-02;AF1=0.5;AC1=1;DP4=18,11,10,8;MQ=60;FQ=132;PV4=0.76,1,1,0.0025	GT:PL:GQ	0/1:167,0,189:99
Tb927_01_v4	511764	.	A	G	222	.	DP=70;VDB=6.899288e-02;AF1=1;AC1=2;DP4=0,0,37,33;MQ=60;FQ=-238	GT:PL:GQ	1/1:255,211,0:99
Tb927_01_v4	511962	.	T	A	222	.	DP=64;VDB=2.641940e-01;AF1=1;AC1=2;DP4=0,0,44,20;MQ=59;FQ=-220	GT:PL:GQ	1/1:255,193,0:99
Tb927_01_v4	511996	.	A	.	13.2	.	DP=69;AF1=1;AC1=2;DP4=0,0,1,0;MQ=60;FQ=-30.1	PL	17
Tb927_01_v4	512091	.	G	A	222	.	DP=73;VDB=3.545097e-01;AF1=1;AC1=2;DP4=0,0,29,43;MQ=60;FQ=-244	GT:PL:GQ	1/1:255,217,0:99
Tb927_01_v4	512114	.	G	A	222	.	DP=80;VDB=4.257982e-01;AF1=1;AC1=2;DP4=0,0,39,41;MQ=59;FQ=-268	GT:PL:GQ	1/1:255,241,0:99
Tb927_01_v4	512540	.	C	T	222	.	DP=54;VDB=2.310336e-01;AF1=1;AC1=2;DP4=0,0,16,38;MQ=60;FQ=-190	GT:PL:GQ	1/1:255,163,0:99
Tb927_01_v4	512850	.	T	C	222	.	DP=24;VDB=1.157146e-01;RPB=1.186732e+00;AF1=1;AC1=2;DP4=0,1,12,6;MQ=60;FQ=-60;PV4=0.37,1,1,0.38	GT:PL:GQ	1/1:255,33,0:63
Tb927_01_v4	512928	.	G	A	222	.	DP=45;VDB=2.078835e-01;AF1=1;AC1=2;DP4=0,0,20,25;MQ=60;FQ=-162	GT:PL:GQ	1/1:255,135,0:99
Tb927_01_v4	513027	.	T	A	6.98	.	DP=46;AF1=1;AC1=2;DP4=0,0,0,1;MQ=60;FQ=-30	GT:PL:GQ	1/1:36,3,0:4
Tb927_01_v4	513027	.	t	tAAA,tA,tAA	94.7	.	INDEL;IS=16,0.347826;DP=46;VDB=1.721383e-01;AF1=0.7304;AC1=1;DP4=0,1,11,3;MQ=60;FQ=-32.5;PV4=0.27,1,1,0.34	GT:PL:GQ	0/1:255,124,126,204,0,206,242,49,130,252:5
Tb927_01_v4	513127	.	A	G	225	.	DP=60;VDB=3.193790e-01;RPB=-2.372950e+00;AF1=0.5;AC1=1;DP4=10,5,29,16;MQ=60;FQ=158;PV4=1,0.0055,1,1	GT:PL:GQ	0/1:255,0,185:99
Tb927_01_v4	513131	.	G	A	222	.	DP=58;VDB=3.028857e-01;AF1=1;AC1=2;DP4=0,0,34,23;MQ=60;FQ=-199	GT:PL:GQ	1/1:255,172,0:99
Tb927_01_v4	513143	.	T	A	222	.	DP=61;VDB=3.545735e-01;AF1=1;AC1=2;DP4=0,0,39,21;MQ=60;FQ=-208	GT:PL:GQ	1/1:255,181,0:99
Tb927_01_v4	513145	.	A	G	222	.	DP=61;VDB=3.203619e-01;AF1=1;AC1=2;DP4=0,0,39,21;MQ=60;FQ=-208	GT:PL:GQ	1/1:255,181,0:99
Tb927_01_v4	513149	.	A	T	222	.	DP=62;VDB=4.102006e-01;AF1=1;AC1=2;DP4=0,0,41,21;MQ=60;FQ=-214	GT:PL:GQ	1/1:255,187,0:99
Tb927_01_v4	513169	.	G	A	222	.	DP=53;VDB=3.661741e-01;AF1=1;AC1=2;DP4=0,0,38,15;MQ=60;FQ=-187	GT:PL:GQ	1/1:255,160,0:99
Tb927_01_v4	513254	.	T	A	222	.	DP=52;VDB=3.617854e-01;AF1=1;AC1=2;DP4=0,0,30,22;MQ=60;FQ=-184	GT:PL:GQ	1/1:255,157,0:99
Tb927_01_v4	513314	.	C	A	225	.	DP=47;VDB=2.450803e-01;RPB=9.963167e-02;AF1=0.5;AC1=1;DP4=9,8,20,10;MQ=60;FQ=218;PV4=0.37,0.029,1,0.34	GT:PL:GQ	0/1:255,0,245:99
Tb927_01_v4	513365	.	A	T	157	.	DP=52;VDB=1.675082e-01;RPB=-1.568537e+00;AF1=0.5;AC1=1;DP4=21,13,14,3;MQ=60;FQ=160;PV4=0.2,0.32,1,0.014	GT:PL:GQ	0/1:187,0,255:99
Tb927_01_v4	513451	.	gg	g	214	.	INDEL;IS=59,0.967213;DP=61;VDB=3.824998e-02;AF1=1;AC1=2;DP4=0,0,16,16;MQ=59;FQ=-131	GT:PL:GQ	1/1:255,96,0:99
Tb927_01_v4	513452	.	G	.	28.2	.	DP=0;;AC1=2;FQ=-30	PL	0
Tb927_01_v4	513564	.	A	G	225	.	DP=62;VDB=2.557388e-01;RPB=1.341666e+00;AF1=0.5;AC1=1;DP4=5,13,19,22;MQ=60;FQ=164;PV4=0.25,1,1,1	GT:PL:GQ	0/1:255,0,191:99
Tb927_01_v4	513574	.	tttttc	t	217	.	INDEL;IS=27,0.482143;DP=56;VDB=1.457290e-01;AF1=0.5;AC1=1;DP4=6,7,16,11;MQ=60;FQ=217;PV4=0.51,1,1,1	GT:PL:GQ	0/1:255,0,255:99
Tb927_01_v4	513579	.	C	.	28.2	.	DP=26;;AC1=2;FQ=-30	PL	0
Tb927_01_v4	513579	.	c	cT,cTTT,cTT	205	.	INDEL;IS=18,0.339623;DP=26;VDB=7.935295e-02;AF1=1;AC1=2;DP4=0,0,5,13;MQ=60;FQ=-82.5	GT:PL:GQ	1/1:255,57,9,221,0,218,224,3,177,221:93
Tb927_01_v4	513969	.	G	A	222	.	DP=93;VDB=1.735074e-01;AF1=1;AC1=2;DP4=0,0,45,48;MQ=60;FQ=-282	GT:PL:GQ	1/1:255,255,0:99
Tb927_01_v4	514180	.	C	A	225	.	DP=43;VDB=2.975883e-01;RPB=-1.653748e+00;AF1=0.5;AC1=1;DP4=4,3,11,24;MQ=60;FQ=52;PV4=0.23,1,1,0.23	GT:PL:GQ	0/1:255,0,79:82
Tb927_01_v4	514287	.	T	C	222	.	DP=59;VDB=3.650392e-01;AF1=1;AC1=2;DP4=0,0,30,27;MQ=60;FQ=-199	GT:PL:GQ	1/1:255,172,0:99
Tb927_01_v4	514861	.	C	A	222	.	DP=71;VDB=1.732646e-02;AF1=1;AC1=2;DP4=0,0,37,33;MQ=60;FQ=-238	GT:PL:GQ	1/1:255,211,0:99
Tb927_01_v4	514914	.	G	A	222	.	DP=71;VDB=2.846690e-01;AF1=1;AC1=2;DP4=0,0,48,21;MQ=60;FQ=-235	GT:PL:GQ	1/1:255,208,0:99
Tb927_01_v4	514917	.	A	G	222	.	DP=73;VDB=3.608346e-02;AF1=1;AC1=2;DP4=0,0,49,23;MQ=60;FQ=-244	GT:PL:GQ	1/1:255,217,0:99
Tb927_01_v4	515577	.	G	C	222	.	DP=34;VDB=2.168658e-01;AF1=1;AC1=2;DP4=0,0,17,16;MQ=60;FQ=-126	GT:PL:GQ	1/1:255,99,0:99
Tb927_01_v4	515783	.	A	G	222	.	DP=14;VDB=2.040928e-02;AF1=1;AC1=2;DP4=0,0,7,7;MQ=60;FQ=-69	GT:PL:GQ	1/1:255,42,0:81
Tb927_01_v4	515798	.	C	G	19	.	DP=3;VDB=3.728401e-02;AF1=1;AC1=2;DP4=0,0,1,2;MQ=60;FQ=-36	GT:PL:GQ	1/1:51,9,0:15
Tb927_01_v4	516075	.	A	G	222	.	DP=38;VDB=2.706453e-01;AF1=1;AC1=2;DP4=0,0,24,14;MQ=60;FQ=-141	GT:PL:GQ	1/1:255,114,0:99
Tb927_01_v4	516142	.	C	G	222	.	DP=60;VDB=2.666354e-01;AF1=1;AC1=2;DP4=0,0,38,22;MQ=60;FQ=-208	GT:PL:GQ	1/1:255,181,0:99
Tb927_01_v4	516149	.	T	C	222	.	DP=60;VDB=3.421278e-01;AF1=1;AC1=2;DP4=0,0,36,23;MQ=60;FQ=-205	GT:PL:GQ	1/1:255,178,0:99
Tb927_01_v4	516334	.	T	C	186	.	DP=14;VDB=9.256046e-02;AF1=1;AC1=2;DP4=0,0,6,5;MQ=60;FQ=-60	GT:PL:GQ	1/1:219,33,0:63
Tb927_01_v4	516421	.	C	G	222	.	DP=29;VDB=2.695119e-01;AF1=1;AC1=2;DP4=0,0,16,13;MQ=60;FQ=-114	GT:PL:GQ	1/1:255,87,0:99
Tb927_01_v4	516794	.	C	T	222	.	DP=43;VDB=2.276496e-01;AF1=1;AC1=2;DP4=0,0,17,25;MQ=60;FQ=-153	GT:PL:GQ	1/1:255,126,0:99
Tb927_01_v4	517106	.	G	A	222	.	DP=42;VDB=3.338736e-01;AF1=1;AC1=2;DP4=0,0,30,12;MQ=60;FQ=-153	GT:PL:GQ	1/1:255,126,0:99
Tb927_01_v4	517421	.	A	G	222	.	DP=51;VDB=3.054422e-01;AF1=1;AC1=2;DP4=0,0,27,24;MQ=60;FQ=-181	GT:PL:GQ	1/1:255,154,0:99
Tb927_01_v4	517469	.	G	A	222	.	DP=55;VDB=3.202545e-01;AF1=1;AC1=2;DP4=0,0,30,25;MQ=60;FQ=-193	GT:PL:GQ	1/1:255,166,0:99
Tb927_01_v4	517482	.	A	G	222	.	DP=50;VDB=9.016840e-02;AF1=1;AC1=2;DP4=0,0,26,24;MQ=60;FQ=-178	GT:PL:GQ	1/1:255,151,0:99
Tb927_01_v4	517491	.	T	C	222	.	DP=52;VDB=3.586887e-01;AF1=1;AC1=2;DP4=0,0,27,24;MQ=60;FQ=-181	GT:PL:GQ	1/1:255,154,0:99
Tb927_01_v4	517542	.	A	T	222	.	DP=57;VDB=7.675682e-02;AF1=1;AC1=2;DP4=0,0,27,30;MQ=60;FQ=-199	GT:PL:GQ	1/1:255,172,0:99
Tb927_01_v4	517614	.	C	T	222	.	DP=80;VDB=5.155993e-02;AF1=1;AC1=2;DP4=0,0,32,48;MQ=60;FQ=-268	GT:PL:GQ	1/1:255,241,0:99
Tb927_01_v4	517677	.	G	A	222	.	DP=70;VDB=4.226066e-01;AF1=1;AC1=2;DP4=0,0,39,29;MQ=60;FQ=-232	GT:PL:GQ	1/1:255,205,0:99
Tb927_01_v4	518022	.	G	A	222	.	DP=62;VDB=3.064733e-01;AF1=1;AC1=2;DP4=0,0,30,30;MQ=60;FQ=-208	GT:PL:GQ	1/1:255,181,0:99
Tb927_01_v4	518189	.	A	C	222	.	DP=56;VDB=2.008769e-01;AF1=1;AC1=2;DP4=0,0,30,23;MQ=60;FQ=-187	GT:PL:GQ	1/1:255,160,0:99
Tb927_01_v4	518265	.	A	G	222	.	DP=63;VDB=4.134724e-01;AF1=1;AC1=2;DP4=0,0,42,21;MQ=60;FQ=-217	GT:PL:GQ	1/1:255,190,0:99
Tb927_01_v4	518461	.	T	C	222	.	DP=61;VDB=1.216109e-01;AF1=1;AC1=2;DP4=0,0,25,36;MQ=60;FQ=-211	GT:PL:GQ	1/1:255,184,0:99
Tb927_01_v4	518634	.	A	G	222	.	DP=85;VDB=1.601555e-01;AF1=1;AC1=2;DP4=0,0,50,34;MQ=60;FQ=-280	GT:PL:GQ	1/1:255,253,0:99
Tb927_01_v4	518715	.	C	T	222	.	DP=58;VDB=3.830711e-01;AF1=1;AC1=2;DP4=0,0,33,25;MQ=60;FQ=-202	GT:PL:GQ	1/1:255,175,0:99
Tb927_01_v4	518848	.	C	A	222	.	DP=89;VDB=4.806069e-01;AF1=1;AC1=2;DP4=0,0,51,37;MQ=60;FQ=-282	GT:PL:GQ	1/1:255,255,0:99
Tb927_01_v4	518930	.	C	G	222	.	DP=68;VDB=1.342344e-01;AF1=1;AC1=2;DP4=0,0,43,23;MQ=60;FQ=-223	GT:PL:GQ	1/1:255,196,0:99
Tb927_01_v4	518942	.	A	G	222	.	DP=65;VDB=4.129167e-01;AF1=1;AC1=2;DP4=0,0,41,22;MQ=60;FQ=-217	GT:PL:GQ	1/1:255,190,0:99
Tb927_01_v4	519084	.	T	C	222	.	DP=46;VDB=2.755467e-01;AF1=1;AC1=2;DP4=0,0,25,20;MQ=60;FQ=-162	GT:PL:GQ	1/1:255,135,0:99
Tb927_01_v4	519147	.	G	T	222	.	DP=82;VDB=8.101927e-02;AF1=1;AC1=2;DP4=0,0,32,47;MQ=60;FQ=-265	GT:PL:GQ	1/1:255,238,0:99
Tb927_01_v4	519148	.	G	A	222	.	DP=82;VDB=8.891121e-02;AF1=1;AC1=2;DP4=0,0,32,47;MQ=60;FQ=-265	GT:PL:GQ	1/1:255,238,0:99
Tb927_01_v4	519149	.	A	G	222	.	DP=82;VDB=5.760232e-02;AF1=1;AC1=2;DP4=0,0,31,48;MQ=60;FQ=-265	GT:PL:GQ	1/1:255,238,0:99
Tb927_01_v4	519190	.	C	T	222	.	DP=73;VDB=4.427489e-01;AF1=1;AC1=2;DP4=0,0,28,45;MQ=60;FQ=-247	GT:PL:GQ	1/1:255,220,0:99
Tb927_01_v4	519195	.	G	T	222	.	DP=67;VDB=4.196201e-01;AF1=1;AC1=2;DP4=0,0,25,41;MQ=60;FQ=-226	GT:PL:GQ	1/1:255,199,0:99
Tb927_01_v4	519296	.	A	G	222	.	DP=82;VDB=2.143911e-01;AF1=1;AC1=2;DP4=0,0,34,48;MQ=60;FQ=-274	GT:PL:GQ	1/1:255,247,0:99
Tb927_01_v4	519341	.	T	G	222	.	DP=76;VDB=4.885725e-02;AF1=1;AC1=2;DP4=0,0,28,47;MQ=60;FQ=-253	GT:PL:GQ	1/1:255,226,0:99
Tb927_01_v4	519521	.	A	G	222	.	DP=59;VDB=3.964738e-01;AF1=1;AC1=2;DP4=0,0,22,36;MQ=60;FQ=-202	GT:PL:GQ	1/1:255,175,0:99
Tb927_01_v4	519553	.	A	G	222	.	DP=56;VDB=3.425917e-01;AF1=1;AC1=2;DP4=0,0,20,35;MQ=60;FQ=-193	GT:PL:GQ	1/1:255,166,0:99
Tb927_01_v4	519624	.	T	A	222	.	DP=74;VDB=4.492930e-01;AF1=1;AC1=2;DP4=0,0,42,32;MQ=60;FQ=-250	GT:PL:GQ	1/1:255,223,0:99
Tb927_01_v4	519661	.	G	T	222	.	DP=72;VDB=4.242492e-01;AF1=1;AC1=2;DP4=0,0,35,34;MQ=60;FQ=-235	GT:PL:GQ	1/1:255,208,0:99
Tb927_01_v4	519668	.	G	A	222	.	DP=75;VDB=6.620971e-02;AF1=1;AC1=2;DP4=0,0,37,36;MQ=60;FQ=-247	GT:PL:GQ	1/1:255,220,0:99
Tb927_01_v4	519683	.	T	A	222	.	DP=64;VDB=1.522948e-01;AF1=1;AC1=2;DP4=0,0,30,33;MQ=60;FQ=-217	GT:PL:GQ	1/1:255,190,0:99
Tb927_01_v4	519719	.	C	G	222	.	DP=55;VDB=2.333195e-01;AF1=1;AC1=2;DP4=0,0,29,25;MQ=60;FQ=-190	GT:PL:GQ	1/1:255,163,0:99
Tb927_01_v4	519722	.	G	A	222	.	DP=56;VDB=2.335983e-01;AF1=1;AC1=2;DP4=0,0,29,27;MQ=60;FQ=-196	GT:PL:GQ	1/1:255,169,0:99
Tb927_01_v4	519759	.	G	C	222	.	DP=53;VDB=3.664914e-01;AF1=1;AC1=2;DP4=0,0,27,26;MQ=60;FQ=-187	GT:PL:GQ	1/1:255,160,0:99
Tb927_01_v4	519796	.	G	T	222	.	DP=48;VDB=2.104298e-01;AF1=1;AC1=2;DP4=0,0,22,26;MQ=60;FQ=-171	GT:PL:GQ	1/1:255,144,0:99
Tb927_01_v4	519842	.	G	T	222	.	DP=55;VDB=3.235369e-01;AF1=1;AC1=2;DP4=0,0,23,32;MQ=60;FQ=-193	GT:PL:GQ	1/1:255,166,0:99
Tb927_01_v4	519853	.	A	G	222	.	DP=52;VDB=2.268673e-01;AF1=1;AC1=2;DP4=0,0,22,30;MQ=60;FQ=-184	GT:PL:GQ	1/1:255,157,0:99
Tb927_01_v4	519878	.	G	A	222	.	DP=49;VDB=3.295543e-01;AF1=1;AC1=2;DP4=0,0,20,29;MQ=60;FQ=-175	GT:PL:GQ	1/1:255,148,0:99
Tb927_01_v4	520008	.	G	A	222	.	DP=65;VDB=4.089690e-01;RPB=-1.569863e+00;AF1=1;AC1=2;DP4=0,1,28,35;MQ=60;FQ=-200;PV4=1,1,1,1	GT:PL:GQ	1/1:255,173,0:99
Tb927_01_v4	520009	.	T	C	222	.	DP=64;VDB=4.094344e-01;AF1=1;AC1=2;DP4=0,0,27,37;MQ=60;FQ=-220	GT:PL:GQ	1/1:255,193,0:99
Tb927_01_v4	520088	.	A	G	222	.	DP=48;VDB=3.223591e-01;AF1=1;AC1=2;DP4=0,0,18,28;MQ=60;FQ=-165	GT:PL:GQ	1/1:255,138,0:99
Tb927_01_v4	520197	.	G	C	222	.	DP=48;VDB=1.533823e-01;AF1=1;AC1=2;DP4=0,0,24,24;MQ=60;FQ=-171	GT:PL:GQ	1/1:255,144,0:99
Tb927_01_v4	520208	.	T	C	222	.	DP=59;VDB=1.031498e-01;AF1=1;AC1=2;DP4=0,0,29,29;MQ=60;FQ=-202	GT:PL:GQ	1/1:255,175,0:99
Tb927_01_v4	520227	.	C	T	222	.	DP=70;VDB=1.677814e-01;AF1=1;AC1=2;DP4=0,0,33,36;MQ=60;FQ=-235	GT:PL:GQ	1/1:255,208,0:99
Tb927_01_v4	520262	.	A	T	222	.	DP=79;VDB=1.152235e-01;AF1=1;AC1=2;DP4=0,0,36,43;MQ=60;FQ=-265	GT:PL:GQ	1/1:255,238,0:99
Tb927_01_v4	520366	.	C	T	222	.	DP=47;VDB=1.812505e-01;AF1=1;AC1=2;DP4=0,0,21,26;MQ=60;FQ=-168	GT:PL:GQ	1/1:255,141,0:99
Tb927_01_v4	520403	.	G	A	222	.	DP=18;VDB=1.610487e-03;AF1=1;AC1=2;DP4=0,0,8,10;MQ=60;FQ=-81	GT:PL:GQ	1/1:255,54,0:99
Tb927_01_v4	520411	.	T	C	222	.	DP=11;VDB=2.029366e-03;AF1=1;AC1=2;DP4=0,0,4,7;MQ=60;FQ=-60	GT:PL:GQ	1/1:255,33,0:63
Tb927_01_v4	520645	.	T	G	222	.	DP=60;VDB=3.827174e-01;AF1=1;AC1=2;DP4=0,0,30,30;MQ=60;FQ=-208	GT:PL:GQ	1/1:255,181,0:99
Tb927_01_v4	520720	.	T	G	222	.	DP=50;VDB=1.603167e-01;AF1=1;AC1=2;DP4=0,0,23,27;MQ=59;FQ=-178	GT:PL:GQ	1/1:255,151,0:99
Tb927_01_v4	520756	.	C	T	222	.	DP=19;VDB=8.608047e-02;AF1=1;AC1=2;DP4=0,0,9,10;MQ=57;FQ=-84	GT:PL:GQ	1/1:255,57,0:99
Tb927_01_v4	520773	.	C	G	200	.	DP=10;VDB=1.031723e-02;AF1=1;AC1=2;DP4=0,0,3,7;MQ=60;FQ=-57	GT:PL:GQ	1/1:233,30,0:57
Tb927_01_v4	520779	.	A	G	168	.	DP=9;VDB=3.779626e-02;AF1=1;AC1=2;DP4=0,0,3,5;MQ=60;FQ=-51	GT:PL:GQ	1/1:201,24,0:45
Tb927_01_v4	520780	.	G	C	172	.	DP=9;VDB=4.484124e-02;AF1=1;AC1=2;DP4=0,0,3,5;MQ=60;FQ=-51	GT:PL:GQ	1/1:205,24,0:45
Tb927_01_v4	520786	.	A	G	177	.	DP=9;VDB=7.987103e-02;AF1=1;AC1=2;DP4=0,0,5,3;MQ=60;FQ=-51	GT:PL:GQ	1/1:210,24,0:45
Tb927_01_v4	520790	.	T	C	187	.	DP=10;VDB=9.442297e-02;AF1=1;AC1=2;DP4=0,0,5,4;MQ=60;FQ=-54	GT:PL:GQ	1/1:220,27,0:51
Tb927_01_v4	520814	.	C	T	222	.	DP=22;VDB=1.622132e-01;AF1=1;AC1=2;DP4=0,0,12,9;MQ=60;FQ=-90	GT:PL:GQ	1/1:255,63,0:99
Tb927_01_v4	520859	.	C	T	222	.	DP=41;VDB=1.434476e-01;AF1=1;AC1=2;DP4=0,0,18,21;MQ=55;FQ=-144	GT:PL:GQ	1/1:255,117,0:99
Tb927_01_v4	520989	.	T	C	222	.	DP=44;VDB=2.774988e-01;AF1=1;AC1=2;DP4=0,0,13,31;MQ=60;FQ=-159	GT:PL:GQ	1/1:255,132,0:99
Tb927_01_v4	521031	.	att	at	214	.	INDEL;IS=42,1.000000;DP=42;VDB=8.546946e-02;AF1=1;AC1=2;DP4=0,0,12,28;MQ=60;FQ=-152	GT:PL:GQ	1/1:255,117,0:99
Tb927_01_v4	521033	.	T	.	28.2	.	DP=42;;AC1=2;FQ=-30	PL	0
Tb927_01_v4	521112	.	G	A	222	.	DP=29;VDB=6.021660e-02;AF1=1;AC1=2;DP4=0,0,6,23;MQ=59;FQ=-114	GT:PL:GQ	1/1:255,87,0:99
Tb927_01_v4	521161	.	T	C	132	.	DP=7;VDB=1.306252e-02;AF1=1;AC1=2;DP4=0,0,1,5;MQ=60;FQ=-45	GT:PL:GQ	1/1:165,18,0:33
Tb927_01_v4	521164	.	C	T	127	.	DP=7;VDB=1.427571e-02;AF1=1;AC1=2;DP4=0,0,1,5;MQ=60;FQ=-45	GT:PL:GQ	1/1:160,18,0:33
Tb927_01_v4	521165	.	C	T	125	.	DP=7;VDB=1.427571e-02;AF1=1;AC1=2;DP4=0,0,1,5;MQ=60;FQ=-45	GT:PL:GQ	1/1:158,18,0:33
Tb927_01_v4	521175	.	A	C	25.8	.	DP=2;VDB=7.680000e-02;AF1=1;AC1=2;DP4=0,0,0,2;MQ=60;FQ=-33	GT:PL:GQ	1/1:57,6,0:10
Tb927_01_v4	521276	.	T	A	192	.	DP=35;VDB=1.828781e-01;AF1=1;AC1=2;DP4=0,0,1,34;MQ=45;FQ=-132	GT:PL:GQ	1/1:225,105,0:99
Tb927_01_v4	521287	.	T	C	192	.	DP=33;VDB=1.347647e-02;AF1=1;AC1=2;DP4=0,0,1,32;MQ=45;FQ=-126	GT:PL:GQ	1/1:225,99,0:99
Tb927_01_v4	521290	.	G	A	196	.	DP=33;VDB=4.857126e-03;AF1=1;AC1=2;DP4=0,0,1,32;MQ=45;FQ=-126	GT:PL:GQ	1/1:229,99,0:99
Tb927_01_v4	521335	.	T	C	129	.	DP=10;VDB=8.102526e-04;AF1=1;AC1=2;DP4=0,0,0,10;MQ=41;FQ=-57	GT:PL:GQ	1/1:162,30,0:57
Tb927_01_v4	521344	.	G	A	24.8	.	DP=2;VDB=7.840000e-02;AF1=1;AC1=2;DP4=0,0,0,2;MQ=36;FQ=-33	GT:PL:GQ	1/1:56,6,0:10
Tb927_01_v4	521356	.	A	G	6.98	.	DP=1;AF1=1;AC1=2;DP4=0,0,1,0;MQ=60;FQ=-30	GT:PL:GQ	1/1:36,3,0:4
Tb927_01_v4	521359	.	A	G	6.98	.	DP=2;AF1=1;AC1=2;DP4=0,0,1,0;MQ=60;FQ=-30	GT:PL:GQ	1/1:36,3,0:4
Tb927_01_v4	521360	.	T	C	4.77	.	DP=2;AF1=1;AC1=2;DP4=0,0,1,0;MQ=60;FQ=-30	GT:PL:GQ	0/1:33,3,0:3
Tb927_01_v4	521371	.	A	T	172	.	DP=8;VDB=1.426575e-02;AF1=1;AC1=2;DP4=0,0,2,6;MQ=57;FQ=-51	GT:PL:GQ	1/1:205,24,0:45
Tb927_01_v4	521377	.	C	T	222	.	DP=12;VDB=5.123512e-02;AF1=1;AC1=2;DP4=0,0,5,7;MQ=58;FQ=-63	GT:PL:GQ	1/1:255,36,0:69
Tb927_01_v4	521449	.	C	T	222	.	DP=22;VDB=2.061072e-01;AF1=1;AC1=2;DP4=0,0,8,14;MQ=60;FQ=-93	GT:PL:GQ	1/1:255,66,0:99
Tb927_01_v4	521458	.	G	T	222	.	DP=17;VDB=1.335871e-01;AF1=1;AC1=2;DP4=0,0,5,12;MQ=60;FQ=-78	GT:PL:GQ	1/1:255,51,0:99
Tb927_01_v4	521470	.	G	A	182	.	DP=9;VDB=2.982743e-02;AF1=1;AC1=2;DP4=0,0,2,7;MQ=60;FQ=-54	GT:PL:GQ	1/1:215,27,0:51
Tb927_01_v4	521473	.	G	A	110	.	DP=7;VDB=2.455650e-02;AF1=1;AC1=2;DP4=0,0,0,7;MQ=60;FQ=-48	GT:PL:GQ	1/1:143,21,0:39
Tb927_01_v4	521478	.	G	T	90.3	.	DP=5;VDB=1.507733e-02;AF1=1;AC1=2;DP4=0,0,0,5;MQ=60;FQ=-42	GT:PL:GQ	1/1:123,15,0:27
Tb927_01_v4	521669	.	G	T	32.8	.	DP=2;VDB=5.960000e-02;AF1=1;AC1=2;DP4=0,0,2,0;MQ=60;FQ=-33	GT:PL:GQ	1/1:64,6,0:10
Tb927_01_v4	521700	.	C	T	207	.	DP=12;VDB=1.141434e-01;AF1=1;AC1=2;DP4=0,0,9,3;MQ=53;FQ=-63	GT:PL:GQ	1/1:240,36,0:69
Tb927_01_v4	521728	.	A	G	222	.	DP=13;VDB=5.568969e-02;AF1=1;AC1=2;DP4=0,0,9,4;MQ=53;FQ=-66	GT:PL:GQ	1/1:255,39,0:75
Tb927_01_v4	521742	.	T	A	222	.	DP=13;VDB=1.441649e-01;AF1=1;AC1=2;DP4=0,0,9,4;MQ=53;FQ=-66	GT:PL:GQ	1/1:255,39,0:75
Tb927_01_v4	521761	.	A	G	150	.	DP=8;VDB=9.982786e-02;AF1=1;AC1=2;DP4=0,0,3,4;MQ=50;FQ=-48	GT:PL:GQ	1/1:183,21,0:39
Tb927_01_v4	521801	.	T	C	7.8	.	DP=1;AF1=1;AC1=2;DP4=0,0,1,0;MQ=51;FQ=-30	GT:PL:GQ	1/1:37,3,0:4
Tb927_01_v4	521830	.	C	T	182	.	DP=10;VDB=9.925101e-02;AF1=1;AC1=2;DP4=0,0,7,3;MQ=54;FQ=-57	GT:PL:GQ	1/1:215,30,0:57
Tb927_01_v4	521833	.	A	C	175	.	DP=11;VDB=1.075594e-01;AF1=1;AC1=2;DP4=0,0,7,3;MQ=54;FQ=-57	GT:PL:GQ	1/1:208,30,0:57
Tb927_01_v4	521836	.	A	G	185	.	DP=11;VDB=9.662946e-02;AF1=1;AC1=2;DP4=0,0,8,3;MQ=53;FQ=-60	GT:PL:GQ	1/1:218,33,0:63
Tb927_01_v4	521863	.	T	C	222	.	DP=19;VDB=1.875718e-01;AF1=1;AC1=2;DP4=0,0,14,5;MQ=53;FQ=-84	GT:PL:GQ	1/1:255,57,0:99
Tb927_01_v4	522025	.	T	A	123	.	DP=6;VDB=4.360329e-02;AF1=1;AC1=2;DP4=0,0,3,2;MQ=51;FQ=-42	GT:PL:GQ	1/1:156,15,0:27
Tb927_01_v4	522028	.	C	T	120	.	DP=6;VDB=4.256416e-02;AF1=1;AC1=2;DP4=0,0,3,2;MQ=51;FQ=-42	GT:PL:GQ	1/1:153,15,0:27
Tb927_01_v4	522030	.	C	T	124	.	DP=6;VDB=4.570808e-02;AF1=1;AC1=2;DP4=0,0,3,2;MQ=51;FQ=-42	GT:PL:GQ	1/1:157,15,0:27
Tb927_01_v4	522170	.	G	C	97	.	DP=8;VDB=2.759526e-02;AF1=1;AC1=2;DP4=0,0,4,4;MQ=22;FQ=-51	GT:PL:GQ	1/1:130,24,0:45
Tb927_01_v4	522177	.	T	C	74.1	.	DP=6;VDB=3.120048e-02;AF1=1;AC1=2;DP4=0,0,3,3;MQ=22;FQ=-45	GT:PL:GQ	1/1:107,18,0:33
Tb927_01_v4	522205	.	C	A	84	.	DP=8;VDB=1.147958e-01;AF1=1;AC1=2;DP4=0,0,5,3;MQ=20;FQ=-51	GT:PL:GQ	1/1:117,24,0:45
Tb927_01_v4	522481	.	T	A	215	.	DP=10;VDB=2.752609e-02;AF1=1;AC1=2;DP4=0,0,5,5;MQ=43;FQ=-57	GT:PL:GQ	1/1:248,30,0:57
Tb927_01_v4	522486	.	T	C	175	.	DP=8;VDB=1.701483e-02;AF1=1;AC1=2;DP4=0,0,3,5;MQ=45;FQ=-51	GT:PL:GQ	1/1:208,24,0:45
Tb927_01_v4	522494	.	G	A	23.8	.	DP=5;VDB=7.360000e-02;AF1=1;AC1=2;DP4=0,0,0,2;MQ=50;FQ=-33	GT:PL:GQ	1/1:55,6,0:10
Tb927_01_v4	522495	.	A	G	18.8	.	DP=4;VDB=7.360000e-02;AF1=1;AC1=2;DP4=0,0,0,2;MQ=50;FQ=-33	GT:PL:GQ	1/1:50,6,0:10
Tb927_01_v4	522648	.	T	A	222	.	DP=26;VDB=8.508868e-02;AF1=1;AC1=2;DP4=0,0,10,16;MQ=56;FQ=-105	GT:PL:GQ	1/1:255,78,0:99
Tb927_01_v4	522671	.	C	T	222	.	DP=29;VDB=2.728998e-01;AF1=1;AC1=2;DP4=0,0,8,21;MQ=47;FQ=-114	GT:PL:GQ	1/1:255,87,0:99
Tb927_01_v4	522728	.	A	G	213	.	DP=26;VDB=2.414849e-01;AF1=1;AC1=2;DP4=0,0,3,23;MQ=36;FQ=-105	GT:PL:GQ	1/1:246,78,0:99
Tb927_01_v4	522775	.	A	G	222	.	DP=25;VDB=3.111093e-02;RPB=7.223151e-01;AF1=1;AC1=2;DP4=0,1,4,19;MQ=52;FQ=-63;PV4=1,0.37,0.33,0.27	GT:PL:GQ	1/1:255,36,0:69
Tb927_01_v4	522797	.	C	T	222	.	DP=30;VDB=1.276308e-01;AF1=1;AC1=2;DP4=0,0,3,27;MQ=54;FQ=-117	GT:PL:GQ	1/1:255,90,0:99
Tb927_01_v4	522945	.	A	G	222	.	DP=16;VDB=1.768967e-01;AF1=1;AC1=2;DP4=0,0,4,12;MQ=58;FQ=-75	GT:PL:GQ	1/1:255,48,0:93
Tb927_01_v4	522986	.	C	A	113	.	DP=7;VDB=8.639051e-03;AF1=1;AC1=2;DP4=0,0,0,7;MQ=59;FQ=-48	GT:PL:GQ	1/1:146,21,0:39
Tb927_01_v4	523220	.	C	T	51.5	.	DP=4;VDB=8.284946e-02;AF1=1;AC1=2;DP4=0,0,2,2;MQ=24;FQ=-39	GT:PL:GQ	1/1:84,12,0:21
Tb927_01_v4	523256	.	A	G	37	.	DP=3;VDB=6.719287e-02;AF1=1;AC1=2;DP4=0,0,1,2;MQ=25;FQ=-36	GT:PL:GQ	1/1:69,9,0:16
Tb927_01_v4	523348	.	T	.	6.96	.	DP=2;AF1=1;AC1=2;DP4=0,0,1,0;MQ=24;FQ=-30	PL	24
Tb927_01_v4	523371	.	G	A	87.3	.	DP=5;VDB=6.303415e-02;AF1=1;AC1=2;DP4=0,0,2,3;MQ=31;FQ=-42	GT:PL:GQ	1/1:120,15,0:27
Tb927_01_v4	523372	.	G	C	89.3	.	DP=5;VDB=6.738389e-02;AF1=1;AC1=2;DP4=0,0,2,3;MQ=31;FQ=-42	GT:PL:GQ	1/1:122,15,0:27
Tb927_01_v4	523389	.	C	T	159	.	DP=11;VDB=1.168302e-01;AF1=1;AC1=2;DP4=0,0,3,6;MQ=40;FQ=-54	GT:PL:GQ	1/1:192,27,0:51
Tb927_01_v4	523394	.	T	A	167	.	DP=12;VDB=1.372358e-01;RPB=-5.793654e-01;AF1=0.8294;AC1=1;DP4=0,1,6,5;MQ=38;FQ=-26;PV4=1,0.041,0.43,0.26	GT:PL:GQ	0/1:196,0,1:4
Tb927_01_v4	523434	.	A	G	222	.	DP=25;VDB=2.354242e-01;RPB=1.317413e+00;AF1=1;AC1=2;DP4=1,0,16,8;MQ=42;FQ=-65;PV4=1,0.25,0.07,1	GT:PL:GQ	1/1:255,38,0:73
Tb927_01_v4	523478	.	C	T	203	.	DP=21;VDB=6.956467e-02;RPB=2.194274e+00;AF1=0.5;AC1=1;DP4=4,0,12,5;MQ=48;FQ=27;PV4=0.53,0.48,0.023,0.19	GT:PL:GQ	0/1:233,0,54:57
Tb927_01_v4	523481	.	A	G	206	.	DP=20;VDB=7.836365e-02;RPB=2.126050e+00;AF1=0.5;AC1=1;DP4=4,0,11,5;MQ=49;FQ=29;PV4=0.53,1,0.03,0.12	GT:PL:GQ	0/1:236,0,56:59
Tb927_01_v4	523502	.	T	A	122	.	DP=11;VDB=2.773349e-02;RPB=9.396416e-01;AF1=0.5;AC1=1;DP4=4,0,4,3;MQ=57;FQ=58;PV4=0.24,0.17,0.24,0.15	GT:PL:GQ	0/1:152,0,85:88
Tb927_01_v4	523507	.	C	G	109	.	DP=11;VDB=1.997518e-02;RPB=1.069195e+00;AF1=0.5;AC1=1;DP4=5,0,3,3;MQ=57;FQ=74;PV4=0.18,0.22,0.19,0.34	GT:PL:GQ	0/1:139,0,101:99
Tb927_01_v4	523518	.	G	T	127	.	DP=8;VDB=6.554922e-02;AF1=1;AC1=2;DP4=0,0,6,2;MQ=56;FQ=-51	GT:PL:GQ	1/1:160,24,0:45
Tb927_01_v4	523566	.	A	G	57	.	DP=3;VDB=5.365061e-02;AF1=1;AC1=2;DP4=0,0,3,0;MQ=60;FQ=-36	GT:PL:GQ	1/1:89,9,0:16
Tb927_01_v4	523576	.	A	C	58	.	DP=3;VDB=5.227153e-02;AF1=1;AC1=2;DP4=0,0,3,0;MQ=60;FQ=-36	GT:PL:GQ	1/1:90,9,0:16
Tb927_01_v4	523577	.	C	T	49	.	DP=3;VDB=5.227153e-02;AF1=1;AC1=2;DP4=0,0,3,0;MQ=60;FQ=-36	GT:PL:GQ	1/1:81,9,0:16
Tb927_01_v4	523581	.	G	T	52	.	DP=3;VDB=5.227153e-02;AF1=1;AC1=2;DP4=0,0,3,0;MQ=60;FQ=-36	GT:PL:GQ	1/1:84,9,0:16
Tb927_01_v4	523770	.	A	C	222	.	DP=17;VDB=5.890647e-02;AF1=1;AC1=2;DP4=0,0,13,4;MQ=59;FQ=-78	GT:PL:GQ	1/1:255,51,0:99
Tb927_01_v4	523830	.	A	G	222	.	DP=48;VDB=3.019876e-01;AF1=1;AC1=2;DP4=0,0,39,9;MQ=59;FQ=-171	GT:PL:GQ	1/1:255,144,0:99
Tb927_01_v4	523839	.	C	G	222	.	DP=49;VDB=1.856450e-01;AF1=1;AC1=2;DP4=0,0,39,10;MQ=59;FQ=-175	GT:PL:GQ	1/1:255,148,0:99
Tb927_01_v4	523842	.	G	A	34	.	DP=48;VDB=6.458848e-02;RPB=1.777903e+00;AF1=0.5;AC1=1;DP4=32,8,4,3;MQ=59;FQ=37;PV4=0.33,0.027,1,1	GT:PL:GQ	0/1:64,0,255:67
Tb927_01_v4	523879	.	T	C	222	.	DP=39;VDB=2.257396e-01;AF1=1;AC1=2;DP4=0,0,32,6;MQ=59;FQ=-141	GT:PL:GQ	1/1:255,114,0:99
Tb927_01_v4	523919	.	A	G	222	.	DP=32;VDB=2.056377e-01;AF1=1;AC1=2;DP4=0,0,24,5;MQ=59;FQ=-114	GT:PL:GQ	1/1:255,87,0:99
Tb927_01_v4	523920	.	C	T	222	.	DP=31;VDB=2.273134e-01;AF1=1;AC1=2;DP4=0,0,24,5;MQ=59;FQ=-114	GT:PL:GQ	1/1:255,87,0:99
Tb927_01_v4	523932	.	A	C	222	.	DP=28;VDB=2.090935e-01;AF1=1;AC1=2;DP4=0,0,22,6;MQ=59;FQ=-111	GT:PL:GQ	1/1:255,84,0:99
Tb927_01_v4	524022	.	T	C	222	.	DP=42;VDB=3.261186e-01;AF1=1;AC1=2;DP4=0,0,36,6;MQ=59;FQ=-153	GT:PL:GQ	1/1:255,126,0:99
Tb927_01_v4	524115	.	C	A	222	.	DP=52;VDB=3.734238e-01;AF1=1;AC1=2;DP4=0,0,41,11;MQ=60;FQ=-184	GT:PL:GQ	1/1:255,157,0:99
Tb927_01_v4	524137	.	T	C	222	.	DP=57;VDB=2.060082e-01;AF1=1;AC1=2;DP4=0,0,45,12;MQ=60;FQ=-199	GT:PL:GQ	1/1:255,172,0:99
Tb927_01_v4	524208	.	A	G	222	.	DP=53;VDB=3.273431e-01;AF1=1;AC1=2;DP4=0,0,40,13;MQ=60;FQ=-187	GT:PL:GQ	1/1:255,160,0:99
Tb927_01_v4	524275	.	T	A	222	.	DP=54;VDB=2.784931e-01;AF1=1;AC1=2;DP4=0,0,35,19;MQ=60;FQ=-190	GT:PL:GQ	1/1:255,163,0:99
Tb927_01_v4	524288	.	A	G	222	.	DP=57;VDB=3.115686e-01;RPB=1.428402e+00;AF1=1;AC1=2;DP4=1,0,32,24;MQ=60;FQ=-162;PV4=1,0.25,1,1	GT:PL:GQ	1/1:255,135,0:99
Tb927_01_v4	524298	.	G	A	222	.	DP=58;VDB=1.907779e-01;AF1=1;AC1=2;DP4=0,0,31,27;MQ=60;FQ=-202	GT:PL:GQ	1/1:255,175,0:99
Tb927_01_v4	524317	.	C	.	111	.	DP=62;VDB=4.029980e-02;RPB=-1.509008e+00;AF1=0;AC1=0;DP4=35,24,2,1;MQ=60;FQ=-108;PV4=1,1,1,0.42	PL	0
Tb927_01_v4	524329	.	T	A	222	.	DP=58;VDB=3.220299e-01;RPB=1.334833e+00;AF1=1;AC1=2;DP4=3,1,32,22;MQ=60;FQ=-70;PV4=1,1,1,1	GT:PL:GQ	1/1:255,43,0:83
Tb927_01_v4	524340	.	C	T	222	.	DP=62;VDB=2.683917e-01;RPB=1.440476e+00;AF1=1;AC1=2;DP4=5,1,34,22;MQ=60;FQ=-41;PV4=0.4,1,1,1	GT:PL:GQ	1/1:255,14,0:25
Tb927_01_v4	524423	.	A	G	29	.	DP=74;VDB=1.218103e-01;RPB=1.731347e+00;AF1=0.5;AC1=1;DP4=29,35,7,3;MQ=60;FQ=32;PV4=0.18,1,1,0.45	GT:PL:GQ	0/1:59,0,255:62
Tb927_01_v4	524489	.	A	G	222	.	DP=94;VDB=3.431294e-01;RPB=2.637159e+00;AF1=1;AC1=2;DP4=6,0,37,51;MQ=59;FQ=-139;PV4=0.0075,0.47,0.33,1	GT:PL:GQ	1/1:255,112,0:99
Tb927_01_v4	524506	.	A	G	222	.	DP=86;VDB=1.635004e-01;AF1=1;AC1=2;DP4=0,0,38,48;MQ=59;FQ=-282	GT:PL:GQ	1/1:255,255,0:99
Tb927_01_v4	524525	.	A	T	222	.	DP=79;VDB=4.541570e-01;AF1=1;AC1=2;DP4=0,0,38,41;MQ=60;FQ=-265	GT:PL:GQ	1/1:255,238,0:99
Tb927_01_v4	524545	.	A	.	33	.	DP=75;VDB=1.144036e-01;RPB=5.788288e-01;AF1=0;AC1=0;DP4=27,38,9,0;MQ=59;FQ=-30;PV4=0.00085,0.28,0.031,1	PL	0
Tb927_01_v4	524546	.	T	.	47	.	DP=73;VDB=1.208535e-01;RPB=1.081997e+00;AF1=0;AC1=0;DP4=26,37,8,0;MQ=60;FQ=-44;PV4=0.0017,0.017,1,1	PL	0
Tb927_01_v4	524548	.	C	.	27	.	DP=73;VDB=1.287751e-01;RPB=1.055673e+00;AF1=0.3328;AC1=1;DP4=25,38,9,0;MQ=59;FQ=-24;PV4=0.00062,0.47,0.033,1	PL	3
Tb927_01_v4	524693	.	A	.	178	.	DP=62;RPB=1.334710e+00;AF1=0;AC1=0;DP4=25,35,1,0;MQ=58;FQ=-175;PV4=0.43,0.49,1,1	PL	0
Tb927_01_v4	524696	.	A	.	180	.	DP=63;RPB=1.452877e+00;AF1=0;AC1=0;DP4=25,36,1,0;MQ=59;FQ=-177;PV4=0.42,1,1,0.34	PL	0
Tb927_01_v4	524755	.	C	.	63	.	DP=64;VDB=8.081224e-02;RPB=-2.119025e+00;AF1=0;AC1=0;DP4=26,31,2,4;MQ=58;FQ=-60;PV4=0.68,1,7.6e-05,0.34	PL	0
Tb927_01_v4	524829	.	C	T	222	.	DP=81;VDB=1.529888e-01;AF1=1;AC1=2;DP4=0,0,26,54;MQ=59;FQ=-268	GT:PL:GQ	1/1:255,241,0:99
Tb927_01_v4	524909	.	A	G	222	.	DP=69;VDB=1.197875e-01;AF1=1;AC1=2;DP4=0,0,27,42;MQ=60;FQ=-235	GT:PL:GQ	1/1:255,208,0:99
Tb927_01_v4	524913	.	T	C	222	.	DP=69;VDB=3.411990e-01;AF1=1;AC1=2;DP4=0,0,28,41;MQ=60;FQ=-235	GT:PL:GQ	1/1:255,208,0:99
Tb927_01_v4	524922	.	T	C	222	.	DP=75;VDB=2.056693e-01;AF1=1;AC1=2;DP4=0,0,33,42;MQ=60;FQ=-253	GT:PL:GQ	1/1:255,226,0:99
Tb927_01_v4	524935	.	G	A	222	.	DP=65;VDB=6.798526e-02;AF1=1;AC1=2;DP4=0,0,29,36;MQ=60;FQ=-223	GT:PL:GQ	1/1:255,196,0:99
Tb927_01_v4	525005	.	C	T	222	.	DP=25;VDB=1.231337e-01;AF1=1;AC1=2;DP4=0,0,9,16;MQ=60;FQ=-102	GT:PL:GQ	1/1:255,75,0:99
Tb927_01_v4	525012	.	C	T	222	.	DP=19;VDB=2.160749e-02;AF1=1;AC1=2;DP4=0,0,8,11;MQ=60;FQ=-84	GT:PL:GQ	1/1:255,57,0:99
Tb927_01_v4	525057	.	T	C	42.5	.	DP=4;VDB=1.889870e-02;AF1=1;AC1=2;DP4=0,0,4,0;MQ=59;FQ=-39	GT:PL:GQ	1/1:75,12,0:21
Tb927_01_v4	525085	.	C	G	222	.	DP=29;VDB=5.622938e-02;AF1=1;AC1=2;DP4=0,0,11,17;MQ=60;FQ=-111	GT:PL:GQ	1/1:255,84,0:99
Tb927_01_v4	525089	.	A	G	222	.	DP=31;VDB=5.678182e-02;AF1=1;AC1=2;DP4=0,0,12,19;MQ=60;FQ=-120	GT:PL:GQ	1/1:255,93,0:99
Tb927_01_v4	525177	.	C	T	222	.	DP=31;VDB=2.947741e-06;AF1=1;AC1=2;DP4=0,0,11,20;MQ=47;FQ=-120	GT:PL:GQ	1/1:255,93,0:99
Tb927_01_v4	525196	.	A	G	222	.	DP=23;VDB=2.022455e-01;AF1=1;AC1=2;DP4=0,0,10,13;MQ=50;FQ=-96	GT:PL:GQ	1/1:255,69,0:99
Tb927_01_v4	525209	.	C	A	222	.	DP=31;VDB=2.287159e-01;AF1=1;AC1=2;DP4=0,0,14,17;MQ=54;FQ=-120	GT:PL:GQ	1/1:255,93,0:99
Tb927_01_v4	525228	.	C	T	222	.	DP=38;VDB=7.860069e-02;AF1=1;AC1=2;DP4=0,0,18,19;MQ=55;FQ=-138	GT:PL:GQ	1/1:255,111,0:99
Tb927_01_v4	525231	.	C	T	222	.	DP=43;VDB=3.397059e-01;AF1=1;AC1=2;DP4=0,0,22,21;MQ=56;FQ=-156	GT:PL:GQ	1/1:255,129,0:99
Tb927_01_v4	525235	.	C	A	222	.	DP=49;VDB=2.068482e-01;AF1=1;AC1=2;DP4=0,0,24,24;MQ=56;FQ=-171	GT:PL:GQ	1/1:255,144,0:99
Tb927_01_v4	525322	.	C	T	222	.	DP=43;VDB=3.087136e-01;AF1=1;AC1=2;DP4=0,0,20,21;MQ=60;FQ=-150	GT:PL:GQ	1/1:255,123,0:99
Tb927_01_v4	525361	.	A	T	222	.	DP=38;VDB=3.145327e-01;AF1=1;AC1=2;DP4=0,0,20,18;MQ=60;FQ=-141	GT:PL:GQ	1/1:255,114,0:99
Tb927_01_v4	525383	.	G	A	222	.	DP=33;VDB=1.981649e-01;AF1=1;AC1=2;DP4=0,0,20,12;MQ=59;FQ=-123	GT:PL:GQ	1/1:255,96,0:99
Tb927_01_v4	525455	.	A	G	222	.	DP=57;VDB=2.361706e-01;AF1=1;AC1=2;DP4=0,0,28,29;MQ=59;FQ=-199	GT:PL:GQ	1/1:255,172,0:99
Tb927_01_v4	525468	.	C	A	222	.	DP=50;VDB=3.263877e-01;AF1=1;AC1=2;DP4=0,0,23,26;MQ=58;FQ=-175	GT:PL:GQ	1/1:255,148,0:99
Tb927_01_v4	525489	.	G	T	222	.	DP=32;VDB=2.902017e-01;AF1=1;AC1=2;DP4=0,0,12,20;MQ=58;FQ=-123	GT:PL:GQ	1/1:255,96,0:99
Tb927_01_v4	525718	.	G	C	222	.	DP=17;VDB=3.781322e-02;AF1=1;AC1=2;DP4=0,0,10,7;MQ=60;FQ=-78	GT:PL:GQ	1/1:255,51,0:99
Tb927_01_v4	525746	.	T	C	222	.	DP=36;VDB=2.138795e-01;AF1=1;AC1=2;DP4=0,0,19,16;MQ=58;FQ=-132	GT:PL:GQ	1/1:255,105,0:99
Tb927_01_v4	525774	.	C	T	222	.	DP=47;VDB=3.520639e-01;AF1=1;AC1=2;DP4=0,0,25,22;MQ=58;FQ=-168	GT:PL:GQ	1/1:255,141,0:99
Tb927_01_v4	525849	.	A	G	222	.	DP=55;VDB=8.040003e-02;AF1=1;AC1=2;DP4=0,0,37,17;MQ=59;FQ=-190	GT:PL:GQ	1/1:255,163,0:99
Tb927_01_v4	525902	.	C	A	222	.	DP=53;VDB=3.733537e-01;AF1=1;AC1=2;DP4=0,0,20,32;MQ=59;FQ=-184	GT:PL:GQ	1/1:255,157,0:99
Tb927_01_v4	525924	.	G	A	222	.	DP=51;VDB=2.208678e-01;AF1=1;AC1=2;DP4=0,0,22,29;MQ=59;FQ=-181	GT:PL:GQ	1/1:255,154,0:99
Tb927_01_v4	526042	.	G	A	222	.	DP=46;VDB=2.833068e-02;AF1=1;AC1=2;DP4=0,0,23,20;MQ=60;FQ=-156	GT:PL:GQ	1/1:255,129,0:99
Tb927_01_v4	526082	.	T	C	222	.	DP=15;VDB=1.023836e-01;AF1=1;AC1=2;DP4=0,0,6,9;MQ=60;FQ=-72	GT:PL:GQ	1/1:255,45,0:87
Tb927_01_v4	526095	.	A	G	201	.	DP=10;VDB=1.373882e-01;AF1=1;AC1=2;DP4=0,0,3,7;MQ=60;FQ=-57	GT:PL:GQ	1/1:234,30,0:57
Tb927_01_v4	526120	.	C	G	222	.	DP=17;VDB=1.863045e-03;AF1=1;AC1=2;DP4=0,0,7,9;MQ=60;FQ=-75	GT:PL:GQ	1/1:255,48,0:93
Tb927_01_v4	526132	.	C	G	222	.	DP=22;VDB=1.322902e-01;AF1=1;AC1=2;DP4=0,0,10,12;MQ=60;FQ=-93	GT:PL:GQ	1/1:255,66,0:99
Tb927_01_v4	526137	.	T	C	222	.	DP=22;VDB=1.392751e-01;AF1=1;AC1=2;DP4=0,0,10,11;MQ=60;FQ=-90	GT:PL:GQ	1/1:255,63,0:99
Tb927_01_v4	526151	.	A	G	222	.	DP=30;VDB=1.577453e-01;AF1=1;AC1=2;DP4=0,0,14,16;MQ=60;FQ=-117	GT:PL:GQ	1/1:255,90,0:99
Tb927_01_v4	526284	.	G	A	222	.	DP=27;VDB=2.889591e-02;AF1=1;AC1=2;DP4=0,0,6,20;MQ=60;FQ=-105	GT:PL:GQ	1/1:255,78,0:99
Tb927_01_v4	526286	.	C	T	222	.	DP=27;VDB=1.409034e-02;AF1=1;AC1=2;DP4=0,0,6,21;MQ=60;FQ=-108	GT:PL:GQ	1/1:255,81,0:99
Tb927_01_v4	526375	.	T	A	158	.	DP=47;VDB=2.316650e-01;AF1=1;AC1=2;DP4=0,0,0,42;MQ=60;FQ=-153	GT:PL:GQ	1/1:191,126,0:99
Tb927_01_v4	526447	.	G	A	147	.	DP=16;VDB=9.815255e-02;AF1=1;AC1=2;DP4=0,0,0,14;MQ=60;FQ=-69	GT:PL:GQ	1/1:180,42,0:81
Tb927_01_v4	526460	.	G	A	140	.	DP=12;VDB=1.168013e-01;AF1=1;AC1=2;DP4=0,0,0,12;MQ=60;FQ=-63	GT:PL:GQ	1/1:173,36,0:69
Tb927_01_v4	526484	.	G	A	192	.	DP=18;VDB=1.066957e-01;AF1=1;AC1=2;DP4=0,0,1,17;MQ=60;FQ=-81	GT:PL:GQ	1/1:225,54,0:99
Tb927_01_v4	526843	.	C	G	198	.	DP=24;VDB=1.097202e-01;AF1=1;AC1=2;DP4=0,0,23,1;MQ=60;FQ=-99	GT:PL:GQ	1/1:231,72,0:99
Tb927_01_v4	526988	.	G	A	159	.	DP=21;VDB=1.159646e-01;AF1=1;AC1=2;DP4=0,0,21,0;MQ=60;FQ=-90	GT:PL:GQ	1/1:192,63,0:99
Tb927_01_v4	526997	.	C	T	197	.	DP=28;VDB=2.266169e-01;AF1=1;AC1=2;DP4=0,0,27,1;MQ=60;FQ=-111	GT:PL:GQ	1/1:230,84,0:99
Tb927_01_v4	527013	.	C	T	193	.	DP=28;VDB=1.433568e-01;AF1=1;AC1=2;DP4=0,0,25,1;MQ=60;FQ=-105	GT:PL:GQ	1/1:226,78,0:99
Tb927_01_v4	527047	.	C	T	222	.	DP=25;VDB=1.218097e-01;AF1=1;AC1=2;DP4=0,0,19,4;MQ=60;FQ=-96	GT:PL:GQ	1/1:255,69,0:99
Tb927_01_v4	527063	.	G	A	222	.	DP=23;VDB=5.559716e-02;AF1=1;AC1=2;DP4=0,0,19,4;MQ=60;FQ=-96	GT:PL:GQ	1/1:255,69,0:99
Tb927_01_v4	527087	.	C	T	222	.	DP=16;VDB=1.281382e-01;AF1=1;AC1=2;DP4=0,0,12,4;MQ=60;FQ=-75	GT:PL:GQ	1/1:255,48,0:93
Tb927_01_v4	527111	.	T	C	222	.	DP=12;VDB=1.189329e-01;AF1=1;AC1=2;DP4=0,0,6,6;MQ=60;FQ=-63	GT:PL:GQ	1/1:255,36,0:69
Tb927_01_v4	527185	.	G	A	222	.	DP=17;VDB=7.298701e-02;AF1=1;AC1=2;DP4=0,0,12,5;MQ=60;FQ=-78	GT:PL:GQ	1/1:255,51,0:99
Tb927_01_v4	527194	.	C	G	222	.	DP=21;VDB=1.307242e-01;AF1=1;AC1=2;DP4=0,0,14,7;MQ=60;FQ=-90	GT:PL:GQ	1/1:255,63,0:99
Tb927_01_v4	527240	.	A	G	222	.	DP=27;VDB=4.586915e-03;AF1=1;AC1=2;DP4=0,0,16,11;MQ=60;FQ=-108	GT:PL:GQ	1/1:255,81,0:99
Tb927_01_v4	527249	.	G	T	222	.	DP=30;VDB=2.089179e-01;AF1=1;AC1=2;DP4=0,0,18,11;MQ=60;FQ=-114	GT:PL:GQ	1/1:255,87,0:99
Tb927_01_v4	527520	.	C	G	222	.	DP=20;VDB=3.278777e-03;AF1=1;AC1=2;DP4=0,0,8,12;MQ=60;FQ=-87	GT:PL:GQ	1/1:255,60,0:99
Tb927_01_v4	527523	.	T	C	222	.	DP=20;VDB=3.856817e-03;AF1=1;AC1=2;DP4=0,0,8,12;MQ=60;FQ=-87	GT:PL:GQ	1/1:255,60,0:99
Tb927_01_v4	527533	.	A	G	188	.	DP=10;VDB=7.560795e-03;AF1=1;AC1=2;DP4=0,0,3,7;MQ=60;FQ=-57	GT:PL:GQ	1/1:221,30,0:57
Tb927_01_v4	527605	.	G	C	45	.	DP=3;VDB=4.187638e-02;AF1=1;AC1=2;DP4=0,0,3,0;MQ=60;FQ=-36	GT:PL:GQ	1/1:77,9,0:16
Tb927_01_v4	527620	.	G	A	177	.	DP=10;VDB=7.107311e-02;AF1=1;AC1=2;DP4=0,0,7,3;MQ=60;FQ=-57	GT:PL:GQ	1/1:210,30,0:57
Tb927_01_v4	527623	.	T	C	222	.	DP=12;VDB=1.032045e-01;AF1=1;AC1=2;DP4=0,0,8,4;MQ=60;FQ=-63	GT:PL:GQ	1/1:255,36,0:69
Tb927_01_v4	527633	.	C	T	222	.	DP=19;VDB=1.292959e-01;AF1=1;AC1=2;DP4=0,0,13,6;MQ=60;FQ=-84	GT:PL:GQ	1/1:255,57,0:99
Tb927_01_v4	527635	.	G	A	222	.	DP=19;VDB=1.348042e-01;AF1=1;AC1=2;DP4=0,0,13,6;MQ=60;FQ=-84	GT:PL:GQ	1/1:255,57,0:99
Tb927_01_v4	527639	.	C	T	222	.	DP=24;VDB=1.728111e-01;AF1=1;AC1=2;DP4=0,0,18,6;MQ=60;FQ=-99	GT:PL:GQ	1/1:255,72,0:99
Tb927_01_v4	527724	.	G	A	222	.	DP=46;VDB=2.351512e-01;AF1=1;AC1=2;DP4=0,0,19,26;MQ=60;FQ=-162	GT:PL:GQ	1/1:255,135,0:99
Tb927_01_v4	527770	.	T	C	222	.	DP=39;VDB=1.451524e-01;AF1=1;AC1=2;DP4=0,0,19,19;MQ=60;FQ=-141	GT:PL:GQ	1/1:255,114,0:99
Tb927_01_v4	527792	.	C	T	222	.	DP=41;VDB=2.083790e-01;AF1=1;AC1=2;DP4=0,0,24,17;MQ=60;FQ=-150	GT:PL:GQ	1/1:255,123,0:99
Tb927_01_v4	527847	.	C	T	222	.	DP=51;VDB=3.706295e-01;AF1=1;AC1=2;DP4=0,0,33,18;MQ=60;FQ=-181	GT:PL:GQ	1/1:255,154,0:99
Tb927_01_v4	527879	.	A	G	222	.	DP=49;VDB=3.596936e-01;AF1=1;AC1=2;DP4=0,0,32,17;MQ=60;FQ=-175	GT:PL:GQ	1/1:255,148,0:99
Tb927_01_v4	527892	.	G	A	222	.	DP=45;VDB=8.201157e-02;AF1=1;AC1=2;DP4=0,0,26,19;MQ=60;FQ=-162	GT:PL:GQ	1/1:255,135,0:99
Tb927_01_v4	527997	.	G	T	222	.	DP=48;VDB=1.227764e-01;AF1=1;AC1=2;DP4=0,0,24,23;MQ=60;FQ=-168	GT:PL:GQ	1/1:255,141,0:99
Tb927_01_v4	528075	.	G	A	222	.	DP=58;VDB=1.436618e-02;AF1=1;AC1=2;DP4=0,0,31,27;MQ=60;FQ=-202	GT:PL:GQ	1/1:255,175,0:99
Tb927_01_v4	528141	.	C	A	222	.	DP=18;VDB=1.328442e-02;AF1=1;AC1=2;DP4=0,0,10,8;MQ=60;FQ=-81	GT:PL:GQ	1/1:255,54,0:99
Tb927_01_v4	528184	.	G	A	222	.	DP=22;VDB=4.430058e-03;AF1=1;AC1=2;DP4=0,0,16,6;MQ=60;FQ=-93	GT:PL:GQ	1/1:255,66,0:99
Tb927_01_v4	528204	.	G	A	222	.	DP=43;VDB=2.774511e-01;AF1=1;AC1=2;DP4=0,0,22,21;MQ=58;FQ=-156	GT:PL:GQ	1/1:255,129,0:99
Tb927_01_v4	528217	.	C	T	222	.	DP=56;VDB=3.097481e-01;AF1=1;AC1=2;DP4=0,0,28,28;MQ=58;FQ=-196	GT:PL:GQ	1/1:255,169,0:99
Tb927_01_v4	528248	.	T	C	222	.	DP=52;VDB=1.274523e-01;AF1=1;AC1=2;DP4=0,0,23,28;MQ=58;FQ=-181	GT:PL:GQ	1/1:255,154,0:99
Tb927_01_v4	528268	.	A	T	222	.	DP=30;VDB=2.937258e-04;AF1=1;AC1=2;DP4=0,0,11,18;MQ=60;FQ=-114	GT:PL:GQ	1/1:255,87,0:99
Tb927_01_v4	528352	.	G	A	222	.	DP=23;VDB=1.470002e-01;AF1=1;AC1=2;DP4=0,0,10,12;MQ=60;FQ=-93	GT:PL:GQ	1/1:255,66,0:99
Tb927_01_v4	528374	.	T	G	222	.	DP=38;VDB=1.437415e-01;AF1=1;AC1=2;DP4=0,0,17,20;MQ=60;FQ=-138	GT:PL:GQ	1/1:255,111,0:99
Tb927_01_v4	528377	.	T	C	222	.	DP=40;VDB=8.067071e-02;AF1=1;AC1=2;DP4=0,0,17,21;MQ=60;FQ=-141	GT:PL:GQ	1/1:255,114,0:99
Tb927_01_v4	528382	.	G	A	222	.	DP=42;VDB=5.637795e-02;AF1=1;AC1=2;DP4=0,0,21,21;MQ=60;FQ=-153	GT:PL:GQ	1/1:255,126,0:99
Tb927_01_v4	528434	.	A	T	222	.	DP=48;VDB=3.588203e-01;AF1=1;AC1=2;DP4=0,0,22,26;MQ=60;FQ=-171	GT:PL:GQ	1/1:255,144,0:99
Tb927_01_v4	528491	.	C	T	222	.	DP=69;VDB=3.500161e-01;AF1=1;AC1=2;DP4=0,0,30,39;MQ=60;FQ=-235	GT:PL:GQ	1/1:255,208,0:99
Tb927_01_v4	528678	.	G	A	222	.	DP=35;VDB=2.642235e-01;AF1=1;AC1=2;DP4=0,0,25,10;MQ=60;FQ=-132	GT:PL:GQ	1/1:255,105,0:99
Tb927_01_v4	528750	.	tta	t	61.5	.	INDEL;IS=35,0.853659;DP=41;VDB=1.289334e-02;AF1=1;AC1=2;DP4=0,0,4,4;MQ=60;FQ=-58.5	GT:PL:GQ	1/1:102,24,0:45
Tb927_01_v4	528752	.	aa	.	11.8	.	INDEL;IS=4,0.097561;DP=6;AF1=1;AC1=2;DP4=0,0,1,0;MQ=60;FQ=-37.5	PL	26
Tb927_01_v4	528752	.	A	T	6.98	.	DP=6;AF1=1;AC1=2;DP4=0,0,0,1;MQ=60;FQ=-30	GT:PL:GQ	1/1:36,3,0:4
Tb927_01_v4	528895	.	A	G	222	.	DP=63;VDB=2.520310e-01;AF1=1;AC1=2;DP4=0,0,29,34;MQ=60;FQ=-217	GT:PL:GQ	1/1:255,190,0:99
Tb927_01_v4	528939	.	A	T	222	.	DP=25;VDB=3.296506e-02;AF1=1;AC1=2;DP4=0,0,6,19;MQ=60;FQ=-102	GT:PL:GQ	1/1:255,75,0:99
Tb927_01_v4	528968	.	A	T	5.46	.	DP=1;AF1=1;AC1=2;DP4=0,0,0,1;MQ=60;FQ=-30	GT:PL:GQ	1/1:34,3,0:3
Tb927_01_v4	529052	.	C	T	222	.	DP=44;VDB=9.783988e-02;AF1=1;AC1=2;DP4=0,0,19,25;MQ=60;FQ=-159	GT:PL:GQ	1/1:255,132,0:99
Tb927_01_v4	529164	.	T	C	222	.	DP=74;VDB=4.487763e-01;AF1=1;AC1=2;DP4=0,0,45,29;MQ=60;FQ=-250	GT:PL:GQ	1/1:255,223,0:99
Tb927_01_v4	529185	.	G	A	222	.	DP=74;VDB=2.348287e-01;AF1=1;AC1=2;DP4=0,0,42,28;MQ=60;FQ=-238	GT:PL:GQ	1/1:255,211,0:99
Tb927_01_v4	529392	.	C	T	222	.	DP=59;VDB=8.644704e-02;AF1=1;AC1=2;DP4=0,0,29,30;MQ=60;FQ=-205	GT:PL:GQ	1/1:255,178,0:99
Tb927_01_v4	529399	.	A	G	222	.	DP=61;VDB=3.124133e-01;AF1=1;AC1=2;DP4=0,0,32,29;MQ=60;FQ=-211	GT:PL:GQ	1/1:255,184,0:99
Tb927_01_v4	529438	.	A	G	222	.	DP=61;VDB=4.030041e-01;AF1=1;AC1=2;DP4=0,0,32,28;MQ=60;FQ=-208	GT:PL:GQ	1/1:255,181,0:99
Tb927_01_v4	529538	.	G	A	222	.	DP=53;VDB=5.961127e-02;AF1=1;AC1=2;DP4=0,0,26,26;MQ=60;FQ=-184	GT:PL:GQ	1/1:255,157,0:99
Tb927_01_v4	529553	.	G	A	222	.	DP=45;VDB=3.286345e-01;AF1=1;AC1=2;DP4=0,0,22,23;MQ=60;FQ=-162	GT:PL:GQ	1/1:255,135,0:99
Tb927_01_v4	529579	.	T	C	222	.	DP=33;VDB=1.201045e-05;AF1=1;AC1=2;DP4=0,0,14,19;MQ=60;FQ=-126	GT:PL:GQ	1/1:255,99,0:99
Tb927_01_v4	529691	.	G	C	222	.	DP=63;VDB=2.208907e-01;AF1=1;AC1=2;DP4=0,0,29,34;MQ=60;FQ=-217	GT:PL:GQ	1/1:255,190,0:99
Tb927_01_v4	529696	.	G	A	222	.	DP=64;VDB=2.714618e-01;AF1=1;AC1=2;DP4=0,0,28,35;MQ=60;FQ=-217	GT:PL:GQ	1/1:255,190,0:99
Tb927_01_v4	529763	.	T	C	222	.	DP=73;VDB=1.855270e-01;AF1=1;AC1=2;DP4=0,0,26,47;MQ=60;FQ=-247	GT:PL:GQ	1/1:255,220,0:99
Tb927_01_v4	529770	.	C	A	222	.	DP=69;VDB=3.165079e-01;AF1=1;AC1=2;DP4=0,0,22,47;MQ=60;FQ=-235	GT:PL:GQ	1/1:255,208,0:99
Tb927_01_v4	529842	.	C	T	222	.	DP=63;VDB=3.249372e-01;AF1=1;AC1=2;DP4=0,0,26,37;MQ=60;FQ=-217	GT:PL:GQ	1/1:255,190,0:99
Tb927_01_v4	529849	.	G	C	222	.	DP=56;VDB=3.141469e-01;AF1=1;AC1=2;DP4=0,0,24,32;MQ=60;FQ=-196	GT:PL:GQ	1/1:255,169,0:99
Tb927_01_v4	529905	.	T	C	125	.	DP=8;VDB=1.542289e-02;AF1=1;AC1=2;DP4=0,0,1,6;MQ=57;FQ=-48	GT:PL:GQ	1/1:158,21,0:39
Tb927_01_v4	529906	.	T	.	48	.	DP=7;AF1=0;AC1=0;DP4=0,6,0,0;MQ=56;FQ=-45	PL	0
Tb927_01_v4	530016	.	G	A	222	.	DP=61;VDB=2.466439e-01;AF1=1;AC1=2;DP4=0,0,23,38;MQ=60;FQ=-211	GT:PL:GQ	1/1:255,184,0:99
Tb927_01_v4	530053	.	T	C	222	.	DP=58;VDB=3.750493e-01;AF1=1;AC1=2;DP4=0,0,23,35;MQ=60;FQ=-202	GT:PL:GQ	1/1:255,175,0:99
Tb927_01_v4	530080	.	G	T	222	.	DP=69;VDB=7.595908e-02;AF1=1;AC1=2;DP4=0,0,36,33;MQ=60;FQ=-235	GT:PL:GQ	1/1:255,208,0:99
Tb927_01_v4	530112	.	T	G	222	.	DP=82;VDB=4.597740e-01;AF1=1;AC1=2;DP4=0,0,43,39;MQ=60;FQ=-271	GT:PL:GQ	1/1:255,244,0:99
Tb927_01_v4	530118	.	A	G	222	.	DP=78;VDB=5.556936e-02;RPB=-9.771346e-01;AF1=1;AC1=2;DP4=0,1,42,35;MQ=60;FQ=-224;PV4=0.46,0.15,1,0.28	GT:PL:GQ	1/1:255,197,0:99
Tb927_01_v4	530262	.	C	T	222	.	DP=23;VDB=1.615101e-01;AF1=1;AC1=2;DP4=0,0,9,13;MQ=60;FQ=-93	GT:PL:GQ	1/1:255,66,0:99
Tb927_01_v4	530273	.	A	G	222	.	DP=17;VDB=1.707221e-01;AF1=1;AC1=2;DP4=0,0,5,10;MQ=60;FQ=-72	GT:PL:GQ	1/1:255,45,0:87
Tb927_01_v4	530285	.	A	G	123	.	DP=7;VDB=5.621191e-02;AF1=1;AC1=2;DP4=0,0,1,5;MQ=60;FQ=-45	GT:PL:GQ	1/1:156,18,0:33
Tb927_01_v4	530296	.	G	C	74.5	.	DP=4;VDB=5.619835e-02;AF1=1;AC1=2;DP4=0,0,0,4;MQ=60;FQ=-39	GT:PL:GQ	1/1:107,12,0:21
Tb927_01_v4	530326	.	G	A	206	.	DP=14;VDB=3.440247e-02;AF1=1;AC1=2;DP4=0,0,12,2;MQ=60;FQ=-69	GT:PL:GQ	1/1:239,42,0:81
Tb927_01_v4	530344	.	A	G	222	.	DP=32;VDB=2.297559e-01;AF1=1;AC1=2;DP4=0,0,23,8;MQ=60;FQ=-120	GT:PL:GQ	1/1:255,93,0:99
Tb927_01_v4	530390	.	C	T	222	.	DP=66;VDB=8.591614e-02;AF1=1;AC1=2;DP4=0,0,39,27;MQ=60;FQ=-226	GT:PL:GQ	1/1:255,199,0:99
Tb927_01_v4	530406	.	T	C	222	.	DP=67;VDB=3.733608e-01;AF1=1;AC1=2;DP4=0,0,33,33;MQ=60;FQ=-226	GT:PL:GQ	1/1:255,199,0:99
Tb927_01_v4	530450	.	A	G	222	.	DP=45;VDB=2.944690e-01;AF1=1;AC1=2;DP4=0,0,16,27;MQ=60;FQ=-156	GT:PL:GQ	1/1:255,129,0:99
Tb927_01_v4	530465	.	T	C	222	.	DP=36;VDB=3.058093e-01;AF1=1;AC1=2;DP4=0,0,16,19;MQ=60;FQ=-132	GT:PL:GQ	1/1:255,105,0:99
Tb927_01_v4	530484	.	T	A	195	.	DP=36;VDB=2.335665e-04;AF1=1;AC1=2;DP4=0,0,15,16;MQ=60;FQ=-120	GT:PL:GQ	1/1:228,93,0:99
Tb927_01_v4	530485	.	T	C	208	.	DP=36;VDB=3.829413e-04;AF1=1;AC1=2;DP4=0,0,15,16;MQ=60;FQ=-120	GT:PL:GQ	1/1:241,93,0:99
Tb927_01_v4	530503	.	T	A	222	.	DP=44;VDB=2.508209e-01;AF1=1;AC1=2;DP4=0,0,25,15;MQ=60;FQ=-147	GT:PL:GQ	1/1:255,120,0:99
Tb927_01_v4	530508	.	C	T	222	.	DP=45;VDB=3.326853e-01;AF1=1;AC1=2;DP4=0,0,27,17;MQ=60;FQ=-159	GT:PL:GQ	1/1:255,132,0:99
Tb927_01_v4	530580	.	C	T	222	.	DP=65;VDB=1.883475e-01;AF1=1;AC1=2;DP4=0,0,34,30;MQ=60;FQ=-220	GT:PL:GQ	1/1:255,193,0:99
Tb927_01_v4	530624	.	G	T	222	.	DP=49;VDB=8.726028e-02;AF1=1;AC1=2;DP4=0,0,25,24;MQ=60;FQ=-175	GT:PL:GQ	1/1:255,148,0:99
Tb927_01_v4	530704	.	A	T	222	.	DP=46;VDB=2.193937e-02;AF1=1;AC1=2;DP4=0,0,25,21;MQ=60;FQ=-165	GT:PL:GQ	1/1:255,138,0:99
Tb927_01_v4	530746	.	G	A	222	.	DP=53;VDB=2.062391e-01;AF1=1;AC1=2;DP4=0,0,40,13;MQ=60;FQ=-187	GT:PL:GQ	1/1:255,160,0:99
Tb927_01_v4	530795	.	G	A	222	.	DP=78;VDB=3.491689e-01;AF1=1;AC1=2;DP4=0,0,45,33;MQ=60;FQ=-262	GT:PL:GQ	1/1:255,235,0:99
Tb927_01_v4	530871	.	G	A	222	.	DP=51;VDB=3.658174e-01;AF1=1;AC1=2;DP4=0,0,26,24;MQ=60;FQ=-178	GT:PL:GQ	1/1:255,151,0:99
Tb927_01_v4	530914	.	T	C	222	.	DP=73;VDB=2.599047e-01;AF1=1;AC1=2;DP4=0,0,44,29;MQ=60;FQ=-247	GT:PL:GQ	1/1:255,220,0:99
Tb927_01_v4	531037	.	C	A	222	.	DP=52;VDB=1.719953e-01;AF1=1;AC1=2;DP4=0,0,29,23;MQ=60;FQ=-184	GT:PL:GQ	1/1:255,157,0:99
Tb927_01_v4	531041	.	G	C	222	.	DP=49;VDB=1.977962e-02;AF1=1;AC1=2;DP4=0,0,28,21;MQ=60;FQ=-175	GT:PL:GQ	1/1:255,148,0:99
Tb927_01_v4	531155	.	A	C	222	.	DP=56;VDB=3.771811e-01;AF1=1;AC1=2;DP4=0,0,20,35;MQ=60;FQ=-193	GT:PL:GQ	1/1:255,166,0:99
Tb927_01_v4	531166	.	T	G	222	.	DP=55;VDB=3.220295e-01;AF1=1;AC1=2;DP4=0,0,21,33;MQ=60;FQ=-190	GT:PL:GQ	1/1:255,163,0:99
Tb927_01_v4	531197	.	G	A	222	.	DP=49;VDB=3.497842e-01;AF1=1;AC1=2;DP4=0,0,22,24;MQ=60;FQ=-165	GT:PL:GQ	1/1:255,138,0:99
Tb927_01_v4	531251	.	A	C	222	.	DP=55;VDB=2.215552e-01;AF1=1;AC1=2;DP4=0,0,25,30;MQ=60;FQ=-193	GT:PL:GQ	1/1:255,166,0:99
Tb927_01_v4	531299	.	T	C	222	.	DP=59;VDB=3.212839e-01;AF1=1;AC1=2;DP4=0,0,16,38;MQ=60;FQ=-190	GT:PL:GQ	1/1:255,163,0:99
Tb927_01_v4	531300	.	A	G	222	.	DP=59;VDB=3.033096e-01;AF1=1;AC1=2;DP4=0,0,16,38;MQ=60;FQ=-190	GT:PL:GQ	1/1:255,163,0:99
Tb927_01_v4	531316	.	T	A	222	.	DP=55;VDB=2.801623e-01;AF1=1;AC1=2;DP4=0,0,17,38;MQ=60;FQ=-193	GT:PL:GQ	1/1:255,166,0:99
Tb927_01_v4	531333	.	A	G	222	.	DP=57;VDB=2.744229e-01;AF1=1;AC1=2;DP4=0,0,16,40;MQ=60;FQ=-196	GT:PL:GQ	1/1:255,169,0:99
Tb927_01_v4	531348	.	T	C	222	.	DP=53;VDB=1.914404e-01;AF1=1;AC1=2;DP4=0,0,14,38;MQ=60;FQ=-184	GT:PL:GQ	1/1:255,157,0:99
Tb927_01_v4	531513	.	G	A	222	.	DP=12;VDB=7.460831e-03;AF1=1;AC1=2;DP4=0,0,8,4;MQ=60;FQ=-63	GT:PL:GQ	1/1:255,36,0:69
Tb927_01_v4	531576	.	G	A	222	.	DP=60;VDB=2.684112e-01;AF1=1;AC1=2;DP4=0,0,35,23;MQ=60;FQ=-202	GT:PL:GQ	1/1:255,175,0:99
Tb927_01_v4	531845	.	A	G	6.2	.	DP=7;VDB=5.980293e-02;RPB=-6.486824e-01;AF1=0.4999;AC1=1;DP4=2,2,1,2;MQ=23;FQ=8.62;PV4=1,1,0.49,0.36	GT:PL:GQ	0/1:35,0,56:36
Tb927_01_v4	531858	.	A	G	49	.	DP=3;VDB=5.361253e-02;AF1=1;AC1=2;DP4=0,0,1,2;MQ=30;FQ=-36	GT:PL:GQ	1/1:81,9,0:16
Tb927_01_v4	531864	.	C	.	14.2	.	DP=2;AF1=1;AC1=2;DP4=0,0,0,1;MQ=30;FQ=-30.1	PL	16
Tb927_01_v4	531879	.	A	.	28.2	.	DP=1;;AC1=2;FQ=-30	PL	0
Tb927_01_v4	532032	.	A	G	68	.	DP=13;VDB=1.528427e-04;AF1=1;AC1=2;DP4=0,0,12,1;MQ=19;FQ=-66	GT:PL:GQ	1/1:101,39,0:75
Tb927_01_v4	532034	.	T	C	68	.	DP=15;VDB=2.114832e-04;AF1=1;AC1=2;DP4=0,0,12,1;MQ=19;FQ=-66	GT:PL:GQ	1/1:101,39,0:75
Tb927_01_v4	532035	.	G	A	68	.	DP=15;VDB=1.261968e-04;AF1=1;AC1=2;DP4=0,0,12,1;MQ=19;FQ=-66	GT:PL:GQ	1/1:101,39,0:75
Tb927_01_v4	532049	.	A	G	143	.	DP=46;VDB=2.741209e-02;RPB=1.898355e+00;AF1=1;AC1=2;DP4=4,0,34,6;MQ=26;FQ=-53;PV4=1,1,0.11,1	GT:PL:GQ	1/1:176,26,0:49
Tb927_01_v4	532053	.	C	T	4.77	.	DP=50;VDB=4.484124e-02;RPB=-6.085829e-01;AF1=0.4999;AC1=1;DP4=30,7,6,2;MQ=27;FQ=6.99;PV4=0.65,0.04,1,0.42	GT:PL:GQ	0/1:33,0,190:33
Tb927_01_v4	532065	.	A	.	35	.	DP=50;VDB=4.677259e-02;RPB=-1.889998e+00;AF1=0;AC1=0;DP4=34,9,4,1;MQ=26;FQ=-32;PV4=1,1,1,0.0022	PL	0
Tb927_01_v4	532083	.	A	.	52	.	DP=50;VDB=1.680677e-02;RPB=-1.638906e+00;AF1=0;AC1=0;DP4=31,11,4,1;MQ=27;FQ=-49;PV4=1,0.4,1,1	PL	0
Tb927_01_v4	532128	.	A	G	9.52	.	DP=5;VDB=7.680000e-02;RPB=1.291774e+00;AF1=0.5;AC1=1;DP4=0,3,1,1;MQ=28;FQ=10.9;PV4=0.4,0.14,1,1	GT:PL:GQ	0/1:39,0,43:40
Tb927_01_v4	532253	.	A	G	18.5	.	DP=5;VDB=1.106034e-02;RPB=-8.293682e-01;AF1=0.5554;AC1=1;DP4=1,0,4,0;MQ=26;FQ=-20;PV4=1,0.00015,1,0.0013	GT:PL:GQ	0/1:48,0,7:10
Tb927_01_v4	532256	.	A	G	120	.	DP=12;VDB=3.687480e-04;AF1=1;AC1=2;DP4=0,0,8,4;MQ=23;FQ=-63	GT:PL:GQ	1/1:153,36,0:69
Tb927_01_v4	532269	.	A	G	159	.	DP=52;VDB=1.873506e-02;RPB=-4.095945e-02;AF1=0.5;AC1=1;DP4=20,13,8,9;MQ=29;FQ=162;PV4=0.39,0.12,1,1	GT:PL:GQ	0/1:189,0,210:99
Tb927_01_v4	532287	.	A	G	124	.	DP=104;VDB=3.914451e-02;RPB=2.045324e+00;AF1=0.5;AC1=1;DP4=42,33,13,11;MQ=29;FQ=127;PV4=1,1,1,1	GT:PL:GQ	0/1:154,0,216:99
Tb927_01_v4	532332	.	G	A	177	.	DP=262;VDB=2.192468e-02;RPB=-2.617922e+00;AF1=0.5;AC1=1;DP4=29,30,113,78;MQ=33;FQ=68;PV4=0.18,1,1.4e-18,1	GT:PL:GQ	0/1:207,0,95:98
Tb927_01_v4	532355	.	A	G	225	.	DP=253;VDB=1.791553e-01;RPB=1.523036e+00;AF1=0.5;AC1=1;DP4=54,41,82,64;MQ=36;FQ=225;PV4=1,0.12,9.8e-17,1	GT:PL:GQ	0/1:255,0,255:99
Tb927_01_v4	532371	.	A	G	225	.	DP=229;VDB=4.585402e-03;RPB=-2.949807e+00;AF1=0.5;AC1=1;DP4=62,50,57,39;MQ=40;FQ=225;PV4=0.58,1,1,0.092	GT:PL:GQ	0/1:255,0,255:99
Tb927_01_v4	532389	.	A	G	225	.	DP=181;VDB=1.229842e-01;RPB=-6.299682e+00;AF1=0.5;AC1=1;DP4=38,40,50,42;MQ=43;FQ=225;PV4=0.54,1,1,1	GT:PL:GQ	0/1:255,0,255:99
Tb927_01_v4	532641	.	A	G	222	.	DP=85;VDB=1.745120e-01;AF1=1;AC1=2;DP4=0,0,48,37;MQ=59;FQ=-282	GT:PL:GQ	1/1:255,255,0:99
Tb927_01_v4	532707	.	A	G	222	.	DP=52;VDB=8.203946e-02;AF1=1;AC1=2;DP4=0,0,21,31;MQ=60;FQ=-184	GT:PL:GQ	1/1:255,157,0:99
Tb927_01_v4	532723	.	G	A	222	.	DP=59;VDB=3.510926e-01;AF1=1;AC1=2;DP4=0,0,24,34;MQ=60;FQ=-202	GT:PL:GQ	1/1:255,175,0:99
Tb927_01_v4	532744	.	A	G	222	.	DP=68;VDB=4.240707e-01;AF1=1;AC1=2;DP4=0,0,34,34;MQ=60;FQ=-232	GT:PL:GQ	1/1:255,205,0:99
Tb927_01_v4	532794	.	A	G	222	.	DP=69;VDB=4.182682e-01;AF1=1;AC1=2;DP4=0,0,40,29;MQ=60;FQ=-235	GT:PL:GQ	1/1:255,208,0:99
Tb927_01_v4	533562	.	G	A	222	.	DP=68;VDB=3.608848e-01;AF1=1;AC1=2;DP4=0,0,30,37;MQ=60;FQ=-229	GT:PL:GQ	1/1:255,202,0:99
Tb927_01_v4	534426	.	C	A	222	.	DP=64;VDB=2.555067e-01;AF1=1;AC1=2;DP4=0,0,25,38;MQ=60;FQ=-217	GT:PL:GQ	1/1:255,190,0:99
Tb927_01_v4	534801	.	A	G	222	.	DP=56;VDB=8.489448e-03;AF1=1;AC1=2;DP4=0,0,29,27;MQ=60;FQ=-196	GT:PL:GQ	1/1:255,169,0:99
Tb927_01_v4	535180	.	G	T	222	.	DP=73;VDB=3.745023e-01;AF1=1;AC1=2;DP4=0,0,36,37;MQ=60;FQ=-247	GT:PL:GQ	1/1:255,220,0:99
Tb927_01_v4	535318	.	C	T	222	.	DP=63;VDB=2.340622e-01;AF1=1;AC1=2;DP4=0,0,36,26;MQ=60;FQ=-214	GT:PL:GQ	1/1:255,187,0:99
Tb927_01_v4	535319	.	G	C	222	.	DP=63;VDB=1.718751e-01;AF1=1;AC1=2;DP4=0,0,36,24;MQ=60;FQ=-208	GT:PL:GQ	1/1:255,181,0:99
Tb927_01_v4	535382	.	A	G	222	.	DP=57;VDB=3.200617e-01;AF1=1;AC1=2;DP4=0,0,31,26;MQ=60;FQ=-199	GT:PL:GQ	1/1:255,172,0:99
Tb927_01_v4	535656	.	G	A	222	.	DP=64;VDB=8.750890e-02;AF1=1;AC1=2;DP4=0,0,25,38;MQ=60;FQ=-217	GT:PL:GQ	1/1:255,190,0:99
Tb927_01_v4	535749	.	G	T	222	.	DP=62;VDB=2.948932e-01;AF1=1;AC1=2;DP4=0,0,17,45;MQ=60;FQ=-214	GT:PL:GQ	1/1:255,187,0:99
Tb927_01_v4	535934	.	A	T	222	.	DP=67;VDB=2.930380e-01;AF1=1;AC1=2;DP4=0,0,29,38;MQ=60;FQ=-229	GT:PL:GQ	1/1:255,202,0:99
Tb927_01_v4	536090	.	A	G	222	.	DP=60;VDB=1.473353e-01;AF1=1;AC1=2;DP4=0,0,45,14;MQ=60;FQ=-205	GT:PL:GQ	1/1:255,178,0:99
Tb927_01_v4	536798	.	A	G	222	.	DP=60;VDB=1.396998e-01;AF1=1;AC1=2;DP4=0,0,30,30;MQ=60;FQ=-208	GT:PL:GQ	1/1:255,181,0:99
Tb927_01_v4	537041	.	G	A	222	.	DP=66;VDB=4.141508e-01;AF1=1;AC1=2;DP4=0,0,29,36;MQ=60;FQ=-223	GT:PL:GQ	1/1:255,196,0:99
Tb927_01_v4	537179	.	A	G	222	.	DP=73;VDB=4.342460e-01;AF1=1;AC1=2;DP4=0,0,38,32;MQ=60;FQ=-238	GT:PL:GQ	1/1:255,211,0:99
Tb927_01_v4	537932	.	T	C	222	.	DP=65;VDB=2.570968e-01;AF1=1;AC1=2;DP4=0,0,31,33;MQ=60;FQ=-220	GT:PL:GQ	1/1:255,193,0:99
Tb927_01_v4	537941	.	C	A	222	.	DP=67;VDB=3.612338e-01;AF1=1;AC1=2;DP4=0,0,33,34;MQ=60;FQ=-229	GT:PL:GQ	1/1:255,202,0:99
Tb927_01_v4	538127	.	T	C	222	.	DP=53;VDB=2.710731e-01;AF1=1;AC1=2;DP4=0,0,22,31;MQ=60;FQ=-187	GT:PL:GQ	1/1:255,160,0:99
Tb927_01_v4	538204	.	T	C	222	.	DP=39;VDB=2.444420e-01;AF1=1;AC1=2;DP4=0,0,13,25;MQ=60;FQ=-141	GT:PL:GQ	1/1:255,114,0:99
Tb927_01_v4	538383	.	C	G	222	.	DP=37;VDB=2.456415e-04;AF1=1;AC1=2;DP4=0,0,17,20;MQ=60;FQ=-138	GT:PL:GQ	1/1:255,111,0:99
Tb927_01_v4	538422	.	A	G	222	.	DP=43;VDB=4.121989e-04;AF1=1;AC1=2;DP4=0,0,22,21;MQ=60;FQ=-156	GT:PL:GQ	1/1:255,129,0:99
Tb927_01_v4	538426	.	T	A	222	.	DP=43;VDB=6.482507e-03;AF1=1;AC1=2;DP4=0,0,20,21;MQ=60;FQ=-150	GT:PL:GQ	1/1:255,123,0:99
Tb927_01_v4	538554	.	A	G	222	.	DP=24;VDB=2.358028e-01;AF1=1;AC1=2;DP4=0,0,12,12;MQ=60;FQ=-99	GT:PL:GQ	1/1:255,72,0:99
Tb927_01_v4	538670	.	A	G	222	.	DP=56;VDB=3.763706e-01;AF1=1;AC1=2;DP4=0,0,20,36;MQ=60;FQ=-196	GT:PL:GQ	1/1:255,169,0:99
Tb927_01_v4	538685	.	C	T	222	.	DP=56;VDB=3.568230e-01;AF1=1;AC1=2;DP4=0,0,23,33;MQ=60;FQ=-196	GT:PL:GQ	1/1:255,169,0:99
Tb927_01_v4	538828	.	G	A	222	.	DP=27;VDB=2.235096e-01;AF1=1;AC1=2;DP4=0,0,22,5;MQ=60;FQ=-108	GT:PL:GQ	1/1:255,81,0:99
Tb927_01_v4	538855	.	A	G	222	.	DP=46;VDB=3.188054e-01;AF1=1;AC1=2;DP4=0,0,34,11;MQ=60;FQ=-162	GT:PL:GQ	1/1:255,135,0:99
Tb927_01_v4	538869	.	T	C	222	.	DP=46;VDB=8.189154e-02;AF1=1;AC1=2;DP4=0,0,33,12;MQ=60;FQ=-162	GT:PL:GQ	1/1:255,135,0:99
Tb927_01_v4	538889	.	A	G	222	.	DP=53;VDB=2.829782e-01;AF1=1;AC1=2;DP4=0,0,38,15;MQ=60;FQ=-187	GT:PL:GQ	1/1:255,160,0:99
Tb927_01_v4	538939	.	T	C	222	.	DP=43;VDB=2.727472e-01;AF1=1;AC1=2;DP4=0,0,29,14;MQ=60;FQ=-156	GT:PL:GQ	1/1:255,129,0:99
Tb927_01_v4	538945	.	T	C	222	.	DP=47;VDB=3.558659e-01;AF1=1;AC1=2;DP4=0,0,32,15;MQ=60;FQ=-168	GT:PL:GQ	1/1:255,141,0:99
Tb927_01_v4	538981	.	C	T	222	.	DP=51;VDB=3.709693e-01;AF1=1;AC1=2;DP4=0,0,28,23;MQ=60;FQ=-181	GT:PL:GQ	1/1:255,154,0:99
Tb927_01_v4	539025	.	A	G	222	.	DP=36;VDB=3.041398e-01;AF1=1;AC1=2;DP4=0,0,17,18;MQ=59;FQ=-132	GT:PL:GQ	1/1:255,105,0:99
Tb927_01_v4	539029	.	T	A	222	.	DP=30;VDB=2.812766e-01;AF1=1;AC1=2;DP4=0,0,18,12;MQ=59;FQ=-117	GT:PL:GQ	1/1:255,90,0:99
Tb927_01_v4	539153	.	C	.	12.3	.	DP=43;AF1=1;AC1=2;DP4=0,0,1,0;MQ=60;FQ=-30.1	PL	18
Tb927_01_v4	539210	.	C	T	222	.	DP=96;VDB=4.469027e-01;AF1=1;AC1=2;DP4=0,0,62,32;MQ=60;FQ=-282	GT:PL:GQ	1/1:255,255,0:99
Tb927_01_v4	539248	.	G	T	222	.	DP=61;VDB=2.706581e-01;AF1=1;AC1=2;DP4=0,0,42,19;MQ=60;FQ=-211	GT:PL:GQ	1/1:255,184,0:99
Tb927_01_v4	539414	.	T	C	222	.	DP=62;VDB=2.684442e-01;AF1=1;AC1=2;DP4=0,0,39,22;MQ=60;FQ=-211	GT:PL:GQ	1/1:255,184,0:99
Tb927_01_v4	539457	.	T	C	222	.	DP=43;VDB=3.121286e-01;AF1=1;AC1=2;DP4=0,0,26,17;MQ=60;FQ=-156	GT:PL:GQ	1/1:255,129,0:99
Tb927_01_v4	539514	.	G	T	222	.	DP=56;VDB=3.821645e-01;AF1=1;AC1=2;DP4=0,0,28,27;MQ=60;FQ=-193	GT:PL:GQ	1/1:255,166,0:99
Tb927_01_v4	539732	.	T	C	222	.	DP=53;VDB=3.437596e-01;AF1=1;AC1=2;DP4=0,0,13,40;MQ=60;FQ=-187	GT:PL:GQ	1/1:255,160,0:99
Tb927_01_v4	539911	.	C	T	222	.	DP=36;VDB=2.762250e-01;AF1=1;AC1=2;DP4=0,0,6,30;MQ=60;FQ=-135	GT:PL:GQ	1/1:255,108,0:99
Tb927_01_v4	539913	.	A	T	222	.	DP=38;VDB=2.469998e-01;AF1=1;AC1=2;DP4=0,0,6,32;MQ=60;FQ=-141	GT:PL:GQ	1/1:255,114,0:99
Tb927_01_v4	539938	.	C	T	222	.	DP=42;VDB=5.437030e-02;AF1=1;AC1=2;DP4=0,0,8,34;MQ=60;FQ=-153	GT:PL:GQ	1/1:255,126,0:99
Tb927_01_v4	539976	.	A	T	222	.	DP=42;VDB=2.507612e-01;AF1=1;AC1=2;DP4=0,0,7,35;MQ=60;FQ=-153	GT:PL:GQ	1/1:255,126,0:99
Tb927_01_v4	540059	.	G	A	222	.	DP=19;VDB=1.845023e-01;AF1=1;AC1=2;DP4=0,0,4,15;MQ=60;FQ=-84	GT:PL:GQ	1/1:255,57,0:99
Tb927_01_v4	540061	.	T	C	200	.	DP=17;VDB=1.763121e-01;AF1=1;AC1=2;DP4=0,0,4,13;MQ=60;FQ=-78	GT:PL:GQ	1/1:233,51,0:99
Tb927_01_v4	540079	.	T	A	70.3	.	DP=14;VDB=2.836901e-02;AF1=1;AC1=2;DP4=0,0,0,5;MQ=60;FQ=-42	GT:PL:GQ	1/1:103,15,0:27
Tb927_01_v4	540083	.	T	A	31.8	.	DP=10;VDB=6.880000e-02;AF1=1;AC1=2;DP4=0,0,0,2;MQ=60;FQ=-33	GT:PL:GQ	1/1:63,6,0:10
Tb927_01_v4	540093	.	T	A	132	.	DP=18;VDB=4.123717e-02;AF1=1;AC1=2;DP4=0,0,6,2;MQ=60;FQ=-51	GT:PL:GQ	1/1:165,24,0:45
Tb927_01_v4	540290	.	A	G	180	.	DP=9;VDB=6.162611e-02;AF1=1;AC1=2;DP4=0,0,4,5;MQ=60;FQ=-54	GT:PL:GQ	1/1:213,27,0:51
Tb927_01_v4	540360	.	T	C	135	.	DP=10;VDB=8.083900e-03;AF1=1;AC1=2;DP4=0,0,10,0;MQ=60;FQ=-57	GT:PL:GQ	1/1:168,30,0:57
Tb927_01_v4	540369	.	T	C	222	.	DP=17;VDB=2.564768e-02;AF1=1;AC1=2;DP4=0,0,13,4;MQ=60;FQ=-78	GT:PL:GQ	1/1:255,51,0:99
Tb927_01_v4	540413	.	C	T	222	.	DP=52;VDB=3.280981e-01;AF1=1;AC1=2;DP4=0,0,42,10;MQ=60;FQ=-184	GT:PL:GQ	1/1:255,157,0:99
Tb927_01_v4	540422	.	T	C	222	.	DP=56;VDB=2.792649e-01;AF1=1;AC1=2;DP4=0,0,43,13;MQ=60;FQ=-196	GT:PL:GQ	1/1:255,169,0:99
Tb927_01_v4	540512	.	T	G	222	.	DP=48;VDB=3.419000e-01;AF1=1;AC1=2;DP4=0,0,30,18;MQ=60;FQ=-171	GT:PL:GQ	1/1:255,144,0:99
Tb927_01_v4	540532	.	C	T	222	.	DP=52;VDB=2.740223e-01;AF1=1;AC1=2;DP4=0,0,27,22;MQ=60;FQ=-175	GT:PL:GQ	1/1:255,148,0:99
Tb927_01_v4	540652	.	A	G	222	.	DP=61;VDB=4.201192e-02;AF1=1;AC1=2;DP4=0,0,38,23;MQ=60;FQ=-211	GT:PL:GQ	1/1:255,184,0:99
Tb927_01_v4	540825	.	C	T	222	.	DP=58;VDB=3.098029e-01;AF1=1;AC1=2;DP4=0,0,32,26;MQ=60;FQ=-202	GT:PL:GQ	1/1:255,175,0:99
Tb927_01_v4	541128	.	C	A	222	.	DP=67;VDB=1.554476e-02;AF1=1;AC1=2;DP4=0,0,33,34;MQ=60;FQ=-229	GT:PL:GQ	1/1:255,202,0:99
Tb927_01_v4	541337	.	C	G	222	.	DP=86;VDB=4.103175e-01;AF1=1;AC1=2;DP4=0,0,46,40;MQ=60;FQ=-282	GT:PL:GQ	1/1:255,255,0:99
Tb927_01_v4	541464	.	T	C	222	.	DP=67;VDB=4.101749e-01;AF1=1;AC1=2;DP4=0,0,28,37;MQ=60;FQ=-223	GT:PL:GQ	1/1:255,196,0:99
Tb927_01_v4	541685	.	C	T	139	.	DP=54;VDB=1.476456e-01;RPB=-1.283006e-01;AF1=0.5;AC1=1;DP4=23,17,5,9;MQ=60;FQ=142;PV4=0.22,0.00099,1,0.49	GT:PL:GQ	0/1:169,0,255:99
Tb927_01_v4	541931	.	C	A	222	.	DP=65;VDB=3.719774e-01;AF1=1;AC1=2;DP4=0,0,29,36;MQ=60;FQ=-223	GT:PL:GQ	1/1:255,196,0:99
Tb927_01_v4	542007	.	C	T	222	.	DP=73;VDB=3.556241e-01;AF1=1;AC1=2;DP4=0,0,38,34;MQ=60;FQ=-244	GT:PL:GQ	1/1:255,217,0:99
Tb927_01_v4	542106	.	C	T	222	.	DP=64;VDB=3.704863e-01;AF1=1;AC1=2;DP4=0,0,32,30;MQ=60;FQ=-214	GT:PL:GQ	1/1:255,187,0:99
Tb927_01_v4	542313	.	C	T	222	.	DP=48;VDB=3.408604e-01;AF1=1;AC1=2;DP4=0,0,28,20;MQ=60;FQ=-171	GT:PL:GQ	1/1:255,144,0:99
Tb927_01_v4	542329	.	G	A	222	.	DP=57;VDB=1.619197e-01;AF1=1;AC1=2;DP4=0,0,31,25;MQ=60;FQ=-196	GT:PL:GQ	1/1:255,169,0:99
Tb927_01_v4	542589	.	T	C	212	.	DP=52;VDB=1.474358e-01;RPB=-1.478281e-01;AF1=0.5;AC1=1;DP4=11,22,10,8;MQ=60;FQ=215;PV4=0.15,1,1,1	GT:PL:GQ	0/1:242,0,255:99
Tb927_01_v4	542793	.	A	G	222	.	DP=47;VDB=3.042036e-01;AF1=1;AC1=2;DP4=0,0,20,27;MQ=60;FQ=-168	GT:PL:GQ	1/1:255,141,0:99
Tb927_01_v4	542841	.	T	C	222	.	DP=61;VDB=4.062198e-01;AF1=1;AC1=2;DP4=0,0,25,36;MQ=60;FQ=-211	GT:PL:GQ	1/1:255,184,0:99
Tb927_01_v4	543010	.	C	T	222	.	DP=57;VDB=2.262507e-01;AF1=1;AC1=2;DP4=0,0,34,22;MQ=60;FQ=-196	GT:PL:GQ	1/1:255,169,0:99
Tb927_01_v4	543063	.	G	A	222	.	DP=30;VDB=1.873445e-01;AF1=1;AC1=2;DP4=0,0,11,19;MQ=60;FQ=-117	GT:PL:GQ	1/1:255,90,0:99
Tb927_01_v4	543155	.	C	T	222	.	DP=53;VDB=2.699488e-01;AF1=1;AC1=2;DP4=0,0,27,26;MQ=60;FQ=-187	GT:PL:GQ	1/1:255,160,0:99
Tb927_01_v4	543240	.	G	C	225	.	DP=63;VDB=3.120930e-01;RPB=-8.104764e-01;AF1=0.5;AC1=1;DP4=10,7,20,18;MQ=60;FQ=179;PV4=0.77,0.28,1,0.19	GT:PL:GQ	0/1:255,0,206:99
Tb927_01_v4	543251	.	C	T	119	.	DP=68;VDB=1.329535e-01;RPB=1.706084e+00;AF1=0.5;AC1=1;DP4=23,20,13,4;MQ=60;FQ=122;PV4=0.15,0.0026,1,0.034	GT:PL:GQ	0/1:149,0,255:99
Tb927_01_v4	543269	.	G	A	222	.	DP=75;VDB=3.288560e-01;AF1=1;AC1=2;DP4=0,0,42,33;MQ=60;FQ=-253	GT:PL:GQ	1/1:255,226,0:99
Tb927_01_v4	543335	.	A	G	225	.	DP=80;VDB=2.684971e-01;RPB=-2.005136e+00;AF1=0.5;AC1=1;DP4=19,9,31,19;MQ=60;FQ=225;PV4=0.63,0.0022,1,0.35	GT:PL:GQ	0/1:255,0,255:99
Tb927_01_v4	543360	.	T	G	222	.	DP=86;VDB=4.122378e-01;AF1=1;AC1=2;DP4=0,0,59,26;MQ=60;FQ=-282	GT:PL:GQ	1/1:255,255,0:99
Tb927_01_v4	543380	.	A	G	222	.	DP=90;VDB=3.719667e-01;AF1=1;AC1=2;DP4=0,0,64,26;MQ=60;FQ=-282	GT:PL:GQ	1/1:255,255,0:99
Tb927_01_v4	543418	.	A	T	222	.	DP=79;VDB=2.129360e-01;AF1=1;AC1=2;DP4=0,0,49,29;MQ=60;FQ=-262	GT:PL:GQ	1/1:255,235,0:99
Tb927_01_v4	543498	.	A	G	153	.	DP=41;VDB=2.144820e-01;AF1=1;AC1=2;DP4=0,0,17,14;MQ=60;FQ=-120	GT:PL:GQ	1/1:186,93,0:99
Tb927_01_v4	543531	.	A	G	222	.	DP=52;VDB=2.690394e-01;AF1=1;AC1=2;DP4=0,0,27,25;MQ=60;FQ=-184	GT:PL:GQ	1/1:255,157,0:99
Tb927_01_v4	543648	.	C	T	222	.	DP=69;VDB=2.959062e-01;AF1=1;AC1=2;DP4=0,0,35,33;MQ=60;FQ=-232	GT:PL:GQ	1/1:255,205,0:99
Tb927_01_v4	543823	.	T	C	222	.	DP=95;VDB=4.071256e-01;AF1=1;AC1=2;DP4=0,0,58,36;MQ=60;FQ=-282	GT:PL:GQ	1/1:255,255,0:99
Tb927_01_v4	543908	.	G	A	222	.	DP=92;VDB=4.242721e-01;AF1=1;AC1=2;DP4=0,0,50,41;MQ=60;FQ=-282	GT:PL:GQ	1/1:255,255,0:99
Tb927_01_v4	544042	.	G	T	222	.	DP=51;VDB=2.237120e-01;AF1=1;AC1=2;DP4=0,0,21,29;MQ=60;FQ=-178	GT:PL:GQ	1/1:255,151,0:99
Tb927_01_v4	544111	.	T	C	222	.	DP=58;VDB=8.409460e-02;AF1=1;AC1=2;DP4=0,0,25,32;MQ=60;FQ=-199	GT:PL:GQ	1/1:255,172,0:99
Tb927_01_v4	544365	.	C	T	222	.	DP=84;VDB=4.473775e-01;AF1=1;AC1=2;DP4=0,0,36,46;MQ=60;FQ=-274	GT:PL:GQ	1/1:255,247,0:99
Tb927_01_v4	544484	.	C	T	222	.	DP=48;VDB=5.051671e-03;AF1=1;AC1=2;DP4=0,0,34,14;MQ=60;FQ=-171	GT:PL:GQ	1/1:255,144,0:99
Tb927_01_v4	544491	.	A	C	222	.	DP=53;VDB=2.851602e-01;AF1=1;AC1=2;DP4=0,0,36,17;MQ=60;FQ=-187	GT:PL:GQ	1/1:255,160,0:99
Tb927_01_v4	544530	.	C	A	222	.	DP=81;VDB=4.389504e-01;AF1=1;AC1=2;DP4=0,0,40,41;MQ=60;FQ=-271	GT:PL:GQ	1/1:255,244,0:99
Tb927_01_v4	544584	.	C	T	222	.	DP=84;VDB=4.768429e-01;AF1=1;AC1=2;DP4=0,0,41,43;MQ=60;FQ=-277	GT:PL:GQ	1/1:255,250,0:99
Tb927_01_v4	544671	.	A	G	222	.	DP=71;VDB=3.397467e-02;AF1=1;AC1=2;DP4=0,0,25,29;MQ=60;FQ=-190	GT:PL:GQ	1/1:255,163,0:99
Tb927_01_v4	544762	.	C	T	222	.	DP=79;VDB=3.522278e-01;AF1=1;AC1=2;DP4=0,0,44,35;MQ=60;FQ=-265	GT:PL:GQ	1/1:255,238,0:99
Tb927_01_v4	544806	.	C	A	222	.	DP=54;VDB=2.001456e-01;AF1=1;AC1=2;DP4=0,0,27,27;MQ=60;FQ=-190	GT:PL:GQ	1/1:255,163,0:99
Tb927_01_v4	544858	.	A	T	222	.	DP=44;VDB=3.415769e-01;AF1=1;AC1=2;DP4=0,0,19,25;MQ=60;FQ=-159	GT:PL:GQ	1/1:255,132,0:99
Tb927_01_v4	545023	.	G	T	225	.	DP=66;VDB=3.194670e-01;RPB=-3.260461e-01;AF1=0.5;AC1=1;DP4=9,18,10,29;MQ=60;FQ=225;PV4=0.58,0.48,1,0.036	GT:PL:GQ	0/1:255,0,255:99
Tb927_01_v4	545057	.	A	T	222	.	DP=61;VDB=5.583008e-02;AF1=1;AC1=2;DP4=0,0,12,49;MQ=60;FQ=-211	GT:PL:GQ	1/1:255,184,0:99
Tb927_01_v4	545210	.	T	C	222	.	DP=55;VDB=6.833041e-03;AF1=1;AC1=2;DP4=0,0,22,32;MQ=60;FQ=-190	GT:PL:GQ	1/1:255,163,0:99
Tb927_01_v4	545212	.	C	T	225	.	DP=54;VDB=2.574239e-02;RPB=1.958535e+00;AF1=0.5;AC1=1;DP4=9,13,13,18;MQ=60;FQ=225;PV4=1,0.35,1,0.21	GT:PL:GQ	0/1:255,0,255:99
Tb927_01_v4	545229	.	C	T	222	.	DP=42;VDB=3.357289e-01;AF1=1;AC1=2;DP4=0,0,20,22;MQ=60;FQ=-153	GT:PL:GQ	1/1:255,126,0:99
Tb927_01_v4	545238	.	ttc	t	130	.	INDEL;IS=16,0.347826;DP=46;VDB=8.633967e-03;AF1=1;AC1=2;DP4=0,0,9,5;MQ=60;FQ=-76.5	GT:PL:GQ	1/1:171,42,0:81
Tb927_01_v4	545240	.	cc	c	214	.	INDEL;IS=27,0.574468;DP=31;VDB=1.554687e-01;AF1=1;AC1=2;DP4=0,0,9,12;MQ=60;FQ=-97.5	GT:PL:GQ	1/1:255,63,0:99
Tb927_01_v4	545240	.	C	T	43.8	.	DP=31;VDB=9.600000e-03;AF1=1;AC1=2;DP4=0,0,1,1;MQ=60;FQ=-33	GT:PL:GQ	1/1:75,6,0:10
Tb927_01_v4	545281	.	T	A	222	.	DP=18;VDB=6.739035e-02;AF1=1;AC1=2;DP4=0,0,4,13;MQ=60;FQ=-78	GT:PL:GQ	1/1:255,51,0:99
Tb927_01_v4	545291	.	C	T	7.8	.	DP=15;AF1=1;AC1=2;DP4=0,0,0,1;MQ=60;FQ=-30	GT:PL:GQ	1/1:37,3,0:4
Tb927_01_v4	545293	.	gctg	g	219	.	INDEL;IS=14,0.933333;DP=15;VDB=3.992166e-02;AF1=1;AC1=2;DP4=0,1,4,10;MQ=60;FQ=-34.5;PV4=1,1,1,0.29	GT:PL:GQ	1/1:255,0,0:3
Tb927_01_v4	545294	.	C	T	6.98	.	DP=1;AF1=1;AC1=2;DP4=0,0,0,1;MQ=60;FQ=-30	GT:PL:GQ	1/1:36,3,0:4
Tb927_01_v4	545395	.	T	C	225	.	DP=53;VDB=2.674135e-01;RPB=9.421684e-01;AF1=0.5;AC1=1;DP4=16,7,17,13;MQ=60;FQ=225;PV4=0.4,0.047,1,1	GT:PL:GQ	0/1:255,0,255:99
Tb927_01_v4	545605	.	A	G	222	.	DP=45;VDB=3.257620e-01;AF1=1;AC1=2;DP4=0,0,24,21;MQ=60;FQ=-162	GT:PL:GQ	1/1:255,135,0:99
Tb927_01_v4	545700	.	A	G	222	.	DP=66;VDB=3.291990e-02;AF1=1;AC1=2;DP4=0,0,37,29;MQ=60;FQ=-226	GT:PL:GQ	1/1:255,199,0:99
Tb927_01_v4	546064	.	C	T	222	.	DP=56;VDB=3.482134e-01;AF1=1;AC1=2;DP4=0,0,25,31;MQ=60;FQ=-196	GT:PL:GQ	1/1:255,169,0:99
Tb927_01_v4	546161	.	A	G	94	.	DP=25;VDB=5.105454e-02;RPB=2.511694e+00;AF1=0.5;AC1=1;DP4=7,11,2,5;MQ=56;FQ=97;PV4=1,1,1,0.014	GT:PL:GQ	0/1:124,0,236:99
Tb927_01_v4	546162	.	G	A	204	.	DP=24;VDB=1.624866e-01;RPB=-2.794472e+00;AF1=0.5;AC1=1;DP4=2,5,7,10;MQ=56;FQ=89;PV4=0.67,0.49,0.13,1	GT:PL:GQ	0/1:234,0,116:99
Tb927_01_v4	546171	.	G	A	55.3	.	DP=13;VDB=3.950616e-02;AF1=1;AC1=2;DP4=0,0,1,4;MQ=60;FQ=-42	GT:PL:GQ	1/1:88,15,0:27
Tb927_01_v4	546325	.	T	C	222	.	DP=59;VDB=3.269430e-01;AF1=1;AC1=2;DP4=0,0,32,23;MQ=60;FQ=-193	GT:PL:GQ	1/1:255,166,0:99
Tb927_01_v4	546327	.	G	T	222	.	DP=59;VDB=3.507402e-01;AF1=1;AC1=2;DP4=0,0,32,23;MQ=60;FQ=-193	GT:PL:GQ	1/1:255,166,0:99
Tb927_01_v4	546492	.	C	A	225	.	DP=61;VDB=2.055404e-01;RPB=-5.241030e-01;AF1=0.5;AC1=1;DP4=22,15,15,9;MQ=60;FQ=225;PV4=1,0.036,1,0.17	GT:PL:GQ	0/1:255,0,255:99
Tb927_01_v4	546695	.	ttccc	t	192	.	INDEL;IS=7,0.098592;DP=71;VDB=1.752186e-02;AF1=0.5;AC1=1;DP4=1,2,6,4;MQ=58;FQ=13.7;PV4=0.56,1,0.3,1	GT:PL:GQ	0/1:230,0,48:51
Tb927_01_v4	546697	.	ccccc	c	40.5	.	INDEL;IS=1,0.014925;DP=60;VDB=9.868300e-02;AF1=0.5;AC1=1;DP4=1,2,3,0;MQ=55;FQ=41.7;PV4=0.4,1,0.19,1	GT:PL:GQ	0/1:78,0,81:79
Tb927_01_v4	546697	.	ccccc	c	40.5	.	INDEL;IS=1,0.014925;DP=60;VDB=9.868300e-02;AF1=0.5;AC1=1;DP4=1,2,3,0;MQ=55;FQ=41.7;PV4=0.4,1,0.19,1	GT:PL:GQ	0/1:78,0,81:79
Tb927_01_v4	546698	.	cccc	c	126	.	INDEL;IS=3,0.045455;DP=58;VDB=6.617741e-02;AF1=1;AC1=2;DP4=0,0,2,2;MQ=60;FQ=-46.5	GT:PL:GQ	1/1:166,12,0:21
Tb927_01_v4	546698	.	cccc	c	126	.	INDEL;IS=3,0.045455;DP=58;VDB=6.617741e-02;AF1=1;AC1=2;DP4=0,0,2,2;MQ=60;FQ=-46.5	GT:PL:GQ	1/1:166,12,0:21
Tb927_01_v4	546699	.	C	.	28.2	.	DP=53;;AC1=2;FQ=-30	PL	0
Tb927_01_v4	546700	.	C	.	28.2	.	DP=60;;AC1=2;FQ=-30	PL	0
Tb927_01_v4	546824	.	agaa	aa	214	.	INDEL;IS=54,0.915254;DP=59;VDB=1.438073e-01;AF1=1;AC1=2;DP4=0,1,17,32;MQ=60;FQ=-147;PV4=1,1,1,1	GT:PL:GQ	1/1:255,112,0:99
Tb927_01_v4	546825	.	G	.	28.2	.	DP=5;;AC1=2;FQ=-30	PL	0
Tb927_01_v4	546990	.	G	A	222	.	DP=61;VDB=3.539843e-01;AF1=1;AC1=2;DP4=0,0,18,43;MQ=60;FQ=-211	GT:PL:GQ	1/1:255,184,0:99
Tb927_01_v4	547004	.	A	G	222	.	DP=53;VDB=2.560757e-01;AF1=1;AC1=2;DP4=0,0,15,38;MQ=60;FQ=-187	GT:PL:GQ	1/1:255,160,0:99
Tb927_01_v4	547031	.	T	A	225	.	DP=52;VDB=2.386842e-02;RPB=-1.241349e+00;AF1=0.5;AC1=1;DP4=8,10,7,13;MQ=60;FQ=225;PV4=0.74,0.25,1,1	GT:PL:GQ	0/1:255,0,255:99
Tb927_01_v4	547032	.	T	A	222	.	DP=52;VDB=1.496747e-02;AF1=1;AC1=2;DP4=0,0,15,23;MQ=60;FQ=-141	GT:PL:GQ	1/1:255,114,0:99
Tb927_01_v4	547091	.	G	C	162	.	DP=46;VDB=3.357606e-01;AF1=1;AC1=2;DP4=0,0,18,24;MQ=60;FQ=-153	GT:PL:GQ	1/1:195,126,0:99
Tb927_01_v4	547192	.	G	A	222	.	DP=51;VDB=1.755111e-01;AF1=1;AC1=2;DP4=0,0,12,39;MQ=59;FQ=-181	GT:PL:GQ	1/1:255,154,0:99
Tb927_01_v4	547415	.	T	.	28.2	.	DP=2;;AC1=2;FQ=-30	PL	0
Tb927_01_v4	547560	.	agtaca	a	190	.	INDEL;IS=5,0.294118;DP=17;VDB=1.313753e-01;AF1=0.5;AC1=1;DP4=4,3,3,2;MQ=60;FQ=193;PV4=1,0.34,1,1	GT:PL:GQ	0/1:228,0,255:99
Tb927_01_v4	547561	.	G	A	23	.	DP=12;VDB=2.845191e-02;RPB=-9.185587e-01;AF1=0.5;AC1=1;DP4=5,3,3,0;MQ=60;FQ=26;PV4=0.49,0.017,1,0.022	GT:PL:GQ	0/1:53,0,190:56
Tb927_01_v4	547577	.	A	G	222	.	DP=19;VDB=2.519590e-02;AF1=1;AC1=2;DP4=0,0,12,7;MQ=60;FQ=-84	GT:PL:GQ	1/1:255,57,0:99
Tb927_01_v4	547639	.	T	C	222	.	DP=20;VDB=1.454738e-01;AF1=1;AC1=2;DP4=0,0,9,11;MQ=60;FQ=-87	GT:PL:GQ	1/1:255,60,0:99
Tb927_01_v4	547650	.	G	A	222	.	DP=17;VDB=5.186925e-02;AF1=1;AC1=2;DP4=0,0,7,10;MQ=60;FQ=-78	GT:PL:GQ	1/1:255,51,0:99
Tb927_01_v4	547712	.	A	G	6.98	.	DP=1;AF1=1;AC1=2;DP4=0,0,1,0;MQ=60;FQ=-30	GT:PL:GQ	1/1:36,3,0:4
Tb927_01_v4	547723	.	C	T	31.8	.	DP=2;VDB=6.240000e-02;AF1=1;AC1=2;DP4=0,0,2,0;MQ=60;FQ=-33	GT:PL:GQ	1/1:63,6,0:10
Tb927_01_v4	547741	.	T	A	47.1	.	DP=24;VDB=5.226635e-02;RPB=8.293682e-01;AF1=0.5102;AC1=1;DP4=1,0,4,0;MQ=60;FQ=-13.2;PV4=1,0.47,1,0.38	GT:PL:GQ	0/1:77,0,14:17
Tb927_01_v4	547869	.	gaagaa	g	214	.	INDEL;IS=11,0.440000;DP=25;VDB=2.398234e-02;AF1=1;AC1=2;DP4=0,0,9,2;MQ=55;FQ=-67.5	GT:PL:GQ	1/1:255,33,0:63
Tb927_01_v4	547870	.	A	G	222	.	DP=14;VDB=1.155012e-02;AF1=1;AC1=2;DP4=0,0,6,7;MQ=60;FQ=-66	GT:PL:GQ	1/1:255,39,0:75
Tb927_01_v4	547917	.	A	.	11.3	.	DP=23;AF1=1;AC1=2;DP4=0,0,0,1;MQ=60;FQ=-30	PL	19
Tb927_01_v4	548170	.	T	A	165	.	DP=40;VDB=1.219930e-01;RPB=1.849001e+00;AF1=0.5554;AC1=1;DP4=3,0,6,3;MQ=60;FQ=-20;PV4=0.51,1,1,1	GT:PL:GQ	0/1:195,0,7:10
Tb927_01_v4	548173	.	A	T	213	.	DP=36;VDB=9.302039e-02;AF1=1;AC1=2;DP4=0,0,7,4;MQ=60;FQ=-60	GT:PL:GQ	1/1:246,33,0:63
Tb927_01_v4	548201	.	C	T	165	.	DP=42;VDB=1.434441e-01;RPB=-1.467493e-01;AF1=0.5;AC1=1;DP4=13,15,9,5;MQ=60;FQ=168;PV4=0.34,0.028,1,0.038	GT:PL:GQ	0/1:195,0,255:99
Tb927_01_v4	548340	.	G	A	173	.	DP=24;VDB=2.121064e-02;AF1=1;AC1=2;DP4=0,0,6,4;MQ=60;FQ=-57	GT:PL:GQ	1/1:206,30,0:57
Tb927_01_v4	548352	.	T	.	4.76	.	DP=24;AF1=1;AC1=2;DP4=0,0,0,1;MQ=60;FQ=-30	PL	27
Tb927_01_v4	548354	.	tg	t	136	.	INDEL;IS=4,0.173913;DP=23;VDB=1.111481e-03;AF1=1;AC1=2;DP4=0,0,6,2;MQ=60;FQ=-58.5	GT:PL:GQ	1/1:177,24,0:45
Tb927_01_v4	548355	.	G	.	36	.	DP=19;RPB=1.423025e+00;AF1=0;AC1=0;DP4=6,4,0,1;MQ=60;FQ=-33;PV4=0.45,0.0089,1,0.062	PL	0
Tb927_01_v4	548388	.	A	G	222	.	DP=47;VDB=1.897169e-01;AF1=1;AC1=2;DP4=0,0,24,23;MQ=60;FQ=-168	GT:PL:GQ	1/1:255,141,0:99
Tb927_01_v4	548453	.	A	G	142	.	DP=39;VDB=9.461196e-02;RPB=8.270488e-01;AF1=0.5;AC1=1;DP4=6,22,3,8;MQ=60;FQ=145;PV4=0.69,1,1,0.25	GT:PL:GQ	0/1:172,0,255:99
Tb927_01_v4	548723	.	C	A	222	.	DP=24;VDB=2.773099e-02;AF1=1;AC1=2;DP4=0,0,8,16;MQ=60;FQ=-99	GT:PL:GQ	1/1:255,72,0:99
Tb927_01_v4	548903	.	C	T	222	.	DP=31;VDB=2.861303e-01;AF1=1;AC1=2;DP4=0,0,13,18;MQ=60;FQ=-120	GT:PL:GQ	1/1:255,93,0:99
Tb927_01_v4	549098	.	G	A	222	.	DP=25;VDB=2.385142e-01;AF1=1;AC1=2;DP4=0,0,5,19;MQ=60;FQ=-99	GT:PL:GQ	1/1:255,72,0:99
Tb927_01_v4	549189	.	G	A	222	.	DP=36;VDB=1.579821e-01;AF1=1;AC1=2;DP4=0,0,14,22;MQ=60;FQ=-135	GT:PL:GQ	1/1:255,108,0:99
Tb927_01_v4	549287	.	T	A	163	.	DP=8;VDB=4.507728e-02;AF1=1;AC1=2;DP4=0,0,4,3;MQ=60;FQ=-48	GT:PL:GQ	1/1:196,21,0:39
Tb927_01_v4	549296	.	A	T	155	.	DP=8;VDB=4.728116e-02;AF1=1;AC1=2;DP4=0,0,4,3;MQ=60;FQ=-48	GT:PL:GQ	1/1:188,21,0:39
Tb927_01_v4	549360	.	A	G	18.8	.	DP=4;VDB=7.520000e-02;AF1=1;AC1=2;DP4=0,0,2,0;MQ=60;FQ=-33	GT:PL:GQ	1/1:50,6,0:10
Tb927_01_v4	549365	.	G	A	30.8	.	DP=2;VDB=7.360000e-02;AF1=1;AC1=2;DP4=0,0,2,0;MQ=60;FQ=-33	GT:PL:GQ	1/1:62,6,0:10
Tb927_01_v4	549367	.	G	A	29.8	.	DP=2;VDB=7.360000e-02;AF1=1;AC1=2;DP4=0,0,2,0;MQ=60;FQ=-33	GT:PL:GQ	1/1:61,6,0:10
Tb927_01_v4	549404	.	T	C	199	.	DP=10;VDB=1.372981e-01;AF1=1;AC1=2;DP4=0,0,4,6;MQ=60;FQ=-57	GT:PL:GQ	1/1:232,30,0:57
Tb927_01_v4	549418	.	T	C	78	.	DP=14;VDB=6.412972e-02;RPB=1.097888e+00;AF1=0.5;AC1=1;DP4=5,3,1,4;MQ=60;FQ=81;PV4=0.27,0.44,1,1	GT:PL:GQ	0/1:108,0,178:99
Tb927_01_v4	549445	.	A	G	222	.	DP=17;VDB=1.007695e-01;AF1=1;AC1=2;DP4=0,0,5,12;MQ=60;FQ=-78	GT:PL:GQ	1/1:255,51,0:99
Tb927_01_v4	549516	.	A	G	222	.	DP=16;VDB=1.779672e-01;AF1=1;AC1=2;DP4=0,0,10,6;MQ=60;FQ=-75	GT:PL:GQ	1/1:255,48,0:93
Tb927_01_v4	549524	.	C	A	85.5	.	DP=12;VDB=1.058544e-01;AF1=1;AC1=2;DP4=0,0,2,2;MQ=60;FQ=-39	GT:PL:GQ	1/1:118,12,0:21
Tb927_01_v4	549529	.	tct	t	214	.	INDEL;IS=10,0.625000;DP=16;VDB=1.233917e-01;AF1=1;AC1=2;DP4=0,0,6,3;MQ=60;FQ=-61.5	GT:PL:GQ	1/1:255,27,0:51
Tb927_01_v4	549530	.	C	A	91.5	.	DP=6;VDB=8.318607e-02;AF1=1;AC1=2;DP4=0,0,2,2;MQ=60;FQ=-39	GT:PL:GQ	1/1:124,12,0:21
Tb927_01_v4	549644	.	G	A	114	.	DP=34;VDB=9.350221e-02;RPB=-9.449112e-02;AF1=0.5;AC1=1;DP4=22,2,6,4;MQ=60;FQ=117;PV4=0.048,0.032,1,1	GT:PL:GQ	0/1:144,0,211:99
Tb927_01_v4	549796	.	T	A	222	.	DP=44;VDB=1.428876e-01;AF1=1;AC1=2;DP4=0,0,33,11;MQ=60;FQ=-159	GT:PL:GQ	1/1:255,132,0:99
Tb927_01_v4	549868	.	G	A	90	.	DP=36;VDB=1.216208e-01;RPB=-7.039430e-01;AF1=0.5;AC1=1;DP4=18,10,3,5;MQ=60;FQ=93;PV4=0.24,0.11,1,1	GT:PL:GQ	0/1:120,0,255:99
Tb927_01_v4	549926	.	tattt	t	158	.	INDEL;IS=8,0.444444;DP=18;VDB=6.178657e-02;AF1=1;AC1=2;DP4=0,0,4,2;MQ=60;FQ=-52.5	GT:PL:GQ	1/1:198,18,0:33
Tb927_01_v4	549927	.	A	G	49	.	DP=9;VDB=3.724139e-02;AF1=1;AC1=2;DP4=0,0,1,2;MQ=60;FQ=-36	GT:PL:GQ	1/1:81,9,0:16
Tb927_01_v4	550200	.	A	G	222	.	DP=62;VDB=3.159206e-01;AF1=1;AC1=2;DP4=0,0,31,26;MQ=60;FQ=-199	GT:PL:GQ	1/1:255,172,0:99
Tb927_01_v4	550205	.	A	G	222	.	DP=61;VDB=2.064862e-01;AF1=1;AC1=2;DP4=0,0,30,30;MQ=60;FQ=-208	GT:PL:GQ	1/1:255,181,0:99
Tb927_01_v4	550296	.	G	A	107	.	DP=26;VDB=2.163520e-02;AF1=1;AC1=2;DP4=0,0,3,4;MQ=60;FQ=-48	GT:PL:GQ	1/1:140,21,0:39
Tb927_01_v4	550363	.	A	G	222	.	DP=38;VDB=3.084518e-01;AF1=1;AC1=2;DP4=0,0,22,16;MQ=60;FQ=-141	GT:PL:GQ	1/1:255,114,0:99
Tb927_01_v4	550380	.	C	T	222	.	DP=32;VDB=2.655324e-01;AF1=1;AC1=2;DP4=0,0,21,10;MQ=60;FQ=-120	GT:PL:GQ	1/1:255,93,0:99
Tb927_01_v4	550506	.	c	.	112	.	INDEL;IS=1,0.025000;DP=40;VDB=1.875539e-01;AF1=0;AC1=0;DP4=17,18,0,1;MQ=60;FQ=-109;PV4=1,1,1,1	PL	0
Tb927_01_v4	550506	.	C	A	225	.	DP=40;VDB=2.766972e-01;RPB=2.733887e-01;AF1=0.5;AC1=1;DP4=5,5,13,16;MQ=60;FQ=135;PV4=1,0.16,1,0.11	GT:PL:GQ	0/1:255,0,162:99
Tb927_01_v4	550546	.	G	A	222	.	DP=37;VDB=1.155520e-01;AF1=1;AC1=2;DP4=0,0,9,28;MQ=60;FQ=-138	GT:PL:GQ	1/1:255,111,0:99
Tb927_01_v4	550833	.	gtttttt	gttttt	135	.	INDEL;IS=27,0.818182;DP=33;VDB=2.676918e-01;AF1=1;AC1=2;DP4=0,0,10,20;MQ=60;FQ=-125	GT:PL:GQ	1/1:176,90,0:99
Tb927_01_v4	550834	.	T	.	28.2	.	DP=6;;AC1=2;FQ=-30	PL	0
Tb927_01_v4	551001	.	C	T	222	.	DP=43;VDB=1.032419e-01;AF1=1;AC1=2;DP4=0,0,20,22;MQ=60;FQ=-153	GT:PL:GQ	1/1:255,126,0:99
Tb927_01_v4	551014	.	A	G	222	.	DP=44;VDB=1.521251e-01;AF1=1;AC1=2;DP4=0,0,22,21;MQ=60;FQ=-156	GT:PL:GQ	1/1:255,129,0:99
Tb927_01_v4	551025	.	A	G	222	.	DP=37;VDB=2.925306e-02;AF1=1;AC1=2;DP4=0,0,21,16;MQ=60;FQ=-138	GT:PL:GQ	1/1:255,111,0:99
Tb927_01_v4	551336	.	C	T	222	.	DP=31;VDB=1.530543e-01;AF1=1;AC1=2;DP4=0,0,13,18;MQ=60;FQ=-120	GT:PL:GQ	1/1:255,93,0:99
Tb927_01_v4	551348	.	T	A	222	.	DP=22;VDB=1.094828e-01;AF1=1;AC1=2;DP4=0,0,7,15;MQ=60;FQ=-93	GT:PL:GQ	1/1:255,66,0:99
Tb927_01_v4	551631	.	T	C	222	.	DP=47;VDB=3.134310e-01;AF1=1;AC1=2;DP4=0,0,26,21;MQ=60;FQ=-168	GT:PL:GQ	1/1:255,141,0:99
Tb927_01_v4	551730	.	T	.	28.2	.	DP=5;;AC1=2;FQ=-30	PL	0
Tb927_01_v4	551734	.	T	.	28.2	.	DP=3;;AC1=2;FQ=-30	PL	0
Tb927_01_v4	551760	.	tcc	.	18.6	.	INDEL;IS=1,0.333333;DP=3;VDB=5.920000e-02;AF1=0.4978;AC1=1;DP4=0,1,0,1;MQ=60;FQ=-16.8;PV4=1,1,1,1	PL	19
Tb927_01_v4	551762	.	C	T	6.98	.	DP=2;VDB=7.840000e-02;AF1=1;AC1=2;DP4=0,0,0,1;MQ=60;FQ=-30	GT:PL:GQ	1/1:36,3,0:4
Tb927_01_v4	551810	.	T	C	121	.	DP=33;VDB=5.860088e-02;RPB=-1.475425e+00;AF1=0.5;AC1=1;DP4=13,11,6,3;MQ=60;FQ=124;PV4=0.7,1,1,1	GT:PL:GQ	0/1:151,0,255:99
Tb927_01_v4	551812	.	C	.	132	.	DP=34;AF1=0;AC1=0;DP4=20,14,0,0;MQ=60;FQ=-129	PL	0
Tb927_01_v4	551958	.	A	T	222	.	DP=12;VDB=1.158418e-01;AF1=1;AC1=2;DP4=0,0,7,5;MQ=60;FQ=-63	GT:PL:GQ	1/1:255,36,0:69
Tb927_01_v4	551983	.	A	C	3.01	.	DP=8;VDB=7.520000e-02;RPB=-1.427508e+00;AF1=0.4997;AC1=1;DP4=3,1,2,0;MQ=60;FQ=4.77;PV4=1,0.0064,1,0.012	GT:PL:GQ	0/1:30,0,108:28
Tb927_01_v4	551986	.	G	C	4.77	.	DP=7;VDB=7.520000e-02;RPB=-1.291774e+00;AF1=0.4999;AC1=1;DP4=2,1,2,0;MQ=60;FQ=6.99;PV4=1,0.0046,1,0.041	GT:PL:GQ	0/1:33,0,86:33
Tb927_01_v4	551988	.	A	G	21	.	DP=7;VDB=5.227153e-02;RPB=-1.291774e+00;AF1=0.5;AC1=1;DP4=1,1,2,1;MQ=60;FQ=16.3;PV4=1,0.19,1,0.014	GT:PL:GQ	0/1:51,0,44:46
Tb927_01_v4	551989	.	C	G	6.98	.	DP=7;VDB=7.680000e-02;RPB=-1.111223e+00;AF1=0.4999;AC1=1;DP4=1,1,2,0;MQ=60;FQ=9.51;PV4=1,0.0049,1,0.079	GT:PL:GQ	0/1:36,0,60:37
Tb927_01_v4	552149	.	C	A	183	.	DP=11;VDB=6.265135e-03;AF1=1;AC1=2;DP4=0,0,3,7;MQ=60;FQ=-57	GT:PL:GQ	1/1:216,30,0:57
Tb927_01_v4	552194	.	T	G	222	.	DP=42;VDB=2.316651e-01;AF1=1;AC1=2;DP4=0,0,25,17;MQ=60;FQ=-153	GT:PL:GQ	1/1:255,126,0:99
Tb927_01_v4	552231	.	T	C	222	.	DP=67;VDB=3.728783e-01;AF1=1;AC1=2;DP4=0,0,36,31;MQ=60;FQ=-229	GT:PL:GQ	1/1:255,202,0:99
Tb927_01_v4	552354	.	T	C	225	.	DP=46;VDB=2.445152e-01;RPB=-3.912341e-01;AF1=0.5;AC1=1;DP4=10,6,19,10;MQ=60;FQ=202;PV4=1,0.45,1,1	GT:PL:GQ	0/1:255,0,229:99
Tb927_01_v4	552448	.	G	A	222	.	DP=57;VDB=1.072831e-01;AF1=1;AC1=2;DP4=0,0,40,17;MQ=60;FQ=-199	GT:PL:GQ	1/1:255,172,0:99
Tb927_01_v4	552540	.	A	G	225	.	DP=56;VDB=2.022458e-01;RPB=2.516481e-02;AF1=0.5;AC1=1;DP4=17,17,8,14;MQ=60;FQ=225;PV4=0.41,1,1,0.39	GT:PL:GQ	0/1:255,0,255:99
Tb927_01_v4	552545	.	T	C	222	.	DP=54;VDB=2.228113e-01;AF1=1;AC1=2;DP4=0,0,25,29;MQ=60;FQ=-190	GT:PL:GQ	1/1:255,163,0:99
Tb927_01_v4	552643	.	G	A	222	.	DP=54;VDB=3.317536e-01;AF1=1;AC1=2;DP4=0,0,32,22;MQ=60;FQ=-190	GT:PL:GQ	1/1:255,163,0:99
Tb927_01_v4	552678	.	G	A	222	.	DP=63;VDB=3.998649e-01;AF1=1;AC1=2;DP4=0,0,26,37;MQ=60;FQ=-217	GT:PL:GQ	1/1:255,190,0:99
Tb927_01_v4	553004	.	G	A	225	.	DP=65;VDB=1.568031e-01;RPB=3.512565e+00;AF1=0.5;AC1=1;DP4=9,13,13,29;MQ=60;FQ=225;PV4=0.58,0.31,1,0.38	GT:PL:GQ	0/1:255,0,255:99
Tb927_01_v4	553016	.	G	.	28.2	.	DP=54;;AC1=2;FQ=-30	PL	0
Tb927_01_v4	553016	.	gaaaaaaa	gAAaaaaaaa	214	.	INDEL;IS=38,0.703704;DP=54;VDB=3.000214e-01;AF1=1;AC1=2;DP4=0,0,20,19;MQ=60;FQ=-152	GT:PL:GQ	1/1:255,117,0:99
Tb927_01_v4	553041	.	T	C	222	.	DP=40;VDB=1.869276e-01;AF1=1;AC1=2;DP4=0,0,14,26;MQ=60;FQ=-147	GT:PL:GQ	1/1:255,120,0:99
Tb927_01_v4	553088	.	C	T	200	.	DP=14;VDB=3.151483e-02;AF1=1;AC1=2;DP4=0,0,5,4;MQ=60;FQ=-54	GT:PL:GQ	1/1:233,27,0:51
Tb927_01_v4	553114	.	G	C	136	.	DP=8;VDB=1.616396e-02;AF1=1;AC1=2;DP4=0,0,5,2;MQ=60;FQ=-48	GT:PL:GQ	1/1:169,21,0:39
Tb927_01_v4	553414	.	C	T	222	.	DP=33;VDB=6.772775e-02;AF1=1;AC1=2;DP4=0,0,11,22;MQ=60;FQ=-126	GT:PL:GQ	1/1:255,99,0:99
Tb927_01_v4	553453	.	C	T	222	.	DP=34;VDB=2.467588e-01;AF1=1;AC1=2;DP4=0,0,11,20;MQ=60;FQ=-120	GT:PL:GQ	1/1:255,93,0:99
Tb927_01_v4	553454	.	G	A	222	.	DP=34;VDB=1.323222e-01;AF1=1;AC1=2;DP4=0,0,12,20;MQ=60;FQ=-123	GT:PL:GQ	1/1:255,96,0:99
Tb927_01_v4	553778	.	C	T	222	.	DP=57;VDB=5.626752e-02;AF1=1;AC1=2;DP4=0,0,38,19;MQ=60;FQ=-199	GT:PL:GQ	1/1:255,172,0:99
Tb927_01_v4	553869	.	A	G	222	.	DP=58;VDB=3.899081e-01;AF1=1;AC1=2;DP4=0,0,31,27;MQ=60;FQ=-202	GT:PL:GQ	1/1:255,175,0:99
Tb927_01_v4	553942	.	G	A	222	.	DP=62;VDB=3.773508e-01;AF1=1;AC1=2;DP4=0,0,35,24;MQ=60;FQ=-205	GT:PL:GQ	1/1:255,178,0:99
Tb927_01_v4	554060	.	G	A	222	.	DP=62;VDB=2.803625e-01;AF1=1;AC1=2;DP4=0,0,34,28;MQ=60;FQ=-214	GT:PL:GQ	1/1:255,187,0:99
Tb927_01_v4	554372	.	T	C	225	.	DP=72;VDB=2.387093e-01;RPB=5.353312e-01;AF1=0.5;AC1=1;DP4=23,20,12,16;MQ=60;FQ=225;PV4=0.47,1,1,1	GT:PL:GQ	0/1:255,0,255:99
Tb927_01_v4	554471	.	C	T	222	.	DP=75;VDB=3.288595e-01;AF1=1;AC1=2;DP4=0,0,33,41;MQ=60;FQ=-250	GT:PL:GQ	1/1:255,223,0:99
Tb927_01_v4	554783	.	G	A	222	.	DP=49;VDB=3.509482e-01;AF1=1;AC1=2;DP4=0,0,24,24;MQ=60;FQ=-171	GT:PL:GQ	1/1:255,144,0:99
Tb927_01_v4	554846	.	G	A	222	.	DP=64;VDB=4.007567e-01;AF1=1;AC1=2;DP4=0,0,29,33;MQ=60;FQ=-214	GT:PL:GQ	1/1:255,187,0:99
Tb927_01_v4	554869	.	T	C	222	.	DP=57;VDB=3.772151e-01;AF1=1;AC1=2;DP4=0,0,28,28;MQ=60;FQ=-196	GT:PL:GQ	1/1:255,169,0:99
Tb927_01_v4	555092	.	G	A	222	.	DP=78;VDB=4.587976e-01;AF1=1;AC1=2;DP4=0,0,27,51;MQ=60;FQ=-262	GT:PL:GQ	1/1:255,235,0:99
Tb927_01_v4	555696	.	A	G	222	.	DP=50;VDB=2.400960e-01;AF1=1;AC1=2;DP4=0,0,30,20;MQ=60;FQ=-178	GT:PL:GQ	1/1:255,151,0:99
Tb927_01_v4	555699	.	G	A	222	.	DP=54;VDB=8.919608e-02;AF1=1;AC1=2;DP4=0,0,33,19;MQ=60;FQ=-184	GT:PL:GQ	1/1:255,157,0:99
Tb927_01_v4	555704	.	G	C	225	.	DP=54;VDB=1.254053e-01;RPB=-8.165481e-01;AF1=0.5;AC1=1;DP4=13,7,18,15;MQ=60;FQ=213;PV4=0.57,1,1,1	GT:PL:GQ	0/1:255,0,240:99
Tb927_01_v4	555788	.	C	T	222	.	DP=55;VDB=3.404332e-01;AF1=1;AC1=2;DP4=0,0,25,30;MQ=60;FQ=-193	GT:PL:GQ	1/1:255,166,0:99
Tb927_01_v4	555846	.	G	A	222	.	DP=78;VDB=2.955262e-01;AF1=1;AC1=2;DP4=0,0,42,36;MQ=60;FQ=-262	GT:PL:GQ	1/1:255,235,0:99
Tb927_01_v4	555879	.	A	G	222	.	DP=78;VDB=3.031351e-01;AF1=1;AC1=2;DP4=0,0,39,38;MQ=60;FQ=-259	GT:PL:GQ	1/1:255,232,0:99
Tb927_01_v4	555953	.	C	T	222	.	DP=68;VDB=3.648506e-01;AF1=1;AC1=2;DP4=0,0,36,30;MQ=60;FQ=-226	GT:PL:GQ	1/1:255,199,0:99
Tb927_01_v4	556110	.	G	T	222	.	DP=72;VDB=2.379152e-01;AF1=1;AC1=2;DP4=0,0,42,29;MQ=60;FQ=-241	GT:PL:GQ	1/1:255,214,0:99
Tb927_01_v4	556399	.	G	A	222	.	DP=70;VDB=4.324369e-01;AF1=1;AC1=2;DP4=0,0,23,46;MQ=60;FQ=-235	GT:PL:GQ	1/1:255,208,0:99
Tb927_01_v4	556532	.	C	T	222	.	DP=73;VDB=4.354942e-01;AF1=1;AC1=2;DP4=0,0,37,35;MQ=60;FQ=-244	GT:PL:GQ	1/1:255,217,0:99
Tb927_01_v4	556553	.	G	A	222	.	DP=66;VDB=3.803895e-01;AF1=1;AC1=2;DP4=0,0,29,37;MQ=60;FQ=-226	GT:PL:GQ	1/1:255,199,0:99
Tb927_01_v4	556603	.	T	C	222	.	DP=71;VDB=1.278217e-01;AF1=1;AC1=2;DP4=0,0,36,34;MQ=60;FQ=-238	GT:PL:GQ	1/1:255,211,0:99
Tb927_01_v4	556769	.	T	A	222	.	DP=59;VDB=9.602086e-02;AF1=1;AC1=2;DP4=0,0,31,28;MQ=60;FQ=-205	GT:PL:GQ	1/1:255,178,0:99
Tb927_01_v4	556913	.	C	G	222	.	DP=54;VDB=3.152082e-01;AF1=1;AC1=2;DP4=0,0,27,27;MQ=60;FQ=-190	GT:PL:GQ	1/1:255,163,0:99
Tb927_01_v4	556966	.	C	G	222	.	DP=57;VDB=3.747970e-01;AF1=1;AC1=2;DP4=0,0,29,27;MQ=60;FQ=-196	GT:PL:GQ	1/1:255,169,0:99
Tb927_01_v4	557053	.	A	G	222	.	DP=61;VDB=2.780312e-01;AF1=1;AC1=2;DP4=0,0,22,38;MQ=60;FQ=-208	GT:PL:GQ	1/1:255,181,0:99
Tb927_01_v4	557059	.	T	A	222	.	DP=63;VDB=3.791003e-01;AF1=1;AC1=2;DP4=0,0,22,40;MQ=60;FQ=-214	GT:PL:GQ	1/1:255,187,0:99
Tb927_01_v4	557089	.	T	A	222	.	DP=65;VDB=2.541294e-01;AF1=1;AC1=2;DP4=0,0,25,38;MQ=60;FQ=-217	GT:PL:GQ	1/1:255,190,0:99
Tb927_01_v4	557347	.	C	T	222	.	DP=53;VDB=1.576456e-01;AF1=1;AC1=2;DP4=0,0,22,29;MQ=60;FQ=-181	GT:PL:GQ	1/1:255,154,0:99
Tb927_01_v4	557411	.	A	G	222	.	DP=68;VDB=8.517044e-02;AF1=1;AC1=2;DP4=0,0,33,33;MQ=60;FQ=-226	GT:PL:GQ	1/1:255,199,0:99
Tb927_01_v4	557469	.	C	G	222	.	DP=68;VDB=3.668469e-01;AF1=1;AC1=2;DP4=0,0,40,28;MQ=60;FQ=-232	GT:PL:GQ	1/1:255,205,0:99
Tb927_01_v4	557471	.	C	T	222	.	DP=70;VDB=1.317071e-01;AF1=1;AC1=2;DP4=0,0,40,30;MQ=60;FQ=-238	GT:PL:GQ	1/1:255,211,0:99
Tb927_01_v4	557566	.	T	C	222	.	DP=71;VDB=3.001855e-01;AF1=1;AC1=2;DP4=0,0,32,37;MQ=60;FQ=-235	GT:PL:GQ	1/1:255,208,0:99
Tb927_01_v4	557656	.	T	C	222	.	DP=57;VDB=9.974856e-02;AF1=1;AC1=2;DP4=0,0,31,26;MQ=60;FQ=-199	GT:PL:GQ	1/1:255,172,0:99
Tb927_01_v4	557735	.	T	G	6.2	.	DP=61;VDB=1.036705e-01;RPB=1.053876e+00;AF1=0.4999;AC1=1;DP4=0,39,11,0;MQ=60;FQ=8.65;PV4=2.7e-11,1.7e-07,1,1	GT:PL:GQ	0/1:35,0,142:36
Tb927_01_v4	557849	.	C	T	222	.	DP=65;VDB=3.346287e-01;AF1=1;AC1=2;DP4=0,0,23,34;MQ=60;FQ=-199	GT:PL:GQ	1/1:255,172,0:99
Tb927_01_v4	557930	.	C	T	222	.	DP=67;VDB=2.947959e-01;AF1=1;AC1=2;DP4=0,0,35,29;MQ=60;FQ=-220	GT:PL:GQ	1/1:255,193,0:99
Tb927_01_v4	557932	.	C	G	222	.	DP=66;VDB=3.659180e-01;AF1=1;AC1=2;DP4=0,0,37,29;MQ=60;FQ=-226	GT:PL:GQ	1/1:255,199,0:99
Tb927_01_v4	558025	.	C	G	222	.	DP=56;VDB=3.827038e-01;AF1=1;AC1=2;DP4=0,0,32,23;MQ=60;FQ=-193	GT:PL:GQ	1/1:255,166,0:99
Tb927_01_v4	558101	.	T	C	222	.	DP=81;VDB=4.702396e-01;AF1=1;AC1=2;DP4=0,0,45,36;MQ=60;FQ=-271	GT:PL:GQ	1/1:255,244,0:99
Tb927_01_v4	558128	.	G	A	222	.	DP=83;VDB=4.139268e-01;AF1=1;AC1=2;DP4=0,0,48,33;MQ=60;FQ=-271	GT:PL:GQ	1/1:255,244,0:99
Tb927_01_v4	558233	.	T	C	222	.	DP=61;VDB=3.403877e-01;AF1=1;AC1=2;DP4=0,0,23,34;MQ=60;FQ=-199	GT:PL:GQ	1/1:255,172,0:99
Tb927_01_v4	558593	.	T	C	222	.	DP=66;VDB=3.790548e-01;AF1=1;AC1=2;DP4=0,0,24,41;MQ=60;FQ=-223	GT:PL:GQ	1/1:255,196,0:99
Tb927_01_v4	558935	.	A	G	222	.	DP=75;VDB=4.253413e-01;AF1=1;AC1=2;DP4=0,0,32,43;MQ=60;FQ=-253	GT:PL:GQ	1/1:255,226,0:99
Tb927_01_v4	558951	.	C	A	222	.	DP=73;VDB=3.643966e-01;AF1=1;AC1=2;DP4=0,0,31,40;MQ=60;FQ=-241	GT:PL:GQ	1/1:255,214,0:99
Tb927_01_v4	558963	.	G	T	222	.	DP=64;VDB=1.205719e-01;AF1=1;AC1=2;DP4=0,0,27,37;MQ=60;FQ=-220	GT:PL:GQ	1/1:255,193,0:99
Tb927_01_v4	559053	.	T	A	225	.	DP=57;VDB=1.326663e-01;RPB=8.850535e-01;AF1=0.5;AC1=1;DP4=20,16,13,8;MQ=60;FQ=225;PV4=0.78,0.36,1,1	GT:PL:GQ	0/1:255,0,255:99
Tb927_01_v4	559072	.	G	A	222	.	DP=61;VDB=1.655874e-03;AF1=1;AC1=2;DP4=0,0,31,29;MQ=60;FQ=-208	GT:PL:GQ	1/1:255,181,0:99
Tb927_01_v4	559075	.	C	A	222	.	DP=61;VDB=1.521491e-05;AF1=1;AC1=2;DP4=0,0,32,29;MQ=60;FQ=-211	GT:PL:GQ	1/1:255,184,0:99
Tb927_01_v4	559116	.	C	T	222	.	DP=37;VDB=3.944692e-04;AF1=1;AC1=2;DP4=0,0,18,18;MQ=60;FQ=-135	GT:PL:GQ	1/1:255,108,0:99
Tb927_01_v4	559355	.	G	A	222	.	DP=77;VDB=7.052405e-02;AF1=1;AC1=2;DP4=0,0,40,37;MQ=60;FQ=-259	GT:PL:GQ	1/1:255,232,0:99
Tb927_01_v4	559458	.	T	C	222	.	DP=72;VDB=4.367697e-01;AF1=1;AC1=2;DP4=0,0,41,29;MQ=60;FQ=-238	GT:PL:GQ	1/1:255,211,0:99
Tb927_01_v4	559475	.	G	A	222	.	DP=66;VDB=4.134713e-01;AF1=1;AC1=2;DP4=0,0,35,29;MQ=60;FQ=-220	GT:PL:GQ	1/1:255,193,0:99
Tb927_01_v4	559493	.	C	T	222	.	DP=73;VDB=3.360485e-01;AF1=1;AC1=2;DP4=0,0,37,36;MQ=59;FQ=-247	GT:PL:GQ	1/1:255,220,0:99
[truncated: 27,234,137 more chars]
